# Supplementary material for: A generative model for constructing nucleic acid sequences binding to a protein
Source: BMC Genomics. 2019 Dec 27;20(Suppl 13):967. doi: 10.1186/s12864-019-6299-4 (PMC6933682; doi:10.1186/s12864-019-6299-4)
Supplement: Supplementary file 2 — Additional file 2 Nucleic acid sequences of three types. Nucleic acid sequences generated by our model, AptaSim, and random generator for four proteins (DRGX, GCM1, OLIG1 and RXRB). [file 12864_2019_6299_MOESM2_ESM.zip]

Archive with 9 entries (9 files):
- DRGX_AptaSim.txt
- DRGX_LSTM.txt
- GCM1_AptaSim.txt
- GCM1_LSTM.txt
- OLIG1_AptaSim.txt
- OLIG1_LSTM.txt
- Random.txt
- RXRB_AptaSim.txt
- RXRB_LSTM.txt
