# Supplementary material for: A generative model for constructing nucleic acid sequences binding to a protein
Source: BMC Genomics. 2019 Dec 27;20(Suppl 13):967. doi: 10.1186/s12864-019-6299-4 (PMC6933682; doi:10.1186/s12864-019-6299-4)
Supplement: Supplementary file 2 — Additional file 2 Nucleic acid sequences of three types. Nucleic acid sequences generated by our model, AptaSim, and random generator for four proteins (DRGX, GCM1, OLIG1 and RXRB). [file 12864_2019_6299_MOESM2_ESM.zip › DRGX_AptaSim.txt]

CCAGTAGTGAACCACGTCTT
CGCCGAAGACATTGCGAGCC
CCTCGGTCTAGCGATTGGGC
GCGCTCATCTCGGCAATGTC
CAGGGTCAATTATTCCTACT
AGCTTATGCCATTCAATTGT
TCTCACGCTTGTCAGAGAGC
GTGACAACCTCAGATAAGGA
ACTGATAGTTGACCGCCCCT
GGAAGATAACGAGTACACGG
CTTTGGGCTCGGTCTGCTTC
ACCAGGTGGTTCTATGTATT
TAGTGACCCCGTCGTTCTCT
TATAGCGTGTCATCTGGAAA
CTCCGGTCTGAAAAATTCGT
CTTAAGCACTCTACTGAGGT
AGGAGAGAAGGCAAATTTCA
AGATTCAATAAGCGAGGATT
CCGAAGGTGATTTAAATCTA
AACACTTTTGTTTCCCCTTG
GGCAGATAACGAGTACACGG
CTTGTCGTCATTAGTGCCGG
CGTATCAGAACGCTCTGAGG
CGGCACTTCTCTATAAAACT
GGCCGCCATGGGATACCTCT
CACACCTCCATAAGGAGGTA
TCAAAGTCAACAATTCGCTT
CTAGGATGAATACGGCAGTC
TCTAGGGAATTCCTATTGTA
ACCGTCATGTAAAAGCTCTC
TGCTGCATCTCCGTCCAGCG
GTGAGGCCATTTAGATGCGC
ACATGACCACCATCTATCAT
TAAAACCGTTCCGATTCCGA
TCTATCCGGGGGCATATGGG
TGTTTGACACAACCGTGGGT
CATACCGGTCCACCACTAAT
AAGGGTGAATCAGGGTCTCG
CTTATTAGCATTCAAACCAA
TTCACCGCGCGCGGATGAAC
TCGGGAGAGCTCAGCAGTCA
CATATCTACTCCTCCGCATC
ACAACTGGGACCAGCACGAC
TCCGCGGCTTGCTGTGAACA
CGGGATTCCATAATTAAATC
CACACCGGTCCACCACTAAT
AGATCCAATAAGCGAGGATT
ACTCACATAGAAGTACACAC
AAGCGTGGCGACCCCGGTGA
ATGCCGGTACCTATGCCTTC
GATGGGATTCGCCCTGCACA
TGTCAAGTTGTGCGTCGTGT
TAAGACCGTTCCGATTCCGA
GTCTCGAAGCGTACACCAGG
AGTGATACCTAATAAGGAAT
TGCACCGATCCCCTGTGTCC
AACACTTGTGTTTCCCCTTG
ATGAGACTGGACTCCCAAGG
ATATTGCCATAACGATTGCC
GGCGAAGTTTATTAATTCAC
GCACCAGATATCTTCTGATG
TTCACCGTGCGCGGATGAAC
TCACACCTCCGGCCATTTCA
TTGAGGAATACGTTTTGTGG
TTTGCGGGTTCTTCATCTTA
CCCTGTATAATACCTAACTT
GTTCGCCTCCATAATCCTAG
AGCTTTTGCCATTCAATTGT
CTGTTGTGAATGCTCCACTG
TTTGCAATGTTCCTATAAGC
CACACCCCCATAAGGAGGTA
GATATCTACTCCTCCGCATC
CCGAAGGTGATTTGAATCTA
GTAGGCTGTGGATCTAGAGT
CTAGTCGTCATTAGTGCCGG
GTGCCAACCTCAGATAAGCA
TCGGCGCTATGCTCACATTT
CTAAGATGAATACGGCAGTC
TCGGGAGAGCTCAGGAGTCA
CTCCGGTCTGAAGAATTCGT
CGAATCAGAACGCTCTGAGG
GGAAGATAACGAGTAGACGG
CTTGTCGCCATTAGTGCCGG
CAGGGTCAATTATTCCTACA
CCCGTAGTGAACCACGTCTT
TCGGGAGAGCTCAGTAGTCA
GGCAGATAACGAGTCCACGG
TTCACCGTGCGCGGAGGAAC
GGCCGCCATGGGATAGCTCT
CTTTGGGCTCGGTCTGCGTC
CTTTGGGCTCGGTCTGCTAC
GTGAGAACCTCAGATAAGGA
GCGCTCATCTCGGCAATGAC
CCTCGGTCTAGCGATTGAGC
TCCGCCGCTTGCTGTGAACA
CACATCTACTCCTCCGCATC
CATACCGGTCCGCCACTAAT
TATAGAGTGTCATCTGGAAA
TCTCACGCTTGTCCGAGAGC
CGCGATTCCATAATTAAATC
TCGGCGCTATGCTCACATCT
AGCTTATGCCATTTAATTGT
CGGGATTCCATAATTAACTC
GTCACAACCTCAGATAAGGA
TAGTGACCCCGTCGTTCTCG
CTAGAATGAATACGGCAGTC
CTCCGATCTGAAAAATTCGT
TCAAAGTCAACAATTCGCAT
CGCCGAAGACATTGGGAGCC
ACTGATGGTTGACCGCCCCT
CTTATTAGGATTCAAACCAA
GTGACAACCTCAGATAAGCA
CTTGTCGTCGTTAGTGCCGG
GCGCTCATCTCGGCATTGTC
CGCCGAAGACATTGCGAACC
TGCTGCCTCTCCGTCCAGCG
AGCTTATGCCATTCAACTGT
GTTGTCGCCATTAGTGCCGG
GTAGACTGTGGATCTAGAGT
AGCTTATGTCATTCAATTGT
TGCTCCATCTCCGTCCAGCG
CGCCGAAGACATTGCTAGCC
ACTGATAGTTGACGGCCCCT
CACACCTCCGTAAGGAGGTA
CGTATCCGAACGCTCTGAGG
CCAGTAGTGAACCACGTATT
ACTATCCGGGGGGATATGGG
CTTATCGTCATTAGTGCCGG
TCTATCCGTGGGCATATGGG
CGCCGAAGACATTGCGAGCT
CGCCGAAGACCTTGCGAGCC
CCTCGGTCTAGCGATTAGGC
CTTTGGGCTTGGTCTGCTTC
GATGGGATTCGCCCGGCACA
CGCCGAAGACATTGCGGGCC
GATATCTACTCCACCGCATC
GTGCTCATCTCGGCAATGTC
ACTGATAGTTGACCGCCCCA
TATAGCGTGTCATCTGGAAG
AACACTTTTGTTTCCCCCTG
CACACTTTTGTTTCCCCTTG
GCACCACATATCTTCTGATG
GGAAGATAACGAGTAAACGG
CCCCGAAGACATTGCGAGCC
CCAGTAGTGAACCACGTCAT
ACTGATAGTTGACCGCCCAT
AGATTCAATAAGCGAGCATT
TAAAACCGTTCCGAGTCCGA
CGCCGAAGACATTGCGTGCC
CAGTGTCAATTATTCCTACT
CTAGTCGTCATGAGTGCCGG
TAGTGACCCCCTCGTTCTCT
CATAAGCACTCTACTGAGGT
AGATTATGCCATTCAATTGT
CTTTGGGCTCGGTCTGGTTC
GCACTCATCTCGGCAATGTC
CGCCTAAGACATTGCGAGCC
CAGGGTCAATAATTCCTACT
ACGAGGTGGTTCTATGTATT
CTTGGATGAATACGGCAGTC
AGCTTATGCCCTTCAATTGT
CTTCGGTCTGAAAAATTCGT
TCTAGGGAATTCCTATAGTA
CGCCGAAGAGATTGCGAGCC
GACACTTTTGTTTCCCCTTG
CAAGTAGTGAACCACGTCTT
ACCAGGTGGTTCTATGAATT
GCGCTCATCTCCGCAATGTC
CAGGGTCAATTATTCCCACT
CCAGTAGTGAACCACGTGTT
GGCCGCCATGGGATAGCTGT
TGTCAAGTTGTGCGTCGTGC
ACCGATAGTTGACCGCCCCT
CCAGTAGTGTACCACGTCTT
GGCCTCCATGGGATACCTCT
AGCTTCTGCCCTTCAATTGT
CGTATCATAACGCTCTGAGG
CCAGTAGTTAACCACGTCTT
CCAGTAGTGAACCACGTTTT
CTTTGGGCTCGGTCTGATTC
CTTAAGCACTGTACTGAGGT
CCAGTACTGAACCACGTCTT
ACTGACAGTTGACCGCCCCT
CACGCCCCCATAAGGAGGTA
AGATTCAATAAGGGAGGATT
CAGGGTCTATTATTCCTACT
AGGTTATGCCATTCAATTGT
ACCAGGTGGTTCTATGTCTT
CGCCGAAGACTTTGCGAGCC
CTGTGGGCTCGGTCTGCTTC
CTCTGGTCTGAAAAATTCGT
GCGCACATCTCCGCAATGTC
CCAGTAATGAACCACGTCTT
TCTCACGCTTGGCAGAGAGC
CAGGGTCGATTATTCCTACT
CTTAAGCACTCTACGGAGGT
CGACGAAGACATTGCGAGCC
GTTCGTCTCCATAATCCTAG
GATATCTACACCTCCGCATC
GCGCTCAACTCGGCAATGTC
CGGGATTCCATAATTAATTC
ACTGATGGTTGACCGCGCCT
AGCTTATGCCATTCAATTGG
CGGGATTCCATACTTAAATC
CTTTGTGCTCGGTCTGCTTC
CTCCGGTCTGAAAAGTTCGT
ACCAGGTGGTTCTATTTATT
CAGGGGCAATTATTCCTACT
CTTTTTAGCATTCAAACCAA
CTTAAGCACTCCACTGAGGT
CTCACCTCCATAAGGAGGTA
TAGTGACCCCGTCGTTCCCT
CGTCACTTCTCTATAAAACT
CATACAGGTCCACCACTAAT
GTAGGCTGTGGATCTAGACT
TCTCACGCTTGTCAGTGAGC
CCAGTGGTGAACCACGTCTT
GCACCAGATATCTTATGATG
AGGAGAGAAGGCAGATTTCA
AGCTTATGCCATTCAATTCT
CGCCGATGACATTGCGAGCC
TCGATCCGGGGGCATATGGG
TCAAAGTCAACAATTGGCTT
CATATCTACTCCTCCTCATC
AGATTCAATAAGTGAGGATT
CGCCGAAGACTTTGAGAGCC
CCAGAAGTGAACCACGTCTT
ACATGACCAACATCTATCAT
TCAAAGTGAACAATTCGCTT
TGTTGCCTCTCCGTCCAGCG
TAGTGACCCCGTGGTTCTCT
CGGGATTCCATAATAAAATC
CCAGTAGTGAACCATGTCTT
GCGCTCATCTCGGAAATGTC
CAGGGTCAATTATGCCTACT
TCTCACTCTTGTCAGAGAGC
CACACCTCCATGAGGAGGTA
TAGTGACCCCGTAGTTCTCT
TCTCGGTCTAGCGATTGGGC
GTGACAACCTCAGATAAGAA
CGCCGAAGACATTTCGAGCC
CTTGTCGTCATTTGTGCCGG
TTCACCGCGCCCGGATGAAC
CCAGGAGTGAACCACGTATT
ACTCGGTCTAGCGATTGGGC
ACCGACATGTAAAAGCTCTC
CAGGGTCACTTATTCCTACT
CCAGTAGTGCACCACGTCTT
TGCTGCATCTCCGTCCACCG
GCGCTCATCTCGGCAATGTG
CGCCGAAGAAATTGCGAGCC
CCTCGGTCTAGCGAGTGGGC
CGAAGATAACGAGTAGACGG
CGCCGAAGACATTACGAGCC
ACCAGATGGTTCTATGTATT
TTCACCGGGCGCGGATGAAC
GAGGGGATTCGCCCTGCACA
TCGGGAGAGCTCATCAGTCA
TCACACCTCCGGACATTTCA
CGTATCTGAACGCTCTGAGG
CGCCGAAGACATTGCAAGCC
CGCCGAAGACATTGCGACCC
AGCTTATGCCATTCGATTGT
CATACCGGTCCAACACTAAT
CGCCGAAGACAGTGCGAGCC
CGCTGAAGACATTGCGAGCC
CTTAAGCATTCTACTGAGGT
ACTGAAAGTTGACCGCCCCT
CCTCGGTCTAGCGATAGGGC
TGTTTGACAGAACCGTGGGT
TCGCACGCTTGTCAGAGAGC
CCTCGGTCTAGTGATTGGGC
TCTAGTGAATTCCTATTGTA
TAGTGACCCCGTCCTTCTCT
CGCCGAAGACATTGAGAGCC
TTGTGACCCCGTCGTTCTCT
ACGGATAGTTGACCGCCCCT
CCGGAGGTGATTTAAATCTA
CCACGGTCTAGCGATTGGGC
CCTCGGTCTAGCGATTGCGC
CCAGTAGTGAACCCCGTCTT
CTCCGGTCTGGAAAATTCGT
GGCCGCCATGGGATACCTGT
TAGGGTCAATTATTCCTACT
AGATGCAATAAGCGAGGATT
CAGGGTCAATTATTCTTACT
AGTGATACCTAAGAAGGAAT
GACCGCCATGGGATACCTCT
CCTCGGTTTAGCGATTGGGC
CTTGTCGTCAGTAGTGCCGG
CAGGGTCAATTATTACTACT
CAGGGTCATTTATTCCTACT
CCAGTAGTCAACCACGTCTT
CAGGGTCAAATATTCCTACT
CCTCGGTCTAGCGATTGGCC
GCGCTCATCTCGGCAATGTA
AGCTTATGCCATTCAATTGA
AGGAGTGAAGGCAAATTTCA
AGGAGAGATGGCAAATTTCA
TAGTGACCCCGTCGTTCTCA
TAGTGACCCCGTCGTTCTGT
GTGACAACCTAAGATAAGGA
CTTGTTGTCATTAGTGCCGG
TATACCGTGTCATCTGGAAA
GGAAGAAAACGAGTACACGG
GGACGCCATGGGATACCTCT
ACCGGGTGGTTCTATGTATT
CGCCGAAGACATTGCGAGAC
CCAGTCGTGAACCACGTCTT
GCGCTCATCTCGGCAAAGTC
CCTCGGTCTCGCGATTGGGC
TAAGACCGTTCCGACTCCGA
CGCCGAAGACATTGCGAGTC
CTAGGATGAAAACGGCAGTC
ACCACGTGGTTCTATGTATT
CGCCGAAGACATTGTGAGCC
GCGCTCATCTTGGCAATGTC
GCGACAACCTCAGATAAGGA
AACACTTTGGTTTCCCCTTG
TCGGAAGAGCTCAGGAGTCA
GTGACAACCTCAGAAAAGGA
CGTCGAAGACATTGCGAGCC
CCTCGGTCTAGAGATTGGGC
TGTAGCGTGTCATCTGGAAA
TAGTGACGCCGTCGTTCTCT
TCTAGGGAATTACTATTGTA
CCAGTTGTGAACCACGTCTT
CGCCGAACACATTGCGAGCC
CTTATTAGGATTTAACCCAA
CTTGTTAGCATTCAAACCAA
AAGAGTGAATCAGGGTCTCG
TCTCACGCTTGTCAGAGCGC
ACAAGACCACCATCTATCAT
CACCGAAGACATTGCGAGCC
CAAGGTCAATTATTCCTACT
CCAGTAGTGAACCTCGTCTT
TCTAGGGAACTCCTATTGTA
GCGCTCATCTCGGCAAGGTC
CGCCGAAGACATTGCGAGCA
CGCCGAAGATATTGCGAGCC
GTGACAACCTCAAATAAGGA
TAAAAGCGTTCCGATTCCGA
CTTAATCACTCTACTGAGGT
CCAGTAGTGAATCACGTCTT
TCTCACGCTTGTCATAGAGC
ACTGAGAGTTGACCGCCCCT
TATAGCGTGTCCTCTGGAAA
TAGTGACCCCGTCGTCCTCT
CAGGCTCAATTATTCCTACT
CCAGTAGTGAACGACGTCTT
CGCCGGTCTGAAGAATTCGT
CGCCGCAGACATTGCGAGCC
AGGAGACAAGGCAAATTTCA
TATACCGGTCCACCACTAAT
ACTGATAGTCGACCGCCCCT
TCGGCAGAGCTCAGCAGTCA
ACATGACCACCGTCTATCAT
CCAGTAGTGAACCACGACTT
CGGCGAAGACATTGCGAGCC
CTTAAGCACTCTACTAAGGT
CCAGTAGTGAAACACGTCTT
GTGCTCATCTCCGCAATGTC
ACCGTCATGTAAAAGCTCAC
AGGAGAGAAGGCAATTTTCA
AGTGATACCTAATAAGTAAT
TGCACCGATCCACTGTGTCC
CCAGTAGTGAACCACGTCCT
TCGGGAGGGCTCATCAGTCA
CGCCGAAGACACTGCGAGCC
AAGCGTGGCGACTCCGGTGA
GCACCAGATGTCTTCTGATG
CAGGGTCAATTATTCTTGCT
TCTATCCGGGGGAATATGGG
CTAGGAGGAATACGGCAGTC
ACCAGGTGGTTCTAAGTATT
AGCTTATGCCATTCACTTGT
CTTTGGGCGCGGTCTGCTTC
GTGACAATCTCAGATAAGGA
CCAGTAGTGAACCACATCTT
CAGGGTCAATTATTCCTCCT
ACTGATAGTTGACCGCGCCT
CATTGGGCTCGGTCTGCTTC
CCAGTAGAGAACCACGTCTT
CTTGTCGGCATTAGTGCCGG
CTTGTCGTTATTAGTGCCGG
TAGAGCGTGTCATCTGGAAA
CTTAAGCACTTTACTGAGGT
GTTCGCCTCCATAATACTAG
TCTAGGGAATTCCTATGGTA
GCCCTCATCTCGGCAATGTC
TCTCACGCTAGTCAGAGAGC
CCTCGGTCTAGCGATTTGGC
ACCAGGTGGTTATATGTATT
CCTCGGTGTAGCGATTGGGC
AGGAGGGAAGGCAAATTTCA
ATGTTGCCATAACGATTGCC
CGGCACTTCTCTATAGAACT
CCAGTAGTGAACCAGGTCTT
AGATTCAATACGCGAGGATT
GGAAGGTAACGAGTACACGG
CTTTGGGCTCGGTTTGCTTC
CCAGTAGTGACCCACGTCTT
CCAGTAGTGAACCACGTCGT
GGCCGCCATGAGATAGCTCT
TATAGCATGTCATCTGGAAA
AGATTCAATAAGCGAGGAAT
GCGCTCATCTCGGTAATGTC
GGACGATAACGAGTACACGG
CGTATCAGAACGCTCTGACG
CGCCGAAGCCATTGCGAGCC
CCTATTAGCATTCAAACCAA
CCGGGTCAATTATTCCTACT
CCGAAGGTGATGTAAATCTA
TAAAACCGTTTCGATTCCGA
CAGGGTCAATTATTCCTCCA
CGAAGATAACGAGAAGACGG
CGCCGAAGACATGGCGAGCC
AGGAGAGAAGGCAAATTACA
TGCTCCAGCTCCGTCCAGCG
TAGTGACCCTGTCGTTCTCT
ACTGATAGTTGACAGCCCCT
CGGGGTCAATTATTCCTACT
CACACCGGTCCACCATTAAT
GGCAAATAACGAGTACACGG
CCTGTAGTGAACCACGTCTT
CAGGGTCAATTATTCCTGCT
CCAGTAGTGAACCACCTCTT
TCAGTAGTGAACCACGTCTT
TGTTTGACACTACCGTGGGT
TCTAGGGAATTCCTATTTTA
TCTCACGCTTGTAAGAGAGC
TGAAGATAACGAGTACACGG
TCTAGGGAATTCCTACTGTA
TAGCGACCCCGTCGTTCTCT
TCAAAGTCAACAATTCCCTT
AACCCTTTTGTTTCCCCTTG
AGCTTATTCCATTCAATTGT
AGCTTATGCCATTCTATTGT
CAGGGTCAATTATTCCTTCT
CAGGGTCAAGTATTCCTACT
TGCTGCATCTCCGTCCAGCC
GCCAGGTGGTTCTATGTATT
AGCTAATGCCATTCAATTGT
AGTATCAGAACGCTCTGAGG
CATACCGTTCCACCACTAAT
CAGGGTCAATTATTGCTACT
TTCACCGCGCGCGGAAGAAC
CCAATAGTGAACCACGTCTT
AGGAGAGAAGGCGAATTTCA
GGCAGATAACGAGTATACGG
GCGTTCATCTCGGCAATGTC
GGCCGCCATGGGATACTTCT
CCAGTAGTGAGCCACGTCTT
ACTGATAGTTGACCGCCCGT
CCTCGGACTAGCGATTGGGC
CACACCGGTACACCACTAAT
GTGGCAACCTCAGATAAGGA
CCAGTAGTGAACCACGTCTA
CCGCGGTCTAGCGATTGGGC
GGGCTCATCTCGGCAATGTC
AGGAGAAAAGGCAAATTTCA
TCGGGGGAGCTCAGCAGTCA
GCGCTCATCTAGGCAATGTC
AAGGGTCAATTATTCCTACT
AGCTTATGCCGTTCAATTGT
CCTCGGTCTAGGGATTGGGC
CCTCGGTCTAGCAATTGGGC
GTGACAACCTCAGGTAAGGA
GTGACAACCTTAGATAAGGA
TCTCACGCTTGTCAGATAGC
ACTGGTAGTTGACCGCCCCT
TCTGATAGTTGACCGCCCCT
GCGCTAATCTCGGCAATGTC
GGCAGATAACGAGTACCCGG
AAGGGTGAATCAGGGTCTCC
AGCATATGCCATTCAATTGT
GTGACAACCTCAGATAGGGA
CCTCGGTCTAGCGATTGGGA
GGAAGATAACGAGTACACAG
TAGTGACTCCGTCGTTCTCT
AGCTTATGCCAATCAATTGT
AGGAGAGAAGGCAAATATCA
TCAAAGTCAACAATTCGCTG
TCTATCCGGGGGGATATGGG
CTTAAGCACTCTACTGAGAT
TATAGCGTGTCATCTTGAAA
CTTTGGGCTCGGTGTGCTTC
CGCCGAAGACGTTGCGAGCC
ACTGATAGTTGACCGCCTCT
GCGCTCATCTCGGCTATGTC
TCTCACGCTTGTCACAGAGC
CCAGTAGTGAACCACGTCTC
AGATTCAATAAACGAGGATT
CTCCGAAGACATTGCGAGCC
AGCTTATGCCATTCCATTGT
ACCGTCATGTAAAAGGTCTC
GGCCGAAGACATTGCGAGCC
CAAAACCGTTCCGATTCCGA
CTAGGATGAATACGGCCGTC
CCTCGGTCTAGCGAATGGGC
CCTCGGTCTAGCGATTGGTC
CCTCGGTCTAGCGATTCGGC
CGATCCAATAAGCGAGGATT
CGGCACTACTCTATAAAACT
CCAGTAGTGATCCACGTCTT
CCAGTAGTGAAGCACGTCTT
CTTTGGGCTCGGTCTGCTGC
TCCGCGGCTTGCTGTGAGCA
TCAAAGTCCACAATTCGCTT
CCAGGAGTGAACCACGTCTT
CTCCGGTCGGAAAAATTCGT
CAGGGTCAATTATTTCTACT
AGCTTATGCTATTCAATTGT
TCCGCGGCTGGCTGTGAACA
CCAGTAGTGAACCGCGTCTT
CTTTGGGTTCGGTCTGCTTC
CCTCGGTCTGGCGATTGGGC
CTGGGATGAATACGGCAGTC
CCTCGGTCTTGCGATTGGGC
CTAGGATGAATACGCCAGTC
TCTAGGGAATACCTATTGTA
GTGACAACCTCACATAAGGA
CTAGGATGTATACGGCAGTC
AGTGATACCTATTAAGGAAT
CGCCGAAGACATAGCGAGCC
AGGAGAGAAGGCCAATTTCA
GGTAGATAACGAGTACACGG
TCTCACGCTTGCCAGAGAGC
CCGAAGGTAATTTAAATCTA
CTAGTCGTCAATAGTGCCGG
CCAGTAGCGAACCACGTCTT
TCTCACGCTTGTCAGAGATC
CGCCGACGACATTGCGAGCC
CTCGGGTCTGAAAAATTCGT
CACACCTCCATATGGAGGTA
GCGCACATCTCGGCAATGTC
GTGATGCCATTTAGATGCGC
CCTCGGTCTAGCGGTTGGGC
CATAGCGTGTCATCTGGAAA
AACACTTTTGTTGCCCCTTG
GCGCTCCTCTCGGCAATGTC
CGCCGAAGACATTGCCAGCC
ACCAGGTGGTTCTATGTACT
CTTTGGGCTCAGTCTGCTTC
CAGCGTCAATTATTCCTACT
TCGGGAGAGCTCAGCACTCA
CAGGGTCAATTTTTCCTACT
GCGCGCATCTCGGCAATGTC
CCTCGGTCTAGCGATTGGAC
CATCGGTCTAGCGATTGGGC
CGGTGAAGACATTGCGAGCC
ATATTGCCGTAACGATTGCC
ACCAGGTGGTTCTGTGTATT
CCTCGGTCTAGCGATGGGGC
CGCGGAAGACATTGCGAGCC
TGCACCGATCCCCAGTGTCC
CGCCGAAAACATTGCGAGCC
GGCAGATAACGAGTACACCG
GCGCTTATCTCGGCAATGTC
TGCCGAAGACATTGCGAGCC
CCTCGGTCTAGCGATTGTGC
TCTCACGCCTGTCAGAGAGC
GGCCGCCATAGGATACCTCT
CTAGGATGAATACGGCGGTC
TAGGGACCCCGTCGTTCTCT
CACGGTCAATTATTCCTACT
TCTATCCGGGGGCATATAGG
CTCCGGACTGAAAAATTCGT
TATTTGACACAACCGTGGGT
CAGGGTCAATTATACCTACT
CAGGGTCAATTATCCCTACT
AAGGCTGAATCAGGGTCTCG
GCGGTCATCTCGGCAATGTC
GCGCTCATCTGGGCAATGTC
AACACTTTTGTTTCTCCTTG
TGGTTGACACAACCGTGGGT
AGGAGAGAAGGCACATTTCA
CAGGGTGAATTATTCCTACT
CCAGTATTGAACCACGTCTT
GCGCTCAGCTCGGCAATGTC
ACTGATAGTTGACCGCCACT
ACCAGGTGGTTCAATGTATT
TCCGCGGCTTGCTGTGAAGA
CGCCGTAGACATTGCGAGCC
GTGCCAACCTCAGCTAAGCA
CCTCGGTCTAACGATTGGGC
CACACAGGTCCACCACTAAT
CTTGTCGTCACTAGTGCCGG
CCTCGTTCTAGCGATTGGGC
AGATTCATTAAGCGAGGATT
ACCAGGTGGTACTATGTATT
ACTGTCATGTAAAAGCTCTC
GCGCTCATCTCGGCCATGTC
CGTATCACAACGCTCTGAGG
CAGGTTCAATTATTCCTACT
TAAGACCGTTCCGATTCCTA
CTAGTCTTCATGAGTGCCGG
CGCCGAAGACATTGCGAGCG
CAGGGTCAATTATTCCTATT
CTTGTCGTCATGAGTGCCGG
CTTTGGGCCCGGTCTGCTTC
GAAAGATAACGAGTACACGG
CCTGGGTCTAGCGATTGGGC
CTCTGGGCTCGGTCTGCTTC
AACACTTTTGTTTCCCCTGG
CTAGTCGTCATTTGTGCCGG
CGCCAAAGACATTGCGAGCC
GCGCTCACCTCGGCAATGTC
GGCGGATAACGAGTACACGG
GGCGAAGTTTATAAATTCAC
TCTCACGCTTGTCAGAAAGC
CTTTGGGCTCGGACTGCTTC
TCTCACGCTTCTCAGAGAGC
AGTAGAGAAGGCAAATTTCA
ACGCTCATCTCGGCAATGTC
CCTCGGGCTAGCGATTGGGC
GGAAGATAACGAGTACTCGG
TCTAGGGCATTCCTATTGTA
TAAAACCGTTCCGATTCAGA
CTAGTAGTGAACCACGTCTT
TCAAAGTCAACAATTCGCTC
ACCAGGAGGTTCTATGTATT
CGTATCAGAACGCTCTGCGG
TCTCACGCATGTCAGAGAGC
CGTATCAGAACCCTCTGAGG
CCGAAGGTGAATTAAATCTA
CAGGGTCAATTACTCCTACT
CCAGTAGTGAACCACTTCTT
CTTGTCGACATTAGTGCCGG
GGGAGAGAAGGCAAATTTCA
CGCCGAGGACATTGCGAGCC
CGCAGAAGACATTGCGAGCC
ACTCACGCTTGTCAGAGAGC
GGAAGATAACGAGTCCACGG
ACCGTCATGTAAAAGCTTTC
CCTCGGTCAAGCGATTGGGC
TCTCACGCTTGTCAGAGAAC
AAGCGTGGCGACCACGGTGA
CTTACCGGTCCACCACTAAT
TCTTACGCTTGTCAGAGAGC
CAGGGTTAATTATTCCTACT
GATGGTATTCGCCCTGCACA
GCGCTCATCTCGGCGATGTC
CCCGTCATGTAAAAGCTCTC
ACTTGACCACCATCTATCAT
CAGGGTCAATTATTCCTAGT
CGGCACTTCTCGATAAAACT
CAGGGTCAGTTATTCCTACT
CTTCGGTCTAGCGATTGGGC
GAGACAACCTCAGATAAGGA
GTGACAACATCAGATAAGGA
AACACTTATGTTTCCCCTTG
CGTTGGGCTCGGTCTGCTTC
GCGCTCATCTCGGCAATATC
CAGGGTCAATTCTTCCTACT
GTGACAACCTCAGATAAGGG
GTGAAAACCTCAGATAAGGA
GAGGGTCAATTATTCCTACT
AAATTCAATAAGCGAGGATT
GTGAGGCCATTTATATGCGC
TCTCTCGCTTGTCAGAGAGC
CACACCTCCATAAGGCGGTA
TCAAGGGAATTCCTATTGTA
CCTCGGTCGAGCGATTGGGC
AACACTATTGTTTCCCCTTG
ATGCCGGGACCTATGCCTTC
AACACTTTTGTTTCCCCTAG
GGCTGATAACGAGTACACGG
CTTAAGCACTCTCCTGAGGT
AGCTTACGCCATTCAATTGT
TTCAGCGTGCGCGGAGGAAC
ATTGATAGTTGACCGCCCCT
CTTGTCGTCATTAGGGCCGG
ACTGATAGGTGACCGCCCCT
ACGAGAGAAGGCAAATTTCA
TCTCACGCTTGTCAGAGAGT
CTTTGGGCTCGGTATGCTTC
CTAGTGGTCATGAGTGCCGG
TCGGGAGACCTCAGCAGTCA
ACCAGATGGATCTATGTATT
GGCAGATAATGAGTACACGG
GCGCTCATCTCGGCAATTTC
GGCAGATAACGAGAACACGG
TCTCAGGCTTGTCAGAGAGC
TCGGCGCTATGCTAACATCT
CCAGTAGTGAACTACGTCTT
TAGTGACCCCGTCTTTCTCT
TCTCACGCTTGTGAGAGAGC
CGTATTAGAACGCTCTGAGG
CTTAAGCACTCTAGTGAGGT
CATGGTCAATTATTCCTACT
AGATTCAATAAGCTAGGATT
CCGGTAGTGAACCACGTCTT
CGCCGAAGACAATGCGAGCC
GCGCTCATCTCTGCAATGTC
GTTACAACCTCAGATAAGGA
ACTGATAGTTGACCGTCCCT
GTGACAACCTCCGATAAGGA
CAGGGTCAATTATTCATACT
GGCAGATAACGAGTACACTG
ATATTGCCGTAACGATTGCT
AGGAGAGGAGGCAAATTTCA
TTGAGAAATACGTTTTGTGG
TATTGCGTGTCATCTGGAAA
CTAGGATGGATACGGCAGTC
TCAAAGTCAACCATTCGCTT
CCAGTAGTGAACCACGGCTT
GCGCTCATCTCGGCAATCTC
CCTCGGCCTAGCGATTGGGC
TCAAAGCCAACAATTCGCTT
CTAGTATGAATACGGCAGTC
CATACCGGTCCACGACTAAT
CGAATCAGAACGCTATGAGG
TAGTGACCACGTCGTTCTCT
CGTCGGTCTAGCGATTGGGC
AACACTTTAGTTTCCCCTTG
CTCCGGTCGGGAAAATTCGT
ACTGATAGTTGATCGCCCCT
GGAAGATAACGAGCACACGG
GGGAGATAACGAGTACACGG
TCTCACGCTTGTCAGGGAGC
TTCACCGCGCGCGGATTAAC
ACCAGGTGGTTCTATATATT
CGCCGGAGACATTGCGAGCC
AACACTTCTGTTTCCCCTTG
TAGTGACCCCGTCGGTCTCT
ACATGACCACCATATATCAT
GGAAGATAACGGGTACACGG
AGCTTATGCCATTCATTTGT
TCTATACGGGGGCATATGGG
GTGTTGTGAATACTCCACTG
CCAGCAGTGAACCACGTCTT
GAGCTCATCTCGGCAATGTC
CAGGGTCAATTATTCCAACT
GATATCTAGTCCTCCGCATC
CGCCGAAGTCATTGCGAGCC
ACCAGGTGGTTCGATGTATT
AGCTTATGCCATTGAATTGT
TCTCACGCGTGTCAGAGAGC
TAGTGACCCCGTCGTTCTTT
GTGACAACCTCGGATAAGGA
ATGACAACCTCAGATAAGGA
CGTATCAGAACGCTCGGAGG
GGAAGATACCGAGTACACGG
CAGGGTCAATTAATCCTACT
AGCTTATGCCATTAAATTGT
AACACTTTTGTTTACCCTTG
CCAGTAGTGAACAACGTCTT
ACCAGGTGGTCCTATGTATT
AGCTTATGCCATCCAATTGT
TAACACCGTTCCGATTCCGA
ACAACTGGGACCTGCACGAC
TGCAACGATCCCCTGTGTCC
GGAAGATAACGAGTACACCG
CGCCGAAGACATCGCGAGCC
CACACCCCCATAATGAGGTA
CCAGTAGTGAACCAAGTCTT
CTGTTGTGAATACTCCACTG
CTTAAGCAATCTACTGAGGT
GGCAGATACCGAGTACACGG
CTTTGGGCTCGGTCGGCTTC
AGGAGAGAAGGCGAATTGCA
ACTGATAGTAGACCGCCCCT
ACCAGGTGTTTCTATGTATT
CTTAAGCACTCTACCGAGGT
TCTCACGCTTGTCAAAGAGC
CTTAAGCACTTTACGGAGGT
TAAAGCGTGTCATCTGGAAA
CATAAGCACTCTACTGCGGT
GTGAGGCCATGTAGATGCGC
CTTAAGCACTCGACTGAGGT
TCCGCGGCTTGCTGAGAACA
CCTCGGTCTAGCGATTGGGG
TTAAAGTCAACAATTCGCTT
CACAGCGTGTCATCTGGAAA
CTCCGGTATGAAAAATTCGT
ACTGTTAGTTGACCGCCCCT
CTATTGCCATAACGATTGCG
TGTTTGACACAACGGTGGGT
CGTATCAGAACGCACTGAGG
ACTGATAGTTGACGGCACCT
AGCTTCTGCCATTCAATTGT
GTGACAAGCTCAGATAAGGA
CGCCGAATACATTGCGAGCC
AGCTTATGCCATTCAAGTGT
AGCTTATCCCATTTAATTGT
GTAACAACCTCAGATAAGGA
GCAAGATAACGAGTACACGG
CGGCACTTCTCAATAAAACT
ACATTGCCATAACGATTGCC
CGGGATTCCATAGTTAAATC
GTGACAACCTCAGATAAGGC
TGAAGATAACGAGTAGACGG
TTTGTCGTCATTAGTGCCGG
TATAGCGTGTCATCAGGAAA
AGCTTATGCCATTCGATTTT
GTTCGCCTCCCTAATCCTAG
AGTTTCAATAAGCGAGGATT
GGAAGATAACGAGTACACGC
CTTTAGGCTCGGTCTGCTTC
ACTGATAGTTTACCGCCCCT
CCAGTAGTGAACCACGTCTG
CGCCGAAGACATTCCGAGCC
CGGATCAGAACGCTCTGAGG
CCTCGGTCTAGCGCTTGGGC
GTGACAACCTCAGAGAAGGA
GCACGAGATATCTTCTGATG
CTAGGATGAATATGGCAGTC
TGCTGCATTTCCGTCCAGCG
CCGAAGGTGTTTTAGATCTA
CCCAGGTGGTTCTATGTATT
ACTGATAGTTGACCGCCGCT
CGGCACTTCTCTATAAAAGT
CAGGGTCCATTATTCCTACT
TACAGCGTGTCATCTGGAAA
GTCTCGAAGCGTACACCACG
TTTTGGGCTCGGTCTGCTTC
GTGACAACCTCAGATGAGGA
CCACTAGTGAACCACGTCTT
CTTAAGCACTCTACTGAGGA
TCTCACGCTTGTCAGCGAGC
TCCCACGCTTGTCAGAGAGC
CTCCGGTCTGAGAAATTCGT
AGCTTATGCCATTCAATCGT
CGCTGAAGACATTTCGAGCC
CCAGTAGTGGACCACGTCTT
GCGCTCATCTCGGCAACGTC
AACTTATGCCATTCAATTGT
GCGCTCATCGCGGCAATGTC
TAGTGACCCCGTCGCTCTCT
CACTCCTCCGTAAGGAGGTA
TCGGGAGAGCTCAGCAGTCG
GGCAGATAACGAGTACTCGG
GGAAGATATCGAGTACACGG
CCGAAGGTCATTTAAATCTA
GGAAGATAACGCGTACACGG
TCCAGGTGGTTCTATGTATT
TATCACGCTTGTCAGAGAGC
GTGACAACCCCAGATAAGGA
ACTGATAGTTGACCGCCCTT
GTGACTACCTCAGATAAGGA
GGCCGCCATGGGATACCCCT
GCGCTCATCTCAGCAATGTC
AGATTCAATGAGCGAGGATT
GGCCGCCATGGGAAAGCTGT
TCAAAGACAACAATTCGCAT
CCGAAGGTGATTTAAATATA
CCGAAAGTGATTTAAATCTA
GTCCCGAAGCGTACACCAGG
CCGCAGGTGATTTAAATCTA
CCGAAGGTGATTTAAGTCTA
AGGTTCAATAAGCGAGGATT
ACCGTCACGTAAAAGCTCTC
ACATGACCACCATCCATCAT
CATACCGGTGCACCACTAAT
CATACCGGTCCGCCATTAAT
AAGCGTGACGACCCCGGTGA
CCGAAGGTGATTTAAATTTA
TCTCGCGCTTGTCAGAGAGC
GCGATCATCTCGGCAATGTC
CGCCGAAGACATTGCCAACC
TAGTGACCCCGTCGTTCTCC
CCAGTAGTGAACCACGCCTT
CTTTGTGCTCGGTCTGCTCC
AGCTTATGCCATTCAATAGT
ACCAGGTGGTTCTACGTATT
GCACCAGATATCTGCTGATG
AGGAGAGAAGGCAAATTGCA
CTATGATGAATACGGCAGTC
TCTCACGGTTGTCAGAGAGC
AGCTTATGACATTCAATTGT
TCTCACGCTTGTTAGAGAGC
TATAGGGTGTCATCTGGAAA
CTTGTCGTCATTAGTGCCGA
TGTTTGACACAACCGTAGGT
GCACCAGTTATCTTCTGATG
CGCCCAAGACATTGCGAGCC
ACTGATAGTTGACCCCCCCT
TCTAGGGAATTCCTAGTGTA
AGCCTATGCCATTCAATTGT
TGTTGCATCTCCGTCCAGCG
CGCAGATAACGAGTACACGG
TAAGACCGTTCAGATTCCGA
CTCAAGCACTCTACTGAGGT
CATATCTACACCTCCGCATC
GTGTCAACCTCAGATAAGGA
GGGAGGCCATTTAGATGCGC
ACAACTGAGACCAGCACGAC
CTAGTCGTCCTTAGTGCCGG
CCCTGTATAATACCTAACTA
GCGCTCATCCCGGCAATGTC
CGCCGAAGACATTGCGAGGC
CGAGTAGTGAACCACGTCTT
AACAATTTTGTTTCCCCTTG
GTGACAACCTGAGATAAGGA
TCTCAAGCTTGTCAGAGAGC
TAATACCGTTCCGATTCCGA
TAAAATCGTTCCGAGTCCGA
CCTTGGTCTAGCGATTGGGC
GCGCTCATCTCGGCAATGCC
ACTGATAGTTGACCGCACCT
ACATGACCACCATCAATCAT
CAGACCGGTCCACCACTAAT
CAGGGACAATTATTCCTACT
GGAAGATAACGAGTACAAGG
AGCTTATGCCAGTCAATTGT
ACTGATAGTTGACCGACCCT
AGATCCGATAAGCGAGGATT
GGAAGATAACGAGTACACTG
AGCAGGTGGTTCTATGTATT
TCCTCGGCTTGCTGTGAACA
TATTGACCCCGTCGTTCTCT
CTTGAGCACTCTACTGAGGT
CTTTGGACTCGGTCTGCTTC
CGAAGATAACGAGTACACGG
GGCTTATGCCATTCAATTGT
GCGCTCATTTCGGCAATGTC
CTTGTCCTCATTAGGGCCGG
CCTCGATCTAGCGATTGGGC
CCTCGGTCTAGCGATTGGGT
TCTAGGGCATTCCTAGTGTA
ATCTTATGCCATTCAATTGT
ACTGATAGTTGACCGCCCCC
GGCCGCTATGGGATACCTCT
CAAACCTCCATAAGGAGGTA
CATACCGGTCCACCACTAAA
TTCACCGTGAGCGGATGAAC
AGCACTTTTGTTTCCCCTTG
GCACCAGATATGTTATGATG
ATGAGACTGGACTCTCAAGG
TGCTGCATCTCCGTCCATCG
TGTTTGACACAAGCGTGGGT
AGCTTATGCCATTCAAATGT
GTGAGGCCATTTAGATACGC
CCGTAGGTGATTTAAATCTA
AGCTTATGCCATTCAATTTT
CCAGTAGGGAACCACGTCTT
GGAAGATAACGAGGACACGG
CGGCACTTCGCTATAAAACT
CGAGGATGAATACGGCAGTC
CGGCACTTCACTATAAAACT
CTTATTAGCATTCAAACCCA
GTGAGGGCATTTAGATGCGC
GTGCCAACCTCAGATAAGGA
AGCTTATGCCTTTCAATTGT
AACACCTTTGTTTCCCCTTG
CTTTGGGGTCGGTCTGCTTC
CCTCGGTATAGCGATTGGGC
CACACCGGTCCACAACTAAT
CGCCGAAGACATTGCGCGCC
TCTCACGCTTGTCAGACAGC
GTGACCACCTCAGATAAGGA
GATGGGATTCGCGCGGCCCA
AGTGATACCTAACAAGGAAT
CATATCTACTCCTCCGCAGC
CTTGTCGTCATTTGGGCCGG
GTGATAACCTCAGATAAGGA
TGCTGCATCTCCGTCTAGCG
CACACCACCATAAGGAGGTA
GTCTCGAAGCGTACTCCAGG
TCGCGAGAGCTCAGCAGTCA
CTTAAGCACCCTACTGAGGT
ACAGATAGTTGACCGCCCCT
CATATCTACTACTCCGCATC
ACTAATAGTTGACCGCCCCT
CCGAAGGTGATTTAAATCTG
GGAAGATAACGAGTACGCGG
CTAGGATGAATTCGGCAGTC
GCTCGGTCTAGCGATTGGGC
CCTCGGTCCAGCGATTGGGC
CAGGGTCAATTATTCCTACG
TCTCCCGCTTGTCAGAGAGC
GGCAGTTAACGAGTACACGG
ACCGTCATGTAAAAACTCTC
ACATCCAATAAGCGAGGATT
ACTGATAGTTGACTGCCCCA
CAGGGTCAACTATTCCTACT
TCGCTCATCTCGGCAATGTC
TCAAAGTCTACAATTCGCTT
CTTAAGCACTCTACTGCGGT
GGAAGATGACGAGTACACGG
ACCAGGTAGTTCTATGTATT
AGGAGAGAAGGCAAGTTTCA
AGCTTAAGCCATTCAATTGT
GCGCTGATCTCGGCAATGTC
AACAGTTTTGTTTCCCCTTG
TAGTGATCCCGTCGTTCTCT
ACTGATAGTTGTCCGCCCCT
ACTGATAGTTGACCGGCCCT
TGGAGAGAAGGCAAATTTCA
AGGAGAGAAGGCAAATTTCT
CCAGGATGAATACGGCAGTC
CATATCAGAACGCTCTGAGG
CGTAAGCACTCTACTGAGGT
CATATCTACTCCTCCGCGTC
GGAAGATAACGACTACACGG
GTGCAAACCTCAGATAAGCA
CCGCACTTCTCTATAAAACT
GGAAGATAACGAGTACATGG
TTAACCGTGCGCGGATGAAC
AACGCTTTTGTTTCCCCTTG
GGCCACCATGGGATACCTCT
CATACCGGTCCACCACTGAT
TCTGGAGAGCTCAGCAGTCA
CCATTAGTGAACCACGTCTT
TGATTCAATAAGCGAGGATT
GTGACAACCTCAGATAATGA
GTGACAACCTCAGATCAGGA
ATAGGATGAATACGGCAGTC
AGATTCAAGAAGCGAGGATT
CCCGTAGTGAATCACGTCTT
TCTCATGCTTGTCAGAGAGC
CATATCTACTCCTCCGCAAC
GGCAGATAACGAGGACACGG
TCTCACGCTTATCAGAGAGC
ACTCACATAGCAGTACACAC
ACTGCTAGTTGACCGCCCCT
TCTCACGTTTGTCAGAGAGC
CTTGGGGCTCGGTCTGCTTC
TGTCACGCTTGTCAGAGAGC
AAAACTTTTGTTTCCCCTTG
GTGACAACCTCTGATAAGGA
TCTAACGCTTGTCAGAGAGC
GCCAGATAACGAGTACACGG
CTTATTAGCATCCAAACCAA
TTGAGGCCATTTAGATGCGC
ACCAGGGGGTTCTATGTATT
GGCAGATATCGAGTACACGG
GCGCTCGTCTCGGCAATGTC
CTTATCTACTCCTCCGCATC
CATACCGATCCACCACTAAT
AGCTTATGCCACTCAATTGT
TCAAAGTCAACAATACGCTT
CATACTGGTCCACCACTAAT
ACCTGGTGGTTCTATGTATT
CGTACCAGAACGCTCTGAGG
CCGAAGGTGAGTTAAATCTA
CGCCGAAGACATTGCGAATC
TCTAGGGGATTCCTATTGTA
ACCGTCATGTTAAAGCTCTC
CGTATCAGAACGCTCTAAGG
GCAACTGGGACCAGCACGAC
ATGAGAGAAGGCAAATTTCA
AGATTCCATAAGCGAGGATT
GTTCGCCTCCATACTACTAG
TATAGCGTGTCTTCTGGAAA
AAGCGTGCCGACCCCGGTGA
TAAAACCGTTCCGACTCCGA
CTCCGGTCTGAAAAATCCGT
GCGGGAGAGCTCAGCAGTCA
GTCTCGAAGCGTACATCAGG
CTTGTCGTCATTGGTGCCGG
ACATGACCACCCTCTATCAT
CAGGATCAATTATTCCTACT
CTGCACTTCTCTATAAAACT
TATAGCGCGTCATCTGGAAA
TAGTGACCCGGTCGTTCTCT
TGCTGCATCTCCGTCCAGCA
ATATTGCCATAACGATTGCG
AGGAGAGAAGGCAAATTCCA
GGCAGATAGCGAGTACACGG
ACTGATAGTGGACCGCCCCT
ACTGATATTTGACCGCCCCT
TATAGCGTGTAATCTGGAAA
AGATCCAATGAGCGAGGATT
GGAAGCTAACGAGTACACGG
ATGTTGCCAGAACGATTGCC
CAGGGTCAATTAGTCCTACT
GGCCGCCATGTGATACCTCT
TCTCACGCTTGTCAGAGACC
GGAAGATAACCAGTACACGG
CCTCCGTCTAGCGATTGGGC
TGCTGCATCGCCGTCCAGCG
CCTCGCTCTAGCGATTGGGC
GTGACAACCTCATATAAGGA
ACCAGGTGGTTCTATGTATC
CAGGGTCACTTCTTCCTACT
AGATTCACTAAGCGAGGATT
TATAACGTGTCATCTGGAAA
GTGAGGCCATTTAGATGCGT
ACCAGGTCGTTCTATGTATT
CATACCGGTCCCCCACTAAT
TTTGCGGGTTCTTCATCGTA
TGTCTAGTTGTGCGTCGTGT
GCGCTCATGTCGGCAATGTC
AGATTCAATAGGCGAGGATT
CTCCGGTCTGAAAAATGCGT
CCAGTAGTAAACCACGTCTT
ATGAGAGTGGACTCCCAAGG
AGCTTTTGCCATTCACTTGT
CTGCTGTGAATGCTCCACTG
CTTAAGCGCTCTACTGAGGT
CCGACGGTGATTTAAATCTA
GTAAGATAACGAGTACACGG
ACCAGGTGGTTTTATGTATT
TCTCACGATTGTCAGAGAGC
ATCACCGCGCGCGGATGAAC
CACACCTCCATAAGGATGTA
ACTGATAGTTGACCGCCGCA
CTATGGGCTCGGTCTGCTTC
GCGATCATCTCGGCAATGAC
CTTGTCGTGATTAGTGCCGG
CCGAAGGTGTTTTAAATCTA
CACACCTCCATAAAGAGGTA
GCGCTCATCACGGCAATGTC
GTGAGGCCATTTAGAGGCGC
CACACCTCCATAAGAAGGTA
TCTCACGCTTGTCGGAGAGC
CGGCGCTTCTCTATAAAACT
AATGATAGTTGACCGCCCCT
GGCCGCCATGGGATACCTCA
TCCACCGATCCCCTGTGTCC
TATAGCGTGTTATCTGGAAA
AGCTTATGCCATACAATTGT
CTAGGATGAATACGGCAGGC
TGACACCTCCGGCCATTTCA
TAGTGACCCCGTCATTCTCT
CCGAAGGTGATTTATATCTA
AACACTTTTGTTTTCCCTTG
CACACCTCCATAAGTAGGTA
GCGCTCATCTCGACAATGTC
GGCCGCCATGGGAAACCTCT
AGGAAAGAAGGCAAATTTCA
ACTGATAGATGACCGCCCCT
TATAGCGTGTCATCTGGATA
GGCAGATAACGACTACACGG
TAGTGACCCCGTCGTGCTCT
CCTCGGTCTAGCCATTGGGC
CGGGATTCCATAATTAAACC
TCAAAGTCAACAATTCGCTA
ACAACTGGGACAAGCACGAC
AGGAGAGAAGGCTAATTTCA
CAGACCTCCATAAGGAGGTA
CAGGGTCAATTATTCCTAAT
TGCTGGATCTCCGTCCAGCG
TGAAACCGTTCCGATTCCGA
ACCAGGTGGTTCTCTGTATT
ACTGATAGTTGAGCGCCCCT
ACTGATACTTGACCGCCCCT
CTCGTCGTCATTAGTGCCGG
AGCTTATGTCATTCCATTGT
GGAATATAACGAGTACACGG
GGCAGATAACTAGTACACGG
TGCTGCATCTCCGTCCAGAG
GCTCACGCTTGTCAGAGAGC
ACAAGGTGGTTCTATGTATT
ACCAGTTGGTTCTATGTATT
GGAAGATAACGAGTACCCGG
TAGTGACCCCGTCGTTCTAT
TCTAGGGAATTCCTTTTGTA
GCGCTCATCTCGGCAATGTT
AGATCCAATAAGCGAGGAGT
ACCAGGTTGTTCTATGTATT
CTTATTAGCAATCAAACCAA
GGAAGATAACGAGTACAGGG
TAGTGACCCCTTCGTTCTCT
CCGAAGGTGATTTGCATCTA
ACAACTGGGACCAGCTCGAC
TGAAAGTCAACAATTCGCTT
CAGGGTCAATTATTCCTACC
CACACCTCCATAAGGAGGCA
ACTGATTGTTGACCGCCCCT
CTTTGGGCTAGGTCTGCTTC
CCGCTCATCTCGGCAATGTC
CCTCACATAGAAGTACACAC
GGCAGATAACGGGTACACGG
GGAAGATAACAAGTACACGG
GTGAGGCCATTTAGGTGCGC
ACTCATAGTTGACCGCCCCT
CTTTGGGCTGGGTCTGCTTC
ACCAGGTGGTTCCATGTATT
CAGAGTCAATTATTCCTACT
AGAAGAGAAGGCAAATTTCA
TGTAGGGAATTCCTATTGTA
ACTATCCGGGGGAATATGGG
ACCAGGTGGTTCTATGTATG
TCTAGGGAAATCCTATTGTA
GTGACAAACTCAGATAAGGA
CTAGGATGAATAGGGCAGTC
ACTGATAGTTGACCGCCCCG
CCTAAGCACTCTACTGAGGT
GTGACAACCTCAGATAAGTA
GCGCTCATCTCGCCAATGTC
AGATTCAATAAGCCAGGATT
AGGAGAGAAGGCAAATGTCA
CATAGCTACTCCTCCGCATC
TCGGAAGAGCTCAGCAGTCA
ACTGATAGTTGCCCGCCCCT
TTTAGGGAATTCCTATTGTA
GTGACAACCTCAGATATGGA
CCGAAGCTGATTTAAATCTA
CTCCGGTCTAAAAAATTCGT
CTGCCGGTACCTATGCCTTC
TCCGGAGAGCTCAGCAGTCA
GCTAGGGAATTCCTATTGTA
ACATGACCATCATCTATCAT
AAGGGTGAATCAGGGTCCCG
TCAAAGTCAACAAGTCGCTT
GGCAGATAAGGAGTACACGG
CATACCGGTCCACTACTAAT
GTGAGTCCAATTAGATGCGC
GCGCTCATCTCGGCAGTGTC
AGATTCAATAAGCGCGGATT
CTTAAGCAGTCTACTGAGGT
CTTTGGGCTCGGTCTGCTTA
GTAGGCTGTGGTTCTAGAGT
TTGAGGAATACGTTTTGTGA
GGCAGGTAACGAGTACACGG
TCCGCGGCTTGCTGTGATCA
TGCTGCATCTCGGTCCAGCG
CATAGCGGTCCACCACTAAT
TATAGCGTGTCATTTGGAAA
ACTGATAGTTAACCGCCCCT
TCTCACACTTGTCAGAGAGC
CACACCTCCCTAAGGAGGTA
CTCCAGTCTGAAAAATTCGT
TTCACCGTGCGCGCATGAAC
CTTGTAGTCATTAGTGCCGG
CCTCGGTCTATCGATTGGGC
AGCTGATGCCATTCAATTGT
AGATTCAATAAGCGAGGACT
TAGTGATCCCGTCGTTCTCG
CTCCGGTCTGAAAAAGTCGT
AGATTCAATAAGGGAGGACT
ACATGACCACCATGTATCAT
CTCCGGTCTGAAACATTCGT
TCAAAATCAACAATTCGCTT
CTCCGGTCTGAAAATTTCGT
CAGGGTCAATCATTCCTACT
CGCCGAAGACTGTGAGAGCC
CTCCGGCCTGAAAAATTCGT
CTTTGGCCTCGGTCTGCTTC
TAATGACCCCGTCGTTCTCT
TTCACCGTGCGCGGAAGAAC
AGCTTGTGCCATTCAATTGT
AGGACAGAAGGCAAATTTCA
ATGGGTGAATCAGGGTCTCG
TAGTGACCCAGTCGTCCTCT
CTTATCAGAACGCTCTGAGG
TGCTGAATCTCCGTCCAGCG
GTTCGGCTCCATAATCCTAG
GCGCCCATCTCGGCAATGTC
CACACCTCCACAAGGAGGTA
GGCGAAGTTTATTAACTCAC
TCTATCCGGGGGCATAAGGG
GGCAGATAACGAATACACGG
CACTCCTCCATAAGGAGGTA
GGAAGATAACGAGTACACGA
GGCCGCCATGGGATAACTCT
TACTGACCCCGTCGTTCTCT
GTGACAACGTCAGATAAGGA
CTCCGGGCTGAAAAATTCGT
TCAAAGTCAACAAATCGCTT
CGGCACTTCTCTATAAAACA
AGCTTATGCCATTCAGTTGT
AGCTTATGGCATTCAATTGT
CGTCAAGTTGTGCGTCGTGT
CTTAAGTACTCTACTGAGGT
TTCCGGTCTGAAAAATTCGT
GGAAGATAACGAGTGCACGG
TATAGCGTGTCATATGGAAA
GCGCTCATCTCGGGAATGTC
GTGACAACCTCAGATTAGGA
ACTGATAGCTGACCGCCCCT
AGATTCTATAAGCGAGGATT
CCTTGGGCTCGGTCTGCTTC
ACATGACCACCTTCTATCAT
GATACCGGTCCACCACTAAT
TCGGGAGAGCTAAGGAGTCA
CTTAAGCACACTACTGAGGT
CTTAAGCACTCTAATGAGGT
TGCTGCAGCTCCGTCCAGCG
AGGTGAGAAGGCAAATTTCA
GCCGTCATGTAAAAGCTCTC
TCCGCGGCTTGCTGTAAACA
TATAACCGTTCCGATTCCGA
GATGGGATTCCCCCTGCACA
AATCACATAGAAGTACACAC
CGCCGAAGACATTGCGATCC
GTCCGCCATGGGATACCTCT
GTTCGCCTCCACAATCCTAG
AGGAGAGAAGGCATATTTCA
ACACACATAGAAGTACACAC
CCAGTAGTGAACCATGTCAT
AACACTTTTGTTTCCTCTTG
AGCTTAGGCCATTCAATTGT
CATACCGGTCCACCACTCAT
CCTATCTACTCCTCCGCATC
AACACTTTTCTTTCCCCTTG
AGCAGGTGGTTCTAAGTATT
AGAACTGGGACCAGCACGAC
GTGACAACCTCAGCTAAGGA
CGTATCAGACCGCTCTGAGG
TTGACAACCTCAGATAAGGA
CTTGTCGTCATTAGTGACGG
TCAAAGTTAACAATTCGCTT
TCTATCCGGGGGCATATTGG
CTCCGGTCTCAAAAATTCGT
TCGGGAGAGCTCAGGAGTCG
GTGAGGCGATTTAGATGCGC
GGGGATTCCATAATTAAATC
CGTATCAGAACGCTCTTAGG
TATAGCGTGTCAGCTGGAAA
GCGCTCATCTCGGCACTGTC
GCACCAGATATCTTCTCATG
CGCCGAAGGCATTGCGAGCC
CTTATTACCATTCAAACCAA
AAGGGCGAATCAGGGTCTCG
CTTAAGCACTCTACTGAGTT
CACACCGGTCCACCACTAGT
TCTAACCGGGGGCATATGGG
CAGGGCCAATTATTCCTACT
GGAAGATAACGAGAACACGG
TGCTGCATCTCCGTCCAGCT
AAGCGTGGCGACCCCGGTCA
CTTCGGGCTCGGTCTGCTTC
TGCCGCATCTCCGTCCAGCG
CCGAAGGTGATTTAAAGCTA
TTTAAGCACTCTACTGAGGT
AGATTCAATAAGCGAGGATC
ATCACTTGTGTTTCCCCTTG
CAGGGTCAATTATTCCGACT
ATGTGACTGGACTCCCAAGG
GGCCGCCATGAGATACCTCT
TCTCACGCTCGTCAGAGAGC
TATAGCGTATCATCTGGAAA
GTGACAACCTCAGATACGGA
AGATCCAATAAGCGAGAATT
CCGAAGGTGATTTAAATGTA
GGCAGATAACGAGTTCACGG
GTCTCGAAGCGAACACCAGG
TTGAGCAATACGTTTTGTGG
TCGGCGCTATGCCCACATTT
CTTATTATCATTCAAACCAA
CACACCGCCATAAGGAGGTA
TATAGCGTGTCATCTGAAAA
CTTGTCGTCATTAGTACCGG
TATGGCGTGTCATCTGGAAA
TTCACCGCGCGTGGATGAAC
ACCTTATGCCATTCAATTGT
AGCCGAAGACATTGCGAGCC
AGGAGAGAAGGCAAAATTCA
CCGAACGTGATTTAAATCTA
TATAGCGTGTCGTCTGGAAA
TCAAAGTCAACAATGCGCTT
CTTAAGCACTCTACTTAGGT
CTTGACGTCATTAGTGCCGG
TAGTGACCCCGTCGTTCACT
CACACCGGGCCACCACTAAT
TGCTACATCTCCGTCCAGCG
GGCTGCCATGGGATAGCTCT
ACTGATAGTTGCCCGCCCCA
CCTCAGTCTAGCGATTGGGC
CACACCTCCATAAGGAGGTT
GTTCGCCTCCATAATGCTAG
ACATGACCACCAACTATCAT
CATATCTACTCCTCCCCATC
CTTTGGGCTCGGTCTACTTC
CTTATTAGCATTCAAACAAA
AGTGATAGTTGACCGCCCCT
GGAAGATAACGAGTTCACGG
CTTGTCGTCCTTAGTGCCGG
CGTATCCGAACGCCCTGAGG
AGGAGAGACGGCAAATTTCA
CGGCACTTCTCTAAAAAACT
CTCCGTTCTGAAAAATTCGT
TCGGGAGAGCTCACTAGTCA
CACACCTCCAAAAGGAGGTA
CCGAAGGTGATTCAAATCTA
AGATTTTGCCATTCAATTGT
ACCAGGTGGTTCTATCTATT
CACACGTCCATAAGGAGGTA
AACACTTTTGGTTCCCCTTG
ACATGACCACCATCTAGCAT
GGCCGCCATGGGATACCTCG
TGCACCGATCCCCGGTGTCC
AAGGGTCAATCAGGGTCTCG
CCTCTGTCTAGCGATTGGGC
CTTATTAGCATTCTAACCAA
CGTATCAGAAGGCTCTGAGG
CTTGTCGTCAATAGTGCCGG
CAGTGACCCCGTCGTTCTCT
TTTGCAACGTTCCTATAAGC
ACGCTCAACTCGGCAATGTC
TCTCACGCTTGTCAGAGAGG
ACTGATAGTTGGCCGCCCCT
TCTAGGGAATTCCAATTGTA
ACGAAGGTGATTTAAATCTA
TAGTGACCCCGTTGTTCTCT
GTGAGACCATTTAGATGCGC
CTTATTGGGATTCAAACCAA
CTTGTCGTCATTAGTGCTGG
ATCAGGTGGTTCTATGTATT
ATATGACCACCATCTATCAT
TTCACGGTGCGCGGATGAAC
ACAACTGGGACCAGCACGCC
ATGACACTGGACTCCCAAGG
AGGAGCGAAGGCAAATTTCA
TCGGGAGAGCTCAGCAATCA
TGTTTGACACAACCATGGGT
CTGGTCGTCATTAGTGCCGG
AGCTTATGCCATTCAATGGT
CGGGATTCCTTAATTAAATC
GTGACAACCTCAGTTAAGGA
CTCCGGTCTTAAAAATTCGT
GTGACGACCTCAGATAAGGA
AGCTTATGCGATTCAATTGT
TCTCACGCTTGTCAGAGGGC
ATGGGACTGGACTCCCAAGG
GTGACAACCTCAGATAAGGT
CTTTGGGCTCGGCCTGCTTC
TCAAAGTAAACAATTCGCTT
ACTCACATAGAAGTACACAG
CCTCGGTCTAGCGTTTGGGC
TGTCAAGTTGTGCGTCGTAT
GGAAGAGAACGAGTACACGG
CCTCACGCTTGTCAGAGAGC
TCGGGAGAGCTCAACAGTCA
TAGTGCCCCCGTCGTTCTCT
AAATGACCACCATCTATCAT
CCCTGTGTAATACCTAACTT
TACACTTTTGTTTCCCCTTG
CTAAAGCACTCTACTGAGGT
AGGAGAGAAGGCAAAGTTCA
GAGCGTGGCGACCCCGGTGA
CTCCGGTCTGAACAATTCGT
ACCAGGTGATTCTATGTATT
CCCCGGTCTAGCGATTGGGC
GGCAGATAACGACTCCACGG
CAGGGTCAATGATTCCTACT
TCTATCCGGGGGCATATGAG
TAGTGACCCCATCGTTCTCT
CTCATTAGCATTCAAACCAA
CTTTTCGTCATTAGTGCCGG
TCTATGGAATTCCTATTGTA
TTCACCGCGCGCGGATGATC
GCGACAACCTCGGATAAGGA
CGCCGAAGAAATTGAGAGCC
ACCAGGTGGTTCTATGCATT
AGATCGAATAAGCGAGGATT
CTCCGGTCTGAAAAATACGT
TGCTGCATCTCCGTCCAGGG
ACCGTCATGTAAATGCTCTC
GTTTGGGCTCGGTCTGCTTC
TCAAAGTCAACATTTCGCTT
CCGAAGGTGATTTAAAACTA
TCTAGGGAAGTCCTATTGTA
TCTCACGCTTGTCAGAGTGC
CTTGTCGTCATTATTGCCGG
TAGTGACCCCGTCGTACTCT
CGGCACTTCTCTATAAATCT
GTGACAACCTCAGATAACGA
TGTATGACACAACCGTGGGT
TCCGCGACTTGCTGTGAACA
AGATTCAATAAGCGAGGATA
TCTCACCCTTGTCAGAGAGC
TGTTTGGCACAACCGTGGGT
TCTGACGCTTGTCAGAGAGC
TCTAGGTAATTCCTATTGTA
AGCTCATGCCATTCAATTGT
TCCGGGGCTTGCTGTGAACA
ATGAGACTGGACTCCCAACG
AGATCCAATAAGCGACGATT
CGGCACTTCTCTGTAAAACT
CTAGGATGAAGACGGTAGTC
AAGCGTTGCGACCCCGGTGA
TCCGCGGCGTGCTGTGAACA
AGATTCAATAAGCGGGGATT
AGGGATACCTAATAAGGAAT
AAGCGTCGCGACCCCGGTGA
GGCGAAGTTAAGTAATTCAC
ACCGTCATGTAAAAGATCTC
ACATGACCACCATCTCTCAT
GCACCAGATATCTTCAGATG
GATGCGATTCGCCCTGCACA
GTTCGCATCCATAATCCTAG
TCAAAGTCAACAATTCGATT
CGGCACTTCTCTAGAAAACT
CCGAAGGTGATATAAATCTA
CTAGCATGAATACGGCAGTC
ACCGTCATGTAAAGGCTCTC
CTGACAACCTCAGATAAGGA
TATGCGGGTTCTTCATCTTA
AGACTCAATAAGCGAGGATT
CCTCGGTCTAGCGACTGGGC
GGATTCAATAAGCGAGGATT
AGATTCAATAAGCGAGGCTT
TCTAGGGAATTTCTATTGTA
ACATGACCACCGTTTATCAT
TAAAACCGTTCCGATGCCGA
ACCAGGCGGTTCTATGTATT
ACCTTCATGTAAAAGCTCTC
AACATTTTTGTTTCCCCTTG
TAGTAACCCCGTCGTTCTCT
CACACCTCTATAAGGAGGTA
ATTTGGGCTCGGTCTGCTTC
AGATTCAATAAGCGAGGATG
GGCTGCCATGGGATAGCTGT
TATAGCGTGTCATCTGGCAA
AAGGGTGAATCAGAGTCTCG
TCTATCCGGGGGCATATGGA
TCAAAGTCAACAATTCGCGT
ACCAGGTGGTTCTATGTTTT
CACCCCTCCATAAGGAGGTA
TGCTTATGCCATTCAATTGT
TCTCACGCTTGTCTGAGAGC
CGGCACTTTTCTATAAAACT
CGACACTTCTCTATAAAACT
ATATTGCCATAACGATTGTC
CCGAAGGTTATTTAAATCTA
CTGGGTCAATTATTCCTACT
AGATTCAATAAGCGAAGATT
GTTCGCCTCCATAATCCTAT
CGCCGGTCTGAAAAATTCGT
TCCAAGTCAACAATTCGCTT
CTTCAGCACTCTACTGAGGT
CGCCACTTCTCTATAAAACT
GGAAGATAACGATTACACGG
GGCGGCCATGGGATACCTCT
CTTAAGGACTCTACTGAGGT
CGTATCAGAACGCTCCGAGG
ACCGTCATGTAAAAGCTCTG
TCTAGGGAATTCCTATTATA
AAGGGTGAACCAGGGTCTCG
ACAACTGGGACCAGGACGAC
CCATGACCACCATCTATCAT
CACACCTCCATAAGGAGCTA
TGTCAAGTTGTGCGTGGTGT
CGCGATTCCATAAGTAAATC
CCTCGGTCTACCGATTGGGC
TATGACCGTTCCGATTCCGA
CATTCCGGTCCACCACTAAT
CTTGGCGTCATTAGTGCCGG
GGAAGACAACGAGTACACGG
CACACCTCCATAAGGAGGTG
AGATCCAATAAGCGAAGATT
AACGGTGAATCAGGGTCTCG
TCGGGAGAGCTCCGCAGTCA
GGAACATAACGAGTACACGG
GGCAGAAAACGAGTACACGG
CGCAGAAGACATTGCGAGAC
AGAAGATAACGAGTACACGG
GGCAGATAACCAGTACACGG
GTGCGCCTCCATAATCCAAG
TCTAGCGTGTCATCTGGAAA
TTCATCGCGCGCGGATGAAC
CTTTGGGCTCGTTCTGCTTC
AGCTTATGCAATTCAATTGT
GGCCGCCATGGGTTACCTCT
CTAGGATCAATACGGCAGTC
AACACTTTTATTTCCCCTTG
AGATTCAATAAGCGAGGTTT
CTAGGATGAATACGGCAGTT
TATAGCGTGTCATCCGGAAA
GTCACGATGCGTACACCAGG
CTTAAGCACTCTTCTGAGGT
CCCAAGGTGATTTAAATCTA
TCTCACGCTTGTCAGAGAGA
AGCTTATGCCATTCAATTAT
CTGCGGTCTGAAAAATTCGT
CACACCTCCATAGGGAGGTA
TGCGGCATCTCCGTCCAGCG
TGTGTGACACAACCGTGGGT
CTCCGGTCTGAAATATTCGT
TCTAGCCGGGGGCATATGGG
TATAGCGTGTCATCTGTAAA
AACACTTTTGTTTCCCCTTC
ACCACTTTTGTTTCCCCTTG
TCTCACGCTGGTCAGAGAGC
CACACCTCCATAAGGAGGGA
CGCTTATGTCATTCAATTGT
CCTAGGTCTAGCGATTGGGC
TATAGCGTGTCATCTGGTAA
GCAGTAGTGAACCACGTCTT
ACTGATAGTTTACGGCCCCT
ATTGTCGTCATTAGTGCCGG
TCACACCTCGGGCCATTTCA
ACCAGGTGGTTCTTTGTATT
CTTGTCGTCATCAGTGCCGG
GCACAAGATATCTTCTGATG
GTGAGGCCATTTAGATGCTC
TCTCTCCGGGGGCATATGGG
TATAGCGTGTCATCGGGAAA
TGTCAAGTTGTGCGTCTTGT
CGGCACTTCTTTATAAAACT
GGGCGCCATGGGATACCTCT
CTTTGGGCTCGGTCTGCATC
CTAGGATGAATACGACAGTC
GTAGGCTGTGCATCTAGAGT
ACCATGTGGTTCTATGTATT
GTCTCGAAGCCTACACCAGG
TAGTGACCCCGTCGTTCGCT
GCTCTCATCTCGGCAATGTC
GGCAGAGAACGAGTACACGG
GGCAGATAACGAGTAAACGG
AGATTCAATAAGCGAGAATT
AATACTTTTGTTTCCCCTTG
TTCACCGTGTGCGGATGAAC
ACCAGGTGGTTCTATGTGTT
CACACTTGTGTTTCCCCTTG
CGGCACTTCTCTCTAAAACT
CTCCGGTGTGAAAAATTCGT
AGATCCAATCAGCGAGGATT
CTTAAGCACTATACTGAGGT
AGCGTATGCCATTCAATTGT
GGAAGATAACGAATACACGG
CATACCGGTCCACCAGTAAT
ACTGATAGTTGACCTCCCCT
CTAGGATGAAGACGGCAGAC
GGCCGCCATGGGATACCTCC
GATGGGTTTCGCCCTGCACA
TAGTGGCCCCGTCGTTCTCT
TTTGCGGGTTCTTCATATTA
GGCATATAACGAGTACACGG
CGGGATACCATAATTAAATC
TCAATGTCAACAATTCGCTT
AGAGCCAATAAGCGAGGATT
GGCAGATAACGTGTACACGG
AACACTTTTGTTTCCCTTTG
AATAGCGTGTCATCTGGAAA
GGAAGATAATGAGTACACGG
CTAGGATGAATACGGCAGTG
TCGGCGCTATGCTCACAGTT
TATAGCTTGTCATCTGGAAA
CTCACCGCGCGCGGATGAAC
CAGGGTCAATTGTTCCTACT
TGTGCAATGTTCCTATAAGC
GGCAGCTAACGAGTACACGG
TCTCGGGAATTCCTATTGTA
GAGTGACCCCGTCGTTCTCT
TCTATCCGGGGGCCTATGGG
TCGGCGCTATGCGCACATTT
GCGGCGCTATGCTCACATCT
AGCTTATACCATTCAATTGT
CACACCTCCATAAGGAGGTC
TCACACGCTTGTCAGAGAGC
AGATTCAATAACCGAGGATT
AGGAGAGTAGGCAAATTTCA
CGGCACGTCTCTATAAAACT
ACTGATAGTTGACCACCCCT
GATGGGATTCGCCCTGCAAA
CACACTTTTGTTTCCCTTTG
ACCGTCATGTAAGAGCTCTC
CATACCGGTCCACCAATAAT
CTAAGATGAATACGGCGGTC
TAGTGACCCCGTCGTTTTCT
CACACCTTCATAAGGAGGTA
TGTTTGAAACAACCGTGGGT
AAGAGTGAAGCAGGGTCTCG
ACTGATAGTTGACCGCTCCT
TTCACCGTGCGCCGATGAAC
CTTGTCGCCATTGGTGCCGG
TCGGGAGAGCTCAGCAGACA
ATTATTAGCATTCAAACCAA
AAGCGTGGCGACCCCGGTGC
ACATTCAATAAGCGAGGATT
TCCGCGCTATGCTCACATCT
CTTAGGGCTCGGTCTGCTTC
AGATTCAATAAGCGAGGAGT
GTCTCGAACCGTACACCAGG
AGTTATACCTAATAAGGAAT
ACCAGGTGGTTCTATGTAGT
GGCCCCCATGGGATACCTCT
CGGCACTTCTCTATATAACT
GGAAGATAACGAGTATACGG
CTAGGATGAATACGGCTGTC
CTTAAGCACTCTGCTGAGGT
CCTGATAGTTGACCGCCCCT
AACACTTTTGTATCCCCTTG
CATACCTCCATAAGGAGGTA
ACCTGTATAATACCTAACTT
TTCACCGCGCTCGGATGAAC
TCAAAGTCAACAATTCCCAT
TGCCAAGTTGTGCGTCGTGT
TCTAGGGAATTGCTATTGTA
TAAGACCGTACCGATTCCGA
ACCGTCATATAAAAGCTCTC
ACCGGTAGTTGACCGCCCCT
GTGACACCCTCAGATAAGGA
CTAGGCTGAATACGGCAGTC
AACACTTGTGATTCCCCTTG
TCAGACCGTTCCGATTCCGA
CATATTTACTCCTCCGCATC
CCCTGTATGATACCTAACTT
AAGGGTGAATCAGGGTATCG
TATAGCGAGTCATCTGGAAA
TCAAATTCAACAATTCGCTT
CGGCACTTCTCGATTAAACT
CTTTGGGCTCGGTCTGCTTG
CTATTCGTCATTAGTGCCGG
CTCCGGTCTGAAAAATTCGC
CATACCGGTCAACCACTAAT
ATGAGACTGGACTCCGACGG
TATAGCGTGTCATCTGGAGA
AGGAGAGAACGCAAATTTCA
AACACTTTTGTTTCGCCTTG
TTCACAGCGCGCGGATGAAC
GCTGATAGTTGACCGCCCCT
AACACTTTTGCTTCCCCTTG
CTAGGAAGAATACGGCAGTC
GGCCGCCATGGGAGACCTCT
GATATCTACTCCACCACATC
AAGGGTGAATTAGGGTCTCG
AAGCGTGGCGACCCTGGTGA
TCTGTCCGGGGGCATATGGG
TACTGCATCTCCGTCCAGCG
TTCACCGCGCACGGATGAAC
CTAGTCGGCATTAGTGCCGG
AGCTTATGCCATGCAATTGT
TGCACCGATCCCCTGAGTCC
CACACCTCCATCAGGAGGTA
GGAAGATAACTAGTACACGG
GGCCGCCATGGGGTACCTCT
GGCCGCCATGGGATACCACT
CATAGCGTGTCAACTGGAAA
CCTCGGTCTAGCGATCGGGC
CTTGTCATCATTAGTGCCGG
AACACTTTTGTTCCCCCTTG
AACACTTTTGTTTCCCGTTG
CCTCGGTCTAGCTATTGGGC
TCATGACCACCATCTATCAT
AGATCCACTAAGCGAGGATT
AGCTTCCATAAGCGAGGATT
GGAAGTTAACGAGTACACGG
AGTGATAACTAAGAAGGAAT
GGCAGATAACGAGTACAGGG
ACCAGGTGGTTCTATGGATT
TCCGCGGCTTGCTGTTAACA
AGCTTATGCCATTTGATTGT
ACCGTCTTGTAAAAGCTCTC
TCGGGAGAGCTCAGCAGCCA
GCGCTCATCTCGGCAATGGC
CGGGATTACATAATTAAATC
TCCATCCGGGGGCATATGGG
TCCGTGGCTTGCTGTGAACA
GGAAGATAGCGAGTACACGG
TAGTGACCCCGACGTTCTCT
ACATGATCACCATCTATCAT
TTGAGGAATACGGTTTGTGG
ACACGACCACCATCTATCAT
CTTTTGGCTCGGTCTGCTTC
TGCTGCATCTCCGACCAGCG
CGTATCAGAACGCTCAGAGG
CACTCCGGTCCACCACTAAT
ACCGTCATGTAAAAGTTCTC
TCACACCTCCGGCCATTACA
TAAAACCGTTCCCATTCCGA
AGATTAAATAAGCGAGGATT
CCGAAGGTGATTTAAATCGA
TCAAAGTCAACAATTCGTTT
GTGCCAACCTCACATAAGCA
AACACTTTTGTTTCCCCTTT
CGTATCAGAACGCTCTGAAG
GTCACAACCTCAGATAAGGC
AGTGATACCTAATAAGGACT
GTGACAACCACAGATAAGGA
CTTTGGGCTCGGTCTCCTTC
GTGAGGTCATTTAGATGCGC
TTCACCGCGGGCGGATGAAC
ATCACTTTTGTTTCCCCTTG
CCAAAGTCAACAATTCGCTT
TCACACGTCCGGACATGTCA
CAAATCTACTCCTCCGCATC
CGCCGTAGACTTTGCGAGCC
TGCACCGATCCCCTGGGTCC
CTTGTCGTCATTAGTGCCTG
TGCTTGACACAACCGTGGGT
AGATTCAATAAGCGTGCATT
CTTATTAGCTTTCAAACCAA
ATATCCAATAAGCGAGGATT
CCGAAGGTGTTTTTAATCTA
GCTCCAGATATCTGCTGATG
ACATGCCCACCATCTATCAT
TATAGCGTGTCATGTGGAAA
TGCTGCATCTCCGTCCAGTG
CTTGTCGTCAGTAATGCCGG
CGTATCCGAACGCACTGAGG
ACCGTCATGGAAAAGCTCTC
AGATACAATAAGCGAGGATT
TCTAGCGAATTCCTATTGTA
ACTGATAGTTGAACGCCCCT
GTGAGGCCATTTAGCTGCGC
CCGAATGTGATTTAAATCTA
TTTAGCGTGTCATCTGGAAA
TTAAACCGTTCCGATTCCGA
TAAAACCGTTCTGATTCCGA
AAGGGTGAATCGGGGTCTCG
TCGGGAGAGCTCAGCTGTCA
GGCGCAGTTTATTAATTCAC
GTCTCGATGCGTACACCAGG
GGAAGATTACGAGTACACGG
GTGAGGCCATTTAGTTGCGC
GGCAGCCATGGGATACCTCT
AAGGGTGATTCAGGGTCTCG
TCGGGAGTGCTCAGTAGTCA
CGATTCAATAAGCGAGGATT
CGCACCGATCCCCTGTGTCC
CTTTGAGCTCGGTCTGCGTC
CCTGATATTTGACCGCCCCT
ACCGTCCTGTAAAAGCTCTC
GTCAGATAACGAGTACACGG
ACCAGGTGGGTCTATGTATT
GATATCGACTCCTCCGCATC
TTTGCGGGTTCTTCATGTTA
TAGTGACCCAGTCGTTCTCT
GGCCGCCATGGGATACGTCT
ACTCATATAGAAGTACACAC
ACCAAGTGGTTCTATGTATT
CTTAAGAACTCTACTGAGGT
GAGGGTGAATCAGGGTCTCG
TCCTGTATAATACCTAACTT
CTTATTAGCATTCAAAACAA
CCGAAGGTGATTTTAATCTA
CCAACTGGGACCAGCACGAC
CTCACCGTGCGCGGATGAAC
CTAGGATGAATACGGCAGCC
TTTCAAGTTGTGCGTCGTGT
TAAAACCGTTCCGATTCCGC
ACCAGGTGGTTCTAGGTATT
CTTTGCGCTCGGTCTGCTTC
CGGCACTTCTCTATACAACT
CTCCGGTCTGAAAAATTTGT
CTTTGGGCTCTGTCTGCTTC
AGGAGAGAAAGCAAATTTCA
ATGCCAGTACCTATGCCTTC
CACACCGGTCCACCACTAAG
AGATCCAAAAAGCGAGGATT
TGCTGCATCTCCGTCGAGCG
AGGAGATAAGGCAAATTTCA
TTCACCGCGTGCGGATGAAC
ACTGATCGTTGACCGCCCCT
AAGGGTGAATCAGTGTCTCG
TCTAGGGAATGCCTATTGTA
ACTCACATAGAACTACACAC
ACTCACATAGAAGTACCCAC
TTCACCGCACGCGGATGAAC
CTTATTAGCATTCGAACCAA
TCGGGAGTGCTCAGCAGTCA
TATAGCGTGTCATCTGGACA
CATACCGGTCCGGCACTAAT
CAGGGTCAATTATACCTACG
CCGAAGGAGATTTAAATCTA
CGCATCAGAACGCTCTGAGG
CTTTGGTCTCGGTCTGCTTC
CATACCGGTCCACCACGAAT
CGAAGATAACGAGCAGACGG
GGCAGACAACGAGTACACGG
AGGAGAGAAGGTAAATTTCA
TGCTGCATCACCGTCCAGCG
AAGCGTGGCGACCCCGGTTA
TACAACCGTTCCGATTCCGA
CTTAAGCACTCTACTGGGGT
CTTCTCGTCATTAGTGCCGG
CTTCGGGCTCGGTCTGCTAC
CTAGTCGTCATTAGTGCCGT
GTGACAACTTCAGATAAGGA
ACCAGGTGGTTCTATGTATA
CTAGGATGAATACGGCAGTA
CTTAAACACTCTACTGAGGT
AGCTTATGCCATTCAATTGC
AGCCGCCATGGGATACCTCT
TCAAGGTCAACAATTCGCTT
AGGGGAGAAGGCAAATTTCA
CCAGTAGTCAACCCCGTCTT
AAGCGTAGCGACCCCGGTGA
CGGCACTCCTCTATAAAACT
GTGACAACCGCAGATAAGGA
CGTATCAGAACGCTCTGATG
TGTTTGACGCAACCGTGGGT
CTTGTGGTCATTAGTGCCGG
AGATTCAATAATCGAGGATT
ACCAGGTGGTACCATGTATT
ACCGTTATGTAAAAGCTCTC
CGGGATTTCATAATTAAATC
GGAAGATAAGGAGTACACGG
GGATGATAACGAGTACACGG
TAAAACCGTCCCGATTCCGA
GGCGTAGTTTATTAATTCAC
TCCGCGGCTTGCCGTGAACA
GCGCTCATATCGGCAATGTC
AACACTTGTGTTTCCCCTTA
CTAGGGTGAATACGGCAGTC
CCGAAGGTGATTTCAATCTA
TGCAGATAACGAGTACACGG
ACAGTAGTGAACCACGTCTT
TCTAGGGAATTCTTATTGTA
TAAGACCGTCCCGATTCCGA
TGCACCGATCCGCTGTGTCC
TAAAACCGTTCCGATTTCGA
CGTATGAGAACGCTCTGAGG
ACAACTGGGACCAGAACGAC
ACTCAAATAGAAGTACACAC
CCCCGGTCTGAAAAATTCGT
TCGAAGTCAACAATTCGCTT
CTGAGGCCATTTAGATGCGC
CTTTGGGCTCGCTCTGCTTC
GCGCTCATCTCCGCAAGGTC
TTCACCGAGCGCGGATGAAC
CTTGTCGTCATTAGTGCGGG
AGATTCAATAAGCGAGTATT
GATCTCTACTCCTCCGCATC
CTCCGGTCTGAAAAATTCTT
GGCGAAGTTTATTAATACAC
TAGAACCGTTCCGATTCCGA
GGCGAAGTTTAATAATTCAC
TATAGCGTGTCATCTGGAAT
TAAAACCGTTCCGATTCCGG
TGTTTGACACAACCGTGCGT
CATACCCGTCCACCACTAAT
CGTATCAGCACGCTCTGAGG
GGCCGCCATGCGATACCTCT
GTCTCGAAGCGGACACCAGG
CCGAAGGTGATTAAAATCTA
TTCACCGTGCGCGGATGACC
TCTCACGCTTGACAGAGAGC
CTTGTCGTCGTTAGTTCCGG
GACAGATAACGAGTACACGG
GGAAGATCACGAGTACACGG
AGCGAAGTTTATTAATTCAC
TGCTGCATCTCCGGCCAGCG
GTCCGGTCTGAAAAATTCGT
CCAAAGGTGATTTAAATCTA
TCTATCCGGGGGTATATGGG
CAGGGTAAATTATTCCTACT
AGGAGAGAGGGCAAATTTCA
CGTATCAGAACACTCTGAGG
CGCTTATGCCATTCAATTGT
CTTTGCGCTCTGTCTGCTTC
ATGAGACTTGACTCCCAAGG
GGCAGATAACGATTACACGG
ACCGTCATGCAAAAGCTCTC
CATGCCGGTCCACCACTAAT
TCTAGGGTATTCCTATTGTA
CTCCGGTCTGAAAAATTAGT
TATAGCGTGCCATCTGGAAA
TCTATCCGGGGGCATATGGT
TCAAAGGCAACAATTCGCTT
GTTCGCCTCCGCAATCCTAG
AAGGGTGAATCAGCGTCTCG
GTGAGAACCTCAGATTAGGA
CTAGGATGAATAAGGCAGTC
AGATTCAATTAGCGAGGATT
TTCACCCCGCGCGGATGAAC
CTCAGATGAATACGGCAGTC
AAGACTTTTGTTTCCCCTTG
TATAGCGTGCCATCTGGAAG
CTCCGGTCTGAAAAATTCGG
CGCACCTCCATAAGGAGGTA
CTAGGAGGAATCCGGCAGTC
GTAGAATGTGGATCTAGAGT
CACACCTCCATACGGAGGTA
ATCCGGTCTGAAAAATTCGT
TATAGCGTGTCATCTGGGAA
ACTCACATTGAAGTACACAC
AGATTCGATAAGCGAGGATT
TAAGACCGTGCCGATTCCGA
TTGACCGCGCGCGGATGAAC
TGACAAGTTGTGCGTCGTGT
CGTATCAGAACGCTCTGAGA
ACCGCCATGTAAAAGCTCTC
CGGCACTTTTCTATAGAACT
CGGCACTTCTATATAAAACT
CTTTGGGCACGGTCTGCTTC
CTCCGGTCTGAACAACTCGT
CTCCGGTCTGACAAATTCGT
CACACATCCATAAGGAGGTA
AAAGGTGAATCAGGGTCTCG
GTGAGGCCATTTAGATGCGG
TCTAGGGAATCCCTATTGTA
GGCAGATGACGAGTACACGG
GGCTGCCATGGGATACCTCT
GGCAGATAACGAGTACACGC
CGGGATTTCATAATTAACTC
CTAGGATGAATGCGGCAGTC
TTTATCCGGGGGCATATGGG
CGGCACTTCTCTATAAAAAT
AAGCGTGGCGAGCCCGGTGA
CGGGTTTCCATAATTAAATC
CTAGGATGAATACGGCACTC
TGCTGCATCTGCGTCCAGCG
AGGAGAGAAGGCAAACTTCA
CACAACTCCATAAGGAGGTA
GTCTCGAAGCGAACACCTGG
ACTCACACAGAAGTACACAC
GTTCGCCTCCATAGTCCTAG
CCGAAGGTGATTTGAATCAA
AACACGTTTGTTTCCCCTTG
TGCTGCATATCCGTCCAGCG
GGCCGCCATTGGATACCTCT
CACACCTCCATAACGAGGTA
CTTGTCGTCATTAGTTCCGG
AGGAGAGAAGGCGAATTACA
ACCGTCATGTAAAAGCCCTC
TGCACCGATCCCCCGTGTCC
CGGGCTTCCATAGTTAAATC
CTGAGGAATACGTTTTGTGG
CTTATTAGCATTCAGACCAA
ATATTGTCATAACGATTGCC
AGATTCAATAAGCGACGATT
TCTATCTGGGGGCATATGGG
GTGAGGCCATTTTGATGCGC
CTTACCGGTCCGCCACTAAT
TCTAGGGAATTCCTATTGCA
TCAAATTCAACAATTGGCTT
CGCGAAGTTTATTAATTCAC
CATACCGGTCCTCCACTAAT
TCACGCCTCCGGCCATTTCA
CTCCGGTTTGAAAAATTCGT
TTGAGGAATACGCTTTGTGG
TAAAACCGTTGCGATTCCGA
TGCCGCCATGGGATACCTCT
TATAGCGTGTCATCTAGAAA
CTAGGTTGAATACGGCAGTC
CTTAAGCACTCTACTGAGGG
TGTTCGACACAACCGTGGGT
TCTAGGAAATTCCTATTGTA
AAGGGTGTATCAGGGTCTCG
TAGTTACCCCGTCGTTCTCT
CATATCTTCTCCTCCGCATC
AGGAGAGCAGGCAAATTTCA
TTTGCGGGTTCTTCATCTTT
ACCCGGTGGTTCTATGTATT
TTAGGATGAATACGGCAGTC
ACAGCTGGGACCAGCACGAC
CGGGATTCCACAATTAAATC
CGGGATTCCATAATTAAGTC
ACTCACATAGAAGTAGACAC
CGTATCAGAACGCTATGAGG
TGCACCGCTCCCCTGTGTCC
GTAGGCTGTGGAGCTAGAGT
GCACCAGATATCTTCTTATG
TTTCACGCTTGTCAGAGAGC
AGTGATACCGAATAAGGAAT
CTTACTAGCATTCAAACCAA
ACGAGGTGATTCTATGTATT
TAAGACCGTTCCGATTACGA
TCAAACTCATCAATTCGCTT
CCGAAGTTGATTTAAATCTA
TGCACCGATCCCCTTTGTCC
TGCACCGATTCCCTGTGTCC
CCTATCAGAACGCTCTGAGG
TAAAACCGTTCCGATTCTGA
TGTTTGACACCACCGTGGGT
TTCATCGCGCGCGTATCAAC
TAAGAGCGTTCCGATTCCGA
AAGTGTGGCGACCCCGGTGA
TTCACCGCCCGCGGATGAAC
TCTTTCCGGGGGCATATGGG
CTTGTCGTCATTCGTGCCGG
TATAGCGTGTGATCTGGAAA
ATGCCGGTACCTATGACTTC
ACTCACATAGAAGTACACCC
CTTGTCGTCATTAGTGGCGG
TGTTTGACACATCCGTGGGT
TGTTTTACACAACCGTGGGT
TCCGCGGCTTGCTGTCAACA
TCAAAGTCAACTATTCGCTT
AACGTCATGTAAAAGCTCTC
TGTTTGATACAACCGTGGGT
CATATCTACTCCTCAGCATC
GGAAGATAACGAGTACACGT
TCTAGGGAATTCCTATTGTC
TAGTGACCACTTCGTTCTCT
CTGAAGCACTCTACTGAGGT
CTAGGATGAATACGGTAGTC
GTTAGCCTCCATAATCCTAG
CTTGTCGTCATTAGTGTCGG
TATATCCGGGGGCATATGGG
TCAAAGTCAACAATTCGGTT
ACTAGGTGGTTCTATGTATT
CGGCACTTCTCTATAAACCT
TCGGGAGAGCTCAGCATTCA
AACACTTTCGTTTCCCCTTG
AAGGGTGAATCAGGGCCTCG
GCGCTCTTCTCGGCAATGTC
CGGGATTCCATATTTAAATC
AGAGTCAATAAGCGAGGATT
GGGCTCATCTCGGCGTTGTC
GGCCGCCATGGGATATCTCT
ACCAGCTGGTTCTATGTATT
AACACTTTTGTTTCCCATTG
ACTCACATAGAAGTACGCAC
GATGGGATTCTCCCTGCACA
TCGGAGCTATGCTCACATCT
AGATTTAATAAGCGAGGATT
TAAAACCGTGCCGATTCCGA
GGAAGATAAAGAGTACACGG
GGCCGATAACGAGTACACGG
CACACCGGTCCAACACTAAT
TGTCAAGTTGTGCATCGTGT
GTGACAACCTCACATAAGCA
CACACCGTTCCACCACTAAT
CGGGATTCCTAAATTAAATC
TCAAAGTCATCAATTCGCTT
AAGGGTGAAACAGGGTCTCG
CTCACCGGGCGCGGAGGAAC
CTTAAGCACTCTACTCAGGT
CTTATTAGCATTGAAACCAA
TCCACCGTGCGCGGATGAAC
TGCTGCATCTCCATCCAGCG
GCACCAGATACCTTCTGATG
TATTGAGTGTCATCTGGAAA
CGTATCAAAACGCTCTGAGG
TGCTACATCTCCGTCCAGCC
ACCAGGTGGTGCTATGTATT
CACACCGGTCCACTACTAAT
TAGCGTGGCGACCCCGGTGA
TGCTGCCTCTCCGTCGAGCG
CTAGTCGCCATTAGTGCCGG
GGACGAAAACGAGTACACGG
GGAAGATAACGCGTAGACGG
ATTGCAATGTTCCTATAAGC
AGGAGAGAAGTCAAATTTCA
GCGCTCATCTCGTCAATGTC
AAGGGTGAATCAGGATCTCG
CGGAGAGAAGGCAAATTTCA
TCAAAGTCAGCAATTCGCTT
ACTCACATGGAAGTACACAC
CTCCGGTCAGAAAAATTCGT
CTTGTCCTCATTAGTGCCGG
CGGCACTTCTCTATAACACT
CTTATTAGGATTCAAACCAC
TCCGCGGCTTGCTGTGGACA
GTCACGAAGCGTACACCAGG
AGATTCAATAAGTGAAGATT
CTAGGATTAATACGGCAGTC
TAAAACCTTTCCGATTCCGA
TTTTTGACACAACCGTGGGT
CCGAAGGTGATTTAAATCCA
AGGAGAGAAGGCAAATTTGA
ACATGACCACCATCTATCAC
CGGCACCTCTCTATAAAACT
CATATCCACTCCTCCGCATC
CTGTTGTGATTGCTCCACTG
GTGAGGCCAGTTAGATGCGC
AAGGGTGGCGACCCCGGTGA
TGTCAAGTTGGGCGTCGTGT
CACACCTCCATTAGGAGGTA
CATACCGGTCCACAACTAAT
GGCAGATAACGAGTACACAG
CTCCGGTATGAAGAATTCGT
TCTATCCGGGGGCATACGGG
CGTATCAGATCGCTCTCAGG
CTCCGGTCTGATAAATTCGT
GTTCGCCTCCATAATTCTAG
ACCGGCATGTAAAAGCTCTC
TCCGCGGCTAGCTGTGAACA
CTTTGAGCTCGGTCTGCTTC
AGGTTATGCCATTTAATTGT
TTTGCAATGTTCCCATAAGC
CGGTATTCCATAATTAAATC
CAGGGTCAAGTTTTCCTACT
CGCCGAAGACATTTCGCGCC
GTGAGGCCATTTAGATGAGC
CAAGTAGTGTACCACGTCTT
CTCCGGTCTGAAAAAATCGT
GGCCGCCATGGGATACATCT
TATATCGTGTCATCTGGAAA
CAGCACTTCTCTATAAAACT
TAGTGACCCCGTCGTTGTCT
GCCGCGGCTTGCTGTGAACA
TTTGGGGGTTCTTCATCTTA
CTTATTAGCATTCAAAGCAA
GACACTTTGGTTTCCCCTTG
CGGGATTCCATAATTAACTG
AACACTTGTGTTCCCCCTTG
AGGAGAGAAGGCAAATTTAA
TCTAGGGAATTCGTATTGTA
TCGGGAGAGCTCGGCAGTCA
TAAAGCCGTTCCGATTCCGA
AGGAGAGAAGGCAAATTTCG
GCACCATATATCTTCTGATG
TTACACCTCCGGCCATTTCA
ACCGTCAGGTAAAAGCTCTC
GGAGGATAACGAGTACACGG
GGCCGCCATGGGCTACCTCT
AGGAGAGAAGACAAATTTCA
ACTCACATAGAAGTACTCAC
CTCCGGTCTGAAAAACTCGT
TGTTTGACACAACCGTGGCT
TCTAGGGAATTCCTATTGGA
TGTTTGCCACAACCGTGGGT
GTGACAACCTCAGATAAAGA
AGATACAATAAGTGAAGATT
TGTCAAGTTGTGCGTCATGT
GTGAGCCCATTTAGATGCGC
AGGGGTGAATCAGGGTCTCG
CCTCGATCTAGCGATTGAGC
TCGGGAGAGCTCAGCAGTCT
TTGAGGAATAGGTTTTGTGG
ACATGAGCACCATCTATCAT
CGTATCAGAACGGTCTGAGG
CACATCTCCATAAGGAGGTA
TGCACGGATCCCCTGTGTCC
CTTGTCGTCATTAGCGCCGG
ACATGACCACTATCTATCAT
CGGGATTCCATAAATAAATC
ACAGTAGTTAACCACGTCTT
GTGACAACCATAGATAACGA
AACACTTGCGTTTCCCCTTG
TGCTGCATCTCCCTCCAGCG
CCAATAGAGAACCACGTCTT
CGGCACTTCTCTATGAAACT
GTGTGGCCATTTAGATGCGC
TCAAAGTCACCAATTCGCTT
CCGAGGGTGATTTAAATCTA
AGATCCAATAAGCGAGCATT
GAGAGGCCATTTAGATGCGC
CTTACGCACTCTACTGAGGT
GTGCCAATCTCAGATAAGCA
TCTAAGGAATTCCTATAGTA
CCTGTCGTCATTAGTGCCGG
TCCGTCATGTAAAAGCTCTC
GGCAGATCACGAGTACACGG
AACACTTGTGTTTCCCCTTC
CATATCTACTCCTCTGCATC
TGCTGCATCTCCGTCCGGCG
ATGCCGGTACCTATGCCATC
GATGGCATTCGCCCTGCACA
CATACCGGTCGACCACTAAT
TCTAGGGAATTCCTATTGTG
CGGCTCTTCTCTATAAAACT
CCCAAGGTGATATAAATCTA
ACAGATAGTCGACCGCCCCT
ATGCCGGTAACTATGCCTTC
GATATCTGCTCCTCCGCATC
TCAAAGTCAACAATTAGCTT
AGATTCAATGAGCAAGGATT
ACTGATAGTTGACTGCCCCT
TTCACCTCGCGCGGATGAAC
CTTTGGGCTCGATCTGCTTC
CATATCTACGCCTCCGCATC
CGGGATCCCATAATTAAATA
AGCTTTTGCCATTCAATCGT
GTGACGCCATTTAGATGCGC
TGTTTGACATAACCGTGGGT
CAGGGTCAAATATTCCCACT
CTGAAGGTGATTTAAATCTA
GGCAGATAAAGAGTACACGG
GGCGAAGTTTATTAATTGAC
TTTGCGGGTTCTTCGTCTTA
AGTGAGACCTAATAAGGAAT
AGTGATACCTAATAAAGAAT
AGTGATACCTAATAGGGAAT
GGCCGCCATCGGATACCTCT
AGCTTTTGCCGTTCAATTGT
TGTCAAGTTGTGCGACGTGT
AGATTCAATAAGCGATGATT
CGTGATTCCATAATTAAATC
ACATGACCACCATCTATTAT
CTTTGGGCTCGGGCTGCTTC
TAGTGACCCCGTCGTTATCT
CTTTGGGCTCGGTCCGCTTC
AAGGGTGAATGAGGGTCTCG
CGCATCAGAACGCGCTGAGG
TGCTGCATGTCCGTCCAGCG
TTTGCGGGTTCTGCATCTTA
TCTAGGGAATTCCTATCGTA
GGCCGCCGTGGGATACCTCT
TGTTTGACACAACCGTGGGA
AGTTTATGCCATTCAATTGT
GTCTCGAAGCGTACGCCAGG
GTGACAATCCCAGATAAGGA
CACACTTCCATAAGGAGGTA
TCCGCGGCTTGCTGTGACCA
AGTGATACCTGATAAGGAAT
CTTTCGGCTCGGTCTGCTTC
GGCCGCCATGGCATACCTCT
CATGTCTACTCCTCCGCATC
TAGAGACCCCGTCGTTCTCT
GGGACAACCTCAGATAAGGA
CGGGATTCCATAATTAGATC
CGGCACTTCTCTATCAAACT
AGACTATGCCATTCAATTGT
ACGAGGTGGTTCTATGTATA
GCGCTCATCTCGGGTATGTC
CTCCGGTCTGAGAATTTCGT
TAAGACCGTTCCGATTCTGA
AGCTTTTGCCATTCAATTAT
AGGAGAGAAGGCAAATCTCA
CTTATTAGCATGCAAACTAA
CATACCGGTCCACCACTATT
GTGAGGACATTTAGATGCGC
AAGGGTGACTCAGGGTCTCG
CTAGGATGAGTACGGCAGTC
GTAGGCTGTGGATCTACAGT
CCGAAGGTGCTTTAAATCTA
CTCCGTTCTGAAGAATTCGT
ACCGTCATGTAAAAGCTCCC
TCGGCGCTATGCTCACATTG
ATGCGGGTACCTATGCCTTC
CAGGGTCAATAATTCCTACG
CCGGATTCCATAATTAACTC
TCACACCTCCGGCCATTTTA
TATAGTGTGTCATCTGGAAA
TTCACCGCGCGCGGATGAAA
ATATTGACATAACGATTGCC
GCACCAGATATCTTCTGAAG
TCCGCGGCCTGCTGTGAACA
TGTTTGACACAACCGAGGGT
CGTATCAGAACGCTTTGAGG
ACCTTATGTCATTCAATTGT
TCTCACGCTTTTCAGAGAGC
GATGGGATTCGCCCTGTACA
CTCCGGTCTGTAAAATTCGT
AAGGGTGAATCAGGCTCTCG
GTCTCGAAGCGTACACAAGG
TCAAAGACAACGATTCGCAT
CTTAAGCCCTCTACTGAGGT
TAGTGACCTCGTCGTTCTCT
AACACTGTTGTTTCCCCTTG
AGCTTTTTCCATTCAATTGT
CAGGGTCAATAATTCCTATT
CTTATCAGAACGCACTGAGG
CTTTGGGCTCGGTCTGCCTC
AACACTTTTGTTTCCCCTCG
ATCAGACTGGACTCCCAAGG
TAAAACCGTTCCTATTCCGA
GTGAGAACCTGAGATAAGGA
CTTGTCGTCATTAGTGCCAG
TTTGCGGGTTCTTCATCTTG
TCACACCTCCGTCCATTTCA
CCGGTAGTTAACCACGTCTT
CACGCGCCCATAAGGAGGTA
GGTATCAGAACGCTCTGAGG
AAGGGTGAATCAGGGTCTCA
TCTATCCGGGGGCATTTGGG
AGGAGAGAAGCCAAATTTCA
CACACCTCCATAAGGAGGAA
CGGGACTTCTCTATAAAACT
CTTGTCGTCATAAGTGCCGG
ATGAGACTGGACCCCCAGGG
AGAATCAATAAGCGAGGATT
TTCACCGCGCGCTGATGAAC
GTACCAGATATCTTCTGATG
GTGAGGCAATTTAGATGCGC
TATAGCGTGTCACCTGGAAA
TCCCCGGCTTGCTGTGAACA
CTTGTCGTCATTACTGCCGG
CAAGGATGAATACGGCAGTC
AGCTTATGCAATTCTATTGT
ACTGACAGTTGACCGCCCAT
CGGCACTTCCCTATAAAACT
CTCCGGTCTGAAAACTTCGT
GGCAGATAACGAGTACAAGG
CACCGGTCTGAAAAATTCGT
CTAGTGGTCATTAGTGCCGG
CGGGATTGCATAATTAAATC
TAGTCACCCCGTCGTTCTCT
CCGAAGGTGATTTAAATCTT
CATTTCTACTCCTCCGCATC
TGTTTAACACAACCGTGGGT
AAGCGTGGCGACCCCGGGGA
GGCAGATAACGAGTACACGA
CGGCACTTCTCGTTAAAACT
CGGCACTTCTCTTTAAAACT
TCCGCGGCTTGCTGTGAAAA
TCCAAGTCAACAATTCCCAT
GGAAGATACCGAGTAGACGG
AGGAGAGAAGGCAACTTTCA
CGGCCCTTCTCTATAAAACT
GTGAGGCCATTGAGATGCGC
GTAGACTGTGGGTCTAGAGT
GTGCTCATCTCGGCAATGTA
TAGTGACCGCGTCGTTCTCT
CATACCGGCCCACCACTAAT
CCCGCGGCTTGCTGTGAACA
TAAGTCCGTTCCGATTCCGA
ATGCCGGTACGTATGCCTTC
CGAATCTGAACGCTCTGAGG
CTCCGGTCCGAAAAATTCGT
TTCACCGGGCGCTGATGAAC
GGCCGCCACGGGATACCTCT
AAATCCAATAAGCGAGGATT
CTTTGGGCTCGGTCTGCTCC
GTGACAACCTCAGACAAGGA
CTTTGGGCTCGGTCTGTTTC
CGCCTAAGACATTGGGAGCC
TAAGACCGCTCCGATTCCGA
CTTTAGCACTCTACTGAGGT
TCGGGAGAGCCCAGCAGTCA
TCAAAGTCAACAATTCACTT
TCAAACTCAACAATTCGCTT
AGTTCCAATAAGCGAGGATT
CTAAGATGAATACGTCAGTC
TGCACCTATCCCCTGTGTCC
TATCGCGTGTCATCTGGAAA
ATATTGCCATCACGATTGCC
CTTTGGGCTTGGTCTGCCTC
AGTTTTTGCCATTCAATTGT
GATAGGATTCGCCCTGCACA
ATGCCGGTAGCTATGCCCTC
CCTCGGTCTAGCGATTGACC
CATACCGCTCCACCACTAAT
GTGACATCCTCAGATAAGGA
AGATTCAAAAAGCGAGGATT
GTTCGCCTCCATAATCCTTG
TCGGCGCTATGCTCACACTT
CCGAAGGTGATCTAAATCTA
CTTCGATCTGAAAAATTCGT
CGCTGAAGACATTGGGAGCC
GGCAGATAACGAGCACACGG
ACATGACCACCATCGATCAT
CACACCGGTCCACCACTAAA
CGCGGAAGACATTGCGAACC
GATCGGATTCGCCCTGCACA
TATAGCCTGTCATCTGGAAA
TGCACCGATCCCTTGTGTCC
CATACCGGTCCATCACTAAT
GGCAGATAACGAGTACGCGG
CTTATTAGCACTCAAACCAA
CACACCGGTCCACCACTACT
TCAAAGTCGACAATTCGCTT
ACATCTGGGACCAGCACGAC
TCGGTAGAGCTCAGCAGTCA
TAAAACCGTTCCGATTCCGT
AAGGGTGAATCAGGGTCACG
TAAAACCGTACCGATTCCGA
TCCGCTGCTTGCTGTGAACA
CGGCACTTCTCTATAAAGCT
CCGAAGGTGATTTAAATCTC
TTCAGCTTGCGCGGAGGAAC
CTTTGGGCTCGGTCTTCTTC
GCACCAGATACCTTATGATG
AACACTTTTGTTTCCACTTG
GAGGGTCAATTATTGCTACT
TTTGCAATGATCCTATAAGC
CGTATCATTACGCTCTGAGG
CCCACCTCCATAAGGAGGTA
TCAAAGTCAACAATTCGCCT
ATGAGACTGGACTCCCATGG
CGGCACTTCTCTATTAAACT
CCTCGGTCTAGGAATTGGGC
ATGACGGTACCTATGCCTTC
CGCCGAAGACATTGCAAACC
GTGACAACCTCATATAAGTA
ATGAGACTGGACTCCCACGG
CGTATCAGAACGCTCTGAGC
GTGAGGCCATTTAGATGGGC
TCGTGACCCCGTCGTTCTCT
CACACCCGTCCACCACTAAT
CAGGGTCAATTATTCGTACT
CGTATCAGAACGCTCTGGGG
GTTGTCGTCATTAGTGCCGG
CAGAAGGTGATTTAAATCTA
CGGGATTCCCTAATTAAATC
ACATAACCACCATCTATCAT
AACACTTGTGTTTGGCCTTG
ACAACTGGGGCCAGCACGAC
TAAAACCCTTCCGATTCCGA
CACACCGGTCCACCACTTAT
ACTGATAGTTAACGGCCCCT
TCCGCAGCTTGCTGTGAACA
GGAAGATAACGTGTACACGG
ACTGATAGTTCACCGCCCCT
GTTAAGCACTCTACTGAGGT
AACACTTGTTTTTCCCCTTG
GCGAGGCCATTTAGATGCGC
TTTGCAATGTGCCTATAAGC
AGGCACTTCTCTATAAAACT
CAGGGTCGATTATTCCTAAT
TTCACCGTGGGCGGATGAAC
TCACACTTCCGGCCATTTCA
AAGGGTAAATCAGGGTCTCG
CGCCGAGGACATTGCGAGCT
AAGAGAGAAGGCAAATTTCA
TAGTGAACCCGTCGTTCTCT
CGTATCACATCGCTCTGAGG
AGATCCAATAAGCGAGTATT
CTTGTCGTAATTAGTGCCGG
AGATTCAATAAGCGATCATT
GTCTCGAAGCGTACACCTGG
AACACTTTTGTTTCACCTTG
GATGGGATTCGACCTGCACA
TGCACCGATCCCCTGTCTCC
GGAAAATAACGAGTACACGG
GGCAGATAACGCGTACACGG
CCAGTAGTGAACAACGTCGT
TAATACCGTACCGATTCCGA
TTCAACGCGCGCGGATGAAC
AACACTTTTGATTCCCCTTG
TGCACCGATCCCCTGTGTAC
ATGCCGGTACCTATACCTTC
CTGTTGTGAATGCTCCAGTG
AAGGGAGAATCAGGGTCTCG
CCTCGGTCTAGTGATAGGGC
CTAGGAGGAATCGGGCAGTC
TTAGAATGAATACGGCAGTC
TAAAACCGTTCCGATTCGGA
CTGGGTCAGTAATTCCTACT
ACATGACCACCATCTATCAG
CGGGATTCCATAATTAAATA
GGCCGTCATGGGATACCTCT
TCTAGGGAATTCCTATTGAA
TGTTTGAGACAACCGTGGGT
CTTATTGTCATTCAAACCAA
CAGGGTCAATTATTCCGACA
CTTGTCGTCATTAGTCCCGG
CCGAAGGTGATTTAATTCTA
CAGGGTGAATCAGGGTCTCG
TCCTGCATCTCCGTCCAGCG
AAGGTTGAATCAGGGTCTCG
GGCTGCATCTCCGTCCAGTG
CACACCTCCATAAGGAGATA
CATACCGGACCACCACTAAT
GTGCCAACCTCGGATAAGCA
AACGCTTGTGTTTCCCCTTG
TGGGGAGAGCTCAGCAGTCA
CATATCAGAACGCTCTGAGT
AATACTTGTGTTTCCCCTTG
AGTGATACCTTATAAGTAAT
TCGGGAGAGCTCTGCAGTCA
CGGAAGGTGATTTAAATCTA
AATACCGGTCCACCACTAAT
CTAGGATGAATACTGCAGTC
GTAGCCTGTCGATCTAGACT
CACGCCTCCATAAGGAGGTA
TCTAGGGAATTCCTATTGTT
ACCGTCATGTAAAAGCTGTC
AACACTTGTGTGTCCCCTTG
TCCCCCGCTTGCTGTGAACA
CCCCGAAGACATTTCGAGCC
ATATTGCCCTAGCGATTGCT
GTGAGGCCACTTAGATGCGC
CTTTGGGCTCGGAATGCTTC
TCCGCGGCTTGCAGTGAACA
CAGATCTACTCCTCCGCATC
TGTTTGACAAAACCGTGGGT
CGGGATTCCATAATAAACTC
CTTTGGGGTCGGTCTGCTGC
CGAATCAGAACCCTCTGAGG
CTGTGGGCTCGGCCTGCTAC
CATACCTGTCCACCACTAAT
AGATTCAATAAGCGAGGGTT
CTTATAAGCATTCAAACCAA
CCCGTAGTGAACCAGGTCTT
CTTGTCGCCATTAGTACCGG
AACACTTGTGTTTCCCGTTG
CATATCTACACCTCCGCAGC
AAGGGTGAATCAGGGTCTAG
GGCCGCCATGGTATACCTCT
GGAAGATAACGAGTAAATGG
CATATCTACTCCTCCGCTTC
CGTGATTCCATAATTAACTC
TCAAAGTCAACAATTTGCTT
GTGCGGCCATTTAGATGCGC
ACAACTGGGACGAGCACGAC
TTTTCGGGTTCTTCATCTTA
GCATGACCACCATCTATCAT
CACACCGGCCCACCACTAAT
AAGGGGGAATCAGGGTCTCG
CATATGTACTCCTCCGCATC
GATGGGATTCGCCCTGCGCA
CGTATCAGTACGCTCTGAGG
TCTATCCGGGGGCATGTGGG
TCGGGAGAGCTCAGTAGTTA
CACACCTCCATAAGGAGTTA
CTCCGCTCTGAAAAATTCGT
GGAGAAGTTTATTAATTCAC
CATATCTACTCCTCCGTATC
GGCGAAATTTATTAATTCAC
CTAGTCGTCATTAGTGCCCG
TTTGCGGGTTCTTCATTTTA
TCTCACTCTTGTCACAGAGC
ACTGATAGTTGACCCCCCCA
TGCACCGATCCCCTGTGACC
CTTTGGGCTCGGTCTGCGAC
TTCACCGTGCGCGTATGAAC
AGATTGAATAAGCGAGGATT
CGTATTAGCATTCAAACCAA
CTCTTGTGAATGCTCCACTG
ATGAGACTGGACTCCCAATG
GTCTCGGCGCGTACACCAGG
CGGCACTTCTCTATAAGACT
AGGAGAGAATGCAAATTTCA
TATAGCGTGTCATCTGGAAC
CATCTCTACTCCTCCGCATC
TAAAACCGTTCAGATTCCGA
ATGAGACTGGACTCACAAGG
CACACCCCCATAAGGAGGAA
AGTGATACCAAATAAGGAAT
GTCTCGAAGCGTCCACCAGG
CGGGATTCCATAATTAACGC
TATAGTGTGTCCTCTGGAAA
TGCACCGATCTCCTGTGTCC
CACACCTCCATAAGGTGGTA
CTCCGGTCTGAATAATTCGT
TGTTTGTCACAACCGTGGGT
CATACCGGTCCACCACTAAG
TCAAAGTCAAGAATTCGCTT
GGAAGAGAACCAGTACACGG
CTAGTCGTCACTAGTGCCGG
TTCACCGTGCGAGGATGAAC
GGCCGCCATGGGATGCCTCT
TAGTGACCCCGTCGATCTCT
CTCCGGTCTGAAGAAGTCGT
ATGGGTGATTCAGGGTCTCG
TCAAAGTCAACGATTCGCTT
CTTGTCGTCATTAGTGCAGG
CATATCTACTCCTTCGCATC
GTCTCGAAGCGTTCACCAGG
ACAACTGGGACCAGTACGAC
CTTAAGCACTCTATTGAGGT
CCGAAGGTGATTTAAATCAA
GGCCGCCCTGGGATACCTCT
GTGAGGCCATTTAGATGCGA
ACCGCGGCTTGCTGTGAACA
CAAGACCGTTCCGATTCCGA
CCTTGGTCTAGAGATTGGGC
CATATCTGCTCCTCCGCATC
CGCCCAAGAGATTGCGAGCC
CTAGGATGATTACGGCAGTC
TGGCAAGTTGTGCGTCGTGT
ACTGATATTTGACCGCCCCG
CGGGATTCCATAATTGAATC
ACATGACCACCATCTGTCAT
TGTCAAGTTGTGCTTCGTGT
ATAATGCCATAACGATTGCC
TGTTGGACACAACCGTGGGT
GATATCTACTCCTCCGCATA
ACATGACCACCATCTATCGT
TTGGGGAATACGTTTTGTGG
TTCACCGTGCCCGGAGGAAC
TGTTTGACACAACCGTGGAT
CTTAAGCACTCTACTGAGGC
GTTCGCCTCCATAATCCCAG
AGCAGATAACGAGTACACGG
TAAGACCGTTTCGATTCCGA
ACTCAGATAGAAGTACACAC
CACACCTCAATAAGGAGGTA
CATAAGCACTCAACTGCGGT
TGTTTGACACAAACGTGGGT
GATCGCCTCCATAATCCTAG
CTTTGGCCTCGGTCTGGTTC
ATGAGACTGGACTGCCAAGG
TAAAAGTCAACAATTCGCTT
CGGGATTCCATAATTAAATT
GATGGGAGTCGCCCTGCACA
CTTAATAGCATTCAAACCAA
GGGCACTTCTCTATAAAACT
ACATGACCACAATCTATCAT
TAGTGACCCCGACGTTCTCG
TGTATCAGAACGCTCTGAGG
CACAGCTCCATAAGGAGGTA
CTAAGATTAATACGGCAGTC
ACACCAGATATCTTATGATG
GATGGGATTCGCCCAGCACA
CTTATTAGCATTCATACCAA
CACACCTCCATAAGGAAGTA
GTGCGCCTCCATAATCCTAG
CTCTTGTCTGAAAAATTCGT
AGGCGTGGCGACCCCGGTGA
GTAGGCTGTGGGTCTAGAGT
TCGGGAGAGCTTAGCAGTCA
CGTATCAGAGCGCTCTGAGG
TCTATTCGGGGGCATATGGG
ACCAGGTGGTTGTATGTATT
CCCTGTATAATACCTAGCTT
TCGGGAGGGCTCAGCAGTCA
TTCACCGTGCGGGGAGGAAC
GGCCGCCATAGGATAGCTCT
GGCCGCCAGGGGATACCTCT
AACACCTCCATAAGGAGGTA
TTTGCGGGTTATTCATCTTA
ACATGACCACCATCTATAAT
ACTCACATAGAAGTACACAA
TGTTTGACACACCCGTGGGT
AGGCGAGAAGGCAAATTTCA
CAGGGTAAATTATTCCTACA
CATATCTACTCCTCGGCATC
ATGGCGGTACCTATGCCTTC
TGTTTCACACAACCGTGGGT
TAAGACCGTTCCGATGCCGA
CACACCTCCATAAGCAGGTA
CCGAAGGCGATTTAAATCTA
CCTCGGTCGAGCAATTGGGC
ACAACGGGGACCAGCACGAC
AAGCGTGGGGACCCCGGTGA
TCGGAAGAGCTCTGGAGTCA
ACATGTCCACCATCTATCAT
CTGTTGTGACTGCTCCACTG
ACAACTGGGCCCAGCACGAC
TCTAGGGAATTCCTCTTGTA
GTTCGCCTCCATATTCCTAG
GGCGAAGTTTATTTATTCAC
CGTAGCAGAACGCTCTGAGG
CATATCGACTCCTCCGCATC
CTGTTGTTAATGCTCCACTG
ACCGTCATGTCAAAGCTCTC
CCGAAGGTGATTCGAATCTA
GGCCGCAATGGGATACCTCT
CAGGGGCAATTATTCCTGCT
TTTATTAGCATTCAAACCAA
TTCACCGTTCGCGGATGAAC
TCTTTGACACAACCGTGGGT
GGCGAAGTTTATTATTTCAC
GGTCGCCTCCATAATCCTAG
TCGGGAGAGATCAGCAGTCA
AACACTTTTGTTACCCCTTG
TGTTTGACACAGCCGTGGGT
TTCACCGTGCGCGGACGAAC
TCGGGAGAGCTAAGCAGTCA
TCTAGGGAGTTCCTATTGTA
CGTGTCCGAACGCTCTGAGG
ACATGGCCACCATCTATCAT
GGAAGAAAACTAGTACACGG
GGCAGATAACGAGTAGACGG
AGCTGCATCTCCGTCCAGCG
TCAACGTCAACAATTCGCTT
TAAAACCGATCCGATTCCGA
CCTAGGGAATTCCTATTGTA
ACTGAAAGTTGACCGCCCAT
CATATCTACTCCTCGGCATA
GGCGAAGTTTCTTAATTCAC
TCCGCGGCTTGCTGGCAACA
TAGTGAGCCCGTCGTTCTCT
GTACGCCTCCATAATCCTAG
CTTATGCACTCTACTGAGGT
CTAAGATGTATACGGCAGTC
CTTATCATAACGCTCTGAGG
ACCAGGTGCTTCTATGTATT
AGATCCAATAAGCTAGGATT
CTAGGATGAATACGGCAATC
TTCACCGTGCGCGGAGGAGC
TCACACCTCCGGCCGTTTCA
ACCATCATGTAAAAGCTCTC
AACACTTTTGTTTCCCCTTA
TAGTGTCCCCGTCGTTCTCT
AAATTCAATAAGCGAGGTTT
TGTCTGACACAACCGTGGGT
CCGCAGGTGATTTGAATCTA
AATCGTGGCGACCCCGGTGA
ACTGATAGTTGACGGTCCCT
TCAAAGTCAACTTTTCGCAT
CTCCGATCTGAAGAATTCGT
ACAACTGGGACCATCACGAC
TGCACCGATCCCCTGTGTCG
CGCGATTCGATAATTAAATC
CCGAAGGTGATTTAGATCTA
ACAGTACTGAACCACGTCTT
TTAACCGCGCGCGGATGAAC
CGTAACAGAACGCTCTGAGG
GTGCCAGCCTCAGATAAGGA
TCCGCGGCTTGCTGGGAACA
TCAAAGTCAACAGTTCGCTT
AGGAGAGAAGGAAAATTTCA
TCTGGGGAATTCCTATTGTA
GCACCAGATATCTTCGGATG
CGGGACTCCATAATTAAATC
AGATTCAGTAAGCGAGGATT
CTAGTCGTCATTAGTCCCGG
ACATGACGACCATCTATCAT
GTGCCAACGTCAGATAAGCA
AAATTGCCATAACGATTGCC
ACATGACCTCCATCTATCAT
TTCACCGCGCGGGGATGAAC
TGTCAAGTTATGCGTCGTGT
TGCACCGCGCGCGGATGAAC
GGTGGGATTCGCCCTGCACA
TCCGCGGCTTGCTGTGTACA
CCCTGTATAATACCGAACTT
TCTGCGCTATGCTCACATCT
GTGAGGCCATTTAGACGCGC
ACTAGGGAATTCCTATTGTA
ACATGACCACCGTCTATTAT
ACAACTGAGACCAGCCCGAC
CTTGTCGTCCTGAGTGCCGG
CCTAGGTCTAGCGATTGGTC
CTTAGGCACTCTACTGAGGT
TGTCCAGTTGTGCGTCGTGT
CTTAAGCTCTCTACTGAGGT
CCGAAGGTGATATAAATTTA
CTTTGGGCTCGGTCTGCTTT
TCTATCCGGGGGCATATACG
TTTGCGGGTCCTTCATCATA
CGAGATTCCATAATTAAATC
AACACTTTTGTTGCCCCGTG
TTCACCGCGCGCGGATGAGC
GGCGAAGTTTATCAATTCAC
GTGCTGCCATTTAGATGCGC
CCGAAGGTGACTTAAATCTA
TCCGTCATGTAAAAGCTTTC
TAAAACCGTTCCGATACCGA
CGGCACTTCTCTATAATACT
ATATTGCCATAACGATGGCC
TGCTGCATCCCCGTCCAGCG
GATATCTTCTCCTCCGCATC
TAAGACCGTTCAGACTCCGA
CTTATTAGCATGCAAACCAA
TCCACGTGGTTCTATGTATT
TGTCAAGTTGTACGTCGTGT
GTGAGGCCATATAGATGCGC
AACACTTTTGTTTTCCCCTG
CCGAAGGTGATTTAAACCTA
GTCTCGAAGCGTACACCAGT
GTCCGCCTCCATAATCCTAG
TTTGCGGGTTCTTCACCTTA
GGCCGCCATGGGATCCCTCT
TGCTCCATCTCCGTCCAGGG
ATGCCGGTACCTAGGCCTTC
TGGAGGAATACGTTTTGTGG
CCGAAGGTGATTTAACTCTA
CTTTGGGCTCCGTCTGCTTC
CTTATCGTCATTAGTCCCGG
CTCCTGTCTGAAAAATTCGT
AGGAGAGAAGGCAAATTTTA
TTGTGGAATACGTTTTGTGG
CCCTGTATCATACCTAACTT
CTTATTAGCATTCAAACCAG
GTCTCGCAGCGTACACCAGG
AGCTTTTGCGATTCAATTGT
ACATGACTACCGTCTATTAT
TTCGCCGCGCGCGGATGAAC
CTTTGGGCTCGGTCAGCTTC
AGATCCAATAAGCGAGGATG
TCCGCTGCTTGCTGTCAACA
CGGTACTTCTCTATAAAACT
CTTAAGCACTCTACTGTGGT
TCTACGGAATTCCTATTGTA
CGGGATCCCATAATTAAATC
CGGGATTCCATAATTACATC
ACAACTGGGACCAGCACGAG
CTTATTAGTATTCAAACCAA
GATGGGATTCGCTCTGCACA
ACCAGGTGGATCTATGTATT
ATGCCGGTACCTATGACTAC
GTGCTCATCTCGGCAATCTC
CACACCGGTCCACCACTCAT
AGCTTATCCCATTCAATTGT
CTCATTAGCCTTCAAACCAA
GGCGAAGTTTATTGATTCAC
CTTTGGGCTCGGACTGGTTC
GGCCGCCATGGAATACCTCT
CTTATTAGCATCCAAACTAA
GATGGAATTCGCCCTGCACA
CTTGTCGTCATTAGTGCCGC
CCGAAGGTGATTTACATCTA
TAAGACCGTTCCGATCCCGA
TAAGACCGTTCCCATTCCGA
AGATCCAATAGGCGAGGATT
TAAAACAGTTCCGATTCCGA
CTAGGATGAATACGGGAGTC
ACATGACCACCACCTATCAT
CTTAAGCACTCTACTGACGT
AGGCGAGAAGGCAGATTTCA
TTCCCCGCGCGCGGATGAAC
ACATGACCACCATCTATCAA
GGCCGCCATGAGATAACTCT
GGCGAAGTTTATTACTTCAC
TCGAAGGTGATTTAAATCTA
CACGCCCCCATAAGGAGGTC
CCCTGTATAATACTTAACTT
TATAGCGTTTCATCTGGAAA
CTCCGGTCTGAAAAATTCCT
GGCAGATAACGAGTACACGT
AGATTATGCCATTCAATAGT
AGCTTATGTCATTCAACTGT
AAGGGTGAATCAGGGTTTCG
GTAGGCTGTTGATCTAGAGT
ATGTTGCCATAACAATTGCC
ATAACTGGGACCAGCACGAC
AAGGGTGAATCAGGTTCTCG
ACCGTCATGTAAAATCTCTC
CAGCGTGGCGACCCCGGTGA
CCCTGTATAATACCTCACTT
CATACCGGTCCACCTCTAGT
TATAGCGGGTCATCTGGAAA
TCTATCAGGGGGCATATGGG
CGCCGAAGACATTGGGGGCC
GTAAGGCCATTTAGATGCGC
GTGACAGCCTCAGATAAGGA
GGCGAAGTTAATTAATTCAC
AATGGGATTCGCCCTGCACA
TTCACCGTGCGCGGATGAGC
AGCTTTTCCCATTCAATTGT
TGTTTGACTCAACCGTGGGT
ACAAAGTCAACAATTCGCTT
TGCACCGATCCCCTATGTCC
CATATCTACTCCTGCGCATC
TCCGCGGCTTGCTGTGAATA
CGCCGGAGACATTGCGGGCC
ATATTGGCATAACGATTGCC
ATGAGCCTGGACTCCCAAGG
CCGATGGTGATTTAAATCTA
CGTATCAGAAAGCTCTGAGG
TTTGCGGGTTCTTCAACTTA
CGGGATTCCATGATTAAATC
GGCAGATTACGAGTACACGG
TAAAACCGTTCCGAATCCGA
ACAACTGGGACCAGAACGAT
AGATCCAATAAGCGTGGATT
CATATCTACTCCTACGCATC
ACCAGGAGGTTCTATGAATT
TGCTGTATCTCCGTCCAGCG
AAGGGTGAATCAGGGACTCG
TAACACCTCCGGCCATTTCA
TGCTCCATCTCCGTCCAGAG
AGCTTCAATAAGCGAGGATT
CTTTGGGCTCGGTCGGCGTC
CTAGGATGAATCCGGCAGTC
ATGAGACTGGACGCCCAAGG
CACACCTGCGTAAGGAGGTA
CTTACCGGTCCACCACTCAT
TTGCGGAATACGTTTTGTGG
CGGCACTTCTGTATAAAACT
CTCCGGTCTGAAAGATTCGT
ATTCACATAGAAGTACACAC
ACCGTCATGTAACAGCTCTC
ACCAGGTGGTTCTACGTATC
ACCAAGTGAACAATTCGCTT
TGGACCGATCCCCTGTGTCC
AGTGATTCCTAATAAGTAAT
ACTCACATAAAAGTACACAC
CCCTGTTTAATACCTAACTT
AGTGATAGCTAATAAGGAAT
TTTGCAAAGTTCCTATAAGC
CTTATCAGCATTCAAACCAA
CGGCAATTCTCTATAAAACT
CTAGTCGTAATTAGTTCCGG
CATCCCGGTCCGCCACTAAT
TAAAACCGTTCCGATTCCAA
AACACTTGTGTTTCCACTTG
ATGCCGGTATCTATGCCTTC
TCTAGGGAATTCCGATTGTA
TGCACCGAACCCCTGTGTCC
AGCTTTTGCCATTCAATGGT
CTGTTGTGAATGCTCAACTG
CCCTGTATATTACCTAACTT
CGCGATCCCATAATTAAATC
AGGCCGGTACCTATGCCTTC
CGGTGAAGACATTGCGGGCC
GGCGAAGTTTATTAATTTAC
ACAACTGGGACCAGCACTAC
ACAAGTGGGACCAGCACGAC
GTAGGCTGAGGATCTAGAGT
CGTATCGGAACGCTCTGAGG
TGCTGCACCTCCGTCCAGCG
TCAAAGTCAACAATCCGCTT
TTCAACGCGCGCGGATTAAC
CGAAGATAACGAGTAGTCGG
ACAACTGGAACCAGCACGAC
AGCTTTTGCCCTTCAATTGT
TCGGGAGAGCTCAGAAGTCA
CGTATCAGAACGCGCTGAGG
AAGCGTGGCGACGCCGGTGA
ATATTGCCGCAACGATTGAT
AACACTTTTGTTTCCCCCGG
TCGGGCGAGCTCAGCAGTCA
ACAACTAGGACCAGCACGAC
GATGGGATTCGCCCTGCACG
CGTATCAGAACGATCTGAGG
GCACCAGATATCTTCTGACG
ACAACTGGGACCAGCAGGAC
TCCGAGGCTTGCTGTGAACA
TGCTGCTTCTCCGTCCAGCG
TCTAGGGAATTCCTAATGTA
CTCCGGTCTGAAGCATTCGT
CAAACCGGTCCACCACTAAT
CATATCTACTCGTCCGCATC
GGCAAAGTTTATTAATTCAC
AACACTTTTGTTTCCCCGTG
TGCACCAATCCCCTGTGTCC
AGTGAAACCTAATAAGGAAT
AACACCGGTCCACCACTAAT
CTTTCGGCTTGGTCTGCTTC
TAAAACCGTTCCGATTCCCA
TAAGACTGTTCCGATTCCGA
TTTCCGGGTTCTTCATCTTA
TCGGGATAGCTCAGCAGTCA
AAGGATGAATCAGGGTCTCG
TTTGCGGGTTCTACATCTTA
ACATGACCCCCATCTATCAT
CGTATTAGAACGCTCGGAGG
AGCTTATCCCATTTATTTGT
TATAGCGTGTCAACTGGAAA
GGCAGATAGCGTGTACACGG
ATTGTCGTCATTAGTGCCTG
CAGGATTCCATAATTAAATC
CGTATCAGGACGCTCTGAGG
AGATCCAATAAGCGATGATT
CCTCGGTCTAGCAATGGAGC
TGTTTGACACAACCGTTGGT
TAGTGACCCCGCCGTTCTCT
TGCTTCATCTCCGTCCAGCG
AGTGATACCTAATAAGGGAT
CGGCACTTCTCCATAAAACA
GTCTCGAAGCGTACACTAGG
CTTATTATGATTCAAACCAA
GTTCGCCTCCAGAATCCTAG
ACTCACATAGAAGTAAACAC
ACATGACCACCGTCTATCAG
ATGAGACTGGATTCCCAAGG
ACTCACATAGAAGTGCACAC
TATAGCGTGACATCTGGAAA
CTTTGGGATCGGTCTGCTTC
GTGAGGCCATTCAGATGCGC
AGTGATATCTAATAAGGAAT
CGCCGAAGACATTGAGAGCA
CTAGTCGTTATTAGTGCCGG
TAGTTACTCCGTCGTTCTCT
TGTTTGACACGACCGTGGGT
TTGAGGATTACGTTTTGTGG
ACATGACCACCATTTATCAT
TAAAACCGTTCCGATTACGA
GATATCTACTCCTCCGCTTC
TTTGCAATGTTCCTATAACC
CGGCATTCCATAATTAAATC
TCTATCCGGTGGCATATGGG
AGGGATTCCATAATTAAATC
ATGCCGGTACATATGCCTTC
ACCGTCATGTAAAACCTCTC
CTTATTAGAATTCAAACCAA
GGAAGATAACGCTTAGACGG
GCACCAGATATCTTCTAATG
TCTAAGTCAACAATTCGCTT
TGTTTGACACAACTGTGGGT
AACACTTTTGTTTCCCCATG
TCTATCCGGGGGCAAATGGG
ACCGTCGTGTAAAAGCTCTC
ACCGTAATGTAAAAGCTCTC
TCAAAGTCAATAATTCGCTT
TAAGACCGTTGCGACTCCGA
ATGCCGGTACCTCTGCCTTC
TGCTGCAACTCCGTCCAGCG
GTGAGGCCATTTCGATGCGC
CAGGGTCAATTATACCTCCA
TGAAGATAACGAGTATACGG
CGCTGCATCTCCGTCCAGCG
ACCGTCATGTAAAAGCACTC
AAGCGTGGCGCCCCCGGTGA
ACAAATGGGACCAGCACGAC
AACACTCTTGTTTCCCCTTG
TGTCGAGTTGTGCGTCGTGT
TGTTTGACACAATCGTGGGT
AACACTTTTGTCTCCCCTTG
GCGCTCATCTCGGACATGTC
TAAGACCGTTCCGTCTCCGA
CGGCACTTATCTATAAAACT
ACACGACCACCCTCTATCAT
CCTCGGTCTAGCAATTGAGC
AAGCGTGGCCACCCCGGTGA
AGATCCAATAAGCGAGGTTT
TCGCACGCTTGTCAGAAAGC
GTCTCGAAGCGTACACCAGC
CTAGGATGACTACGGCAGTC
TCTAGGCAATTCCTATTGTA
TGCTGCATCTCCGCCCAGCG
AAACGTGGCGACCCCGGTGA
GTGCCAACCTCAGATAACCA
GGTCAAGTTGTGCATCGTGT
AAGCGTGGCGACACCGGTGA
GGTCGCCATGGGATACCTCT
CCTGTCATCATTAGTGCCGG
GTCTCGAAGAGTACACCAGG
CGTATTAGCATTCAAACCTA
CTCAGGTCTGAAAAATTCGT
CTGTTATGAATGCTCCACTG
CTCCCGTCTGAAAAATTCGT
CACACCGGTCCACGACTAAT
GTGAGGCCATTTAAATGCGC
CCGGGAGAGCTCAGTACTCA
ACAACTGGGACCCGCACGAC
AAGCGTGGTGACCCCGGTGA
CATACCGGTCCAGCACTAAT
TTCACCACGCGCGGATGAAC
TAAGACCGTTCCAATTCCGA
GGCGAGGTTTATAAATTCAA
TCAGGAGAGCTCAGGAGTCA
GTCTCGGAGCGTACACCAGG
GTGAGGCCTTTTAGATGCGC
TCGGGACAGCTCATCAGTCA
GCCCGCCATGGGATACCTCT
ACCACGTGGTTCTCTGTATT
TGCACCGATCCCCTGTATCC
TAAAACCGATCCGAGTCCGA
TCGGGATAGCTCTGTAGTCA
CTAAGTTGAATACGGCAGTC
GACACCGGTCCACCACTAAT
CATACCGGTTCACCACTAAT
TTCACCGCGCGCCGATGAAC
CATATCTACTCCTCCGCATG
ACTGATAATTGACCGCCCCT
ACTCACATAGGAGTACACAC
CACACCGGTCCACCAGTAAT
CGCCGAAGAGATTGCGAGGC
CTTATTAGCATTAAAACCAA
AGCTTATCCCATTTAAGTGT
TAAGCCCGTTCCGACTCCGA
TGTACCGATCCCCGGTGTCC
ATCTCGAAGCGTACACCACG
CTTTTGTGAATGCTCCACTG
GGCTTATGCCATTTAATTGT
AGCACTTGTGTTTCCCCTTG
TCAAATCGTTCCGAGTCCGA
TCAAAGTCAACACTTCGCTT
CTGGAATGAATACGGCAGTC
TCAAAGTCAACAATGGGCTT
TAACACCGTTCCGAGTCCGA
ACAACTGGGACCAGCACGGC
ACCAGTAGGTTCTATGAATT
CTAGTCTTTATGAGTGCCGG
GATGGGATTTGCCCTGCACA
GTGACACCCTCAGGTAAGGA
GTGAGGCCATTTACATGCGC
TTCACCGCGCGCGCATGAAC
TTTGCAATGTTCCTATAATC
TAAAACCGATCCGAGTCCGT
GATATGTACTCCTCCGCATC
AACTCTTTTGTTTCCCCTTG
CCAGTACTGAACCACGACTT
AGAGATACCTAATAAGGAAT
TATATCTACTCCTCCGCATC
TGAACCGATCCCCTGTGTCC
CGGCACTTGTCTATAAAACT
AGGAGAGAAGGCAAATTTCC
CTTATTAACATTCAAACCAA
GATATCTACACCTCCCCATC
AAGCGTGGCGACCCCGTTGA
AAGGGTGAGTCAGGGTCTCG
ATATTGCCATAACGATAGCC
CTAAGGTGAATACGGCAGTC
TGTTAGACACAACCGTGGGT
TAAGACCGTTCCGATTCCGT
ACTGATAGTTGACCGCTCTT
CGGGATTCCATAATTAAACA
GTGACAACCATAGATAAGGA
TCAAAGTGAACAATTCACTT
GGTTTGACACAACCGTGGGT
AGACCCAATAAGCGAGGATT
CGTACCAGAACGCTCAGAGG
CATATCTACGCCTTCGCATC
AACACTTGTGTTCCTCCTTG
GGAAGATAACGAGTAGACGA
AGCTTTAGCCATTCAATAGT
TCTATCCGGGGGCATATGCG
AGCAGAGAAGGCAAATTTCA
TGCTGCCTCTCCGTCCGGCG
GTGCCAACCTCAGCTAAGTA
CTAGAATGAATACGACAGTC
TCAAAGTCAAAAATTCGCTT
GCGCTCATCCCGGCAAGGTC
TCATAGTCAACAATTGGCTT
CGAATCACAACGCTCTGAGG
AACACTTGTGTTTACCCTTG
CGGGATTCCATAATTAAAAC
ACATGACCACCATCTATCCT
TCGTGAGAGCTCAGCAGTCA
AGATTCAATCAGCGAGGATT
ATGAGACTGGTCTCCCAAGG
TGTCAAGTTGTCCGTCGTGT
CGTATCAGATCGCTCTGAGG
TCCGCAGCTAGCTGTGAACA
TAAAACTGTTCCGATTCCGA
ATGTTGTCATAACGATTGCC
TTCACCGTGCGCGGATGAAG
ATATTTCCATAACGATTGCC
TCAAAGACAACAATTCGCTT
TTCACCGCTCGCGGATGAAC
TGTAAGACACAACCGTGGGT
CGGGATTCCATAATCAAATC
TAGTGAACCCCTCGTTCTCT
GTTCCCCTCCATAATCCTAG
GGCCGCCTTGGGATACCTCT
TGTCAAGTTGTGCGTTGTGT
TTCACGGCGCGCGGATGAAC
ACCAGGTGGTTCTATGTAAT
CTTATTTGCATTCAAACCAA
CGTGTCAGAACGCTCTGAGG
TCAGTAGCGAACCACGTCTT
AGGGGAGGAGGCAAATTTCA
CCAAAGTCAACAATTCCCAT
TGCTGCATCTCCGTCAAGCG
TGCACCGATCCCCTGTGTCA
CATACCGGTCCACCACTTAT
GGCAGATAACGAGTGCACGG
TTGAGGAATACGATTTGTGG
CTTGTCGTCATTAGTGCCGT
AGGAGAAAAGGAAAATTTCA
TCTATCCTGGGGCATATGGG
TTTGCAATGTTCCTATCACC
CTTTGGACTCGGTCGGCGTC
TGTCAGGTTGTGCGTCGTGT
ACCGTCATGTAAAAGCTATC
CACACCGGTCTACCACTAAT
TGTTTGACACTACCGTGGGG
GGCCGAAGAAATTGCGAGCC
GATATCTACTCCTTCGCATC
CGCCGAAGACTTTGCGTGGC
CACACCCGCATAAGGAGGTA
TATAGCGTGTCATCTGCAAA
TCACACCTCCAGCCATTTCA
ATGCCGCTACCTATGCCTTC
TTCACCGTGCGCGGAGGATC
GTGAGGCCATTTAGATTCGC
TCCGCCGCTTCCTGTGAACA
TCCAAGTCAACAATCCGCAT
GGCGAAGTTTATTAATTCAG
TGCTGCATCTCAGTCCAGCG
AGAATCAATATGCGAGGATT
TGGTGACCCCGTCGTTCTCT
ATGAGGCCATTTAGATGCGC
GGCGAACTTTATTAATTCAC
GACACCTCCATAAGGAGGTA
GGCGAAGATTATTAATTCAC
CATATCTACTCCTCCGCCTC
CAGAGTCAATTATTCCTACA
CTAGAATGGATACGGCAGTC
CTCACCGCGCGTGGATGAAC
CTTTGTGCTCGGTCAGCTCC
TCTATCCGGGGGCATATTCG
AAGCGTGGCGACCGCGGTGA
GGCTGCATCTCCGTCCAGCG
TAAAACCGCTCCGATTCCGA
TGCTTATTCCATTCAATTGT
CTTGTCATCAGTAGTGCCGG
TAAAACGGTTCCGATTCCGA
ATAGGCTGTGGATCTAGAGT
CGGCACTTCTCCATAAAACT
CATGTCGTCATTAGTACCGG
TGTTAAGTTGTGCGTCGTGT
CCTACCGGTCCACCACTAAT
ACTTATAGTTGACCGCCCCT
ACATGACCACGATCTATCAT
TGCTGCATCTCCGTTCAGCG
ACTCACAAAGAAGTACACAC
GTAGGCTGTGGATCTGGAGT
CGGCACTGCTCTATAAAACT
AAGTGACCCCGTCGTTCTCT
CGGGAGCCCATAATTAAATA
TCTGCCGCTTGCTGTGAACA
CTCATTAGCCTTCCAACCAA
TCGGGAGAGCTCACCAGTCA
AGATCCAGTAAGCGAGGATT
ACCGTCATGTAAAAGCGCTC
TTTGCGAGTTCTTCATCTTA
TTTGACCGTTCCGATTCCGA
CTAGTCGTCATTAGTGCAGG
AAGCGCGGCGACCCCGGTGA
GTTCGCATGCATAATCCTAG
AGGAGAGAAGGGAAATTTCA
TAAAACCGTTCCGATCCCGA
ACTCACATCGAAGTACACAC
AGATTCAATAAGAGAGGATT
TCTATCCGGGCGCATATGGG
AGATCCAATAAGCAAGGATT
CGCCTATGACATTGCGAGCC
AACACATGTGTTTCCCCTTG
CACACCTACATAAGGAGGTA
CTAGGATAAATACGGCAGTC
ACACGACCACCATCTATTAT
TCAAAGTCAACAACTCGCTT
TGATGCATCTCCGTCCAGCG
AATGATAGTTGACCGCCACT
GGCCGCCATGGGATACCGCT
CAGTGTCAATTATACCTACT
GGCCGACATGGGATACCTCT
CTTGTCATCATTAGTTCCGG
CCGTAGGTGATTTGAATCTA
TACACTTTTCTTTCCCCTTG
CCACACCTCCGGCCATTTCA
AATATCTACTCCTCCGCATC
CGGGATTCCATAAATAACTC
AGGAGACTGGTCTCCCAAGG
TGATTGACACAACCGTGGGT
AAGTTGCCATAACGATTGCC
AGATCCAATTAGCGAGGATT
CTCCGGTCTGGAAAATTCGC
CGGCGATGACATTGCGAGCC
TGCTGCATCTACGTCCAGCG
CTCCGGTCTGAAAAATTGGT
CGTATCAGAACGTTCTGAGG
TCACACTACCGGCCATTTCA
ACATGACCGCCATCTATCAT
CATACCGGTCCACCACCAAT
TAAGACCGTTCCGATTCGGA
GTTGGGATTCGCCCTGCACA
CTCGGGTCTGAAGAATTCGT
GATGGGGTTCGCCCTCCACA
AGATCCAATAAGCGAGGGTT
ACTCACATAGAAGTCCACAC
CTGGGTCAATTATTCCTCCT
GCGAAGGTGATTTAAATCTA
CTGGTCGTCATTTGTGCCGG
CTAGGATGAATACCGCAGTC
ATTAGACTGGACTCCCAAGG
TCTATCCGGGGGCACATGGG
AAGGGTGAATCCGGGTCTCG
ATGAGACTGGACTCCCGAGG
ACAACTGGGACCAGCACGAA
GTATGCTGTGGATCTAGAGT
AAGCGTGAATCAGGGTCTCG
GTAGGCAGTGGATCTAGAGT
TCCGGAGAGCTCAGGAGTCA
TCCGCCGCTTGCTGTGAACT
AGTAGAGAATGCAAATTTCA
CGTATCCGAAGGCTCTGAGG
ACCTGACCACCATCTATCAT
CTTGGGGCTCGGTCTGCTAC
AGCTTTTGCCATCCAATTGT
CGGGATGCCATAATTAAATC
TTTGCGGCTTCTTCATCTTA
AGTTTGACACAACCGTGGGT
CACACCTCCATAAGGGGGTA
CACACTGGTCCACCACTAAT
CCCCGAAGACATTTCGAGCT
GGCCGCCTGGGGATACCTCT
ACTCACATAGAAATACACAC
CATATCTACCCCTCCGCATC
GGCGAAGTTTATTAATGCAC
CCGAAGGGGATTTAAATCTA
TGTCAAGTTGTGCGTAGTGT
ACAACTGGGACCACCACGAC
CTTGTCGCAATTAGTGCCGG
CAGGGTTAATTATTCATACT
TTCACCGTGCGCGGATGATA
TATAGCGTGTCATCTGGATG
ACTCACTTAGAAGTACACAC
CCAGTAGTGCACCACGGCTT
GCTCGTCTCCATAATCCTAG
ATTAAGCACTCTACTGAGGT
TCACACCACCGGCCATTTCA
TCTACGGAATTCCTATAATA
AAGGGTGGATCAGGGTCTCG
TTCACCGATCCCCTGTGTCC
TCGGGACAGCTCAGCAGTCA
TAAAACCGTTCCGATTGCGA
GATTGGATTCGCCCTGCACA
CGGGATTCCATAATTAAAGC
TCTATCCGGGGGCGTATGGG
TCGGGAGAGCTCAGCTTTCA
ACTACTGGGACCAGCACGAC
TCTATCCGTGGGCATATTGG
CTTAAGCACTCTACTTGGGT
GATGGGATTCGCCCTCCACA
GGCAGATAACAAGTACACGG
CTACGGTCTGAAAAATTCGT
CGCGAAGTTTATAAATTCAC
GTCTCGAAGGGTACACCAGG
CTTATCTACTCCTCCACATC
CTTAAGCACTCCAGTGAGGT
CAAGTCGTCATTTGTGCCGG
TCTATCCGGGGTCATATGGG
TGTCAAGTTGTGAGTCGTGT
ATCTTGCCATAACGATTGCC
CTGCGTTCTGAAAAATTCGT
TTCACCGTGCGCGGATGATC
ACAACTGAGACCATCACGAC
AAGCGTGGCGTCCCCGGTGA
TGCGCCGATCCCCTGTGTCC
CGGGATCCCATAATTAATTC
AACACTTGTGTTACCCCTTG
CCAGTAGTGAACCACGAATT
AAGCGGGGCGACCCCGGTGA
TAAGACCGTTCCGATTCCCA
GTGCCAACCTCAGAAAAGCA
GTGACAACATCAGATAAGCA
CATATCAACTCCTCCCCATC
ATGCCGGTACCTTTGCCTTC
ACGGGTGAATCAGGGTCTCG
GTTCGCCACCATAATCCTAG
ACTAACATAGAAGTACACTC
TAAGACCGTTCCGAATCCGA
GCCCCAGATATCTTCTGATG
ACAACTGGGACCAGCACAAC
ACAACTGGGTCCAGCACGAC
TCACACCTCCGGCTATTTCA
AGCTTTTGCCTTTCAATTGT
AGATTCAATAAGCGTGGATT
CACACCGGTGCACCACTAAT
CCCTGTATAAGACCTAACTT
CCCTGTATAATACCTATCTT
TGCTGCATCTCTGTCCAGCG
CGCGATTCCATAATGAAATC
CGGGATTCCATCATTAAATC
CTGAGACTGGACTCCCAAGG
TATTTGCCACAACCGGGGGT
TACGCCGCTTGCTGTGAACA
TCGTCGCTATGCTCACATTT
AGTAATACCTAATAAGGAAT
TCTATCCGGGGGCTTATGGG
CTGTTGTGAATGCTGCACTG
AGTGATCCCTAATAAGGAAT
CTTAAGCACTCTACTGATGT
AGATCCAATAAGCGAGGATC
CAGGATCAATTATACCTACT
TCCGCGGCTTGCTGCGAACA
CGTCTCAGAACGCTCTGAGG
ATGCCGGTACCTATGCCTGC
CCTAAGGTGATTTAAATCTA
CATACCGGTCCACCACTAGT
TCGGGAGAGCTCAGCCGTCA
GTTCGCCTCCATAAGCCTAG
TAAAACCGGTCCGAGTCCGA
AACACTTGTGTTTCCCCTAG
TGTTTGACACAACCTTGGGT
TCACAGTCAACAATTCGCTT
GGCCACCATGGGATAGCTCT
CTTATAAGGATTCAAACCAA
CTGTTGTGTATGCTCCACTG
ACCGTCATTTAAAAGCTCTC
GTGCCAGCCTCAGATAAGCA
CTCCGGTCTGCAAAATTCGT
CTTTAGGCTCGGTCTGCGTC
TTGAGGAATACCTTTTGTGG
GACACTTTTGTGTCCCCTTG
TGCGCCGCTTGCTGTGAACA
CCGGGAGAGCTCAGCAGTCA
TGCTGCATCTCCGTCCTGCG
ATGAGACAGGACTCCCAAGG
CTTGGATGAATACCGCAGTC
CGAAGATAACGAGTATACGG
ACAACTGGTACCAGCACGAC
AGATTCAAGAAGGGAGGAAT
GATATCTACTCCTGCGCATC
GTGAGGCCATTTAGATCCGC
GTGAGAACCTCGGATAAGGA
CTTAAGCACTCTACTGAGCT
CCGAAGGTGATTTGAATCTG
TTTGCGGGTTCTCCATCTTA
TGTCAAGTTGTGCGTCGGGT
TAAAACCGCTCCGAATCCGA
TTGTTGTGAATGCTCCACTG
CGTTGGGCCCGGTCTGCTAC
TAAAACCGTTCCGACTCAGA
CTTGTTGTCATTAGTTCCGG
GGCCGCCAAGGGATACCTCT
TTTGCGGGTTCTTCATCATA
AAGCGTGGCGACCACGGAGA
CACACCGGTCAACCACTAAT
AAGGGTGAATCACGGTCTCG
CGTATAAGAACGCTCTGAGG
GTTACAAGCTCAGATAAGGA
CCGAAGGTGATTTGAATCGA
ACTAATGGTTGACCGCGCCT
TGCGCGGCTTGCTGTGAACA
TGCCGCATCTCTGTCCACCG
CTTTGAGCTCGGTCTGCGTT
GTGACAACCTCAGATAATCA
GATGGGCTTCGCCCTGCACA
ACCAGCCGGTTCTATGTATT
AGATCCAATAAGAGAGGATT
CAGGGTCAATTATTACTACA
CTCCGGGCTGAAGAATTCGT
ACTGATAGCCGACCGCCCCT
AACACTTTTGTGTCCCCTTG
ATGGGACTGGGCTCCCAAGG
TAAGCCCGTTCCGATTCCAA
GAGCGCCATGGGATACCTCT
ACTGATAGTTAACCGCCCCA
CATACCCCCATAAGGAGGTA
GATGGGAATCGCCCTGCACA
GGCCGCCAGGGGATACCTCA
AAGGGTGAATCAGGGGCTCG
GTGAGAACCTCGGATAAGGT
CGGGATTCCATAATGAAATC
CGGGACTCCATAATAAAATC
TATAGAGTGTCATCTGGAAG
TGCTCCGAACCCCTGTGTCC
CTTATTAGCGTTCAAACCAA
GTAGACTGTGGACCTAGAGT
CTTGTCGTCATTAATGCCGG
CTGAGATGAATACGGCAGTC
GGCCTCCACGGGATACCTCT
ATATTGCCATAACTATTGCC
GTCTCGAGGCGTACACCAGG
ACCGGGTGGTGCTATGTATT
ACAACTGGGACCGGCACGAC
CGCCGAAGACCTTGGGAGCC
TCTATCCGGAGGCATATGGG
TTGAGGAATACATTTTGTGG
CTAGTCGTCTTTAGTGCCGG
TTTGCGGGTTCTTGATCTTA
TCCAAGTGAACAATTCGCTT
AAGCGTGGCGACCCGGGTGA
GGCAGATGACGAGTCCACGG
TAAAAGCGTTCCGCTTCCGA
CTCCGGCCTGAAAAAGTCGT
TATAGCGTGTCATCTCGAAA
CGGATCAGAAAGCTCTGAGG
TGCACCGTTCCCCTGTGTCC
CTGTAGTGAATGCTCCACTG
TTGAGGAATACGTGTTGTGG
AACACGTGTGTTTCCCCTTG
CTAATAGAGAACCACGTCTT
CACACCGGTACACCAGTAAT
CTTAAGCATTCTACTCAGGT
CGGGAGTCCATAATTAAATC
ACCGTGATGTAAAAGCTCTC
TCGGGAGAGCTCAGGTGTCA
ACACACCTCCGGCCATTTCA
AACTGACCCCGTCGTTCTCT
GATCGTCTCCATAATCCTAG
AAGTGTGGCGACCCCGGTGG
TACACGGATCCCCTGTGTCC
TCAAGGCCAACAATTCGCTT
TAGGGAGAGCTCAGCAGTCA
TCTAACGCGTGTCAGAGAGC
TGTCAAGTGGTGCGTCGTGT
GGCCGGCATGGGATACCTCT
CGGCATTTCATAATTAACTC
CAGGGTCAATTAGTCCTACC
CGGGATTCCATAAGTAAATC
TCAAAACCAACAATTCGCTT
CGGTATTACATAATTAAATC
CCCGTAGTGAACGACGTCTT
CGCACCTCCGTAAAGAGGTA
AGATCCAATACGCGATGATT
GTCTCGACGCGTACACCAGG
TTAAGGAATACGTTTTGTGG
TTCACCGCGCGCGTATGAAC
AGCTTATGCCATTTAATTGG
AGATTCAATAAGTGAATATT
TTTGCAATGTTCGTATAAGC
TGGGGAGAGCTCAGGAGTCA
CTCCGGTCGGCAAAATTCGT
TAAAATCGTTCCGACTCCGA
TGTGAAGTTGTGCGTCGTGT
ACCACGTGGGTCTATGTATT
GCGCTTATCTCGGAAATGTC
GTGACAACCTCGGATAATGA
CCCTGAATAATACCTAACCT
CTGTTGTGGATGCTCCACTG
GTCTCGAAGCTTACACCAGG
ACTGACAGTTGACCGCGCCT
GGCCGCCATGGGATACCTTT
GGAAGATAACCAGTACGCGG
TAAGACCATTCCGATTCCGA
ACAACTGGGACCAGCATGAC
TGCTGCATCTCCGTGCAGCG
CGGGGTCAATTATACCTCCA
CCGAAGGGGATTTGAATCTA
CGGGATTCCATACTTTAATC
CACACATCCGTAAGGAGGTA
TCGGCAGAGCTGAGCAGTCA
CATACCGGTCGACCACTAGT
CAGGGTCAATGATGCCTACT
TCAAAGTTAACAATTCGCAT
CGGCCCTTCTCTATCAAACT
CGCTGAATACATTGCGAGCC
CGAATCAGAACGCTCTGAGC
TAAAACCGTTCCAATTCAGA
TCACACCTCCGGCCATCTCA
TCGAAGGGGATTTGAATCTA
TGCTGCATCTCCTTCCAGCG
ATGAGACTGCACTCCCAAGG
AAATTCAATAGGCGAGGTTT
GAGACGACCTCAGATAAGGA
ATCGCCGTGCGCGGAGGAAC
CCCTGGATAATACCTAACTT
ATGCAGGTACCTATGCCTTC
CTAAGATGAATACGCCAGTC
TCCCACCTCCGGCCATTTCA
AGATTATGCCATCCAATTGT
GTAGATTGTGGATCTAGAGT
TGTTTGACACAACCGTGGGG
CGAATCAGACCGCTCTGAGG
GAAAACCGTTCCGATTCCGA
GCGGCGCTATGCGCACATTT
CGTATCAGAACGCTGTGAGG
GCCACTTTTGGTTCCCCTTG
TCGGGAGAGCTCATGAGTCA
ACTCCCATAGAAGTACACAC
TAGTGACACCGTCGTTCTCT
TCACACCCCCGGCCATTTCA
CCCGTAGTGAACCAGGTCAT
ACCGTCATGTAGAAGCTCTC
GTTCGCCTCCATAATCCAAG
TGCACCGATCCCCTGTGTGC
AAAACTGGGACCAGCACGAC
TGCACCGATCCTCTGTGTCC
ACCGTCAAGTAATAGCTCTC
CATGTCGTCATTAGTGCCGG
TCTAGGGAATTCCTGTTGTT
AACAATTTTGTTTCGCCTTG
ATCCCGGTACCTATGCCTTC
TGCTGCCTCTCCGTTCAGCG
CTTCGCCTCCATAATACTAG
CGGCAATTCTCTATAAAAAA
AACACTTGTGTTTCCCCATG
GTTATCGTCATTAGTGCCGG
ACCAGGTGGTTCTATGAAGT
CATACCTACTCCTCCGCATC
GCGCTCATGTCGGCAATGTA
TGTGTGCCACAACCGTGGGT
TATACCGTGTCACCTGGAAA
TCAAAGTCAACAATTTGCAT
CTTTTCGCCATTAGTGCCGG
CTAGGATGAATACGGAAGTC
CTTAACCACACTACTGAGAA
CGGCAGTTCTCTATAAAACT
ACTCACCTAGAAGTACACAC
CCTCGGTCTAGCGATTTAGC
CATATCTACTCCTCCGAATC
TCGGCGCTATGCTCACATAT
TTGAGGAATACGTTGTGTGG
GTGAGGCCCTTTAGATGCGC
TCGGCGTTATGCTCACATTT
TGCATCGATCCCCTGTGTCC
AACCCTTTTGTTTCCCCCTG
CTTAAGCACTCTGATGAGGT
GCGCTCATCTCGGCAAGGTA
CACACCTGCATAAGGAGGTA
ACAATTGGGACCAGCACGAC
CCAGTAGTAAACCACGTGTT
TGCAGCATCTCCGTCCAGCG
GCGATCATCTCGGTAATGTC
CGGCATTTCTCTATAAAACT
CGCCGAAGAGATGGCGAGCC
TAGGGTCAATTATTCCTGCT
GATAGCGTGTCATCTGGAAA
ACAACTTGGACCAGCACGAC
CTAGTCGTCATTAGTGCGGG
CTTGTTGCCATTAGTGCCGG
TAAGACCGTTTCGCTTCCGA
AGATCCAATAAGCGAGGATA
TAGTGACCCCGGCGTTCTCT
TGTTTGACACAACCGTCGGT
CTCCGCTCTGAATAATTCGT
CGTCACTTCTATATAGAACT
TAAGACAGTTCAGACTCCGA
CACACTTTTGTATCCCTTTG
ACCAGGTGGTTATATGTATA
AGCCGAGGACATAGCGAGCC
CATAAGGACTCTACAGTGGT
CTTATCGCCATTAGTGCCGG
AGATTCAATAAGCAAGGATT
GATATCTACACCTCCGCAAC
GGAAGATAACGAGTAAACGT
ACTCACATAGAAGTACAAAC
GGAAGAAAACGAGTACACAG
GTTTCGAAGCGTACACCAGG
TCTCACGCATGCCAGAGAGC
CATAACTACTCCTCCGCATC
AAGTGTGAATCAGGGTCTCG
GATGGGATCCGCCCTGCACA
TCTTGGGAATTCCTATTGTA
CCGAAGGTGTATTAAATCTA
TTCACCGTGCGCGGGTGAAC
GTCACCGTGCGCGGATGAAC
GTCTAGAAGCGTACACCAGG
GATGGGATTCGCACGGCACA
TCAACGTCCACAATTCGCTT
GATGTGATTCGCCCTGCACA
TCGTCGCTATGCTCACATCT
AGCTTTTGACATTCAATTGT
AAGCGTGGCGACCCCGGTGT
TTGAGGGATACGTTTTGTGG
GGCCGCCATGGGATACCTAT
AGCTTTTGCCATTTAATTGT
ATAAGATGAATACGGCAGTC
CGTATCAGAACGCTCTGAGT
TCTCCCGCTTGTCAGAGAGG
ACAGGACCACCATCTATCAT
GTGACAACCTTCGATAAGGA
AGGAGAGAAGGCAAATCTTA
AGGTTATGTCATTCAATTGT
ACATGACCAGCATCTATCAT
ATGCCGGTACCTATGCCCTC
ACGGATAGTTGACTGCCCCA
ACTCACATAGAAGTACACAT
CTACGATGAATACGGCAGTC
GTCTCAAAGCGTACACCAGG
CTTATTAGCATTCAAACCTA
CATATCGGTCCACCACTAAT
TGCTCCATCTCCGTCCAGCC
AAAAACCGTTCCGATTCCGA
CCCTGTATAATCCCTAACTT
TTCACCATGCGCGGATGAAC
AACACTTTTGTTTGCCCTTG
TGTCAAGTTGTGTGTCGTGT
TGCTCCGATCCCCTGTGTCC
CCCGTAGTTAACCACGTCTT
TGCACCGATACCCTGTGTCC
CTCGGATGAATACGGCAGTC
TTCACCGCGCGAGGATGAAC
TTTGCGGTTTCTTCATCTTA
TGTCAAGTTGTGCGCCGTGT
CCGGAGGTGATTTGAATCTA
TGTCAAGTAGTGCGTCGTGT
TCTATCCGGGGGCATAGGGG
GTGAGGAATACGTTTTGTGG
CTTATTAGCCTTCAAACCAA
AACACTTGTGTTTCCCCTTT
CTAGGATGAATACGGCATTC
AACACTTGTGGTTCCCCTTG
ACCAGGTGGCTCTATGTATT
CCAACGGTGATTTAAATCTA
TGCTGCATCTTCGTCCAGCG
AACATTTGTGTTTCCCCTTG
TACACCGGTCCACCACTAAT
TAAAACCGTTCCGATTCCTA
CATAGCGTGACAACTGGAAA
TCGGGAGAGCTCAGCAGGCA
GTAGGCTGTGGAACTAGAGT
CTAGGATGAATACAGCAGTC
CACACCTCCATAATGAGGTA
TTTGCGGGTTCATCATCTTA
GTTATCTTCATTAGTGCCGG
CACACCTCGATAAGGAGGTA
AGTGATACGTAATAAGGAAT
CTGTTGTCAATGCTCCACTG
AAGGGTGAATAAGGGTCTCG
TTTGCGGGTTCTTCAGCTTA
AAGGGTGAATCTGGGTCTCG
AAGCGTGGCTACCCCGGTGA
CGTATCAGAACGCCCTGAGG
CAGGGTCAATTATTCCAACA
GGAAGATAACGAGTAGGCGG
CAGGGACAATTATTCCTATT
TCTCACGCTTGGCAGAGAAC
ACCGTCATGTATAGGCTCTC
AGCACCGATCCCCTGTGCCC
CATATCTACTGCTCCGCATC
TGGGATTCCATAATTAAATC
AGCTTGTGTCATTCAATTGT
GGCCGCCATGTGAAACCTCT
ATAGAATGAATACGGCAGTC
GGCGAAGTTTATTAATTAAC
TACACCTCCATAAGGAGGTA
GGTCAAGTTGTGCGTCGTGT
ACCGTCATGTAAAAGCTCAG
CGGCGAAGCCATTGCGAGCC
GTGAGAACCTCCGATAAGGA
CTTGTCGTCTTTAGTGCCGG
TCGGCGCTACGCTCACATCT
CTTAAGCACTCTCCTCAGGT
TCAGCGGCTTGCTGTGAACA
GGCTCGAAGCGTACACCAGG
TTTGCGGGTTCTTCCTCTTA
CGTATCAGAACGCTCTCAGG
TCAAAGTCAACAATTCTCTT
GTCCGCTCGAGCCAAAAAGA
GTAGTCGCCATTAGTGCCGG
GTAGACTGTGGATCTAGATT
GTCCCAACCTCAGATAAGCA
AGTCAAGTTGTGCGTCGTGT
CGCCGAAGACATTGGGAGGC
CGCCCAAGACATTACGAGCC
AACACTTTTGTTTCCGCTTG
CATATCTACTCCTCCGCACC
CGTGTCGTCATTAGTGCCGG
ACTGATAGTTGACCGCTTCT
TTCACCGTGCGTGGAGGAAC
TCCGCGGCTTGATGTGAACA
AACACTTTTTTTTCCCCTTG
CATAAGCCCTCAACTGAGGT
CTCCGGTCTGAAAAATTCGA
CACACCGGTCCACCACTATT
CTAGTCGTCATGAGTGCAGG
ACATGACCACCATCTATGAT
CCAGAAGAGAACCACGTCTT
AGATTCAATACGCGGGGATT
AGGAGAGTAGGCGAATTTCA
AAGTGACCCCCTCGTTCTCT
TCTAGGGATTTCCTATTGTA
CTTGTCGCCATTAGCGCCGG
TCCGCGGCTTTCTGTGAACA
GTGAAAACCTCAGATGAGGA
TTCACCGTGCGCGGAGGAAG
CGAAGATAACGAGAACACGG
TTGCCGGTACCTATGCCTTC
GTACCAACCTCAGATAAGCA
GTTCGCCTGCATAATCCTAG
ACCAGGTGGTTCGATGTCTT
TAAACCCGTTCCGATTCCGA
AAGCGTGGCGACCCCAGTGA
GGCGGAGTTTATTAATTCAC
TCTATCCCGGGGCATATGGG
TTCACCGTGCGCCGAGGAAC
AGTGATACCTAAGGAGGAAT
TATAGGGAATTCCTATTGTA
TGTCAAGTTTTGCGTCGTGT
CGGGTTTCCATAGTTAAATC
TTCACCGTGCTCGGATGAAC
TCCGCGTCTTGCTGTGAACA
GTCACCACCTCAGATAAGGA
GATGGGATTCGCACTGCACA
CTCCAGGCTGAAAAATTCGT
GTTAGGCCATTTAGATGCGC
GTCACAACCTCAGATAAGTA
TCCGTAGTGAACCACGTCTT
CGTCACTTCTCTATATAACT
GTCTCGAAGTGTACACCAGG
CTTGTCTTCTTTTGTGCAGG
TTTGCAATGTTCCAATAAGC
ATGCCGGTACCTATGCCTTG
CACACCTCCTTAAGGAGGTA
TCCGCGGCTCGCTGTGATCA
ATATCGCCATAACGATTGCC
TTTGCAGTGTTCCTATAAGC
AACACTTGAGTATCCCCTTG
ACCACTTGTGTTTCCCCTTG
CTAGGATGAAGACGGCAGTC
ATGAGACTGGAATCCCAAGG
CTTTGGGGTCGGTCTGCTAC
AGCTTATGCCAATCAGAGGT
AGATTCAATAATTGAAGATT
ACTAATGGTTGACAGCCCCT
TGCTGCATCTCCGTCCCGCG
TCGGGAGCGCTCATCAGTCA
ATGAGATTGGACTCCCAAGG
TAAAGCGTATCATCTGGTAA
ACAACTGGGACCAGCGCGAC
TGCACCGATCACCTGTGTCC
TGGACCGATCCCGTGTGTCC
GCACCAGATATCTTCTGATA
TAAAACCGTTCGGATTCCGA
TAAGACCGATCCGATTCCGA
ACGGGAGAGCTCAGCAGTCA
GATATCTACTTCTCCGCATC
TAAAACCGTTTCGAGTCCGA
TTGAGGAATACGTTATGTGG
GCGCTGATCTCGGCATTGTC
AGATCCCATAAGCGAGGATT
CGGCACATCTCTATAAAACT
TTCACCGTGCGCAGATGAAC
ACAGTCATGTAAAAGCTCTC
GTAGGCTGTGGCTCTAGAGT
TTTGCGGGTTGTTCATCTTA
TGATTCAATAAGCGTGGATT
CTTATTAGCATTCAAGCCAA
CAAATCTACTCCTCCGCACC
TCTAGGGACTTCCTATTGTA
ACATGACTACCATCTATCAT
CACACCGGTCCACTATTAAT
ATGCCGGTACCTAAGCCTTC
GCACTCATCTAGGCAATGTC
CTTTGGGCTCGGTCTGGCTC
CTAGGATGAATACGTCAGTC
TGCTGCATCTCCGTCCACGG
ACATGAACACCATCTATCAT
ATGCCGGTACCTGTGCCTTC
TCCGCGGCTTGCTGTGAACC
TCCGCGGCTTGCTGTGAACG
CTCCGGACTGAAGAATTCGT
CTCGGATGAATACGGCAGAC
GACGAAGTTTATTAATTCAC
ATGCCGGTACCTATGCCTCC
ATGCCCGTACCTATGCCTTC
CTAGTCGACATTAGTGCCGG
ACATTACCACCATCTATCAT
CCAGTAGTAAACCACGTCTG
CTAGAATGAAAACGGCAGTC
CCGAAGGTGATTGAAATCTA
TGCTGCGTCTCCGTCCAGCG
TCTAGGGAATTCCTACTGTG
CACAGTTTTGTTTCCCCTTG
AAGCGTGGCGACCCCGGCGA
CATATCTCCTCCTCCGCATC
CACACCGGTCTACCACTTAT
CTAGTCGTCATTAGTGTCGG
CGTATTAGACCGCTCTGAGG
CTTAAGCACGCTACTGAGGT
CGCTGCAGACATTGCGAGCC
AGGAGACAACGCAAATTTCA
GATATCCACTCCTCCGCATC
TACAGCGTGTCATCGGGAAA
GCACCAGTGATCTTCTGATG
TTTGCAATGTTACTATAAGC
TAGTGAGCCCGTCCTTCTCT
GGGGAAGTTTATTAATTCAC
ACAACTGGGACCAGCACGTC
CATACCGGTCCAACACTCAT
TCGAGGAATACGTTTTGTGG
AACACTTGTCTTTCCCCTTG
AGCTCCAATAAGCGAGGATT
CATACCGGTCCACCACTAAC
ACTGATAGTTGACAGCACCT
GATATCTACTCCACCGCACC
TCTCCCGCTTGTCAGAGATC
CATATCTATTCCTCCGCATC
TTCGCGGCTTGCTGTGAACA
TCTAGGGAATTCCTAATGTC
TCTAGGGAATTCCCATTGTA
CTAGGATGCATACGGCAGTC
GGCCGCCATGGGATTCCTCT
TTCTGCATCTCCGTCCAGCG
TCCGCGGCTTGCTGTGATCG
CCCCGAAGGCATTGCGAGCC
GCCTCGAAGCGTACACCAGG
GGCAGATAACGAGGCCACGG
CACACCCCCATAAGGGGGTA
AGTGATAACTAATAAGGAAT
TAAGACCGTTACGATTCCGA
CTGTGGTGAATGCTCCACTG
CTGTTGTGAATGCGCCACTG
TTCCCCGTGCGCGGATGAAC
ACTCACATAGACGTACACAC
TATAGAGTGTCATATGGAAA
TATACAGTGTCATCTGAAAA
GGTGTCGCCATTAGTGCCGG
ACAACTGGGAACAGCACGAC
CTAGACGTCATTAGTGCCGG
CTTATTCGCATTCAAACCAA
ATGAGACTGGACTTCCAAGG
AAGGGTGAATCAGGGTCTGG
CCCTGTATAATACCTAACCT
GTGAGGCCATTTAGATGTGC
AGCATTTGCCATTCAATTGT
TCTATGCGGGGGCATATGGG
CCCGTAGAGAACCACGTCTT
ATATTGCCATAACGCTTGCC
CACACCGGTCCACCGCTAAT
GGCAGATAACGAGTCCGCGG
GCTCGCCTCCATAATCCTAG
GGCAGATAACGAGCCCACGG
CCTAGGCACTCTACTGAGGT
ACTCACATAGAAGGACACAC
TAAATCCGTTCCGATTCCGA
CACACCGGTCCACCAATAAT
TAGTGACCCCGTTGTTCTCG
CATATCAACTCCTCCGCATC
CTTATTAGCATTCAAACCAT
TGTCAAGTTGCGCATCGTGT
TCAAAGTCATCAATTCGCAT
TTTATTAGGATTCAAACCAA
GGCAGATAACGGCTCCACGG
GTAGGATGAATACGGCAGTC
CTCCGGTCTCAAAAGTTCGT
ACATTCAATAAGTGAGGATT
TATACCGGTCCACCACTAGT
CTTCTCGACATTAGTGCCGG
AGTGATACCTAATAAGGAAC
ACCAGGTGGGTATATGTATT
CTACGGTCTGAAACATTCGT
GATGGGATGCGCCCCGCACA
TCACACCTCTGGCCATTTCA
CACATCGGTCCACCACTAAT
GTCTCGAAGCGTACAACAGG
CCTCGGACTCGAGATTGGGC
CATAAGCCCTCTACTGAGGT
TCCGCGGCTCGCTGTGAACA
AATGGTGAATCAGGGTCTCG
AACACTGGTGTTTCCCCTTG
CTAAGATGAATGCGGCAGTC
ACTGGTAGTTGACCGCCTCT
CTAGTCGTCATTAGTGCCGC
CCTATTAGCATTCAAACCAC
CTAGTCGTTATGAGTGCCGG
TCTAGGGAATTCCTGTTGTA
CATACCGGTCCACCGCTAAT
ACTCACATACAAGTACACAC
CATACCGGTCCACCATTAAT
GCCACGTGGTTCTATGTATT
CCCGTAGCGAACCACGTCTT
CAGGATTCCATAATTAATTC
CACCTAAGACATTGCGACCC
GTCCCGAAGCGAACACCAGG
TTCACCGCGCGCGGATAAAC
AGTGATACCTAATTAGGAAT
CATATCTACTCTTCCGCATC
TCTCAAGTTGTGCGTCGTGT
CACACCCCCATAAGGATGTA
AGTGATACCTACTAAGGAAT
CCAGTGGTGAACCACCTCTT
CTCCGGTCAGAAGAATTCGT
CTTGTCTTCATTAGTGCCGG
CTTATTAGGATTTAAACCAA
CCCGGTATAATACCTAACTT
CGAATCAGAACGCTCTGAAG
TCGGGAGCGCTCAGGAGTCA
GTACACCTCCGCCCATTTCA
GAGCGTGGCGACCACGGTGA
CGCCGAAGCCATGGCGAGCC
GTTGGCCTCCATAATCCTAG
TCTAGGGAATTACTATTGGA
TCGCGAGAGCTCAGGAGTCA
CACACCCCCGTAAGGAGGTA
ACAACTGGGACCAGCACCAC
CTTATTAGCATTCCAACCAA
AAGGGTGAATCATGGTCTCG
GCGGTCATCTCGGCAATCTC
AACATCTACTCCTCCGCATC
CCGAAGATGATTTAAATCTA
CCACGAAGAAATTGCGAGCC
GTGCCAACCTCCGATAAGCA
TCCGAGGCTGGCTGTGAACA
ACCGTCATGTGAAAGCTCTC
TCTAGCGAATCCCTATTGTA
CTTTGGGCTCGGTTTCCTTC
GGCGAAGTTTATTAAGTCAC
AGATACAATAAGTGAAGATG
CGGGATTCCATTATTAAATC
CTTTGGGCTCGGTCTGCGTG
ACCGACATGTAACAGCTCTC
TTAGCGGGTTCTTCATCTTA
ATGAGACTGGACCCCCAAGG
TGTGGCGTGTCATCTGGAAA
TCTACCCGGGGGCATACGGG
TGTCAAGTTGCGCGTCGTGT
TCGGCGCGATGCTCACATTT
TCACAACTCCGGCCATTTCA
ACTGATAGTTTACCGCCCAT
CCCCGAAGACATTGCGACCC
CCCGAAGTGAACCACGTCTT
CGCATCAGAACGCACTGAGG
TAAAACCGGTCCGATTCCGA
CTTTTTAGCATCCAAACCAA
GCTGGGATTCGCCCTGCACA
GGCCGCCATGGGATAGATCT
TCCGCGGCTTGCTGTGCACA
TACGGCCGTGGCCATTAAGA
TCGGGTGAGCTCAGGAGTCA
TCAACGTCAACAATTCGCAT
TCTAGGGAATGCCTATTGTG
ACTGGTATTTGACCGCCCCT
GTTACAACCTAAGATAAGGA
CTAGTAGTGCACAACGTCTT
ATGAGACCGGACTCCCAAGG
TCTATCGGGGGGCATATGGG
TCGGGAGAGCACAGCAGTCA
GATATCTACTCCTCCGCCTC
TACAACCGTTCCCATTCCGA
CGCCGAAGACTTTCCGAGCC
AAGGGTGAATCAGTCTCTCG
TATACCGGTCCGCCACTAAT
GGTCGACTCCATAATCCTAG
CTTCGCCTCGATAATCCTAG
GTGCCAACCACAGATAAGCA
GGCTTATGCCATTCAAATGT
TTTGGGGCTCGGTCTGCTTC
CTTTGGGCTCGGTCTGCTAG
AGCACCTATCCCCTGTGTCC
TTAGCAATGTTCCTATAAGC
CGTATCAGAACTCTCTGAGG
CTAGTCGTCATGAGTGTCGG
CCCTCTATAATACCTAACTT
GTGACAACCTCAGCTAAGCA
TGCTCCGATCCCCAGTGTCC
GTAGGCTGCGGATCTAGAGT
TAAGGCCGTTCCGATTCCGA
CGTATTAGCGATCAAACCAA
CGCCTAAGACATTGCCAGCC
CCTCGGTGTAGCGATTGAGC
ACCGTCATGTAAAAGCTCTA
CATACCGGTCCGCCATAAAT
CGCCGAAGACTGAGAGAGCC
TTAGTCGTCCTGAGTGCCGG
GTAGGCTGTGGGTCTAGACT
CGAATCAGAACGCCCTGAGG
CGCCGAAGCCATTCCGAGCC
AGGGGTGAACCAGGGTCTCG
CGCCGAAGACACTGCGAGCT
AGCGTCATGTAAAAGCTCTC
CCACCGTCTAGCGATTGGGC
TATAGCGTGGCATCTGGAAA
GCACTCATCTCGGCCATGTC
GTGAGGCCAATTAGATGCGC
CCCGATTCCATAATTAAATC
TTTGCGGGTTCGTTATCTTA
CCTTGGTCTAGCGATTGGGA
AGCTTATCCCATTCAATTGG
CTTAAGCACTTCACGGAGGT
CGCTTTTGCCATTCAATTGT
GGCGAAGTTTATTAGTTCAC
AAGAGTGGCGACCCCGGTGA
GCACCAGATATCTTCTGCTG
CCGAAGGTGCTTAGAATCTA
CCAGTACTGAACCCCGTCTT
TCTGGGGAAATCCTATTGTA
TTTACGGGTTCTTCATCTTA
CGCTGAAGACAGTGCGAGCC
GTGACAGCCTCAGATAAGTA
CCCTGTATACTACCTAACTT
AACTCTTTTGTTTCACCTTG
AGATTCAATGAGCGAAGATT
CATACCGGTCCACCAATGAT
CCAGTAATGAACCACTTCTT
ACCAAGATGTAAAAGCTCTC
CGCAGAAGACTTTGCGAGCC
TTGAGACTGGACTCCCAAGG
AGAATCAATAAGGGAGGACT
TCAAAGTCAACAATACCCAT
CCGCTTATCTGGGCAATGTC
TAAAACCGTTTCGGTTCCGA
TAGAGGAATACGTTTTGTGG
CTGTTGTGAATGCTCCGCTG
TTTGCAAGGTTCCTATAAGC
GGCAAATAACGAGTCCACGG
CGACGAAGACTTTGCGAGCC
TTCGCGGCTTGCTGTGAAGA
GTGCCAACCTCAGAAAAGGA
TTCACCGCGCGCGGATGACC
GTTCGCCTCCATAAACCTAG
TCAAAGTGAACAACTCGCTT
GTGAGAACCTCAGATAAGGG
GCTATCCGGGGGGATATGGG
ATGAGACTGGACTCCCAAGA
AGCTTCTGCAATTCAATTGT
GTGCCAACCCCAGATAAGCA
AGCTTACGTCATTCAATTGT
TCTCACCCGTGTCAGAGAGC
GATTTCTAATCCTCCGCATC
TAAAATCGTTCCGATTCCGA
GATGGGATTCTCGCGGCCCA
GGCCGCCATAGCATACCTCT
GGAAGATAACGAGTAGAAGG
CTTGTTGTCATTAGGGCCGG
TCGGGAGAGCCCAGGAGTCA
CCGAAGGTGGTTTAAATCTA
CAGTGTCAATTATTCCTCCT
AGTTTCAATAAGGGAGGATT
CCCGTAGTGAACCACGTATT
GAGCTCATCTCGGTAATGTC
CTTGTCGCCATTAGAGCCGG
ACTGTTACTTGACCGCCCCT
GAGGGGATTCTCCCTGCACA
GGTTCGCACACGCAACGTGA
AGCTTATGCCAATTAATTGT
TTCACCGGGCGCGGAGGAAC
TAAGAGCGTTCCGACTCAGA
CTAAGATGAATACGGCTGTC
TGCTGCATTTCCGTCCCGCC
CCCACCGGTCCACCACTAAT
TATAGCGTGACATCGGGAAA
AACCGTGGCGACCCCGGTGA
ACGAGGGGGTTCTATGTATT
TTCACCGCGCGCGGATCAAC
TTCACCGCGCGCGGAGGAAC
ACCAGGTGGTCCTATTTATT
CTAGGATGAATACGGCAGAC
CACCGGTGTGAAAAATTCGT
ACCAGATGGTTCTATGTTTT
CACTCCTCCATAAGAAGGTA
AGATTCAATAAGTGAGGGTT
AGCTTTTGCCATTCGATTGT
CCAGTAGTGAACCATGTGAT
ATGCCGGTACCTATGCTTTC
TTTGCGGGGTCTTCATCTTA
GTTACAATCTCAGATAAGGA
TCTCACGCTTATCCGAGAGC
TCAGAGTCAACAATCCGCTT
CGCCGAAGACAATGCCAGGC
AAGGCCACCCATATAAATCA
ACTGATTGTTGACCGCCCTT
GGCGAAGTTTATTAATTCGC
CCTCGGCCTAGCGAGTGGGC
GACACTTGTGTTTCCCCTTG
CCAGTGGTGAACGACGTCTT
AATGATACCTAATAAGGAAT
GCACCAGTTATGTTCTGATG
GTGATAACCTCAGAAAAGGA
GACACTTGTGTATCCCCTTG
CCTCGGTCTAGTGATTGGGA
TATCGCGTGTTATCTGGAAA
CGCCTAAGACATTCCGAGCC
CACACCGGTCCACCATTAAG
CCGAAGGTGAAATAAATCTA
TCTAGGTAATTCCTACTGTA
TCGGGAGAGCTCAGGAGACA
AACACTTTTATTTCCCCTCG
ACATTACCAACATCTATCAT
CCATGTATAATACCTAACTT
TGTTGCATGTCCGTCCAGCG
GACCGCCATGGGATACCTAT
TAGTGACCCCTTAGTTCTCT
ACGAGGTGGCTCTATGTATT
TCCGCGGCTCGCTGTGTTCA
GTGAGACTGGACTCCCAAGG
ATGAGACTGGACTACCAAGG
GGCGTATAACGAGTACACGG
GGCCCCCATGGGATAGCTCT
CTTCGGTCTGAAGAATTCGT
GGCAGATAACTAGTATACGG
CCAACGTCAACAATTCGCAT
TCACACATCCGGCCATTTCA
CGTATCCGAACGCTCTGATG
CATACCAGTCCACCACTAAT
CATATCTAATGCTCCGCATC
AGGAGACATGGCAAATTTCA
TTTGCAATCTTCCTATAAGT
AACACTCGTGTTTCCCCTTG
TTGAGGAATACGTTTTGTGC
ACCACGTGGTTCTATGTTTT
TGGTTGACAAAACCGTGGGT
AGAACCAATAAGCGAGGATT
CTTAAGCACTCTACTGAAGT
GGCAGATAACGCGTAAACGG
GCGCTCATCTCGGGAATGTG
ATGCCGGTACCTATGCCTTT
CCAGTAGTTAGCCACGTCTT
CCTCGGTCTAGCGAATCGGC
GTAGGCTGTAGATCTAGACT
TAGTGACCCCGTCGTTCCCG
TTCACCGCGCGCGGATGGAC
GTTAAGCACTCTACGGAGGT
TTAACCGTGCGCGGAAGAAC
ACTGTTAGTTGACGGCCCCT
CATACCGGTCCACCCCTAAT
TTAGCGCGTTCTTCATCCTA
GCCCGCCATGGGATACTTCT
ACGAGGTGGTTTTATGTATT
TCTATCCGGGGGCATATCGG
TCGGGAGAGCTCAGTACTCA
CTCCGGTCCGAAGAATTCGT
ACTGATACCTAATAAGGAAT
CGTATCTACTCCTCCGCATC
CCTCGGTCAAGCGATTGGCC
CATATCTAGTCCTCCGCATC
TAGTGACCCCGTCGTTCGCC
CCGTGACCCCGTCGTTCTCT
TCGGGAGAGCTCAGTAGCCA
GTAGGCTGTGGATCTAGAGG
CGTCGAACAAATTGCGAGCC
CGCCGAAGACCTTGCAAGCC
CAGGCTCAATTATTCCTACA
TTGAGGAATACGTTCTGTGG
ACTGTTGGTTGACCGCCCCT
CCAGAAGTGAACCACGTCTA
TCCGCGGGTTGCTGTGAACA
TAAGACCGTTCCGATTCCGG
CCTCGGTCTCGCGATTGCGC
CGATTCAATACGCGAGGATT
TAGGACCGTTCCGATTCCGA
GTGCCAACCACAGATAAGGA
TGCACCGTGCGCGGATGAAC
GCGCTCTTCTCCGCAATGTC
TCGGTAGAGCTCAGGAGTCA
CCAGTAATGAACCACGGCTT
TATAGTGTGTCATCTGGAAG
TTGAGGAGTACGTTTTGTGG
CACACTTGAGTATCCCCTTG
CATACGGGTCCACCACTAAT
AGCGATACCTAATAAGGAAT
ATAGGACTGGGCTCCCAAGG
TCACACATCCGGCCATCTCA
AACACCCCCATAAGGAGGTA
CATATCATAACGCTCTGAGT
CCCGTAGTGAATCACGTCAT
CGGGGTTCCATAGTTAAATC
TTTACCGTGCGCGGAGGAAC
GCGCTGATCTCGGCAATATC
CCTTTTAGCATTCAAACCAA
TTAGGAGTGATTGCAGTGAA
CCCTGTATAATACCCAACTT
GTGACAACCTCAGCTAAGAA
CCAGTAGTGAAGCAGGTCTT
ATGAGACTGGACTCCCCAGG
CGGGATGCCATACTTAAATC
TTTTGGGCTCGGTCTGGTTC
TCGGCGGCTTGCTGTGAACA
TCTCACGCTTGGAAGAGAGC
GGACCAGTTATCTTCTGGTG
AGGAGGGAAGGCAAATTTTA
GGCGAAGTGTATTAATTCAC
TCGGGAGAGTTCAGCAGTCA
CTCTGGGCTCGGTCTGCTTT
TGTTGCCTCTCCGTCAAGCG
TGTCAAGTTGTGCGTCGCGT
CTTGTCGTCATTAGAGCCGG
CCTATGTCTAGCGATTGAGC
TCCAACTCAACAATTCGCTT
TTCACCGTACGCGGATGAAC
GGAAGATAACAAGTACACCG
TCGGCGCTATGCTTACATCT
AACACTTGTATTTCCCCTTG
TCTAGGGAATTCCTACGGTA
CAGGGTCATTTCTTCCTACT
TGCACCGATCGCCTGTGTCC
GCACCAGATAGCTTCTGATG
AGATCCAATAAGCGAGGAAT
CTTATCGTCATTAGGGCCGG
ATATGGCCATAACGATTGCC
TAGAGGAACACGTTTTGTGG
TCCAATCATTTGCACAGAAG
AGGAGAGAAGTCAAAGTTCA
ACTGAGAGTTGACCGCCCAT
CACACCCCCATAAGGAGGTG
GTAGGCTGTGAATCTAGAGT
CTAAGATGAGTACGGCAGTC
TGTCAAGTTGTGCGTCCTGT
TTGACCGCGCGCGGATTAAC
GCACCCGATATCTTCTGATG
CCAGTAGTGGGCCACGTCTT
AGTGATACCTAAGAAAGAAT
ATGCCGGTACCTATGGCTTC
ACCGTCATGAAAAAGCTCTC
CTTGTCGTCATTTATGCCGG
GCACCAGATATGTTCTGATG
ACTCACAGAGAAGTACACAC
TCGACGCTATGCTCACATTT
CCTGGGTCTAGCGATTAGAC
GCGTTCATCTCGGCAATCTC
CTTGTCCCCATTAGTGCCGG
AGATCCAATAAGCGCGGATT
TCGGGAAAGCTCAGCAGTCA
TAAGACCGTTCCGATACCGA
CATATCAGAACGCTCTGGGG
CTAAGATGACTACGGCAGTC
GTGGTATGGTGGTCTGCAAG
ATATTGCCAAAACGATTGCC
TCGAAGGTGTTTTAGATCTA
CTAAGATGAATACGGTAGTC
CGCACCTCCATAAGGAGGCA
CGTCCCAGAACGCTCTGAGG
ATGAGAATGGACTCCCAAGG
TAACACCTCCGGCTATTTCA
CACACCTCCATAAGTATGTA
TCTAGGGCATTCCTCTTGTA
GTGGTCGCCATTAGTGCCGG
CCAGGATGAATAAGGCAGTC
CGCCGAAGGGATTGCGAGCC
GTGATCATCTCCGCAATGTC
ACTGATGGTTGATCGCCCCT
AGATTCAATAAGCGAGCATA
CGGAACTTCTCTATAAAACT
CTTAGGCACTGTACTGGGGT
ACTAACCGGGGGGATATGGG
GTGAGGCCGTTTAGATGCGC
CGTTGGGCTCGGTCGGCTTC
ACATGACCACCATCTAACAT
TCAAAGTCACCATTTCGCTT
CGCGATTCCATAAGGAAATC
CGGCATTTCATATTTAACTC
TACACCGCGCGCGGATGAAC
AGGCACTTCGCTATAAAACT
GATGGGATTCGCCCTGCATA
TGTTTGACAAGACCGTGGGT
ACTGACAGTTGGCCGCCCCT
ACCGTCATCTAAAAGCTCTC
GCGCTCATTTCCGCAATGTC
ACAACTGGGACCAGCACGAT
TAAAACCGTTCCGAGTCCGG
AACACTTTTGGTTCCACTTG
GTCTCGAATCGTACACCAGG
AGTGATACATAATAAGGAAT
TGTCAAGTTGTTCGTCGTGT
TCGGCCGCTTGCTGTGAACA
CTTGGTAGGGGCGTAGGGCC
TCACAGTCAACAATTCCCTT
GGCGAAGTTTATTAAATCAC
CTCCGGTCTGAAAAATTCAT
CGCCGAAGACAGTGCGAGCA
CACACCGGTTCACCACTAAT
AGCTTATGCCATTCGACTGT
CCACCAGATATCTTCTGATG
TTCACCGCGCGCGGATGAAG
AACAGTTGTGTTTCCCCTTG
TCTATCCGAGGGCATATGGG
CGGCACTTCTCTATAAAACC
TTCACCGCGCGCAGATGAAC
CGGGATTCCAGAATTAAATC
CGGGATTCCTTACTTAAATC
GGAAGATAACGAGAACTCGG
CATATCTACTTCTCCGCATC
CTTGTGGTCATGAGTGCCGG
CATATCTACTCCGCCGCATC
CTAAGATGAAGACGGCAGTC
AGGGATTCCTAAATTAAATC
GATGGGATTCGCGCTGCACA
CTGTTGGAAATGCTCCACTG
CTAGTCGTCATTCGTGCCGG
GGCGAATTTTATTAATTCAC
ATGCCGGTACTTATGCCTTC
TCCGCGGCTTACTGTGAACA
GATGGGATTCGCCCTGCTCA
TATTGGGTGTCATCTGGAAA
TCAGAGTCAACAATTCGCTT
GACGGGATTCGCCCTGCACA
GTGTTGTGAATGCTCCACTG
CGAATCAGAACGCGCTGAGG
CTCCGAAGACATTGTGAGCC
CGCCGAAGACATTGAGACCC
TCACACCTCCGGTCATTTCA
GATAGCTACTCCTCCGCATC
ACAACTGGGACTAGCACGAC
ATGCCGTTACCTATGCCTTC
ATGCCGGTACCAATGCCTTC
CGACGAAAACATTGCGAGCC
CGCCTAAGACATTGCTAGCC
CACACCGGTCCATCACTAAT
CACACCGGGCCACAACTAAT
TCAAAGTCAAAAATTCGCAT
TGCACCGACCCCCTGTGTCC
GCTCCAGATATCTTCTGATG
CTTAAGCACTCTACAGAGGT
GTGTCGAAGCGTACACCAGG
GCACCACAAATCTTCTGATG
ATGAGACTGAACTCCCAAGG
AACTTTTGCCATTCAATTGT
CCGAAGGTGATTTGACTCTA
ATGCCGGTACCTATGCATTC
ACCGTCAAGTAAAAGCTCAC
AGTACAGAAGGCAAATTTCA
TAAGAACGTTCCGATTCCGA
CCGAAGGTGATCTGAATCTA
ACTTTCCGGGGGGATATGGG
CAGGGACAATGATTCCTACT
TCAAATTCACCAATTGGCTT
GCACCAGATATCTTCTGGTG
TCCGCGGCTTGCTGTGAACT
TCGGGAGAGCTCAGCAGTAA
CGCCGAAGACGTTCCGAGCC
CCGAAGGTGATTAGAATCTA
CGTATCAGAACGCTCTGTGG
CGCCGAAGGCATTGCGAGCT
ATCATTAGCCTTCAAACCAA
ACGAGGGAAGGCAAATTTCA
GGAAGATAACGAGTAGATGG
GCACTCATCTTGTCAATGTC
CATACGCACTCTACAGAGGT
AAGCGTGGCGACCCCGGAGA
CCTCGGTCTCGCGTTTGGGC
AGTGATACCTCATAAGGAAT
TCACACGTCCGGCCATTTCA
TAGTGACCCCGTCCTCCTCT
TCCGCGGCTTGCTATGAACA
CAGGATCAATTATTCCTATT
CGGCACTTCTCTACAAAACT
GTCTCGGAGCGTACTCCAGG
GTCCCGATGCGTACACCAGG
CTATTGCCATAACGATTGCC
CACCCCCCCATAAGGAGGTA
GATGGGGTTCGCCCTGCACA
CTTAAGTACTCTACTGGGGT
CATACCGGTCTACCACTAAT
CTAGGATGATTACTGCAGTC
CCCTGTATAATACCTGACTT
CACACCGGTCCACCACGAAT
GATGGGATTAGCCCTGCACA
CTCCGGTCCTAAGAACTCGT
GTTCGCCTCCATAATCCTAA
GATATCTAATCCTCCGCATC
GGACGCCATGGGATACCACT
AGTGATACCTAATCAGGAAT
ATTGATAGGTGACCGCCCCT
CATATCTACTCATCCGCATC
ACCGTCATGTAAAAGCTCTT
TCCGTGGCTTGCTGTGGGCA
CGCCGAAGAAATTGCGGGCC
GGCCGAAGACATTGCTAGCC
ACATGACCACCAGCTATCAT
CCGTTGTGAATGCTCCACTG
ACAACTGAGAACAGCACGAC
AGCTTTTGCCATTCATTTTT
CTAGGACGAATACGGCAGTC
CTTGTCGCCCTTAGTGCCGG
CACGCCCCCATGAGGAGGTA
TTCACCGTGAGCGGAGGAAC
CTAGAATGAATGCGGGAGTC
TTTTGCACACTGCGAGGCTG
GATGGGATTCGCCCTGCCCA
TTTGCAATATTCCTATAAGC
TATAGCGTCTCATCTGGAAA
CGTTTCAGAACGCTCTGAGG
CTTGTCGTCATTTCTGCCGG
GATGGGATTCGCCGTGCACA
TCTAGGGAATTCCTATAATA
CGTATCAGAATGCTCTGAGG
ACTATCCGGGAGGATATGGG
TATTGCGTGTCCTCTGGAAA
CTTGTCGTCGTTAGTGCCGC
CTCCGGTCTGAAGAATTCTT
AGTCACATAGAAGTACACAC
TAGTGACCACGTCGTCCTCT
GTCTCGAAGCGTATACCAGG
GGAACATAACGAGTAGACGG
TGTTTGACACAACCCTGGGT
TGTCCATTTGTGCGTCGTGT
CCCTGTATAATAACTAACTT
GGCAGATAACGAGTACATGG
GTCTCGAAGCGTACACCAAG
CTCAGGTCTGGAAAATTCGT
CTAAGATGAATACGGGAGTC
TGTCAAGGTGTGCGTCGTGT
GATGGGATTCGTCCTGCACA
GGCAGATAACGACTACTCGG
CACACCGGTCCCCCACTAAT
GCGCTCCTCTCGGCAATGAC
ACTGATCGTTGACCGCGCCT
CGTATCCGAGCGCTCTGAGG
ACTCTCATAGAAGTACACAC
TAAGACCGTTCCTATTCCGA
AAAGGTCACTTATTCCTACT
GTGCTCATCTCGTCAATGTC
TAGGGACCCCCTCGTTCTCT
TCGGGCGAGCTCAGCATTCA
GGAAGCTAACGGGTACACGG
TATAGAGTGTCATCTGGAAT
ATGCCGGTACCTATGCCTTA
GTCACCGCGCGCGGATGAAC
CTTAAACAGTCTACTGAGGT
ATCTTTTGCCATTCAATTGT
AGTGATACCTAATAAGTGAT
TTGAGGAATACGTTTTGTTG
AACACTTGTGTTTCCTCTTG
CCCTGTATAATACCTAACGT
AAGCCTGGCGACCCCGGTCA
ACCAGAGGGTTCTATGTATT
CCTCGGTCTAGCGATGCGGC
GCACCAAATATCTTCTGATG
CCGAAGGTGATTTGAATCCA
TCACACGCTTGTGAGAGAGC
AAGCGTGGCGACCCCTGTGA
CTTGTCGCCATTAGTGCCGT
TCTCACGCTTGTCGAAGAGC
TGTCTGACACAACGGTGGGT
TCCACGGCTTGCTGTGAACA
GTGAGAACCTCAGCTAAGGA
GGCCGCCATGGGACACCTCT
TGTCAAGTTGTGCGGCGTGT
CTTATGAGCATTCAAACCAA
CGGGATTCCATAATTAAATG
TTGAGGAACACGTTTTGTGG
TTAGACCGTTCCGATTCCGA
CCCAAGGTGATTTAAATCTC
TCCGCGGCTTGGTGTGAACA
GATATCTACTCCTCCGCATG
CATATCGACTCCTCCGCATG
TTGAGGCCATTTAGTTGCGC
CGCCGAAAACATTGCTAGCC
CTAGGATGAACACGGCAGTC
CGTCACTTCACTATAAAACT
ATGAGACTAGACTCCCAAGG
ACGCCGGTACCTATGCCTTC
TAAGCCCGTTCCGATTCCTA
GCAACAGATATCTTCTGATG
CAGGGTCATTTATTCCTACA
ACTGATAGTTGACCGCGCCG
ACCGTCATGTAAAAGCTCGC
TAAAACCGTTTCAGTTCCGA
GATGGGATTGGCCCTGCACA
GTTGTCGCCATTAGTGCCGA
ACAACTGGGAGCAGCACGAC
GTTCGCCTCCATAACCCTAG
TCGGCGCTATGATCACATCT
CTTTCGGCTCGGTCTGCGTC
GATGGGATTCACACTGCACA
CCCTGTATAATACCTAACTC
TTGAGTAATACGTTTTGTGG
TTCACCGTGCGCGGTGGAAC
CCATCCCAACTTGACATGGA
AGTCCACAAGCCGGTGCAAG
ACCGTCTTGTAAAAGGTCTC
TTTGCGGGTCCTTCATCTTA
AGATTATGCGATTCAATTGT
GTAGCCTGTGGATCTAGAGT
CTGTTGTGAGTGCTCCACTG
CCAGAAGTGATCCACGTCTT
CAGGGTAAAATATTCCTACT
CGGGATTCTATAATTAAATC
GGAAGATAACGAGTAGAGGG
TCGGCGCTATGATCAAATCT
TGTCAAGTTGTGCGTCGTGA
AGCTTTTGCCATTCTATTGT
CACACTTTTGTTTCGTCTTG
CCTCGGTCTAGCGATTGAGT
GCGCTCATCTCGTCATTGTC
CGTCACTTCTCTATAGAACT
GAGTGACCCCGTCGTTCTAT
TTTGCGCTGTTCCTATAAGC
GCGCTCATCTCGGCGATCTC
GCACCAGATATCTCCTGATG
ACATGACCACCATCTACCAT
TAAGACCGTTCCGGTTCCGA
CCAATAGTGAAACACGTTTT
TATGGGATTCGCCCTGCACA
GAACCAGATATCTTCTGATG
AGTGATACCTAGTAAGGAAT
CGGGATTCCGTACTTAAATC
GGCCGCCATTGGATACTTCT
CGTATCGTAACGCTCTGAGG
TCAGGAGAGCTCAGCAGTCA
CGGGATTCCGTAATTAAATC
CACACCTGTCCACAACTAAT
AAGCATGGCGACCCCGGTGA
TCGGGGGAGCTCAGGAGTCA
TCACACCTCCGGCCATTCCA
ACTGTCATGTAAACGCTCTC
TGCCGAAGACATTCCGAGCC
AGTGATACCTAATACGGAAT
CAGGGTCAAATCTTCCCACT
AACACTTTTGTTTCCTCTAG
GTGCCAACCTCAGATAAACA
TATACCGGTCCACCATTAAT
CGAATCAGAAAGCTATGAGG
TTCACCGTGCGTGGATGAAC
AAATCGAATAAGCGAGGTTT
TCACTCCTCCGGCCATTTCA
CCTAGGTCTAGTGATTGGGC
AGATCCAATAACCGAGGATT
CGGGAATCCATAATTAAATC
AGATCCAATAAGCGAGGACT
GGCAGATAACGAGTACCCAG
ATGTTGTGAATGCTCCACTG
CCGAAGGTGTTTTATATCTA
ACCGACATGTAAAAGCCCTC
ACTCACATAGAAGTACAGAC
TCACTCCTCCGGACATTTCA
GGGACAACCTCAGATAATGA
AGCTTATGCCATTCAACGGT
CTTAGGGCTCGGTCTGCGTC
TCGGGAGAGCTCGGGAGTCA
CTCCGATCTGGAAAATTCGT
CATACCGATCCAACACTAAT
TCGGGAGAGCTCATCAATCA
GCTATAACTTATCACTGTCT
ATTCCGGTACCTATGCCTTC
CCTCCGACTAGCGATTGAGC
CTTTCGGCTCGGTCTGCTAC
CGAAGATAACGATAAGACGG
AACACTTTTGTTTCCCTTTC
AGTGATACCTAATAAGGAAG
GTATCCAAGCGTACACACGG
AGATTCAATTAGCGAGGATA
CAAAGATGAATACGGCAGTC
GGCGAACTTTAATAATTCAC
CAGGGTCAATTTTTCTTGCT
GGAAGATGATGAGTACACGG
CTCTGTATTATACTTAACTT
TCTCACGCCTGTCCGAGAGC
TGTAAAGTTGTGCGTCGTGT
AGTGATACCTAATAAGGTAT
GCGCTCATCTAGGCAATGAC
GTTCTCGCCATTAGTGCCGG
ACTGATAGTTGAACGCGCCT
CATATCTAATCCTCCGCATC
GGGAGGTCATTTAGATGCGC
CACACTTTTGTATCCCCTTG
GCACCAGATATATTCTGATG
CGCCGAAAGCATTGCGAGCC
ACTCACATAGAAGCACACAC
CTTGTCGCCAATAGTGCCGG
TTCACCGCGCGCGGATGTAC
TCGGCGCTATGCTCATATCT
TGGGCAATGTTCCTATAAGC
GTCTCGACGCGTACACCTGG
CACAGCGGTCCACCACTAAT
CCCGACCGGATGAACCGCGT
CTGAAGCACTCTACGGAGGT
TAGTGTCCCCTTCGTTCTCT
AGGTTATGCCATTCGATTGT
AGTTTGACACAACGGTGGGT
TCTCACGCGTGTCAGAGACC
CGGAGAGAAGGCAAAATTCA
GTGACATCCTCAGCTAAGGA
GTGACAATCTCAGGTAACGA
AGATTTTGCCATTCAATGGT
AGCTTATGCCATTTAAATGT
GGCCGCAATGAGATAGCTCT
CTAGTCGTCATTTGTGCCTG
AGCTTATGCCCTTCAATTGG
TCTAGGGAATTCCTATTCTA
ATAGTGCCATAACGATTGCC
CCGAATGTGATTTAACTCTA
GTGACAATCTCCGATAAGGA
CTCCCGAAGCGTACACCAGG
CGCCATAGACATTGCGAGCC
GTGAGAACCTCAGATTTGGA
CGGCACTTCTCTATAAAATT
TAGAGCGTGTCATCTGGAAG
GTGAGGCCATTAAGATGCGC
GCGCACATCTCGGCATTGTC
TGCTCCATCTCCTTCCAGCG
TGGAGAGTAGGCAAATTTCA
TCCAAGTCAACGATTCGCAT
CCGAAGGTTATTTGAATCTA
TTCACCCTGCGCGGATGAAC
CTGATTAGCATTCAAACCAA
TTCAGCGTGCGCGGAGGAAG
TCTATGCGGGGGAATATGGG
TCACACCTCCGGCGATTTCA
CGTCGAAGACATTGCGAACC
TAAAACCGTTTTGATTCCGA
CGGGATTCCATAATTCATTC
ACCAGGTGCTTCTATGTCTT
GATGGGATTCGGCCTGCACA
GCGCTCATCTCCGCAATATC
GTTACAACCTCAGAAAAGGA
GATGGGATTCACCCTGCACA
CATATCTACTCCTCCGCATT
TCTCACGCTTGTCGGTGAGC
TACTACATCTCCGTCCAGCG
AGCTAATGTCATTCAATTGT
CTAGTCGTCATTGGTGCCGG
CCATTAATGAACCACGTCTT
GATATCTATTCCTCCGCATC
TAGGGGCAATTATTCCTACT
CGCCGAAGCAATTGCGGGCC
TCGGCGCTATGCTCACAATT
AGATGACCACCATCTATCAT
TCTAGGGAATTCATATTGTA
TAGTGACTCCGTCCTTCTCT
CGGCGATAAGATAGATCTCT
TCGGGAGAGCTGAGTAGTCA
GGCCGCGATGGGATACCTCT
TTCACTGCGCGCGGATGAAC
CAGGGTCAATTACTTCTACT
ACTAGAGAATGCAAATTTCA
GTCTCGAAGCGTACACCGGG
CTTTGGGCTCTGTCTGCATC
CTTATTAGCATTCACACCAA
GTAGGCTGTGGATCTTGAGT
GCCGAAGTTTATTAATTCAC
GTGACAACCTAAAATAAGGA
ATGAAACTGGACTCCCAAGG
TGTCACGTTGTGCGTCGTGT
TCGGCACTATGCTCACATTT
TCTATCCGTGTGCATATGGG
TCCGGCGCTTGCTGTGAACA
TTGCCAACCTCAGATAAGCA
CACACCTCCTTACGGAGGTA
CGCCGAAGAATTAGCGAGCC
GGCGAAGTATATTAATTCAC
GGCCGCCAAGGGATAGCTCT
GATATTTACTCCTCCGCATC
AGATCCAATAAGCGGGGATT
ACTCACATAGAAATAGACAC
CCGAAGGTGATTGATATCTA
TCTAAGGAATTACTATTGTA
ATGAGACTGGACTCCCAAAG
TCAAAGACAACGATTGGCAT
CGAATCAGATCGCTCTCAGG
TTCCGATCTGAAAAATTCGT
GCGCGCCTCTCGGCAATGTC
TAGTGACCCCGTCCGTCTCT
GGCCGAAGACACTGTGAGCC
TAGTGAGCCCCTCGTTCTCT
TCCACCGCGCGCGGATGAAC
GTAGACTGTGGGTCTAGACT
GTCTCGTAGCGTACACCAGG
AACAATTTAGTTTCCCCTTG
AGGAGAGAAGGCTATTTTCA
GTCTCGAATCGTACACAAGG
CCAGTAGTGAAACAGGTCTT
TCTAAGGAATTCCTATTGTA
ACCAGGTGGTTCCATGTACT
GCAAAGTCAACAATTCGCTT
ACCAGGTGGCTCTATGAATT
CCTCGGTCTAGGGATTGAGC
TGTAGGGAATTCCAATTGTA
CAGAGTCAATTATTCCTACC
AAGCGTCGCGACCCCGTTGG
GCGCTAATCTCGGCATTGTC
GGCCGCCATGAGCTACCTCT
AGATTCCATAAGCGTGCATT
AGATTATGCCATTCAATGGT
TCGAAGCCAACAATTCGCTT
ACTGATAGTTGACCGTGCCT
ACTATCCGGGGTGATAAGGG
CTGACCGGTCCACCACTAAT
CGGGAGTCCATAATTAACTC
CGGTGAAGACATTGCGAGAC
GGAAGATAAGGAATACACGG
AGGAGACAAGCCAAATTTCA
TCTATCCGGGGGCCTATCGG
TCCGCGGCTAGCTATGAACA
CTAAGATGGATACGGCAGTC
GGAAGACAACGAGCACACGG
ACTAATGGTTGACCCCGCCT
TCTCACGCATGTCAGAAAGC
CTTACCGGTCCACGACTAAT
ACAACTGAGATCAGCACGAC
TGGTGCATCTCCGTCCAGCG
TCAAAGACCACAATTCGCTT
AACACCTGTGTTTCCCCTTG
CTCTGGGCTCGGTTTGCTTC
CGCCGAAGACATCGCGAGCT
TCCACGGCTTGCTGTAAACA
GCGCTCATCTCGGCATTGTG
AGCTTCATTAAGCGAGGATT
CGTATCAGAACGTTCTGACG
AACACTTTTGTTTCACATTG
TTACACCGTTCCGATTCCGA
CGTACCCGTCCACCACTAAT
CCGCACTTCCCTCTAAAACT
TCTCAGGCTTCTCAGAGAGC
CATACCGATCCGCCACTAAT
GGAAGTTTACGAGTACACGG
ACCACGTGGGGCTATGTATT
TTGGCGCTATGCTCACATTT
CGCCGAAGACATAGCTAGCC
TGCACCGATCCCCTGCGTCC
CTTTGGGCTCGATCTGCTAC
AGGAGAGAAAGCAAGTTTCA
TCTCACGCTTTTCAGTGAGC
CACACCGGTCCACCACAAAT
GCGCTCAGCTCGGCAATGAC
CCAGGAGTGAACTACGTATT
ACTCGGTTTAGCGATTGGGC
GGAAGATAACGAGGAGACGG
GTGCCAACTTCAGATAAGCA
CGCGGAAGACATTGGGAGCC
ACATGACCACCGTCTATCGT
GTGGGAACCTCAGATAAGGA
AACACTAGTGTTTCCCCTTG
CCAGTAGTGATCAACGTCTT
TCCGCCGGTACCTGTGAACA
TGCTGCATCTCTTTCCACCG
ACTATCGGGGGGGATATGGG
CTTCAGCAATCTACTGAGGT
GATATCTACTCCTCGGCATC
CCGTTCATCTCGGCAATGTC
TCTAGGGAATGCCTGTTGTA
CATATCGGTCCAACACTAAT
CCCCGAAGACATTGCCAGCC
GTCACAACGTCAGATAAGGA
GGTCTATCTTCCGATCCATC
TTCACCGGGCGCGAATGAAC
AACACATTTGTTTCCCCTTG
AGCATATGCCGTTCAATTGT
CTGTGTCGAAGGTGAATAGG
CCTAGGCCTTTCGAAGATAG
CCAGTAATGGACCACGTCTT
CTAGTCGTCATTAGTGCTGG
TCAAAGTCAACGATTCGCAT
GCCAGGTGGTTCCATGTATT
TCTAGGAGATTCCTATTGTA
GTGCCAACCTCAGGTAAGCA
GTGACAACCTCGTATAAGTA
TTTGCAATGTACCTATAAGC
ATGCCGGTACCTATGCCTAC
GTTCGCCTCCATAATCGTAG
ACCAGGTGCTTCTATGTATC
GTGTTGCCATAACGATTGCC
ATGAGACTGGACTCCTAAGG
ACGAGGTAGTTCTATGTATT
TGCACCGATCCCCTGTGTGG
TCTGACGCTTGTCATAGAGC
TCTCCCGCTTATCAGAGAGG
TGCAGCGTCTCCGTCCAGCG
AAGGGTGCATCAGGGTCTCG
ACGCTCATCTCCGCAATGTC
GATGGGATTCGCCCGGCATA
TTTGCGGGATCTTCATCTTA
TCGGGAGAGCACAGGAGTCA
CTAGTAGTGAACCACGCCTT
TCGCTCATCTTGGCTATGTC
GGCCGTTATGGGATACCTCT
GCGACCACCTCAGATAAGGA
CTTGACGTCATTACTGCCGG
CCAGTTGTGAACCACGGCGT
TCCGCGGCTTGCGGTGAACA
CACTCCGGTCCACCACTAAG
CGTATGGATCCAGTCAGGTG
ATCCGGTCTTAAAAATTCGT
AGGAGAGAAGGCAAATCTCG
CACACCTCCATAAGGACGTA
CCAGTAGTGAAACACGTCCT
ACTGATAGTTGACGGCCCGT
TCCCACGCTTGTCAAAGAGC
CGCAGAAGACATTGCGAGCT
CTAGTCGTAATTAGTGCCGG
AGGAGAGAAAGTAAATTTCA
GAGACAATCTCAGATAAGGA
GTCACAACATCAGATAAGGA
GGCAGATAACGAGTCCACGA
AGCAGGTGGTTCTAATTATT
CTAAAATGAATACGGCAGTC
CAACTCATACACGTAGAAGC
TTTAGGGAATTTCTATAGTA
TCGGGAGATCTCAGCAGTCA
CTTGTCGTCACTATTGCCGG
GTGATGCCATTTAGATGCGT
ATATTGCAATAACGATTGCC
GCGCTCATCTCGTCACTGTC
AGTATCAGTACGCTCTGAGG
TAGTGACCCCCTCGTCCTCT
TTGATGTATACGTTTTGTGG
TTCACCGCGCGCGAATGAAC
CTAGTCGTCATGAGTACCGG
TTGAGGAATATGTTTTGTGG
TCTGCGGCTTGCTGTGAACA
CTTGTCGTTATTACTGCCGG
AGATTCAATAAGCCGGGATT
TTCACCGTGCGGGGATGAAC
TCACACCTCCGACCATTTCA
CTCCGAATACATTGCGAGCC
GTGAGGCAATTTAGGTGCGC
CGTATCCGAACCCTCTGAGG
TTACCGTACACGATCTTGTC
CCCTTCGCAACATCTTTTGA
ACCAGGAGGTTCTAGGTATT
CCGAAGGTGATTCCAATCTA
CTTATCGTCCTTAGTGCCGG
CGGGACATCTCTATAAAACT
AGATCCAATAAGCGAGGCTT
CTTTTTAGCATTCAAACTAA
AAGGCTGAATCTGGGTCTCG
CGGGGTCAATTATTCCTACC
GGCCCCCATGGGATACTTCT
AAGCGTGGCGACCCCGCTGA
TGCACCGATCCCCTGTGCCC
GAGTGACCCCGTCTTTCTCT
TTCCAGGTTAGGTCAGGGAT
CGCAGATAACGATTACACGG
CAGGATTCCACAATTAAATC
AGCTTATGCTCTTCAATTGT
CGGCACTGCGCTATAAAACT
CCCGTAGTGAACCCCGTCTT
TAGAGCGTGTCATCTGGATA
ACCGTCATGTATAAGCTCTC
TCTATCCGTGGGCATATTGA
TGCTGCCTTTCCGTCCAGCG
GCGACAACCTCAGATTAGGA
CACACCTCCAAAAGGAGGTT
CAAGTTCAATTATTCCTACT
GGCGAAGTTTATTATTTCAG
CGCACCCCCATAATGAGGTA
CATAAGCACTCTACAGTGGT
CTAGAATGAATACGGCCGTC
TCTATCCGGCGGCATATGGG
GATGTCTACTCCTCCGCATC
ACAAAGTCAACAATTAGCTT
CTCATCTCCATAAGGAGGTA
TGAGCCAGACGCTGAGTCTA
GTTCGCCCCCATAATCCTAG
CGCCGATGACATTGGGAGCT
TAGGGACCCCATCGTTCTCT
ATGTATTGATTCTCATTTAT
CCGAAGGTGATTTTAATTTA
GTTCCGACCGTTTTGGGGTT
TGTGATACCTAATAAGGAAT
TCTATCCGGGGGCAGATGGG
TGTTTGACACAACCGTGTGT
TGTACCGATCCCCTGTGTCC
CTAGCATGAAAACGGCAGTC
TCAACGACAACAATTCGCAT
ACTGATAGTTGACCACCCCA
CTGTTGTGAATGCTCCAATG
CGGCGCTTCTCTATAAATCT
TTCACCATGCGCGGAGGAAC
ACTAGGTGGTTCTAAGTATT
TGCCGCATCTCCGTTCAGCT
CGCACCGGTCCACCACTAAT
CTAGTCGTCATCAGTGTCGG
TACATACTGAATATTTATCC
ACTAATGGTTGACCGCCCCT
TGAAGATAACGCGTACACGG
ACACGCCTCCGGCCAATTCA
CAAGCGCCCATAAGGGGGTA
ACTCACGCTTGTCAGAAAGC
CATATCTAGTCCTCCGCGTC
CTTGTTGTCAGTAGTGCCGG
CCCCGAGGACATTGCGAGCC
GCAGTAGTGAACCACGTCAT
CTGATGTGAAGGCTCCACTG
TCTTAGTCAACAATTGGCTT
TCAAAGTCAACAATTCGGAT
GTGCTCATCTCGGCTATGTC
TTCACCGCGCGGGGAAGAAC
TTCGCCGGGCGCGAATGAAC
AACACTTTTGTTGTCCCTTG
GACATCTTTCCCTGCCAAAC
CGGCTGGTACCTATGCCTTC
ATGCCGGTACCGATGCCTTC
ACTCACATAGAAGTTCACAC
AGCTTATGCTATTCAATTGG
ACTCACATAGAAGTTCACAG
TGCTGCTTCTCCGTCCAACG
CATACCTGTCCAACACTAAT
GTGACAATCTCAGATAGGGA
AGCTCATGCCATTGAATTGT
TCTAAGTCAACAATTCGCAT
AGCGACATGTAAAAGCTCTC
CAGGATCAATTATGCCGACT
TCCGCGGCTTGCTGTGGGCA
TGCCGCATCTCCGTCCAGCT
GGCTTTTGCCATTCAATTGT
GTCTCGCAGCGGAGACCAGG
CCTACCGGTCCACCACTAGT
CAGGGTCAATCATTCTTACT
CTAGGCTGATTACGGCATTC
CTCCGGTCTGAAGAATTCCT
ACCTTATGTCATTCAATTGG
TGGATGACACAACCGTGGGT
CCGATGGCGATTTAAATCTA
TTGAGGAATCCGATTTGTGG
TAAGACCGGTCAGACTCCGA
GGCCGCCATGGGATAGGTCT
TCTAGCGTGTCATATGGAAA
CTCCGGTATGAAAAGTTCGT
GCGCTCATCTCGGCAATGAG
TAGTGATCCCGTCATTCTCT
TATAGCGCGTCGTCTGGAAA
AAGCGAGGCGACCCCGGTGA
CTTCGGTCTGAAACATTCGT
GCTCACATAGAAGTACACAC
CGCCGAAAACATTTCGAGCC
ACCAGCTGGTTCTATGTTTT
CTTGGATGAATTCCGCAGTC
CAGTGTCAATTATTCGTACT
TCCCACGCTTGTCCGAGAGC
AGCTCGTTCTTTCGGTACAG
CCTAAGCACTCTACTTAGGT
CTAGTCGTCAATAGTGACGG
CGCCGAAGCCATTGAGAGCC
AATATCTACTCCACCGCATC
GCGATCATCTCCGCAATGTC
CGCCGATGACATTGCGTGCC
GTCCGCCTCCATAATCCTAT
CGGTATTCCATAATTAACTC
ATGAGGCCATTTTGATGCGC
TGCTGCATCTCCGTCCCGTG
CTAAAGCATTCTGCTGAGGT
CCTCGGTCTGGCGTTTGGGC
TAAAAACGTTCCGATTCCGA
GGAGAACGGGGCCTCCGAAT
GCACCACATACCTTCTGATG
GGAAGATAACGACTAGACGG
TCTCACGCATGTCAGAGAAC
TCTATGGAATTCCCATTGTA
GCACCAGATATCTTTTGATG
CTCCGGTCTGTAGAATTCGT
CCTCGGTCTATCGATTGTGC
ACAGATATTTGCCCGCCCAT
CAGGGTCAATTATTGCTCCT
CATATCTACCCCTCCGCAGC
TGGCACTTCTCTATAAAACT
TAGGGTGAATCAGGGTCTCG
CAGGGTCAATTATACCAACG
CCGAAGGTGATTTAAACCTG
AGCTTATGCCATTCGATGGT
CGCCGTAGACATTGCGAACC
CCCTGTATAATACCTTACTT
GTGCTCATTTCGGCAATGTC
TACACTTGTGTTTCCCCTAG
CCTCGGTCTAGCGATTAGCC
AAGAGTGGATCAGGGTCTCG
CGCGAGTCCATAATTAAATC
ACTATCCGAGGGGATATGGG
TATATAGTGTCATCTGGAAA
TATAGCGTGTCAAATGGAAA
TTCACCGTGCGCGGATGGAC
GTCTCGAAGCGGAGACCAGG
CTCCGATCTGAAAATTTCGT
CGGCACTTCTCTGTAAAACA
AAACACCGTTCCGATTCCGA
CGGCGAAGACATTGCGAGAC
TGAAGGAGGGAAGCCAGCGC
CATATCTACTGCTCCTCATC
CCTCGGTCTAGCGGCTGGGC
AAAATCAATAAGCGATGATT
TCTAGGGAATTCCTTTTTTA
CGCCGAAGACATTGGTAGCC
AGGAGAGATCGCAAATTTCA
AGGATAGAAGGCAAATTTCA
TAGTGACCCAGTCGTTCTGT
CCGGAGGTGATTTGAAGCTA
TGCACGGCTCCCCGGTGTCA
GGCAGATAACGAGGACACCG
TTCTCCGTTCGCGGATGAAC
CAGTGTCTATTATTCCTACT
TAGTGATCCCGTCGGTCTGT
GTCTCGAAGCGTAGACCAGG
CAGTGTCAATTATTCCTAGT
CTCCGGTCTGAAAAACGCGT
ACATGTTCACCATCTATCAT
TCCTCCGCTTGCTGTGAACA
GTGAGGCAATTTAGATGCGT
AAGTGTGAATCAGGGACTCG
CTGTTGGGAATGCTCCACTG
TTGACAACCTTAGATAAGGA
CTCCGGTCAGAAAAGTTCGT
TGCTGCATTTCCGTCCAGGG
ATTCCGGACGTCGTTGGAGC
CAGGTTCAATTATTCCTACA
TTAGCGGGTTCTTCATCCTA
AGCGTTTGCCATTCAATTGT
TAAGAGCGTTCCGCGTCCGA
CTTGTCGTCGTTAGTGACGG
CCGAAGGTGATCTGAATCTG
ACCACGTGGTTCTATTTATT
CATTCCGGTCCAACACTAAT
TAGGGTCAATTATTCCTACA
GGCCTCCAGGGGATACCTCT
CAGGGTCTATTATACCTACT
ACTCCCATAGAAATACACAC
AGCTTATGCCATTTAATTTT
CGCCGAAGACATTGCGGGCT
AAGGGTGAATCAGTGTCTCC
TGTCGGTCTAGCGACTGGGC
AACACTTTTGTTGCCCCGAG
TCTGCCGATTGCTGTGAACA
CTCCGAAGCCATTGCGAGCC
GATGGGATTCGCCCTGAACA
CTTGACGTCCTTAGTGCCGG
CCAGGAGTGAACCCCGTATT
AGCTTTTGCCATTCAATTTT
TACTCCTCCATAAGGAGGTA
TCTCACGCATGTCAGAGAGA
CCGAAGGCGATTTGAATCTA
CCGCTGATCTCGGCAATGTC
TCGGGAGGGCTCAGCACTCA
TAAGCCCGTTCCGAGTCCGA
GAAAAGCGTTCCGAGTCCGA
TTATGCAGTATGTCAAAGTT
CGTATCAGCACGCTCTAAGG
GGACGCCGTGGGATACCTCT
CTTTGGGGTCGTTCTGCTTC
CTTATTAGGAATCAAACCAA
GCGCTCATCTCGGAAATGCC
TCCAAGTCAACTATTCGCAT
ATTATTGTCATTCAAACCAA
CCCGTAGTGACCCACGTCTT
ATGAGAGTGGACTCCCCAGG
CGCCGAAAACAATGCGAGCC
ACCAGGTGGTTGTATTTATT
TATCAAGTTGTGCGTCGTGT
ACATGACCACCGTTTCTCAT
CAGGGCCAATTATTCCTATT
GTGACAACCTCAGACAAGTA
CGAAGATAACGATTAGACGG
ACTGATAGTAAACCGCCCCT
CCTCACGCTTGGCAGAGAGC
AGATTCTATAAGTGAAGATT
CAGACCCCCATAAGGAGGTT
CAAAGATGAATACGGCAGTA
AGGAGGGAACTCAAATTTCA
GTGAGGCCATTTAGATGCAC
CGCCGGAGACTTTGAGAGCC
TCTATCCAGGGGCATATGGG
TCGGTAGACCTCAGTAGTCA
CGCCGAAAACATTGCGAGCT
CTCCGGCCTGAAGAATTCGT
AGCTTATGGCCTTCAATTGT
TTGAGGAATACGTCTTGTGG
TGGGATTCCATAATTAACTC
GTGACAACCTCAGTAAAGGA
ATGAGACTGGACTCCGAAGG
TCAAAGTTAAGAATTCGCAT
CTTAGTAGCATTCAAACCAA
CTTTTTAGCATTCACACCAA
CTCCGGTCTTAAGAATTCGT
TCAGTAGTGAACCACGTATT
TCGGGACCCCGTCGTTCGCG
AGCTGTTGCCATTCTATTGT
GCGCTAATCTCGGAAATGTC
CCAGTAGTGCACAACGTCTT
CCTGAGGTGATTTAAATCTA
ACAAGACCACCAACTATCAT
CACACCAGTCCACCACTAAG
CCAGTCGTCCTTAGTGCCGG
GGAAGATAACGAGTAGACGT
CATATCTACTCCACCGCATC
ATATTGCCATAACGTTTGCC
GCTCACATAGAAGTACAGAC
TGCTGCATGTTCGTCCAGGG
CCTCTGTCTAGCGATAGGGC
TGGTCCATCTCCGTCCAGCG
ACCGTCATGTAAAACGTCTC
GTTCGCATGCAAATTCCTAG
GCGCTAATCTCGGCCATGTC
CCCTGTATTATACCTAACTT
GATGGGATTCGCGCGGCACA
CTCGGGTTTGAAAAATTCGT
GAGACCACCTCAGATAAGGA
GTTTGGCCTCGGTCTGCTTC
GCTAATAGGGGTAAAATATC
AGATCCAAGAAGCGAGGATT
TGCGGCCTCTCCGTCCAGCG
TTCGGCGCGCGCGGATGAAC
ATGAGACTGGACTCTAAAGG
CGCCGGTCTGTAGAATTCGT
GGGCACTTCTCTATAACACT
TCGGCGCTATGCTCAGATTT
CTTAACCACTATACTGAGGT
GTGACACCCTCAGATAAGAA
TGAAGATAACTAGTACACGG
ATTGATACCTAATAAGGAAT
CATAAGCACTCATCTGCGGT
CTTATTATCATTCCAACCAA
CTAGTGGTCCTGAGTGCCGG
GATATCTACTCCTCCGCGTC
TCGATGCCTAGACTTAATTG
TTTGCAATGTTCCTATAAGA
ACACCAGATATCTTCTGATG
GCCAATGGACATGGGGTCCC
GTCTCGAAGCGTACACCATG
CTTGCCGTCATTAGTGCCGG
CTGTTGTGAATGCCCCACTG
CCAGTAGTGGCCCACGTCTT
TCGGCGCTATGCTCGCATCT
GCAAGATAACGAGCACAGGG
TTTGTGGGTTCTTCATCTTA
AAGGGTTAATCAGGGTCTCG
ACAACTGCGACCAGCACGAC
GAACGATAACGAGTACACGG
GTGATAACCTCAAATAAGGA
ACTGATAGTTGACCGCACAT
ACCGTCGTGTAAAAGGTCTC
CTTGTAGTCGTTAGTGCCGG
GGATTCAAAAAGCGAGGATT
GTGTCCACCTCAGATAAGGA
CGCCGAAGAGATTGCGGGCC
TCACACCTCCGGGCATTTCA
TTTGCGGGCTCTTCATCTTA
TTTACGGCCAGCTAATTCCG
CAGCCACCCGGAGTCATTTA
CACACCCCAATAAGGAGGTA
TTCACCGTGCGCGGTTGAAC
TCTCACATAGAAGTACACAC
AGCTTATCCAATTTAATTGT
TTGAGGAATACGTTTGGTGG
AGGAGAGAAAGCAAACTTCA
TCCGCGGCTTGCTGTGATCT
AGGAGAGAAGGCAAATGTCT
TCCCACCTCAGGCCATTTCA
ATGATACTGGACTCCCAAGG
TGTAGCGTGTCATCTGGAAG
TCTATCCGGGAGCATATGGG
CATATCTACCACTCCGCATC
CGTCACTTCTCTCTAAAACT
AGCTTTTGCCATGCAATTGT
CGTGTCGTCGTTAGTGACGG
TCACACCTGCGGCCATTTCA
CTTTTTGCTCGGTCTGCTTC
TTTGCAATGTTCCTATTAGC
ATGAGACTGGGCTCCCAAGG
CTTTGGGCTCGGTCCCCTAC
GCGCTCGTCTCGGCAATGTG
GGCGAAGTTTTTTAATTCAC
AGCTTTGGCCATTCAATTGT
GGCCTCCCTGGGATACCTCT
AGCTCTTGCCATTCAATTGT
GTGAGGCCATTTTGATGTGC
AGCTTATGCCATACAATTGG
TCACACCTCCGGCCATTTCT
CACACCTTTGTTTCCCCTTG
GATTGAATTCAAATGCACGT
GGAAGATAACGATTACACGC
TGTTTTCCACAACCGTGGGT
TAAAACCGTTCCGGTTCCGA
CCAGTAGTGCACCACGTCAT
GCACCCAAGGCGGACTGGTT
CTTCGATCTGACAAATTCGT
AGATTGCCATAACGATTGCC
GTTACAACCTCAGATAAGTA
AAGGGTAAATTATTCCTACT
TCTGGAGAGCTCAGGAGTCA
CTTTGTGATCGGTCAGCTCC
TCTATCCGGGTGCATATGGG
TGTCAAGTTCTGCGTCGTGT
TGTTTGACACAACCGTGAGT
CACACCGGTCCACCTCTAAT
CATACTTACATAAGGAGGTA
CCCGTAGTGAACCACGTCTC
CTGGTCGTCACTAGTGCCGG
CACTTCTACTCCTCCGCATC
AGTGATACCTAATAAGGAGT
TGCACCGGTCCCCTGTGTCC
GATATCTAGTCCTCAGCATC
CACACCGGTCCACCCCTAAT
ACCGATAGTTGGCCGCCCCT
TCGAAGGTGATTTGAATCTA
CGCTTATGCCATTCACTTGT
GGCGACGTTTATTAATTCAC
AGATTCAATATGCGAGGATT
CTTATTTGCATTCAAAACAA
TAGTGACCCCGTTGTTCCCT
GTGAGGCCATCTAGATGCGC
ACCGACAGTTGACCGCCCCT
TCAAAGTCACCAATTCGCAT
CTTATTAGCAGTCAAACCAA
CACACTTTGGTTTCCCCTTG
AAGAGGTGGTTCTATGTATT
GGCCGACGACATTGCGAGCC
GGCACATAACGAGTACACGC
TGTTTGACAGAACCGGGGGT
TCGGGAGAGCTCAGCGGTCA
GGCCGCCATAAGATACCTAT
ACTAGGTGGTTTTATGTATT
ACCGTAGTGAACCACGTCTT
CTTTGGGCTCGGTTTGCTAC
TAAGACGGTTCCGATTCCGA
CGCCGAAGACCTTGCCAGCC
GATGGGATTCGCCATGCACA
CGTCGGAGACATTGCGAGCC
TTAAACCGTTCCGAGTCCGA
TGCTTATGCCGTTCAATTGT
TCCCACGCATGTCAGAAAGC
CTAGTCATCATGAGTGCCGG
CTTCGGTCTAGCGATTAGGC
ATGCCGGAACCTATGCCTTC
TAAGACCGTTCGGATTCCAA
CACACCGGTCCACCACTAAC
TCGGCGCTTTGCTCACATCT
AAGCGTGGCGGCCCCGGTGA
CCTCGGTCTTGCGATTGGAC
AAGACTTTTGTTTCCCCTGG
CCTCGGTCTAGCGACTGAGC
AACACTTGTGTATCCCCTTG
AACGCTTTTGTTTCCCATTG
GTAGGCCGTGGATCTAGAGT
AAGCGTGCCGAGCCCGGTGA
ACTCACATATAAGTACACAC
ATTCGCCTCCATAATCCTAG
CTACTCGTCATTAGTGCCGG
CTAATATGAATACGTCAGTC
CCGGGAGATCTCAGCAGTCA
GGCACATAACGAGTACACGG
AGTGATGCCTAATAAGGAAT
TCAAAGTCAAGTATTCGGTT
CCAGTACTGAACCACGTGTT
CAAGATTTTTATGCTACACC
CACACCTCCATAAAGAGGTG
ACTGAAGGTTGACCGCCCCT
TCCACCGCGCGCGGATGAGC
CACATCTACTCCTTCGCATC
GGTCGCCTCCTTAATCCTAG
ATCTCGAAGTGTACACCAGG
CCAGTAGTGACCCACGTGTT
AGCTTTTGCCATTCAAGTGT
TAATGCGTGTCATCTGGAAA
GATATCTACTCCTCCCCATC
GGCCGATAACGAGTACACTG
AGCTTATGCCCTTCAATTGA
CTTTGGGCTCGGTCTTCTGC
TCGGGTGAGCTCAGCAGTCA
CTTATTAGCATTTAAACCAA
GGCGAAGTTTATTAATTCCC
GTGTCTTTTTCCTTGAGTAC
AGCTTATGCCATTTAACTGT
CTTGTCGTCGTTAGAGCCGG
AACATACCAAACCCATACAG
CAAACCCCCATAAGGAGGTA
CCCTGTATAATACCTAAGTA
ACATGACCAGCGTCTATCAT
AGCTCATGCCCTTCAATTGT
TAGTGACCGCGTCGTTCCCT
AGTGGTACCTAATAAGGAAT
CGCCGAAGACATTGCTAGCA
GGCCGCCATTGGATAGCTCT
CGCCGAAGACTTTGCGTGCC
TCTATCCGGGGGCATATGGC
GGTCTGTACTATCATCAGCT
CACACCTCCGTAAAGAGGTA
TCTATCCGGGGACATATGGG
GTTCGCCTCCTTAATCCTAG
TTTGCAATGTTCCTATATGC
TGCTGTATCTCTTTCCACCG
CATATCTACTCCTCCACATC
GTTAAGCACTATACTGAGGT
ACCAGGTCGTTCTACGAATT
CTAAGATGAATACGGCAGCC
TGCAGCATCTCCGTCCAGCA
CACAACGGTCCACCACTAAT
TACGACGAGACAAATGCCTT
TAAGACCGTCCCGATTCCTA
ATGCCGGCACCTATGCCTTC
CATATCTACTCCCCCGCATC
TTCTCCGCGCGCGGATGAAC
ACCGTCATGTAATAGCTCTC
AGATTCAATAGGCGAGGATC
GGCCGCCATGACATAGCTCT
CTTATTAGCATTCAAACGAA
AAAGACCGTTCCGATTCCGA
ATGCGTGGCGACCCCGGTGA
GTAGTCGTCATTAGTGCCGG
CCTCGCTCTAGCGATAGGGC
TCACACCTACGGCCATTTCA
GTGGGGCCATTTAGATGCGC
GCGCGCATCTCGGCAATGAC
GCGCTCCCCTCGGCAATGTC
TTTGCGGGTTCTTCATCTCA
TCTCACACTTGGCAGAGAGC
CCGAAGGTAATTTAAATATA
GGCAGATAACGACACCACGG
GATATCTACTTCACCGCATC
ACATCACCACCATCTATCAT
AGCTTTTGCCATTCAATTCT
CTGAGGGCTCGGTCTGCTTC
TCGGCGCTATGCGCACATCT
CCTCGGTCTCGCGATGGGGC
ATATTGCCATAACCATTGCC
TGTCAAGTTGTGGGTCGTGT
CGCGGAAGAAATTGCGAGCC
CTTTGGGCTCGATCTGCGTC
CTAAGATGAATACGACAGTC
CGGCATGAATAAGCGGATCG
CCAGTAAACAACCTCGTCTT
TCTGGACAGCTCAGCAGTCA
TCTAGGGAATGTCTATTGTA
CTTTGTGCTCGGTCGGCTCC
ACTAATAGTTGACCGCCCAT
GTCACGACCTCAGATAAGGA
CCAGTTGTGAACCACGTCGT
ACCTGGTGGTTCTGTGTATT
AACACCTCCATAAGAAGGTA
GATATCTACTCCTCTGCATC
GTTCGTCCCCATAATCCTAG
CCTCGGTCTAGGGATTGGGA
TCATAGTCAACAATTCGCTT
TCAAAGTCAACAATTCACAT
CACACCTCCGTAAGTAGGTA
CACTGGATGACGCACGGTGC
GACATCTACTCCTCCGCATC
TGATTCAATAAGCGATGATT
GAAAGTTGAAAAGGTAAGGG
CTTTCGGCTCGGTCGGCGTC
ACATGACCACCATCTTTCAT
TCGGGAGATCTCAGGAGTCA
GTGACAAGCTCAGATAATGA
AACTCTTGTGTTTCCCCTTG
CATAAGCCCTCCACTGAGGT
CCGAAGGTGATTCAAACCTA
TGTCAATTTGTGCGTCGTGT
CTTTGTGCTAGGTCTGCTTC
ATATTGCCATTACGATTGCC
GTGCCAACCTCAGAGAAGCA
AACACTATTGTTTCCCCTAG
CGCCGAAGACATTGAGAGAC
GTTGTCGCCATTAGGGCCGG
TGTTGCAGCTCCGTCCAGCG
TACCGGCGCCCGAACATGTA
AGATCCAATAAGTGAGGATT
CTGTTGTGAATGCTCCACCG
TCGCACGCATGTCAGAGAGC
TGCACCGATGCCCTGTGTCC
TAGAGCGTGTCAACTGGAAA
CCCGTTGTGAACCACGTCTT
TGACAATACTTTGTTTGTCA
TTCACCGTACGCGGAGGAAC
CTAGTATGAATATGGCAGTC
AACAGATGGTTCTATGTATT
CCCGTACTGAACCACGTCTT
TAAGACCGTTCTGATTCCGA
CAGGGGCAATAATTCCTACT
GCGCTCATCTGGGCAATGGC
TTGAGGAATAAGTTTTGTGG
ATATTCAATAAGCGAGGATT
CGTCTAAGAAATTGCGAGCC
ACATGACCACCATCTATCTT
CTAGGATGAATAGGGTAGTC
CTAACATGAATACGGCAGTC
TGCCGAAAACATTGCGAGCC
AGGAGAGAAGGTAAATCTCG
CTCACTTTTGTTTCCCCTTG
TTCACCGTGCGCGGAGGCAC
GCGCTCATCTCGGCAATAAC
CGTGATTCCATAATTTAATC
AGGAGGGAAGGCAATTTTCA
GTAAGGATTCATTAAAATTG
GTAGGCTTTGGATCTAGAGT
CACACCGGTCCATCGCTAAT
TTCACCGCGCGCGGACTAAC
CTAGTAGTGAAGCACGTCTT
TGCGAAGTTTATTAATTCAC
TGCACCGATCCCGTGTGTCC
ACTAACCGGGGGTATATGGG
AGCTTTTGCTATTCAATTGT
CTTGTCGCCATTGGTTCCGG
CCAAAGTCAACAATTCGCTC
CGGGATTCCATAATTTAATC
AACACTTGGGTTTCCCCTTG
CTAGAATGAATACGTCAGTC
CCTCGGTCTAGAGAGTGGGC
AAGCGTGGCGACCCCGGTGG
CTTTGGGCTCGGGCTACTTC
TTCACCGCGCGCGGGTGAAC
TTCACCGCGAGCGGATGAAC
TTCACCGTGCCCGGATGAAC
ATGAGACTGGAGTCCCAAGG
GTTGGCTGTGGATCTAGAGT
CTTGTCGTCGTTAGTGCGGG
GTCGAAGTTTATTAATTCAC
TGCACCGATCTCATGTGTCC
TCTAGGGAATTGCTATTTTA
AGCTTATGCCATCTAATTGT
CTCCGATCTGACAAATTCGT
TCGGGAGAGCTGAGCAGTCA
TTCACCGCGCGCGGCTGAAC
CCTCGGTTTAGCGATAGGGC
ACCGTCATGTTAAAGGTCTC
AGCTTTTCTCATTCAATTGT
TTCACCGTGCGCCTAGGAAC
TGTTGCCTCTCCATCCAGCG
CACACCGGACCACCACTAAT
AGATACAATAAGCGAGCATT
ATGCCTGTACCTATGCCTTC
ACTATCCGGGGGCATATGGG
CCGCGGTCTGAAGAATTCGT
CGAATCTAAACGCTCTGAGG
ATGTTGCCATAACGATCGCC
TCGGGAGAGCGCAGGAGTCA
ATGAGACGGGACTCCCAAGG
TAGTGACGCCGTCGTTCTAT
CCGCGGTCTAGCGATTGAGC
TTGGGAGAGCTCAGGAGTCA
CACATCTACTCCTCCGCGTC
CGTACCGGTCCAACACTAAT
CTCCGATCTGAAAAATACGT
CTTATTAGCATTCAAACCAC
GTCTCGAAACGTACACCAGG
CGACGAACACTTTGCGAGCC
GATGGGATTCGCCCGGCACC
CCCGTAGTGAACCTCGTCTT
TGCTGCCTCTCCGTCAAGCG
GCTGGGATTCGCCCGGCACA
CTAGTCCTCATTAGTGCCGG
ATCAGACTGGACTCCCACGG
GCACCAGACATCTTCTGATG
TGCACCGATCCCCTGTGTCT
CCCTGTATAGTACCTAACTT
GTCTCTAAGCGTTCACCAGG
TGTTTGACACAACAGTGGGT
TATGCGATGTTCCTATAAGC
TAAAACCGCTTCGATGGCGA
CATACCGGTCCACCACAAAT
CCTCGGTCTAGCGAAAGGGC
CAGGGTCAACTATTCCTCCT
CGTATCTACTACTCCGCATC
CGGGATTCCATACTCAAATC
AGATTCAATATGGGAGGATT
GTGTCAACCTTAGATAAGGA
GTTCGCCTTCATAATCCTAG
CGGGATTCCATACTAAAATC
TTTGCAATGTTCCTGTAAGC
CCCTGTATAATACCTACCTT
GATGGGCTTCGCCCGGCACA
AGTGATACCTAATAAGCAAT
TATTTGCCACAACCGTGGGT
CTAAGAAGAATACGGCAGTC
TGCTGCCTCTCCTTCCAGCG
CGAAGATAACGAGTAGGCGG
TTGAGGAATTCGTTTTGTGG
GTGAGGCCATTTAGAAGCGC
TGCTGCATCTCCGGCCAGCA
TTGAGGAATACGTTTTCTGG
CACCTCTACTCCTCCGCATC
GCACCAGATATCTTCTGATT
CGTATCAGAACGCTCTGACA
GTGACAACATCGGATAAGGA
CAGGGTCAACTATTCCTGCT
TCGCACGCTTGTCAGAGATC
ACCTACATGTAAAAGCTCTC
CAGGGACAATTATTCCTTCT
CAGGGTCAATTATTCCTATA
TTCACCGTGCGCGGAGGAAT
CTTAAGCACACTACTAAGGT
TACACTTGTGTTCCCCCTTG
TTGAGGAATACGTTTTGTCG
ACTGATCGTTGACGGCCCCT
AAGGCTGTATCAAGGTCTCG
TAAGACCGTTCCGTTTCCGA
AACACTTGTGTTTCCCTTTG
AGGAGAGATGGAAAATTTCA
CCTCGGGCTAGCGATTGCGC
CTCTGGGCTCGGTGTGCTTC
CGTATTACAACGCTCTGAGG
ATATTGCCATACCGATTGCC
CAGGGTCAAATATTCCTACA
AAGCGTGTCGACCCCGGTGA
AACACTTGTGATTCCTCTTG
GTGTATGTGTTTACTTGACG
ATGTCATTAACTTCACTCCA
TCGGGAGGGCTCAGGAGTCA
TAACGCGCACGTATTTAATT
CTCTGTATAATACCTAACTT
CCAGTCGTGAAGCACGTCTT
GAGCACATCTCCGCAATGTC
CCGATGGTGATTTGAATCTA
ACCGATAGTTGACGGCCCCT
ACTGGGAGTTGACCGCCCCG
AGTGATACCTAATAAGGCAT
AACCGCGGCGACCCCGGTGA
AACATTTTTGTTTCCCCCTG
CGTATCATAACGCGCTGAGG
ACATTGACATAACGATTGCC
TTCACCGCGCGCGGAGCAAC
TCGGCGCTATGCACACATTT
TCCGACGCTTGCTGTGAACA
GGCAGATAACGAGTATATGG
AGATTCAACAAGCGAGGATT
GTGCCAACCTCAGACAAGCA
AGCTTATGCGATTTAATTGT
GCAACTGGGACAAGCACGAC
GGCCGAAGAGATTGCGAGCC
GGCCGCCATGGGATACCCGC
GTCCGCCATGGGATAGCTGT
CCCTGTATAAAACCTAACTT
AGTGGTACCTAAGAAGGAAT
TCCAGGGAATTCCTATTGTA
AGCGTATGCCATTCGATGGT
ACTCACATAGAGGTACACAC
AACACTTATGTTTCACCTTG
AACACTTGTGTCTCCCCTTG
CGTACCGGTCCACCACTAAT
GATGGGATTCGCCCTGGACA
ACAACTGGGACCAGCAAGAC
ACTATCCTGGGGGATATGGG
TCAACTGGGACCAGGACGAC
AGATCCAAGAAGTGAGGATT
CTAGTCGTCATTTGTGCTTG
GACATTTTTGTTTCCCCTTG
CGGGATTCCATAATTCACTC
CGTTTTAGCATTCAAACCAA
TCACACCTCCGGCAATTTCA
GACCGCCATGTGATACCTCT
CCGGGAGTGCTCAGTACTCA
CACACCCTCATAAGGAGGTA
TTGAGAAATAAGTTTTGTGG
TGCACCGATCCCCTGTGTTC
CGTCTCCGAACGCTCTGAGG
TCGCCGCTATGCTCACATTT
AACACTTATGTTTCTCCTTG
CACACCCCCATAAGCAGGTA
CAGGGTCAATTCTTCCTAAA
ACTGATAGTTGACGGCCACT
CTTTTCGTTATTAGTGCCGG
GTGAGAACCTCAGATACGGA
ACCACTTTTGTTGCCCCTTG
TCACACCGCCGGCCATTTCA
AGATCCAATAAGCCAGGATT
GCGCTCGACTCGGCAATGTC
TTTGCCATGTTCCTATAAGC
TAAGACCGTTCCGATTCCAA
CGGCGAAGAGATTGCGAGCC
AACACTTTTGTTTCCCCCCG
TTCACCGTGCGCGGATGTAC
CAGGGTCACTTCTTTCTACT
CCGACGGTGATTTGAATCTA
GGCCCCCATAGGATAGCTCT
TCTCACGGTTGTCCGAGAGC
CCCGTCGTGAACCACGTCTT
TCGGCGCTATGCTCACGTTT
AAGCGTCTTGAGAACCTGAC
AATGATAGTTGACCGCCCCC
GCGGTCATCTCGCCAATGTC
GGAAGATAACGAGTAGACCG
CTTACCGGTCCATCACTAAT
TCGGGAGAGCTTAGGAGTCA
CTCCGGTCGGAAAAATTCTT
GTGAGAACCTCTGATAAGGA
CCAGGAGTGAACCAAGTATT
CGGGATTCGATTATTAAATC
TCAGTAGTTAACCACGTCTT
CACACCCCCTTAAGGAGGTA
TCCAGGGAATTCCTATAGTA
CATCGGTCTAGCGGTTGGGC
CTGGTGGTCATGAGTGCCGG
TTATAGCCTCGTCCGTCCCG
AGATCCAATAAGGGAGGATT
AATAGCGTATCATCTGGAAA
ATTTCTAATTGAGCGGCTGG
TATCAAGTTGTGCGGCGTGT
ACTGATAGTTAACCGCCTCT
CATAGCTACTCCTCCGCAGC
GTAGGCTGTGGATCTAGATT
CTTAACCACTCTACTGAGGT
GGAAGATAGCGAGTACACCG
GTGAGAATCTCAGATAAGGA
CAGTGACCCCGTCGTCCTCT
GTGAGAACCTCAGGTAAGGA
AAGGGTGAATCAGGGTCTTG
ATATAGCCATAACGATTGCC
TAAAACCGTTACGATTACGA
ACAAAGTCAACAAGTCGCTT
AGCTTATGTCAGTCAATTGT
ATTGCGGGTTCTTCATCTTA
TGCTGCCTCTCCGTCCAACG
TTCATCGCGCGCGGATTAAC
CATATCTACTCCTCCGCATA
ACTCGCATAGAAGTACACAC
CTAGAATGAATTCGGCAGTC
AAGGCTGTATCAGGGTCTCG
GTTATTAGCATTCAAACCAA
CTTTGGGCTCGGTCAGCGTC
CGTATCCGAACGCTCTGCGG
TCAATCCGGGGGCATATGGG
AGCTTATGTCATTTAATTGT
AGGAGTGAAGGCAATTTTCA
CCAGTAGTGAGCCCCGTCTT
AGCTTATGCCATTCAACTGG
GGAACATAACGAGTGCACGG
TTGAGGTATACGTTTTGTGG
TCTAGGGAATTCCTATAGTC
GGAAGATAACGAGAACAAGG
CACACCGCTCCACCACTAAT
TACTGACCCCGTCGTCCTCT
CTTTTTAGTATTCAAACCAA
AGATTCAATAAGGTAGGATT
ATATTGCCAGAACGATTGCC
CGGCACTACTCGATAAAACT
GGCCGGCATGGGATAGCTCT
GCTATCCGGGGGCATATGGG
ATATTGCCATAACAATTGCC
CCTCGGACGAGCGATAAGGC
CGACGAAGACATTTCGGGCC
AGTGTTACCTAATAAGGAAT
CTATTCGTAATTAGTGCCGG
AGATTCAGTAAGCGACGATT
TTCGCCGCGCTCGGATGAAC
CTTGGATGAATACGTCAGTC
TTCAGGAATACGTTTTGTGG
CTTGTCGTCACTAGTGTCGG
CTTTGGGCTAGGTCTGCGTC
CGTATCTGAACGTTCTGAGG
CACACCGGTCCACCACTGAT
AAGCGTGGAGACCCCGGTGA
CTTGTCGTCATTTGCGCCGG
TCTCGGGAAATCCTATTGTA
CAGGGTCACTTATTCCAACT
CTGGATTCCATAATTAAATC
AGGAGAGAAGGCAGTTTTCA
TCGGGAGAGGTCAGCAGTCA
TGCCGAAGACAGTGCGAGCC
ACCGTCATGTACAAGCTCTC
TGTCAAGCTGTGCGTCGTGT
CCTCGGGCCAGCGATTGGGC
TCACACCTCCGGCCATTTCG
CGTATCTGAAGGCTCTGAGG
CTTCTCTGTGTGGTGCCAGA
ACCAGATGGTTCTAACTATT
CGCCGAAGACATTGCAAGCA
GACCGCCATGGGTTACCTCT
ATATTGCCATAACGATTCCC
GCACCGGATATCTTCTGATG
CTTGTCGTCATTAGTGCCCG
TGCTGCATCTCTGTCCAGTG
TGGTGACCCCGTCATTCTCT
CATATCTAGGCCTGCGCATC
GAGTGACGCCGTCGTTCTCT
AGAACTGGGACCAGCACTAC
GCGACAATCTCAGATAAGGA
GGCGGATAACGAGTACCCGG
CGCCGAAGACATTGTGAACC
AGCTTATGCCACTCAATTCT
CACGGTCAATTATTCCTGCT
GGACGCCACGGGATACCTCT
TCGGTAGTGAACCACGTATT
TACGACCGTTCCGATTCCGA
ATGCCGGTCCCTATGCCTTC
AGATTATGCCATTCAAGTGT
ACCAGGTAGTTCTATGTCTT
CTTAAGCACTCTATTGAGTT
TAAAACCATTCCGATTCCGA
GCGCTTATCTCGGCAATGTA
AGGTGAGAAGGCGAATTTCA
AATTTCAATAAGCTAGGATT
AACACTTGTGTTTCCCCCTG
ACTGATACTTGACCGCTCCT
AAGCCTGGCGACCCCGGTGA
ATGCCGATACCTATGCCTTC
GCAAGATAACGAGTAGACGG
CGTCTCTTCTCTATAAAACT
GGCGAAGTTTATGAATTCAC
ACAAGACCACCATCTATGAT
ATGCCGGTACCTATGTCTTC
CACTCCTACGTAAGGAGGTA
CGGGATTCCAAGATGAAATC
ACTCATATTTGACCGCCCCG
AGAGTCAATCAGCGAGGATT
TCCAGCATCTCCGTCCAGCG
CCGAAGGTGATTAAAATCTT
TCTGCGGGTTCTTCATCTTA
CGTTTGACACAACCGTGGGT
TATAGCGTGTCCTCTGGAAG
CGCCGACCACATTGCGAGCC
GTAGGCTGTGGATCTAAAGT
CCCGTGGTGAACCACGTCTT
TCTATCCGGGGCCATATGGG
CATGGATGAATACGGCAGTC
GCACTAGATATCTTCTGATG
TGCACCGATTCCCTGTGTCA
ACCAGGTGGTTCTGTGTAGT
AGATTCAACTAGCGAGGATT
TCACACCTCCGGCCCTTTCA
TTCACCGCGCGCGGATGAAT
ACTGAGAGTTGACCTCCCCT
GTTAGCATTCGAAACCGCTT
ACAACTGGGATCAGCACGAC
ATTAGCGACAACAAGTGTAG
CACAACTCCGTAAGGAGGTA
TCTATCGGGGGTCATATGGG
TCTAGGGAATTCCTACAGTA
TAAGAGCGAGTAATGGATGG
CGCGATTCCATAATAAAATC
ACTGATAGGTGATCGCCCCT
AGTGATACCTAATACGTAAT
TCGAGAGAGCTCAGGAGTCA
CCAGTAATGAACCACGTCAT
TTCAGTGTGCGCGGAGGAAC
GCGCTCATCTCGGCATCGTC
GGCCTCCATGGCATACCTCT
GGTGAAGTTTATTAATTCAC
AGTGATACCTAATAATGAAT
CTAAGATGAATACTGCAGTC
CACACCCCCATCAGGAGGTA
CTTAAGCACTCAACTGAGGT
AATAAGTCATAACACAGGAC
GGAAGAAAACGCGTACACGG
GTGCCAACCTCTGATAAGCA
ATAAGCTACCTCAGATGGAA
CTAATTAGGATTCAAACCAA
GGCTGATAACGAGCACACGG
AGGAGAAAAGGCAGATTTCA
CTCCGGTCTGAAGGATTCGT
TGTTTGACACAACCGCGGGT
GGCGATTCCATAATTAAATC
ACGAGACTGGACTCCCAAGG
CTTTTTAGCATTCAAACCAC
ACTCACATAGAAGGGCACAC
AGCGAAGTTTGTTAATTCAC
GGAAGATAACGGGTAGACGG
TGTGCGGGTTCTTCATGTTA
GCTCCACATATCTTCTGATG
AGCTCATTCCCGTCAATTGT
CTGATCAGAGTGTACATGGG
CATATCTACTTCTCTGCATC
TGTCAAGTTGTGCGTCGAGT
GGCGAAGTTTGTTAATTCAC
CTAGTCGCCATGAGTGCCGG
GTTGTCGACATTAGTGCCGG
GCATCCTAAAAAGAGTGTCT
CGGCGATGACAGTGCGAGCC
ACTAGCTTAGACAGATGCTG
AAGAGAGTAGTAGACATCGT
CTGGGATGAATACGGCAGGC
TCTGCTGCATCCCAGTCCGC
TCTAGGAAATTCCTATAGTA
TGTGGAGAGCTCAGCAGTCA
CTCATTAGCATCCAAACCAA
TGTTTGACACAAGCGTTGGT
TGCTCCATCTCCGACCAGCG
CTGTGAGCTCGGTCTGCTTC
CTTTGGGCTCGTTCTGGTTC
TAAGACCGTTCCTGTTCCGA
TCTCCCGCTTGTAAGAGAGC
TGCTGCAGCTCCGTCCCGCG
CTTGTTACCATTCAAACCAA
GGCTTATTCCATTCAATTGT
GTGTCAACCTCAGATAGGGA
GATCGGATTCGCCCGGCACA
AGCTTAAGCCATTCAAATGT
ACAAACGTCTTTTACTCAGA
CATACCGGTCCGCGACTAAT
GTCCGATCTGAAAAATTCGT
ACATGAGCACCATCGATCAT
GGCGAAGTTTATTAATTCAT
TGCACTGCGCGCGGATGAAC
CGCCGAAGACTTAGCGAGCC
GGCCGGCATGGGGTACCTAT
ACCGTCATGTCAAGGCTCTC
CGAATCGGAACGCTCTGAGG
TATACCGGACCACCACTAAT
CTTAGGGCTCGGTCTGCTTG
GTGACAACCTAAGAAAAGGA
GACACTTTTGTTTCCTCTTG
GGCAGATAACGAGTCCACAG
CCACTAGCGAACCACGTCTT
GATGGGATTCGCCCTACACA
TCGGGAGAGCTCAGCAGTGA
CAATCTTTATTTTTAAGTGT
GGGGCCACGTAGTTTGAAAG
ATGCCAACCTCACATAAGCA
GCGCTCATCGCGGCAACGTC
CGGGATTCCAAAATTAAATC
CACACCTCCAGAAGGAGGTA
TCTCACGCTTGTCAGCGAGG
GCAATCCGCTAAGTATCATT
TCCGAGGGGTGCTGTGAACA
TGCACCGATCCACTGAGTCC
TTTGCGGGTTCTTCATCTGA
ACTGATGGTTCACCGCGCCT
GTTCGCCTACATAATCCTAG
TTCAACGTGCGCGGATGAAC
TCAAAGGCAATAATTCGCTT
GCGAAGGGTGCTATCAGTCG
TTCACCGTGCGCGGGAGAAC
GTAGACTGTGGATATAGATT
ACATCTGGGTCCAGAACGAC
CTCCGGTCTGAGGAATTCGT
ATATTGCCCTAACGATTGCC
CATCACTTCTCTATAAAACT
GAAAGATAACGAGTAAACGG
AAGGGTGAATCACGGTTTCG
AAGCGTGGCGACCTCGGTGA
GATTTCTACACCTCCGCACC
CCTCGGCCGAGCGAGTGGGC
TAGTGACCCCGTCGTTATCA
GTCTAGAAGCGTACACCTGG
ACTAACATAGAAGTACACAC
CATACCGTTCCAACACTCAT
AGGACAGAAGGCAAATATCG
GTCACAACCTCAGTTAAGGA
AGGAGAGAAGGCAAATACCA
AAGGGTGAGTCAGGATCTCG
CTTGTCGTCGTTAGTCCCGG
TTTCGCCTCCATAATCCTAG
ACAACTGGGACCGGGACGAC
CTAGTCGTCATGATTGCCGG
ATTTTGTTTTAGGTGCTGGC
CATACAGGTCCACTACTAAT
CTTGACCTCATTAGTGCCGG
TCTCACGCTTGTCCGTGAGC
GTCTCGTAGGGTACACCAGG
TGATTGACACAAACGTGGGT
CCGAAGGCGGTTTGAATCTC
AGCTTATGCTATTCGATTGT
GCACCACATATCTCCTGATG
TTACTACCAATCAACGTACC
CTTCGATGAATACGGCAGAC
GGGACAACCATAGATAAGGA
TAGGGACCCCGTCGTTCTGT
TTTCCAATGTTCCTATAAGC
AGCTTATGTCATTCATTTGT
GATGCTGACGATGCCTCCGG
GGCAGATAACGATTTCACGG
TCAAAGTCAACAGTTCGCAT
GTAATGCTTCATCTACTATC
AGAATCAATAAGCGAGGATC
CGAGTAGTGCACCACGTCTT
TCTCATGCCTGTCAGAGAGC
CTGGGTCAGTAAATCCTACT
TAGTGACCCCGTGGTTATCT
CGTGTAAGCATTCAAACCAA
CTGTTGTGAATGCTCCACGG
GTGAGGCCATTTAGATGCCC
TCTAGGGAATTCGTATTATA
CTAGGATGAATACGGCACTA
AATGATACCTAATAGGGAAT
CTTTGGGCTCGGTCTGGTTA
CTAGAATGAATGCGGCAGTC
ACAAAGTCAACAATTCGCAT
ACTGATAGTTGGCCTCCCCT
TACGCGGCTTGCAGTGAACA
GGCCGCCAGGTGATACCTCT
GCCTGATAACGAGTACACGG
ACGCACATAGAAGTACACAC
TCGGCGCTATCCTCACATTT
TGCTCCGATCCCCTGTTTCC
GCTATCTACTCCTCCGCATC
TATAGCGTGGCATCTGGTAA
GGCAGATAATGGGTACACGG
TAATACCGTTCAGATTCCGA
ACCACCTGCATGGAGGCATG
CAGAGTCAATTATACCTACT
CCCAGAGCAATATTCAGAAG
TCTATCCGTGGGCATATCGG
AGCTTTTGCCATTCATTTGT
CCGGCGCTATGCTCACATCT
TCACACCTCCAGACATTTCA
CCCTGAATAATACCTAACTT
CGAAAATAACGAGTACACGG
ACAACTGGGTCCAGAACGAC
CCCCGAAGACATTGCGAGCA
GAGGATTCCATAATTAAATC
TTCGCCGCTTGCTGTGAACA
CCGTAGGTGATTTAAATCTT
GTTTGGGCTCGCTCTGCTTC
GGAATATAACGAGGACACGG
CAGGGTGAATCAGGATCTCG
TCTCAAGCGTGTCAGAGAGC
GGCGAAGCTTATAAATTCAC
GGCTGGCGTGCGGCACTCAC
GGTCGCCATGGGAAAGCTGT
GTTCGTCTCCTTAATCCTAG
CGACTACATGTTTTTGTATG
TCACACCTCCGGACATCTCA
CTTAAGCACTCTACGGATGT
GAGCTCTCTCGGAGGAACAG
CAGCGTTAATTATTCCTACT
CTTTCCGCTCGGTCTGCTTC
AGAATCAGAACGCTCTGAGG
TTGAGGAATACGTTTTATGG
CATCCCGGTCCACCACTAAT
AGTGATACCTAATAAGGAAA
TCGAGAAACAATCTTTAAAC
CTTCGGTCCAGCGATTGGGC
AAGGGTGAAGCAGGGTCTCG
TTCACCGTGGGCGGGTGAAC
GTGCCAACCTCAGATAAGCC
TAAAACCGTTACGATTCCGA
CGGGACTCCATAATTAACTC
CGACGATAACGAGTATACGG
AGCTTATGCCGTTTAATTGT
CACACCTCCATGAGGAGGGA
CTTGTCGTTATTAGTGCGGG
ACTGCTAGTTGTCCGCCCCT
TCAAAGGCAACAATTCGTTT
TCCAAGTGACCAATTCGCTT
CACACCCCCATAAGGAGATA
ACAACTGGTCATCTGGGGCC
CTTTGGGCTCGGTCAGCTAC
CCGAAGGTGAGTTAAATTTA
TCGGTAGTGAACCACGTCTT
ACTGATAGTTGACCGACACT
CAAACCGGTCCTCCACTAAT
CTTAAGCACTATACTGCGGT
ACGAGGTGGTTCTAGGTATT
TAGTGGCCCCGTCGTTCTGT
TGCTCCATCTCCGTCCTGCG
GATATCTACCCCTCCGCATC
GGTGGACATGAATTGAGAGC
ATTCATTTCAGAATCAGGGC
CAGCCTAGGCACCAGTAATG
TCTCGGGAACTCCTATTGTA
GTTATCTTCATTAGTCCCGG
TGTCAAGTTGGGCGTCGTCT
GTGAGGCCTTTTAGATGCCC
ACTAGCACTATGGAGTTCAT
CTTAAGCACTCTACTGCAGT
GGAACATAACGCGTAGACGG
CAGGGTCAATTATTCCGACC
TGTCAAGTTGTGCGACGTAT
AGCCGAAGACATTGCGACCC
TGCACCGATCCACAGTGTCC
ACTGTTAGTTGACCGGCCCT
AGGGGTGAATCAGGGTTTCG
TATAGAGTATCATCTGGAAA
CTAGTCGTCATGAGAGCCGG
CGAAACAGAACGCTCTGAGG
CCTGATAGTTGGCCGCCCCT
TCAAGGTCAACAATTCGCAT
CCCACCCCCTTAAGGAGGTA
TTTGCAATGCTCCTATAAGC
CGTATCCGAACGCTCAGAGG
AGGTGAGAAGGCAAATCTCA
ACGAGACTGGGCTCCCAAGG
ACTGATAGTTGATCGCCCCC
GCACCAGAGATGTTATGATG
CTTATCGTCTTTAGTGCCGG
AGTAGCGTGTCATCTGGAAA
CTGACAACCTCAGACAAGGA
ATGTTCCTAACATTCCTTCC
TGCTGCATCTCCGTGGAGCG
ACGGTCATGTAAAAGCTCTC
TCAAAGTAAACAATTCGCTC
CACTCGTCCATAAGGAGGTA
GATACCGGTCCACCACCAAT
AGCTTCTGCCCTTAAATTGT
GTCTCGGGGTATCGTATGAT
CACACCTCCATAAGAATGTA
CATTCCGGTCCACCACCAAT
GATTTCACCATAGGCGGTTC
ACTCGGTCTAGCTATTGGGC
TCTCTCGCTTGTGAGACAGC
CACACCTCCATAAAGAGGTT
AACGCTTTTGTTTCTCCTTG
CGGCACTTCTCCATAAAAGT
TCGTGACCCCGTCGTTCTCG
TCGGGTCAATTATTCCTACT
CATAGCATGTCATCTGGAAA
ACAACAGAGACCAGCACGAC
CGGGGAAGACATTGCGAGCC
TCGCTCATCTAAGAAATGTC
CTTGGTCAGTTATCCCTACT
CCGGCCTGATGGTACAACAC
GGGTAGTGTGCCAGCAATCC
CTCCCAAGACATTGCGAGCC
TCTCACGCTTGTCTGTGAGC
CTTCAGTCTGAAAAATTCGT
TGAGCTTGGCCCAAGTTATG
CTTTGTGCTCGATCTGCTTT
CCAGGGTCTAGTGATTGGGC
TGTTGCCTCTCCGTCTAGCG
TTACCGAGGCACCAAGAATT
CTTTGGGCTCGGTCTGTGTC
TACTTGACACAACCGTGGGT
CCGAAAGTGTTTTAGATCTA
TAATAGCGTTCCGATTCCGA
AACAAAAATATTACTGGCAG
CTTATTAGGATTCAACCCAA
TCTCACGCCTGTCAGAGAGA
GTACACCTTCGGCCATTTCA
TCAAAGTGAACAATACGCTT
AGCTTTCGCCGTTCAATTGT
TCGGGAGAGCTCAGGAGTCC
CGCCGAAGACATTGTGAGCA
ATGACAACCTCAGACAAGGA
AGCTAATGCCATTCAATTAT
CACACTTTTGTTTCCTCTTG
TTTGCGGGTTCTTCATCTTC
AGGTCCAATAAGCGAGGATT
GGAAGATCACGAGTACACCG
ACGAGGGTGATTTAAATCTA
ACAGACAGTTGACCGCCCCT
AGGAGAGAAGTCCAATTTCA
CTTTAGGCTCGGTCTGCTAC
CGCGGATGCCATTGCGAGCC
TCTCACGCCTGTCAGAGGGC
AATACTTATGTTTCCCCTTG
CTCCGGTATGCAAAATTCGT
ACTTATAGTTGACCGCCCCA
CATGCCGGAGAAACTGAAGA
AGGAGACTGGTCTCCTAAGG
ACTCACATAGAAGTACACGC
TCCGCGGCCTGCCGTGAACA
TGCGTTTGCCATTCAATTGT
AATAGCGTATCACCTGGAAA
ACCAGGTGGTCCTATGTATG
ACAAAGTCAAAAATTCGCTT
CTCTGGTCTGAAAAATTCCT
CTTATGCAGTCTACTGAGGT
TTTGCGGGTTCTTAATCTTA
GTTGTCGCAATTAGTGCCGG
TGTTGCCTCTCCGACCAGCG
ATATTGCCATTGCGATTGCC
TGGTTGACATAACCGTGGCT
GCGCTCATCTCTGCAATTTC
CCGGTAGTGAACGACGTCTT
GTTTGGGCTCGGTCTGGTTC
CGTAAGCACTCTATTGAGGT
TTGCATTACGATAGGCTAGT
CGGGATTTCTTAATTAAATC
AAGCGTGCCGACACCGGTGA
CTTAAGCATTCTACTAAGGT
ATTATTATCACTCAAACCAA
AAGGGTCTATCAGGGTCTCG
CCCCGAAGACACTGCGAGCC
CCAACTGGGACCCGCACGAC
TCTACGGAATTCCTTTTGTA
TCTATACGGAGGCATATGGG
AGCAGGTGGTTCGAAGTATT
AACCAAGTTTAGAGCCTCGC
TCTGTCCGAGGGCATATGGG
GGCCGCCATGGGATAGTTCT
TTGAGGAATACGTTTTGGGG
CCAGTTGTGAACCTCGTCTT
ACATCCAATAAGCGAGAATT
ACTCACATAGAAGTTCGCAA
GGGCTCATCTTGGCAATGTC
TCTGGAGAGCTCAGCTGTCA
GCTCGGTCAAGCGATTGGGC
AGCCGCCATGGGATACCTGT
CGTCGGTCCAGCGATTGGGC
CGAATCAGAACGGTCTGAGG
GCGCTCATCTCAGCAAGGTC
GTGCCAACCTCAAATAAGCA
GGAAGATAACGAGTAAACCG
GCGAGGCCATTTAGATGCGA
GGGCTCATCTCGGTAATGTC
TCTTTCCGGGGGCTTATGGG
TGTTTGATACAACCTTGGGT
AGATTCGCTAAGCGAAGATT
CAGCGTCAATTATTCGTGCT
TGCAGCGATCCCCTGTGTCC
CCAGTAGTTAACCACGTCTA
CTGATTAACCATTAGCTTAA
CGTATCTGAACGCTCTAAGG
GCGCTCATCTAGGCAATCTC
GTGCTCATCTCCGAAATGTC
CTTCGGGCGCGGTCTGCTAC
CAGGGTCCATTATTCCTGCT
CTGTTGTGATTCCTCCACTG
GATGTGATTCGCCCGGCACA
TCGGCGCTATGCTAACATTT
TCTATCAGTGGGCATGTGGG
GATATCTACTCCTACGCATC
GGTCGCCATGGGATAGCTCT
CGCCGAGGACATTGCTAGCC
GCGACAACCTCAGATAATGA
GTTCGCCTACAGAATCCTAG
TCGGGAAAGCTCAGCTGTCA
GTTTTGACTGCTTATTTTCG
CTTTGGGCTCGGACTGGTGC
AGGCACTTCTCTATGAAACT
CCAGTAGTGAAGCACGTCTC
GACAATCCTGCTCAAGCCGG
ACTGATACTTGACCGCCCAT
TCTATCCGCGGGCATATGGG
TTGAGGAACACCTTTTGTGG
ACCCTAATGTAAAAGCTCTC
TTCCGGTCTGCAAAATTCGT
CGCCGCAGAGATTGCGAGCC
CGCCGATGACCTTGCGAGCC
GGTTTTCAGCTGCGCTATTA
AGATTCAATTAGCGAGGAGA
TTTGCAATGTTCCTATCAGC
AGCACCGATCCCCTGTGTCC
TGCTCGGATCCCCTGTGTCC
GGAGGATAACGAGTAGATGG
CAGGGTCAATAATTCGTACT
TAAGACCGTTCGGATTCCGA
GTTCGCCTCCAGAATACTAG
AGAATCAATAATTGAGGATT
TATACCGTGTAATCTGGAAA
GGGGACGAAACATTATGTTA
TGGCAAGTTGTGCGTCGTGC
AGCTTATGCCATTCTATTTT
GAAATGATAAACACCCCCGC
CATACCGGTACACCACTAAT
CTAGGATGCATACGCCAGTC
TTGAGACTGGACCCCCAGGG
CTCAACCTGACACAGTGGAC
GTTTGGGCACGGTCTGCTTC
ACTCACTTAGAAGTACACCC
AGGAGACAACGCATATTTCA
GTCTCGAAGCGCACACCAGG
GGCCACCATGGGCTACCTCT
ATGTCGGGACCTATGCCTTG
AGCCGCCATGGGATAGCTCT
TAAGACCGTTCCGACTTCGA
CTAGGATTAATACGGCAGCC
GCGTATATATTTCGTAGGAT
CTATGGGCACGGTCTGCTTC
TCGGGTGACCTCAGCAGTCA
TTTTTGACACAACCGTCGGT
GAGTACAGTGGGACTATTTT
CCTCGGTCCAGCGAGTGGGG
GCGTAGACCGGATTCGGTAG
ACATGACAACCTTCTATCAT
TCGTACATCAAGCGGTACCT
CTAGCATGAATACGCCAGTC
CTTATCGCCACTAGTGCCGG
CTATCGCAACAATTAGAATG
AAGGGTGCATCAGGGTCTCC
GAAGACAGGAGTCACGTACT
AGGAGAGAAGTCGAATTACA
ACTGATGGTTGACCGACCCT
TATATCGTTTCATCTGGAAA
AACACTTTTGCGTCCCCTTG
TCGGCACTATGCTCACATCT
TGCTGCATCTCCGTGCATCG
ACTGCTAGTTGACTGCCCCT
CATACCGGTCCACCAATACT
AAGACAGAAATGCTCGCAAT
CCTCGGACTAGCGATTGGCC
AGGACAGAAGCCAAATTTCA
ACCCGGTGGTTCTACGTATT
CTGGGTCAATTGTTCCTCCT
CTAGAAGTGAACCACGTCTT
CGGCGAAGACTTTGAGAGCC
TGCTGCAGCTCCGTCAAGCG
GATATCTACTCCTCCGCAAC
TATAGCGTGCCATCTGGTAA
CTTAAGCACTCAGCTGAGGT
AGGAGAGATGGCAAATTTAA
TAAGTGTTCCACCCATAGTT
AGCTGAAGACACTGCGAGCC
AAAGTGAGACCAGTCGCACC
CTTTGGGCGCGGTATGCTTC
CTAGTCGTCGTTAGTGCCGG
GGGGACTGGCCGCCATCTAG
GGCTGCCATGGGATACATCT
TTCACCGTGCGCGGATGAAA
CTCTCCTCCGTAAGGAGGTA
ATCAGGTGGTACCATGTATT
GCGCTTATCTCAGCAATGTT
CTTACGCATTCTACTGAGGT
TTGAGTCCATTTAGATGCGC
AGATTCAATATGGGCGGATT
AGCTTCATCTCCGTCCAGCG
AGCTACTGCCATTCAATTGT
CGCCGAAGACAATGGGAGCC
CCAGTACTGAAACACGTCTT
TCACAGTCATCAATTCGCTT
CTCCGGTCGGAACAACTCGT
CATAACTACTCCTCCTCATC
ACTGATATGTGATCGCCCCT
GTCCCCGCGCGCGGATGAAC
AAGCGTGGCGACTCCTGTGA
GTAGTCGTCATGAGTGCCGG
GTGACAACCTCAGGTCAGGA
CGCCGAATACATTGCGAGCT
GATATCTACTCCTCCGCAGC
AGGAGAGGAGTCAAATTTCA
CGCCGAAGACATGGCGAACC
TCCAAGTGTACAATTCGCTT
GCATCCCGTCGAGCGGAGGT
CTTACCGGTCCGCCATTAAT
CGAAGCAGAACGCTCTGAGA
ACTAGGTGGTTCTATGTCTT
CATACTTCCACAAGGAGGTA
ACTGATAGTTGAGCGCCCCC
TCTACGGAAGTCCTATAATA
TTCCGGGCTGAAAAATTCGT
TCAAAGACAACTATACCCAT
ACCAGATGGAACCATGTATT
AAGGAGCTACGACGCGTTGC
CTCCGATCTGAAAAATTAGT
CGCGATTCGATAAATAAATC
TTGAGGAATACGTTTTGTGT
CAGGGTTAATTATTCCAACT
GTGCCAACCTCATTTAAGCA
CGGAACTTCTCTATAGAACT
GTGGTGTGAATACTCCACTG
ACTCGGTCTAGGGATTGGGC
TTAAGATGAATACGGCAGTC
ATATTGCCTTAACGATTGCG
TCACAGTCAACAATTTGCTT
GGACGCCAGGGGATACCTCT
ACGACAGTATCTTGGCCCTT
TCTAGGGAACTACTATTGTA
GTAGGCTGTGGATGTAGAGT
TCTAGGGACCTCCTATTGTA
TAAAACCGTTCCGATTCCAC
TATAGCATGTCATCCGGAAA
CATACCGGTCAGACACTAAT
AAGCGTGGCGAGCCCGCTGA
ACCTTATGCCATTCAATTGG
CAGGGTGAATCAGGGTCCCG
TGCCGAAGACATTGCGATCC
CTTTGCATTACCGTCTCGGG
GTGCCAACGTCAGAAAAGCA
TAGTGACTCCGTCGGTCTCT
ACGACCCAATCCAAATCCAT
CGCCGAAGACATCACGAGCC
CGCCGAAGACTTTGCGAGCT
TCTCACGCTAGTCAGAGCGC
ATTCGACAAAAGTGCACTCC
TGCACAGATCCCCTGTGTCC
CATAAGCACTCTACTGAGGC
GGGGATACCATAATTAAATC
CAGTATTACGGTCCCCGGTT
ACTGAGAGTTGACCGCGCCT
AGATTCAATAAACGTGGATT
ACCACGTGGTTCGATGTATT
TAAACTCGTTCCGAGTCCGA
CCGAAGGTGATTTAAATCCT
TCACACCTCCGGCCATTGCA
AATATCTACTGCACCGCATC
GTCTCGAAGCTTACACCAAG
CATAGCGGTCCACCACTAGT
ATCTCGTCCGTAGTATCAGC
GTGCGCCTCCATACTACTAG
TATACGTGATCCCATACAGC
GGGCTCAACTCGGCAATGGC
CTAGGATGGATACGGCCGTC
CTGGTCGTTATTAGTGCCGG
GTGGCAACCTCAAATAAGGA
GGAAGATAGCGTGTACACGG
AGATACAATTAGCGAGGATT
CTGGTCTTAGAAAACATTCG
ACCAGGTGGTTCTATGTGAT
CCCCATATGACCTTGGATCA
GGCCGCTAGGGGATACCTCT
CGCCACTTTTCTATAGAACT
CGCCTCTGATTGACACCTCG
CCTGGGTATAGCGATTGGGC
TCTAGGGTATTCCTAGTGTA
CAAAGATAACGAGTATACGG
CACCCTGGTCCACCACTAAT
CTGTTGTGAATGCTCCACTA
TGTTTGACCCAACCGTGGGT
GTACGCTGTGGATCTAGAGT
GTGCCAGCCTCTGATAAGGA
GGGCTCATCTGGGCAATGTC
CAGGGCCAATTATTCCTACG
TATAGCGTGCCATCGGGAAA
TCACACCTTCGGCCATTTCA
CTTAGGGCCCGGTCTGCGTC
CATACAGGTCCACAACTAAT
CTTAAGCACTCTACTAACGT
GTGAAAACATCAGATAAGGA
TTCCCCGTGTGCGGATGAAC
CCGAAGGTGACTTAAATCAA
ATATTGCCATAACGACTGCC
TATCACGCTTGTCACAGAGC
TTTCGCCTCGATAATCCTAG
GAGTGCACAAGTATTACATT
CACACTTCCATAAAGAGGTA
TAATGACCCCGTCCTTCTCT
ACCGTCATGTAAATGCTCAC
GACCGCCATGGGATACCTTT
CAGGGTCAATTATGCCTATT
TCGCCGCTATGCTCACGTTT
CGGGATCCCTTAATTAAATC
AGAACTGGGACAAGCACGAC
GTGCCGGTACCTATGCCTTC
CAAGCAGTGAACCACGTCTT
TAAAAGCGTTCCGATTTCGA
GTCTGGTCTGAAAAATTCGT
CGTCGAAGACATTGCGGGCC
GTGACAACCTCAGATAATAA
TCTCACGCTGGTCAGAGGGC
CGTATCATAACGCTCTTAGG
TATAGAGTGTCATCTGAAAA
CGAGTCGTCATTAGTGCCGG
AGCGTCTGCCATTCAATTGT
AGCTTATGCCTTTCAACTGT
ATAACGTATCCCGATTCCGA
AGGAGAGAAGGCGAAGTTCA
AACACCTCCATAAGCATGTA
GTGAGGCCATTTATAGGCGC
TTAAAGAAAAAATGATCGGG
GTCCGCCAAGGGATACCTCT
TCTAGGGAATTCCTATTTTT
TGAAACTCATCAATTCGCTT
GAGGTGTGAATGCTAAAGCA
CTAGGATGAAGACAGCAGTC
TATTTGACACAACCGTAGGT
AGATTCATTAAGTGAGGATT
TAGTGCCCCCGTCTTTCTCT
AAAACTTTGGTTTCCCCTTG
TTGAGGAAGACGTTTTGTGG
TCAAAGTCCGCAATTCGCTT
GAAAGACAATAAAAGGCAGC
ACGGATAGTTCACCGCCCCT
AGATTCCATAAGCGAGCATT
AGGTTATACCATTCAATTGT
TCAAAGTCAACGAATCGCTT
TCGACCCGGGGGCATATGGG
TACACCCCCATAAGGAGGTA
CACCCCGGTCCACAACTAAT
TGTATCAGAACGCTCCGAGG
AGCTTATGTCATTCAATTAT
CCTCGGTCGAGCGATAGGGC
TTCCGAGATGAGGAGAATAC
CTTTGGACTCGGTCTGCGTC
AGAAGAGAAGGTAAATTTCA
TGCCGAAGACATTGCGAGTC
GCGCTAATCACGGCAATGTC
GTTGTGATGGCATCTTGTGT
AGATTCAATAAGAGAGAATT
TCCACACATCATTACTTCTA
AAAACTTTTGTTTCCCCCTG
AGATTCAATCAGCGAGGACT
GATGGGATACGCCCTGCACA
CAGCGTCAATTATTCTTGCT
GGCAGATACCGTGTACACGG
AACACTTTTGTTTCCCCGGG
ATCATGCCATAACGATTGCC
TTCACCGTGCGCCAAGGAAC
CTGTTGTAAATGCTCCATTG
AACACTTATGTATCCCCTTG
TTAGGAGGAATACGGCAGTC
CTCCGGTCTGAAACGTTCGT
TCAAAGTCAACAATGTGCTT
TGCACCGTTCCCATTTGTCC
TACACCCGTCCACCACTAAT
GTAGGCAGAGGATCTAGAGT
ACTGATAGTTGTCCCCCCCT
CCTCGGACTAGAGATTGGGC
GTTGCGGGTTCTTCGTCTTA
CTCCTGTCGGGAAAATTCCT
TTTCAGCGGCAAACAACGCG
TTTACGATTTGGCGCCGTAT
TCACACCTCTGGCCATTTCT
CTCATCGTCATTAGTGCCGG
CCAGTAGTGTACAACGTCTT
CCTCGGTCTAGAGATTGGAC
GGAAGATATCGAGTATACGG
AACACTAGTGTTTCGCCTTG
CTTAAGCCCTCTACCGAGGT
TGTCACGCTTGTCAGATAGC
CATATCTTCTCCTCCGAATC
GTTTGGGCTCGGTCTGATTC
GGCCGCCATAGGATATCTCT
TCTCGGTCTAGCGATTGAGC
TGCTGCACCTCCGTTCAGCG
TAGTGACCCCGTCGGGCTCT
AAAACGTTGCCTACTGGACT
CCCTGTACAATACCTAACTT
GATAGCTACTCCTCCGTATC
ACCCCACACCTTTGTCAAAA
TGCGATTCCATAATTAAATC
GATGGGATTCGCCCTGCACC
CAGGGTCAATTATTTCTCCA
CTTGTCGTCGTTAGTGTGGG
GACCGCCATGGGATATCTCT
TTTGCAATGGTCCTATAAGC
CCTCGGTCTAGCGATGGAGC
CATACCTCCAAAAGGAGGTA
AGGAGAGAAGCCTAATTTCA
GTGAGCCCATATAGATGCGC
AGCTTGTGCCATACAATTGG
CTTGTCGCCATTAGTGCAGG
TCGGCGCTATGCTCACATTA
TCAATGTGAACAATTCGCTT
GATATCTATTCCACCGCATC
CACACCTCCATAAGCAGGTT
CTAGTAGTGAACCACCTCTT
AACACTTGTGTTTCCGCTTG
GGATTCAATTAGCGAGGATT
GTACACCTCCGGCCATTTCA
CCAGAAGTGAACCACGCCTT
CACACAGCTCCACCACTAAT
AGGTCTTGATTTAGGAACTG
AACACATGTGTGTCCCCTTG
GCACTAGATATCTTCCGAAG
GGCCAAGTTTATTAATTCAC
CCGAAGGTGATGTAAATCTG
GGCCGCCATGGGCTACTTCC
CTCCGGTCTTCAAAAATCGT
TGGACAACCTCAAATAAGGA
CAGCGTCGATTATTCCTACT
CCATTAATGAACCACTTCTT
TGTCAAGTGGTGCGTCGTGA
AAGTATGGATGTCTTGATCT
TCTTACCCTTGGCAGAGAGC
GTGGGCTGTGGATCTAGAGT
TCTGACGCTTGTCAGTGAGC
CGGGATTCCATAACTAAATC
TGGGGACCCCGTCGTTCACT
ACGGCGCTATGCTCACATCT
TCTGGGCGATTCCTATTGTA
CGCGATTCCATGATTAAATC
CTTCTGCGCAACTAAACCAA
GAGACTGTCCTAATTGCGGG
CATCACTTCTATATAGAACT
AGCTTATCCCATTCAACTGT
TCTAGGGACCACCTATTGTA
ACCGTCATGTAAAAGATTAC
GCGCCACATATCTTCTGATG
CTTGTCGTGATTAGTACCGG
CCGTGTCAATTATTCCTACT
GATCTCTACTCCTACGCATC
AGTGATACCGATTAAGGAAT
TCTCACGCTTGTCATTGAGC
TGTCAAGTTGTGCGTCGAGC
CAGACCTCTATAAGGAGGTA
ACCAAGTTGTTCTATGTATT
CCTCGGTCAAGCGAATGGGC
CTTCTGTCTGAAAAATTCGT
GAAAGAAAACGAGTACACGG
AGATCCAATAAACGAGGATT
CGAGCTAAGTTTGAAAATTT
TGGCTCATCTCGGCAATGTC
GGAACTGGAATCTAACTACT
GGCTAAGTTTATTAAATCAC
CTAGGATGAATACGGTGGTC
CCATCTAAACTCAATTAGTA
CACTCCTCCAAAAGGAGGTA
CCGCACTTTTATATAAAACT
TAGGGACCCCGTCGTTTTCT
TCTGCGCTATGCTCAGATCT
TTTGCGGGTTCTTCTTCGTA
CGCCGAAGACATGGCGAGCA
ACAACTAAGACCAGCCCGAC
AGCTTATGCCATTCGATCTT
TTGTGACGCGCGGGAGCTAT
TGCTTGACACAACCGTGCGT
TAGCGTCAATCATTCCTACT
AAGGCTGAATCAGGGTCTCC
TTAGCCCGTTCCGATTCCAA
TCTCACGCTTGACAGATAGC
ATGACACTGGACTCCCCAGG
ACTGATAGTTGACCGCACCA
CTGGTCGTCATTTGGGCCGG
ACATGACCAACATTTATCAT
AGGGGTGAACCTGGGTCTCG
CCCTATATATTACCTGACTT
TCTATCCGTGGGCACACGGG
TTGAGAAATACGGTTTGTGG
CTTGTCGACATTAGCGCCGG
CTTTAGCATAATCGGAGATC
CACACCGGTCCACCACCAAT
AGACTCAATACGCGAGGATT
ATCAGGTGGTTCTATATATT
TAAAACCGTTCCAAGTCCGA
TCTAGGGAATTACTATTATA
ACATGACCACGATCTGTCAT
ATAGTCGTCATTAGTGCCGG
ACGAAGACCTTGCGGGGTAC
ACCGTCATTCAAAAGCTCTC
TTGTTGTGAATGCCCCACTG
CTAGTCGTCCTAAGTGCCGG
CCAGTACTGAACCACATCTT
GTTGGGGCTCGTTCTGCTTC
ACATTACCACCATGTATCAT
GTACAATAGGACGCTAATCT
CGCCGACGAAATTGCGACCC
GCGCTCATCTCTGCATTGTC
CGGCACTTCGCTATAAAACA
CATACCGGTCGGCCACTAAT
TTGAGGCCATTTAGTTGCGT
ATCACTTGTTTTTCCCCTTG
AGCATATGTCATTCAATTGT
TAGTGCCCCCGTCGTTCCCT
TCTCACGTTTGGCAGAGAGC
AGGAGAGAAGGCATATATCA
GACGGGAGACGAATGAGGGG
GTGACAACCTCAGATTATCA
CTTTTTAGGATTCAAACCAA
ACAGATAGTTGACCGGCCCT
CGCCGATGGCATTGCGAGCC
GACTCGAAGCGTACATCAGG
CGCGATTCCATAATTGAATC
TCTATCCATGGGCATATGGG
TCTCACGCCTGTCAGATAGC
CTCAGGTCTGAAAAGTTCTT
AGTATCCGGGGGGATATGGG
AAGCTTGGCGACCCCGGAGA
CAAGATCAATTATTCCTACT
CAGGGTCAATTTTTCCCACT
GGCAGATAACGAGTCGACGG
AGGAGACTGGACTCCCAATG
ACCTAGTGGTTCTATGTATT
AGGAGGAAAGGCAAATTTCA
GTAGGCTGTGTATCTAGAGT
CCTCGGTCTGTCGATTGGGC
AGATTATTCCATTCAATTGT
TCCTTTCACGGCGATATACC
CACCGGTCTGAAAAGTTCGT
GGTGATACCTAATAAGGAAT
CTTGTCGTCTTTTGTGCCGG
GCACTCATCTCGGCAATGAC
GGAGCAAGGTTGCCGGGAGC
CTAGAGGTCATGAGTGCCGG
TAGTGACCCCGTAGTTCTTT
CACCGAAGGCATTGCGAGCC
CTTTTGGCTCGGCCTGCTTC
TCCCCGCTATGCTCACATCT
ACAGATGTGCGAACATTTCT
TAGTGACTCCGCCGTTCTCT
CTCCTGTCTGAAGAATTCGT
ATCAGCTAAGGAGATCACTT
TAGGGTCAATCATTCCTACT
GTGTCAAGCTCAGACAATGA
CGGGATCCCATACTTAAATC
CCCTGTATAATAGCTAACTT
ACCCGTCCGCTATGACCGGT
ATCACTTTTGTATCCCCTTG
CACACACCCATAAGGAGGTA
CAGGGTAAATTATTCCTCCT
GTTTAAGCCGTCCCCGCTTC
GTACGCTGTGGAGCTAGAGT
TCAGCAGATATCTTATGATG
GGCCGCCATGGGAAAGCTCT
TCAAAGTCAACAATTCCTTT
TCTCTCCGTGGGCATATGGG
GCCCACCCCATGACTTACTT
TCACACCTCCGGCCAATTCA
TAGGGTCAAGTATTCCTACT
AACACTATTGTTTCCCCCTG
CATACCGGTCTCCCACTAAT
CGGGATTCCATAATTCAATC
TTCACAGCGCGCGGATAAAC
TCCGGAGAGCTCCGCAGTCA
TCAAAGTCAACAATTCGCAC
TCAAAGTCAAGAATTGGCTT
AGCTTATGCCATCCAACTGT
CATCCTAGCTGCCACATGGT
TCCGCCGCGTGCTGTGAACA
TAGTCACCGCGTCGTTCTCT
CTCCGATCTGATAAAGTCGT
CATACCGGTCCACCTCTAAT
TCAAAGTCAACCATTTGCTT
GTATCGAAGCGTACACCCGG
CTCCGGTCTGAAAATTTCGC
CGGAATTCCATACTTAAATC
CGCCACTTCTCTATAAATCT
CAACACCGTTTCGATTCCGA
GGCCGCCATGGGGTACATCT
TAAATGAGCTCTGTTTCAGT
TCAAAGTCAATAAGTCGCTT
CCCTGTATAATACCTAACAT
TCTATCCGCGGGCGTATGGG
ACCCGCTACACGCAGTAGTT
GGCCGCCATGGGTTACCTCG
TCTCACGCTTGTCAGAGGAC
GTGAGGCCATGAAGATGCGC
GTCCCGAAACGTACACCAGG
CAAACCGGTCCACCACTTAT
CTTTGGGCGCGGTCAGCTTC
CGCCTAAGACTTTGCGAGCC
GAGGTCCTTCCGATCCGTCC
CTACGATGTAGGAAAACTGG
CCTATCCGAACTCACTGAGG
ACCAGGTGGTTCTATGTCTG
CGTATCAGAACACTGTGAGG
ATATTGCCATAACGATTCCG
AGTGATACCTAATAAGTAAC
TAAATGCAGGTGAGGGCATC
GTTACACCCTCAGATAAGGA
TGCACCGATCCCCTAGGTCC
CAGGGTCAATTTTGCCTACT
TATAATAGTAATCCATACAA
CCACGGTCTTGCGATTGGGC
AAGGGTGAAATAGGGTCTCG
AAGCATGGCGGCCCCGGTGA
GAGTGCGATAGTGGAAGTAT
CTCCGAGCTGAAAAATTCGT
AGGAGAGAAGGGGAATTACA
GTGAGAAATACGTTTTGTGG
TGAGGTCCCGACGACCATGT
TCAAGGTCAACAAATCGCTT
TATACTGTGTCATCTGGAAA
CACATCTACTCGTCCGCATC
TTGAGGCCATTTAGATGCGG
ATCACCGCTCGCGGATGAAC
GATATCTACTCCGCCGCATC
TAAGACCGTTCAGATTTCGA
ACTATCCGGGGGCATAATGG
CCAGTAGTAAACCTCGTCTT
CCAGTAGTGAGCCACGGCTT
GTGTGGGCTCGGTCTGCTTC
AGCCGAAGACATTACGAGCC
CAGTGTCAATTATTCCTACC
CTCTCGAAGCGTACACCAGG
TCGGGAGAGCTCAGGAGTTA
GTTTTGGCTCGGTCTGCTTC
GTCGCGAAGCGTACACCAGG
CCTCGGTCTAGCGATTAGTC
ATGAGACTGGCCTCCCAAGG
TTCACGGTGCGCGGAGGAAC
AGCTTCAATACGCGAGGATT
TCCCGGAGTTATCTATGGGG
CAAGGTCAATTATTCCTACA
TCACACCTGCGGACATTTCA
CTTTAGGCTCGGTCTGTTTC
GGCAGATAACGAGTCCACGC
ACTCACATACAAGTGCACAC
GGCAGACAACAAGTACACGG
CCTGATGATCCGGTGTATGT
GCGCTCATCTCGGCAACGCC
TATTGACCCCCTCGTTCTCT
GGCAGATACGGAGTACACGG
CAGACCCCCATAAGGAGGTA
AGATTCCATAAGCGAGGATC
GCGGGTAGGGGTGGGATGAT
GTGCTCATCTGGGCAATGTC
TCCAAGTCAACGATCCGCAT
CGCGAACCCATAATTAAATC
GTTGTCGCCATTAGTGCGGG
GTCTCGAAGCTAACACCTGG
GGGAGATAACGAGTACACTG
AGGAGAGATGGCAAATCTCA
GTAGGCTGTGGATCCAGAGT
AGTGCTACCTAATAAGGCAT
CAGACCGGTCCGCCATTAAT
TGTTTGACAAAACCGTGTGT
ACAACAGATATCTTCTGATG
TTCTGGAAGCGTACACCAGG
GATTAACAAGGTGACCTTCC
TATAGCGTATCATCTGGTAA
AGCTGCAATAAGCGAGGATT
CCAGTAGTGATGCACGTCTT
AGCTTATGCCCTTCAATTTT
GCGCTCATCCCAGCAATGTC
CGCAGATAACGAGTACAGGG
CTTAAGCACTCTACGAAGTT
TTCAACGCGCGCGGATGAGC
TGCTACAGCTCCGTCCAGCG
TCGCGAGAGCTCAGTAGTCA
GCACCAGATATCTTGTGATG
CCAGTAATGAACCACCTCTT
CGGGATCCCATAATTAACTC
GGCGAAGTTTATTAACTAAC
GGCTGCCATGGGATACTTCT
CTAAGATGAATACGGCACTC
CAACACCGTTCCGATTCCGA
GTGACAATCTCAGATGAGGA
TGCACCGGTCCCCCGTGTCC
ATCACTTTTGTTGCCCCTTG
CGCCGAAGACATTCCGAGTC
ACATGACCACCGGCTATCAT
CCGAAGGTGGTTTGAATCTC
ATCAGCGTGGGGGCGTAGTT
ACTGATACCTAATAAGTAAT
CTTATTAGCATTCAAACTAA
TCACACCTCCGGCCGTGTCA
CTTCACTGCTTCACAAACAG
GTGACAACTACAGATAAGGA
AAGGCTAGACAAGTCGATTG
CGGGATTCTATAATTAACTC
AGATTCGATAGGCGAGGATT
CAGCGTCAATTATTCCTACA
AACACTTTTGTTTGCCCTAG
ATTGTCGTCATTACTGCCTG
TAAAACCGTTCCGGTTCCGC
CCAGCAGTGAACCACGTTTT
CTATTTGGGCATAGCTGCGG
CCAGTCGTCATTAGTGCCGG
GTTGCGGGTTCTTCGTCTTG
AAGCGTGGCGACCCCAGTCA
TCGGCGCTATGCTCAGATCT
CCTCGGGCTAGCGACTGAGC
GATGTCTACACCTCCGCATC
CTTGGATGTATACGGCAGTC
ATGGTACTGGACTCCCAAGG
CTAGTCGTCAAGAGTGCCGG
CTAGGAGGAACACGGCAGTC
GTGAGGCCATTTGGATGCGA
GTTCGCCTCCATACTCCTAG
CTTGTCGCCATTAGTGACGG
TCGCTCATCTTGGCAATGTC
GCGCTCATCTTGGCTATGTC
ACACGCCAATTCAACGCAGC
CCTATCCGAACGCACTGAGG
CTCCGTTCTGAAAAATACGT
CGTCACTTCTCTATAAAATT
CTTGTCTTCTTTTGCGCAGG
GCCTCCAGCTTTCTATTCAG
TGTTACTCGCATGGACCAGC
GGACGATAACGAGTACCCGG
CTAGCATGATTACGGCAGTC
CGTGGGATTGGACTAAGCGT
CTTAAGCATTCCACTGAGGT
CGCCGAAGACATTGTGAGAC
TGTCAAGTTGTGCGGGGTGT
CTCCGGTCTGGAAATTTCGT
AAATCGCTGAGATTATCAGT
CCTGATAGTTGACCGCCCAT
TTCACGGCGCACGGATGAAC
TCGGGAGAGCTCAGTAGTCT
GTGAAAACCTCAGATATGGA
ACCGTAATGTAAAAGTTCTC
ACTTCTCCCCCACCCGTACG
CAGGGTCATTTATTCCAACT
CCGAATGTGTTTTTAATCTA
CCTATTAGCATTCAATCCAA
CACACCTCCGGAAGGAGGTA
CCTCGGTCTAGCGGTTGGTC
GCACCAGATATCTTATGGTG
GGCCGCCATGGGATGGCTCT
CCGAATGTGATTTAAGTCTA
TATTTGACTCAACCGTGGGT
TGCTGCATCTCCGTACAGAG
TGCTGCCTCTCCGTCCAGTG
CGCCGAAGACAAGGCGAGCC
CCAGTAGTGAACCACTTGTT
CAGACCGGTCCACCACAAAT
TCTGTCAGGGGGCATATGGG
AACAGTATTGTTTCCCCTTG
ATTCCCATAGAAATACACAC
CTAGATTGAATACGGCAGTC
CGCCGAATCCATTGCGAGCA
GTGATAACCTCCGATAAGGA
TCGGGAGAGCTCAGGAGTCT
TCTCACGCTTGGCAGGGAGC
CCTAAGGTGATTTGAATCTA
GTCTCTAAGCGTACACCAGG
GGGAGATAACGAGTAAACGG
GCGATCATCTCGGCAATGGC
CGGGATTCCATAATTAACCC
CCAGTTCTGAACCACGTCTT
CTTATTAGAACGCTCTGAGG
CGGGCTTCCATAATTAAATC
AGCTTCGTCCCTTCAATTGT
ACTGATAGTTGACGGTCCAT
CCAGTAGTGAACCGCGTATT
TAGTGACGCCGTAGTTCTCT
CACACCGGTCCTCCACTAAT
TTAACCTGAATACAGACGAA
CTTTGGGCTCGGTATCCTTC
CTATTGTGTGCATAGGTGGC
TGTTTGCCACAACCGTAGGT
CGCCGAAGACCTTGCGTGCC
TCTATGGAATTCCTAGTGTA
CCTTTTCACCACCCTTTCGC
GCGCTCATCACGGCATTGTC
CTTGTTTTCATTAGTTCCCG
ACCGTCATGTAATAGCTCTG
CCAGTAGTAAACGACGTCTT
GTGACAACCTGAGATAATCA
AGGAGAGAAGGCAATTTTTA
ATGCGACTGGACTCCCAAGG
CCGAAGGTGATACAAATCTA
TAGGGTCAATTATTCTTACT
CGGGATTCGATAATTAAATC
CGGCACCTCTCGATAAAACT
AGATTCAATTAGCGAGGCTT
GATACGGTATATATCCAATC
TCCTCGGCATGCTGTGAACA
CCAAAGTCAACAACTCGCTT
TGAAGATGTGAGTCAACTGA
CTTATTAGCATTCAATCCAA
ATGAATTTTAGGTGCAGCCC
CTAGGATGAATATGGCAGAC
GATGAGATTCGCCCTGCACA
TCATGACTACCATCTATCAT
ACAACTGTGACCAGCACGAC
GCGCTCATCTCGCCAAGGTC
TCACACCTCCGGCCTTTTCA
CCAGTAGAGAACCACGACTT
TCGGGAGAGCTCATTAGTCA
CTCCGGCCTGGAAAATTGGT
GTAGGCTGTCGATCTAGAGT
TAAAAGTGAACAATTCGCTT
CTCGGATGAATACGGCAGTG
CGGCATTCCATAATTAAACC
GGCCGCCCTGGGATAGCTCT
ATTGATAGTTGACCGCCCAT
TCTAGGGAATTTCTAATGTA
GGGCTCATCTCGGCATTGTC
CCTATTAGCGTTCAAACCAA
GGAAGATAACTAGTAAATGG
TCTGACGCTTGGCAGAGAGC
TTTGCAATGTTCCTATAGGC
GGCCGCCATGGGATCGCTCT
CTCCGGTCGGGAAAATTCCT
AGAGATACCTAATAATGAAT
CGGTGAATACATTGCGAGCC
AAATGCAATAAGCGAGCATT
CGCGGCAGACATTGCGAGCC
AACTGTGTGACTAATAGTTT
CGGCACCTCGCTATAAAACT
AGGGGTGAATCAGGGTGTCG
AAGCGTGGCCACCCCGGTTA
TAGTTACCCCGTCGTTCGCC
TTTGCAATGTTCCGATAAGC
AGTTCGTGACCTTGGGAAGC
AGCTTATCCCTTTTAATTGT
CATATCTACTCCTTCCCATC
GGCGAAGTTTATTCATTCAC
AGCTTATGCCAGTCAATTGG
CTCCGATCTGAAAACTTCGT
CATACCGGTCCACCTATAGT
CCAGTAGTGACCCACTTCTT
GTGCCAAGCTCAGATAAGGA
TTCAGCGCGCGCGGATGAAC
AGATTAAATAAGCGAGGATA
CCTCGGTAAAGCGATTGGGC
GGCCGCCATGGGGTACCACT
CACGATCACGGCGCTGAAGA
TCACCAGATATCTTCTGATG
TCAAAGTCAACAATGAGCTT
GAGCTCATCTCGGCAATATC
GTCACAACCTCAGATAATGA
ATGAGAACCTCAGATAAGGA
TGCTGCATCTCCATCCAGCC
CGGCACTTCGCTAGAAAACT
CCCCGGTCTATCGATTGGGC
CAGGGTCAACTCTTCCTACT
TGCTGCACCTCCGTTTAGCG
GGGCGCCATGGGATAGTTCT
AAGGTTGAATGAGGGTCTCG
GGCAGATAACGAGTCCACGT
TAAGACCGTTCCGATTCCTG
GTCCGCCATGGGATACGTCT
GCGTTCATCTAGGCAATGTC
GCGAGAGAACGAGAGAAGAG
AGATTCAAGAAGGGAGGATT
TCCGCGACGTGCTGTGAACA
CGTCGAAGAGATTGCGGGCC
GGAAGATAACGAGTACGCAG
CTAGGATGAAAACTGCAGTC
CACACTTTTGTGTCCCCTTG
GAGTGACCCCCTCGTTCTCT
GATCCGCGATCCCGCGAGGG
AAGAGCCAATCAGGGTCTCG
TGTATCCGGGGGCATATGGG
GACAGATAACGAGTACACCG
ATGTCGGTACCTATGCCTTC
CTTGTTAGCATTCAAACAAA
CCTAAGGCGAACACGGCACC
CGTCGCTTCTCTATAAAACT
AACACTTGCGTTACCCCTTG
GCGCCAACCTCAGATAAGCA
CATATCGACTCCTCCTCATC
CTGGATTCCATACTTAAATC
GAGGTAACCAGCCCATAATA
AAGGGTGAATCAAGGTCTCG
AGTAGAGAAGTCAAATTTCA
CGAGACGGACTCCCGCACTT
GCTAGGGAACTCCTATTGTA
CCTCGGTCTAGCGAGTGGGG
TAGAGCGTGTCATCAGGAAA
CGGAGACTGGTCTCCCAAGG
ACCTTATGCCATTTAATTGT
AACGGTTTCGAGTATTGTGC
CACACCGGTCCACGACTAAG
CGCGAGGACTAGATGTGGGC
ACACACATAGAAGTACACAT
TTTGGAGTTTTTTCGGCATG
GTTACAACCTCAGGTAAGGA
CAGCGAGGGACGGAGTTCTA
CAGGGTCTATTCTTCCTACA
GGAGGCTGTGGATCTAGAGT
TAAGACCCTTCCGATTCCGA
GTTCTCCTCCATAATCCTAG
TATAGCGTGGCATCTGGAAT
GCGATCATCTCGACAATGTC
AGATTCAATATGCGAGGAAT
GCACCAGATATCTTCCGAAG
GTCCAGTAGCCCAATAACGT
ACCGTCATGTAAAAGCTCAT
GGTCTGCCGCGACGACCCTT
ATATTGCCATAACGATTGAC
TGCTGCCTCTCCGCCCAGCG
TATACCGTATCATCTGGAAA
TTTGCAGGATTCACCTGCTA
AGATTAAATACGCGACGATT
ATGGGACTGGGCGCCCAAGG
CCCTGTATAATACCTAAATT
CCAGTAGTGAGTCACGTCTT
CTGAGGAATACGTTTTGTAG
GTACGTCTCCATAATCCTAG
CTAGGTTGAATACGGCACTC
ACTGATAGTTGACAGCCCAT
TAGTGACGCCGTTGTTCTCT
GTAGGCTGTGGATCTAGAAT
AGATGCAATAAGCGAGCATT
CAGGATTCCATAAGTAAATC
CGTCACTTCTCTATAAAACA
GGCGAAGTCTATTAATTCAC
ACAGTAGTGAACCTCGTCTT
TCCAGGGAATTACTATTGTA
TTTCAGCATGGATACGCCGA
CCGAAGGTGAATTCAATCTA
CTAATCGGCATTAGTGCCGG
TCTCACTGTTGTCACAGAGC
GTGCCAACCTCAGATAATCA
CCACTACTGAACCACGTATT
ATATTGCCATCACGATTGCG
CGCCCAAGACATTGCGAGCT
GGACGATAACGAGTACAAGG
GGCCGCAATGGGATAGCTCT
CAGGGTCTATTCTTCCTACT
GTTATAACCTCAGATAAGGA
TGGGTGACACAACCGTGGGT
CTTTCCGGTCCACCACTCAT
ACTGATAATTCACCGCCCCT
GTTAAGCATTCTACTAAGGT
CCGCAGGTGATTTAAATCGA
GTTCGCCTCCATTATACTAG
TTTATCCGGGGGCATATGGT
GGTCATCTAGAAAAGACAGA
TGCTGCATCTCCGTACAGCG
CACACCACCATGAGGAGGTA
AATACCGGTCCTCCACTAAT
TGCTGCATATCCGTTCAGCG
AGTGAGACCTAATAAGTAAT
CACACCTGCATATGGAGGTA
AAGGGTGAATCAGGGACGCG
TAGCAGCAACGCGAGCCTAC
TTCACCGTGCGCGGATGAAT
CGGCGAAGAAATTGCGGGCC
CATAAGGCCTTTGGTCGACT
AGATCCAATACGCGATGAGT
TGCTGCCTCTCAGTCCAGCG
CCAGTCGTGAACCAAGTCTT
GTGACAACCTGAGATAAGCA
ACTGGTAGTTGAGCGCCCCT
TATATCCGTGGGCATATGGG
TATTGTACCACAGTGCATAC
TGTTTGACACCACCGTGGCT
ACGACTGGGACCAGCACGAC
ACCGTCATGGAAAAGATCTC
TGTTTGACACAACCGTGGTT
GCGCTCATCTCCGCAAAGTC
TCCTGTATCTCCGTCCAGCG
ACTCACATATCAGTACACAC
AGCTTCTGCACTTCAATTGT
CCTCAGTCTAGGGATTGGGC
TCTCACGTTTGTCAGGGAGC
CATACCGGTCTACCACTTAT
CCGAAAGTGACTTAAATCTA
GAGGGTCAATTATTCCTTCT
TAAAATCGTACCGAGTCCGA
GATACCCCCATAGGGAGGTA
CTAGTCGTCAATAGGGCCGG
ACTGATAGTTGACCGCACTT
TTACACCTCCGGCCACTTCA
GTCGACCATGGGATACCTCT
TGTTTGCCACAACAGTGGGT
GGGAGGCCATTTAGATGCGG
ACTGGCACGTAAAAGCTCTC
CATAGCGGTGCACCACTAAT
AGCCTAGGCCATTCAATTGT
GGCAAATAACGAGTACACCG
TCTCACTCTTGTAAGAGAGC
CAGCCTCAATTATTCCTACT
AGGCCGGTACGTATGCCTTC
CCGACGGTGCTTTAAATCTA
TCCGCGGTCTGCTGTGAACA
CCTCCGTCTAGCGATTGAGC
GACCCTTTTGTTTCCCCTTG
TCGACAACCTCAGATAAGGA
CCCTGTATAATATCTAACTT
GCAGTAGTGAACCCCGTCTT
TCATACCTGCGGCCATTTCA
CAGAAGGTGATTTGAATCTA
GTGACGACCTCAGAAAAGGA
TTGACCGCGCGCGGATGAGC
CGGCACCTCTCTATAGAACT
CTCGACAGTGTTATAGCTAG
GCGCTCATCTCGACAGTGTC
GGCCAAGTTTAATAATTCAC
AACTCTTTTGTTTCGCCTTG
AGGAGAGACGGCAAATTACA
GTGACAATCTTACATAAGGA
GGCCGCCAGGGGATCCCTCT
CGCGAATCCATAATTAAATC
GCGGTCATCTCGGCAAAGTC
AAGGGTCAATTATTCCTAAT
AGGAGAGTAGGCAAATTTCG
CAGGGTCAATCACTCCTACT
AGGTTTTGCCATTCAATTGT
TCAACGTCAACAATTGGCTT
CTTATTAGGATTTATCCCAA
TCGATCAGCTCGGCAATGGC
CCAGGATGAAGACGGCAGTC
GGCCGCCATGGGTTACCTCA
CTTAATCACTCTACCGAGGT
CGAGTAGTGAACAACGTCAT
CTTGTCGCCACTGGTGCCGG
AACCTTATTGTGCCTCGGGT
AGTGATACCTAACGAGGAAT
GGCAGAGAAGGCAAATTTCA
ATGCCGGTAGCTATGCCTTC
GTGCCAACCTCAGAAAAGTA
GACTCGAAGCGTACACCAGG
GCCCACCATGGGATACTTCT
TAGGGAGAATCAGGGTCTCG
GGAAGATATCGAGTACAAGG
ATGAGACTCGACTCTCAAGG
CTTTGGCGTCGGTCTGCTTC
CGCCGGAGAGATTGCGAGCC
CGCTGAGGACAGTGCGAGCC
CTTACTAGCATTCAAACGAA
GGCTGATAACGTGTCCACGG
ATATCCAATGAGCGAGGATT
TAAACTGTCTCGTTTTGGTC
TATAGCGTGTACTCTGGAAA
GTGACAATCTAAGATAAGGA
TGCCGAAGACTTTGCGAGCC
ATGCCGGTACCTATTCCTTC
ACTCTTCGCATTGGCAGATG
ACTGATAGTTGACGGCACCG
TACTCGACACAACCGTGGGT
CAGGGTCACTTATTCCGACT
CTCCAGTCTGGAAAATTCGT
CGACGAAGACATTACGAGCC
GGTTTGACACACCCGTGGGT
GGCGAAGTTTATTAATTCTC
GGCTGCTATGGGATACCTCT
GATGGTATTCGCCCAGCACA
GTGACAACCTCAGGTACGGA
CCTCGCTCTAGCGATTGAGC
CGCCGAAGACCTTGAGAGCC
AGGCTACATCAGATCTTCGC
GATATCTAGTCCGCCGCATC
CGCCCGTTATCCATTCTAGT
CGCCGGAAACATTGCGAGCC
TATTGCGTGGCATCTGGAAA
CGCCGAAGACATTGCAAGCG
GGAGCTAACCGCCATTCCTC
TTTGCGGGTTGTTCATCATA
TGCTGGCTCTCCGTCCAGCG
AGGAGGTGGTTCTATGTATT
GGCGTCCATGGGATACCTCT
CTTTGTGGTCGGTCTGCTTC
AGAGAGTCTCATATGTGTTA
AGCTTATGCCCTTCGATGGT
ACTGATAGTAGACCGCCCCA
AGCTTATGCCATACATTTGT
CTAGGAGGAATAGGGCAGTC
GCGAAGGTGATGTAAATCTA
TCTGGGGGATTCCTATTCTA
TCTATCCGGGGAAATATGGG
GTCTCGAAGCGTACTCCCGG
ACCAGGTGCTTCTGCGTATT
AATTGAGTGTCATCTGGAAA
CTTGTCGTCGTTGGTGCCGG
GTGTGCCGCTATGCAGGCCC
TCCGCGGCATGCTGTGAACA
AGGAGAGAAGGCAGATTTAA
CTAGTCTTCATGTGTGCCGG
GTTTCCACTCTAGCGACCGA
GTGAGTCCAAGTAGACGCGC
CTTAAGCACTCTAGCGAGGT
CGCCCTATGTGTAACACAGC
TATTCGTTTGTTTGGGTGCC
ACATTCAATGAGCGAAGATT
CAGGCCAGCTTTCTATGCTG
TTCACCTTGCGCGGATGAAC
GTCTCGTAGCGTACACCTGG
GCACCAGATTTCTTCTGATG
ATATTGCCATGACGATTGCC
CTTTGAGCTCTGTCTGCTTC
TTTGAGGCAGTGGCGAAGTA
CCCTGTATAATACCCACCTT
TTTATCCGGGGGCATAGGGG
CGTCGAAGACTTTGAGAGCC
CAGGGTCAATCATTACTACA
CTTGTCGTCGTGAGTGCCGG
AGGAGAGTAGGCAAATTCCA
GGGGTGCTCGGTCTGGGGAT
GTTCGTCTACATAATCCTAG
CGCCGAAGACATTGCAAGTC
ACGAGGGGGTTCTCTGTATT
TTTGAGGGTTCGTTATCTTA
TTGGGATAGCTCTGTAGTCA
GAGGTGTGGGAGAGGAATCA
GTGACAACCTCCGATATGGA
TCACGGGTATACAGTAAGTA
CGTATCTACATTAGTGCCGG
TTGAGGAACACGTTGTGTGG
GTGACAACCTCAGACAGGGA
AACACTTGTGTTGCCCCTTG
CATATCTACTCCTCCACAGC
ACGGACATGTAAAAGCTCTC
ACAACTCGGACCAGCACGAC
ACCGGTAGCTGACCGCCCCT
AGCTTATGCCAGTCAATAGT
TAGTGACCTCGTCGATCTCT
CCGAAGGTGGTTTGAATCTA
GTTACAACCTCAGATAAGGC
GGAAGATAACGAGTTGAGGG
ATTACCCGCTCCGACTGGAA
CTTAATCACTTTACCGAGGT
CTTAACCACTCTACTGAGAT
CGGAGAGAAGGCAAATTTTA
GCGACGTGACGTCCAGAGGC
CCTGTCATGTAAAAGCTCTC
TCCGACGCTTGTCAGAGAGC
TATGACCGTTCCGATTCTGA
CCAAGAGTGAACCACGTCTT
CATACCGGTTCGCCACTAAT
CTAGGAGGACTACGGCAGTC
TCTAGGGAATTCCAATTGTT
CTTAACGGTCCACCACTAAT
GGCCTCCATGGGAGACCTCT
GCGGTCATCTCAGCAATGTC
TCGGGAGAGCCCACCAGTCA
GGCAGATAGCGAGAACACGG
GATTCCGGTCCACCACTAAT
GGGAGAACCTCAGATAAGGA
GTGATAACATCAATTAAGGC
CTTGATATCACTCGGAATGT
GTGTTGTGAATACCCCACTG
CACACAGGTCCACCAATAAT
TAAAACCGTTCCGAGTCGGA
AGATCTAATAAGCGAGGATT
CACGCCCCCATAAGGGGGTA
CTAGTCGTCATTAGGGCCGG
TCCGCCGCTGGCTGTGAACA
AACACTTTTGTTTCCACCTG
AGCTTATGCCTTTCGATTGT
CAGGGTCAATTATTACTATT
AGTATCATAACGCTCTGAGG
CAGGGTCCATTATTCCTAGT
CACACCTCCACAAGGAGCTA
CTAGTCGCCATTACTGCCGG
CTTGTCGCCATTAGTTCCGG
CGGCAAAGACATTGCGAGCC
TCGGGAGAACTCAGCAGTCA
CTCCAGGACCCTATATTAAG
ACCAGTTGGTTCTATGAATT
CCGCGGTGTAGCGATTGGGC
ACAGTAGGGAACCAAGTCTT
CTGTTGTGAATGCTCCACTC
CGCCGAAGACATTGATAGCC
CGAAGATAACGATTACACGG
TAAAATCGTTCCTAGTCCGA
CAGCGTCAACTATTCCTACT
CGGGACTCCATATTTAAATC
GGCGAAGGTAATTAATTCAC
TGTCAAGTCGTGCGTCGTGT
CTAAGATGAATACCGCAGTC
GTGACAACCACAGATAAGCA
TAAAGAGTGTCATCTGGAAA
CCAGTATTGAACCATGTCTT
AGATCCAATATGCGAGGATT
ACACGTGCCTCCTAGAAGAT
AGAGCCAATACGCGAGGATT
TGCACTGCTTACTCCCCCCA
CCGCTCATCTCGGCAATGAC
AGAGATCTTCGTCTCCCGGG
AGCTTATGCCACTTAATTGT
GGAAGGTCAGTCAACCCTAT
TCGGCGCTATGCTCACACCT
TCACACCTCCGGCCATTAGA
TTCACCGCGAGCGGATTAAC
GATGGGATTCGCCCCGCACA
CAGCACTTTTCTATAAAACT
TTTACCGTGCGCGGATGAAC
GGAAGACAACGAGGACACGG
TAAGACCGTTCCGAGTCCGA
ACACCCGTGCACAACTAGTC
AGATTCAATAAAGGAGGATT
CAGCGTGGCGACCACGTTGA
CACACCTCCGTAAAGAGGTG
CATACCGGTCCGCGATTAAT
ATGCCGGTTCCTATGCCTTC
ACCGTCATGTAAACGCTCTC
TCGGCGCTATGCTCACATTC
CTCCGATCTGAATAATTCGT
CTAGAAAAAATACGACAGTC
CTAGGATGAAGACGGTACTC
AGTTTCAATCAGCGAGGATT
ATCACTTTTGTTTCTCCTTG
CCAGTTGTGAACTACGTCTT
AGGAGAGAAGGGAAGTTTCA
TATATCTACTTCTCCGCATC
GGGGAATTGACTAATTCTGA
TCGAGGGAATTCCTATTGTA
CGTCCCAGAACACTCTGAGG
CTAGTAGTGAACCACTTCTT
TAAGACCGTTCCGATTGCGA
CAGGGTCAATTATTCGTTCT
TCTCACGCTTGTGATAGAGC
CGCCGAGGACATTTCGAGCC
GCCCTTATCTCGGCAATGTC
TCACACCTCCGTCAATTTCA
CTAGTTGTTATTAGTGCCGG
TAAGCCCGTTCCGATTCCGA
CGTATCAGCACGCTCGGAGG
GATATCTTCTCCACCGCATC
GTAGGCTGTGGATCTATAGT
AGTGATACCTAAGAAGTAAT
TAAAACCGCTCCGATTACGA
GTCTGGAAGCGTACACCAGG
CGCCGAAGGCACTGCGAGCC
CGCCGACGACATTGTGAGCC
GCAAGATAACGAGTACAGGG
CTAGAATGAATACGGCACTC
ACTATAGAGCTAGCGGTCAC
CCGTGGGCTCGGTCTGCTTC
CACACCTCCGTCAGGAGGTA
CGGCACTACTCTATAAACCT
CAGGGTTAATTATTGCTACT
CCCGCTTTGCCCCTTGTCAG
CACACCCGCATAAGGAGGTT
CATTGGGCTCCGTCTGCTTC
CGCCGAAGACAATACGAGCC
GATATCAACTCCACCGCATC
GGGTGATAACGAGTACACGG
TCCATCCGGGGGCATATGGA
TCTAGGGAATTCCGATAGTA
GCACCAGATCTCTTCTGATG
AGCTTTTGCCATTCGCTTGT
CTAGTGGTCATGAGTCCCGG
CATATCGACTACTCCGCATC
GCAACTGGCACCAGCACCAC
TTCACCTTGCGCGGAGGAAC
CTCACCTCCATACGGAGGTA
CCTCGGTCTCGCGATTGGAC
CCAGTAGTGAACCAAGTCTC
CAGGTTCAATGATTGCTACT
AACGGTTTTGTCCACCGGCT
AGTAACTCCTAATAAGTAAT
CTTTTTCGCATTCAAACCAA
ATCTCGAAGCGTACACCAGG
CCTCTACATACGTTAGGGTT
CCTCACGCTTGTCAGAGAAC
TCATCCGCTATCCTAACAGG
CTAGACGTCATTTGTGCCGG
TCCCACGCTTGTCAGCGAGC
GTCAGGCCATTTAGATGCGC
ACTAGGTGGTTTTACGTATT
CTTGTCGTCAGTAATGGCGG
CCTCGGTCTAGCGATTGAAC
GCAACTTACGCCCAAGCTAT
CACACCTCCATGAGGAAGTA
CCCGTAGTGGATCACGTCTT
CGTCGAAGAAATTGCGAGCC
CCGTAGGTGATTTAAAACTA
ACTGATAGTTTCCGGCCCCT
CGGGACTTCTCTATAAAACA
CCAGGAGTGAACCACGGATT
TCAAAGTCAAGAATTCGGTT
GTAGGCGGTGCATCTAGAGT
AGATTCAAAAAGTGAAGATT
AACAGGTGGTTCTAGGTATT
CTAAGATGAACACGGCAGTC
ACTATCCGGGGGGATAAGGG
CTAGAATGAATACGCCAGTC
TACTGCATCTCCATCCAGCG
CGTATCAGTAGAATTGGGGC
TATAGAGTGTTATCTGGAAA
CGTATGAGAACGCTGTGAGG
ACCGATAGTGGACCGCCCCT
CTTATCGTCATTAGTGCCGA
TCGGTAGAGCTCAGTAGTCA
CTGGAATTAATACGGCAGTC
CGGTGAAGACCTTGCGAGCC
CCAGTAGTCAACCCCGTCTC
TGTTGCCTCGCCGTCCAGCG
AAGGGTGAATCAGGGTCGCG
CATACCGGTCAGCCATTAAT
TGGTAACAGCCATTCCCAGA
ACCAGGTGATTCTATGTACT
CCTCGGTCTAGCGATTATGC
TGATTACATCTCTGAGGTCA
GCACTCCTCTCGGCAATGTC
CGCATAAGACATTGCGAGCC
CAGGGCCTATTATTCCTACT
CACAGCCCCATAAGGAGGTA
AGATCAAATAAGCGAGGATT
CCAGTAGTGAGCCAAGTCCT
GTGAAGCCATTTAGATGCGA
CTAGTCGTCATTAGTGGCGG
TCGGCGGTATGCTCACATTT
TGCCCAAGACATTGCGAGCC
CGAATCAGAACGTTCTGAGG
TGCACCGATCCCATGTGTCC
CTTATTAGGATTCAAAACAA
GGCCGCCATGGGATTCCTCA
GGGGGTGCACAAGCGCGCTG
TCTACGGAATTCCTATTTTA
GTTCCAACCTCAGATAAGCA
TTCATCGGGCGCGGATGAAC
TCTTAAGCTTGTCAGAGAGC
TCACGGACTCCCAACGCATG
CTTGTCGTCACGAGTGCCGG
GTGACAAACTCAGTTAAGGA
ACCCGAACGGAGAGGTACAA
CACACTTTTGTTTCCCATTG
CTTGTCGTCAATAGAGCCGG
TTTGCAATGTTCCTATAAAC
CTTTGGGCTCGGTCTGGTGC
CTTAAGCACTTTACGGTGGT
CGCGATACCATAATTAAATC
ACTCACATAGTAGTACACAC
CGCCGAAGACATTGGGATCC
TCAAAGTCAACAATTGGGTT
ACATGACCAGCGTCTAGCAT
TCTATCCGGGGGCATATGTG
CCATTAGTAAACCACGTCTT
TGGTGACCCCGTCGTTCTGT
TCGGGAGAGCGCAGCAGTCA
CACACCCCCATGAGGAGGTA
AGTGATACCTTATAAGGAAT
TGTTTGACAGAACCGAGGGT
TATAGCGTGTCATCCGGATA
GTTAAGAACTCTACTGAGGT
ACTCACATAGATGTACACAC
CTCGTAGTGAACCACGTCTT
CAGGGTCAATTACTCCCACT
CGCCGAAGAGATTTCGAGCC
GATATCTACTCCCCCGCATC
CATATATACTCCGCCGCATC
GTCTCGAAGCGTGCACCAGG
CTTCGCCTCCATAATCCTAG
GGTAGATATCGGGTACACGG
GTGAGACCCTCAGATAAGGA
CAGGGTCAATTAATCCTACA
TCTACCCGGGGGCATATGGG
CATACCGGTCCAACACTTAT
GGCAGATAACGAAAACACGG
GGTGGGATTCGCCCGGCACA
ATATTGCCTTAACGATTGCC
ATGGCGGTACCTATGCGTTC
TTGGCCGCGCAGACATAAAA
CCACGGTCTAGCGATTAGGC
TATGCGGGTTCTACATCTTA
TGCAGCGACCCCCTGTGTCC
ACACCTGGGACCAGCACGAC
TTCACCGCGCGCGGATGCAC
AACGTCATGTCAAAGCTCTC
GGCAGCTAACGAGTCCACGG
GTAAGCTGTGGATCTAGAGT
TGGCTAGGTCCTTAGGGTGA
GTTACAACCTCAGATGAGGA
ATAAGACTGGACTCCCAACG
CTTGTACTCATTAGGGCCGG
GGCGAAGTTTATTAATTCAA
TAAACCGGTCCACCATTAAT
CCAGTAGTGAATGACGTCTT
CAGGGTCCATTATTCCTACA
CATACCGGTCCGCCACTAAA
CGTATCGTAACGCTCAGAGG
TCGGGAGAGCTCAGCTGTCG
ATGACTCTGGACTCCCAAGG
AGATCCATTAAGCGAGGATT
GTCGCGAAGCGTACGCCAGG
TTTGAGGGTTCTTCATCTTA
CAAGTAGTGAACCACGTCCT
ACACCACATATCTTCTGATG
TCTCGCTGGTCGGGTGCCGG
TCTTAGGCTTGTCAGAGAGC
GGATCCAATAAGCGAGGATT
TTGTCACACCATCCCTCCCC
TCGGTGCTATGCTCACATTT
ACGCGAGAAGGCAAATTTCA
GCGCGGATCTCGGCAATGTC
CCGAATGTGACTTAAATCTA
GTGCTCATCTCAGCCTTGTC
GCGCTTATCTCGGCAATCTC
GGCCGCCATGGGTTACCGCT
GGCCGCCATGGGATAACTCA
GGGTGCACACATATTACGGA
CTGGGTCATTTATTCCTACT
AAGCGTGGCGACCCCCGTGA
AGCTGATGTCATTTGATTGT
ACAACCGGGACCAGCACGAC
TTGACCGTGCGCGGATGAAC
AGCTTATGCCATTTAAGTGT
TGGGCCGGAGAGCTGTAAAC
GCTCTTATCTCAGCAATGTT
TTTGCGTGTTCTTCATCTTA
CTTATCGTCAATAGTGCCGG
CGCCGACGGCATTGCGATCC
CACACCTCCGTAACGAGGTA
ACGCTCATTTCGGCAATGTC
CCCGTAGTGAACCACGTCTA
TCTCACGCTGGTCAGAAAGC
GTGACAATCTGAGATAAGGA
CACGGATTTTCAGCTCCCGC
CTAAGATGAATAGGGCAGTC
ACTGATGGCTGACCGCCCCT
CCAGTAGTGCACCACGTTTT
CGCCACAAATTGCTTAATAG
ATGAGACTGGACTCGCAAGG
AGATTCAATAAGTGATGATT
GGGAGACAACGAGTACACGG
AGTGATACCTAATATGGAAA
TGTTTGACGCTCCCGTGGGT
ACGGGTCAATTATTCCTACT
ACCATCGTGGATCTCCTCCA
CTTCGGTCTCGCGATTGGGC
CCTCGGTCTTGCAATTGGGC
CTCCCGTCTGAAGAATTCGT
ATGTGACTGGACTCCGAAGG
CTTGTCGCCATTAGTGGCGG
TCGGGACAGCTCAGGAGTCA
TGCCGAAGACATTGCGAGCA
GACCGCCATGGGATCCCTCT
ACTCGGTCTAGCGTTTGGGC
GGGGGTGTGGATCAGGTTTT
AGATTCCATGAGCGAGGATT
GATATCTACTCCTCCGCACC
TCCGGCACGGAGGCCCTAGT
TGCAGCATCCCCGTCCAGCG
GGCGAAGTTTATTAATCCAC
CCCTGTCTAATACCTAACAT
TTTCACGCTTGTCAGAGCGC
TGTATCCGGGGGCATATGCG
CCTATGGTAGAACTTCCATA
CCGAAGGTGATTTGAGTCTA
TACACCGATCCCCTGTGTCC
TAAGACCGGTCCGATCCCGA
ACCGTTAGTTGACCGCCCCT
ATGAGACTGGACTCCAAAGG
CCTCGGTCTAGCTATTGAGC
AAGCGTGGCGATCCCGGTGA
CTAGAATGAACACGGCAGTC
CCTCGGTCTAGCAACTGGGC
CCTCGGTCTAGCGAGTGGCC
CCGAAGGTGATTTGAATTTA
ATTGATAGTAGACCGCCCCT
CATGGGATTCGCCCTGCACA
ACAACTGTGACCTGCACGAC
CGCCGAAGACCTTGCGGGCC
ACATGACCACTATCTATCTT
TGTGGGACCATCCTGTAATC
CGGAATTCCATAATTAAATC
CTTTTCGTCAATAGTGCCGG
TAGTGACCCCGTCGTTCCCC
CCCAGTATAATACCTAACTT
CGCCGAAGACCTTGTGAGCC
GGACGATAACGAGTAGACGG
TGCACCGATCCCCAGTATCC
TCTAGCGAAGTCCTATTGTA
CTAAGATGGATACGGCGGTC
GGAAGTTCACGAGTACACGG
ACCAGGTCGTTGTATATATT
CGGATCAGAAAGCTCTCAGG
CGCCGAAGAGATTGAGAGCC
TTCACCGTGCGCGGCGGAAC
TCGCGAGAGCTCATCAGTCA
GTTCGCCTCCATCATCCTAG
TCAAAGTCAACAATTCACCT
CGGCGAAGACTTTGCGAGCC
CGGGGTTCCATACTTAAATC
TTCTCGAAGCGTACACCAGG
AGTGATAGTTGACCGCCCGT
TCCGCCGCTTGCTGTCAACA
CGAGTATTGAACCACGTCTT
CCAGTAGTGAACCATGTGTT
CACACAGGTCCACCACTCAT
ATCTTATGTCATTCAATTGT
TTCACCGTGCGCGGGGGAAC
TATAGCGTGTCAGCTGGAGA
CTAAGATCAATACGGCAGTC
CGCGATTCCATAATTAAAAC
CTAGTCGTGATTAGTGCCGG
CTGTTCTGAATGCTCCACTG
TGTTTGACAGGACCGTGGGT
AAGTGTGAAGCAGGGTCTCG
TGTTTGACCGAACCGTGGGT
GTGAGGCCTTTTAGATACGC
TCTACCCGGGGGCATATGGA
GTCTCCAAGCGTACACCAGG
AGGTTATGCCATTCAATTTT
TTTGCAATGTCCCTATAAGC
CGCCGCCATGGGATACCTCT
CCAATAGTGAACCACGCCTT
AAGACTTGTGTTTCCCCTTG
CTAGTATGAATCCGGCAGTC
TTCACCAGGCGCGGATGAAC
TAACACAGTTCCGATTCCGA
CTAATATGAATACGGCAGTC
GCACCAGATATCTTCTGAGG
ACGTGACCACCATCTATCAT
CTACGAAATAGGCCGATTCG
GTCTCGTAGCGTACGCCAGG
TCTAGGGAACTCCTAATGTA
CAGGGTCAATTCTTCGTACT
CGGGATTCCATGATTAACTC
CGGGGTCAATTATTCCTACA
CTGATGCACTCTACTGAGGT
TGTTTGGCACAAACGTGGGT
TCCGCGGCATGCTGGGAACA
ATATTGCCATAACGATGGGC
CCAGTAGTGTACCAAGTCTT
ACCAGGTGGTCCTATGTACT
GCAAGATAACAAGTACACGG
GTGCCAACCGCAGATAAGCA
CGGGGTTCCATAATTAAATC
TCTACGGTTGAAACCTTACG
GATATCTACTCGTCCGCATC
CGCAGAAGAAATTGCGAGCC
TAGTGACCCCCTCGCTCTCT
ACTATCCGGGGGGATACGGG
CTTGTCTTCCTTTGTGCAGG
CCACCAGATATCTTCCGATG
AATGATAGTTGGCCGCCACT
GTAGACTGTGGATCTAGAGC
GCGCTCAGCTCGGCAAGGTC
ATATTGCCGGAACGATTGAT
TGTTTGACCGAACCGTTGGT
CTTATTAGGATTCAAACCGA
ATGATGGTAGCCATGGGAGA
ACTGATAGTTGTCCGCCCCA
TGTCTTCTTCCGAACGATTC
CTTGTCGTCATTCTTGCCGG
GCTCTCATCTCGGCAATGTG
TGCAGCCTCTCCGTCCAGCG
TGTTTGACACAACCGGGGGT
GGCCGCCATTGGAGACCTCT
TGTCAAGTTGTGCGTCGTCT
AGATTCAATATGCGCGGATT
TCAACGTCAACAATTCGATT
CATAAACACTCTACAGTGGT
AGGAGAGAAGGCGAATTGGA
GCTCACGTTTGTCAGAGAGC
ACGCTCATCTCGGCAATGAC
AGCTTATGCCATTCATTTGA
ACCAGGTGGTTCTATGAAAT
CCGAAGGTGATTTGTATCTA
GAAGGCTGCGGATCTAGAGT
TATAGCGTGTCATCCGCAAA
ACTTACATAGAAGTACACAC
TTGAGGAATACGTTTTGCGG
TCGGCGCTATGCTCCCATTT
CTTATTAGGATTCAAACCAT
CGAATCAGAACGCACTGAGG
GTCATAGATGCAGACCGTTG
CCACGGTCTACCGATTGGGC
CCAGTAGTGAATCACGACTT
GTCTCGTAGCGTACACCAAG
TTCGCGGGTTCTTCATATTA
CTTGTCGCCATTAGTGCCGA
CGCCCAAGACATTACGAGCA
AGGAGAGTAGGCAACTTTCA
TATAGCGTGTCATCTGGCCA
TCAAAATCAACAATTCGCAT
CACACCTCCGTAATGACGTA
CGTATCCGAACGCTATGAGG
CCAAAGGTGATTTAAAGCTA
AGGAAAGATGGCAAATTTCA
AGCTTATCCCCTTCAATTGT
CAGGGTCAAGTAGTCCTACT
TCCATTGATAGCACATTAAA
CGTATCACAACGCTCTGAGC
CACACCCCTATAAGGAGGTA
CCCAAGGTGCATTAAATCTA
GCGGGAGGGCTCATCAGTCA
ACTCGGTCTAGCGAATGGGC
TGCCGAAGACATTGCTAGCC
GAGCTCATCTGGGCAATGTC
ACGAGGTGGTTCTATGTATC
GCGTTCATCTCGGCAATGTA
TTGTACGTGAAGGTGGAGGC
CAAGTAGTGAACCACGACTT
TCCGCCGCTTGCTGAGAACA
CTTGTCGACATTAGTGCCGA
CAGGGTCAATTATTCCTAAA
CTAATTAGCATTCAAACCAA
GATACCGGTCCGCCACTAAT
ACTGAAAGTTGACCGCTCCT
TCTATACGGGGTCATATGGG
CGCCGAAGACATTGCGTGCA
CGCCGAAGACCTTACGAGCC
TAGTGACCCCGTCGTCATCT
TCTAACTCAACAATTCGCTT
CGAATCGATACGTATTGAGC
AAGAGACTGGACTCCCAAGG
GGCGAAGCTTATTAATTCAC
CTGGGTCAATGATTCCGACT
CACACCTGTCCACCACTAAT
TATTTGACACCACCGTGGGT
CGCACCTCCATAAGAAGGTA
ACTGATAGTTGAAGGCCCCT
CCGAAGTTGATTTGAATCTA
AGTGATACCTAATATGGAAT
TTTGCAACCTTCCTATAAGT
TCGGGAGAGCTTAGTAGTCA
CGCCGAAGACCTTGCTAGCC
AGCTTATGCCATTCAATCGA
CAGGGTCACTTATTCCTGCT
CTTAGATGAATACGGCAGTC
TCACATCTCCGGCCATTTCA
TTATTTAGTACTCTCAGTTA
GGAAAGTAGCAGGGTTTAAC
GTGACAACTTCAGATAAGCA
CGTATCACAACGCCCTGAGG
ACGTAGCAGGGGGACTGAAT
TATTTGACACAACCCTGGGT
TCCGCGGTTTGCTGTGAACA
CCCGTCATGTAAGAGCTCTC
AGCGCTGACCATAATGCGTT
CAGGGTCAATTAGTCCGACT
AGGAGACTGGACTCCCAAGG
AGATCCAATACGCGAGGATT
CACACCCCCATAAGGAGGTC
ACCAGGTTGTTGTATGTATT
GTGCCAACCTCAGATAAGCG
CTGTGGGCTCGGTCTGCGTC
CCCTGTATAATACGTAACTT
TCAAAGTGAACAATTCGCAT
ACTCACATAGAAGTACATAC
ACCCACATAGAAGTACACAC
CCCAGGGTACGATACACGGT
TCGATGCATTGCTGCCATCG
ACTCGGTCTATCGATTGGGC
TGCATCGATCCCCTGTGTCA
CCCACCGTCTCGGAGGCACT
AACGCTTGTCTTTCCCCTTG
ACTGGTAGTTGACCGTGCCT
ACTGATAGTTGACCGCGCAT
CACACTTTTGTTGCCCCTTG
TAGTGACCCCGTGGATATCT
ATGAGACTGGACTCCCAAGT
TAGTGACTCCGTCGATCTCT
GTGACAACCTAATATAAGGA
CCCGTAGTGAACCACGCCTT
TCTCTCGCCTGTCAGAGAGC
GGTGGACTATTCCATCTTTA
CCAGTAGTGAACTAGGTCTT
AACCCTTTGGTTTCCCCTTG
CTTGTCGTCATTAGTGTCTG
ACTCACATAGAAGTATACAC
GGCTTATGCCATTCAATTGA
TCGGCGGAGCTCAGCGGTCA
AGGACAGAAGGCAAATTACA
GTGCCAAGCTCAGATAAGCA
TATTGGATGTCATCTGGAAA
TGAAAGTCAACTATTCGCTT
ATGCCGGTACCTACGCCTTC
GGCCGCCATGGAATACCTCG
AACACTTTTGTTTCGCATTG
ATATTAATATTGCGCTGGAA
CTCATTAGGATTCAAACCAA
TTCACCGTTCGCGGAGGAAC
GTGCCAACCTCATATAACCA
CTTTGGGCTGGGTCGGCTTC
TTTAGGAATACGTTTTGTGG
ACGCTCATCTCGGCATTGTC
CTGTTGTGAACGCTCCACTG
TAGTGACCCCGTGGTTCTAT
TGAAACCGTTCCGATTCCGT
GTTCCAACCGCAGATAAGCA
CACACCTCCGTAAGGAGATA
AGTGATACCTAATAAGAAAT
CGGCGCTTATCTATAAAACT
CTCGGGTCTGAAAACTTCGT
TATACCATGTCATCTGGAAA
CAGGGTCAATTATTCCTGCA
AACAGGTGGTTCTATGTATT
CTTGTCGTCAGTAGTGCCGC
CTAGGATGAGTACGGCGGTT
CCAGTAGTGAACCAAGTCAT
CACATCTACTCTTCCGCATC
CGTCGAAGACATTGCGTGCC
TCAAAGTCAACAATACGCGT
TGCACCTATCCCCTGTCTCC
ACTGATAGTTGACCGGCACT
AGGAGAGAAGGCGAAGTGCA
ACGCGTGGCGACCCCGGTGA
CGTATCATAACGCTCAGAGG
TAGTGCTCCCGTCTTTCTCT
CATTGGTCTAGCGATTGGGC
GTTCGTCTCCATAATTCTAG
ATTGATGGTTGACCGCGCCT
CAGGGTCAATTAGTGCTACT
TAATACCGTTCCGATTCAGA
CATACCGGTACGCGACTAAT
TCCGCTGCTCTTCCGTCTTA
TGCTGCATCTCCGTCTACGG
CGCACTTTTGTTTCCCCTTG
CTCCGAAGACATTGAGAGCC
ACTGATGGTTAACCGCGCCT
CCGACGCCCCGCGCAGGCCC
CCAGTAACGAACCACGTCTT
TCAAAGTCCACAAGTCGCTT
ACCAGATGATTCTATGTATT
CTGATGTGAATGCTCCACTG
TCGGGAGAGCTCAGGAGTAA
TCAAAGTCAACAAATCGCTC
ACCAGGTGGTTAGATGTCTT
AGAACCAATAAGCTAGGATT
CGAATCTGAATGCTCTTAGG
AGATCGAATAGGCGAGGATT
TCTTTGTGATAACGGTTCGT
CGTTTCCGAACGCTCTGAGG
GATAAACACGTACCATAACT
TTTGCAATGTTCCTCTAAGC
CTGGGATGAATACGGCAGTG
GTGAGGCCATCTAGACGCGC
CTCCAGTCTGAAAAATTCGC
ACTGAGAGTTGACCGCCCCC
ATATTGCCATAACGATCGCC
CCGAAGGTGATGTAAATATA
GTGAGGCTATTTAGATGCGC
TACTGACCCCCTCGTTCTCT
CTTTGGGCTCGGCCTGCGTC
CGGGATTCAATAATTAAATC
CTATTGCCATAACGATTGAG
GATATCTACACCTCCTCATC
TTCGCCGTGCGCGGATGAAC
CCTATCCGGGGGCATATGGG
CCCCGCGTCTAGGTCTAAGG
ACACTGGTAAGGGAGGGGAG
GACGAAGTTTATCAATTCAC
TGTCAAGTTGTGCTTCGTAT
TCCCACGCATGTCAGAGAGC
TAGCACTATGTGAACGCGTT
GTGACAACCTCAGATACGTA
CACGCCGGTCCACCACTAAT
GTAGAAGCGTAAAAATGTAC
TGTCAAGATGTGCGTCGTGT
GTATCGAAGCGTACACCAGG
TATGACTGTTCCGATTCCGA
AGCCTATGCCATTTAATTGT
CAGACCGGGCCACCACTAAT
TGTCAACTTGTGCGTCGTGT
ACTCACATAGAAGTGCCCAC
TGCTGCCTCTCCTCCGAGCG
TGTCAAATTGTGCGTCGTGT
ACTGATAGTAGACGGCCCCT
GCGCTCGTCTCCGCAATGTC
TCTCACGATTGTCAGAAAGC
AGCCGCCATGGCATACCTCT
TGTCAAGTTGTGCGTCGTGG
GGACTAACTTCGACACTAGC
ATGAGAATGGACTCCCATGG
AGTATCAGAACGCTATGAGG
CTTATTAGCATTCAAACCGA
TCTAGTGTGTCATCTGGAAG
TATTGACCCCGTCGTTCTCA
TTCACCGCGCGCGGTTGAAC
GACCCTGGCCATTAATTACG
GTAGGCTGTTGATCGAGAGT
GGTATCTACTCCTCCGCATC
CGTATCAGAACGCTCTGATA
GGCCGATGACGAGTACACGG
TGATCCATCTCCGTCCAGCG
AAGCGTGGTCACCCCGGTGA
AAATACCGTTCCGACTCCGA
AGCTTATGCCATTCAACCGT
GGTGGACGATTCCATCTTTA
TATAGAGTGTAATCTGGAAA
GGCCTCGATGGGATACCTCT
GCGGCGCTATGCTCACATTT
TAAAACCGTTCCAATTCCGA
ACTGATAGTTCACGGCCCCT
ATATTGCCATAGCGATTGCC
CAAGTAGTGAATCACGTCTT
TAGTGACCCCGTGGGTCTCT
AGCTTATGCCATTCAACTGC
GGAAGATAACGAGAAGACGG
TCAAAGCGAACAATTCGCTT
CTCAGTCATCGCCCGACGGC
CGCGGATAACGAGTACACGG
GTGAGTCCATTTAGATGCGC
CACACCGGTCCAGCACTAAT
CCCCGAAGACTTTGCGAGCC
CCTCAGTCTAGGGAATGAGC
TCACACGCATGTCAGAGAGC
CCCAAGGTGTTTTAAATCTA
CTTGTAGTCAGTAGTGCCGG
CAGGGTCAATTATACCGACT
TTCACCTGGCGCGGATGAAC
TGCTGCATCTCAGACCAGCG
CTAAGACGAATACGGCAGTC
AGCTTTTGCCATTCCATTGT
GAAAGATAACGAGCACACGG
CGGAAGGTGATTTGAATCTA
GGCTAAGTTTATTAATTCAC
AGGGATTCCATAATTAACTC
CGAATCAGAGCGCTCTGAGG
TCGGGAGAGCTCAGTTGTCA
GTGCTCATCTAGGCAATGTC
TATAAAGTGTCATCTGGAAA
GGCAGATAATGAGTACACGT
ACCGTGATGTAAAAGCTGTC
TCAAAGTCAACTATTCGCAT
AGGAGTGAAGGCAAATTTTA
CTAAGATAACGAGTAGACGG
TCTATCCGTAGGCATATGGG
CACACCCCCATTAGGAGGTA
GTGACAACCTAAGATAAGCA
CAGGGGCAATTATTCCCACT
TCGGCGCTATTCTCACATTT
TTTGAAATGTTCCTATAAGC
CGTGATACCTAATAAGGAAT
GTTGCGGGTTCTTCATCTTA
CTCCCAAGACATTACGAGCA
GATGGGATTCGCCTTGCACA
TCACACGCTTGTCCGAGAGC
CGAGTAGTGAACCCCGTCTT
CTCCGGTCTGAAAAGGTCGT
TATTGACCCCGTCGTTCTCG
TAGTGACACCGTAGTTCTCT
CTTTGGGCTCGGTCTGCGTT
CATACCGGGCCACCACTAAT
TATTGCCTCTCCGTCCAGCG
CACCCCTCCAAAAGGAGGTA
CATTAAAACCGCAAACGCCT
GCACCAGCTATCTTCTGATG
TATGCAATGTTCCTATAAGC
CTCTTGTGAATGCGCCACTG
CCGGCGAGGACCTCCCTCCG
CGTTACTTCTCTATAAAACA
CTCCGGTCTGAAGAATTCAT
CAGGGTCAATTATTGCTACA
CAGGGTCGATTAATCCTACT
TCGGGAGTGCTCAGCAGTCC
GTCACAACCTCAGATAAGAA
CTTGTCGACATTGGTGCCGG
GCGCTCATCTCGGCACTGAC
CGCCGAAGACATTGGAAGCC
TCTGAGGCTTGTCAGAGAGC
AGCTTCTGCCCTGCAATTGT
ATTTTGCCATAACGATTGCC
CGGGATTCCGTAATTAACTC
CCTCCGTCTAGCGATTGGGA
ACCGACATGCAAAAGCTCTC
TCTCACGCCTGTCAGAGAGG
CTAGTCGTCATTACTGCCGG
CCAGGAGTGAACCAGGTCTT
ATCGTCATGTAAAAGCTCTC
CGCCGAAGGCATTGCGAACC
TGACTATGATGAGAACCTCC
TCTACCCGTGGGCATACTTG
CGCCGTAGACATTGGGAGCC
CGCCGAAGACATTCCTAGCC
TATCGAGTGTCATCTGGAAA
CGCCGAAGACGTTGCGAGCA
AGATTCACTAAGTGAAGATT
AAGGGTGAATCAGGTTCTCC
ATGAACGAATGCAACTTATT
TGCCCCGATCCCCTGTGTCC
AGCTTATTACATTCAATTGT
AGGAGAGAGGGCAGATTTCA
GGCTGCCATGGGACAGCTGT
GACCGCCATGGGATAGCTCT
ACCGTCATGTAAACGCTTTC
TCTCACCCTTATCAGAGAGC
CGGGTCAGAACGCTCTGAGG
TATAGCATGTCATCTGGAGA
CGACGATAACGAGTAGACGG
AGCATATGCCATTTAATTGT
CTAGTGCCATAACGATTGCG
CCCGTAGTGAAACACGTCTT
TCGGGATAGCTCAGTAGTCA
GCGCTCATCTCAGCAATGTA
ACAAAGTCAACAATTCCCTT
ACCGTCAAGTAAAAGCTCTC
ACTGATAGTTGTGCGCCCCT
CTTGTAGCCATTAGTGCCGG
AGGTTATGCCATTCAATCGT
GTGACAACCTTAGATAAGCA
TCCGCGGCTTGCTCTGAACA
CGCCGCAGACATTGCGAGCG
CCGAACGCGATTTAAATCTA
CGAATCAGAAAGCTCTGAGG
TCCCACGCTTGTCAGAGATC
GCGATCATCTCGGCAATGCC
CCTCGGTCTAGCGACCGAGC
GGGAGAGAAGGCAAATTTGA
GCGCTCAGCTCGGCATTGTC
TTTGCAATGTTCATATAAGC
AGATAAAGTTCCCACGACCT
TTGACAACCTAAGATAAGGA
ACAAGACCACCATCTAGCAT
AGCTTTTGCCATTCAGTTGT
TCTATCCGGGGGCATATATG
CCAGAAGTGCAGCACGTCTT
CGGCACTTTTCTATAGACCT
CTCCAGTCTGAAGAATTCGT
CCAGTAGTGAACCAGGTCGT
TACACCCCGCGCGGGTGAAC
CTTTGTGCCCGGTCTGCTTC
TCCGCCGCTCGCTGTGAACA
GCACCAGATATCTTCCAAAG
TTACGAAGCTAATGCTGCGA
TGTCATGTTGTGCGTCGTGT
GATATCTACTCCAACGCATC
GTGCTAACCTCAGATAAGCA
GGAAGAAAACGAGTAGACGG
CTCCGAAGACATTGCGAGCT
CCAGTAGTGACCCAGGTCTT
TGAAGCGGGGACATGCCTAT
GCAGTAGTCAACCACGTCTT
AGTTTGACACAACCGTGGGG
TCTCACCTCCGGCCATTTCA
TAAAAGCGTTCCGATGCCGA
GTGACAACCTCAGATGAAGA
CACACTTTTGTTTGCCCTTG
ATTCACGAAAGTATCACCCG
CCAGCAGTGAACCACGTCAT
TTCACCGCGTGCGGATGAAA
TGCTCCGTCTCCGTCCAGCG
ACCTGGTGGTACTATGTATT
CACACCTCGATAAGGAGGTG
ACTATTGCGCAGACGATGAA
TTTTGAAGCGAACCGATTGG
CTTTGGGCTCCGTCTGTTTC
TCTCACGCTTGTCCTAGAGC
CTATAATGAATACGGCAGTC
CTTCTTAGCATTCAAACCAA
TCGGCGCGATGCTCACATCT
TCTATCCGTGGTCATATGGG
TGATCCAATAAGCGAGGATT
CACACCGGTCGACCACTAAT
TCGGCAGAGCTCAGTAGTCA
AGCCGAAGACATTGCGAACC
TCTGACTTTATGTTCACGGT
TCACACCCCCGGACATTTCA
ATGCCTGGAGAGTCACAAAT
CCCTCTATAATACCTAACTC
CAGTGTCAATTATTCCTGCT
TTCGACGCCCACACCGGCGC
AAGCGTGGCGACCCGGGTGT
TGTTGCCTCTCCGTCCCGCG
CTTTTGGCTCGGTCTGATTC
TCAAAGTGAACATTTCGCTT
CGAATCAGAACGCTCTGCGG
CACATTTACTCCTCCGCATC
CTTTATAGCATTCAAACCAA
CTCCGGCCTGAAAAATTCGG
AGCTTATGTCATTCAATTGA
CCGAACGTGATTTTAATCTA
GAATACGACATATCGAGTTG
GGGGATTCCATAATTAATTC
TTCACCGTGCAGGGAGGAAC
ACCGAAACTTAGCCTCAACT
ATGCAATAACTCGCCGGGGC
CAGGGTCTATCATTCCTACT
AGGAGAGAAAGCAAATGTCA
GGAAGATAACGAGTAGACTG
AGCTTCTGCCCTTCTATTGT
CGTCGGTCTAGCGATTAGGC
CCAGTAGTGATCCACGTGTT
CGTATCATAACGCTTTGAGG
ATGCCGGTACCTATGCCGTC
TGATGAGATACCTGGAAAAA
TCCGCGGCTTGCTTTGAACA
TCTAGTGAATACCTATTGTA
ACTGATAGTCGACGGCCCCT
TACACTTGTGTTTCCCCTTG
GCAGCTTCCGTTTTACACAT
ACTGATAGTCGACCGCCCCA
CAGAGTCAATTATTCCCACT
AGATGCAATAAGCGAGGATG
CTCAGGTGAATACGGCAGTC
GTCTAATGGGACAATGTGCC
TCTAGAGAATTCCTATTGTA
GCGCTCATCTCCACAATGTC
CTCCGGCCTGAAAAATCCGT
TCTATCCGGTAGCATATGGG
CCTCCTCAATCATGGTCTCG
ACACACCTCCGGCCATATCA
CATACCGGTCCACCACTCTT
GTGACAATCTCAGATACGGA
ACAGAGAGTTGACCGCCCCT
GGAGACCGGAGTAATAGAGC
CTCCGATCTGAAAAACTCGT
CTCACCTCCATAAGGCGGTA
GCAACACATATCTTCTGATG
CAGGGTGAATTATTCCTACC
TCTAGGGAATTCCTATGATA
GGCAGTATGAGACTTTGCGA
GCAAGCACGGGCAGTAGCAA
CGTACCAGAACGCTCTGACG
ACGAGGTGGTTCTATGTCTT
GTGATAACCTCAGATAAGCA
CTTCGGTCTGAAAAATTCGC
CACACGCCCATAAGGAGGTA
CCTGGTAGTTGACCGCCCCT
AAGCGTGGCGACTCCGGTGC
CCAGTAGGGAATCACGTCTT
CGCCGTAGACTTTGCGAGTC
AGCTTGTGCCAGTCAATTGT
ATGACAACCTCACACAAGGA
CTTAAGCACTGCACTGAGGT
AAGCGTGGCGACCCCGGTCG
TCTCACGCTTGTCCGGGAGC
AGATGCAATAAGCGAGTATT
TGCGCAATGTTCCTATAAGC
AATAACCACCCAGGCAGGCG
TTCTCCGTGCGCGGATGAAC
ACAACAGGGACCAGCACGAC
CGGATCAGAACGCCCTGAGG
TCCATGTGGTTCTATGTATT
CTTTCTGCTCGGTCAGCTCC
AGATTCGATAAGCGAAGCTT
GGAATCAGAACGCTCTGAGG
AGAAGAGACGGCAAATTTCA
AGCTAATGCCATTTAATTGT
GCGGGAGAGCTCAGGAGTCA
CACACGTTTGTTTCCCCTTG
CGAATCAGAACTCTCTGAGG
TCACCCCTCCGGCCATTTCA
CTCCGGTCTGACGAATTCGT
ACCGTTATGTAAAAGCTCGC
AAAGACCGTTCCGTCTCCGA
CGTATCACTACGCTCTGAGG
ATATAGCCATAACGACTGCC
AGCTTATGCCATTCCATGGT
CTTGTCGTCGTTAGTGCCTG
TTTTGGGCTTGGGCTGCTTC
CTCCGGTCTGAAGAATTGGT
CGATCCAATAAGCAAGGATT
CATGGCGGTCCACCACTAAT
TTGTGACCTCGTCGTTCTCT
GATTTCTACTCCTCCGCATC
TCTATCCGGGGGCATCTGGG
TATAAGCACTCTACTGAGGT
AGATTCGATACGCGAGGATT
CTTGGCGTCCTTAGTGCCGG
CGCCGAGGACATTGCGAACC
CGGCACTTCTCTATCAAACG
CTTGTCGTCGTTAGTGCCAG
GCAAGATAACCAGCACACGG
CTTTGGGCTCGGTCGGATTC
ACCAGGTGGTACCTTGTATT
CTTGGATGAATGCGGCAGTC
TCGAGGTGATTCTATGTAAT
AGGGATACCATAATTAAATC
TCAAGTAGAACCGGGCAGCC
TAGTGACTCCGTCGTTCTGT
GCCGTATGTCGAGCGTCCGT
TCTCACGCTTGACAGGGAGC
CCTCGGGCGAGCGATTGGGC
TCGGGAGTGCTCAGGAGTCA
AGCTAATGCCATTCAATTGG
CTTATTAGGATTCAAGCCAA
CATAAGCACTCTACTAAGGT
CTAAGCTATCCGTTGACGAG
TCAAAGTGAACAATTCGTTT
GGCCGCCATGGGATAGCTAT
GTCTCGGAGGGTACACCAGG
CTCCGGTCTGAAAAATTAGG
GTGACGCCATTTAGCTGCGC
CGCCGAAGACCTAGCGAGCC
CGCCGGAGACATTGGGAGCC
AAGAGTCAATCAGGGTCTCG
GATATCTACACCTCCGCTTC
GTGAGAACCTTAGATAAGGA
CACATATACTCCTCCGCATC
GGCGCAGATTATTAATTCAC
CCGAAGGTAATTTAAAAATA
CCTCGGACTGGCGATTGGGC
TTCACCGTGCGCGTAGGAAC
CTATTGTGAATGCTCCACTG
CCTCGGTCTAGCAAATGGGC
ATGCTTGGTGGAGCTGCAGA
GTAACAACCTCAGATACGGA
ACCGGGTGATTCTATGTATT
CCTGTAGTGTACCACGTCTT
TGGGCGCTATGCTCACATCT
CCCTTTATAATACCTAACTT
AGATCGAATAAGCCAGGATT
TCTCACGCTAGTCTGAGAGC
TTCGCGGGTTCTTCATCTTA
GACACTTTTGTTTACCCTTG
TAGTGACCCGGTCGTTCCCT
TGCTGCATCTTCGCCCAGCG
TCGAGGGAATTCCTATTGTG
TGCTGCAGCTCCGTCCAGCC
GCACCAGATATCTTCCGATG
CATACCGGTCCGCCACAAAT
TCAAAGTACACAATTCGCTT
ACCAGTTGGTTGTATGTATT
GGACGCCATGGGATACTTCT
CTTTGGGCTCGGGCTGCGTC
GATATCTACTCCTGCGCATG
AACACTTATGTTTCCCCCTG
TGCTGCATATCCGACCAGCG
TCAAAGTCAAGAATTCGCAT
GTGACAATCTCAGGTAAGGA
CCTCGGTCTTGCGATTGAGC
CATAGGCACTCTACTGAGGT
CTAGTCGTCATTAGTGCCAG
CGGGATTCCCTAATGAACTC
GGCCGCCATGGGATAACTGT
AAAACTTGTGTTTCCCCTTG
GCAGTCATCTCGGCAATGTC
ACCGTCTCGTAAAAGCTCTC
CCGAAGGTGATTTGAATGTA
CGGGATGCCATAATTAATTC
CCCAAAGATGTTCCCCCGGA
ACTATCCGGGGGGATCTGGG
AGTGATACCTAATAACGAAT
CGGGATTCCATAATTGACTC
CGCCGCAGACATCGCGAGCC
CGCCGAAGACATTCCAAGCC
ACTGATAGTAGACCTCCCCT
AGCTTTTGCCACTCAATTGT
AAGGGTGAATCAGGGTCTCT
CCAGTCGTGAACCACGACTT
GTACACTGTGGATCTAGAGT
AGATTTAATTAGCGAGGATT
TTAATTTTACTCTTGCTACT
TATAGAGTGTCATCTGGACA
GTGAGGCCATTTGGATGCGC
GTGCGAACCTCAGATAAGCA
TGCTGCCTCACCGTCCAGCG
CCTTGTATAATACCTAACTT
GAAGACCGTTCCGATTCCGA
AGTCATTCCTAATAAGTAAT
TATATGACACAACCGTGGGT
ACCACTGGGACCAGCACGAC
GGGCTCCTCTCGGCAATGTC
GAGCGGTGTATGGACCGCTT
GCACCAGATAACTTCTGATG
ATGAGACTTGCCTCCCAAGG
GGAAGATAGCAAGTACACGG
CAGGGTCAATTATTTCTACA
TTTGCGGGTGCTTCATCTTA
CCATTCAATAAGCGAGGATT
CCTCGGTCAAGCGACTGGGC
TAAGATCGTTCCGATTCCGA
GTGACAGCCTTAGATAAGGA
ACATTATGCCATTCAATTGT
TTTGCAATGTTCCTATACGC
TTGAAGAATACGTTTTGTGG
GTGAGGGCATGTAGATGCGC
CGGAGGCGCATTCACGTTCT
GGCCGCCATGGGATACGACT
TCAGACTCAACAATTCGCTT
CGACGAAGACATTTCGAGCC
TTCACCGCGCCCCGATGAAC
CCTCGTTGTAGCGATTGGGC
CACAGTACTACTAGCTCTAT
AATTAGGCAGAAAGCGTTCT
AAGCGTGGGGACCACGGTGA
AGTGATGGTTGACCGCCCCT
ACCACGTGGTTCTATGTACT
GTGAAGCCATTTAGATGCGC
CTCAAGCACTCTACGGAGGT
GTGCCACCCTCAGATAAGCA
AGATCCCATGAGCGAGGATT
CCATACTATTGGACCAGACC
ACCGCTACCAGACGTTAACC
ATGCCGGTACCTATCCCTTC
GTTCGCCTCCATAGTGCTAG
CTGTGGGCTCGGTCTGCCTA
GCGCTCATCTCGGCACTGGC
ATATTGCCATAACGAGTGCC
TCAAAGTCAACCATACGCTT
GTAGGCGGTGGATCTAGAGT
GTCTCGAAGCGTTCTCCAGG
GCGGCGCTATGCGCACATCT
CCCCGGTCTGAAGAATTCGT
GGCAGATAACAAGAACACGG
CATAAGCACTCTTCTGAGGT
CCGATCAACTGTGCTGACTC
CTCCTGCCCCCCAAATTAGC
TCCGCGGATTGCTGTGAACA
CTTTGGGCCCGGTCTGCGTC
GTGCCTACCTCAGATAAGCA
CCAGTAGTGTACCACGACTT
AAGGGTGAATGAGGGTCTCC
AGATTCAGTAAGCGAGCATT
CGCCGAAGACATCGCGGGCC
GTTCACCTCCATAATCCTAG
CACATCTGCTCCTCCGCATC
CAATAACCGGAAGCATTGTA
GGTGCGGTTTATTCTCTCTC
CTTTGGGCGCGGTCTGCGTC
TAGTGACCCCCTCCTTCTCT
TCGATCCGGGCGCATATGGG
CTCACCTCCATAACGAGGTA
TCACACCTCCGGCCATTTGA
TTTGTAATGTTCCTATAAGC
CCTCGATCGAGCAATTGGGC
TTTGTTGGTTCTTCATCTTA
GTTCGCCTCCATGATCCTAG
AATACCGTTCCACCACTAAT
TCTAGGGAAGTCCTATTATA
GTGCGCATCTCGGCAATGTC
AGGCCGGGACAGATCAGCTT
TTTACAATGTTCCTATAAGC
AGTGATACGTAATAAGAAAC
AGCTTAGGTCATTCAATTGT
GTGCCAACCTCATATAAGCA
GGGCTCATCTCAGCAATGTC
AAACGAACGACACGTAGGGC
TCCGCCGCATGCTGTGAACA
TTCACCGTGCGCGGCTGAAC
CAGGATCAATTATTCCTATA
CGCCGAAGCCATTTCGAGCC
GTGAGAACCGCAGATAAGGA
GGCCGCCATGGGATGCCTGT
GTGCCAACATCAGATAAGCA
GCGATCATGTCGGCAATGTC
TGCACCCATCCCCTGTGTCC
CCAGCAGTGAACCACATCTT
TGAAGATAACGAGTACACAG
TAGTTGCCACAACCGTGGGT
TGCTTTTGCCATTCAATTGT
TTTGCAATGTTCCTATGAGC
CTTTGGGCTCGGTCTGGTAC
TCGGCGCTATGTTCACATTT
TCCACCGATCCCCTGTGACT
CGCCGAAGACATTGCGACAC
CTTTAGCACTTTACGGAGGT
ACCGTCAGGTTAAAGCTCTC
CCCGCCGCTTGCTGTGAACA
ACCAGGTGGTTCTATGAACT
TGTTTGACACAAGCGGGGGT
CACACCGGTCCGCCACTAAT
GGTGATGAGAATCAGTGATC
TATTGCTTGTCATCTGGAAA
TGCAGCGTCTACGTCCAGCG
AGATTCAATAAGCACGGATT
TCGGCGCTAGGCTAACATCT
CCTCGGTCTAGCGCTGGGGC
GAAGGGATTCGCCCTGCACA
TTCCGGTCTGAAGAATTCGT
ACAACTAATTTCCAGAGATC
GATATCTACGCCTCCGCATC
ACCCGGTGGTTCTATGAATT
ATAGATATCGCATGCACTCT
GCGCTCATATCGGCAACGTC
AGGAGAGTAGGCGTATTTCA
TGCACCGATCCCCTCTGTCC
TCCGAGTCAACAATTCGCTT
GCGCTCATCTCGGCAATCTG
CTTAAGCATTCTACGGAGGT
CTAGAATGACTACGGCAGTC
CTCCGATCTGTAAAATTCGT
TCGGGAGAGCACAGTAGTCA
TCGGGAGAGCTCAGTAGTAA
GTTCGCCGCCATAATCCTAG
CCAATAGTGAACCAAGTCTT
CACACTTTTGTTTCCCTTTC
CAGGGTCCATTATTCCCACT
ATGAGACTGGACTCCCTAGG
CTGTTGTGAATGCTCGACTG
GGAAGATAAAGAGTAGACGG
TCAAAGTCAACAATTGGCAT
GCGCTCATATCTGCAATGTC
CACCGAAGACATAGCGAGCC
GTTCGGCTCCATAATCCGAG
CCTCGGTCTCGCGATTGAGC
GGGAGATAACGAGTAGACGG
TTGGGAGAGCTCAGCAGTCA
ACTATCCGGGGGCATTAGGG
CTCCGATCCGAAAAATTCTT
CCGAGGGTGATTTGAATCTA
CGCCGAAGGCCTTGCGAGCC
TCAAATTCAACGATTGGCTT
CTAAGATGAATAAGGCAGTC
CGTATCAGAACGCTATGACG
GATATCTACTCATCCGCATC
CATACCGGTCTGGCACTAAT
CGGTATTCCATAATTAATTC
AATAGAGTGTCATCTGGAAA
TTAGCGTGTTCTTCATCCTA
CCTCGGTCTAGAGACTGGGC
GGCTGCCATGGGAAACCTCT
AAGCTTGGCGACCCCGGTGA
CCAGTAGCGTACCACGTCTT
ACTAGAACACCATCTATCAT
ACTCGGTCTAGCGACCGAGC
TGCCGAAGACATTGCGAACC
CATAGCGGGCCACCACTCAT
CTTTGTGCTCGGTCTGCTGC
CTTTGGGGTCCGTCTGCTTC
AGTAAAACCTAATAAGGAAT
TGAGACCGTTCCGATTCCGA
GATACCTAGTCCTCCGCATC
AGATTCAATTAGCGACGATT
TGTCAAGTTGTGCGTCGTTT
GTGAGAACCTCAGATAGGGA
CATACCGGTCCACCACTACT
AGATTCCATAAGCTAGGATT
TCGGCGCTATACTCACATTT
CCCGTAGTGAAGCACGTCTT
CCAGAATTGAACCACGTCTT
CTTTGATGAATACGGCAGTC
CTAACGAGGTGGGAACTGGA
GTGACAACCTCACACAAGCA
TAGTGACCCCGTCGTCCTCG
ACAACTGGGAACAGCACGAG
GCGCTCATCTGGGCACTGTC
TATACCGTGTCATCAGGAAA
GTTCGCCTCAATAATCCTAG
CGGGATTCCTTAATTAACGC
CTTGCCGCCATTAGTGCCGG
AGATTCAATACGTGAGGATT
CGGGATTCCATAAGTAACTC
TCGGGGGAGCTCAGCAGGCA
CTGTTGTGAAAGCTCCACTG
CTCTTAGTGGGGTGGATATC
CGCCGAATACATTGCGAGCA
ACCCCGTGGTTCTATGTATT
CCTCGGTCTAGCAATCGGGC
GCGCTCATCACGGCAATATC
ACATGCCCAACATCTATCAT
TCAAATACAACAATTGGCTT
ATCACCGTGCGCGGATGAAC
AATGCATTACTAACACACTT
CCAGCAGTGAACCACGTGTT
GTGGCAACCTCAGATAAGCA
CACACCCCCAGAAGGAGGTA
TGTTAAGTTGTGCGTCATGT
CTGTTTTGAATGCTCCACTG
CACCTAAGCCATTGCGACCC
GCGGCGCAGCCACCGCTCAG
GGCCGCCATGGGATAGCGGT
CGTATCAGAACCCTCTTAGG
TGGACCGAGCCCCTGTGTTC
CTTGTCGTGATTAGGGCCGG
CTTGTCGCCATTAGGGCCGG
TGCACTGATCCCCTGTGTCC
GGCACCGATCCGCTGTGTCC
ATTTGGGCTCGGTCTGCGTC
GAGGTCATCTCGGCAATGTC
TGCGCCATCTCCGTCCAGCG
TCTAGGGAATACCTATAGTA
CCGCTCAACTCGGCAATGTC
GTTAAGCACTTTACTGAGGT
GTCTCGAAGCTTACACCACG
AGCCGAAGACAGTGCGAGCC
TAAGACCGTTCCGATTCAGA
TATGCTACGTTCCCCTTATC
TCTCAGGCGTGTCAGAGAGC
TAACTGCTGTGTCGTATAGA
TGCCCTCTACTCTCATACGC
CATACCGGTCCGGCACTGAT
CTGTTGTGCATGCTCCACTG
CGCAAATAACGAGTACACGG
CCGACGGTGATTTAATTCTA
ATGGCGGTACCTAAGCCTTC
CCTGTAGTGAACCACGTCTG
CACACTTTTGTTTCCCCTCG
GGCAGATAACGAGTCAACGG
GCACCACATGTCTTCTGATG
ATCCGGTCTGAAGAATTCGT
AGATTCAATAAGTGAGGAAT
CAGTATCAATTATTCCTACT
ACCAGGGGGTACTATGTATT
CATACAGGTCCGCCACTAAT
CACACCCCCATAAGGCGGTA
GGGCTCTTCTCGGCAATGTC
AAGCGTGGCAACCCCGGTGA
TCCAGGTGGTTCTATGTATG
AAGGGCGAATCAGGGTGTCG
GGACCATATCGAGTACACGG
CACATCCCCATAAGGAGGTA
CGCCGAAGAAAGTGAGAGCC
CACACCAGTCCACCACTAAT
TCTATTCGGGGGCATAAGGG
CATACCGTTCCACCACAAAT
CATACCAGTCCACTACTAAT
TTCACCGTGCGCGGAAGACC
GGCTAAGTTTATTAAGTCAC
CTCTGGTGTGAAAAATTCGT
CCCTGCATAATACCTAACTT
TTAGGCTGTGGATCTAGAGT
GGAAGATAACGTGTACACAG
TTGGGAGATCTCAGCAGTCA
CATCACTTCTATATAGAGCT
TCGAAGTGAGCTCACAGACA
CCGCACTTCACTATAAAACT
CTCCGTTCGGAAAAATTCGT
CGCTATTCCATAATTAAATC
CTTTGGGCTCGGTTTGCGTC
GGCCGCAATGGGATAGCTGT
AGCGAAGTTTATTAACTCAC
CGCCGAAGACATTGCGAACT
TAGCGACCCGGTCGTTCTCT
CGCACCCCCATAAGGAGGTA
TCCGCTCTTTGTTTAGTGCG
ACTCTACACATGCGGAACCA
GTGACAACCTACGATAAGGA
AGTGATACCTAATCAGGGAT
CTTTGGCCTCGTTCTGCTAC
AACAATTTTGCTTCCCCTTG
CTAGGATGAGTACGGCAGTA
ACGCTCATCTCGTCATTGTC
ACATCCGCAGTTGTGAAACT
GACATCTAGTCCTCCGCATC
ACCGGTAGTTGACCGCCTCT
TAGTGACCCCGTCCTGCTCT
CCGGGTCCATTATTCCTACT
ACACCAGTGATCTTCTGATG
GGCATGGGAAGATCTTGTTA
TGGGGAGAGCCCAGGAGTCA
TGAACGCCCGCCACCTGCGG
ACTGATAGTTGACTGCCTCT
CTTATTAACAGTCAAACCAA
ATCACCGCGCGCGGATGCAC
AATGATAGTTGAGCGCTCAT
GCCCTACAAAGGGTTTTGCT
CTTATGCCCTCTACTGAGGT
GGCCGCCATGGGACAGCTCT
CGTATCCCAACGCTCTGAGG
ATCCTTCTCCACAAACATTC
CCTATCCTACTGCAAAAACT
TGAATCCGTTCCGATTCCGA
TCTTGTGTAGGGTACAGTAC
ACTAATGGTATTACCCCCAC
AGGCCGGTACCTAGGCCTTC
TGGTCGAATACCACCGCAGT
AAGGGTGAATCCGGGTCTTG
TGGTGACCCCGTTGTTCTCG
ACCGAACTCATCTCGGCCGA
CACACTTTTGTTTCGCCTTG
CCAGTAGTGGACCACGTCAT
CCAGTAGTGAACCCCTTCTT
CTTTGCGCTCGGTCTGATTC
ACTTCTCGCAATCTCGCACG
AGATCCAACAAGCGAGGATT
TCGGCAAAGCTAAGCAGTCA
AGGAGACAAAGCAGATTTCA
CACACCTCCGTACGGAGGTA
TACAAAGTTGTTACCTCGGG
CGCCGAAGACAGCGCGAGCC
GTGACAATCTCACATAAGGA
GTCTCGAACCATACACCAGG
CGCTTATGTCATTTAATTGT
TGCACCGTGCGCGGAGGAAC
ATGAGACTGGACACCCAAGG
GATGGGATTCGCCCGGCACG
TCTCACGCTTGTCCGAAAGC
CGTATCGGAACGCTCAGAGG
ACTGATAGTAGACAGCCGCT
TAAATGTTCATACCGCTCGT
GGACTCATCTCGGCAATGAC
ACTTTAAGTCCGAGGCGGCC
AGCTTACGCCATTCAACTGT
GTTCTCCTCCAGAATCCTAG
GGAAGACAACGAGTAGACGG
TCTAGGGAATTCCTATAGAA
TAAGACCGTTGCGATTCCTA
CGTATTAGCATTCTAACCAA
GCGCTCATCTCGGCAACGAC
TTGTTATTTCAGCTTCACCA
ATGCCATTGATCGTTGTAGC
GGGCTGGTAACGAGCTTGTT
CAGGGTCTATAATTCCTACT
TCTAAGTCAACAAATCCCTT
TGGACGGATCCCCTGTGTCC
CAGTGAAAAGGCTAACTCCT
ATGTTGCCGTAACGATTGCC
AGCTTATCCCATTTAATTTT
GCGAAGCCCGTGTACGAACA
TCAGACCTCCGGCCATTTCA
ATCAGGGCCTCCGGATATTG
GCAATTGCCGCACGTGGTGA
CAGGTTCAATTATGCCTACT
CGTGTCGCCATTAGTACCGG
GCGCTCATCTCCGCAGTGTC
TCTATAGTGGCGCACTGCAA
TATCACCCTTGTCAGAGAGC
TCTCGGTCTAGCGCTTGGGC
GGCCGAAGCCATTGCGAGCC
TTTTTTCCTATTTTTCTGCC
CCTTGGTCTAGCGATTGAGC
CTGCGAGCGCCCAAAACAGC
TTGAGGACTACGTTTTGTGG
AGCTTATGCTATTCAATTGA
GTGCCAACCTCAGTTAAGCA
TCTGTGGAATTCCTATTGTA
GATCTCCGCCACGATTTACA
CTATCTGGTGCACTGGACAC
TCAGTACCAGCTCTTCGATC
AGGAGAGATAGCAAATTTCA
ACAACTGGGACCAGCCCGAC
CACACCGGTGCACCACTAAG
GTGACAACCTCTTATAAGGA
TGTTTATCACAACCGTGGGT
TGCTCTGTAGCAGCGTCTGC
TTGTGGTGGAAGATGTTTAA
TGGTGACCCCGTCGTCCTCT
CCGAAGGGGATTTGAAGCTA
CTAGGATGAATATGGCGGTT
GCTAAGAGCTTCGAGTGGCG
ACAACTGAGACCAGCAAGAC
TTCACCGCGCTCGGATGAGC
GTCTCGAAGCCTACAGCAGG
GGCCGACTAGTTGTAGCATT
GTGCTCATCTCCGCAAGGTC
TCCGCCGGTTGCTGTGAACA
CAAGGTCACTTATTCCTACT
CATATCTAATCCTGCGCATC
TGCCGAAGTGATTGCGAGCC
AAGGTTGAATCAGGGTCTGG
CGTCACTTCTCTATAAAACC
TCGGGAGAGCTCAGGAGCCA
GCACCAGATATCGTCTGATG
CTGGGGTATCGTGTTTGTGA
AAGCGTGTCGACCCCGATGA
CCTCGGTCTAGCGGTTGAGC
GATGCGGGGTTCCCTCCGTC
TCCGCAGCTTGCTGTGAAGA
CATATAGGTCCACCAGTAAT
TGCACCGATTCACTGTGTCC
GGCTGATAACGCGTCCACGG
CGAAGATAACGAGTTCACGG
CTTATTAGCATGCAAGCCAA
ACTCACGTAGAAGCACACAC
CTTATTAGCACTCAGACCAA
CATGGTCAATTTTTCCTACT
TCCGAGTCATAGCCTAATGC
TCAAAGTCAACAATTACCTT
ACCAGGTGGTACCATGCATT
CTTGTGGCCATCAGTGCCGG
GGCGATGTTAAGTAATTCAC
CACGCCTCCATAAGGAAATA
TACATAATTTTGTAGCGCCA
TCTAGGGAATTCCGATTCTA
AGTTTAAGGGCACTTTGTCC
CCACTAGTGAACCACGTATT
GATGGGATGCGCCCTGCACA
TTTGCGGGTTCGTCATCTTA
GTCACCGCGCGCGTATGAAC
CTCCGATGTAAAAAATTCGT
GCTAGGGAATTCCTAGTGTA
CTCCGGTCTTAGAAATTCGT
TGCTGCATCTTCGTGCACCG
ACTGAGAGTTGACCGCTCCT
ACTCACATAGAAGTACACTC
TCGTCACCCCGTCGTTCTCT
CTAGGATGAAAACGGGAGTC
AGTCGTATCCTTCACCTGTT
CTAGGATGAATATGGCGGTA
GTCAGGCTGTAAAGCGGATG
ATGCCAGTACCTATGCCTCC
CTTTGGGCTCGGTCTTCGTC
CGGCGAAGACATTGCGACCC
GTGCCTTCTGCCGGATTCGA
TTCACCACGTGCGGATGAAC
CTACATGGCAGCTTATCGTA
TAGTGACCCCGACGTTTTCT
GCGCTCATCTCTGAAATGTC
ATACGACCACCCTCTTTCAT
TCGGGAGAGCTCAGTAGTGA
GGCCAGTCAACCGCTAACGT
TGTACCGATCCCCTGCGTCC
CAGGGTCAATTGTCCATACT
CATACTTCCATAAGGAGGTA
GTAGATCTAAACTATGTCCT
CACACTTTTGTTTCGTCTAG
TTCACCGTGCGCGGAGGTAC
GGCCCAAGACATTGCGAGCC
CATATATACTCCTCCGCATC
AACACTTTTTTTGCCCCTTG
CTGAACGTAGCCCTGGGCTA
CCTCGGTCTAGCCATTGGGA
AGAATCAATAAGCGATGATT
TAGTGACCCCGTGGTTCCCT
GGCAGATAACGGGTCCACGG
TACATACGTGCGTCCGGTTG
GATGGGATTCGCCCGCCATA
TCTATGGCATTCCTATTGTA
CTTTGTGCTCCGTCTGCTTC
TTCACCTTCTTGACTTTGTC
TTCTCGGCCAATTAGCTACT
TCACACCTTCGCCCATTTCA
AGCAGGTGGTTCTATGAATT
AGAAAATCAGATGACTTTTG
CCCAAGGAGATTTAAATCTA
ATTGTCGTTATTAGTGCCGG
ACCGGGTGGTTCTTTGTATT
TGCTGCCTCTGCGTCCAGCG
ACAACTGGGTCCAGCATGAC
GGCAGATAAGGAGTATACGG
ACAGCCACAAGTGGCTCAGT
CTCAGGTCTGAAAAGTTCGT
AGATCCAATAAGCAAAGATT
GGTCTCATCTCGGCAATGTC
GATGGGATTCGCCCGGCAAA
CCTAGGTCTAGCGATTGGCC
TAACAGTTGAGCACTACAGA
TGGTCAGCATTGGAGAATTG
CAAAGACGCGGACTCTTGGT
TATATCATGTTACTGCCATT
CGGCACTACTCTGTAAAAAT
CTTAAGCGCTCTACTGGGGT
TGGGATTCGTTCGAGGCTAG
CACATCTACTCCTCCCCATC
GATGGGATTCGCGCTGTACA
GATGCGATTCGCCCGGCACA
TGGTGACCCCGTCGTTCTCA
GGCTTAGCTGCAGTGAAATT
CATAATCACTCTACTCCGGT
TAACATTTACTTCATATCTG
GGAGGATGAGTACGGCAGTC
AACACATGTGTTTCCCCCTG
CCGACGCTTTGCGCCCGTAT
TTGAACCACGGCCGCTCTAG
TCGGGTGAGGTCAGCACTCA
GGGCCTGTAGGTTAGTTGGG
CATCGGATGGAACGGCTCTT
TACGCCTCCATAACGAGATA
AGCTTATGCCGTTCAAATGT
GACTCCATGGTGATCCTTTT
AGCCTTTGCCATTCAATTGT
GTAGACTGTGGGGCTAGAGT
GTTCGTCTCCAGAATCCTAG
CCAGTAGTTTGCCACGTCTT
GTAGACTGTGGATCTGGATT
ATGCTAGTACCTATGCCTTC
CACTCCTCCGTAAGGAGGAA
CTTGTCGACAGTAGTGCCGG
CGTTTTGAGCTCCCATGCAA
GCACCAGTTATTTTCTGATG
ACCCAGTACACGATATTGAA
AGATTCAATAAGTAAGGATT
CGCCGAAGACATTGGGCGCC
CTTATTAGGAGTTAACCCAA
GGCCGTCATGGTATACCTCT
GCCGTCATGTAAAAGCACTC
CGTTTTGAAAGCTAGGTGGA
CTTTAGGCTCGGGCTACTTC
ATGCCAACCTCAGATAAGCA
TAAAACCGATCCGACTCCTA
TCAAAGTTTACAAATCGCTT
TGAGCAACTGCGCATCACAA
ACTAATAGTTGACCGCCACT
ATCTAGACAGACCGGAGCGA
ATTAGATATAGCGGCGGACA
GCCGCTCCTAAGGCCTTATT
TACCTAGAAAGCGCCCCCGC
CAAAACGAGCGGGCACCGCC
CACAGCGTGTCATCGGGAAA
TTGAGGAATACGTTTAGTGG
CGGGAGCAAGTTTTTGTCTG
CGCTAATGCCATTCAATTGT
GAAGGCTTTCGTCATGCGTG
GCGCAATAGGATTGACGGGC
AGCTTTTGCCATTTAATTGA
ATTGATGGTTGAACGCGCCT
GTAGGCTGTGGATCTCGAGT
AAGCGTGGCGACCCCGGTAA
GCGTGTTTGTCACGGGCCTT
CGTTGCAACGGCTCGCCGTG
CACACTTTTGTTCCCCCTTG
CACTCGACACGTAAGAGAAT
CGCCCAAGCCATTACGAGCA
ACTGATGGTGGACCGCCCCT
GTAGTCACTAAACTATTTTA
CTTTGGGCTTGGTCTGGTTC
GAAGGGATTCGCCCGGCACA
TCGCACGCTTGCCAGAGAGC
CTAAGATGAAAACGGGAGTC
AACATTTGTGTTTCCCCTAG
TCGGGAGACCTCAGCAGTGA
TCACATGCTTGTCAGAGAGC
CTTAAGCACTCTACGCAGGT
CCTCGGTCAAGCAATTAGGC
CCGAAGGTGATTTGAAGCTA
GCAAGATAACGAGTACATGG
CGGCACTTAGCTATAAAACT
CTTATTAGCTTTCAAACCCA
TCAAAGTCATCAATACGCTT
GCGCTCATCTCGGGAATTTC
GACGGGAGACAAATGAGGGG
CTCCGGTGTGAAAAAATCGT
CTGACTTATCTCAACAAGAG
CACAACTCCAAAAGGAGGTA
GGAAGAAAACGAGTAAACGG
TAGCACCTCACCCTTTGAGC
CCTACTTCTGCTAAAACCAT
TCTAGGGAATTCGTATTTTA
ATATTGCCGCAACGATTGAA
AACGCTCAGTCGGCGTGCCG
AACACCTTTGTTTCCCCCTG
ACCACGTCGTTCTATGTATT
TCCATAGATGTCTTGATCTC
GATATCTACCCCACCGCATC
CATGATCAATTATTCCTACT
TAGTGACCCCGTCGTCCTCA
TAGTGACTCCATCGTTCTCT
CAGGGACAATTATTTCTACT
GTGGCAATCTCAGATAAGGA
CAGGCTCAATTATTCCAACA
CACACCGGTCCACCACTTCT
CACACTTTTCTTTCCCCTTG
TCTCACGCTTGGGAGAGAGC
CTGGGTCAATTATACCTACT
GAGGGTCAATTATTCTTACT
TCGGGAGAGTTTAGCAGTCA
GGCACAGTACAGAGGATCTA
GATGGGATTCGCCAGGCACA
ACCGATAGTTTACCGCCCCT
CTGTTGTGAATGCTCCTCTG
TTCACCGTGCGCGAATGAAC
GGAAGATGACGAGTAGACGG
CCAGTAGTGAACCCCGTCTA
GGACTCCATGGGATACCTCT
GTAAGATAACGTGTACACGG
CGCCGAAGAAATGGCGAGCC
GTAGGCTGTGGACCTAGAGT
TCGTGAGTTCATTCGCACAC
AGCTTATGCCATTCGATTCT
CAGGGACAATTATTCCTGCT
CTTGTCGTTATTAGGGCCGG
CGGAACTTCTCTAAAAAACT
CTTAATAGGATTCAACCCAA
ACCACTGAGAACAGCACGAC
AACGAAAGTCAGCTTCCACC
TCTCAACGTCACGGTGCGGG
TAAGACCGTGCCGATTCCTA
TTGAGGAATACGCTTTATGG
TAGTTACCCCGTCGTTCTCC
TGTTGCATGAACGGATCTGG
TATCGCGTGTCATCTGGAGA
CGTTGGGCCCGGTGTGCTTC
AGTGATACCTAAGAAGGCAC
TGTCAATTTGTGCGTCGTGC
GACGTGAGTCGCAGCTCACA
CATAGAGCAGTTGCTTCGCT
CACGCCTCCATAAGGTGGTA
CTGAATATGGAAACCATAAT
TCGACCTCAAATACGCCGGC
CCAGTAGTGGAGCACGTCTA
CTTCGGCTGATCTAGCTACG
CCTCGGTCAAGTGATTGGGC
CTTTGGGCTCGGTCCGCGTC
ATGACGCACTAGATACTCGC
CTTATGCACTCTACGGAGGT
CATTGGGCTCGGTCTGGTTC
CCCCGCAGAAATAGCGAGCC
CTCCGGTTTGAAGAATTCGT
GGGCTCATCTGGGTAATGTC
CTTATAAGCATTCAATCCCA
ATGAGGCTGGACTCCCAACG
CGTCAATCTCGTCTTGTGGG
CGTAAACGGCAACTATTTAG
TGCAGATAACGAGTACACTG
TAAGACCATTCCGATACCGA
TGCTGCATCTCGGGCCAGCG
CGGGATTCAATAATAAACTC
CTGGGAGGAATACGGCAGTC
CCAGTAGTGAACAACGTTTT
TGGTTGCCACGACCGTGGGT
AATCTTGTGGTTAAGGAGTA
CCTCGGTCTAGAGATTGCGC
GTCGCAATACCTCTCAATAC
GTGAGGCTATTTAGATGCGG
GCGCTCATCTCGGCAATGGG
GAGAGGCTACCCGGCTATGG
CCAGGAGTGAAGCACGTATT
CAGGGTCGATAATTCCTACT
GACCCCTCGTTTAAAGTGAC
TCTATCCGAGGGAATATGGG
AACATCTACTCCTCCGCATA
CACACCTCCGTAAGGAGGCA
TCGGTAGTGTACCACGTATT
CTTGTTGTCATTAGTGCCCG
CTTGTCGTCCTTAGTTCCGG
CGAATCAGAACGCTCTGAGA
ACAGATAGTGGACCGCCCCT
GTGATAATCTCAGATAAGGA
CGATACGCTCTATGATGTAA
CGGGATTCCATAATTCAGTC
ACCAGGTGGTTATTTGTATT
ACGAAGTGCATGGCGGTAAC
CTATGATGAATACGGCCGTC
ACTGTCTTGTAAAAGGTCTC
TAAGCCCGTTCCGATACCGA
CTTAATCACTCGACTGAGGT
CATATCTACTACTCCGCAGC
TCATAAGCCGCACCCAAGTT
CCTCAAGCGGGCAGCCTTGT
CGGGATTCCATAATTAAGTT
GTCACCGAGCGCGGATGAAC
AGGTGAGAAGGCAATTTTCA
CGCCGAAGATATTGCGCGCC
CTAGGATGAATACGCCTGTC
GTGACAACCTCCGATACGGA
CTTGCCGACGTTAGTGCCGG
CAGGGTCAATTTTTCCTGCT
CTAATCGTAAATAGTGCCGG
GTGAGGCCATTTAAATACGC
TGTTTGGCACAACCGTCGGT
GCACCATATATCTTCTGATA
TCTCGGTCTAGCGGTTGGGC
GTAGGCTGTGGATCTAGGGT
CGGGATTCCATAGTTAACTC
GGCCGCCATGGGATAATTCT
GATGGGATTGGCCCTACCCA
CAGGGTCAATTATTCCTAGA
AAGCGTCTTAAGAACCTGAC
GCTATCTACTCCACCGCATC
TTTCCTGGGGTAGATTCGTC
CGCCGGTCTGAAAAATTGGT
GCACTCATCTTGGCAATGTC
ACCGTCATCTAAAAGCTCTA
TGCTGCGTCCCCGTCCAGCG
GCGCGCACCTCGGCAATGTC
TCGGCGCTATGATCACATTT
ACCAGGATGTTCTATGTATT
TGTCAAGTTTTGCCTCGTGT
CTTGGGACTCGGTCTGCTAC
CGCGGAAGACATTGCGGGCC
CAGGGTCAAATTTTCCTACT
CAGGGTCAATTATTCCATCT
CGGCACACCTCTATAAAACT
AGACTCAATAAGTGAGGATT
TCTAGGGAACTCCTATAATA
TGGTCACAAATGCACGTTAA
CAGGGTCAACTAATCCTACT
TCTTTGACAGAACCGTGGCT
ACTATCCGGGGGGATATGGT
CATATCTACTCCGACGCATC
CGCCGCAGGCATTGCGAGCT
CAGACCATACAACTAAGCAC
AGGAGAGAATGCTAATTTCA
TATAGCATGTCATATGGAAA
TGTCACGTTGTGCGTCGTAT
GACCGCCAAGGGATACCTAT
TCTAGGGCATTCCCAGTGTA
CTACGGTTGCTGTCGCCATC
CCCTGTATAATTCCTAACTT
CTAGCAGTGCACAACGTCTC
TGTCCCGCAAGCGGAGCGCC
AATCGCATAGAATTACACAC
TCATCTGCATACGTTCAGGC
ACCCGATCCTTGCCTTGGTG
AGCTTATGCCATTCGATAGT
AAGCGTAGCTACCCCGGTGA
CTCCGGTTTGGAAAATTCGT
GCCTCCGTGGAGAAGTTGTG
CATATATTATGAATAGGTAG
ACTGATAGTTGATCGCCCTT
CTTGTCTTCATTTGGGCCGG
GTTGTCGCCATTAGTGACGG
ATGTAGCAGCTCGCGTATTG
CTAGTCGTCAGTAGTGCCGG
CACGCGCCCATAAGGGGGTA
CTTTGCGCTCGGTCTGCTGC
TAGTGACCCTGTCGTCCTCT
GCACCACATATATTCTGATG
TAGTGACCCTGTCGTTCTCA
TTTCGTGACCACTCATACCA
AGATTCAATAAGCTATGATT
GTCGCGTGCATCAGTGGCGA
TGCTGACTCTCTGTCCAGCG
CTTGTCGTCAGTATTGCCGG
CTTTTCGTCATTACTGCCGG
CATTAGCACTCTACTGAGGT
GCACCACAGATCTACTGATG
GTCTCGAACGGTACACCAGG
ATTTGGGCAATACAGTCGTC
TGCAGCATCTCCGGCCAGCG
CATCCGCCCAGCCCTTTACA
AGATCCAATAAGCGTGGGTT
GGAAGATAACGAGTACATGA
TCTTGCCGGGGGCATATGGG
CCGAAGGTTATTGAAATCTA
TCAAAGTCTTCAATTCGCTT
ACGAGGTGGTTCAATGTATT
AACAGTTTTGTTTCCCCCTG
CTTCAGCACTGTACTGAGGT
ACCAGGTGGCTCTATATATT
TATGTCTTGACGTACGACGG
TCAAAGTTAACAAGTCGCTT
TTTGCGGGTGCTGCATCTTA
CCCCGAAGACATTGCGAGCG
GTGAAAACCTCAGATAAAGA
AGATTCAATAAGGGAGGACC
TGTTTGCCTTTCGTTGTGGA
TGAGGGCGGATAATTTCCAG
TTACACCTCCGGCCATTTCG
AGTCACGCTTGTCAGAGAGC
GGAGGCCATGGGATACCACT
AGCATATGCCCTTCAATTGT
CACACCGGTCCACTACTACT
CAAGGTCAATTATTCATACT
CCTAGTTGCACAAGCGTCGT
CTAGGTTGAATACGGTAGTC
TAGTGACCCCGTCGGTCCCT
TTAGGATGAAAACGGCAGTC
ACTGGATGTTGACCGCCCCT
GACGGTGAATCAGGGTCTCG
AGTTCTGCAAATGGCCGCTC
TTTGTCGTCTTTAGTGCCGG
TAAGACCGTTCCGATACCTA
CGGGATTCCATAATTAATTG
GCGCTCATCTTGGCAATATC
CCGAAGGTTATTTTAATCTA
TTCACCGTACGCGGAGGTAC
ACAAGGTCGTTCTATGTATT
AGTTCATCCCGCTTGTGAGA
GTAGTCGCCATTCGTGCCGG
TCCGCCCTATGCTCACATCT
GCCCGCCATGTGATACCTCT
GCACTCATCTCGGTAATGTC
CGGCACTACTCTATGAAACT
AGGAGGGAAAGCAAATTTCA
CGTACCGGAACGCTCAGAGG
AACACTTTATTTTCCCCTTG
CGCCGCCATGGGATACCGGT
CACACATACATAAGGAGGTA
ATTCGCCTCCCTAAGCCTAG
CAGGGTCAATGATTCCTGCT
CGCCGGAGACTTTGCGAGCC
GTAGGCTGTGGATCTAGTGT
CACACCTGTATAAGGAGGTA
ACTGATAGTAGACCGCACCT
CATATCTACTCCTCCGCCAC
GACCGCGATGGGATACCTAT
TCGGGAGAGCTTATCAGTCA
CTTAAGGATTCTACTGAGGT
GGCCGCCATCGGCTACCTCT
CAAGTCCCCCTAGTTAAGAT
CTTATGGCCATTATTGCCGG
GCACCACATATCTACTGATG
TCGGCAGAACTCAGCAGTCA
ACGCGCTAGTTCGGGACTAA
CTCACCTCCATAAAGAGGTA
GCGCTCATCTCGGCATAGTC
GGCATCATAACCTGTTGGAT
CGTATTATCGATCAAACCAA
CGAATCAGAAGGCTATGAGG
AACACGCCACTTGAGACTAT
GTTCCCCAAGGGAGGCACGA
GGACGCTGTAGGCGTAAATA
CAAGTAGTGAACCACGCCTT
TAAAACCGTTCCTATTCAGA
CATTCCACCGACTTCGTTTC
GTGGAGAAGGCGTAGGTTGA
TAGTGACCTCATCCTTCTCT
AGCTCATGCCATTAAATTGT
GAACATAGGCCGCTAGCCCG
CAGGGCCAATTATGCCTACT
GTACCAACCTCAGAAAAGTA
GATTTCAATTCCGTGTGGAT
CTAGGATGAATTCGGCAGTT
CATACCGGTCCGCAACTAAT
GCACTCATGTCGGCAATGTC
CGGGATTACATAATTAACTC
CGCCGAAGACCTTGCGAGCG
CATACCTGTCCACCACTGAT
CACACCTACGTAAGGAGGTA
TGAAAATCAACAATTCGCTT
TCTAGTGAATTCCTATGGTA
CTTATTAGGATTTAACCCAG
GATGGTATTCGTCCTGCACA
CCCCCGAGGACAGCATAGGA
ACCGGGTGGTTTTATGTATT
GGCCGCCATAGGATACCTAT
CGCTGAAGACATTGCGAGAC
ATCTTATGCCATTTAACTGT
AGGACTAATGGCGAAAAGTG
CTTTGGGCTCGTTCTGCTTG
CGGCAGGTGATTTGAATCTA
GCGCTCATCTCGGAAAAGTC
CAAACCTCCGTAAGGAGGTA
TCTTGTGAATTCCTATTGTA
CTCCGGTCTGCAAAAGTCGT
TCGCACGCCTGTCAGAGAGC
TATAGAGTGTCATCCGGAAA
GTCACAACCTAAAATAAGGA
CAGCGTGGCGAACCCGGTGA
AACACTTTTCTTTTCCCTTG
ACGGTCATGCAAAAGCTCTC
CCTCGCGCGTACTAACAGAA
CCAGTAGTGTGCCACGTCTT
GTCCCGGTCTGTGGGACCCA
CATCTTACTTTCTTTTACCT
TTCCCCTACTAGAGAGGTCA
GGCGAGGTTTATTAATTCAC
TAAAACCCATCCGATTCCGA
TCAAAGTCAACAACGTGCTT
AACCGTAAGGGACATTATAT
GGCAGATAACGACTACCCGG
CCGATGAAACACTAATTACT
AACACTTTTGTTTCTCGTTG
CCTCGCTCTAGCGCTAGGGC
CTGGTTATACCTTCGGGCAT
CGGGATTCCATATTTAACTC
GAATAAGGACTTATGCGCAG
CCCTTAGAATGATTCTCGAG
ACTGATAGTTGACCTCCCAT
TTTGCGGCTTCTCCATCTTA
TCGGCGCTATTCTCACATCT
CTTAATAGGATTCAAACCAA
AACTACATGTAAAAGCTCTC
TTGAGGATTACGTTTTGTTG
AGTGATAGTTGACCGCCCCA
TCAGTAGTGTACCACGTCTT
TCCGCCGGTAGCTGTGAACA
TAGGGTCAAATATTCCTACT
TTGGTATAGCGTACTAATTA
AGCTTATGCCATATAATTGT
TAAAGCGCGTCATCTGGAAA
TAAAACCGTACCGATCCCGA
TTAGGTAACACATGACGAGA
TAAGTCTATTTGCCACTAAG
GGCCGAAGACATTGTGAGCC
CACACCTCCATACGGAGTTA
ACCAGGTCGATCTATGTATT
ACGCGCACACGCGCCAACAC
ATTGATAGGTGACCACCCCT
GGTGGGTTTCGCCCTGCACA
ACCGTCATATAAACGCTCTC
TAAACCCGTTCCGAGTCCGA
CTAGGATGAATGCGGCCGTC
CGCCTAAGACATTGCGAGTC
TCGAAGTCATCAATTCCCTT
CGTACCCCCATAATGAGGTA
TGGCAAGTTCTGCGTCGTGT
TCCAAGTCAACGATTGGCAT
ATAGAGGTGAGTCGGGGGTA
AGCTTTTGCCATTCTATCGT
CTGGGATGAATACGGCAATC
CAACCTACTGTCGGTAAGAT
ATATTGCCATAACGATTACC
TTGAGAAATAAGTTTTGTGT
CGCACCCCCATAAGGAGGAA
CACACCGGTCCAACGCGAAT
TAGTGATCCCGTCGGTCTCT
AATAGAGAAAGCAAATTTCA
CAGAAGTTGATTTGAATCTA
TTTGCAATGTTCCTATAGGA
ATGAGACTGCACTGCCAAGG
AGCAGATGGTTCTATGTATT
CAATAACAAGTGAAAGCGGT
ATATTACCGGAACGATTGAT
CCCTCTCACTACGCCCAGAA
CGAGATTAAGACTACCGATT
ACTGAAAGTTGACCGCGCCT
AACAGTGCGGGCGTAGCACC
CTTAAGCACTCCAGTGAGAT
CGCGGAAGACACTGCGAGCT
TCTCCCCTCTCATGGAGACT
ACATGCCCACCATCTGTCAT
TCCATCCCGGGTGGGCAGGT
GGGAGTCGAATCGAGCCGCT
AAGGTTGACTCAGGGTCTCG
TCCAGCGAATTCCTATTGTA
ACGAAGGTGATTTGAATCTA
GCTCGAACGATGATTTACAA
GTTGTCGCCATTAGTGCCAG
CCAGTAGTGAAGCTCGTCTT
GTGACATCTTCAGATAGGGA
GCACTACATATCTTCTGATG
TCACACCTCCGGCCATGTCA
CAAAAAACATAAGAAACGCA
CCCCGGCAGCAACTGACAGG
CGAAGCAGAACGCTCTGAGG
ATAGTGGACATGAGTGCCGG
TGCGGGCCTGCTGATGGCTG
TATAGCGTTTCAACTGGAAA
CTTTGGTCTCGGTCTGCTAC
CTATCGGTACCCGGTGTCAA
TATAGCGTATCATCTGGAAG
AGCTTATGCCATGTAATTGT
ACCGACATGTAAAAGCGCTC
CTAGGGTTAATACGGCAGTC
ACTGATAGTTGACCGACTCT
CGCTAACTTCAGATCATGGA
AGCGCATTTCACGGCCTACA
AGACTGTGCCATTCAATTGT
CGCCGAAGACAGTGTGAGCC
ATCTAGCCATAACGATTGCC
ATGCTGCTACCTATGCCTTC
CCATGTACTCGGGTACACCA
CCGAAGGTAATTTTAATCTA
GGGCTCATCTCGGCAATCTC
ACGAGTTGGTTCTATGTATT
ACCAGGTGGTGCTAGGTATT
TCCGAATTCGCTTTAGGGCT
CGCCGTAGAAATTGCGAGCC
CTCCCTCCATACCCCCGCCA
TGAAACCGTTCGGATTCCGA
GTGACAACCTCACATAAGAA
GCTGGACGCAGGCCTATTCT
GTCTGAGTGACGCTGCAAAT
ACCGATAGTTGAGCGCCCCT
TTGTCTTGCACTATCGGAAT
GACCGCCAGGGGATACCTCT
TAAAACCGTTCCGCTTCAGA
ACAGCAGTGAACCACGGCTT
TATAGCGTGTTATCTGGACA
GGCAGATAACGTATACACGG
TCCAGGTCAACAATCCGCAT
GTACGTGTGTTTTCGGATTA
CAAGGATGAATACGGCCGTC
CCAGTAGTGAACCATGTCGT
TCGCCAGAGCTCAGCAGTCA
GTGGCAACATCAGATAAGCA
GTAACAACCTTAGATAAGGA
AAGCGAGGCGACCCCGCTGA
CCGGGTGAGCTCAGGAGTCA
AAGGGTCAATCGGGATCTCG
CTCGTTTCTTAGGCACGACC
TGTAGACTGTTAGGCTTTAG
GGTTCCATCGTCGTTTAACA
GCGGGAGAGCTCGGCAGTCA
ACCTGCTTTTGTACCTCACG
CAGGGTCAATTATGGCTACT
CTCACCTCCATAAGGAGGTG
CACACCGGGCCACAACTACT
CCTGACGCTTGTCAGAGAGC
AAGCGTCGCGACCCCGGTGG
CTGAGGAATACGTTTTGGGG
CAGTTTCCAATTGGTAAGTC
AGGGGAGAGCTCAGCAGTCA
AGTGACGAAGGGGGACTCCG
TAGAGCGTGTCATTTGGAAA
GGAAGATAACGAGTACACAC
GGATGATAACGAGTAGACGG
CTCCGGTCATAAAATTTCGC
GGTAAGGGTCCATTCGGTTT
ATTGCAAGCACAATCCTGGT
GCGGCGCTATGCTAACATCT
GATGGTATTCGCCCTGCCCA
CTTGCGGTCATCGCCTGATG
ACCAGGTGGTTCCATGTCTT
GAGGACCCCGTATCGTCTGC
TGCTGCCTCTTCGCCCAGCG
AAGGCTGAATCAGTGTCTCC
GTGTCAACCTCAGATAAGGG
CCACGGTCTAGCGCTTGGGC
CTTTGGGTTCGTTCTGCTTC
AACAATTTTGTTTCCCCTGG
CCTCTGACTAGCGATTGGGC
AAGCGTCGCGACCCCGTTGA
GGAGGCCATGGGATCCCACT
TGAAGATATCGAGTACACGG
AAGATTTCTCCAAAATGCAT
TAGGTCTGTCCGTCCAAGCA
TTGGTAGTGAACCACGTATT
AGATACAAGAAGCGAGGATT
CACACCCGCATTAGGAGGTA
CCCTGGTGGTTCTATGTATT
TGTCAAGTTGGTCGTCGTGT
ACATCGAATAAGCGAGGATT
TAAAGACCAGAATGCGTATC
CTTGTCGTCACCAGTGCCGG
CGTAAGCACTCTACTGCGGT
GCGGGGACACGCGGTTCGCT
CCAATAGCGAACCACGCCTT
AGTGATACCTAAGGAGGCAT
GTGCTCTTCTCGGCAATGTT
CCACGATAATATGGAACCAT
TCTGATAGTTGCTCGTCCCT
TAAAACCATTCCGACTCGGA
AGCCTATGCGATTCAATTGT
GGAAGATAACGAGGACACGT
GTTCGCATCAATAATCCTAG
GAGCATCCAGTTGCAAATAG
AGCTTATGCCTTTCAATTTT
TGAAAGTTAACAATTCGCTT
AGCTTGTCCCATTTAATTGT
CTGGACCTCAGAGGCCACGC
TCTATCCGGTGGCATAGGGG
CTTTGGGCTCGGTATGCGAC
AATTCCAACTTCCCATCGAT
CTTGTCGTCGTTAGTCCGGG
TGAGAGCGCACAGATCTATA
TTAAGGAATACGTTTTGTGC
CTCCGGTCTTAAAAATTCCT
GGCAGTTAACAAGTACATGG
AATCACGCTTGTCAGAGATC
GTGAGGCCATTTATATGGGC
AGGGGAGGAGGCAAATTACA
CTAAGATGAATACGGCAGTT
CTAAGATGAATACGGCCGTC
CTCCGGTCTGATAAATTCGA
GTTGTGCGGGAGATAGATGT
CCTCGGTCTTGCGATAGGGC
CGTATCACAACCCTCTGAGG
ACCAGGTGGTTCTATGAATC
TCTGTCGCTTGTCAGAGAGC
TATTGCCGAACCCAATCTAG
GGGCTCATCTCGGCACTGTC
AGCTTATGCCATTTAAACGT
AGCTAGCTCAAGCGTCTTAC
TCTGGTATAGTCCAAATCTT
CCCACCTCCGTAAGGAGGTA
CGTATCAGACCACTCTGAGG
ATGCTGATCCTCCTCTGACG
TATAGCGTGTCATCATGAAA
TACTGCATCTCCGTCCTGCG
TATCTCACATCTTAGGTAGG
TACTGATCCCGTCGTTCTCT
AGTTTTTGCCATTCAATGGT
GTCTCAAAGCGTATACCAGG
GGCCCCCACTGAGTCTCGCC
AGCAATAAAATTTTAAATAC
CTAGACTTCATGAGTGCCGG
CGGCACTACTCTGTAAAACT
CAAAACCGTTCAGATTCCGA
TCCGCGGCTTGCTGAGAGCC
CTTTGGGCTCGGTTCGCTTC
GGCGTTATTTATGATCCCGC
TGCAGCAACTCGGTCCAGCA
AGTGATACCTAATAAGTAGT
TGTAGGGCATTCCTATGGTA
CATACCGGTCCACCACGATT
CAGGGTCAATTATTCATATT
ATGTGGCCATAACGATTGCC
CAGGGTCAATTAGTCCCACT
ACCCTCATGTAAAAGCTCAG
TTAGGTGACCACAAGGGCGA
GGAACATATCGAGTACACGG
CTAGGATGAATATGGCGGTC
TCTCACGCTTGTCCGCGAGC
ACTGATGGTTGACCGGGCCT
AGTCTCGCCATGCTTTAGCT
CGCATCATAACGCGCTGAGG
AGGAGAGATGGCTAATTTCA
CGCCTAAGACCTTGTGAGCC
GTTATCGTCATTAGTGGCGG
CCAATAGAGAACCACTTCTT
TTCATCGCGCGCGGATAAAC
GTCGATCTCTATGTACTTTT
CGGGATTCCATAATTAAAGT
TTAACCTCAAAGCCTTCTGC
CACCCCCCCATAAGAAGGTA
GCGCTCATCTGGGCGATGTC
CTAATCCGGGATCGCTCTTA
AGAGTTCTCGGAAGTGCCGG
GTGAGGCCATTTAGATGTTC
TACCGCGGTCAATAGGGGAA
GATACAGAACCTAGCTCAGT
GTCTCGAAGCGTACACCAAC
AGATTATGCCCTTCAATAGT
CGCTTTACCTGCCTCAGGCC
TGTGTGACGCAACCGTGGGT
TGCTGGATCTCCGTCCTGCG
AGCAGGTCATTCTATGTATT
CGCCGAAGACTTTGCCTGGC
GTCAGATCACGAGTCCACGC
CGCCTAAGACATTGCAAGCC
TCTAGTGAATGCCTATTGTA
GGGCACTTCTCTATAAAACA
CATACCTACTCCTTCGCATC
TGTTTGACACAACCGTGGGC
GACCCCTAAGTGCGTGCCAA
TGTTTGAGACTATCGTGGGT
ACGCTCATCTCAGCATTGTC
GTCTAGTGCATTACAAATCT
CACACCCCCTTAAGGAGGTT
CGGGATCCGATAATTAAATC
CCCCCCCAACCATGTAAAAT
GTGAGGAGCCCATTCATACT
GGCGTACCCACAACTTTGTA
GGTCAAAAGCCGATACAACA
AAGCGTGGCGACCCCAGTAA
TGAGGCCCGTGCGTTGCACC
AGCCAAGCGACGCTCCGTGT
TGACAAGTTGTGCGCCGTGT
TTCGGGTGTAGCTGTGGCAA
GGACCACATATCTTCTGATG
AACAGGGAGTAGACTACGAA
GGCAGAGTTTATTAATTCAC
TGTCAGTTGGTGTACGATTT
TCTCACCCTTGTCATAGAGC
CTCTGGTCTGAAAATTTCGT
CGTCACTTCGCTATATAACT
GGCGGATAACGTGTACACGG
CTGAGAACCTCAGATAAGGA
GCACCAGATATCTTCTGGTA
GTTATTAGGATTCAAACCAA
CGGTCCTTCTCTATGAAACT
CTTGTCGACATGAGAGCCGG
GATATCTACTCCACCGCTTC
CCAGTAATGAACCATGTATT
CCTCGGTTTAGGGATTTGGC
CTGGCAATATGTTGCACGGC
CGACGATGACATTGCGAGAC
TGTTTGCCACCACCGTGGGT
TCACAGCCAACAATTCGCTT
CACTGTATATTACCTAACTT
CATTCCAGATGGCTATGGAA
GCGGTGCTATGCTCACATCT
ACCAGGTGGTTAGACGTCTT
GTGAGGAATACGAATTGTGG
TAGTGACCCGGTCGTACTCT
GCGCTCATCAAGGCAATGAC
CTTTGGGCCCGGTCTGCTCC
ACTCGGTCGAGCGATTGGGC
ACCAGGTGGTTATGTGTATT
TACACCTTTGTTTCCCCTTG
TAGGAGGTCTGAGCACCGAC
CTTAAGCACTGTACTCAGGT
AAGTGTATTGCTCACACCCT
GTGAGGCCACTTAGATGCGG
CTGTGTGCTCGGTCTGCTTC
AGGTACGCATCAGCTAACAT
GGAAGACAACGGGTACACGG
CGCCGAAGGCATTGCCAGCC
CAGGGTAAGTTATTCCTACT
CGAAACAGTTCTATAGAGTC
GGCAGAGAATGAGTACACGG
CTAATCGTCCTTAGTGCCGG
CGCCTAAGACATTGGGAGCA
TGCTCCATCTCCGTACAGAG
CTAGTCGTTATTAGTGCCCG
GTTAGCCTCCCTAATACTAG
AACGGCGCCACGATGTTATG
CGTCTCAGCACGCTCGGAGG
CACAACTGCATAAGGAGGTA
TATTTACCAAGAGCTGAGGA
AACGCTTTTGTTCCCCCTTG
TCCGCCGCTAGCTGTGAACA
CCAGTAGTGAACCATGTCTA
TTGCCAGGTTTGGCGACAAA
GTCAGATAACGAGTAAACGG
CTGGGACGAATACGGCAGTC
ACATGACCACCATTTCTCAT
ATACGTATGCATGAACGTCA
AGGAGAGAACGAAAATTTCA
TGCACCGATCCCTTGTGGAC
GCCGCGTGGTTCTATGTATT
CAGGGTCACTTAATCCTACT
AACACTTTTGTTTCCCCAAG
GTGGGCGCTATAGTGATGGG
TCACCGCCGGAACAATACCT
TCGGGAGATGAAAACGCAAG
TGCGGCATCTCCGTGCACCG
CATACCGGTCAAACACTAAT
ATGCCGGTACCCATGCCTTC
CTCCGGTCTAAAAAGTTCGT
CGAAGATAACGAGAAAACGG
TATAGCGTGTCATCTAGAAG
GAATGGGGGATTGGATGCAT
GCGACAACCTCAGATAAGAA
CAGCTGTAGACTTAGCCAAC
CTTATTAGGATTGAAACCAA
CAGGTTCAATTCTTCCTACT
CCTCGGTCTAACGGTTGGGC
CAGTGGGATCGCTGGAGCAT
ACGGATAGTTGACCGCCCTT
CCAGTAGTGAACCAGGTGTT
CATACAGGTCGACGACTAGT
ACTGGTACTTGACCGCCCCT
GCCCTCATCTCGGCATTGTC
CGCCGAAATCACTGCGAGCC
CATATCTAATCCTCCGCATA
CGCAGAAGACATTCCGAGCC
AAATGACCACCATGTATCAT
CTTATCATCCTTAGTGCTGG
ACAACTGGGACAAGCACGTC
TTCAGTGTGCGCGGAGGTAC
CCTCGGTGTAGCGAGTGGGC
TCAATCCGGGGGCCTATGGG
CGGGATTCCTAAATTAAACC
CAAGGTCAATTATTCTTACT
AGCTTGTGCCTTTCAATTGT
TCGGGAGTGCTCAGTATTCA
TAAAACCGTTACGATTCCGG
GTCTCGAAGCGTACACGAGG
CGCAGAAAACATTGCGAGCC
AAACCCAATAAGCGAGGATT
GTGACAACCTCAGATATGAA
CACCTAAGACATTGCGACCT
ATATTGCCGTAACGATTGCA
ATGCCAGGTTAACACACCGT
TATGGATCAGGAGCGTCGCC
AATACTTTTGTCTCCCCTTG
CGGCACTTCTATATAGAACT
CGGCACTACTCTATAAAGCT
TTAAAGTCTACAATTCGCTT
TAGCACGCTTGTCAGAGATC
CCCGTAGTGAACCACGTCGT
CATATCTACCCCTACGCATC
AGGAGTGAAGGCAAATTCCA
TGTCAAGTTTTGCGTCGTGC
ACCACTCTTGTTTCCCCTTG
TGCTGCCTCTCAGTCCTGCG
CGTATTAGCGATCAACCCAA
CTTGTCGACATTAGTGACGG
CCCTGTATAATACCTAACTG
CTTTTTATCTTTCAAACCAA
AGTTAGCAGCTCGCGTATTG
CGGACGCCCCGGGGGTCGTG
TACTGACCCCGTCGTACTCT
CTTACGCCCGGCCCCCTGCG
CAGGGTCAATAGTTCCTACT
CAGGGTAAATTATACCTAAT
TAAAGCCGTTCCGACTCCGA
TACCTACGTCTCCCGCTTGC
GGAAGATCATGAGTTGACGG
CTCGGATGAGTACGGCAGTC
ACCAGGTGCTTCTACGTATT
TTGAGGGATACATTATGTGG
CAGAGTCAATTATTCCGACA
GGACGCCATGGGATAGCTGT
CTAGGTTGAATACTGCAGTC
TTTTAGGACGGAACGAACAT
TAGACCCGCGGAACCACTTG
CGGCGCCCTAAAACACCGGC
AACGTCATGTAAAAGCTTTC
TCGGGAGAGCTCAGGTGTAA
CACTCGCCCGCCAGGGAGTA
GGTGGGATTCGCCCTGCATA
CATCCGCACTCTACAGAGGT
CCAGTAGGGAACAACGTCTT
AAGGGTGAATCAGGTACTCG
CGAGATTAAGACTACCGGTT
ACTATCCGGGGGGATGTGGG
CTTGAACACGATTAGACATA
GGTCGCCATAGGATACCTCT
CTAGTCGGCATGAGTGCCGG
CTCCGGTCAGAAAAATTTGT
TAAAACCGCTTCGATGCCGA
AACACTTTTGTCTACCCTTG
TAGTGACCCCGTCGTTCCGT
CAGTCTCAATTATTCCTACT
CGATATATGACGCCCTAATT
GGAATATAATGAGTAGACGG
CGCGATTCCATAATTCAATC
CAGGGTCAATTATCCATACT
ACTATCCGGGGGCATAAGGG
ATTTCTCGTGAGGTTTAGTC
CGACGAAGACACTGCGAGCC
CCGCACATCTCGGCAATGTC
CTTAAGCACCCTACCGAGGT
TCTATACGGGGACATATGGG
AGATTATACCATTCAATTGT
GTCTCGAAGCATACACCAGG
AAGATCAGTAATTACCAGAG
CTCCGTTCAGAAGAATTCGT
CTCGGTCTGGGAACGTGATG
CCAGGGTATAGCGATTGGGC
TCAATGGTGCGTATAAGAAT
CGTATCAGAACGCGATGAGG
GGCCGCCATGGGATATCTCC
GTGATAACCTCAATTAAGGC
TCTCTCGGGGGTCATATGGG
CTGTGGGATCGGTCTGCTCC
CTCAGGTCTAGAAAATTCGT
CTTAAGGCTCCCCGTCCTAG
TAGCCCCTCGTTTTCAAATG
CTGCTATGAATGCTCCACTG
CTCGAATGAATACGGCAGTC
CAAGTACTGAACCACGTCTT
CGCACCTCCATAATGAGGTA
AGTTGGCGGAGCGCTTTGGT
CCTATTAGCTTTCAAACCAA
TGAGCATGAAGGGGGATGTG
GAGGGTCAATAATTCCTACT
TATCCCGGTCCAACACTAAT
CAGGGTCAAGTATTCCTGCT
TAAAACAGTTTCGGTTCCGA
ACTAGAGAATTCCTATTGTA
CATAAACACACTACAGTGGT
CAGGATGAATCAGGGTCTCG
AACGCGCAACTGTGTCCCTA
TCTCACGCTTGCCAGAAAGC
CCATTAGTGAACCACGTATT
ACTATCCGGGGGGATTTGGG
GTAACAACCTCATGTAAGGA
GGATGATAACGAGTACATGG
TATAGCGTATCATCTGGGAA
GCACTCACCTCGGCAATGTC
ATAGCTTTGAGAGAAATATC
CTCGATGTCGATCATAACGA
TCTTAAGGAGGTAACACGAA
CTCCGGTCGGGAAGATTCGT
ATGGTTGCACAGATTCATGA
ACGGATAGTTTACTGCCCCA
CTTTTTAGCATTCAAGCCAA
CACACCCCCATAACGAGGTA
TAGGGACCCCGTCGTTATCT
GGCCGAAGACATTGCAAACC
CCTCGGTTAAGCGATTGGGC
CGTGCCGTCCTCATGAGAAA
CTTTGGTCGCGGTCTGCTTC
CCAGTAGTGAACAACGGCTT
CAGGATCAGTTATCCCTACT
CTCTGGTCTGAAAAATACGT
CCAGTGGTGAACCACGTCGT
CTTGTCGTCAGTAGTGCTGG
GTTGTCGCCATTAGAGCCGG
TCCGCGCTATGCTCACTTTT
CAGACGGCTTATGGCACGGG
TCTCACCCCTGGCAGAGAGC
GGAAGATTACGAGTACACTG
GTGACAACCGCAGATAAGCA
ACTGATGGTAGACCGCCTCT
GGGAGTACATGTACCACGGA
GGAAGAGGTTCAACACGACG
TCAATGTCAACCATTCGCTT
TCTTTGACAGAACCGTGAGT
CACCGAAGACACAGCGAGCC
GGCAGATTACGAGTCCACGC
TCACACCTCCGGAGATTTCA
TCGAACGCCGAACCGCGACT
GACACTCTTGTTTCCCCTTG
AGATTCAATAAGCAAGCATT
TAATGTGCCTTGACCGGCAG
TCTCACGCTTCTCAGAGAGT
CTTGTCTTCATGAGTGCCGG
GGCCGCCACGGGATACCTCG
GGCCTCCATGGGACACCTCT
CTATTCGTCAGTAGTGCCGG
CGGCTGGTACCTATCCCTTC
ACCGTTATGTAACAGCTCTC
CTAGGATGAATACGGCGCTC
AATATCCACTCCTCCGCATC
GCGCTCAGCTCCGCAATGTC
TCAAAGTCTACATTTCGCTT
AGATTCCTTAAGTGAAGATT
CTGTTGCGAATGCTCCACTG
TCTATACGGGGGGATATGGG
GGCAGAAAACGATTACACGG
CTAGGGTGAATACGCCAGTC
ACCGGGTGGTTCTATGTTTT
GTCACTTTTGTTTCCCCTTG
ATTGTCGTCATTAGTGTCGG
CTTGTTGGGATTCAAACCAA
GGAAGATAACCAGTAGACGG
CTGGGTCAATTATACCAACG
GACACCGGTCAACCACTAAT
AGCTTATGGCATTCAATCGT
TCGCTCATCTCGGCGATGTC
CACACCGGTACACCATTAAT
TATAGCGTGTCATCGGGAAG
TGTGTGACACAACCGTGGAT
AAGGGTGAATTAGGATCTCG
CCTACACGTCTGGTGTGGGT
CCAGGAGTGAACCACCTATT
CTTATTAGGATGTAACCCAA
TAATTATGCGTCCCGGGCAT
TGGCCCAGAATAATAAATGT
CTGGGAGAGCTCAGTACTCA
CAGGGTCCATTACTCCTACA
ATCTCCCACAATGGCGAAGG
CTTGAATGGATACGGCAGTC
GCAAGATAACGGGTACACGG
GGCGGCCATGTGATACCTCT
CACACCCCCATACGGAGGTA
GGCGGATATCGAGTAAACGG
TGCTACTACCTCTCAGGGTG
CTCACCGGTCCACCAGTAAT
GCTCTCTGGCCGCTAGAGAC
AGTGCACTCCACAATGCTGC
TGGGCCATGTCTACGTGCCC
TTCACGGCGTGCGGATGAAC
ACCCTCATGTAAAAGGTCTC
ACCGTCATGCAAAACCTCTC
GTCTAGAAACAGGACCTAAA
AGCCTATGCCATTAAATTGT
ACTATCCGGGGGGATATAGG
CATACCGGTCTAACACTAAT
GCGCTCCTCTCTGAAATGTC
GCTAAAGGCAAGGTACCCAA
ACTGAACTGGGATGGATATT
TAACAGCAAAGTCGTCTTTC
CAGGGTCTATTATTCCCACT
TATGCAATCTGATTGCTTTA
GACCGCTGCCGGTCCCCATG
TCTAGCGAATTTCTATTGTA
CATACCGGTACTCCACTAAT
TATACTTCAAAAGAGTAGGA
GGCCGCCATGGGAGTCCTCT
AGCAGGTGGTTCTGTGTATT
CAGGGCCATTTATTCCTACT
CGTATCCGAACGCTCTCAGG
ATGGCGGGACCTATGCCTTC
CGAGGACGTGCTATTCCACA
CGCGCAATAACTTGGGAGGC
AGATTCAATAGGCCAGGATG
GTGAATAGTCTCAGGCACGT
AAGCTCTGCGTTACTTATCC
TGCAACCGTTAATGGCTGCA
AGGAGCGTTAAGGAGCACGG
CCAGTAGTGAACCAAGTGTT
GGCAGAAAGCGAGTACACGG
CTTGTCGTCGTTAGTGCCGA
GGCCACCATGGGATATCTCT
GGCGAATTTTATCAATTCAC
CCAAAAACTTAAAACTGACC
ATTAGCGTCATGACCGCTAG
CACACCGATCCACCACTAAT
AAGGGAGAATCTGGGTCTCG
CTTCGGTCTAGCGATTCGGC
AGGAGAGAAGGCAACATTAA
AAATTCAAGAAGCGAGGATT
CTAGTCGTCATGAGTGGCGG
CGATTCAGAACGCACTGAAG
AGCATATGTCATTTAATTGT
AGCTTATGAGAGTCAATTGT
ACTCACATAGACGTAGACAC
TCAAAGTCACCAATTCCGTT
CTTGGAGCTCGGTCTGCGTT
AGATTCAATAAGCGAGCCTT
GCGCTCGTCTCGGCATTGTC
CCAGTAGTGAACCACGTGAT
GCGTTCATCTTGTCAATGTC
CCAGTTGTGGACCACGTCTT
AGGTTCAATAAGCGATGATT
CTTTGGGCTCGGTCTGAGTC
GCGGCGCTATCCTCACATTT
CGCCTTCCTCTAGCCGATGG
GTTCGTCTCCATAATCCTGG
ACTGACAGGTGTCCGCCCCT
TCTCGTATATTGTGAAAAAG
TATACCTCCATAAGGAGGTA
CGGCACTTCTCGAGAAAACT
TCTCAGGCTGGTCAGAGAGC
CCACGCAGAATCTGGCACGG
TCGGCGTTATGCTAACATTG
AGGAGAGAAGCCAAATTTAA
ATTCTATATCCCTCGTCATT
TCCCACACATGTCAGAGAGC
CAAGTAGTAAACCACGTCTT
AGGACCATATGGCCGTGACG
GGCCGCCATGGGATAGCGCT
CGTATCAGAACGCTATGAGA
AGGAGAGAAGGCAAATCACA
GCACTCATCTCGGCAAGGTC
CTCCGATCTCACAAATTCGT
CTAGGATGAATTCGACAGTC
TCTAAGTCAACAAGTCGCTT
ACATTGACCTAACGATTGCC
CTAGTAGTCATTAGTGCCGG
TGTTTGACACAATCGTGGTT
TCTACGGCATTCCTATTGTA
CCACGTTCTAGCGATTGGGC
AATGTCATGTAAAAGCTCTC
AGGTTATGCCATTCGATTTT
GTTCGCCTCCACCATCCTAG
TCGGGAGAACTCAGTAGTCA
CCGAAGGTGATTTGAATATA
GCAGCGCATCTTTCGCCTTC
TGAGGATAACGAGTAGACGG
CAGGGTCAATTGTTCCTATT
TCAGTACTGAACCACGTCTT
CTAGTCGTCAGTAGTCCCGG
GTACAGCTAGTGAGGACCCC
AGATTCAATAACCCAGGATT
AATTCGTAGATCGACCGAAG
GCTAACGGGACTAGCTCTCG
TTTGGGGGTTCTTCATCGTA
GGAAGATAATGAGTTGACGG
CTTTGTGCACGGTCTGCTTC
AAGCGTGGCGAGCGCGGTGA
AATAGTGAATCAGGGTCTCG
GACACTTAGGTTCCCCCTTG
GTGACACCATCAGATAAGGA
GGCATTGAATATACGTTTAC
CATACCGGTGCAACACTAAT
AACACGTTTGTTACCCCTTG
ACAGTAGTAATTTGCGTAGA
CAGGGTAAATTATTCCTATT
CGGGATTTCATAATTAAATG
CTTGATAGCATTCAAACCAA
TGCTCCGAGCCCCTGTGTTC
TCTAACGCTTCTCAGAGAGC
TCTAGCGTGTCATCTGGAAT
CGCCAAGTTGTGCGTCGTGT
CCTCACATAGTAGTAAACAC
TAGTGGCCCCTTCGTTCTCT
CTTCTTAGCATTCAAACAAA
TGTAGGGAATTCTTATTGTA
AGCTTATGTCATTCAATTGG
CTCCGGCCAGAAAAATTCGT
TAGAGCCAGTCATCTGGAAA
GGAAGATAACGAGTTGACGG
ATGACGGAACCTATGACTTC
TAAAGATAACGAGTACACGG
TTCACCGTGAGCGGATGTAC
AGTGATACGTAGTAAGGAAT
TGCGATATATCGTTCCTAAC
AGTTGCCTCGTGTGGTCTCG
GTCACAACCTTAGATAAGGA
CTCACCGTGCGCGGAGGAAC
TGCTCCATCTCCGTGCATCG
CGGCACTCCACTATAAGACT
TCCACCCTCATACCGTCTGC
TAGTGGCCCCGTCGTCCTCT
CCCACGGTGATTTAAATCTA
AGATGATGAGATCTGGCGAA
CATAGCTACTCCTGCGCATC
CTAGGATGCATATGGCAGTC
GCCTTGACCCATTACGTCCA
CCGAAGGAGATTTAAATTTA
CGCCGCAGACATTGCGAGAC
TTCGCATGTTACAGCTAACC
GGCAGATACCGATTACACGG
GTCACAACCTCAGATCAGTA
AAGCATAATAACTAGAAGTC
TTCACCGCGCGCGGATGTAT
ACCCCTAGGTGCAAACAGAG
AGATCCAATAAGCGCGGATC
ACTGATCGTTGACCTCCCCT
GGATCCAATAAGCGAGGTTT
ATGTTGCCATAACCATTGCC
AACACTTGTGTTTGCCCTAG
CTAAAGCACTGTACTGAGGT
CGTATCAGAACGCTCTAACG
AACATCAATAGAGACGAAAG
AGTAAACCCTAATAAGGAAT
CTTGGCGTCATTAGTGCTGG
TAGCGTGGTGACCCCGGTGA
CCGCACCTCTCTATAAAACT
ACGCTCAACTCGGCCATGTC
CTCCGGTCTGAGAATTTCTT
TGGGTTGGACAATTCCTAAG
AGATGACCACCGTTTATCAT
TGGGCTGGGGGCATTGTTAG
TCGCTAAAACTACTTGATTG
CCAGGATTGAACCACGTCTT
CTTGTCGCCATTCGTGCCGG
TAGTCACCCCGTCGTTCTCC
TTAAATTCAATGTGCCGTGA
AGATTCAATAAGTGTAGATT
GCTATTACTATGGGTCCGCC
CTTTGGGGTCGGGCTGCTTC
TCCGGGGCTTGCTGTGAAGA
TAAAACCGTTCCGACACCGA
CCTCGGTATAGCGATAGGGC
CCTCACGCTTGTCAGAGATC
TCTAGTAAAAGTGCCGATCG
TCTAGCGAATTCCTAATGTA
ACCGTGATTCAAAAGCTCTC
CCAGTATTGAATCACGTCTT
GGAACCTAAATCTAAGAAAG
CAGGGTCAATAATTCATACT
CGAGTCGTCATTCGTGCCGG
CGCCGATCACATTGCGAGCC
GATTGTGGCTAGTACGGTTG
AGGGCTTAAAAGCGAGGTCG
ACAGATAGTCGACCGTCCCT
TTGTGGAATACGTTTGGTGG
CTTATTTGAATTCAAACCAA
CGTATTAGAACGGTCTGAGG
TCCCCGGCTTGCTGTGAGCA
TTCCAGTTTATTCGCACTCT
CTAAGGCCATTTAGATGCGC
TCGGGATAGCTCAACAGTCA
TAGAGCGTGTCGTCTGGAAA
AGATCCAATACGCAAGGATT
AATATCTACTCCTCGGCATC
CGTTACAGTGTTTACTTTCG
ACTGAGAGTTAACCGCCCCT
TTAGGAAGAATACGGCAGTC
CATCGGTCTAGCGATTGGGA
GCGATCATGTCGGCATTGTC
TCTGTCGCAGTCGTGAACTC
TCGGGAGAGCTCACTAGTTA
ACTGTCCGGGGTGATAAGGG
CTCCGGTCTGATAAATTCAT
GTTAGCCTCCATAATACTAG
TCTCGGTCTAGCGGTTGGAC
TCTGGAGACCTCAGCAGTCA
GACACTTTTGTTTCCCCTTT
AAAGGTGAATCAGGGTCTCT
GCAAGTATCTAAGCCTACAT
GATGGGATTCGCCCTTCGCA
TCGGTTCCAGTCGAATTTGA
TGGCATTAGAGGCCGTTGTA
CATATCTGCTCCTCCGCAGC
GGTGTGGCATGAAGACGGTG
TCGCCCGCGTGAGACCTGAC
AGCTTATGCCTTTCATTTGA
CGGCATTCCATAATTAATTC
GCAAGCACGGGCAGTACCAA
GGCGAAGTTTATAACTTCAC
GCGCTCATGTCGGTAATGTC
CCCTCCTGAGTCGGACAGTC
GACCGGCGGAGTATCAATCC
ACTGATAGTTGACCCCCCGT
CCAGTAGTGAACCCCGTCCT
CTCCGGTCTAAGGAATTCGT
CGAATCAGAACGCTCTGTGG
CGAAGATAACGAGGAGACGG
GTTAAGAACTCTACTGGGGT
ATATAGCCGTAACGATTCCC
CAGTGTCAATTATTGCTACT
GTCGCAACCTCAGATAAGGA
TATAGGGAATTCCCATTGTA
GCGTATCAACAGACACGTCC
TCCATCCGGGGTCATATGGG
CACTCCTCCGTAAGGAGATA
AACGATAGTTGACCGCCCCT
CTTTTCGTCAATAGTGCGGG
TTGTTATTTCAGCTTCACAA
GGCAGCTAACGGGTACACGG
GTGAAAACCTCATATAAGGA
GCAAAGCGCCAAATGCCTAG
CGCAGCGATCCGTCGCGGCG
CCGGGAGAGCTCAGTAGTCA
TCAAAGACAACGATTCGCAG
ACCTTCATGAAAAAGCTCTC
TCGATCCGGGGGTATATGGG
CTTATTAGCATTCAACCCAA
TTAAGCCGGACGGAGCGCCA
GCGTTGACGAAAGACCGCTT
CTAGTAGGAATACGGCAGTC
CTAGGATGCATACGGCAATC
CAGGGTCAATTATTCGTAGT
GTGCCAACCTCATCTAAGCA
CTTGGATGAATAAGGCAGTC
AGATTCAATGAGCGAGGATC
AACACATATGTTTCCCCTTG
CCGAAGGTGATTTAAAGCCA
CACACCGGTGCACCACGAAT
CCCCGAAGACATTACGAGCT
GGAATATAAGGAGTACACGG
ATGGGTCATTTATTCCTACT
AGATCCAAGAAGCGGGAATT
CAGGGTCTATGATTCCTACT
GGCTGAGGTTAAGATCCAAA
TATAGCGTCTCATCTGGAAG
GTCACAACCCCAGATAAGGA
CCCTGGGCTCGGTCTGCTTC
CCGCTGGCAGAAGCACCTGC
GCGCACATCTCGACAATGTC
CGCCAAAGACTTTGAGAGTC
CAAACCGGGCTGACTCGATA
TCGGCGCTATACTCACATTG
CTATGGGCTCGGTCTGCTTT
CATACCGGTGCACTACTAAT
GATGGGAATCGACCTGCACA
GTTGCTAAAATTGATACCAT
CTTAAGCACGTTACTGAGGT
GTTCGCACGCATAATCCTAG
AGGAGAAAAAGCAAATTTCA
TCTGGTGCAAGCACAAATCT
AGATTCAATTAGCGAGGTTA
CCCTGCACAGGGTCCGTCAT
TTAACTGGAACTCTCACTCT
TAGTCATATCTTCTCTGGAG
GTATGGACCTAAATGCAGAA
AACACTTTGGTTTCCCCCTG
CAGGGCCAATTATTCCTACC
CTAGGCTGACTGCCACGTCT
TTCAATTTTGTTTCCCCTTG
ACAGATATTTGACCGCCCAT
GGCAGATAACGAGTACGAGG
TGTTTGACACAAGCGTAGGT
CGACGAACACATTGCGAGCC
GGCTGATAACGAGAACACGG
GAGCGTGGCCACCCCGGTGA
TCCGCGTCGTGCTGTGAACA
GAAGGCTGTGGATCTAGAGT
ACAACTGGGCCCAGCAAGAC
ACAACTGAGACCAGCACGAT
ACTGATAGTTGACCGACCAT
CTTCTGCACTCTACTGAGGT
GCGGTCCTTGAAGGAGACAT
ATGGCGCGGATTTACTGGTT
CCAGTAGTGAACCACCTATT
ATGGCCCGCCGTTGGAGGGA
CAGGGTTAATTGTTCCTACT
CAGGGTCCATTACTCCAACA
CTAGTTCTCATTAGTGCCGG
TGACTCTCCCAAACTTGTGA
AGATTCCATTAGCGAGGATA
GGCAGATAACCAGAACACGG
CGTCACTTCTCTAAAAAACT
CCATGAGCACAAAGGAAGGC
CCACCTTGGGCGCTCTAAGT
TAGTCACCCCGTCGTTCTGT
CTCCGGTATGAAAAATGCGT
TGCACCGATCCCCTGTGGCC
TCTCACGCTTATCAGAGTGC
GAAGGTCTCAAGCAACCGTC
CTTACCTCCATAAGGAAGTA
AAGCGTGGAGACCTCGTTGA
CTTTGGGCTCGCTCTGCTGC
GTGAGCCCATTTAGATTCGC
TACTGTTAGTCTCATGTTAT
ATATTGCCATAATGATTGCC
TTGAGGAACACATTTTGTGG
TCCGGGGCTTGCTGTGATCA
TTCCGGTCAGAAAAATTCGT
CTGAATAGGATTCAAACCAA
AGGAGAGAATGCAGATTTCA
CCTCTCGTCATTAGTGCCGG
CCACCTCCTCGCGGGTGAAC
CTCCGGGCTCAAAAATTCGT
AACACTATTGTGTCCCCTTG
CCGAATTCCATAATTAACTC
AGATGCAATACGCGAGGATT
TTTAAGCACTCCACTGAGGT
AGAATCAAGGCGGAAGCTTA
CTGTTGTGAATGCTCAAGTG
GGGCACTCACCGTGAGGCAA
TAAAACCGATCCGAGTCCGC
CCACTAGTGAATCACGTCTT
CTGTTGTGGATGCTCCACGG
CACTGTTCCGGTTTTCTGAC
CTCTGCTCTGAAAAATTCGT
GCCATCTGGTGATACGTTGA
CTAAACGTTCACGCCGATTA
GCACCAGATGTCTTCTGACG
ACTTCGCGCAATCTCGCACG
TAACAGCAAGGTCGTCTTTC
CGCTGAAGACTTTGCGAGCC
ACAAACTCATCAATTCGCTT
AGGAGAGCTGGCAAATTTCA
CGCCGAAGACATTGCCAGGC
TATTGCGTGTCATCTGGAAT
GACGAGGTTTCCCCGCTGGA
TCCGCGACTTGCTGTGAACG
GGCAGATACCGAGTCCACGG
ACGCTCATCTGGGCAATGGC
ATGCCTCGGGTGTAAGAGCA
TCGGCGCTATGATCACAGTT
TAACAAGTGTACCACTCTTT
CACACCCCCATAAGGAGGTT
CCTCAGTCTAGCAATTGGGC
TTACACCTCCGGCCATCTCA
CGCCGAAAACATTACGAGCC
CCTCGGTCTAGCAATTGCGC
TTCGCCGCGCCCGGATGAAC
TGGTGACCCCGTCGTGCTCT
TCGCAACGATGGTTATTCTC
GAGCGTGGCGACTCCGGTGA
TAGTGAGCCCGACGTTCTCT
GGCCGCCATGGGAACGCTCT
AAGCGAGGCGACCTCGGTGA
TCAAACTCAACAATTCGCTG
GCCCTGGCTTGGTTTCACAG
GCATGACCAACATCTATCAT
