# Supplementary material for: A generative model for constructing nucleic acid sequences binding to a protein
Source: BMC Genomics. 2019 Dec 27;20(Suppl 13):967. doi: 10.1186/s12864-019-6299-4 (PMC6933682; doi:10.1186/s12864-019-6299-4)
Supplement: Supplementary file 2 — Additional file 2 Nucleic acid sequences of three types. Nucleic acid sequences generated by our model, AptaSim, and random generator for four proteins (DRGX, GCM1, OLIG1 and RXRB). [file 12864_2019_6299_MOESM2_ESM.zip › DRGX_LSTM.txt]

CCAATAATTTAATTATTCCA
ATCTGAAGCATATTAACGCT
ATTAGCGCCTCCAGGCATCA
CCTAATTAGATTAACTTTAC
ACTTAATAGACTAATTACCC
CCAATCTGATTAGAGCCGGC
TAAACATAATTATATTAAAA
CGGACCGCCCTGTGACACGT
ATTAATTAAGCCGTCGCTAC
GTAAATCTAATTACAAAAGC
CAAATAACATCACGAGTACT
GGTATTATTAATTAAACTAT
ATACTACGTAATTAAATTAT
CTCCCCAAAGCAACCTACAG
CGAAAAACTAATTAAATTAC
GAGTATTGAATTAGCCTCTA
TTATCAAATTAAACCACCAC
GAAGTAACTGATTTTAACGG
TTAGAATTAATTAAATTATT
GCCACCTAATTCTAAATTCC
CCGACGACAACTACCCATAT
TCATAAATTAGCCGGCTCGG
TTAATCAGATTAAGCTCCCC
TCGTAGAATCCCTACTCATC
ACCTAATTTAATTAACTCGT
CTAATCTAATTATAGCAGCA
AAACTAATTAAATTCACCCG
ATTAATAAACTAAGTAGCAG
TTTAATTAAATTAGGGTACA
TTAGCTGATTACGGAAACGT
ATCATGACCAGACATTTAAT
GATAGTGCAATTAAGCACCA
GCGTGAATCTAATTAAGCCC
ATAGCGCACTGCAAGGAGGA
CGTCATTAATCCAATTATGG
TCGTTGTCTTAATTTAATTA
CGTAGAATTAAACCTAATTA
CCCCTGTTAATCATATTATT
ATGTAATTCAATAATACCCC
TAATTAAATTAGGCATCCAC
ACTCTAATTGTCTCGTAGCA
GATGATAATTCCTTAATGAA
AACAAACTAATTAACTTCAA
AATTAATTAGATTATTCTAG
TACGCTAATTTAATTACTTA
TAACTAAATTAATTTGCCTA
ATTAATTAACTTATGACTTC
TGCACAATTGGCCTTACTAA
AGACTTACTAGACAAGCTCC
GCTAATTACGTGATAAGCTA
GTAATTTAATTAGCGCTATT
TAATGCCATTTTGCACTGAG
CGCTAATTGAATTATGTTAT
TAATCTAATTGAAGTTAAAC
AACAGTAACTTAATTACGAG
TTAATTCGATTAGACGTATC
AAAACTAATCAAATTAACCT
CCATAATCCAATTAAGTGAT
GTATTCAATTTTATCTCCGA
CATTTCTAATTTAATTAGCC
GACGATAAATTAAATCAACC
TAAACTAATTAAATTAAGCG
CTCAGATTCAACTTCCTACA
CCGAGATGATGCAATCTAGC
ACCCACATTAATAAGGTTAA
CACACGAAACATATTACCCA
ATTTAATTGAATGACGCGTA
GCAATTTAATTATTGCAGCT
ATAATTTAATTAAATGTTGA
GAGAAATGAAACTGCGCACG
CTAACTCAATTAGTTCTTCC
TAATATAATTATACTCTACA
ATAGCATTAATTAAGTTAAT
TAATCTAATAACGCCTCATT
AACTTTGCAAGACCCACCTC
CCTATACGCCTTCCACCAAT
ACCTAATCTAATAAGAACCA
CCATATTATGTCCGCGCCCT
GAGTCCTGCCCCCCTCTCCC
TATTAATTAATTACGGACGG
CTAAGCTAATTACATCATCA
GTTATACCAATTATTCCAAC
AGGTAAATCTAATTAACCGC
ACCAGTAATTGGATTATCTC
AATGGAATAATTCAATCAGT
AACGTAATCGAATTTCCGAG
TAATTTAATAAGCAGCGAAC
GTCTGTAATTAAATTTATTG
GCAACTAATCCGGTTACCTC
TACCAAATAATTTGATTATA
TAAATTAAATTAAATAACGT
TAATCCAATCACGAAAATCT
TAATTAAATTAACAAACCCC
CTAGTGTAATTAAATCGTAA
AATTAAATTAATTCCATTCA
AACTAATTAAATTAAAACAT
CTAATTAAATAAAACACCAG
AGCAACTAGATAGCACTATA
GAATTAATTTAATTAGTAAT
GCTAATCAAGTTAACGATAC
TTAATGACATTATCATATAG
GTAAACCTATTAGTGCGCCG
TAACTTAATTATAGCTTACA
GTACCTCAATTAAGTTACGA
TAATTAAATTAAGCACCCGA
ATACTTAATCCAATTTCTAC
TATTAATTAAACATGAGATC
CTACTAATCTCATTATGTGT
GAAATTTAATTACATCTCCG
TTAGCGTAATTCGATTAGCG
ACTTAATGAAATTAACATAA
TTAATCCTATTAGTGAAAAT
AGCCGTGCTATTCTCTCCTT
TTAATAAGTTAAGCCTATAT
ATATATTAATCTAATTACCG
GAATAATTAGATTATTAACA
TCGTTTAATTAAATTATTCA
CACCTAAATTATTCAATTAG
CGAAATTGAATTCTCTGGAT
AAAATCTGATCTGGTTACCA
ATTATCGTTAAATTTACTTA
TGGCAAAATGTAATTAATTT
TGTAACGAATTAGACCAGGC
TTAATTTAATTACACGCCAT
CAAGGTTTTAATTTAATTAC
CTAGCAAATCTAATTAACAA
GTTTAACTAATTACCGTATT
CTTAATCACATTACCCATTC
TGAACCACTTAACACGCCCC
TACGCTTAATCTGATTAAAG
GGCCTGATGAAATTATCACC
TTAATGCAATTAGGCCAACG
TCCTTATCTAATTACCTGAG
ACTAATTGAATTCGCCTCGC
CCACACATAATCTAATTAAC
TTCTAATTAGATTATCCCCT
AATCCGATTAATTCACTTAC
AAATACACAGCCCTATTATG
CGTGCTCCACCACTTGGATA
CGGTAATCAAATCCACTTAG
CGACAATAATCCAATTAATC
TGACCTAACCGCCCCAGTAG
AACTTACCCTAATCTAATTA
CCTTACACGCCCAACAACAG
GTAATTCAATTACATCAACC
AGCTACATTAATCCAATCAA
CTAATCAAATCAACCGTGTT
TAATTAGTTTATTCACGCAT
AACCCTAATTAAATTATCGG
TAACTACTAAATTAAGGCGC
GTACTTAATTGATTAACACA
TTTCACTAAATCCAATTAAT
CCATAATTAAATTATTAATT
CGCTATAATATAATTAAGAC
TAATTACATTAACATCATTG
CATTCGAGAGCTATAACCAT
ATTTAAATTAATTAACTCCA
TAGTTAAGCTAATTATACCC
TAATTACATTACATTTACCC
ATTAATACAATTAGCCTCAT
GCCTTAATTAAAGAACGAAC
TGAGATCTAGTTTTATTATA
GTTGACTTAATCTAATCCAC
CAACATAATTAAATAAAAAT
CTGGAATTTGATTAAATTAT
CGAGCATTAAATCGATTACC
TATTTAATTAAGCATTTCGT
GTCAATTGAATTAGTTCCCA
AATTAGATTAACCCTAAGCC
AACATCAATTACACGATGCA
TGACACACTACATATTAAGC
AAATTACCAATTACCAACAT
GCTAATCGCATTATATTAGT
GCTAATCTAATTAAGCAAAT
TAATCGCATTTGTAAGCAAC
TGGAATTAATTCTATCAAGA
CTAATTTAATTTATCGTGGT
GGGACTCGATCCCGAAGGCC
CTGAGTTAATTCAATTATAT
AATTAGATTAATACACCTCG
TGTAATTAAATTTAGGATTC
AGTTAATTCCATTATCACTT
CATTATAATAGACTATCAAT
TTATCCAACACCCGAGGTAT
GATATTAATTAACTCCAATT
TTAATTAATTCACCTTTCCT
CTAATTTAATTAATGACACT
CGTTAACTTAATTAATCCTC
GTAATCGGACAATTATGGTT
AGCTAATTATATCAAGTACT
TCTATTATAACACATTACAA
GAAATTAAATTAACCGAATA
TTAAACTAATATGATGAGTT
AACCATAAAATGACGCCGGT
AACCTAATTAAATTTAAATC
GTCCCCTTAATTTAATTAAA
CTGATAATTAAATTAGGTAA
CAGCTAACAAATTTAATTAC
GTTCATACATTAAATTACAG
AATATGTATTATCTTTATAC
GAACTAATTTCATCAACTAA
ATTAATTTAATTTCCTGTCG
GCGTGTTAATAGTCGAAATC
TAAGCTAATACACTATCAGG
ATTAATAGCTATTCCACAAC
TAATCAAATTAGCCTCATAT
CTTAACTACGCTGTAATCGA
AGTAATTGAATTACCGAACA
GGCTAATTCAATCATCATCC
AGCTTATAATTCCCTTTTAT
CGGTCAAATTAAATTTACAT
TAATTGAATTACGTTAAAAC
TTAACATGATTAGCGCACCC
CATAATATAATTATGTGACG
AACATAATTAATGTAATTAG
GCATAATTGCATAATAACAA
CAAGTAATTTAATTAGGGGT
TAATCTGATTATACCACGCG
AATAAATTAAATAATAATTA
GATAACTCAATTACTCCCCT
TCCCCCTATTAGCTACCTTG
ATAATCCAATTAAGCACAGT
TCTGTAATTGGATTAGAGAA
AAAATGCAATTAGAATGATT
AGATATCGCTGTCATTCCAG
AACAACCTCGAAGCAATGTA
AAATCCCATTAAAGGACTAT
TTAATGGAATTATAGGAACA
AACTATGCTACCCCACTTAC
TCTAATTAAATTATGCGCAA
GTTGTAATGTAATCTACATC
TTAATTAAATTAAAAGCGGC
ATGTTTTTACGCAAGCTGAG
ATCCACTAATTAAATTACCC
TTAATTCAATTAAAACCAGA
AAAATTCAATTATATCTACA
TGTAATTATAGAAACGACTC
AGAAGCCGCTACACTTATGC
TTAATCAAATTAACTTTGTG
TTAAAATGCCATTTAACATC
TGGTTATAATCTGATTTTAA
GACTAATTAAATTAATATAG
AATAATAATTGAATTATGTG
GTGCTAATCAAATTACATCC
TAATTAATTTACAGGCACAC
TAATTCAATTATGAGAAACC
TAACAGAATTAGACCTCTCA
ATAATTTAATTATAGCCCAC
CCGCAATAACTCACCGCATC
GTTGATTAGATTAGCATCGA
CAGCAACAAATTCGATCTTG
GAATAATTTAATTACCGACC
CGATAATTAAATAACAGATT
ATCAACTTAATTCAATTAAT
CATAATTAAATTATTCCAGA
AGCATTAATTAAATTATGGG
TGACTAATTACTAAGTCTCA
GTAATTAAATTAGGGCACGT
CGAAATTAACTATTACAGAT
CCTATTAAATTAGATTAACG
CGCCCACACTAATTTAATTA
ATAACGAATTAGATCGTCTC
TATAATTCAATTAGCACTGA
CCTAATTTAATTACAGGTTG
TTTATTATATTAGTCCCATA
TAATGTAATTAGCTCGACTA
TTTTAATTCAATTTACACTG
TTTAATAAATCAATTACACA
AACCTAATTGAATTAGCCCC
TAATTCAATTAACCCTCGGT
TGCTTAATGCCATTAGAAGG
CCTATCAAATTACCTAGAGT
TAATAAATCACATTACTGTA
CACTAATGAATTTATCCCCG
TTTACTAAATCAAACTCATC
CAGCCAAACCGGTAACTTAG
TTAATTAGATTACATCCACA
AAATATAAATAGGGCCTTAG
ATCAAGTAATTAAATTAATC
GTAATTAAATTATAAAGTAA
TAACTAATTTGATTATATCC
ACACCAATTGCCTGGAACAA
TCATTAATTAAATTACTCAT
CTAATTATGGATCAATTTGA
TTTTATTAATTTAATTACTC
TAATTAAATCCCAAGTTTCC
AATTGATTAAAATCATTTAC
AAATAATATGAATTAAAGAC
ACAAGAGGTGAGTACCTCAA
ACAAACCACTAACCTTGAAG
TAAATAATTAGCTAATATAG
TTAATTAAATTAGCAAGATT
CCTTGATTACCCACATACGA
GCGTGATAAAATTAGATAAA
TAACTTAATTAAATAAGACC
CCAACATAATGCAATTAACT
GTGAATTAAGTTAGCGCTTA
TATTAATTAAGCATAACTCG
GAGTAATTAAATTACCAGTA
ACCAGACTAATCTAATGATC
ACGTCGTAATTGAATTAACT
AACGTATCCCATGATCTCCA
AGTTTCATAGTTTGATTATC
AATTGACCTATTAGACAATC
ATATCGAATAATGTAGCGAG
TAATTATATTTGATTTGGCC
ACAATTCAATTATACACGGT
CGAAACGTTATGAACCACAC
TACGGACAATTAAGTCGTTC
ATCCTACAAATCTAATTACA
CGCCTATAATCAAATTACGG
ACTTAATTAGATAACTTCGA
CCTAACCTAATAAACTTATT
AATGTGATTAAGATTAAACA
AGTTCATCACCACTTCCCGC
CCAACTAGATTATAAATTGA
TAATTTAATTTCCCAAAAGA
TAGGCCCTTAATTTAATTAC
ATAATTAAATTTGGATTATA
AAACTAATTAAGCAATCGTG
GAATAATTAAATTACCAGAT
GAATTTAATTAACCGCACAG
AAATCTAATTACCACGAAGG
CAAGCCTAAACTCAATTACA
ACCACCATAATCGCATTAAC
ACTAATTAATTAACGCTAAC
CAGTACAGCCTAGCACTCAA
GAATACCTAACTAAATTACC
ACACTAATTAAATTACACGG
TTAAACTAATTAGCATTGAG
CATCACACAAATGAAATTAC
CGTACTTTAATTATATTATA
CGAAACTCATAATTACATTA
GCATAATCCGATTAATTTAC
CTTTATTGGACTAATGGCAC
ACAATGTAATTAAACTCATT
GCTCTCAAACACATATGGAA
ACATTTTGTGATTTGATTAG
CACCAATCCAATTATAAGAA
TGTTCAAATCCAATTAGGAA
CGATTTAATTAAATTATAAT
CCGTAATTAGATTAAACCGC
GAGCTCAATCCCACTAAGCG
AGCCCTAATTACCTTACTAT
GCTAGCAATGGCAATGAATT
CATAATTACATTAAATCAGA
TACATAGATTATGAAAACAT
CCCGTTTAATTGAATTACTC
AAGCGTTAATTAAATTATTC
ACATAATTAAATTAAGACAG
TTTAATTCAATTACGCATTC
GGGCCCCAACCGCTAATATT
CCACAGTAAAAGTGGACATC
CATTAATTTAATTAACATAA
AATAGTTAATTTAATAGAGT
TAATTAAATGATCGAGGTTA
ACTGAACGAATTAAACCTAG
TAATTAAATTATGAATCACC
TAATTAGATTATCTCACGAA
GTAATCAAATTGCATTTATC
CCGGTTAATTTGATTATCTT
CAAATCCAATTAGGGTTCCC
AGCCAACTAATTTAATTTGG
CGATTAATTAACTACCTCTG
CCACTTAATTTGATTATGAG
CTAATTAAATTAGCCAAGCC
ACAACTCAATATTAACACCT
ATAATTGAATTAATCTTGTC
AAATATATTAGATTATCCTA
ATACAACCTAATTAAATTAT
TTTTCTTAACGCGTCATAAC
ACTCCTAATCTAATTAATAA
GCTAATTCAATAAAACAATC
AACACACTTAATTTGATTAC
CCGCCCGGCTTGACTATCAG
ACGGCATCCAAAGAGCCAGA
TAATAATTAAGATACCTCAC
CGTAATTGAATTAAAATCGA
TAATCCAATTAGATCACTAT
AACCATTTAATTAATTAGAC
GTGCGTAATTAACTTAGCCT
TAATTAGGTTATATTCGTTC
CTAATTGAATTACTTCTCCC
TCGGCTTTACCGTGTCGTAT
TTCCGACAAACGCAATGTAC
TTAATTTGATTAACAAGCTG
TAAACTAATTATAGGTACAT
AATGACTTTAATTAAATTAT
ATCGTAATTTGATTAACCCA
TAAGTTTGATCCCTATCCGA
AGAACTAATTAGATTAAGGG
CTAACATATGTAATTAAGAC
AGTGCTTTAATTAGCTTACC
ATCTCCCAGTTACCCTATTA
GATAAACTACTAATTACTTT
GGATAATTACATCCATACTA
TAGATGAGATTAGTAAAATC
CTCTATTAATCACATTATGA
CCAAGAGCAACAGTGAATCT
CTCACATCATTCCAATTGCA
ATACATTTAATTGACTTATA
CTAATCAAATTACACCACCG
AAAATCGTATAATTTAATTA
GATTAATCCAATAATTAACA
GCTAATTTGATTACCACGGC
CCAATTAACCGAATTATCCT
CTCAATCCTAATTTAATTAC
AACAATATAATGAATTAACA
AACCTACCCCTCTATAGTTA
TAATCACATTAATCACTTTA
ACCCCTAATTAGATTTTCTA
CTCCACGCTTCAACGTGTAT
AATTGCGACACCACATGAAA
AAGTAATTCATTAAGAATCG
CAACTAATAATCATTCTATT
TAATTAAATAACGTCGCTCG
GAATTAATCTAATTAATTGT
AACCATCTTAATTAAGTTAT
CCTAACTCCATTACGCAGCC
GTGACGCTGCAAGTTCCTCC
ATACGCTTAACCTAATAACA
ACGTCAATACTCTTGGCTTC
ACTAATAATTAGATTAGTCT
CCCTAATCAAATTATTAAGC
CATTAAATTAATTTCCTTAC
GATAATTAAATTGTGAAACA
ACGAAACCCATTTTAATAAA
CACCTTAATCCGATTACCAT
AACCCCTTTAACTCAATTAT
CCTCACTATTAAATTACTGC
TGCGCACCGTGATGCCTAAT
ACCAATTCAATTGACAAGTT
AACTAATTAGATTAAATCAC
TTTAATCCCACTACTTTATA
AATTAAGTTAAAACACGCTA
TGACTAATTAAATCATTGAC
CTAATCACATTATATACGCC
CCATTTACCTAGTTGCAACA
ACTGCGTAATTGAATGTAAT
GATCGCGGTCCTCCGGGATG
CCTAATGTTATTAATCACCT
CCAAATTAGCCAACATCGCC
GCTCTGTCAATCCTTAGAAC
ATCACAATTAAATTAGCAAT
CACTGGGGTCCCCCACAAGA
ATCATCTAATGTAATTAACA
TAATACACTTATTTAGTTAA
TTGGATAATCCTATTATGAG
CAACTAATGCATTATGTAAT
AATCAAATTATGACAATTGA
GCCAATCTAATTAAGGAAGC
GTAATTAAATTAATGATCTT
CCTAATCGAATTCGTACTTA
CCCCAGTGCCGCTATACTAA
CCACAAAACGTGCCAGTAAT
ATATCTAATTTATCGCTTCG
GGTTAATCTAATCACAAACC
TTTTAATCGGATCATTCGCG
TATTCAATTAATGCAGTCAC
AAAAGCGAACATATAAATTA
TAAATCCAATTAAGGAGTTC
TGTCTAATGCGTCACCGCCG
AAATTCAATTAAGGTTTTTT
ATTAATTAACCCAAATGTAC
GCTAATCAGATTAATTTTAG
CGTAATCTAATTTTCGTCGT
AAATTAAATTAATTGGCCTA
GTAAATGAGATTACACTAAC
TAATTAAATTAGTACGGCGT
TAATAAATTAGGCTTGGCCG
GGGAAGAACGTCCACTCTCC
AATAATTAGATTAACCCTTT
TGTTAATTGAATTACCACAT
TCCGATAACTTAATTAACGA
AATATGCACCATCTGGTGCG
ACGCACAACATACACCACTC
CACTCTAATTAAATTAACCG
TAATTAGATTCTACCAACGT
CCAAGAATGAATTAGGTTAA
GATGAACGGTTAGTTCTCCT
CAATTAAATTAAGAACGTAT
TTCCCTAATTAAATTATTAG
GATAATCCAATTACCTATGA
CCGTAATTAAATTAAGCACG
AACATAATTACGCCGCGCAG
TGGCTTAATTCAATATGCTC
CTAACTGAATTAATTGCGCC
ACACTAATTCAATTAACCAT
GGGAGAATACTTAATGACAC
ATAATTAATTTAATTATGTG
AGGCACAAATTAGATTAAAC
ACAAGCCACAATTACATTAA
GCCTAATTAAATTAACGTGA
AAACAATAATTAAATCACTA
GTCCCTTATTATAATTAATT
CTAATCGGATTAACGAGATT
CATAATTGAATTTAACAAGC
CCTGATCCAATTAACCCCCA
CTCGTTCCTAATGTGATTAT
CGAAACCAGCTTAATACAAT
GTTAACCTAATTACCCGATA
TATAATTAAATTGTGGCGGG
ACACCTAATTAAATAAACTA
AGTAATTAAATTAAATCTGC
TAATTAAATTAAGTAAGCCG
AATCCAATTAATCGGATAAC
TTAATTACCCCAATTACACG
GTATACTTAATTAGATTAGA
GTAATTGCATTAACGCAAAA
ATTAAATCCAATTAGCCCCT
TGCCATGATAAATTCGGTTT
ACTACGCTGGAATCTCCCCA
AAAAGCCAAGTAGTGACCCG
TATTAATTTAATTACATTAC
AGTTAATTAAATATAATTTG
CCCTAATTAACTTAATCCCA
TTAATTACATGACCGCCCAA
TAGATTAATCTAATTAAGTG
CACGTCCTCTCGTGGCACTC
TCTAATCAGATAACGCTCAA
AATAATAACAGCAAGCATCA
GACTCAATCTAATAACCCCA
ACTAATCAAATAACACCTAT
CCACATAACTTAATTACGCT
AACAAATTAATCGATTAAAT
GAATCGCTCCCCTAAATCTC
CCACCCTAACCAACTTGAGA
CTACTAATTAAATTAGTATG
GTTAACTTAATCGGATTACG
GCTGATTAAAACGATTACCA
GCCCCTATAACATAATTAGC
AATTATATAATACACCACGG
TAACAGCTAAACAAATTAGG
TAATTCAATTACCCACAGAT
TTAATTAAATTAAGCATTAA
TAATAGATTAATAAGCCTAC
ACATGAGCGTACGCGCCAAC
ATAATCGAATTAACATCGCC
TTCCTTACCACCCATAATCC
ACCTTGATACCAAACCAAGA
CTTAATTTAATTAGGGTAAG
CGACGTAATTCAATTAGGAC
CTTATTAGATTAAATCCTTC
CGGCAATTAAGTTAACTTCT
TTAATTTAGTTAAGCTTTAC
CCCTTATTAAATTAGAACAG
AAATTAAATTAAACGCTGCT
ACTGTAATCTGATTGTGCAC
TCCATAATTAAATTAAATAC
AACATTAATCCGGTAACTAA
TAGATTAACGGCTAGGTACC
CTAATCTAATTACACACCTA
TTAATTGAATTTGCTCCTTT
CTCCTAATTAAATTATATCG
TCCTGCTTACAAGATGAACA
TAAATAGATCATGCACACTA
CCCCCACTATGACGCACCGC
GGTAATTCACTTAACTATCC
ATTAATTGAATTATTTCACC
ACTTAATTAGGTTAATGAAA
ACCGTAATTAAACTACCCCA
AAGAGCCGTCCGCGCCAATG
CTAACTCATTCCACGCAGTG
AACGCTTTAATTAAATTACT
CGACAAAAACCCCAATCAAG
ACACCGCCATGCCCCACCAA
ACACGAATTAAATTAAATTA
TAATTGAATTACCTACGTGG
AAGACCAAACATCAAAAGCC
ATAATTAAATTAAAGTAGAG
GGCTATAATTAAATTATAAC
TATTAATGGTACAAATGAGT
TTTAAGTTAACAGTATTGTA
TCCACACCAAATGAACGCCT
TATTGATAATGTAATTATGA
GAATAGATTGAACCTGATTA
ATTGTTACCCGTTGCATATT
ACTAGTAAATTTAATTAGAA
TTTAATTCAATTATATAGGT
GGCATTGCAATCAAATTAAT
GATTAATCCAATTTGACATA
TTTAATTCAATTACACGGAA
TATGTATTCTATTAGCTTGC
GCTGATCCAATTAACCATCC
AAACTAACCCAATTAGCTTA
TGGCCTCATAATTTAATTAG
ATAATTAAATTTAGCCGTAG
AACCTAATTAAATCAATATA
GCCAATGAATCCAATTGGCA
AACATGCTTAATTAATTTAA
TTAATTCAGTTAAAGCGCGT
AGCTAATTAAATCTAAACTA
AACCTAATTAAGTTATAACC
ATATTACATTAACCTTTCCC
ATCGGCAACCGTGTTTTGGG
AAACATAATCAGATTAGCCA
ATACCAATTAATTAGATTAG
TATGACCTGATTTAATTACG
TAAACGACGTTATCTAATTA
CTGCTATTTCATTATAACTC
GTGATTACATCTAATTAGCT
AGCTGTAATTAAATTTGCTT
TATAATTAGGTTAGCCCGTA
TCTAATTGAATTACCATCCA
CCAAATTAATCTGATTACAG
CTAATAAATTAATGATCTAA
CATACCTAATTCAATTAGAT
CAAATTTGCCTTATGAATTA
CTGCTTATTAAATTAGATTA
TGAGCGTAATTCGATTAATT
AATAATAATTAAATTAAAGA
CGTAATACGGTTACATGCCT
AGCTTAATTACATTACAGCC
ACCGTTAATTCAATTACGCG
TGATCAATTAGTTTAAGTTC
TTAATTGAATTAGCCGTGAT
GCCCTTCGGCAAGAAAACTA
TCAAAGCTTTGATTCGATTA
CGTAATTTAATCACAGGGTT
ATTTAACTAATTAACAAGAC
TCCAGAACCCACATCTTAAT
GTAATCCCTTAATTTAATTA
CTAATCCAATTAATCACCTT
CAATAATCTGATTTTCCGCC
CTTACGCTACCAGCGCGTAC
TAAATTATAACAAATTATTT
GGGTATAATTAGATAACCTG
CTAATTAAATTGAGTTTTTG
TATAAATTTAATTTTTCGCA
TTAAATCAATTAGGCCATCA
ACCTTAATGCAATTACCTAC
CGGTCTAATTAAATTAAATA
CTGTAATTAGAATTTATTCG
TAATCAAATTACTCTTCTAT
AGCCTAATCTTATTATACAT
GTAATTTAATTTAATTAGTA
TTAACTCAATTATGGACACC
AAACCGAATAATCCAATTAG
TAATAAATTTCTCTTTACGC
TGAATAATTGCATTCGAATC
AGATATAATTGAATTAGAGC
AATTGCATGATTGCATAACA
TAATTAGATTAAATCCCCAC
TAATTTAATCAACCAGCTCC
GTTAACTTAATTAAACAAAT
AACATTTAATCATATTTAGA
TCCTAATTAACTCACCGGTC
GCCTTAATCCAATTACCTCC
CGCAAATATAATTCAATTAC
CTCCGAACGACACCACCCCA
ATTCATTAATTAAGCCATTT
CTAATCCAATAACGTCTCGA
GACTTAATTAAATTAAGCTG
CCGAATAATTAAATTTAACA
TTAACTAAATTATACCCCCT
ACAGACAAGGAGCAAATGTT
CGGCTAATTAAATTGTAAAA
GTAACAAATCAAATTACAAT
TATCTAATCTCATTAAATTA
ATTAATCCGATTAGAAATAC
GCCCTAGATTAATTCAATTA
ACGAGTACAACACATCAGCC
TTAATTAAATTATACCCTCG
ACGCACCCAATATCCCCTAA
ATTAATTATGCCGAAGCACA
TTCTTAATTCAATTTAATAT
TGCGCTAATGAGAGTAATAA
TACGACCAAATCCAATTATC
GCCGAATAATTTGATTAAAC
CAATAAATCTGATTAACATA
GCATTTAATTAGATTATACT
TAATTTAATTAGCATACCGC
TGATACGCAATTTCCATTAT
CACATATCCTAATTATATCT
GTGATAATTAAATTAAATCC
AATCTTAATTAAATTACACT
CGATAATCCAATTAGCTACC
TTACTCGCTCGCCAACCGTC
ATAGCTCTAATAGTATTACA
TATGGGCCTACCACTACAGC
AACGACCACCCTTACGCAGC
CTATTTAACTAACTATCTGA
AACACCTAATCTAATCATCC
CATAGATTTAGTTACCGCAA
AACTCACTTAATTAAATTAG
AAGACTAAATTTATTTAGTT
GTGTAGCCAAATTGAATTAA
GCATTAATTAATTAATTGAT
ACCCTTAACTCGATTACGCC
TAATTAAATTACCGTTCCGC
GACATTAATTAACCTATTTT
CAATCTCCTAATTGGATTAA
AAATTAATTAATTTGATTAC
CTATTGATCAAATTCCTAGC
ACTAATACAATTAATTATTC
AACGTAATTAAAACTCTTCC
ATAATTGAATAAGCGCGACA
TTGTCCTTAAATCAACTAGC
CCGTAATTAAATTAATTTGC
TTTATTGAATTATAATACAT
TCTTGATTACATTACGCACA
TCTGCTAATTAAATCAAGCA
ACTTGATTAAATTAATAGAT
TAATCAAATTAACAACGACA
TTACCTGAATTCAATTAACA
AATTAATTAGATTATTGTCG
TAATAAATTACCCTACTTGG
AGTTGATTAAGTTAATCTAT
CATAATTAAATTACACAGAC
CTAAATCCAATTATGCCTCG
TCTACAAGCTGACCCCCGGC
TAACTAATTTGATTACATCC
AGAACGGGAATTCGTACGAC
CTTCCTTCCTCAAGCTCTAC
GCTCCTAATTTAATTATGCA
GACCCATTTTGATCTAATAA
CATCATACGGTAACCCGCGC
TTAACCCAATTACCACCAGA
ATAATTAAATTATTTACCCC
GTAATTGGATTACTCCTGTG
GATTAAATTAGTTATACATA
CTCGTACATATTAACCCCAC
ATCCTAATTAGATTATGCGA
TGTGATCATACCTACGTTTG
ATAATATAATTAAATTAAGC
CTAACTAATTAGACATACAA
TTAATCGCATTACTCTGACG
AGAATCACATTGAGAGCCTC
TTCTGAACAATTACCCAACA
AGTGAATTTGATTAAGCACT
TAAATCGAACTAGAGCGGGA
ATTAATTTAATTACCGGCAC
TTAAGCTAATTATATTACCG
ATTAATTATATTAGGAGAAA
CCTTAATTTAATTAACTCGT
GCCTTAATTAGATTAATACC
CCGTGCGAACCGTAACTAAA
TAATTGAATTAAGCGCTCAA
TTAATCCAATTAATGCATAA
ATTTCATAATTTAATTACTA
GCCGAGCTATTAAATTAGCG
ATAATTAAATTAGTTACCCT
CAATCACTAATCAAATTACA
TAATTTGATTAATTGCATGG
GGTAATTAAATTATCCAAAC
AATAATTCGATTAACCTATT
CTAATGGATTAACTACTTGC
TGTAATCCAATTAACCCGGG
GTAATTTGATTATCCAACAC
TATTAAACCGAATTACGGTA
CTACTAATTAAATCTAGGAA
CAACAGACGATTACGCGATA
GCCCTCGAACAGGTCCAACG
ACATTAATTAGGTAACTCTT
CCGGTAATTACATTAGAGGC
TTTAATTAACTTAACCTGAT
CAGTCCGTCGCCGTTAATTC
GCTCCTAGATCAAAATACAC
CTAATTTGGTTTAGGCCTAC
CAATTGATTAATGGAATTAG
TATTTAATTTAATGAGAAGT
TAATTTGATTAAAACCATCA
TCAATGTAAAGGCTCCCCAC
GAAGTGTTAATTCGATTAGG
GGCCAGTAATCCCATTAGAA
TACCCTAATTAAATTAATCA
CTTTATCAGATTAGCTTTAG
GTGGATAAATTAAATATATA
CTAATCAAATTAACAGAGTC
CCACCCAATCATAATTATAC
AATCTAATTATTCAGCCATG
ATTAATTACATGGTTCCGTT
AATATTGAACAAATTTACTT
ACGTAATTATATTAATCCGT
ACGAGTAATTGGATTAACGT
AATCTAATTAAATTATAAAT
GCAACCAACCCTTCTGATGC
CCTAATCGAATTAAAACGAC
ACCAATTAATACGAGACAGC
TGACCTAATTTACTTAACCA
CAGTGAACGGTCTCTTCTTC
AGTAACTAAATATCCGCACC
CCCCTTGGCAATTGGGTTAC
GCAAGGCGGCAGACACATGA
TAATTCATTTAGAGATATCT
CAACCATATTGCATGGCCGC
TCTACCACCGCACCCCAGGA
ACATAATTGCAATCCCCATA
TTAGCCTTCTACTCCCACAC
AAACTAATTACAGTATGGCA
AACTTTAAACTTATAGCCTT
AACTTCTAAGCAATTATATC
ATTTTAATTTAATCATTATA
CCGCAAGATTCAACCCCCTT
TGAAAGAACTCCCGGAGGCA
TAATTTGGTAATTACAATAG
TAATCAAATTAGTTCCTTGC
TAATTGAATTAGGCCCGCTA
ACTTTAGTTTAATTAACAGC
TCAATCGCTGAACTGACTCA
AAAATTAAATTAATCAGCTA
ACATGATCACAAACACGTTT
ACAGTTATCTACCTACTTGA
CTAATTAAATTAATAATTAC
TGTAATCTAATTATCCGCAA
CTTAATTTAATTACAAAACA
TAATTAGATTAGAATCACGT
ACGCACACTAATCGAATTAC
CTACTAAAACATAAGAAAAT
GCTAATTTAATTAAAGCGTA
TCCTACCTTAATGTAATTAA
GATAATTTAATTAGCCGGAA
ACAAAGGTAATTAAATTAGT
TGCGCAATGCCCTAACTATC
TAGCTAATTTAATTACGGCG
TACCTATTATAACCCACTGA
CAGTTATAGGATTTCTGCGG
AGGCACTATTAAGCTAATTA
ACTTTTAAATTAGCCAATCA
TCACTTAATTTAATTAAAAG
ACATTAATTTAATCATACTT
AAACTAATTAGTTATAGTAA
CTATAATTTCATTTCTAGGC
GGCGGGTCGAACAACCGCTT
ACGGAAATTAATGCAATTAA
TGGCAATTCGCCATCTACGG
ACATAGTCTAATCCGATAGC
GAACGTTAATTGAATTAGAT
GTAATTAAATTATCAACGGC
GCTATTAACTCGATTATCCC
CTGATGCCATTCTTATCCAC
GATAAATTAATTACCTAAGG
ACCACACGAACACACAAACT
CCGCTAATTTAATTACTCCG
GATTGATTCAGTCACCAAAG
TAATTGGAATACCACATACC
ACTAATTAAATTAGATAAAG
CGTAACTTAATTATTCGAAG
CCGGAAGTAATTTCGTCCCT
CCCACCTAATCTAATTAACT
CCCAATAATGCAATTAGCGT
CCACATAATTTGAGTTTCTT
GCTCCACAGACTCAAATAGG
AAGCTAATTAAAATGTCCAC
CACTCCTTAATTGAATTACC
TTGATTAAATTACACACCCT
CCCTCAAGCCGGCGTACTCC
CATTAATTAATCACATTAAG
CACCGACCGATGGTCCCACT
TCCTGCTAACTCAATTACCG
TGATTTAATTAACTAAAAAG
ATACGCCCTTATCAAATTAC
TAGTCCGTACTAATTGACCC
TTAGTCTAATTAGGTTAACC
ATACACTAATCAGTTAACTG
TAATTAACTTGTTTAAAAAG
CAAACTCAGTTCCGGCCCTG
AACGTAATAAATTAGATAAT
CCTCATTAATTAAATAACAA
TTACCACTAATCCAATTACT
GTCGGTCGCACCTATAATAA
TTTGATAAGCACGCCAACAC
ATTAATCAAATTAACTTCCC
AAATTATATTGGATTTATGT
CATAATCTAATTAAAGCCGC
ATTAATCCAATTAAAATCCA
TCAATTGAATTACTCGCTAT
GCGTAATTAAAATGGATTCG
CTTTAACTTAATTAACGCCA
TTTCTTAATTTGATTATACA
CTTCGTAATTTAATTAGGCA
GCCCGCTTAATTGAATTAAC
GAAATTAAATTAACGTTTGG
CTGATTAATCAATTAAAGCC
AAGCAACCAATTAAATCATG
GACACATTAAATTAAATTAA
GACTATAGTCTAATTAATGA
TAATAATGAGACATATAACA
GTTAATAGAGTTAGGATTAT
ACACTCTTAATATAATCGCT
AATTCAATTGGCGGTTCTAA
GCAATGCTAATTGAATTACC
CATTAATTGAATTGTGTAAA
AGCTTAATTAACTTACAGCT
CTCAATTAAACTCAAGAATA
GATTAATCCAATTATCATAT
TCACACTAACTTAATAACTC
GCTTAATTAGATAATTCATG
GCAAATGGAATAATCCGCGT
TAATAATTACCCTCCGCCCC
GATCCGCGATTCATGAGACA
CTACCGACTAATTTAATTAC
CGACAACTTAAACGAATCTC
GCCTAATTTAATTAATGCAC
ATGCTACCCTAAATCAATTA
TAAATGAATTTAATAACGCC
GCGATCGCTTTCCCACATCC
CAAAACTAATGGGATTAGAA
TAATCAAATTAGAGCCACGG
CGATAATCTAATTAAGACCT
ATTGCATAATCTAATCACCT
TTAATTAAATTAACACTACA
ACTTAATTAAATGAATCGCC
AACATAATTCAATTAATAAA
CATAATTTAATTAATCTCCA
AACCTAATTATCGTCACACG
GCACAAATTAAATAATACAT
ACTATTATATTAGGCTGCCA
CTTAATTAAATTACCCCCCC
ACCCAATTAATTAAATTATG
ACTTAATACAGGACATGCAA
GTTAATCCAATTAATTCGGA
TCAATTAAATTAGGCGATTA
TTGCTACATGTGCATAGCCA
AAATGAACATTAATAGGTCT
TAATTTAATAATCCTGGCGA
CATACGACTAATCTAATTAA
CAAATTAACTCAACCCGCCC
AATATACTAATTATATTTAT
ACTTAATTACGTAATTAACA
GAACTAATAACCACTTATCC
TTTAATTAAAATTACTAAAT
AACCTATGCACACCCTACTC
TGAAATACTTAATTAAATCA
CGGGTAATCTGATCAGCCCA
TTTAAAATACTCAACGTTCT
TAATTAATTTCTCATTCTAC
ACTTAATTCAATTATTTAAT
TAGTAAGTTAATTAACAAGT
AACCGTAATCTAATTAATAT
TTAATTAAATAAAAAGTAGC
GAGTTAATTTGATTAAACCG
TACCACAAATCTAATTACTC
CGATCTTCAATGTTACCTGC
TCAATTACATTATAACCCGC
TTAATTCAATCAATTGGTTA
TGAACGCGATCGTGGACCTG
CCCTTAATGCCATTATACAC
CACTTTATTCGATTATCCCA
AATTTAATTAAACCGTTAGT
AGGTCAGGCAAAATTCGCGC
ACTAATTAAATTAACTCACG
ACCGACTTTTATATTCGTCG
CGTAATCATATTAGTTGTCA
TCTTCGCTCAATTAGACTTA
ACTAATGTAATAATCGCTTC
AATAATCGGTTAATTGAGAC
TCACCCACCTATTTACTCCG
GATAACTTAATTAAACACTT
ATTAATTTAATTATAATCCT
AAGGTCGAATTAACTAATAA
TATTATAATTAAATTAGTAA
AATAATATGATTAGATTAAC
CTAATTAAATAAGTGAAATA
CTAATTTAATCACAAACACC
CTTATCTCAATCAACTAACT
TTCATAATTAAATTAAAATC
AATAATAAACTAGATTACAC
CTCAACTTAATTACCCCTCT
CCATAATCAAATTAGTTTGA
AAAATTAAATTAGGGATCCC
GCTTTTCCGACACCTGCTTT
ACTTAAATTATGACTAAAAT
AATCAAACGATGTAATCACT
CACATATGAATTACATTATA
AGTAATTTAATTAGAGGATC
CACTAATTTAATTACGCAGG
TAACCAAAGTTTTAATAATA
AGATTAATCAAATTACGCTA
CCAATGCTTACCAGGCCCTC
TCTAATTTAATTAAGACCTA
TACACTCACAGCGCCACTTA
CCCCCCATAATCTAATTAAC
AAATTTGATTATTATGCCCA
AACCTAATGCTAATAACGAA
GCTCAATGTTTCGCAAAACA
ACTAATTAAATAAATCGATC
ATCGCTTATTAAATTATCTA
GCCCTATAGTAATCTGATTG
TATAAATTAAGAAGTTACCT
TCCATGCGTCCTTTCCAGCC
CTTAACTGAATTACAGTCCA
ATTTCTACAACTTGATTAGT
CTCACTCTAATCTAATTAGA
CTAATAGCGTTAATTATGCA
CGTCTACTCGACATTTAGTC
GATAATTGAATTATAGACAT
CCTCCCCCATATGCAGAACT
TTACTAATTAAATTAGTTTT
AAATCGAATTCAATTAAACA
GAGACCGCTTAATTAGATTA
CCTAATTATATTATATGCTC
AATTAATTCACAAATCTTGT
AGCAGAATTAATTCAATTAA
ATATCTCACCCTACCCCAAA
GTTCAATGCCGTCTGCATCA
ATATCTAATTAGACGACTAC
TGGCTCCCGTAATTATATTA
TTAATTGAATTGCAACCTGG
TATAATTAGATTAACAATAT
ACTTAGTTAATTACATTACG
CTCCCTTAATTTAATTATGT
CACTGAACGGAGAGTAATTG
GGGCTAAATTAATTAGTAAG
TTAATTAAATTATACCCCGA
TAACTAATTATACTAAACGT
CCTGCTTTAACTTAATTAGC
CTAATTTAATTACCACAACC
TGGCTGAATTAGGAAATCAT
CAACTCAATTAAATTAGGCG
GCATGTAATTCAATTCCCCC
TAATCATATTAACCAGCAGC
AACGTAATTAAATCCATGAA
GCTTTTACTTAATCGGATTA
CATGACTAATCTAATTAACA
GTAATTTAATTTAGTGCAAC
TACTAATTAAATTACCCTGT
TAATTTTATTAGACCCATCA
ATGTAATTAACAATTTAATT
TATAATTGAATAATAGCACG
CGCATAATAATAATACCGCC
TAATTGAATTATGACATATT
TCAACCCCAATTAAATTAGA
ACGTATCTGATTAATTAACC
TCAGCCGTAATCGAATTTTA
TAATGGAATTATTTATTGGT
GCAGTACAAATCTAATTATA
CTTAAACTAATTATGTTAAT
CTACTAACTAATTAGATTTC
CGTAATCAAATCCATACTGC
TACCTTAATTAGCTTATCGA
GCCGTAATGAAATTAGATGC
CTGTGACGATAATTGAATTA
CATAGCTTAATTAGATTATC
ATTCTGAATTAATTAGATTT
TCCTCATAAATCGAATTATG
GATCAGGGCGGTAGATCCGA
TACCTCCTTAATTAGATTTA
CTAATTAGATTAACCACTGT
CCATAATTTAATTACTGTGT
CTAATATAATTAATCACGAC
ATTAATCGAATTATATGAAC
TCAATTAAATTAACAAGATA
CACTTTGTCTAGACCCCTCA
CCCTAATTTTATTACCTCCT
CTTAATTAAGCATTATGACC
GACCTAATTAAATTACTCAC
GCTACATGATAGATTAGATT
ACATAGGTAATTAAATATAA
AACCACGTAATTAGATTCAT
TATTAATTAAGAATTCCAAA
ATCTGTTAATTAAATTAATC
AAATCAAATTACTAAATTTA
AAGACGCAGGGTATATTCCT
GAAAGCTTTAATTAGATTAG
GCCGACTAACAACCAATATA
CTAATCTAATTAGCTCAGCC
CCCGCCCTCAACTGCCTCCG
GTTAATTAAATTATTATCTC
TACTAATTAATTTAATTTGC
CTACGGCCTAATCTGATTAT
TGCGAAACCCACAAAAAATC
AGCCGCCCACAAACAGAGCC
GTTAATTAAATTAAACAAGT
TGATACGGCCGAACAGGACC
AAACCACATTACACTTACAC
CGACGTTAATCAGATTACTC
CTTAATCCAATTAGCCATAC
ATCCCTAGATTAAATTAGTC
CTTAATTACATTAGAACACC
AGCAAATTTAATTAAACATG
TTTCTTTGATATACCGAACG
TCTAATCCGATTACACATGG
GTTGCCTAATCCAATTAGCC
TGATAAATCTAATTCAAATC
CGCTTAATCCGATTCGCATC
TTCAACAAATCTAATTAACG
ATGCCTAATTAGATTACCCT
GGCAATTAAATTACGCTCCA
TAATCTAATTAACAACTGCT
ATTACGCGGCTGTAATAGCC
ACGTCTAATTTAATTAACGT
GAAAATAATTGGGATTACAG
TAATACTAATTAACAATTAT
TTACCATAAGCTCCCCTCAA
TTAATAAATTTAATTACGGA
GCTAATTTAATTATGAAAAT
CTTATGGGCCGCATCAATTA
ATTAATTAAGTCAACCAACC
GATGCTAATCAAATTACCGA
GGAAATCCAATTAAAATGCG
CCTAATTAAATTGTGATGGA
TAATTAAATTACCTATGTGC
ATCCAACTAATTAGAAATTA
AACCAGCTAATTTAATTAGG
TCCGCTCTAATCTCATTAGT
CAGTCTATTAACCCAATTAG
TAACTGAATTAAAAATTACC
CTAATTAAATTATTTCACCA
GCCAAATCCTATTAATGCCC
TTAATCTTATTAATTAGTAA
CAATTAGATTACGCGATAAG
ATACTAATTATATCAGACCA
TGACTTAATTAAATCATACT
TGATCCGTAAGAGGTTGTGA
ACTAATTCGATTACTCGCGG
AATTAAATTTAGGGAGGTAG
TTAGTTACTTCAGTACGTTG
GCGATTTAATTTGATTACTA
CTAATCAAATTACCGTTAGG
CCGTAATCAAATTACTCGAC
CCCACGCGTAATTACATTAC
CGCTGTGCACCCCGAGTCCC
ATACAGCTCATCCACCTTAA
TAATTTAATTACAACGACTG
CTTTAATACAATTAGATAGT
TAATTCGATTAAATTACGAC
ATTCAACATCGTTTTATCAC
TTGATTAGATCACACAAAGC
GTAATTCAATTATCACGATG
CGTACTAATCTAATAATAAA
AGTAATTCTATTAACAACGA
TTATTGAATTAATGCCACAC
TCTTACGTTTCAGTGGCTTG
CATAACTTCACTGGCCACCG
ATTCTAATTACATTAAAGGA
TATAATTTAGTTACCATGGG
ATTAATTAAATTACACATCC
CATGATTAATTAAATAACTA
CGATTAATTAAATTAGCATA
AGTAATTAAATTATGCATAA
CTAAGTCCCTAATTGGATAA
CCACATCCTATGGAGCCTCT
ACAATTAATTTATCCAATTA
TTAATCCAATTAACGCAGCG
TAATTGCATTAAATCGTGAC
ATAATGTAATTAACGTGTTG
TCCGCAGTGCCCAGATAGCG
ACAATTTAATAATCTCCGGC
GTAATCTTATTAACAAACGA
GCTAATGTAATTAAATAACT
ACTTAATCCAATATGACGAC
ACCACCGTTAATATAATTAA
CATAGGAAATTCAATTAACA
TAATTCGTACCTCGTAACCG
TTATAATTTAATTGGATGAG
TATTAATTAAATTAAAAAGA
CCATTTCTAATTAAATTACA
AAATATGATTAAATTTGAAG
TAATCTAATTACATTTCGTT
CTCCTCCCTAACCCGCCCCG
AAATGTAATTATCCACAAAT
TTCCCCTAATTAGATTAGAG
GTAACCAAATTATACCGCTT
CGAATCAAATTATATTAGCC
AAACTGATAACTTAATAACA
GGCCTTAATTAGACTATGCA
GAGTTTAATTAAATTTTCCC
ACGTAAACTAATTAACGTAT
CAATCACCTCGTTTTGTTGA
CATAATTAAATTACCCCCTT
CGACCCCAGAACACAAAGCC
GAATCCGTTAATAGAATTAA
CGCTAATCTTATTAGAGCTT
TGCTCAAACAAATTGCAAGC
CAAACCTAATCTAATTATCT
CTTTTAATTGAATTATATTC
ATGACATATCTAATTAACCG
CAGCACAGGTTACCTTATTA
GGCTCTGACAGAAAGTCCTT
CTAATCTAATTAATTACATA
CCAATTAGATTAATTAGCCC
TTAATTTAGTTAAATCAGGA
ACCCGTAATTCAATTAACCT
GCAATTAATTAAATTATCAA
TCCGCCCTAATTAAATTACG
CCACCTTAATACTATTACCA
TAACTAGATCAAAGACATCT
TTAATTTTATTACCACGATG
CCAATTAAACTCAATCAGTC
GCAATTAATTAAAATAATGC
AATAAATTATACATGTTATA
GCAAATCCCATAATAGGCCC
GGAAGCCCACTACAATATTT
AATAATTATATTAAAGTACC
TTAATCCAATTAAGGGAATG
TTAATTCGATTTATAATCCA
CAACTTTACAAGACAGCCCT
CTATTATATAATTTAATTAG
TTAACCTAATAAACGGCACT
TTAATTAAATTAATATTGCC
TAATCTGATTAAATCGCATT
TATAACCTAATTAGTACATC
TTTATCTAATTAATTAATCA
AGTTGATTAATACCATTCAA
CATACTGCTACTGCTTATAG
GTATGAGGTCAGAGTTACCT
GAGTAATCTAATTTAGCTTG
TGACACAATTAACTGGATTA
ATATCTAATTAAATTAGCAT
ATGTAATTAAATTACTATTG
CACCGCCCCAAAACCCGCCC
TAATAAATTAGATTTAATTA
AACCGAAAATATTAATTACG
CGATAATATAATAATCTACC
ACCCTAATCCAATTAAGATC
ACATAATTGAATTAAATTGT
CGCTAATTTAATTAGGAAAA
AAACTTTAATTAAATTAACC
AGAGCTAATCAAAAGTAAGA
TCGTAAATTTAATAAGCGAA
ATAATTAACTAATTCACGAA
AAACAAATCGAATTAAGCTT
CCAAATTAATTACAACTTAG
GTAATTTAATCAGAGAACAC
TAGGTTAATTAGATTAGAAA
AATAATTCAATTATGATATC
TACGAAAAAGATTCCATCTT
ACCTAATATTACAATTAGCC
CTACTAATTAAATTATGACC
TAATTGGATTAATTTACGCA
GCATTCAAACTAATCGCCAA
AAATCAAATTATGCTTTAAG
CGCCGAGTAATTCAATTACA
ATAACTTAATTAAGCGTAAC
GCTGAGGCTAATTTAATTAC
ACATAATTAATTTACCGTGT
AAGCGTCATAGACCACATGT
TAATTTAATTAGACCCAAAC
CAATTAAATTATTTAATTAG
TAATAGTATTACAGTGTAGC
CGTCTTAATCTAATTTAAAC
TAATGCAATTAGCTCCGAAC
CAAGCCTTAATCGAATTATG
CTAATTTAATCAATTTAGTC
CCTCCGTTTACTTAATAATT
GATTCAATTATGGCCCCGGA
TCATTGTAATTTTATATCAT
ATAATTAAATTATGCCTAAG
TAATCTAATTACGTCCAATA
CCAGGATACTGCTAGGGTAC
CTCGTTAATTAAGTTAGCTA
CGAGTATTCAATTGAATTGT
CACTCCCACATCAATTATTT
ATTCCACGATAATCAAATTA
GTGCTTAATTTAATTAGGCA
CTAATCGCATTATTATAAGC
ATAATAATAATCCAATTATT
AAAAGACTGATTAGCGTCGG
TTAGTTTAATTACGTTATCC
GACTAATTAAAACACACCGG
CACAGCCAAATCGAATAATA
AATGCGGGTTAATTAAGTAA
ATTGAATTAATCTTGTTATC
CTTATAGTAATTTAATTATT
TTAATTAGATTATCACTAAA
GTCCTAATTAAATTAACCTT
TCAATGTAATAATGAACCCC
CCACCTAATTTAATTATACA
ATAATGGTAATCTAATTACA
CGTTGGTATTAATTAAATTA
TTAATTCCATTAACCTCGAC
AAGCCCAATAAGTTAATTAG
TACCTAATCGACTTACGCAA
ACTAATGGAATTACGAACAG
GGCGATGTTAATTCAATTAC
CGGATTTAATTAAATTACAA
ATGTCTTAATTAAATTAAGT
CCACTAATTAAATTATACGC
ATGTCTAATTAAATTAAGGC
CCTCTAATTGGATTAACTAG
TTATAATCGCATCGTACACC
AAACTAATTAAATTACGCTT
ATTGTACTTAATTAATTGAA
GTAATTCAATTATCCAGGAA
TTAATTGAATTAAGACGGCA
ATAACCTAATTAACTCAAGA
AGTCTGAACCAAGTATAGGA
AAAGATAATAAGGCCCAGTA
AATGTAATTAAATCATGTGT
TAATTTAATTATGCGGTGAC
CGATAATCTAATTAAATTAA
CCAAACCAAGCACCAACCTA
GTCCGCTATAATTGGATTTA
TTACTGTAATATACTTCTTG
AGTAGTTATTGAACTCAACC
AATTCTAATTCAGCTACCTT
ACTAATTTGATTAGTACTTA
ACCAATCTAATTAAGCCCCA
CTTAATTGAATTATCGGACT
CCTGACGGTAATTAAATTAC
GATTATTAATTAGCTTAATA
CATAATTCAATTAAATTCTA
GAAATAATCGACCCTCGTAC
TCCCCCCTAGAACCGAGAGC
GCCACTCAATCCGATTAGTT
ATAATAGTATAATTCGATTA
TCTAATTAGATTAAATAAGG
GCTAAATTAATTAAATTATC
GCCTAATTTGTTTACGGCGT
ATGCATACATGCTACAAAAC
TAATCTAATCTAATGGATTC
GACCAATTTAATTAGCTCAT
GCTTATCATCTCCCCTAACA
TATTTGATTACGTACTCGTC
TTTTTACCATCCTACCTTTT
CATTATCTAATTAACTAATT
CCGCTCTAATTAGATTAGCT
TGATCTAATTACGCCACACT
TTGATTATTAATTACATTAG
CTAATCCAATTAAAAAGCAC
TGATCATATCACGATAACCA
CCATAATTAAGTTAGCAAAA
CAAATCTAATTACTCAACAC
CACTATTGTAATTTAGTTAA
ACAATATAATTAAATTAGCA
TACGCAAATCCAATTATACC
TCTTAATCACTTAATTATAG
TAATTAAATTAGGACGCCGA
CTGCTTGACTTAATTATAGC
TAATACGAACAATATGCTAA
TAATTAAATTAATAATAGCA
TAGTAATGTAATTACGGCGC
TAATTAAATCAGACGCCACT
TAATTAAATTAAGCTTATAA
CGACAAATCTAATTTATATT
CTAATCCAATTACGAAAAGA
CCTTCATCGTATTACCGCCT
TTATTATAACCCAGCGGCCC
CAATCTAATTAAATTTACCG
TCTAATTTAATTATTCCGCA
TATATTAATTACCGGAATTA
TACATAATCTAATTAATGCG
CTCTTGCGACCGGAATAATT
CTTAATCGAATTAAGCCCCC
CCCCACTAATTCGCTTAAAG
CTAATTAGATTAAGTCTCCA
GCAATTCGCTTAAACACCTG
TATAAATTTATTAAATTATC
TAATTGTATTAATACATTAG
ATCAATTAATTAAGTTACTT
GAATTTAATTAAGAAACGCG
AATTAAATTATAGCAGCCGG
GTATCCTAATTTCATTAACA
AGTAATTCAATTATCTACAA
AAATTAAATTACGGTTAAAC
CAGTAATTCGATTAAGATGA
ACATAAACCATTACCAAATC
TCAGCTGCCTAATTAAATTA
AGTCAAATTCCAAGAGTCCC
TTAATTAAATTAGAGCAAGG
TGCTAATTAGATTAGCAAAG
ACTAGACTAATTTGATTAAA
ACTTAGCATAATCTAATTAG
ATCCCGCCTCTTGCAAGAAG
ATAATACATTAAATTAGAGA
GGTAATTTCATTAAACTCGT
AGACTTGGTCCTACAATAGA
CATAATTAAATTACCATAGA
CCCTTAATTGAATAATTTAT
CGACCATTAACTACATTAAG
TTAATAACTCATGTTATCTT
TTATTAATTGGCTAATGATC
CGGTAATTAAATTATCTTCA
GGCGACTAATTATATTAGTC
AATTTAATTAAATCCCTGAA
ACGAGTAATTAAATTACATC
CATATAATTTCATTAAATAT
CGCCTTATTATTTCGAATTA
AAGATAATCAAGTTACACGT
GTTAATCTCATTATCTTCAC
GGAACGTAGGCACATTCTAC
CTGCAGCTAACCAACCTTAC
GTACTAATTAATTTTATTAC
CAATTTAATTATGGCTATGC
ACCTAATTTAATTATCTTTA
AAATTAATTAAATAACTCTC
TACCATCATAATTTAATTAG
CACATAACCGAATTAGATGT
ACAACTCGCCCAATGAGCGC
TAATTAGATTACAAACCCAT
AACTAATCCAATTACCAAAG
AACTGCTAATCTCATTACCA
CAGATAGATTAATTACGCTG
TGACTAATTAAATTACCGCC
ACTAGTAATTGGATTATGCG
TACGCTAATTAAATTTCTCA
TACCATCCTCCTGATCCTCT
CCACCTAAGGTCCTGGTAAC
TACCATAATTTAATTACCAA
GGGTAATTTAATTAACCGGC
GCCTAATGTAGTTATCACAA
TAATCCAATTAGAAATTACT
CTAATTCAATTATGTATCTC
CATTATGTATACGATAACCA
GATTAATCTAATATAACTGA
TTAATATCATTAACCTCGCT
GCGTTAATCCCATTAAGCCA
TAATTTCATCTCTACAACCA
TAGCTCCCCAGACGCCGGAA
TAATTAAATTAGCATAAATT
TTAATTAAATTAACACCCAT
AAGTTAAAACATTTAGTGAG
GTCAATATAATTCAATTACA
CCGTAATTGCATTTATGACA
AAATTTTATCAAATTAGTTA
GTATTTAATGTATGAATCAA
ACATGCATTAATTTAGTTAC
ATCTCTAATTAAATTATGCT
AGACTAATCAATTAACCAGC
TGAATTAAATAATCCAATTA
CTCTAAATCCAATTATGCGT
CTATTAGACAATCAAATTAT
ATTAATAGTATTAAATTATG
CTACTGGCGTACCTCCGCGG
CGTAATCTAATTATGAACCC
ATGATAAACTTAATTAACGC
GCTGTGACTGAAGGAATACA
GTCTAATTCGATTATCGTCA
TCGGCCTTAATTAGATTTTT
GTTACCACCTGATAGTCATT
ATTATTAATTTAATTACCAC
AAGAGATAATTTAATTGCAC
TAATTAAATTAATTGTTTCT
TAAGCGGCACATCCCTGTCG
TATTAGTTATTTAGGAGTGA
CACCATTCTAAATTATGATG
CACGTTAATCCAGTTACTCT
CTTTATCCAATTATAAGCCC
CCCACCTAATTAATTATAGA
CTTAATTTGACTGGATAAAC
TTATTTCATTAGGGGTAAAG
CATTTGAATTCAACAAATTA
TGCCTGGCTACATTACGCGC
TATTAACAATCTGGCCCCCA
TATATAGTTAATTAACGCTA
GTTATTAAATTAATGCGACG
TAATTAAATTACGACTACTA
CTCCGAATTGCCTCTGTCCG
AAAATTAATTAAATTATGAA
AGATTTAATTAAATTACGTT
GTTTATTTACTTATAACATA
AGGTGTGATCAACCATATCC
CTAATCAAATTATAAACTAG
CATTAATATAATTAAAACAG
TTAATTAAATTATAGAACGA
TGTATAACTGACCTTAACCA
ACCCGATAATTGAATTAAAC
CCCACCCAATTCCCCATGAC
GGACCTCCGCAGAAAAGGAT
CGCTAAGTCTAACTTCCTTT
TTTAATCCAATTACCCGAGA
AGCGCACTAAACTAGTTATG
CCCTAATTAGATTATATTGA
TCGACATAATTGAATTAAGC
AACTAATTAACTAATAATCT
CTCTGCTAAAATCTATCACA
CTCATTTGACCTGCATTCTA
CAGAAGCTAATTAGATCAAT
TAATTAAATAATACCCTCTT
TTTAATTTAATCTAATTATG
CTAACTTAATTAGAAAAATA
GTAAACCCAGAGTTCTCGAA
ATAACCTGATTATGAACTAT
CCACATAATAATACTACTAC
AAGAATTGCACAACCCGCGG
TATCGTCATAATATAATTAT
CTAATGAAATTTACGGTAAT
AGTTATTAAATTAAAACGAA
CTTAATTGAGTTAGGACTTT
AAACTAATTAAATTAACTAA
ACTAGTATTTAAAGTATCCC
ATTAATGGTATTAGATCTAT
CTCCAAATGCATAATTACCA
AATTCAGGATAAGCTAGGCT
CGCGTTTAATCAAATTGCCA
TTAATTAAATGACTACGCAC
GCTACTAGTCCCCCTTCTCG
GAAGCTAATCAAATTATGCT
ACTTTAATTAACGAACATCC
GGTAATTTAATTACGATAAA
GTTATGTAATTACCTTAAGC
AGCAAATTAGCTGAATTACT
GATTAATTAAATTATCGAAT
TAATATAATTAAATTAATCA
CTAATTAAATTAAGTGTCCC
GGTAATCCAGTTACCCGAGC
GTGTTAATTAAATTAAAGCG
ATTAATTAGATTAGAGACTA
GTCCATTATCTAATTAATTA
CAAACCTGATAATTTGATTC
TTAATCCATTAAAAGTGATG
TCTTTAATTAAATTATACCA
TCATAATGTTATAACTAATC
TATAATTTAGTTACAACCAA
AACCCTAACGCATCTGCCCT
CACTAATTCGATTATCGATC
CTAATTTAATTATGTGCCAA
CGTTGCTGTGCCAGTAATCA
TCAACCAAATTAGCATTAGT
ATAATCTAATTATCAATAAA
AGTTAATTTAATTGAAAACC
CTAATTTAATTAATGGCTTG
CGCTAATAGTGGATCGTCGA
TTAATTCAGTTATTCTGGGA
GACGACGAATTAGATTATAG
TTAAAGGAATTAAGCCCACA
TGTAAATGCAACTTCGATGT
TGTACCCCTAATTTGATTAT
CGAACTAATAAAACCAATTA
ATTATGGAAACCAGATTAGC
GATAGACTAATTAAATTAGA
ACTATGCATAATTCCATTAG
AGTAATTAAATTACCATCAA
TCAATTTAATTAACTCGGCG
ATAAATACGATTAGTCCAAT
AGACCCATAATTAAGTTATG
GGAATTAAATATAGTAGAAT
AACAAGATAACATAATTACA
CTTAATTAAATTAAGCGTAC
AATCCACATTATTGCCTCCC
CTCAGTCTAATCCTATTAGT
ATTACCTAATTAAGTTACCA
AGTAATCTAATTAAGAGTAA
CCCGTAACCTAATTATGGAG
AGCATTAATTAGATTTTACA
ATAATTACATTATTTGCACG
TTCCATAATTCCATAACCTG
TCAATTATACGGACCAACAT
AGCCACTAATTAAATTAATT
TTAATTCGATTAATAATGCC
ATGTAATTTAATTACCCTCA
TTAATTCAATTAAAGCACCA
AAAAACGATTAATTTAGTTA
CCGCCGTTAATCCAATTAAG
GTTATTGAGTAATAAATATT
CAAAACTAATTAAATTAAAT
TCCTCACGATTTGTCACCAT
GTTATCCGATTACCATGCTA
GCCTAATTAAATTCACTGAC
CTTTATAATTTAATTAAGTG
AACTTAATTAAATTACACGC
TTAATTAAGTTACTAATTAT
TTTTCCCCGTTCACCTTCAA
CACGTTTAATTTAATTTCGA
CGCGTAGAATTAAATTATAC
GACTTAGACATAATTCTGTT
ATCAATTAAATTACCTAGAT
ATTTATTAAATTACTCCTTG
TACACAGTATAATTAAATTA
GGCAAGAGTAATTAAATTAC
GACCTTGTTACTGGATTAAA
CCGTCATTCTACAAGTCACA
TTTTGTTAATTAAATTATAA
AATAATTCAATTACGCCGAA
CTACACTTAATTGGATTACA
AATTAACTAATGCAACCTAA
AATTATAATCATATTAGTCC
TTTCGACTACCCAATGCTTT
TAATCCTATTAAATTACGCA
ACAAATTAAATTACATCCAT
CCGGGAACCTATTAAATTAA
TAATCAAATAAGACCGATAC
ATCATTTATTGCACCTCTAT
AAACAAAGGAAATTAAATTA
ATTTAATTATCATGCGTTCC
GCATAAGTCCGAAGCGATAC
GCTAATTAATTAAATTATCC
AAATCAAATTAAAGGCAGTC
CCATAATTAAATTACACCGC
ACTAATAATTAATTAAGAAG
GTAATTAAGTTAATCGACCA
TATAGGTTACTTGATGACCA
GAGGATCTAGTGCTAAAAAT
GACATAATGTAATTAAATCG
ATGGCTAATTTGGTTACCCC
ATAATGGCATTACGCCCCCC
ACAATAATTAAATCACCCGA
CACGACACCAAGGCAAACCA
CTACACCATCATCCTCAAAC
GGTTAATTCAACAGACTCAA
TCGATTAATTAAATTTACTT
CCGAAGGAACGCCATACCAA
ATCTTACAGTCATATCCCGA
CCCTAAACTAATTATCGCAA
CTACAAGTACTTTACTTAAA
TTTAATTTCATCTGTCAGAG
CACCCCTCGAGAATAGCCTA
CATTAATTCTATTATCGAAA
TAATTTAATTATAGAGTAAC
CTACTTAATCAAATTAAAAA
GGCCCTAATTAAATTATTCC
GGCTAATTAGATTATACTGG
GACAGTCACTCAACCACCAG
TACGCTTACCAATTTCCGTA
AAGACTGGGCAGTGCCGTAC
ACAATAATCCCATTTAAAAA
ATCACTAATTTCATTAAATT
CCCACCCTAATTTGATTAGG
AAACAAATCGGATTAACACG
CAGATAATTAAATTAAAACT
CAAACACCTTTTTTTCCTAA
AGACGTTATTTAATTGCTTT
CTGCTAATTATATTACACTA
GTTAATCTAATCAGAATTAA
CGTAATTCTATTATATTACT
CTCGCACGAACCCGAAGCCC
CGAATAGACCGCTAATAAGC
GAAACTGCGGGACCGCGACA
TTAGTTAATTGAGCGTGGTA
TAACCTAATTAGCCATAGAG
GTAATAATTTAATCAAAGTT
TCTCTACTGAATTACATTAA
CGAATCAACAATTAAATTAA
AACCATTAACCTAATTAAAT
ACACAGCATAATTCAATTAA
AGCTAGTTTAATTATTAGAA
GTAATCAAATTAATGATAAC
CTTAATTAAATTGGCATCGC
CTAATTAAATTAAGCTAAAA
AACTGCCCAATTAAATTAAG
ACCTCTCAATAGGTTAGCAC
GACAAGGTATTAGATTAGCT
TCTTAAGCATAAATCACACA
GAATTTATTTAATAAAAATT
CGCCCAAATTAAATCAAACA
GACAATTAAATTTGATTACC
GTTAATTAGATTACCCCTAC
TAAAATGAACGTAATTAGTG
CGGTAATCATATTGTATTAA
AACAAATTACCGTTTTTATG
AGGGTAATTAAATTATTGCT
AAATCCTATTATTACTAGTA
AATAAATCAAATTATCCTTC
ATCAATCTAATTTAGTGAAT
CGGAACTAAGCACGAAACGA
CCATAATCTGATTAGACGTC
CTTCTGACAATGTGGTACGC
TAATTAATTCATTGGCCACC
TAATCTTAATCAATAAGGAG
TAATTCAATTAGATATTTTA
TAATCGATAAACGCCAAATA
ACCCTAATTTGATTGTAAAC
TATGAATTAAAATTAATTAG
AAATCAAATTAGAAATGATG
TGTTGAATCCACCGGGAACA
TTGACATAATTAGATTAGGT
GATAATTAATTTAATTTAAA
CTGAGTAATTAGATTACACG
CTCATTAATACAATAAGAAA
TTAATTGAATTAAAGTTTAT
AATCACTCAAAAACCCCCTT
ATATCCAATTAATTATGAAC
CGCTGTTAATATATTACTTC
CTTTTCCACATGTCACCTAA
TGTCCGCTCCTCACTTCTGA
TATAGACTAATTAAATTAAA
GTAACTAATTATCTCACATA
TAATGTAATTAACGCAATAG
TAATCTAATTAAAAGATCGA
CCGACTTAACTCAATTATTA
CCCTACCCAATTGAGTTACG
TTAATCGAATTAAATTCTAC
GTAGCTTACCATATCGGTTT
CTCGTACTTAATTACATCAC
TAGTGGTAATTCAATTAGCT
CTAATAATACCTAGAGTGCA
ACGCCATAATCAAATTATTT
GCACTAATCTAATTATCCCC
ACGTTGACCTCAATATTAAG
GGTAACTTAATTAAAATGTA
CACTTGATGAGTGGTACTAG
CAAGCCCTATACCGCGAGAA
AACTAATCCCATTTACCCCC
AATCTTATTATTTAATTAAA
TAAATTAGATTACGGGCGGG
CCTCGTGATAATTGGATTAC
ATTAATTAATTGCCCCATCG
ACTATTACCCTTAAATACCC
AATCGCTAATTTGATTATAC
GAGTGTAATTAAATCATGTG
TCATAATTAAATAACATCCC
GAATTAAATTAAAACATCCA
TACCTAACGAATTAATTCAC
TTAAACAAATTATTGTGACG
TAATTAAATAATCACCATAA
CACTACTAATTTAATTAGCA
ACTGCTCGTTGATCAATTGG
TTTAACAGAACTAAGAAAGT
TAATGTGATTATGTCTGACG
GGGGTAATTAAATTACACGT
AGTAAGTTAATTAGGTAACC
AGCCTTAATCCAATTAAAGA
GCACGCAGAGGATGCTCGTC
GGAACAAGCTAATCAAATCT
ACAAACAAATTAGATTAAAG
AACCCACGTGTGCGCCCGTC
TAATTAAATTAATCTCTCGG
TACGCTTTAATTGCATTACC
TCCTAATTGACTCGGCGCTC
ATAATCTGATTATCTGTTTC
GCAAGTAATGTAATTACCTA
GTTTTAATTGGATTAACCCC
CTAATTAAATTGCTTTGTAA
GAAATGTAATTTAATTAACT
CGGATAATCAAATTAACCGA
AAGTTAACTTAATTTGTACT
ATTCCAATAATTAAATTACT
TTAGTCGCAAACTTTAGACA
AAAACTCAATTAAATTAACT
AATACTAATTAAATCATAGC
AAATTCGATAATTTCATTAA
CCTAATTAGCAGAGAGGGCT
AGTGAACTTTGTCGTGTTAT
GATACTTTTAATATAATAAT
AGTACATTAATTAGATTACC
ATTAATTAAATTGTCCAGAT
CACTTAATTAAATTAGACTG
AATTAATTAATTAAACTCAG
TCTGTAATCCAATAACCATG
ATTAATTTAATTATTCACAA
TAGATTAATTAAGGTTACCC
ATTAATTAAATTACCCCCAC
GCCCTAAATTGAGTTACATT
ACTAAACTAATTTTATTTGC
CAGTAACCTAATTTGCGCTA
ATGCAATTGAATTATAGAAC
GATTAATTATATTAGGGTTA
GAACCAAATCACCATCACAA
CGGTTATCAAATTAACATAG
ATAATCAGATCACCCGTTAC
TGCCTTGCCCAAATACCCTA
ATAACTTAATTAGGTACCGA
ATAATTAGATTAACTCAGTG
TCAAGTAATTCGATTAAAGT
TAATTTAATTACACCTGAAC
TAATTAAATTAACAGGCCAT
ACCGCTAACCAGATTAAACC
GCTAATTAAATTATAAGAAG
GTAACTGAATTAACGTTTAT
ATTAATTAACACCATTGCCC
GTAATTAAATTAGTATTACG
ATTAATGTAATTAACCTTAG
AACAGTTTAATTGAATTATA
ATCAAAACTTAATTAAGTTA
TAATAAATTAAATCTAGAAC
AGTTAATTGATTAACTAATT
TGTTAATCAAATGAATTATA
AATTAAATTATCAATAACAT
AACACTAATCCCATTACGCG
ATGACTAATCGAATTATGGA
TGGCCCAATTAATTACCCAC
TAATTCAATTAACGAAGACC
GCAAGTGATAATATAGTTAT
TAAATTAATTTAATTAAGCT
CGCCTATATTTAATCACTCC
CACTAACAAGATTAGATTAT
ATCGACGGACTGCATTTCAC
TGTAATCAAATACACCTTCG
TGTTCTTTTTCACCAAAGCC
CACCCGTCGCGATACCCAAG
CCGAACATAAATTGCAAAAC
TCACTTAATTTGATAACCAA
CATACCATTAATTAGATTAA
TAATTGATTAGGGCTCCATC
CTCTAACTACACTCCTAATT
ATAATCGAATTAGAAGACTG
AATAATCTAATTACTCGCCT
CCACCCCGTAATGTAATTAG
AATTAATTTAATCGAGTGAA
ATAGGTAATTAACTGATCGG
TCTAATCTAATTACACCGTA
TGAATTGTAAGGCACACCTG
TTAGGTCTCAGCTTAATTTT
CGCAATTAAATTTGATTAGC
ATAATAATACCGATTATTCA
CCTTACGTGACCGAAAAAAC
TCTAATTTAATCAGGTCAAT
TGCCTCCTAATTAAATTACC
TAGTTATAGCTTACGATTCA
TGCTAATTAAATTAAGACAT
ATTTAATTAAGGACTGCTAA
CAAACAAATCTAATTACCCT
TACAGTCCCACATTCATGAA
ACTACGCCCTAAGACCAACA
TAATTCAATTTAGATATATT
GAAAGTCTAATTAAATTAAA
TGCCCATCCCCCCTCCCCAA
AATACCCTAATTCCATTACA
GGCATAATTAGATTAACATA
TAATTAAATTAACTCTTGCA
AATGATTAATTAAGCTTAAA
CTAATATAGTCATGTATTAC
GCATAATCAAATTACCAGAA
TTATTACATTAGCTGCGCTT
AACAAATTTAGGATTAAACC
ACCCAGTAATTGAATAAGAG
GTTGCTAATTAAATTAACAG
GATTGACTAATTAAATTACC
CTACCATGTTCGCCGAGCGC
CTAGATTAATTAAATTAGAC
TAATCACATTAACTATGGTA
CTATATCGATTCTAATTAGC
AACCCAGAACATAAATCTAC
TAATTCAATTATGAGTTATA
TAAACCATAGTCAACACGCC
ATAATCCAGATTACACCGTG
GCGTACTTGCTTGCAGCGGC
TAATTAAATAATTTATACGC
AAGCCTGACTCAGATTCTGT
CATCATTAATTAAATCCCAC
GCAAGTTAATTAAATTATAA
GTGCACCCCATTAAGTCTAT
ATCGACTGTCTAATTAACGA
GAGCCCCCCACCGCCCAGCA
TGACCACCCCGCAACGTTCC
GCCTATTCAATTACAAATTA
TTGTAATCCAAATTACCCTA
TAATAAATCCGATTACATTT
TAATTAAATTATAAACAGCG
ATAACTTAATTAGGCCACCC
ACTGACACAATTGAATTAAA
TGGCACTTTATATTAACTCT
GTAATTAAATCAAATGATTC
AACACATTAATTGAACTAAA
ATTAATTCCATTACAGACCT
CAGATAAGTTAACTATAGGT
CTCGCTAATTAAATTACAGC
AAGTAATTCAATCATTTAGC
AACTAATCCAATCAGCCGGA
ACCTCCGAAATTTAGTTAGA
CTAATCTAATTAACCTATAC
GGCTGATCCAATTATAGGAC
TTCTGAAATTATCGTCATGA
CTAATTTAATTAGTAACATC
ACTTCACACCTAAGCGAATC
TACCCGGTAATTAGATCCAA
ATGATTAGATTACGTTATGC
TAGCTTAATCAACTTAACAG
GCTGCTATGAGCTGCAACGA
TAATTAAATTACGGTAAGGT
TAATTACGAATTCAATTGAA
GTTCTAATCGAATTATTATA
CTCCAAAATACGCTGCAATT
CCTAATTCAATCCCAACTAG
TTAATCCACTAAGTTACCGC
TCCTTTATTCAATAATTAAT
GGCTAATTAAATTACTTGCA
GTACTAGCTTGTTGGACAAC
CTGTAGCTATAGTTAAATCA
CCCATATCCTGGACAGGGCT
ATTAATTAAATTGAGCGCCA
CTGTTAATAAAATTAACACA
TTAATTAAATAATAGTTAAC
ACAAACTGAACTGGACTAAT
TTCCGGAGTAATCCAATTAA
TTAATCAAATTAACCTCCTG
AAACTAATCTACAGACCATT
TATAATTGAATTAACGATGG
AATTCTACAATTCAATTAAG
TATTACTAATTGCATTTTAT
TCTTAATTGAGTTAAAAATC
CAGAACAAATTAAATTAACA
AACATCCAATATTTAGTTAA
CATACTAATTATATTACCTC
AATGACTTATTTAATTAGAA
AATTCATTGGGCTAGAAAAT
GCTTGCACCAGCATAGAAAA
ACAAATTCCATTAGTGAAAA
AGCCATAATTTAATTAACCG
CACCATAATTTAATTAACCC
ATTACAACCGGATATCCCAA
CCCTGACCTACATCAAGAAC
AGTAATTGGATTAGATATTT
CATCCATATTACCGTACACA
TTTAATCGAATTATACCAAC
ATAATAAGTCCAATTACTAA
ATCTTAATTAGTCTCCGCAC
CAGTTAATCAGATTACAACC
CCTTTAATTTAATCACCAAC
TAATCAGATTGAATATGCTC
AGTCCTTATTAAATTATGAT
GATCAACACATAATCATATT
CCAGACTAATCTAATTAAAT
CTATCAAATTATGATGAGGA
CATCCTAATTAGATTACAGA
ATAATCTAAATAACGATTAC
GCTAATTTGATTTAGCAAGA
CCCTAATTAATTAATAGCCG
CTAATCCCATATAGAATATT
CTAATTCTATTAAAAATCCT
TAACCCCCTTAATTAAATTA
CCTAATTACATTAATAACGA
TAAATCCATTTACCGCGTCA
CACAATGAATTAGCCATACA
TTGATCGCGAACACTATACC
TCATCAAGCTAATCTAATTA
CTAGTAGTTAACCCCCCCAG
AAAGATCTGATTAACGCTTT
CGAATCGAAGCCCTGCGCTC
CTAAAGAGAATTAACCCACT
GCCTAATTTGATTAAGGATG
AACTACCATTATTTGTACCT
GCCCTACCTGGACGTTGCAA
GTAAGCGATAATTAAATAAT
CTAATCTAATTAACATTATC
AACCTTCACTAACCCAGACA
TTAATTTAATTTCAACAGCA
TATATAATTGAATTACCCCC
ACGTAGCCCGCCCACACACA
ATATTGAATTATTAATTAAA
TTAATTCAATTAGACCTACA
CTCGGGCCTAATATCATTCT
AATATAAATTAAATTAATTT
GCATAATTATGGAACACCTA
CCAGATCCCCGACACACGTT
ACCGAGTATTAAATTAAATT
ATTCATAATTAAATAACCCC
ATAATTCAATTAACCGATGC
ATACCCTTAATTCAATTAAG
ACACAATTAGCTATTAACCC
TAATCAAATTTAGTGAACAA
AGCGTCCTATAATTCTATTA
TCGAGATAATCTTCCCTAAT
TAATTAAATTAAACGACTTA
CATAATTAATTACACGATTC
TTAATTAACTTATTCAATTA
ACTATAAATCAACGTATTAC
CCTATCTCCTAATTCTATTA
AAGTTAATTAGATTAGGCAG
TTGATCCAATTATACCCAGC
CCCAATAATTACATTAAAGC
ACAATTAATTAATAATTATC
GACATACTACCTTCGATTGT
TTTAACTAAGCTAAGTATAC
ATCCCATCGAATGATAATCG
CGTAATTAAATTAAAGAGAT
AATTAATTTAATTATCGACT
AAAATTGAATTAAGATTACA
ACACCTCTAATTTAATTACT
TAATCCAAATTTGCTCATAA
TCCCGTATCCACACACCACT
CGACCTATCAGATTTAATCA
TGTAATTTAATTAAACCCAA
ATACAGCCTGATTACATTAT
CCCTAATTAGATTATCTACA
AATTAAATTACACCCATCCA
GTAAAAAATTCACCCACTGG
ATAATGTAATTAGTTATCTC
CCTAATTCCATTAGTCTGCT
CGGGTAATCAAATTTATATT
CACGTAATTTAATTAACCCT
ACGTAATTAGATTCTGTCTC
CGCTCGAGCCATCATTACTA
CTCTAATTAAATTCCACTAT
ATTAATCCAATTAACAAAAA
GGAGTCAACATCAACTCGCC
TAAACTGAATCGAATTAAAC
TACGCATAATTAGATTTCCT
CAAAGATTAAGATAACGAAC
CGTACGTTAATTTAATTACT
TTATCAACTAATTAACTATT
GATAACCTATTAAATTACGA
AAGTAATTACATCAGACGTA
TCGTAATGGAATTAATCTTT
TAAAAGTACCTAAATATGCT
AACCAATTTACCTTGCCATT
TCTTAATTCAATTATATTTC
CAAAATAGATTACTACCAAT
AATAATCTCATTATTTCTTA
GCAATTAATTAAATTATATC
TTAAGGAGGCCCTTTCCGGG
TCTTGCCTTAATTAGATTAC
TTTTTGCTTACGGTTAGGGA
GGTATGTAATATAATTAGGT
GATTAATCGAATTACCCAAT
ATAGTGAACGGTTTAACGGT
TAATTCGACTTACAATTATA
ATACTTAATTAGATTAGTTA
TTAATCGGATTCTCCGGAGC
CTCGCCGGTAAATTAGATTA
CTGTGTATATCGAATTATGA
GCTATATTTAATTACCCCGA
CATAATTAAGTTAGCATACC
GCGGTAATTAAGTTAAAATT
TAATTGCATTTCCAAGTCAA
TAAATGAGATCGAAGGCAAC
AAACAAATTAAGATTACCCA
GGCATAATCTAATTAAAAAA
AAGATTAAATTCGTTACGGA
ACTAACATAACTTGATTAAG
CAACATCATAAACTTAATTA
TATGGATTAATTAAGACAAT
GGCAGCAATTTAATTAGCCG
ACTAATTAAGTTATAGCACA
AAATATAATTTAATTAAGCA
CACTAATTAAATTACGCACT
AATTAACCAATTAGATTCTG
ACGAGAGTAATTAAATTAAT
TAAACTGATTTACAGGAGGC
ATTAATTTAATTAGTTTCTT
AACAAATCGTAATTTCATTA
CGTCTTAAATCGATTACAAG
GACGTAATTAGGTTAACCGG
CCAATAATCCGATTATACCA
TGGCTTAATTAAATATACCT
CTAATCAAATTTGACGTTTT
AAACGTTAAAACCGCCGCCG
AAACGCATAATGCAATCCTA
TATATTAAATTACCCTCTCT
ATTTAATTAATTCAAAATCG
TCATAGTTCAAATTCTCAGG
GCATAATCTAATTACAATCC
TCCACTCCTAATTTTATTAA
CGAATGCAATTGCATAACGA
TATTATACTTAATCAAATTA
TAACTCAATAAACTACACTA
GACCCTATAATTCAATTTTC
AAACCTAATTCCGTTAACCC
ATACCCTATCGACTACCAAT
TAATTAGATTAACTTACTGA
CTAATTAATTAATGAACCTC
CAGACCCTTAAACCGAGATG
CCCAATAACTAATTACCATA
GTATATCTCATTAAATTGGC
ATAATGTAATTATCTCCGCC
CTGCATCTAGATACGTCAAC
CTAATTAAATTACTTCTCAC
AGCCGGTGCGATCTCTACAG
CCCTTAATCCAATTACACCG
TTAATTAGATTATTAACCCA
ATTTCCTGGTCAACGATCAC
CTCAATGTGTTACAGTACAC
GATAATGTATTATGAATTAC
ACCTCCACTACATTAGATTA
TAAAGCTTAACTTAATTACT
CTAATTAAATAAACATCTGC
ACCCTTTATCAAATCACCAA
CCCCCCAATCAACGGCACAA
TGGTTAATTGAATCATGAGA
TAATGTAATTATCTAACTAC
CTAATTAAATTAGCAATGTA
TGACGGTCTGCTCCATTCGA
GACTGTAATCTCATTACCAG
CGTAATTAAATTCAAATCCC
TATTTTAATTAAATTTAACG
CACACTACTAATTCGTTAAT
TCTCGCACTGTAGCCATCTA
ATCACCCATATAATTTAATC
CATATAGCAATGTGCTGTCC
CATACTATATTGACTTAAAT
CTGACCTACTGATTAAATTA
GGATAATCAAATTATTAAGC
TAACATAGTACCTCCCACTT
GGTAATCAGATTATATGCTA
TCTAAATTAGAATTACCCCC
GGCTAATTAAATCTACCAAA
TAGCCACTAAATTAATTACC
TTATGTTAATTACATTAACT
ATAATACCATCAATTAACGC
AAATTTAATAACACAGTTCG
AACATAATAATCTAATTACT
CATTTCAATACGTCCACTCA
AAATAAATTAATTGCCGGGC
CTACTCAATTAACTTACCCC
CGCAACTTAATTACATTAAG
ATATAATTTAATTATCTCAC
TCTTTAATTGAGTAACCTAT
GCTTAATAAATTAGCCAATC
GTGCACAATTTAATTAAGGC
ACAAGACCAGAATGATGAGT
TCTGTAATTGAATTAAGGAG
ACAAACGGTAGTTGAGTTAC
AGCTTGAATTCAATTAGCGC
ACTTAATTAAATTAAGCTAC
CCCAAATAGGCTCCCGACGC
TCACCATAGATTAAATTACC
TACCCAAAGTAAATTAGCGG
TAATTAAATTAGGAAAAAGG
CGTAGCAAATCCGATTGGCA
GCCTTCACTAATTAGATTGC
AATTAATCTAATTAAAACTC
TATTACCCGTAATATAATTA
TACCTAATATATCCCCTAAT
TTACTAATGTAATTTTCGCC
CCGTTTAATTAGACTAAAAC
GATCCAATCGAATTACTAAT
TAATTGAATCAATCAATGAG
TCGAATTAAATTATATATAC
CTAAAGCCTCCGACTTACCG
GGTTATCTACTTAATTAATC
TATGGTTGATTAAATTAAAC
TTAATTGAATCAGTACACAA
CATAGGTTAATTGCATTACC
CCGCATAATTGAATTATATG
GCGGCTAATTAACTGATACA
GTGCCATAATTAAATAAACA
CCTCATTAAATTGGATTATT
ACATTAGTGGCGAACTCGCA
ATAATTAAATTAATGTTCCC
AATAAATTATTCCAATTACC
TGAACTTAATTAACTGACTC
GCCCTAATTCAATTAACACA
CAAACCCGTACTTAACCCGC
CAACAATTAGCGTGACGACG
CCTAATTAAATCCCAAGAAC
GCCCTACGGCCTCCAGCTGT
AACCCATTATATCTAACTAA
CATTAATTTAATTACGTCTT
AATGCGCCCTCGCCCCCGTC
TCTGATGTAATCTAATTATC
CTGTAAATGTACGCAAAAAA
CGAACATCTAATTCAATTAA
CTGTGTAATTAAATTAGCAT
GCCTAATTGAATTAGGTTGC
TCAGTAATAAATACAATTAC
CTAATCTAATCATCCCGCTG
CTATTAATATCATCTCCAAG
GGATAATTATCCTGCCAGGC
GTTCGAATTAATTAAATTAA
ATTGAGAATCTAATTACTCT
TACTAAGCTAATTACTTAAT
CTAAACTAATTAGTTACTGA
TCTAATTCAATTAACTCCAT
GAAATTGAATTATGCCACCG
CCTGACCAAGTCTCTTTCCC
TAATTAAAATTAGACTGCCT
TAATTAAATTAGGCATCGAA
CATAATCTGATTAAACCACT
CACACTTGGCAATAGCATCC
CGCATAATTCAATAACCCTT
TCGCAATTCGATTTAAAACA
TAATTAAATTATCACAAAAT
ACTTTTAATTCAATGAACCG
CGTAACGCTATCCGACTTTC
TGCTAACACTAATTCCATTA
TACCACGCCGCGCCCGCTAA
GAATGCGGAACCTCAGAACC
TTTAATATAGTCTAACACAT
ATATATAATTAAATTACATA
TAATTATATTAATCAGCCAC
GCATAGCTAATTGAGTTTAT
GACTAATAACTTAATTAGCT
CCGTAATTAACTAAGTATAA
GCTACGACGTGACCAACCCC
TCAAAGCATTAAAGCAGAGA
ATCTTCCATAATCGAATTAG
GAGTAACAGCACTTATGATC
CCAGACCCTGGATCCCCCCA
AAGTAATCTAATTAATTACA
TCTAATCCGATCAGTACCCC
CGCATTGATTAATTAAAATA
GCAAACTAATTAATATATTA
GATCCGCGTAATCAAATCAG
ACTAATTTAATAACCCTTGA
GAACACTTTAATCATATTAT
ATCATAATTAAATTAGGCCC
GATATAATTAGATTTCACAG
TAATCCAATTAGAATACTAG
CTAATTTGATTATACCATTG
AATCAATTAAGATTAACCCT
TAGGTACTAATCCAATTATG
CATTAAATCCAATTAAATAC
ACCTCGCTAATTAAATTATA
GTAATTAAATTAAAGATAGA
GCCATAATTAAATTAACCAA
ATTAATTAAATTACTTACTG
GTATCAACAAATATGGGTTA
TAGATTCAGTCGTCCCGCAA
AATAATTAAGTTAAAGCCCA
TAACCTAATTAGACCATGGG
TACAACGTATTAGACGTTAA
GAAGTATAAACAAATTAACG
TAATTTGATTACAACAATTA
CTAAACGTAATTAGATTAAG
TTACACATAATTGGATTGTC
TAATCCGATTACCTTGAACC
GTTCATAATTATATGAATAG
TAATTATATTAATGGGTCCC
TCCGTAATCAAATTAAAGAT
ACCCATTAATCTAATTCCCT
ATTAATTAGCGACGACTCTG
CTAATTAGATTACCTTTAAG
AATTAATCAGATTAACGTAT
TGCGTCGTTACGCCTTACAT
TAGGGTTAATTAAATTCTTG
ATGTAATTCACTTGAACGAA
TAGGGCACCCTACCTCATAT
CACCGTAGCTATCTGATTAA
CCGCCCGTAAGTATATAATT
TTCCTATTTGATTATCAATA
AGTAATCAAATTCACGATTT
GAAAATTAACTTAATTAATA
GTACAATTGAATTCTCACCG
ACGGAGCGGTTCACGAACCC
GCCACAGCCACTACAAATTG
TATTAATTACACCTAATTAG
ATATCAGTACCCAAACACCT
TGATCTGATTAACCTGGTAT
ATCCACCCCCTACACTCCGG
ACCTCCTACAGGATACAGAT
CGCACGCGCTAATAACATGA
TAGTAATTAAATAAAGTACA
ACCCTAATCCGATTCATTCA
GCTAATGCCATTATCAACTA
CTAATTAGATTACCCACGTG
CGCTCGTCTAATTAAATTAA
AGGTTTATTCAATTAGAATT
TAATTCCATCAATTCCACCC
AATTCATGACATTAGCACAA
TACCAAATTAGCAACCCCTC
TCGAATTGTGCCGCTCCACT
TAATCTCATTAACGCGCCTA
TCGACTTATTATCGCATATT
ACTAATTGAATTAACCAGGC
TCTATTAATTTAATAACACA
TTAAACTAATTACTACCACG
CTAATACAATTATACGTAAT
TGCAATTAATTAGCTCTCTG
AACTGACTAATCAAATTACC
TGATACGGTCCACTTAGACT
GATTAAACCTAATTAAATTA
TTTAATCGAATTAGATCATA
GCCTAATCAAATTTCGTATA
CTAATCAGATTAAATAACCC
CACATCCCATAATTATACTA
ACTAATTAAATTATCCAAAT
ATAATTTAATTATCCAAAGC
TAATTTAATTATTCCATTGA
TCTTATCTGACCTACAGGCT
GCAAACTAATGTCATTACCA
CATCAGCCGCAAGCGCCGCA
CTATAACTGACCCGCACACG
CAACTAATCAAATTATCGCC
GACTGGCCTGAACCAACACG
AGATATTCAATCATAATCTA
CGCATTAATATAATTTAGAT
TCAACCAGACCTGACTTCAA
TGAACCTGTAACCAGATAAG
CCATAGTTACGAAATTTGAC
ATTAGTTAATTATTGAATAG
TTACGCTTCCGCGACAGTCG
AAACTAATTAATTAACGGTT
AATACACATAATTAAATTAT
TAATCTAATTTGACACCATG
GAACGGCTATTGCGACCTTG
AAAACAGGCCGCTCAAATCA
TAATCCGGTTAAAAGAACCC
CACCTGTAGCTTACACCTGC
TAATTAAATTACGCCAATGC
AGGGTAATTTCATTAACCAT
GGCCACAGCATGATCGGACA
TTAATTTAATTAGCGTCCTC
AACCCATTAACTTTATAAGG
CTACGACTAATTTAATTACG
ATAATCTAATTAATTATGGC
TATTTAATCACCCAGCCCAA
AATTCAATTATGCAATCCTC
AAACCATGCAAAAACAACCT
ACATAGATGAATTACATGAC
CACATAATTAAATTAAATTG
TGCCTATTTAATTAACCGAA
ATCGCATAATGGACTTAGCA
TTGTAGCTTACATCCCATAC
AACTACGGCCCATCGTATAC
ATGACCTTTAATTGAATTAC
GTCAATCCAATTTGACCCCA
GTAACTAATCCCATTACCTC
CTAGTCCAAATTTAATAAGA
GATAATCCAATTAGCTACTG
AAAACTCCCAACGAATTTAT
ATCGGATAATTAAATTACCA
TTAAATCAATTATGCTGACA
TTTGGAGTAAGACTGACTCT
CGAAAATTTAATTAATATTA
ATCCTTAATTGCGATTACCA
GTTTATAATTAGATTAATAC
TGCTAAACAGATAATCAGCC
CCCATAATGTAATTAAAGAC
ATCCCTTAAATATAATTACC
CTAATTAAATCAATAATGCT
ACTCACTCAGCGCATTATAC
AAACTGATAATATAATTACA
TACTTCCCTAATCCCATTAT
ACCTCCTAATGAAATTACGT
ACGATATAAAAGTTAGCCAT
TAATTAGATTAAACTGCCTC
GTAACCGAATCTAATTAACA
ACTGCCACCCACGAATATAA
CCTCCATAATCACATTAACA
CGACGCATAATTTGATTATT
ATTAATTTAATTAGCCATCC
CACATGTAATTTGGTTAAAG
ACATCCCTTTGCATGATCCG
GACCTAATTAAATTTGCCCG
AAGCGAACGACCCTGCACGG
TGTAATTCAATAAACAGTTA
CAAGCTAAATTGAATTACTC
TTATTTAATTACTAACCCAC
CACTTATTGAATTAACACAC
AATCAATAATCCAATTACCC
TACGCGTAAACAGCATTATA
AGTTATACCACCACCGTCTA
AACTAATCGAATTATCAGAC
GCCTAATTCAATTAACCATC
CCCTCGTAGACCGTCCCACT
GAGTAATCAGATTAAACGCC
ATAAAGCGGCCTCCAACCAT
CATATAATTGAATTAATCGC
TAATAAATTAAATTAGAACT
TTCCCCCTATCATCTGCTTA
AATATCCGTGCCATTCTCTC
TAATAACCGCCTCTTACCAC
AAGCACCCGTACCTTATTGT
CTTATAAAGTAAATTACGTA
CCTTAATTAGATACACGGGT
TAATTAAATTAAAGATGACG
AAACAATTAATTAGATTAGC
AAATTTAATTAGAGTCAAAA
ATTAATCCAATTATCTCTCA
CGCTCACTAATCCAATTACC
CGTTCCCAGGCCAGGCCACT
TTGCGCTAATCGGATCATTG
TGCGGACTTAAAACCGCCTA
TAATTAAATTACCGCGCATT
AACAACCTAATCCAATTTTC
ACATCACTAATTAAATTATG
ATCACAAACCAAATTAAATT
TAATTAAATTAGCCGTAAAT
TTAATTGAATTAGTACATGG
AGGAGCATTTAGGGAACCTG
CCAGCCAATAACCTAATTAT
GAACTAATTAACATAATCCA
CTAATCAAATTACTTAATAG
CGCCAATCTAATTAATGCCG
TACTCTAATCCAATTACGCC
AATTAACATAATTGATGTCA
TCTTAATGCAACTAATAGTA
TGAAACTTGATTTGATCTAC
CGTAATTAGATTAGCCATTC
CCACCATTTAATTATATTAT
CCCTTAATTAGTTAAATTAA
CCTTTAATCTAATTACACGA
CGCTACTCTCCACTCCCATT
GTATTACCGACCCTCAACAC
TACGATAATTGAATTAATGA
ACATAATTACATTAGTCACC
TAGGCAAATCCAATTATGTC
CCCGGTAATAAAGTAATTAA
CAAATCTAATTATAACCAAT
TTGTTAATTTGATTACAATC
AATTAATTGGATTACCACTA
TGACCTAATTAAATTAAACG
ATTATAAATTCAACTAAAGG
CTAATTTGATATGCAAACTC
CGCACTAATTAAATTATTGC
TTATAATTTAATTAGATAAG
GGTAACCTAATTATACCCCC
ACCTAATCCAATTAGCCTCC
GAGTTAATTGCATCAGATTA
TTAATTCAATTTATTAGCAC
TTAATTATATTAAAGAAAGC
GTAACGCAATTTACGCACCC
TTTTAATTAGGTTAAGATCC
CGTTAATTAGATTATTTTTT
GAAATTCAATTAATTAGAGA
TTTTAATCGGATTATACGGA
GCCATTAATTAAGTTACGAC
TATTTCATTGGGCATTACCG
AACAATCTTTAACAGATTAA
AATAACCGCAACCCAGGCGG
CCTGAACATGATTTAATTAA
AAATCTAATTTAATACTTAT
AATGTAATTAGCATCGATAC
ATAATTAAATTACGAAGCCC
ACACATAATCTAATTACGCT
CGGTCAATTAATTAACGGCT
CATAATTATATTAGTGCATT
AAACTAATTAAATTAAAACA
TGATAATTAAATTAAAAGCT
CCCCATAAATTTTATTACTG
TAATCCCATTAATCGCAGGA
AGTTAATTTAAGTACATGAC
GCTGCACCGACACCCACGCC
TTGGAATTGCATCCACAGTC
GTGATTAAATTATCTACGCC
TGAGTAATTTCATTACTATA
TTAATTAGATTAGCTTGCAC
AGGTTAATCGAATTAACTGA
TAGCTAATCCAATCAGCGCC
CCCCAAGACTTTAACCAACA
CCATTTCCCTCACGGGCTTG
CCAGTAGATCATATTGATTG
ACGCATACCCTCAATGAGCG
TTAATTTAATTAGTACTGTT
GTTTACATAACTTAATTAAT
ACGTTGTGAATGCAATTACA
TAAATTCAATTAGCCACTCC
TAATGTTATGAAATCCATTA
TAACTAATTAAATTAACTCC
TTATTAAATTACCCCTCTTA
ATTTAATGTAATCATCTCTC
TAATTGAATTAACGTATCCT
CCAGTTATGATAGTTCTAAT
AAATCTAATTAACCGGAGCA
ACCAGCGTTAACTCTATTAC
TTAATGTAATTAGCAGACAA
GATAAATCTAATTAGACTGA
TTAATGATATTATTAAGCGC
TCTAATTAAATTAGAGAGTA
TTAACCTATTAGAACACTCC
CACCTAACAGAATTAGATTA
ACACTAATAAATTAAATTAA
CGCTAATCCAATTAGTAGCC
TAAACCAATTAATCGGACCT
CATAGCCTAATCATATTAGC
GTATCCAAATCCCCAAACTG
CCCAAATCAATCAATTAACG
ATCCCTTAATTGAATTAACA
ATAATTAAATTACGCCTAAT
GGCATAGTTAGATTTAATTA
GCGTAATTCAATTATGACTT
TACGGCCGAATCTAATTAGT
CACCCTTTGTAAGCTCACCA
CGTAATTAAATTATATAACA
AGCCTAATTAAATTTACAAC
TTGGCGCTAATTACGGCAAC
CGTATTACGCCACCAATTAA
TCTAATTTCATTATAGGCTC
TTATTAAATTATGAATGCTC
TCTAATCTGATTACCACACT
AACTGTAAAGTAATCGACCG
TTAAATTGATCAAATTATAT
TAATTAAATTATATTACTCG
CGTCGCACTAATTTAGTTAA
AATTTGATTAAAGCCCCCAA
TATTATCTCGATTTAATTAC
ACCAAGGTAGATTATTATAC
TAATTAAATTAGCGCTATCC
ACGTTACATCCCTCGCAAAA
CTAATTTAATTTACTGGCGC
TTACAATCATAATTAAATTA
AACCAAATCAGCGTAATCGA
TGTAATCTAATTACAAATTA
TAAACTAATTAAAATAAACG
CTAATTCAGATAGCATAATG
AGTAATTAAATTATCATGAA
ATAATTAGATTATGACCTTG
AATAATTTAATTAACGTCAA
ACTAATTCAATTAGAACTAT
ATCTGTTTGACCCTTATACA
AATTAATCACATTACAGCTT
TAAAGTGAAGCTCATCCCCC
AAGCAACAATCTAATTACAT
CTTATTTAATTAATGGCACA
TAAACATCCAATTGCAGGCC
GTAAATTGAATTAACACAGT
CTAATTCGGTTAAAGTTTTA
AGACTAATTAAATTACTGCG
CAATTAATTAACTATCCAGG
GAGCATAATCTAATTAAAAT
TCCATGTAACCGTTCCCCTG
AATTAATCTAATTATTTACC
GGTAATCAAATTACTCCGCC
CCTAACATAATTATGCTCTA
TATAATGGAATTGCTCATTT
CTAATTAAATTAATCCAACA
GCCAGATGTGACCCCTAACC
ATAATAAGTATCAATTACAC
TTAACCTAATTACATTTTAA
AATCGCTTATTGCATTATCC
CGTATAATTAGATCTACTTG
ATAATTGAATTAAGATTACC
TGTCCTAATTTAATTTTAAT
ACCTAAGCCTAATTTAATTA
CATCCGTGCCCACCATATTA
CACGTAATTAAATTAACATA
TGATTAACTAATTAACCTTT
TAATACAATTATCAGGCCTA
TCCACCCTAATTAAATTAGT
CTAATTTGATTAATCATTTT
ACAAGCGAAACCCCAAACCG
CCCATATCCAATTACGAAAT
TAATTGAATTAACAACGCCT
AATGCTAATCTAGTTTACTG
TAAATTAAATTACCGGTACC
TAATCAAATTAACACTACCA
AATCTCATAATTTAATTAAG
TGATAATTTAATCATACGAA
GTAACGTAATCTAATAACAC
TAACGTAATAACAAATTATC
CCTAAACAGATTAACCCAAT
CAATAATCCAATTAAATTGC
GTTATTAAATTAGAATGAAG
CAGTTAATTAGCAGGTTGCG
TGGTAATTAACTTTAAGTAT
CATTGACCTACCCCGGTATC
CAAATATAATTAACCCGGTC
CCACCTTTTAATTGAATTAA
ATTAATCTAATTACGGGGTT
GTCCTCCTTAATTGAATCTG
GTAATCATATTATTGAGCCC
ACCCTAATCTAATTATATCT
AATAATTAAATTAAGGTAAT
AGCTAATTAAATTACGCCAC
ATAATTGGATTAAAGCTCGC
ACGTAATTAAATTAGGCGCC
CATTAACTATATTAAATTAA
GGTTACGCCTGCAAGCATAC
ATAATCTAATAATGCCGTCC
CATAATCCTAATTACTGCTA
TATTAATTAGATTACGTACA
CACTAATTAAATTATTAACA
GTAATTAAATTTAATTGGAC
TTATCCCAGCATCTAATTAC
TAATAAGTAACCTAAGTTTG
CAATAATTGAATTAAACTAT
ACCTAATCAAATTCATGCGT
AAACCCATAATCTAATTAGC
TAATTGAATTGTAGGCAACC
CATATTTAATTCAATTATGT
GCCCCTAATCCAATTAGACA
TAATCAAATTATTCGCACGT
ACACCACTAATTGAATTAAT
GCAATAACCCAGTCACCTCG
CCTAATTAAGTTACCTTCGT
AAATCTAATTATACAGACCG
ATATTAGATTACCCGTACTG
CACTAATCTAATTATCGCTT
ACTTGCTTAATCTAATTAAC
GAATCTAATTAACATGGAAC
TTAATTACTAATTTAGCAAT
CCTCATCAGTAATTCAATTA
CCTTGGTAATTTAATTATAA
TGACAATTCAATTCACACTA
AGCAGTAACTAATCAAATTA
AGCCGAACCATCTTTGCACG
AGAAAATCGCCCAAGCTAAC
ACAATAACTCGATTAAGACG
AGCCCTAATTAAATTACCGA
AGTACGCCGGCCACAAACAA
GGGTCGTTTAATTGAATTAT
TCACTCCTTAATTCCATTAT
AATATGTAATAATCTCACGT
GGCTTTATTGCGAGCCCCAG
AACAATTAATTTAGTTACAC
AAAGTAATTTAATTACATGG
GACTCCGTTTACCTCCCCCA
ACCGCCGCAAATTTACTTAA
GCAATCCAATAACCCCCCAC
GAATACAGCCACTTACTCTT
TTACTACCCGCCCTGCCCCC
TTAACCTAATTATGAACCAT
CAAATAAGTTAATCAAATTA
TACTTTACGCTTAATATATT
GCGGTTTCGATCTATTGAGC
CCGTAATTAAATGAGGACCA
CCCAACCCTAACATACTTTA
ACATAATTGAATTACCTTGT
GCGCGATAATTAAATTACAC
CTTAAATCACATTAGCTTAA
AATAATTACATTACTCCGGG
AGCGCATAATTGAATTAACA
CTAATTAAATTAGCTCAGGC
GTAATCTAATAATGACCCAG
TAATCGTAATCAGATTACAG
AAATTTAATAACAGACCTAC
GAGACTCCCCCACACCAGCT
AATACCTCACTATACGCCCG
AATATGATAATTAAATTATC
GTTAATTCAATTAAGAGTTA
CCCACATTAATTCCATTTGT
AATGCCAGCTCTTACTGCAA
TAATCCAATTATCCTCCAAT
CCGTCCTTACCTCCCGCCGC
CCGTAATTAAATAAAATCAA
TCTAATTATATAAATCAAAG
GGCGCTCCCGCCCACTAATG
ACGGTAATTAAATTACCTGT
TAATTAAATTAGCAATCGAA
CCATAATTAAATTTAAATTA
CCCACCCCGTTGTTGCGCCG
AGCGCATCCTTAATCAAGTC
TCATTAATTTCATAATCACT
ATCGCTCCACTCCACCATCC
TAATTAAATTAAATACATCT
ATTTCAGTTTATTACATTAT
GCGCAACCCCAAACATGCCT
TATATGGTGCGTTTCAACAT
CAGTAATTTAATTATCAATA
TGGGTATTACATTGAATTAA
ATTGATTAATTTACACCAAG
CTAATTAAATTACTATCCCC
TGATAATTGAATAAACGCCC
CCTAAAACCAATTACATCCC
GCATAATTTGATTAAATCTA
TCACCAGATAATTGAATTAC
TATCCCACCCGACTCCCGAG
TGCGACCCGTAATTCCATTA
CAAGACATAATTAAGTTTAG
GCGATATCTAATTAGCCAAT
CCATATAATCTAATTACCTT
GTTTCCAGACGTTTTGACGT
TATGCCCACACTTTATGTGC
CGGAGTAATCCAATTATCAC
GTAATTGCATTAATTACCGC
GTTAATTAAATTAGTTCTAG
CAACTAATTAACTAAAACAC
ATTAACTAATTCGATCGATG
CTAATGTTATAAACTAATTA
TATGCATAATTAAATTACTG
TTAATTAAATTAACTAACAA
CCGTGACCCCCATTGGTTTC
AAATCTAATTAAATTTATCT
GCGGGAATCAACCCTTGTGT
GTCGCAAGTCTGCGCTGTTA
GCTAATTAGATTAAAGTAAC
CTGGCTAACTAATTAGCTTT
GCTAATTCCATTAACGAAAA
CTCTCCACTATCTAATTATG
CGCGTAATTAAATTAAGCGA
AATCAATTAGAATTAGAGCG
CTCATAGTTAATTTAATTAT
AAAACCGACAGCCAACTAAT
CTTAATCGGATTAAGCAGAT
TTTAATTAAATTAGGTTTGT
TAATCGGATTATATGATTAC
TGCCACTAATAAGATTTTCC
AACATTAATCAAATTATTCA
TAATGTAATTAGTTCCCTCA
AATTAAATTAAGGCCCAATT
CCACAGTGTATCAATGACTT
CATATTAGATTAATAGTTAA
CATAATCAAATTATTAGCTC
GGTTAATTTAATTATAGGCA
GAACATTGATTGAACTAATG
ATAAAGTTAATTATACCATA
TAATCTAATTAATTACCTTG
CTTAATCTCATTATAGGTCG
ACGCTTATTAAATTAGTTAA
TAATTTAATCACCGCACGCA
CGACCGTAGTCCTCCGAGAG
ATAATCCAATTAAGGCGTCC
TATTTGATTACTCCCACTTA
GGTTAATCACATTACATACC
CCCCCTTAATCTAATGGGTT
TACTAATTACATTTATCCAG
ACCAATACTTAATTAAATTG
ATGTATAATTAAACTAAAGC
CGAAATTAAATTAACTACCA
AGACCCATAATGGAATTACG
CTGATTAATAACAAGATTTA
TTTATAATTAGATTAGCCTC
AGCTGACTCATAATCAACCG
GCGTCATTGCTGTCGTACAT
AACTAAATTAGCAATGCAAC
TATAATTAAATTATGATCTC
GATAATTAAATTATATTTTG
GAATCTAATCTAATTTTACC
AATAATTGCATTTAGAGAAT
ACCGCCTAAATGGGATAATC
GCTTATTAAATTACCGCTGC
TAATTAAATTATCGAGTATA
ACACCCCTTAATGTAATTAG
GACAATTGAATTAACAGTTC
TAATTAAATTGTCAGGAAGA
GGTCATAGGAGCGGCCATAC
TCTCTTAATTTAATTACCCC
TAATTAAATTATGCATCTGT
AACCTAATTAGGTTAAACAC
ATGTAATTAAATTAAACATA
ATAATTAGATTAACACATAC
CGTAACATATCCGATTATAC
GCTTATTAAATTAGTACGCC
TGTTAATCTAATTAATTTAC
ACCAACATAATTTAATAACG
CCAAATCCAATTAATCTGCA
AGCTCACACACTCCTCCCCC
TCAATTAGATTATAAAGCCT
CCCTGATTAAAATTGATGAA
AACCTATAATGAAATTACCC
TACAACCGAAACCACCAATA
AAAATTAATTTAATCACGCA
CCACTAATGAAATGACCATG
GAAAGCTGATAATTAAATAT
GAAACCCTAATTAAATTAAC
CATTTAATTGAGTAACTACA
AATAAATTACAATGCGATGC
GCAACTCATCAATAGAGCTG
ATCCATTGGTTCCGGTAGCG
CTAATTAGATTAAACTGCAC
TAATCCAATTAACTTTCACT
ATTAGTTCAATAGTACCAGA
GACTGAAATCATAACCACGA
CATAATCGAGTTAGCTACAC
GATAATTCCATTATTCAAAT
GAATTAGATTACCATAAAGC
TGATCCAATTACAAACCTCG
CTCATAATCGGATTATATTA
TAATTAGATTTAACTTATAT
TAATTAGCTTTCAAACTGCC
TAATCAAATAACCTGCTCAT
TGTTTTAATTAGATCAAGCT
TTAACCCAATTAGACACCCC
CATACTTTACAATCCAATTA
ACTTAATTAATTTAATTACT
CAACGCTATCACCCGGTTTC
TCGGTTATCGGATTACCCGA
TAATCTGATTAAAACCCGAA
GCCGCTTAATAAAATTAACG
CGCCCAATGACGACCCCGTC
CTTCCGCTCCCTTATCCACT
CAAAACAAATTACACAAGCG
GTAATGGAATTCTCCAGATA
CCCATGCGGGCTCACATCCA
TTCTAATCGAATTGGTACCT
TCTAATTCAATGAGCAAGCA
GTACTGCAAACACTCAAAAA
TTAATTTAATTACAGTTGAC
CATAATTCCGATAATGTAAT
TCGGGATAATTAAATTTAGC
GCCGGTAATTAATTCAAGGA
CATAATTACGTTTCTAACGA
CGACGGCATAATTTAATTAA
ATTACTAATTAACCTACAGC
GTAATCGGATTAACTATCTA
TAATACTATCCATTAAAACC
GGCTTAATCCAATTAGTAAT
TAAGCGTAGGACTTAAAGCC
AGACACAGTAATGTAATTAC
ACAGTGCTAAGCCGGTTTCT
CTTAATTAAATTAAGTTTGC
TAGTCAAATTAGTGTCTCAC
CTTACGTAATTAAATTACCA
ACGGAGCATAATTTAATTAA
ATCTAATACATACGAACTAC
CTAATTAAATTTACCCTTCT
CTCTTCATAATTACATTAAA
ATCCCTAATTAAATTTAGCG
TACCCCCTAACTTAATTAGC
CAATTAATCAAATTAACCTG
TTAAATATAATTAGATTTCT
CCTCAAGTAATTCAATAATT
GCTTAATTAGATTAAGATCC
TAATTAAATAATCAGTTATT
ATAATCGAATTATTTGTAAT
CCATTAACCAATTACGGGAC
AGCGATAACATAATTAACCA
CCCCGCGCAACATACCTATT
GACTTAATTTAATTAAGCCT
ACCTTGATTTAATAGAGTGA
CTAATTCAATTAGTCTACCA
ATCTCTTAATCAGATTACCA
ACTACTTAATTCAATCAGGC
ATTACACTCCGTCTGGGTTC
ATACCGGAGCGCGGTAACCC
CCTTTAATTAAATAAGGGAT
ACTAATTAAATTAAACCACG
TTGCCACAGCTAGAACAGTG
CAGTATAATCTAATTATAGT
TGCCTAATTAAATTAAGCAT
AAATTAAATTATCCCCGCCG
ACCGCGGACCCACTTTAATA
CTCGCTGCGATATTACATCA
GATAATTGAATAATGTCCAC
ACAAAACCTCTCCTCTTCTT
CACTACGCTAATCCGATTAA
TAGTCGCTAATTTACATTAA
CCTAATCTAATAATGCACAC
TAATGTAATTACATTCCCTC
CATCGGTAATTTGCTCAGCC
ATTAAACTTAATTTAATTAA
TCTCCATAATTCAATTATCA
AGTGTAGTGGATACAATTGA
CCTACCCCAACACTCCCGTC
CTAGCCTTGATATGAGGACT
CGCCCGTAATTTAATTACTG
CTAATTAAATTAGCTCTAAC
TTAACCCCATTAACGGTCCA
AACGTAATCAAATTACTTAA
TCCCCATTAAATAAATTATA
CCCCCTCTAATCTAATTTAC
GATGCTGATTAATTAAATTA
GTTCACTAATTAGATTACAT
AATGAATAATGAATTACCTC
TAATTGAATTAGGAGATTTA
ACGAGTCAAATCTTATTATC
ATCATTAATTAATTGATATG
AACGTAATTAGATTACACCA
AATCCGATCAATTAACCACT
TAATTCAATTAATTTTTATC
GGGCATGCCCATTGCACCCT
TCATTTAATTAAGAATGCTT
ATTAAGTTAATTACCAAGTC
TTAATTTAATTAAACATTCC
AAATCTAATTATCAGCAACC
GTATGTTAAATGCAGTTAAC
ACTTTAATTCATTAGCGAAG
CTCAATAACCTTAATAATTA
ATACTAAGATGTTAACTTGA
CTAACGTAATATACTTTCCT
GCTAATTAAATTACCAACTG
ATCAACCTAAGAATAATCCC
AAGTCCCCACCTTATATTCC
AGAAGCTAGAATCGAGACCC
GGATTGTCTTACTTGATTCA
GATAACTCGATTATAAAGGA
CCTAATCGAATTACCGTAGC
TCCCGTTAATTAAATTAAGG
CTTAATTAAATTATCCATGA
TCCCATCAATGTGATTACAC
AGATATTAATTGGCACCCTA
CCTAATTAAATTACCGAAAA
TAATCGAATTATTAATTATC
AAACCATCCCCTGTATACAG
AATAGAACTAATTACTGTAA
CTCGATTAACCACTTTACGA
CTAACTAATTAAATTATCCC
GAAATCAATAACTTGTTAAT
AAATGCAATTATCCATGTGA
TACTAATTAACTAAGCAAGG
TAATATAATAAGTACGAAGA
TAATCAAATAACGCCAATAG
AAAAATTTAATCGAATTATA
ATAATTAGATTACAAAATGC
CTAATTATATTAAGGAGGTT
CACTTTATTAACTGACTACC
TAGCCTAATTGAATTAGTAT
ATAGTAAATTTAATTAAGCG
TAATCCACTCACCACGCCCA
GGATTAATTGAATTATGACT
ACGTTGACGAGCAGGCGCCC
CGTAAAGCTAATTTTATTAG
GCAACCGGGTCAAGGCAACA
ACCAATAAATCATATTAGCG
TAATCAAATTATCACCACAG
CCTAATAGATTGTAAGAACG
ATAACCTAATTATACAATTT
TAATCTAATTAGAGGATCTC
CTAATTGAATTAAAACCAAA
ACCTCACTCGATCGTGGCGA
GATTACTAATTAAATTACCC
TCACTGTAATGCAATTAACA
CTCCTTCTGCAAACACCAAC
ACCAGTAATGTTATCAACTG
AATTTAATTAACAGCAAACT
TTGATTGAATTATGGAAGTA
TAATCTAATTAAATTTACCG
CCTATAATTTAATAGGCTTA
ATAATTTCATTACCACTTCT
AAACGTAATTTAATTAACGG
AACTCAATTAAATTAAAAAT
ACTAATATAATTATACGTAA
CACCTGTTAATACAATTAGT
ATTAATTAAATTAAAACCCC
GAAATTAAATGGATTAAGGG
ATTTGTATTAATTAAATTAA
ATAGATTCGATGTTGAACAC
AAATTGAATTATCCCACGAT
CTCGAGTAATCGAAATTAGC
GGAATTAACTCAATTACACC
CCGATTGATTAGCTGACAAC
CTAGTTACCAATTCTTGTCC
ATAATGGGCACCATCCTCCT
AGGTACGAGTTTACCGCACG
ATTAATTTAATTACTCAGCT
GCTATTTAGTTACTCGACCG
CTAAGTAATTAAATTACCTA
ACAAGTTCCCTGGACCAACT
TTAATGAGTCAACTCCGTCT
CATTAATTAACTTACGGGGC
TTATCATAATTACGCACGTT
CTTCTGATCGACTTACACTA
CTAATCAATTTAGAAGCCTC
GTCCTCCCAATAAATGAGGC
CCTAATTAAATTATCCCGTA
ATAATCTAATTATACGTGGA
CGCATTAATCGAATTATGTA
GTTAATTAAATATAAATTAG
AATTGCATTGATCCAATTAA
AACGGCCCAGTGTCCTTCCT
CTGAGCTAATCAAATTAAGC
AGACTAATTACATTAGGCTA
CAATTAATTAAATTAGTAAC
CTAATAAATTGAATTACTAG
TCAACGGTAATTAAATTATT
AACTCTAACTTAATAATTGA
GTACTCACCTAATTTGATTA
CATGAGCTAATTGAATTATA
GATTAATTAAATTAGCGCGC
CCCCATAATTCAATTAATGT
AATTCTAATTAAGCGACCCA
ACCGAACTAACACGATTATA
CTTTACTAACCCAATTAACT
AACCAATAATTAAATTAACC
AACATCGCTTTCCCTCTACA
ACATTAATTAACGCTCCTCG
ATGATTCGATCACGTCTGAA
TATTAATTAGCAACCGCCCA
CAGGTAATCAAATGATCGCT
CTCATAGCCATACCAAGCCA
TTTAATCTAATCACCAAACC
ATTTAATCAGTTAGCGTAGG
ATTCAATTAAGTTCCATTCT
AATTTGCTAAGTCCCACCAG
CCATTGAAAACCACAAAATT
CTTAATCAAATTATAAGGCC
AACCAATTTCATTAATTACC
ACTTATGATATTAGCATTAA
CTCTAATTAACTTAAACGTC
AATAATTCGATTAATGCAGA
TAATTGAATTAGCGTTATGA
AACCGGCAAATTAAATTAAG
CAAATTTAATTAGGTTACGA
TTAATTGGATTAGAAAGCCA
CGCAAATCCAATTCGATTAT
CTTAACCACATCACAGTTTA
AATAACTCAATTTTCGCACG
TAACTTAATAACGACGGACC
ACACTAACCAGAATCGCACG
TAACCCAATTACAGAAATTG
TACGATAGTGCCCTCCGCAT
TAAATTAAATTATAAACCAC
AAGTTGGATTAGATACTAAT
CTGCGTAAACGACTTACGGC
CGGTTAATTAAATTAACCCA
CTAATTTAAATATTAACCGC
TCATGCTAAATTGAGTCACG
CTGTTAATTAATCAATTTAC
TCAACTTAATTTAGTTAAAG
AGTCCAATAACCGAATTACG
TAGGTAATCAAATTAACAAT
CGCCATTAGTTAACTGTAGT
GTCCTACTTGTTTTAAGCGC
CCATAATTTAATTAGCCCCA
CAGGCGCCTAATCGAATTAA
CTAATTACATTATAGATTTC
CATTAATCCAATTAATTTAG
CCCAGAACCAACGGTGTTAA
ATCTAATTTATTACAACTAC
TAATTAAATTAAGAATATCA
ATTAATTAAATTATTAACAC
TTAATTCAATTAGCCGCCAC
ACGTATCCCCAGCCATTTCC
TTAATTCACATAAATGGCGA
TTATTAATTATATTAACTTA
ATCCTAATTAGATATACCCT
TATTAATTGAATTAGCCCCC
CCTAATCGAATTATTGTAGG
AAAGCTAATTAAATTATGTA
CAGATATCAGTTGGTCAAGA
AATTTAATTATAATTAGCGC
ACTCTAATTGAATTAGCACG
ACTAATCAAATGACCAGAGC
GCGCTTGAATGTGCAAATCC
CCCCCTGCAGAGTTTGCCGA
CGCCAACAACGTCTCTACAT
CACAAACAACTTTAATCACC
CAATAGATCGCATTAGTAAT
TATATAGTATCCTCCCTCTA
GTTCAATCTTATTAGTTTTA
AACCATAATCTAATTACGAC
ACCTGGCGCCCTCGTCATTA
ACAATTTCCTACCCTTCGTT
CTCCGCATAATTCAATTAAA
TAAGACCATTCGATAACCTT
TGGGGCGTTAAACCGATTAG
GCCAGAATACCGTATAAATT
CCTACTAATTAAATTACACG
CAAGATATCCGGTTCATTAC
TTTAAGTAATTGTACATAAG
CCTATTCCATTATTCCTATG
AAATTAAAGAGCTGCTATCA
TAATTAGATTAAATTCCTAT
ACTAATTAAATTACTTGAAT
TGAGAATCAAATTAAGGGGT
AAGAAACAACCCTGCTTGTT
TAATGGAATTACAATACAAA
CCTAATTTAATTACGCCCAT
ATCTAAGGCGCTTTCGTCAC
TAATATGCTTACACGTAATA
TATCGCCGTAAATTAAATTA
ATACTACTTAATTAAATTAC
ATGATAATTAAATTATCTAA
ACATCCTAATGAGATTAACC
TTAATTAACTTACACTATTC
ATGATGCAATTAAATTACGC
ACTCGTATTAATCCAATTAT
TGTTAACCCGATTACACCAG
GTTAATTAAATTCGCCCGAC
CACGTAATTAAATTAGGCGC
CAAATTAATTGTATTATGTA
TATAACGATAATCGAATTAG
TAATTGAATTACAGACACCA
TATAACTTAATTATTTATAA
TCCTAATATAATTTGATGAG
TATATAAATCACACGCTAAC
ATGTAATTGGATTATGCACA
ATAATCCAATTAACCTACTA
TTACTAATTAAGATAGTCCC
ACGTTAATTAGTTGCCAATG
AGACTAATCCGATTAGCTAC
TCATAAATGCCCTAAATCAT
TCACTAATTAAATTATAGTC
AATCCAGTAATTAAGTTAGC
ATCATTAATCATATCAATTC
TCCACACTCCGTCACTACGT
CTTAATCCAGATTAATTGGA
TATTGAACCCAATTAGCAAA
CTTACTTCCCATCCCAATCA
TAATTTAATTAAAGCCACGC
TTGGTAATTATGCAGCTGAC
GATAACCTATTAATTGTATT
AAACTTAATTATTCCTAGTG
ACACCTAATTAAATTATCGA
CACCATAATTCAATTAATCT
AGACTTAATTTAATTAACCA
AAACCTAATATAATGACTAC
TAATTAAATTAATAATGCAA
CTAATTAAATTAAAACTCAC
TTAATTACATTAAAGTCACG
GGTCCATACTGACTTATGGC
AATCGCGCCGGCCCTCATCC
ATGTAATCGAATCAACTCGA
AAGCTAATCGAATTGCTCTA
GCCCTACTAATTAAGTTAAT
ACGACCACAATAACTGTACT
CTAATTTCATTATAACAACG
TAGACTAATTAAATGTTATC
GTCATGCTCAACTCGCTTAA
CTTAATGGAATTATTTCACA
ACTAAGCTAATTCGATTAAA
CTCTCTGAATTATGTAACTT
ATAATTTAATTAACAAACCG
CTACTCAAATACGGCTTAAT
ATAATTAAATTAAATCGTAA
TGAGCAAACTGATTATTCCG
GACCCCATTAATTCAATTCC
GCCTTATCAAATCAATCCAT
TAATTAAGTTTGCATCCCCT
CCGCACCTCGCTATCCACTT
CCCCGTTAATTAAATTATGC
CCGGACACACAGACACACAA
TCAAATTCCATTTTAATTAA
TCCGTAAATCAAATTAAGTA
CATAATAGGATTAAGACCCT
GGTGCCAATAATTTGATTAT
GAAATTAAATTAAACAATCT
TTGCCGGTAATTACATTTCC
AACTAGATTAAATCGCCCCC
TGCAATTAAATCAGATTATG
ATATAATTAAATTAAGTTGG
CATTAATCGTAATAATCCCT
CCCTAATCACGGCAGGCCTT
TCACAACCAACAATCACACG
AGCCACATCGTCAGCTTACA
CACTAATCAAATTAGCAACA
CTCATTGTCCCCATTGCCCC
TAGGGATAATCCAATTATCC
TACCCCACTAACGTTGTGTA
TAACCATATTAAGTTTTTAA
GTTATTTAATTAGTCCCTTA
GATAACCAATTATCATCTGA
CTAATTCAATTAGTCCTTCC
TCCAGCTTATCCAATTCCTC
GCTAAATTAGATCACCCCTT
TAAACGAATTAGCCGTGAGA
ACGTCTAATTTTATTAGTGA
CACTTAATCTAATTACTTCT
ATTAATGTATTACCAATTAT
TAATTCAATTATCCAGCCTG
CCTATACGCTAATTTGACCA
CTGTAACCCAATTATCGTCT
TTAATCGAATTAGTCCCCAT
GTAATTAAATTTCAAACTAC
TATAATTGGATTAACTACTT
TGTGAGATAACCAAATTAGA
CCAATTAATTAACGTATATC
AGAGTAGACTTAATTAATTT
ATATCCCATAACTTAATTAT
TGTTAATCTAATTAAAACTG
TACAGCGCCGGAAATTACGC
AAACTAATTCAATTACTTGT
CAATAACCCAATTAGATCGT
GCTAACTTAATTAATACGAA
TAAATTGAGATTAAATCGAA
CGTTAATTTAGTTATAAAGC
TAATTGAATTCGAACACCCA
CGTATTGATTAGCCACCTCC
AACGGAATAACTGAATCAAC
ACCAATTAATCAAATATAAG
TTAATTAAATTATATAAATC
CCCCTAATTAAATTAACGTA
AATGCAATCAAATTAACAAC
GACTTAAGTGAAACGCGTCC
TCCCGCAATAAGTCAAGCCC
CCGTTCCATAATCAATTTAG
TATAATTCGCATAAGGAGTT
AAATTTAATTAATGTTCGCG
CACCCCTACTAATCGAATAA
TACTCCCCAATTAAATAATC
CATACACCGATATGAGACCC
TACCTTAATTTAATCAAATT
TCTATTTAATTAAGCTCGAC
ACCCTGAGTGCTTCCAATCC
CAGCCTAACTACTTGCACCT
TAATCAAATTTATGTACACG
ATAATCCAATTAAGCATCAA
TAATTTGAATTAATGCTTCT
TATGTTAACCTAATATGCTT
CTTAATTAAAACTAATCCAC
CTAATTATATGAATTAACCT
CATAATTGAATAATCTGAGC
CATAATCACATTAGGACCCT
CAATTTAATAAACTTTAATT
GTTATTGGATTAAGAATTAA
CCAGTCGTACATGCACCCTA
ACTCTCTGCTAATGCCCATG
GACCCTAATTCCATACCCCA
TTAATTTAATAATAGAAGGG
ACCCAATTAATTAAGTTACT
CTAATCAAATTTGATCCGCC
TGCCACATAATACAATCATT
CACCGCTTCTCCATCACACC
ATTGACGCCAAAGTTAACTA
CTCCACTAATTAAAGTTAAT
AGTAATCCAAATTTACACTA
TCCGAATCTACTAATTTCAC
TATTGAATTAAAAAGACAAG
AAATCTAATTAGCCGCGCAC
ATTAATCTAATTAAAGAATC
GTGCGTTTAATGTCATTACA
AAATTAGATCAGATTAACAC
TTATCTAATTAAATTGGCAA
CACTGATAATTTAATTACGA
CTTATTTAATTAGCCCCCCA
GCCCGCATTGTAAATCGCCT
GAATCAAATCAAATTACCAC
CCCAAATTGAGTTATCTACC
ACAATTAAATTACTGTACGT
ATAGATAATTCAATTATGGC
GATTAATCATATTAACTCTT
TAATTAAATTAGCTGTCGTA
TAATACCATTACACCCACAA
ATCTAATCTAATTAGAGCAC
TCAGCCGTTAACGGCTAATT
AAATGGGTTAATTCCATTAG
TAATCGAATACCCACTACAG
GTAATTTAATTAGACATTGC
TAATGTGATTAGCTCACAGC
TAATTAAATTATCGCCTATT
GTTAGTCTAGCTCTCAGATT
CCAACCAATTAGCCGCACAC
TCTATTAATTAGGCATTCCC
CGACTCTAATTAGATTAAAA
TACAGTAATTCAATAATGCT
TCAATTAATCACCGGGATTC
AAGCAAAATTAAATTAACTC
TGAAATTTAGTTAACATCCA
AAAATAATTGAATTAAATTA
GTGCGTTAATCGAATTACCC
AGCTAATTACATTAAAGCTA
CCTAATTAAATTATGGGCAC
CAAATTAAAACCCACAATGA
ACGCTCACATTCCCCGAATG
TTAACTCATTAACGTTTACT
TCCGCTCTATACTCGAGAAT
ACTAATGTAATTAGGACAGT
GCACTTAATCGAATAACGCG
ACCTGAACTAATCGAATTAC
TTAATTAAATTAAAACAGGT
TTAATTGAATAATATACGTC
TCTAATTGCATTAGAGACCC
TCCGACCACTAATTAAATTA
CTTAATCAGATTAACTGAGC
AAAACTTAATTAACTTAGCT
TCACTTAATTAAATTAAGAA
CAACCATCTAAACCCAGCAA
AGTAATTGAATTACAACCTC
TAATTTGATTAGAACTCCGT
GGCGTTAATCTAATCATGCC
CATGTAATTACCTTACTGAA
CCGCATTCACACCCCGAACA
TAAAACCACTTAGGCTTCGT
ACTTAATTGAATCGTATGAC
ATAATTCAATTACTCCTTTT
CTAATTTCATTATCTTTTCG
TAATTAGATTACGATTGATC
CTAATTCAATTATAGAATAC
AATAACTAAATTAAATTACC
GCGAGCTCCCGTTAATTACC
GCGATAATAAATTTAATGAG
AATTAAATAATCTAATTATA
TAACCTAATTAGTACTCCAT
CTTCCCTAATTAAATGATAT
TCAGATTAATTAAATTACAG
GGTAACCAAACACTAGTTTG
AATTCTATTGAATTATCCCG
ATAATACGATTAGCATCATC
AGACTCATCCCGCTCCCATC
AGGAATAATCAAATTAGCCC
CGCCGTAATTGAATTTTCCC
TGATTAAACACTAACAAGCC
CATAAGTAATTGGCCGGGCA
TTAATCCAATTAAGGCGTTT
CAATTAATGCGATTAACGCC
ACTAATTAAATTACTGTGGT
ATAATTAAATTAACCAAATT
TTAGTCGAATACTCCTTTTA
AAAACTAATCTAATTTACTT
GGGGCGCATAATTGGATTAT
AATTAAATTACTAATTATAC
GATAATAGATTACCACTAGC
TAATCGAATATTTCCGCCTA
CTAATGCGATTAAATTTTGA
CTTAAACTAATTACTCCAAG
GGCTAACCATATTATATTCC
CTCACCCTTGAAGGCCCACC
CACATCACTGATGTCCGCCG
CTCCGCCTAATTAAATTAGC
CGTTAATTTAATTATTAACT
TAACATGATTACCCAATCGC
CCCTAGCCTAATTAAGTTAC
ATAATTAAATTATCACCCCA
TAATGTAATTATGCCAACCA
CCCTATAATGGATTTAAAAC
AGTAATTCCAATTATGCCAG
ACAAACAATTAGATTAGCGG
CTCCCAATAATCCAACCGAT
AAGGGCATAATTGAATTAGC
AATCAATTAAATTACTTTGC
CCTCAATCCCTCGGTTCAGT
CAAATATTAATTACATTGTT
CCGCTTAATTAAATTAACCA
TAACCGTCATATCAAGTAAG
CCCCTAATTTAATTATGACT
TTATTAAAATTAGATCCTTG
TCCACTTAATCAAATTAGCC
TAAGTCAATTACATTAAGAC
TATTAATTAAATTAGCCTCG
AGCCCTTAATTATATTACTG
TACGATACCTAATAGCGTTT
AATTACATCAACTTAACTGC
TAATCTAATTGGATATCTAC
CCACTAATTAATTTGATTAC
CTCCGCCTCACCCATAATAC
TAATTATATTTTCCTCGTGG
AACCGTCAGTAACTCAACTT
CCAGAACGCATCACGATTTC
GCCATCGCACGTCCCAAGGA
CTTAATTAAATTACTGCACA
TACTAATTAAATTAACTTAA
ATAATTAAGTTAAATGGCGC
AAAATTAAATTAATTTGATT
GTTATTCCATTAAGGAAACT
CAACTAATTGAATTACTTAC
GTTTGAATTAACCCAATTAA
ACACAACAAATAACCAACTA
CGTAATACAATTGGAACTTT
TTAATTTCATTAATGCGTCG
ATTACTAACCTGATAAAACA
ATTAACCCAATTACCAGGGT
CATTAATTAGATTAAATCCA
GAGTCTCTAATTAGATTACC
GCTCTAATCAACTTAGCACA
GCCATAATCAAATTAACTCG
CCTATTAAATTAAGGAAACT
CTAATTTAATTAGATAGACA
GTTGGACTAATTAAATTACC
CGAAATCAAATTACGGTGTA
AAATCAAATTAGGATTAAAG
ACCGTTAATTAAATTACACA
CATACAACTAATTATATTAT
TGCTTAATTAAGTTAAATCC
TATCTTAACCCATTTAGGGC
CCCTAATTAAATTACCACGC
TGAAACTAATCCAATTAATA
GAAGACTTAATGCGATTAGC
AAACCCGTTTAGCTAGTGCT
GCCTCCGAATTGAATTAGAT
CACTAATTTGATTGGGCACA
TTAATACGATTATAATCACT
CTAATTGAATTAGCCCCGTC
GAATAATTTAATTTCGCTTA
AACATAATTTGATTAATCTA
TAATCAAATTAATTTTACCC
TAAATTAATTAAGTTAAGAC
CGCTTAATTCGATCAACATT
CGCAGCTAATTGGATTAGGA
CCTACCGAATCTAATTACCA
ACATTAATCTAATTACTATC
TAATTAGATTAAAGACGGTA
ACGATTCGTCCCCCCACCGA
GTAATTAAATAATTACCCTC
GCACCAGCCATGGCCCTTAT
ACAACATTAATTAAATTACG
AATCTCATCAACTATTAAGC
CACGCAACCCATGAAACCCC
TTAAATTTAATTAAATCTGA
CGTCCTAATTCCATTAACCG
TAATGTAATTATCGTCCGCC
ATTTGATTAAATAAATTATT
GACGTAATTGAATCATTGAT
GTAATTATATTAATCTTATC
AATCCTCATAATTTCATTAC
TAATTAGATCACCGATTGCC
CAATTAATTAGATAAATACT
AGTGGGTATAATTTAATTAA
ATACAGATAATCTAATTACC
TCAAAACCCACAAAACCCCC
ACACTTAAATCGATTAGCAG
ATAATCAAATTACCTTGTGC
TAATTAAATTAATGCGTCTT
ATTAATACAATTATTAGACC
TAATTAAATTAGAATAAGTC
TCGCTTAATGCAATTAACAG
AAACCAATTAGCCCCTCACG
TTATCAGATTACATTAAACG
GACAATCCAATTAACTGCAA
TTCACTATAATCTAATTAAG
CTAATCGAATTACGGTCGAG
CTGACTAATTAAATTACGTC
CTTACCAGGCCTAGACCCCG
CTCCACGTGATAAGGACGCC
TAAACTAATTAATGATGCGC
CAGACGCTTAATTATATTAC
TTAGCTTTGAATTAACCACT
ACCGATTAGTCTCATTAAGT
TAATCAGATTAGCCCTCTTA
TCCCGCAGCGAGACCCGGGT
CTAATCCAATTATACTGGCA
AAAACCACAATGTAGATATT
AGAAATATAATTAGATTACT
TCCATTTGCATTAACCATAC
ACTAGTTAATCGAATCACTA
ACGCGTAAATTAATTACCCA
TTTAATTAGATTAGATACCC
CGCTAACTGACTATTGCCCT
CAACTAACAAATCAAATTTT
TAATTTAATTACGAGTGATA
CAAAGTGCAATTAGATTTAC
GTGGACGACTTCGCAGCGCA
TAATTAAATTAGGTAATATC
TAATATAATCAGGGGAACTA
TACCGCGTCAACGGACTTCC
ACGTAATTAAATTAAGCTAC
CTCCACTAATTAGATTAGCT
GTGACTAATTGAAAAACATC
CTTAATAAATTCATTAGATA
CGGATTAATTAAGTTATCCT
ATTAATTAGGTTAACCCCTA
CAGACCGTAATTGAATTACC
TTATGGGATTAATTTAATTA
AGTAATTGCATTGTTGTCTA
GTCCGCAAAATTCAATTAAC
CCCCGCTGTTAATCTAATTA
TCGAAAATCCAATTTCCGCC
ATAATCCAATTACATCAAGG
ATAATTTAGTTAGAAACCTG
GTTGACTAATTCAATTACGA
ACGTAAATTAATCAATTAAC
CAGCATAATTAGATCAACCC
GCCGCCAAACGGTCCACATC
AAACATATGAAAACTCACCG
ATTCATTAACGAAATTAAAA
TTAATTAAATTAACCTCGAG
GTTAATTAAGTTAACCTAAT
TTTGATCTCACACTTACGGA
ACGTAATTAAATTAAATTGA
ACTAATTAAATCTCCACGTA
CTAAGCCCATAAACTGTGCA
TCAATTCGGTTAAAGATAAC
ACTCGATAATTGAATTAACC
TCCGATAATTAGATTAACTA
ACTAATTAAATTTAGCTGTG
CCAAAATAATTTAATTACTA
AAGACTTAATTCCATGACGC
TGATTCCAACCGATGTATTG
TAGCTAATAAATTAATTAGC
AATTAATTAACATCCTTACT
GTAAGCCAATAACTTAGAGC
CGTAATTTAATCATGCCTAA
TTTAGTCCGGGAACGCAACG
ACGAAATTGAATTAAGAACT
ATAATTTTATTAGGATGTAT
CATTTAATAAGATTAGGCTT
ATAACCATATTACCAGCGCC
TTTACTAATTGAATTACCAG
TGACCACATTATTTCATTAA
AAGACGTTAATCAAATTACA
CTAAATTAACAAATCAAGCG
ATTTAATTAAATTTTTCCGC
TAATTAGATTAAACCATCTT
ATTAATCTAATTATGTATGG
ATGAAATTCATTGTAAAATT
AACCATAATAGAATTATCAC
AAATGTAATTAAACCATCTA
TCGCTAATGAATTTAAAATC
GAACCGAAGCATGCCCCCAT
CCGTTATTACGAACATTAAT
TAATGGAATAATACATTAGC
AATATGATTCTACCCACCCG
CATAATTAAATTATAACCCG
AAACTAATTACAATTATGAT
ATGCATATTCAATTATCGAC
CTTGATTAATTAAGATATCG
CTAACACTATTGCCAATTAC
CCCATTAATTACATTAAGCC
CTAATTAAATTATCTTCAAC
CGCTATAAGCCAATTTACCC
TCTTAATTAAATTACGATAT
CTTTAATTAAATAAAGACTA
AGTAATCTAATTATCACTCG
ATGAAAATCGAATTAACCTA
TACTTTAATTGACTTAACCC
TAAATCTAATTCGCCAGCTG
TAATGTAATTAAGATAATCT
CTGATAATCAAATTACAACA
ATTAATTAGATTATACTTTT
AAATAATCGAATTATCCTAA
GGATATTAAATTTAATTACT
GGAACACAATGGCCACAATG
TGACATTAATTTAACAAGGT
CCCTAATTTAATTACATAAC
CATAATTAAATAACGTGTCT
GAATCTAATTAACAAGCCCT
GCTGCCTAATCAGATTAACG
GCTAATCTAATTTAGTCCGT
ACCTAATTTAATTAACATTA
CCGTAATTAAATTAAACGTT
AATTTGATAACAATCCCAAC
AATAGTATTAGCAAATGCCC
GTAATCTAATTTTGACGATT
TCGAACGTAATTAAATTACC
TAATTCGATTACCGCGCTTA
CGGCGCTACCTACCACCTAA
GTCTTACCATTTCATATCTC
TAATTAGATTACGCGCCAGA
TAATTGAATTACCCTCCTAA
CCTAATTAGATTATGGCACA
AATTCATTAATTATTAGCAC
AGCCTGTTAAACTAATTACA
CGGTAATCCAATCATACCCT
GGATTAATTAGCCCTACCAT
AATAAATTGTATTTAATTAG
GTTAATTTAATTCCTCGCTC
TGCCTAATGTAATAACAGGG
ACTACTCGAATGACTACTTC
TTACATATTACATGAATTAC
GAATTAACCTAATTCAATTA
GGCAATTCAATTATGTCTCA
AACTACAATTCAATAAATTC
CATTCCCTTCTACGCCTACA
TAGCCTAATTTAATTAATCC
ATCAATTTGATTAATCTTAT
TTATTAATTAAGGAGGTATC
CCATTACATAATTTGATTAA
CCATAATTAAATTATAGGCA
CACAAATTAAATTAACGCCG
CATACCTTAAACTTATTTAC
ACTGAATAATGCAATTATTC
TACGCTTAATTAAATTTACT
ATGACTTAATTGCATCAATA
ATTGCCCGTCGCCCGCACGA
AAGACACATATTTCATTATC
CTAATTTAATAATTAATTTC
AAATTAAATTACACGACTTC
TTTCCAACCCTAATTACGGC
CCAATGAGTAATCCAATTAA
TTATTAAATTAGCATCTGTT
TAAAGTATAGTCCTTCCGCT
ACCAAGTTAATTCCATTACT
TAATTTAATTATAAAAGCAT
TGTTAAACTTAATTAACGCA
ACGCCATTTCACTGCACCTA
TAATTAAATACAGGTAGCAT
CCTTTAATTATATTAAGCTA
GACTAATTAAATTAACGTCT
CTTAATGAAATTATTCCAAC
CTCCGCACTCTGCCAGTATA
GTTAATCGTATCATAATTAT
GTAATTTAGTAAACAGCCCG
TCACTTGTGTATAACTAGTC
CTGTAATTCAGTTACAATAC
AGGTAATGTATTCTCCCCGG
AAATAATCCTTCCTCTTAGC
CCACAAATTGCCCTACGGGA
CAAATTCAATTATAGAAATA
TATTGAATTTAACCATAATC
CAATTAACTTATTAATTAAA
GTCTATTAAGCTAATTAAAC
ATTTATACCGACACTCAAAT
CACATCTGAATCTAATTAAC
ATCGCGTAATTAAATCAGTC
ACTAATTAGATATTAGTAAT
GCACTAATTATATTAACACA
TGCAACCCCATTTGCTGGAC
TAATTTAATTACGAAATGCC
GTCTAGTTAATTAAATAAAT
ACTACAAGATCTAATTGATC
TCCACTTAATTTAATTAGCC
TAATTTTATTACCTAAAAAG
TATAATTAGCTTATGAGCTG
AACGCAATAATGTAATTACT
ACTAATCTAATTAACCCCGC
ATAATTGGATTGCCACAAGA
CATATTAGATTATATCAGGC
CGGTACTAGCCTACACCTCC
CTAAATTCCATTACAGTCAG
AACAAAATTAAGTGAAATTA
GTGGATTCACAACTTCCTCA
AACGCAGCGATGAATTACCA
CTAATTTAATTAGATGAGTA
CGTCCTAATTAAGTTAAACA
GTTAATTCAATTATCGTCTG
CCGAAATTAATTGTATTATA
TAATGTAATTAGCACGAGTA
TAATTAGATTAAATCCCCCT
CTACACGAACCTATCTCCCG
TAATTATCCAAACTGTTACT
GAATCAAATTTTCCGCTTTA
TGAATCTAATTAAATATTAA
GTCTGATTGCAATTAAAATA
TAACCGCACTAATTAAATTA
CTTAATTTTATTACCCTTAC
CCTCCCTCCCACCCTAACTT
ATTGCAATAATTCAATTAGA
ACAATCTAATTAACACACCA
ATAGGTAATTAGATTAACAT
CACGCAATTGAATTAATTAT
GTAATTAAATTAGGAACAAC
CTTATGTAATTACCCCACTC
CCTAATTAAATTAATCTAAA
ATTCCCTAACTCAATTAATA
GGTTAATCCAATTACCAACC
CCAGAAGATAGTGTCGTCAC
ACTAATTAAATCAATAATTT
TGTCATTTTGGTACTTAGCC
ACCTTAACTACACACTATAC
TTATAGACTAATTGAGTTAC
TATTCACGACAATCAATTAA
TAATTTGATTACCACACAAT
ATCTCCCTAATTACATTACT
ATAATCTAATTAACCGACGC
CCGCGTCAAGAATGCAATCG
ACGATAATTAGATTTCCCCA
ACTTAATGCGATTATAATTT
TTAATTAAATTACCTCTGAC
CCATTAATTACATTAATGCA
CCTTAACCTAATTTGAATTA
TTAATCCCATTTGTGCCCTA
ACTAATTACATTATATCGGT
CTAATCCGATTATCAACTCC
ATAATTGTATACGAAGTATT
GCTGAAAGACTTACGCCTAT
CCCCCGGAAATTAAATTACT
GCGAAATTCAATTAATTATG
GTACCAAATTAAATTAACCT
TAGTCTAATTGAATTAAGCC
GTTATTCGAATTACATGGCC
TGACTGATTAAATTTTTGAC
TTAATTTAATTATCGCAGAA
TAATTGAATTACTCATGCCG
AATAAATTGGCAATTGACCA
AAAACCTCATCAAATCCGAC
ATGTAATTATGCCAAATGCA
GCTAATCTCATTATGGTCCT
TATTATTAATTACCAGTCTT
AATCAAATTATGTGGACTTC
ATAATTCGATTAACCTGAAG
TAAATTCGATTACCTGTGAT
AACTGCACTAACCCCATTGC
AGGATAAATTGATTGGGCTC
GTAATTGAATTATCCCTTAC
CGGACTAATTAAATTTCTAT
GCCTTAAGCATATCTTCCAC
CACTCTAATTGAATTATGAT
CCAATTAATTTAATTTGACC
GGACTACATTCTTACCACTC
TATTTAATTAAAGATTCAGA
CTCACGGTTAATCTAATCAA
ATCTTAACTCTATTACCATT
AATAATAAATACAATTAGAT
AGACATCGTCCTCTAGCACT
CCACAATTAGTTTAATTAAC
CGATGTAATTAGCATCCAGC
CTAATTTAATTATAGGCTAC
ACTCTAATTAAATTATCCGT
ATAAGATAATTAACTTAAAG
TAATGCAACTATAAGCTAAC
AAATCATATTAATGTGATAA
ACAGTAATTGAATTATCTAT
ATATCCTAATCGAATCGATC
ACCTAATTAAAATTCTCAGA
ATAACTAATTACCCGATACC
TAATTAGATTATCAAATTTC
TCTTCCTTAATTTAATTACT
GTAATCTAATTACTGAGCTT
AATTAATTAATTAACTTAGT
CAACAACAACAGACAAAGGT
ATTAATATAATAATACATAA
TACCCTACTGCAAACAAACC
ACCCGGGCGCTACCGATTAA
AGTTAATTGAATTATCACCA
GTAATTAAACTAGCATCAAG
TTATAGGCACCATTCGTAAA
ACCACATAATTCAATTAAGC
GTTAATTAGATTACTAATTC
CCCCGCACTTAATCTAATAA
CCTTAATTACATTATCCCAT
ATAATTAAATTAAGGCCCCT
GTACTTATTGGCCTATTAAC
ATGTAATTAGATTAATCTGA
CCAACAGCTCCTCTCCTAAG
GTCCCATAATCCAATTATTC
GCCAATAACTCAATTAACTT
TAATTAAATCCGACCAGGAC
TAATTTAATTACACCGCGAC
CTAATTAAATTAACCTTTAC
TGTTAATCTAATTAAGAAAA
AATTAATAAACCCCTAAATA
TATTTACACCTGGACCTTGA
TATGGTAATTGCTTGGTGCA
GCGGACTATTAAATTAACGA
GACATATCTCATTATCATTA
CATAATTAAATTACCGCATA
GTAATCTATTAGAATTACAA
TAATCCAATTACTTGAGAGT
AATTAGATTGCTTTCTGTCT
ATAATTTGATAACATACACC
TTAATAAATTAAGAATTAAA
ACTGAAGGAACCTAAATGAT
TGAATTAGATTACTGAACGG
AAACAAACTAATTAAATCAA
GTATAAACTTATTAACTACT
TCCTAAATTGAATAAACCCA
GACGCTTTAATCCAGTTACC
CGTAATTCGATTACAGCGCC
CTATAGATTAATTGTAGATT
ATCCGCGTCCCATGCTGAAG
GGCCCTAAATTTGATTACAG
TCACTTAACTCAATTATACG
TGTTACTTAATTTAATTAGT
TTAACCCCATTAATTACGAA
TAATTAGATTGTAGAACCTT
ATTTAATTAAATTACGATTT
TTACTGAACAATTATGTGCT
AATTGTACGCGCACTGCGTT
TAATTCGATTAAGACAGGCC
AGTTTATTAATTAGAATAAC
ACAATTAAATTATTATCATC
CTTAATCGAATTAAGTGCTA
TACATTTAATTAAATTAACC
TATAATTAAATTAAGTGCCG
CCCCGCTTAATCCAATTATG
CATCAATTAAATTAATTATC
TTAATCAAATTTAACCTGGT
CCCCAGAATTAAACTACAAG
TGTAACAAATTAGACCCCGC
CCGGTAATTCAATTACCGCG
AACCTATAATTGAATTAAGG
TCAGAGACACATTACTCTAA
CGTTAATCAGATTTGTAATC
TTTTTTAATTGAATTACGAT
CTACTAATTAATTTGGTCCC
ATTTTAATACCATTAATTAT
GTTAATTTAATTAACGCTAC
AAGCTAATTTAATTATCGGC
ATCCAATTTCAATTTGCTGA
AGATAATCAAATTATACCGG
GATCAGACTAATTAGATTAA
GGACGCCAACCTCACGATCA
AAATTAAATTAAGTTAACCC
TCAGATAATTAGATTTAATA
ACAGACGTAATTCAATTTAA
CATAATTTGATTAATCATAA
CATGCCGGCCGGTCGTGAGG
TTAATTTAATGAACTATCGG
CGCCTGACCCCGCTAGCGGT
CCACCCCGGAGGCATATGAC
TCTAGGGGGAGCCCTATTGT
AGACTAATTAGATTAAACAC
CATGAACCCCCTGACCCAAC
AAATGCAAGTAATTCGATTA
TAATTAAATCTAACAATCGA
AATTTGGTCACTTAATTAAG
TTAATTAAATTAGTACCTGA
CTTAACCTAATTAATCTTCG
CACTAATCCTATTACCACAA
GCAATTCGATTAGATTACAC
GAATTAACTTAATTAGATGT
GCACTAATTCAATTACCCCA
CCTACGTAATTCGATTAGGA
ACCCACGTTAATTAAATTAT
GCATAATCTAATTTGTCCAT
CTTCCTAAACCTAATTAAGT
TGTTGGCTACAGTGAACGAA
AAATTAGATTACAGTGTGGC
TAGAACTCATTATCAATAGG
TACGTGCACTGCGCTCCTGT
CACCATAATTTCATTAACTA
GGTTGCATTAATTGAATTAA
GGGTAATTAGATATCGGCCC
ATGCTCGTTATCTAGTTATC
TGTAATTTAATCAGAAATGA
GCTAATTAAATTATAACCTT
GTGCTAATTATATCTACGAT
ACGAACCTAATCTAATCATA
CGTAAACATAATTAAATTAA
CGATAATACAATTACAATGA
TACAATTAATTAAGTTATAT
TAATTAAATTAGAAAACCAT
ATGTAATGTAATACCCCAGG
GCTATTAACTAGCCTAGTTA
TTAATTAATTACATCACAAC
TAATTGAATTTCGCACTCAC
ATAATTTAATTATCGTACTA
CACACTAATTGAATTAGGGT
AATTAATTGTCCCAGCTACA
ATAATTAAATTAGCGACCCG
CAGTAGTAATTAAATTACTC
CCGTAACTTAATTACATTTC
GGCAATATTAAATTGAATTT
GCCACATACCCATTGTTACA
TCCATGCTTTTAATCAGCAC
CCCTTAATTAAATTATAGAA
AACCAAACCAAGCTAGGCTA
AACCTAATTAGGACATGCGA
AAGCACCTTACTCTACACAC
TACGTAATTGAATTGATGCA
ACCTAATTACATTATACCGC
CGTCAATTAAGTTATGCGAT
CTCCGATCCAAGTGCCCAGA
CCCAGAATATACGTATAGAC
ACACTATCGGAAATTAAACA
TTAATCGAATTAGGGTTTAA
AACACATGCAAATTTAATTT
ACTTAATTACATTACCGTTA
AAATTAAATAATCACCTAGA
AGTACCTAATTTACTTAGTT
CAACTAATTTAATTAAACCA
AGCTTTCGCCCATCCACACT
CCTAATCAAATTACCGCTGA
TGATATATAAATTAAATAAA
GGGTAATCTCATTAAGTCAT
GATAATTAATTTAGCGCCCG
GTTAACTTAATTACTTGACG
TAATTTAATTAGCGGTCACA
TTGATTATGGTCAACACATT
AGTAATTAATTAACACTATA
TGGCACGACACTCATAAAAA
CGAAATTTAATTACCCGTCA
GTTGACGTAATTACATTACC
GTCTAAATTGGATTATCCGT
CCCCTAATTCTATCACCTCG
TAAAGTCAACGGACCTGGTA
AGTCGCTAATTTAATATGCT
CTCATAATTTGATTACTCCA
AAAAGCTTAGACAGATGTAC
CTGATGCACGGAAATCTAAT
TAATCCAATTACGGATTACT
TCATTATAATCTACTACCTA
GCTCACTGATCAATTAGCAA
CTGCCATTAACTGAATTAGC
ACCTCGTAATACAATTATTC
AATTTGATTACCCTATGCGA
TAATTAAGTAATCTAATTAT
GCTAACTTAATTATCTTACC
AATAGATTAAGCTTAGACTA
AATAGTAATCAGATTAAGAA
TCCTAATTAAATTACGGAGA
GTTAACGGAATAATAACGCA
CATAATCAAATCTCCCAACG
TTAATCAAATTAGACCTCTA
TAATGTAGTTAATACATTTA
ATCTGAATTAGTTCCCAGCT
CAAGCTAATTAGATTATTCC
CATACACTCTCTGAGGGCCC
TAATCAAATTAAGCAGCACG
ACCTAATGAAATAAGAACCA
AAGCTGCTAATTTAATTAAC
AGTCTAATTGAATTAATATG
CCTTATAACAATTACATAAA
AACTAATCACATTAAAGTGT
TAATCTAATTAATGCCACTT
ATCCAGCCCCACGCCGCCAC
CCCACCAAAATCAGCTTGGC
CCTAATTAAATTAAAAGCTA
GATTGATTAATTAAAATAGT
CTTGTTAAATGACCACATGA
TAATTAGATTAGCATTACTC
CTAACATAATTATATTACAC
GCTTAAGAAACTCCAATTAC
ATAATAAATTAATCTATTAT
TACTGTAATTGGATTAAAAA
ATAATCGCATTAAACAGTTA
TTAATAAAACGTCACACTGG
ATAATCTAATGTTAAACTCA
AAATTTAATTAAATTCACTG
CTATGAATAAACTCATTAGC
TAATTACATTAAATTCCCTC
ACATGCACCCTGCGGCCTCA
TGCTTACTAGATTAATGTAA
TCCAATCAACCGAGCCCGCT
CCTAAGTCACCAATAAGAGC
TTCACCTACTTAACTGAGTG
TACGCATAATCCACTTAACA
CAACGCTCGTCCTCCCCGAA
TTAATCCGATTACGGACTGA
TAATTCAATTACTCGCCACC
CCCCAATTAAATTAGAGTAT
AACCTAATTCAATAAGAGAA
CTTATCGAATTAATACCCGC
CCTCCCCGACCCAACGCGTA
GTAGTTGATAGTTCTGGATA
TCTCATTAACCAACTACGCT
TAGCGCTGATTAGGTTAGCT
TAATCTCATTATGTATTCAC
GCGTATAATTTTATTAGGAG
AATAAGATTAATTAGATTAA
AATATCCTAATTTAATTCGT
ATTTAATTAATTAAATTACA
GCCTATTCAATTACGCTGCT
CCCTAATTAACCGTACGCTG
CTGATTAAATTAACGTGGAG
ATGCTAATTGAATTACACAA
AAATTAATTAACTCAGGACG
GTCAAATCCCATTACCCTTA
ACAACTGAGTAATTAGATTA
TAATTAGATTAACAGCGTTA
TCTAATGTAATTACTCCATA
TAATTAAATTAGCAACGGTG
CCGGCTAATTACATTGCTAC
AAATCAAATTACAGTTAACC
GTTATAATTGGATTATGACC
TTACTATAATTACATAATAG
CTAATTGAATTAAACTATTG
GATAATTAAATAACATAGTT
CCCTAATTGAATTAAAATGC
TAGCGTTGATTGAATTAGTC
TAACCTATTATACCCTAACA
TTTTTGAATCGATGAGATCC
GTTTAAATTAATTACAGTAG
TCACCATAACTGAATCAGAT
TTATCCCATTAGCCAATTCA
TCATACGCCGCATTTGCGAA
CTAAATTGAATTATGCAGCA
TGGTTAATCTAATTAATAAC
TTAATCAAATTATTACCGAC
ATAATCAAATTACGACATTA
GAATATAATTAAATGACAGC
CTCTAATTAATCTACCGACC
CATAATCCAATTTATCTCTT
TGCACACTTAATTATATTAC
AAACTAATCAAATTAACATT
CGCATAACCTAATTAAAACG
AATAGTAATTCAATAAGCAA
CCCTAATGTAATTACTCGAA
TTCACTCCTAATTCAATCTG
GGTAATCCAATTAAGCCACC
TAATTTCATTAATTCGCCAC
GTTATTAATTGAGTTAAACC
TTAATTCTATTAGAAAAAAA
CATCACATAATCTAATTATC
TAACATAACCTAATTACGGG
CTAACCTAATTAATGTGAAA
TAATTTGATTTTGGCAAACT
ATCTAATTAAATTAGGAAGC
GCTATTTAGTTATGGCACGG
ACCACGTGATTTAATTAGCG
GCTAATTAACTTAACATAGG
GTCTCCTGACCACCTGCAAT
GGCTAATTAAATAATATCTT
TAATTAAATTAACTCGCAGA
TTGATTTAATTACACCCCCA
AATCAATTAGATTAGTAATA
ACCGGCACACAGTTGCCTAT
CCGGGCAGCCCTACTGTTAA
ACATGATCTAATTCGATTAA
TCATTAATTAAATCCAATTA
TTAATCAAATTAGCACCATA
TCAATTCGATTAGTACCGTA
GAATAACCTAATTAGATTAT
AAAATTCAATAATCAAATTA
CTCCTATGGATTAAATAATG
TCGTGGGAAGAAACTTGCCA
ACTCAACAAATTGAATTAAC
CCTCATTTAATTAACCGTAC
ATCTCCTGGACAACGTCGGC
GACACCTTAATCCAATTATT
GATTAATTTGTTAAGATCTG
TAATAATAATTAATTAGCAG
AATGTGGCTAATTCAATTAT
GTAGCCCGTTAAATCAATAA
GATATAGATTAGTACATTTA
ACGTAATTAGACTATTCCTA
CGATTAATTAAATTAAAGTC
GCATGATCAACCACCAGGTG
TCAACCCTGATTAAATTAGC
ATAATTAAATTACGTACGTA
AATCTTGAATCCATTAACAT
CCTAATTGAATTACAACTCA
CCACTAATTGAATTAACAAA
CTACAACACTAACCGAATCT
GGTCCGTGTAATTTAATTAA
CCCCTTATCACCATTAGCCA
CAAATTTAATTAGGATCAGC
TATTACACAATTAAATTAGC
AACTATTTAATTATATTACC
CCTGTCTAAAAGAATTAACA
AGCATAACCTAATATTTTCC
ATCCTACCCGTCTAACAACG
TGTAATCTAATTACACTATC
AAAGCTTCCCTCTAACACAG
TAATTTAATAATCTTCACTA
CTAATGGATCGCACTTTAAA
TCAATTAGCTGATTGCTTGA
TAATTTGATTACCCATACCC
ACCCCACCTACGAACAACAG
AACGTAATTAACATTCCTAT
ATATAATTTAATTAGATCCG
GTAATTAGATTATACTCAAT
TAAGGATAATTTCAATAAAC
ATGCGCGTGCCTGAAACACA
TGATAAATCTAATTAGTCGC
ACTTACTTAATTAGAATTAG
CACCAAATCGTATTACCCAC
AAATGAAATTAAGCACCAAA
ACTACTTTAATCTAATCACC
ATTAACGTAATTAGTGGCAC
ACCCTACGAAATTCATTTAA
AAGAAAACTAACTAGATTAC
AATTAATAAATTGGCCCCTC
ACCTATAGATCAAATTTAGG
AAAACCATAATGAAATTATT
CATCACATATGAAACTCGTG
CATAATTAGATTATTACTCC
AACATAATGCACTTAGATAC
ATTAATTAGATTATACGTAC
CCCCCACTAATCAAATTAGC
CAAATCAAATTAATGAATCT
TCCACTGATGCACATCACAA
ATAATTGTATTACCCACCTA
CAACACAATTATGCTACACG
GCACTCCCTAATTAAATTAC
TTAATTAAATTACGATTCTC
TACTTAATTAGTTCACCCGC
TAATTTTATTATATAGAAAG
CATATATGAATTAACTTTTT
ATTAATCTAATCAGATCATG
AGCCTAATTAGATTAGCCAA
AAATTAAATTAACTACCTTC
ACGACCTCTAACCCAATTAA
AGCAAAATTGGATTTCCCGC
AACTAATTTAATTAATACGT
ACCGGATAATTAGATTAGAC
TTATTAAATTAATAATAGGT
TGGGATAATCAAATTAGAGA
TTTATATCAATTATACGGAC
TAATTAAATTAATCTCTCAG
CATAATCCAATTATATGTCA
CCATAATTTAAGTAGACAAT
GCCTAAGCTAATTGAGTTAT
TGTTAATCCTATTACGGAAA
TTGAATATACTAATTACCTT
TCCTTAATTAAATTAGAATC
CTGTTCTACACAGAATCCAC
CACACCTCTAATTAAATTAA
GCATTCATTACCTGTTGCCT
TTAATTCAATTACATGGGGA
GATTTAATTAGATTATGTTC
AAAATTGAATTATTGGGTCT
ACATTAATTAAATAATCCGT
AAATAACTCTAATCCCATTA
GATACAATGTAATTAGATTA
CATAATCTAATTAGTAATGT
GCCCTCACCAACATAGCCGT
ACAGGCACCCTTGTACGGGA
ATAAATTAATATATCATTCC
TACGTAATTCAATTACCTCA
ATAATTAATTTAAGGTGATT
TGAGCGATAATTAAATTAAC
TATTCGATAACTCAATTAGG
CTCACGTTAATTAGATTTGG
AAATTAATTAAATCTATTGC
TATAGACTCAATTAAATTAT
TATAATTAAATTAGAGCAAG
CACCATTAATATTACTAAAT
TGTAATTAAATTTTGATTAC
CCATACCAAAACAACCGGAA
TCCAAACTAATTCAGTAAAA
CTAATTAAATTAACCCAATG
CCAAGCCTAATCTAATAATG
ATAATAATCGCTACACAGCA
ATTTTAATCTCATTATACAA
CTAATTCAATTAGGTAGAAC
ACAACCTCTAATTTAATTAG
TAATTCAATTAGCTGCAGCT
CCTTAGATTAATTCAATCCT
ACCAAACTCAAATGCAACCC
GATACTATTACCCGTCACCT
CATAATTATCGCTACAAAGA
GCCTAATTAAATTAAACACG
AACCGATAATCTAATTACTT
GCAGTAATTCAATTACATGA
GCTAATTATATTAATTTATG
CAGATATTAAATTTACTGAA
CTAATCTAATTATAATTAAC
AATCTAATTACATTACACGT
CTGCTGATCAATTATCACAC
TAATTAAATTAAGTCCGGCA
TTAATTAATTAACCTTTGAG
AAGCATATATTGAATTACAT
CCCAACAAGTAAAAAGCAAA
ATTAATCCAATTATTCACCT
AAATGAAACACAGCCATCTG
GACCTTAAATTTAATTATTC
TCACCCTGTCTCCGTGGGCA
TAATTAAATTTAGATCCGGT
ATTATTTAATTATATAATAA
TACAAACACTAATTTAATCA
CATCAATAATTAGATTAAAG
TTAATTCAATTAACCAGCAC
ACTAATCGGATAACGTTTAA
ATAACTCGTTCGCTGGCGTC
AGTACACTAATTGAATTTAC
TTAATCTACTTTAGCCTGTA
TCATAACCCTATCCAATTAA
ATCAATCTAATTACTTTGCA
AAGATAACTTGATTAAGGCA
CGCAATCCCCTTCGTGGTGC
GCCCGCTTAATCCAATTACA
CCTAATTAAATTAATTGATC
GCTAAATTAAATTTCACCCT
TCCACACGCGGGCTCTTCAC
CCGCTAATTAAATAAAGTCA
CTAGACGTTATTACGTTACC
TTGCCGCACCTAAGGCACTC
CCGAAACACACTTACCAAGA
ACTTAATTTAATTACCTCCC
TAATCACATTAGCGCTTGAG
ATAACGAATTAATTAAATTA
ATTAATTACCCAAACCACGC
CTCCAGCTTCTTCGAAAGGT
CCACTATCAACTTAATCCGC
TTTGGTTCCACAGCCAAACG
GTGGGGAATTACCCATCCTC
CACGAGAGAGTTAACGGCAT
AACCTTAATTAGATTATACA
TTCTATTTAATTAGTTTGCC
GCTATACGAGTTATACCCCC
ACAGTTAATTAAATAAACAA
GTTCCACTAATTGAATTAAG
TGAGCGAATTAACACTACTA
CGATAATTTAATTAAAGTCA
GTATAATTAAATTAACAAAT
GCACTAATTAAATTACAGAA
CTGAGAACTAATTAACTACT
CATAACTAACTTACGTCCCA
CCAAATCGAAATTAACTAAA
ATCAATCAAATAAAAGCACC
TTACATAATCAAATTAAGTG
GATATAATTAGATAACAGGT
CAGATATGGTAACTTGATTA
TTAATTGGATCATAGATACG
TTATTAATTTAATTACCCTG
CAATTCACTTGCTTCGCCAC
AGATAGATTTATTCCGCATT
GGGAAATTAGATTAAAACAT
CATCGAATCAAATTAAGGGC
ATAATTGTGATAATGCGCGG
TTCTCGCGTCATGTAATTCT
TAATCTGATTATGATTAATG
ACTTAATCGAATGAATCCCT
AAACACCTAATTTAATTAAC
TCTTAATTTATTATCTACCG
TAGGGGCCCACGGACTCTTT
CTAATTAAATAAATCTAATC
CCCTAATCAAATTATAACCC
GTAATTTGATTAAAGGCACT
GTATTCAATTATACCTTATT
ATGATCCAATTACCTCCAAA
TCTGCCGCGACCAGACCCCA
TAATATAATTACGGGGACTA
GCAATAATTAAATTACGTGA
AAAGACACAAATCAAGTTAA
CTCTTAACGTAATTAATCCA
AATTAATTAGATTAGTGTAC
TCTGTAAAACTAATTTAATT
GACTAATTACATTATTTATT
ATCATATTATAATCCTATTA
ATAAATTGGATTAGGTCACC
TTAATCAAATTAAGCACGCC
CATAATCTAATTACATCAAG
CACTCCTAACAATGGCGCCT
ACCAATTTAATCAAATTACA
TTAATTAAATAATTACTCTT
CTAATCCAATTAAGACCGCC
AATCATATTAACTGATTACT
ACTAAATTAGCTAACACACC
TTAGTCCCCTAATCTAATTA
CAACCCAATAACACATTCAT
GGTATTTAATTAAGAAACAC
ACTGTAATAAACCAAATTAA
TGTGCGTTAAATCCAATTAC
CTCCGGTAAACACAATCAAC
TAATAATAATTGTGTTATGT
AGATGCCCTCCACACCATCT
CCTGATCGATTTAATTAACT
GATTAATTAAATTAACTGGC
ATTATTACATTAACCTGTCT
CCCCTAATAAGGCTTGATTC
TAATCGGATTATTTTAGAAT
GGCTTTCGCACCCAGATACA
CACTAGCCTCTAGGTCCGTC
CAATTTAATTACAGCCCCAC
ACGTAATCCAATCACCCAAT
ATGTACCGTAATTAAATTAG
AATCTAATTATAAGAATGCA
AAATTGAAGATACCACCATG
TGATGCCATAATGTACTTAC
CAGATGACACAGCTTTAAGC
CACCATAATTTAATTAGCAA
GGTAATTAAATTATGTGCCG
ATCCTAATTCAATAATAACT
AAGGTAATTTGATTACTTAT
TGCGAACTAATTAAATTAAC
TAGCCTACTAATTAAATTCT
AATGCATAATTAAATTAATT
CCAATATAATTAGCTAATTA
CCCACATAACTGAATTAACA
CTAATCCAATTAGAACTATC
CATGGTTAAATCAAATTACT
TAACACAATCTAAACCAATT
CTATTTTATCGAATTTTCTA
CATCCGATCAATTTAATTAG
TATTGCCTCTTCCTCTTCGA
TTAATCGAATTAAGACCATC
CCTCGTGAATTATTTAGTTG
CTCACAAAATTATAATTATG
ATAAGCCAATAGTCCACGAG
AGTCCTAATTAGATTAGGAT
TTACGCTAAGCTATTTAGTT
TAATCAAATTAGGTTTCACA
TATTAATTAAGTTCCTAAAA
GCCCAGAAGAAACATCGCGG
CATAATTAAATTAAACGTAC
TAATTCGATTAATCGCGTTT
ATCCTAATTGAATTAAATGG
CATTATTAAATTAAAGCCTA
CCTTAATTAGATTAGCCATC
TTAATATAATGTCTGTCATG
CTTGATATGTTTCCTGGAAA
GATTAATTACATAAGGGCGC
TACCAGAGTAAGAGCATGTG
CAAAACAAATTACCGTTTCT
AATAATTCAATTATCCTGCA
TTAGATTAATTTAATTAAAT
CCTATTTAATTATCTGTACA
TAAGTTAATTATGGCGGCGC
CCTAATTAGATTAATACAGT
GTCCCCTTAATTGAATTGCT
CCCTAATTTAATTATTGTAA
CATAATTCAATTAACCGACG
ATAATTAAATTTCAATCAGC
AGTTACAATTACAATTACCA
ATACATAATTAAATTAGAGG
CCAGATCCTCCACCCATACA
TAATTAGAACTACACGCCTT
GACTATCTAATCACATTAGC
CCTGCCCTAATTTTATTAAC
AATAAGAATGTGTTCGACGC
CCTAATTCAATTAGCTTACA
CTAGACGGTCTCACGCCGAT
CTAGAAACTAATCTAATTAG
TAATTTGATAAACAGCACCC
AACGCAATTAACTAAATTAA
TTATAATCGGATTACACAAG
TTCTCTCTAATCAAATTTTT
ATATAATTTGATTACGTCTT
AGTAATCCAATTACGAGGTC
AATAAGATATCCTGAAGCTT
CTAAATTAATTACTGGGTTG
TGTAATTTAAAATACACCCC
CTAAATGAATTATTGAAATA
TTAATTAAATTATTTCCCTG
AAATTAATTCAGTTAGTAAA
AATAATTAAACTAATCGTCA
GCCCTAGATAGTTCAACCTG
TGACGGTGAATCTAATTACC
AATAATTGGATTAAACTGCA
GCGAATAATTATTAAAACGT
TTTTTAATTAGATTACGTGC
ACTTATCATGATTAGATCAT
TAATCCAATTTGCCGAACGA
CGATTTAATACCTTCAACGT
CAGTTTAATTACCGACATAC
GTATAATTGCATTAACTAGT
CCGACGTAACCAAATTAGCC
GCTAATTAAATTAGTAGCCC
AAAATCACATTAAGCGCCTT
CCAACACTACACGGGAGCTA
TACCACATAATCCAATTAAT
TGGCAATTAATTAACTTATT
TAAATGTAATTATGGATCAA
ACTAGCACATAATCGAATTA
CACGTGTGGCACCCCACGCG
TGCACTAATTTAATTAAATT
GCTAATTCAATTATTAATTC
CAATAATTAAATTTCCTACT
GCCCAATTAATTTAATTGCT
GAGATTAATTAGATTATACC
TATCAATAAGCTACAAAGTA
CCCCTAATCTTATTGAACTA
ATTAACTAATTACTACATTA
ACCAACTAATTAAATTACTC
TCCACCCTTACTTAATTAGA
CTCTACGTATCCTACCAAAC
ATTAATTTAATTGTTATTGG
TAATAGATTTAGCAAGGGGA
ATAATCAGATTACACTCCGC
AATCCAATTACAAACCTCGG
CGATAATTAGATTACGGAGT
TAATTGGATCAACATCGCTC
TAGCACAACTAATTATGATG
TTAATTTAATTAAAGGCAAA
TAATTCAATTAACTTAAGAG
TATCTAATTCGCGAGCGGAC
CCCGTAATTAGATCAGGGCA
AGGTCTAATTAAATCAACAC
TAATCAAATTACAAAGTTCA
ATAAACTTAATCATATCATG
TAGTCCATCACCAAGCTTCA
GTAAACCGACCGTACAACGA
TAATTAAATTTACCCTTGAC
TGACCTTATTTAATTTCGCC
CTAATTAAGATTATCCGCGC
AAAGAGTTAATTAAATTAAC
ATCTTAATTAAATTACCCTT
AGCAATTCAATTACCCCCAT
GCTAATTAAGTTATCAGGTC
CCTTAATTAAATTAAAACGA
ACCGACCAGCGGGCATAACC
CTCGCAGCGTATCTAATGAA
CCTTAATTTAGTTACCCTAC
AAGCTAAACTCATTAAGACA
ACAGCAAACCTATTACCTAC
ACTTAATTAAATCACGTCAC
GCGCCGGCATCCCATGAGTT
CAACCTAATTAAATTAATGC
GGCACCTACCAGTATTTCGA
CGGAACTAACTGTATTACCC
AGTAATTAAATTAACCGCGC
ACCCTTAATCGAATTACGGA
GCTTCCTCCTCGGCAGCAGA
TAACCTAATTATCCTCCCCC
TGAGCTAATCAAATTATCGA
GCCAATCTAATTAGTAAGAC
TAACAAATTACTTCGGGTCG
TGATTAATTAATTCACACAC
TACCCATAATTCCATTATTC
GATAATTACGTGCATAGAGG
AATTGAATTAAACCATAAAT
CGAAATTAAATGCCAACTAT
TAAATTAATTAATACATATG
CCACGATTACCTTACGCCAT
GAACCGCATAATTTAATTCT
ACCGACAATCCTGTACATCC
CTAATTGATTAACGACCGAA
CCCAATGGCGTACGCAATTA
GTAATTCAATTAATAAACAG
TAATTAAATTTGCACTTTAC
CGCCCTGCTTAATGAGATAA
ATCACTTGCTTTCCTGGATT
CAGGTAATATAATTAATAAA
AATTCAATGAGTGATACAAG
GGTTAATCAAATTATATAAA
CAAACTAATCGAATAACCAA
CTTAATTAAATTATACAATC
ACCCTTAATCTAATTAACTC
CGAGCTATAATTAAATTAGC
TAATTAAATTACCGGGGTAT
AGACTGATAGGCGTAGCGCC
ATATAATCGGAAATTACTGA
CCGACGAACACACAATACAC
AGTCAAGCGGACGCCCGGTG
CTCGACAGGTCAATTATTAC
TAATTCAATTTGGCCACCTC
AGATAATTAGATTAGTCCTT
ACTAATTAAATTAGACAACC
TTAATTAAATTATTAGCAAT
TCAAATTAATTAAGCTGGAC
ATAATGAATCAAACCAACAG
TAATCCAATTATTCCTTAAC
TAATCAAATTAACTTACCCA
TAATCTAATTACGGACCAGT
CTAATCTAATTACTCACAAC
AAGTACAATCAGATTAGCCA
ATATTGAATCCAATTACACC
GCTAATTAAATTTTGGTTAT
TTAATACTACCTAGTGGGCT
AGAGCTCAATTGAATTATCC
ATATCAAATTAAATGATACG
AATTTAACTGCTATTGATTA
ATGATTCTCCGATCTACCCC
CGTAATTAATTAATTTTGCA
CGCTAATCAAATTACACCCT
AATAACAAATTATACTTAGT
AGATAATTAAATTACCATCA
TCAAGAATTTAATCTAATAA
AAGGGTTCCCCGCAACTGAT
TATAGCTAATTGAATTATAT
CCCTTACTATTCGCCTACTA
ACGACAATTTAATTACACGA
GTAATTGAATTCCAATACTA
TCCTTAAACTAATTAATGTG
CCGTAATTTCATTACCTCTT
TTAATTAAATAAGGCAGTGT
ATCCTAATCGAATTACCTTT
AATTTCCATAATTTGATAAG
CCCTAATTAAATTATGAGCC
CTCATTTAACTTATCAAATC
CGTAATTAAATTAACCAATA
ATAATTCATTAATCTTATCC
TATCAATTAAACCGATTAAT
CTATTAATTTTATCAAAATT
GTTTAATGTATTGTAATGAT
CTAATCTAATTATCATCTAT
TGCGGTGCTAATTGAATTAC
CCTAATGTAATAAACAAACC
TTAAAGGCACGCGTTAATTA
CCTGATTAAGTTAGAGACCA
TTAATTATATTAGTTTAATA
CCGCTAATTAGATTAGATGC
GAAAATATGATAACTGCCTT
GGATAATTTAATAAAGTAAT
AATCCTACCTGTTGCACAAC
GCTTAATCAAATTATGTGAC
ACTCTGTTAATTGAATTACG
TCAAAAATATCACGTCAGTA
ACCTGCGAAACTTAATTAAC
TAATTATTAATTGGACTAGA
CGCCTAATTACATTACCATT
TTTAGCCAACCTTGGTCCGC
ACATAGTTCACCTTGTGCGT
TAATATGATTATACAGGCGA
CAATCCCCTATCCAATGGAC
ATCCCGCCGCGATACGCCTA
GAATTAACGAGGGGGGTAAA
CTAATCTAATTATTGTAACT
CCAATGCAATTAAGAACCTC
CGCAAATATATTAGGTTATC
AACTAATCGAATCTACTGTA
CTACTCTTAATTGGATTACA
TTAACTTCATTATGACGCTG
AAGACCTGTGAATCAAATTA
AAGTATTGAATTACAGACCA
AAAGGCTTAATTGACTTATC
CATTAAGTCGATTAAGTACG
ATTAAAAATACCCATCAAAT
CTCGACTAATCCAATTTACA
TCTAATCCCATTAAAAGTAA
CCCTAATTCAATTAACCCAT
TTAATTAAATTACCAAAAGC
CTAAATTAAATTTACACTAC
AAACTAGCGATATACGCACT
ACTTAATTAAATAAGGACGC
CTACCAACATAATGAGGCTA
GGCAATTGAAAGTTAATTAT
ATTAATTAAATTATCGTTTA
ACCTAATTATATTAAGCCGA
TGTTAGTCCAGCTTTCTCTC
AGACTAATTATATTACCGAC
TATTGCCGTAATTCCATTAA
TAATTTCGACCAACCACGCC
TACTGTAATCTGATCTCTCT
AGATAATTCCATCATCTCCC
ATCTCCGTTTACATAGTAAA
CTAATCCTATTAATGATGTC
CGTGATACGACACCATAGAT
TTTAATCTGATTAATAGAAC
TCTAATTTAATAACCGTAAA
TAACCCTAATCCAATTAACG
TTAACAAGATTACTCCAATC
TGCTAACTCATTAATTACTA
GGACTGCGACCCAACCACAT
TGTCACCAACCGCAATTAGC
TAATTAAATTAGGGATCAAA
AACAACGCTCCACCACCCAC
CCAATTAAACTGATTATCCT
TACTTAATTAAATTATCGAA
TTTACTGGCCAATCTACCGG
CCATTAATCCAATTATCCGT
GCAAACTTAATCCTATGAAG
ATTGAATTAAATTGATTTAT
ATATATATAATTAAATTAGC
CACCTAATTAAATTAAGTTT
TCCGTCTAATTAAATTATCC
TTATTTAATTAAACGATTGG
CATAGTTCATGATGAATTTG
AAATTAAATTAACCCTTCAA
CCGATTAATTAGATTATAAA
ATGGATTCATTATTGGCCAG
ACCCAAATCTAATTAAATGT
TGAGACTAATTACATTATTG
CACTAATATCACTTTCTCCC
CGAATCCAATTGATTACCAT
AACCGTGTAATTGAATTAGA
TTTTCTAGTAATTCTATTAC
ATACACCCCCATACCTACAG
ACTGATTTAATTAAGACTAT
AAAATTATATAAATTAACAA
AAAACAAAGACTCTACCAGA
CACAAGCCAACTTCACCAAA
CCTAATCGTATAACCTACCA
TTTAATTAAATTACGACAAC
CACCCCTACCACAGTTCTAA
TATTATGCTAACCTAATTAA
CCACAAATGTTATTGCAAGG
TAAATTCAATTAGCTTAATT
ATTTAATTTGATTATCATTA
AGCCTAATCTTATTATCCGA
GATTTCCTTCACCCCGAAAT
GGGAAATTAATTAGATTTAT
CTCGTAATCTAATTAATTCA
AGTCTAATTCGATTAGGCAA
GTCATAAACTGATCAACGCA
CTCCAACACATGCCTAATCT
CCCACCTCTATTATAGCATA
ATAATTGAATTATATCCCCT
CGTAATTAAATTATCCCTAC
AATTAGATTAAAATTATACG
GATATAATCGGATTACATAG
CTTCTGGTAATCTAATTAGG
ACTAATCCGATTAACGATTA
TAACCCAATTAAGGCTCCCG
ATCTCATCCCCTGCTCGAAA
CCATTATTAAATAATCACTT
GTCAGAACCAATTCAATTAA
AGCTAATCGAATAAAGCCTC
TTATTCGATAACCGGCTACA
ATAATCAAATTAAGCTTGCA
ACGTCGATAATTAGATGTAA
AACATTGTATTGACATTACA
GGCTGTATTAGATTACAATC
GCCAAATCAATTACGCTGAT
TAATCAAATTAATGCATTGA
CGACATAATCCAATTAGCCC
CCCAAGTGACCTCAAACCTT
ATACTGCCTTACCTGTTAAG
TCTATAAATTAAATTAGAAC
CAGCTAATTAAATTACCCGG
GCACCTAATTCAATTAATAC
ACACAAATTAGAATTTAGCG
GCGCATAATTAAATTATCAT
TAATGAAATTAAGAATCGAC
GCCATCTACTAATTCAATTA
GAATGATATTAAATTAACCT
CACCATTAATCGCATTAACT
GTATAATTTAATTAAATAAT
ATTAACCTAATCTAATTAAA
AAATCTAATTTGAAAAGACT
TCTAATTAAATTACAGGTGG
TAATTTGATTACCGGCACAG
AGGAAATTAAATTACTCCAT
TCTGGATAATTAAATTAGCA
CGCTAAATTGATAACGATAA
CTAATTAGAATTAATTCTAC
ATAACACCTGCAACCCTAAA
CAGAGCTAATTAAATTAACA
CACTAATGTGATTATCAAAT
ACTAATCTAATTAAGAATAG
AGATATTAAGATCGAGCCTA
GCATAATTTAATTAGGAATT
CCAATTTAATTAAATTAACC
GTTAATCAAATCAATCAATT
ACGCAATTTAATTTGATTTC
AAATTAGATTACGAGCTTGA
CACGGTCTAATTAAGTTACC
ATAATACTTAATCAAATTTC
GCTAATGTAATTATCCAAGT
CACAAATTAGATTATACAAA
ATAATTATATTACCCCTCCC
CAATAATCACGTTAACCCGC
ATAATTACATTACTACAGTA
TGGCTATAATTAAATTAACG
CCCGTAGTCTAGCCTCCGCA
TTCCTTAATTAAGTTCGTGA
TTGCTGTAATACAATTAGGT
CACGAATTATTACTGGACTG
TGTAATTGAATTAACAACAG
TCAACTAATGCCATTATCCC
ATAATTAAATTAGCACGTCT
CGCCTAATATAATTAGGCTT
TAAGTTAATTATATCGTCCC
GACACACAGAAACGCGCTTT
ATATTAATTAATTAATATTG
CTAATTAAGATTCAATCTAC
TTAATAATACCAAACCATCC
TTATTTAATTACTAACACTT
ACACGTTAATTTAATTACTC
TTAATTTGATTACCAATGGA
TGGCGTAATTAAATCTATCC
TACCCATAATCAAATTAACC
ATAATTTAATTTATCAAATC
CATAATATAATAATTCAATT
CTAATTTGATTATACATCAG
CCGAATTCAATTAGCCTCCG
GCAAAATTAGATTATGCCAC
TAATTAGATTAGCATATAAG
AGGGGAAGTCAATGCTTAAG
ACCGAGTATGGCTCACACAC
AGTTGCCAAAGCTTCATTTG
ACAAAATTAATTAAATTTTA
AGTCAATGTAGGACGATTGC
CCCGCATAAATCAACTAGCC
GTAATTTTAATATTATGTAC
TGCCTATATAGTTAAATTGT
AGTAAACCAATTATCATCAG
TGATTGAATTGAATTACCCA
TAGCAAAATTAATCATTAGA
TAAATAAATTAACATACCAA
ATATTAAATTATCGGGCCAA
ACTTGATCAACATTCACACA
TACTAACCAATTAACATCTT
ATACCTATGCCAGACACTAT
CTTAATTTAATTAAATATTG
ATAGCAATTAATCAAATTAA
TAGACTGATAATTCACTTAA
CGCCGGGCCCCCAAAACGCT
GAGAATATATCCAGTATAAA
AGCCTAACTGAATTAGTTAA
TAATCGGATTTGAACTTAAT
ACCAAGATACCCCTAAGGAG
CAGAAATTAAATTAACCAGG
CATCTAATCTAATTAAAGAA
TTCCGACTAATTTAATTACC
TGATTAATTAAATTAAATTA
TGATTCTAATTTGATTAGCC
AAACTTAATTAAATTACCTT
CGACCATGAACTTGATTAAT
TTCATAATTAAATTAATCTT
TGCCTTAATTTCATTAAATG
GGTTTGATGCAACCAAATTA
TGCAGCAGGTAATCGATTAC
GTATATACAAGCGGCGAATG
CGCTGCTAATTTCTTACCGA
TAATTAAATTATTTCCGTAT
AACCTGATTAGCCCATCCAA
TATTCAATCGGATTAGATAC
CGAATTAGATTAAATCACAC
TAATCAAATTAATCTACTAT
TAACTCCATTAACTTTACCC
GAAAAATGATCCGAATTGTT
TTAATCAAATTTTAGGTAAA
TACTTAATCCGGTTGCCAGC
CCAGACTTAATAGAATAATG
CGATTACACCGTCTCGTCGT
ATAGCTTAAAGCGGAAATCA
ATCAATTATATCGCCACCTC
AATTAATCTAATTAGAGAGG
TAATCCCATTACCAAGATAC
AAGTAATTAATTAATTCCTC
ACTAATTAACAGTTTCGCCA
CTTAATTAAATAACTCCACC
ACATAATCGAATTAGCAAAT
AACGGCAACCAATTAAACAC
TGACGCTAATTGTATTACCA
GCTTAAACTAATTAGTAATG
CAACTACTTGATTCAATTTC
TTCCCCATTAACTGCCCGTA
TAACGTAATGTGAACTAAAC
AATCTAATTAGAGTTAAAAT
CTACCAGTTAAATCCGCTCT
TAATTAAATTAGGAAAGAAT
CGGACATTAATTCAATTAGT
TCTAGCTTTGATCCCGCGAG
CACACTAATTAAATTAGAAC
ATAATCCAATTAACGCAAAA
TCAATCTAATTACTTCTGTT
AATACTCTCAGAACTGTTTC
AACTAATTAAATTATCGTAT
CCACCGGTAATTTTACCAAA
GAAATTTTACTGACTGCTTC
AGTGAACTTAGGACTTATTC
TGTTTGATAATTCAGTCAGG
CTGCCACAATAGAACATTTA
ACCATAATTAGATTCCCCAA
AAATACCCAAGGCAGCCATG
ACTGTAATCCAATTAACCTG
AGTAATCCAATTACTCGCAG
AACTGATCAAACTTAATTAA
AACTAATGCACTTAATTATA
TAATACAGTCACCACACGGC
CACCTAATTAAATAACATTA
CGCACCATAATACAATAAAT
TAGTCTTAATTCGATTAAGG
CGAACTTCTTAACTGCAAAG
TAATCCAATTAAATTATGAA
TATAATTAAACAAACCCCCT
CCTAATTCGTCCCCTATTCC
ATTAATAAATCTAATTTAGA
CATTTAATTAACGACCCATA
GCCCTAATTCCATTAATCTA
CTCAATTCCATTAACGCATG
ATAATTAATTAGCCATAAAA
GCTAATAGAATTAACGCAGG
AATAATTGGGTTAGAACCAG
TAATGGAATTAAATAGGCTC
TAATTCAATTACTCAATGGC
ATAGTATTAACTACATTAGG
GCGACTATTAATGTGATCAC
AAATTGCCTAATTAAATTAG
CTTCGCCGACTACCACACCC
TCTTAATTATATTAACTGGA
AAAATATCAATTAGATTACA
TAATATATTAATGTACTACT
CGTAACAAGAGATCACCGTT
AATTGAATTACCCGGACTTT
TGTAATTAAATTTGGTTGCA
TAACAACCCCCCTAACCTTC
GACACTTTAATTAAATTACG
AATAATTTAATTATGTTCGA
CAAATTGAATTATGATAAGT
GACGTAATTACATTTAAATG
CTATTAAGTTTACTTCCTGA
TGTAATTAAATTATGACTGC
GCTAATTAAATAAACGATAC
CCAATCTAATTACGAGATTG
AAACTGTTAATCTAATTAAC
CACTCAATTCCACTTATCAT
AATTAACTCCCATTAAATTG
AGGACGCGTTATCACCGTGA
ATAATTATATCAATTTAGGG
TATCTTATTCAATTATTCGC
TAATTAGATTAGACCGCAGG
TAGTCTAATCAAATTTCCCC
ATTAATTAGATTAGCTCCTT
TTAATTGAATTAGATGCATC
TTAATTAAATTACGAGACCT
ATTTAATTAAATTATCCCGG
GTAATTAAATTAAATACAAC
TATAATTAAATTATCGACTT
TGTTAATTACATCAATTGTG
GCGATATTTAATTACACCAG
GAATAAACGAACCTAACCCA
GTATATGCTAATCCAATTAA
GTGATAATATAATTAATTAA
AACACTCCTTAATTGGATTT
TAATCAGATTACCAACCGTC
CTATTAATTTAGTTAATCTG
CTAATCGAATCAACCACAAC
TAATGTAATTAACTAACACG
ATACTGAATAATCAAATTAC
ATTTAGTTAATTTGCCGGTG
AATTGTAATTAAAATCCTCT
TCGTATAATGAAATTATCCG
TAATCCAATAACTACAAAGA
GCCCAAACCTAACTTAGTTA
TCCTCAATTAAATTACAGAC
ATTAATTAAATTACCTAATC
GTAATTAATTAACAACTACT
CATAATCAGATAATAGGATC
CAGACATACTAGGCCACCAA
CCTCAACGTCCATTAAACAG
AAGCATAATAAATTAACGCG
TCAATTAAATATACAGATTG
TAGCCAATCTAATTAACTCT
GGGGTAACTTAATTAATCGA
CATTAATCCAATTATCAATG
GTCTGTCAGTACCCACACAC
ACCATTGGCTAATTTAATTA
CTTATTAAATCACATTATCC
TAACCGTTAATTAAATACTG
GTATTCAATTAATCTAGTTT
ATAATTGAATTAGGCACGCA
CCCATAATGATTTATACAAT
TAATCTAATTACCGTCCGCT
GAATGCTGATTAGATTAATC
AACACAAATTAAATTAGACC
ACTGACTCCACTAAACACCA
GTAGCACTATTCTAGCCCTG
TAATCGAATTCGCTGGACAC
GGTGTATAATTAAATAATCT
ACGTTAATTCGATTATCCCC
TCCGTTATTAATTTAATTAA
CCCATTCTTGACAGCAGCGC
TCACATCTAATTAAATTAAG
AATTAATTCAATTAGATATC
TTATGCGATAATCCGATTAC
CCTAATTCAATTAAAAGTAA
CCTAATTAAATTGAGCGAAT
TAATTTAATTAAAATTAATT
AACTAATTAATTAACTGCAA
TTAATCTAATTAATCGCACT
AAGTAAACATCCTAGCCTAC
TTAACCTAATTAGTGGTCAT
TAATTAAATTAGCAACTGAC
TTAAAGGGAAATGGCAATAC
ACCTTAATTAGATTTAGCCA
CCAACTAAACTTAATAAATC
CATATAGTTTAGCAATAAGC
ATCCGATCACCTAATCAAAT
CCTAATTAGATTAAACTATT
CAGCCAAATATCTCGAACCG
TTCCGTAATTCAATTATATG
CTCACAGGTAATGTAATTAA
TAATTCAATTACGCCATGTG
GATTACCCGGGACCCGCCAC
TATCATATATCTAATTAACG
AATAATTAAATTATGTTTCG
TTTTAAATTACTTTCTGAGT
GCTAATTAAATTACGCAACA
TAGTCCTAGTACACTTAATA
CGATTAATTAAATTATCGTC
GTAATCGAATTATCAAATAA
TAATCTTATTAAATTATATC
TAATTAACTTAGGATACATT
ATAGCACCAATGTCGTCATA
TAATGTAATTACCCTATTTT
TTATGATATAATCGCATTAC
GACCCGGTAACCACTCTGAC
TACTAACCGCATTATCCAGA
GTACCATAATTAAGTTTATC
AACCTATTAATCCAATTATA
CATGGCCTAATAAAACCAAT
TTTTAATAAGATAATGCCAC
CCACTTAATTCAGTTTAATG
ACCTATTAATTAACTTTCCC
TGTTATTCCATTAGATAACC
TACTCATTAATTAAATTAAC
GCCCGCAAATTAAATAACTC
TTAATACAATTACATCCCAT
CAAATTAAATTACGTAAAAA
CTAATCCAATTAGACAAGGC
TACCTAAATTTAATTACGCG
GAGAAATCCAATTACTCCAA
CGTAATCTAATTACACGCTA
ATGAGCACTAAAGTTATGGA
CTAATCTAATTAACACGGAT
ACTCGTAATTCAATTACCAA
CCACTATCCGACGTCCACAT
CAGCAATGTAATTAAATTAC
CATAGCATAATCAAATTAGT
TAATGTAATTAACAGATCGA
TCGTCTCAAATTAAATTAGC
TGATTTAATCACCGCAGCGT
CTAAAAGCTAACATGATTAA
TCTTCAAACTTAAGGGCTTA
CTTAACTCAATTATAATTGA
ACCCCTGTAACCTAATTAGG
CCAATCCAATCCTATTACGG
CTAATATGATTAATCCATTT
GGTAATCAAATTAAATACGG
TTATCTAGCTACGAGAATTA
TCGGCAATCGTATTGTAACC
GAATTAATTAAGAAGGCAAG
CACTTAATCGAATTAACCAT
TACGACCCAACAAAGCTACT
CACCATAATCTTATTATTGT
GTCCTTAAACTCATCTCCCC
TCCAACGTAATAAGTTCATT
ACACGATAATCCAATTAAAC
CGGTACCCAGTCAAGCGCTC
CATAATTTAATTAGCCTATT
GACTGACACCTAACTTCTCC
GGTATTAAATCATATATATA
AACGGTTAACTTAATTATAA
CTTTATGTAATCACGAGGTC
CGACTAACAACCCTCAGCCT
GCAACATAATGCAATTATAC
CCATCCTAATAATAGTTTAC
GCTAATGTAATTATATCACA
ATTAATGAAATTCTAACATC
GCGCCTAATCTAATTAGGAT
CAAACCACAGCCGCTCCACC
GGATAATTTAATTACTGTCG
CCTTATCTAATTAACCCAAT
GTCATAATTTAATTAAACTA
GGCATTAATCGAATTATAGT
CTATTAAATTACCCCAAGCA
AGCCTTAATTCGATTACCTG
TAACGTAATTAACCCCTTGA
ACTAACAACGAGCTATAATG
ACAGACAACCGTCCGAGATA
ACTCTAAGGTAGCAGCAATT
GGCTAATCAAATCATGACAG
GCTGATTTAATTAAGCCGCC
TCATACCACCGCCCTAGAGA
ACCATAATTACATTAACTTC
ACTACCAACTCAACCTTTGG
TTCCGTAATTGAATTATGTA
TGCTAAGTGCAACACATATA
TAATTATATTAAGGGAACTT
TAATCAAATTATACTCAACC
ACCCCATAATTAAATTAACG
GCTTGATAGATTGCATTAAC
AAAACATTAATAGATACTAA
CTACATAATCTAATTAGCCC
AAAACGCTAATGTAATTTAG
CCAAAATTAATACAATTAAG
TAATCTGATTAATCTAGTAC
TAATCCAATTATCTAATCTC
ATAATCCAATTATGTCGACT
CTTTAATTAGATTATGGCCT
CGTTAATTATATCTAATTAC
ACCTGTGCAGAATTCAATTA
GGATACTGTAATTCACTTAT
TAATCGAACTAACAACGTTC
CTTAATTAGATTAAATTTTC
CTAATCAAATTAAACCCCAC
CGACACCATCTAAAACTCAA
GTAACATAATATAATTAATC
GCTGACAATGCCTCCCAAAT
ACCCACTTGCGCCAGTATCT
TGCAATTAGATTAACTACCA
TCTAATCGACTTAATCGTCA
TTAATCTGATTAACATACCT
TCTTCAACCTGAGAAATCTC
ATTAACCCAATTACGCAGCA
CATCAACTTAATCCAATTAA
GTTAGTTGATTAACTCAAAC
CACTAATTAAATTATCATGA
CCGTTAATCTAATTACAGCC
TATAATTTAATTAGCCAAGA
TTTAATCTAATTATTCCTCG
TTAATTAAATTAAAATCACC
GTAGCATTTAATTGGCTAAT
CGGTCTTTATTTGACAACTA
TTCAATTAATGCAATTAGTA
CCCCCATAACCCAATTACTC
GATCTGATACTAAACCGTCT
TGTAATTTAATTATTAATAC
GCTCTGTTAATTCGATTAAG
CTACTAATTAAATTAACAAA
CCTCCCTTAATTAGATTATA
ACTGACAATTATTTCAATTA
CCCTTTGCTAATTTAATTAT
CGATAATTTAATTAAATAGT
CCTATAATCAAATTAATAGG
TTCATAATTTAATTATGCTA
CATGCTAAATCTAATTACAA
GAACCTAATTAAAGTTGGGC
CTGCCCCGAAGGACAAACTG
CGCCCCATTCCCCAACCCTT
CTTTTTCCTTAATTGAATCA
GGAATACCAAATCTAATTAC
CGAAACAAGTCAGTAGAAAT
ATTACGATTGCAACCGAGTA
CAAATCTGATTAGTACCCAT
AAATAATTATATTAATCCAC
ACTAATTAAATTAAGCCAAA
CGCTAATTTAAATTTACCTC
AAACTAGTTAAATTAATTTA
TTAATTATATTAATTACCAC
GTAATCGAATTTGCGCCTGC
CGAAAACACCCTTAACAATG
TAATTAGATTAATTTGCCGA
TGACCTAATTAACCATTCCA
TAAACGAATTATGATTTTCG
AAGTAATTCGATTACTAGCA
AATTAATTAAGTTAGATCTT
AGCCTAATTTAAATTAACCT
TCAACCATAATTAAATTAGC
TACTAATTTAATTACTAACC
CATTAATCTCATTAGACTTT
TGTAATCCAATTACGGCCCT
CTTTTAATCTAATTAACCCA
ACTAATTAGATTAAATCGAA
AAACACTAAATACAATCACG
TAATTAAATTAGATACCGAT
GCAAGATAATTAGATTAAAC
ATTTAATTGGATTACTTTAA
TATTTAATTAGAGCGCAACG
AGAAATTTAATTAAACCACA
CACCTAATTACATTAAACAA
CTGGTAATTTAATTACGACC
TATTGAATTAATACCATTAC
GCTCACGCCCATGTACTCAA
TAATCGAATTAAGTGTACCA
ATACTGCACCCGCTCCGAAG
ACTAATTTAATTAGAGGTCC
GAACCTTCAACCCTTCATTC
CCCACTCTAATTAGGTTAAT
TTAATTAAATTATAATTTCA
TTATTTAGACAATTATGCCA
TTAACTAAATTACAATGGGC
CTAATTTGATTAGAACCGCG
CTAATGTAATTACCGCTCGT
AATTAATTAAATTAATTTTG
TTTAACTTAATTACCTGCAC
GTTGTATGGACTAATTCAGA
AAGACCTACAAAACCGCTCC
CAATATAATTAAATTAAGTA
AAACTTATAACCAAGTTACC
GCCATTAAATCTAATTGCAG
TTTAATCCAGTTACAAATTA
TATTAAATTAACCGTCGTTA
CATTATAAATGAATTTGACT
TTAATTGAATTAATGGCGTA
CCAACTAATTAAATTAGTAC
TTCAATTAATCCAATTACCA
GCCGATAATTTAATTACCCG
ATGACCGCGCGAACCCCTAA
ATAATTAAATTACGAGAATA
GAATTAATTAAATTACACAA
TATTAAATTAGCCTTCCTAC
GTAATCAGATTATACTATCC
ATGTAATTTTATTACGCCAC
CCCAGTAATTATAGTAAAGA
AGCTACCCGATTCATTATCC
CACACTTCTATCTAATTACA
TAATTCAATTACAAGGTTCC
CTAATTTAACTACCGAATAA
GACGATAATTAAATTAGAGT
TTTAATTAAATTAGTCCATG
CATTGATTTAATTAAACAGA
AAATAAATTAACACATCACG
ATTTAATTCGATTGAATGCG
TAACTTGATTTAATCGCTCA
TTAAAAATGCTCGGCCCACC
GCTAATCGAATTATAGTCAA
TCAATCCAATTACATCGCCT
CCGGCATAATACCATTAATC
ACGTTATAATTTGATTATGT
ACGAAATTAATCTAATTAGC
TCGTAATTGAATTAGAACCT
GAATTGCTCCACCACTCAAT
CTAATTCAATTAATGCGAAA
ATACAACTAATGTACTTATC
TAATTAAATTAAGCAGACCC
CTCTCAGCAAAGTATTTAAT
TAATTAAATATGTTATATCA
CAGCTGTAATCAAATTCCTA
AATCTAATTAAACAATGGGA
CGACACTTAATTAAATTAAG
AAACCTGCTAATTTAATCAC
GTATAGCTGACCCCGATTAA
CGCATAATTAAATTACCCCC
TAATCTAATTAATTACTACG
ATAATCAAATTATCTGAATT
AAAAGCCCATCTCGTCTGAC
GATAATCAAATAGATAACCG
TATTAATCGAATTTACCTAG
AACTGATTACGGGATCACCG
ACATTAATTCCATAAATCAA
AGTTAAATAAATTGAGATAC
ACTTTCCTAAATTAAATTAG
CATAATTATATTAAGGAAAT
CTCCGCTTACTACGACAGCA
AGTCCTTAATTCAATTAGCC
AATTTAATATGCGAATTACT
TAGCGCCCCTAGACACAGGC
ACCAATTACATGGGAATTAA
TAAATATCATAATTAAATTA
GCACTTAATTTGATTATATA
TATTCCTAACTTAATTAACG
CCCTGTTCAGAGCCGTGAGC
TTATTCAATAACCGCATACC
CTAAAATGTAATTAAATTAA
TAGACTAATTTGATTAACGC
GGCACCCATGTTCAATGACC
CGTAATTATATTTTCCGGGC
TGATTAATTAGCTATCAGAC
TACCTTAATCCAATTTAGTG
CCGTACCCTTTTTACTAATT
TCTGCCGCACTGAAAAGTAC
GATAATTAAATTATGATTAT
AAGTTTAAATTCAATCAAAG
TGCCCTCAGTTCAAACGCGC
CTGAGAACCCCTCTACAGTA
CAGACCTAATTAAGTTAAAA
AAAGATAAATGAAGACGATG
TAATTAAATGACTCCCTATA
AATTTCATTATAAGTAAATT
AATTATTGAAATTGAATAAT
CATTAATGTAATCAACAATA
TCAATTGAATTACCTTCCCA
AGCTAATGCGGTTAGAGGCA
AATATAATTAATTATCATAA
GATATTTCTCGCGGAATCAC
GAATAATTAGATTAGATAAC
ATTCCACCTAATTTGATTAT
TAACAAATTTCCCCGGAGCT
AAAACTATAATCGGGCTCGA
ACCCTCCCCAAACTATAGTG
TAATTGAATTATCCAAACAG
TAAGCTTCATTACGCACTCA
ATAATTAAATTATCCTCTAT
GTACCCTAATAACCGACACA
TAATTGAATTACGCTACGAT
ATAATTGAATAATTCGGTCC
GTAATCTAATTACCGGAAAT
CCGTAATTAACCTCTCGATT
ATTACTCAATTAAACTCGCA
GTTAATTAAATTAAACTTCT
CCCTAATTCAATTATACCTA
TTAATGAATTAGCAACTTTA
GATATAATCCAATTATACCT
GGGTGATTAATTTGATCATA
CCACTAATTGGATTATAATT
ACCGGCCGAGGACCGCCCTC
ACCCCTATTCCGCCGTGGAG
TTATTAAATCTAATTATCAG
GAATACCCTAATTACATTAA
CTTATTGAATTAAATTACTA
TAATCCAATAACTGCTTGGA
TTATGGCTTATATAGTGCTA
AATCAAATCGCCCCCAAATT
CAAAATTAATTGAATTAACT
CAGGCACCTAATTAAATCAA
TAATTAAATAATGAAACGAT
TAGATTAACTAGTCTAAATG
GTGATTAATTAAATTACGCC
ATAATTGGATTATCCATTGT
TTAATTCAATTACCTCTGAC
CCTAATGTAATTCCATCAAG
ATTACAGCGTTCCTGCACAA
TTACGAACTTATGTATTGTC
ACCAAACCACACTCGGCGCC
ACGCGCATGATTAAATTAAA
CCCAACGAATACCAGCTAGC
CAGCTAATTAAATTAATGGT
CGCTAATCTAATTAGCCATC
CTACACTGCATCACAAGATT
TTAATTTAATTAAATACGAC
CTAATTCAATTACGCATATA
TAATCTAATTTATCGTGTTG
AATTAATCAAATTATACTCA
GCTAATTCAATACGACCCTA
CTATATTAATTAAATATACT
ACTATCTTAATTGAATTAGC
ATTATAGTTTAATGTAATTA
AGTAATTTAATTAAATTACA
TCTGACTTAAATCAATTAGC
GCCAATTTGATTAAAGGCTT
ATAATTAAATTATACCCGAC
CTAGTTAATTAGATTTGGAA
CTCCTTATTTAATTATATGA
ACCGTAATTAACTTACCAAA
ACGTAATTACGATTTCCACA
TAGTATAGTAAATCCAATAA
GTCAATTTAATTACAATCCT
GTAAATGATCTACCGGATTG
AGACTAATTATATAAGGTTT
TCGGCCCTCTGATGACGCAA
TGCCAAATTGAATTAGCCCG
TAAATTAAATTACCAATCTA
CCAATTAATTAATTAGGCAG
ATACCTAATTCGATTATCAT
GTAGTTAATCCAATTATCTA
TGACGATAATTAACTTAGCG
TAATCAAATCAAATTATAAC
AGTAATTCTATTAAACGTCT
ACCGGGATAATTGAATTGGT
GCCAATTAATTATGTAATTA
CTACTAATTTAATTTAATAT
ATCAAAGTCACCAACCGCTA
GTAATTGAATTTACGTGACA
TAATTTAATTAACTTGCTGA
TTAATATTATTGGATTATGT
AAGTGACAACCATCTTCGCC
CAGCCAGTTATTATATTATA
CTATCCTGCCGCCTTGCTAC
CACATTTAATCTAATTTACA
TCGTAACTCTAAAGTTGCTG
TAATTGAATTAAGCTAGAGA
GAATATCATGCGCCTAAGCG
TTAAATTGGATTAAATGAAC
ATAATAATTAGTTAATTAAC
ATAAATCAAATTAAATTAAT
GATATAATTAACTTAATTAG
CCCCGCTATCTTAAGCCTAT
AATTTAATCAAATTATCTCA
TGTAAGTAACCCCGACTCCC
CCCGTAATCTCATTAACCGA
TTAACCCCAATTAGATGCAC
CCGCCCTCTACATTGTAGCT
GTTAATCCAATTAGAGCCAA
CTAATCAAATTAGTGTACCA
ACACAAACCAGATAATACCC
ACTTACCATAATTAAATTAC
CTAACTAATTAGTAACATTC
TTATCAATTTAAGCTCTGAC
CAAATTAAATTATTGTCCTT
GTTAATTCAATTATAGCTAG
ACAGCGCCACCATCTTTATC
ATCAATTACATCCTTTAACT
TATGAATTAGATTATCTCTA
CGCCTAATCAAATTATCGCT
ATAATTAACTTACACTTCCT
CCGACGCTCTAATTAAATTA
TAATTAAATTAGAAGGTCAA
TAATTACATTAATTCTAGCT
ACCGTAATCAAATTATCTTA
ATAATTGAATTAGCACAGAT
AGCAAATTTAATTGAATAAG
AATGGATAATCCAATTAACA
CATTTTTGAAAACTACCCTA
TTTAAATAATTCAATTAACC
TAACCCACTAATTTAATTAC
CCTTAATGGAATTAACCCAA
ATAAATTCAATCATGACCAC
CAGCCATAGTTTATTAAATT
TTTAACTTAATTAAGGTTTG
GTAACTACATAATTGCTTAC
TATTAACCCAATTAAAATGA
TAATCAAATTATCCTCGTCC
TGCTAATACATTAGAACTAC
CTTGCTATAATTTAATAATG
AACGAAATTAGATTATCACT
AAATTAATTATACAGGCCCA
ACATAATGCAATTAGACGAC
CAACCTTAATTTAATTAAAG
ACTGATAACCTAATTATCCT
CTAATTGAATTATAGGGTAA
TGGTAAATTAATTAATCTGC
TCGCCCTTATAGCTTGGGTT
ATAGTTAATTATGATTAACC
CTACCGTACACACAAACTGG
AAATCGAAGGCAAAGTATTA
ATAAACCTTATTAACTACAA
ATAATTTAATTAGCTGAAAT
CGCCATAATTTAATTACTCT
AACTCTTAACTCGATCATGG
TAATGATAATTACTCAATGC
GTTTCTAAATTTGATTAGGC
TTATAAGATTCAATTTATAC
AATAGATTAATTTAATTAAT
AGCCCATGGCTACACTCTCC
ATCTAATTTTATTATCTTGC
GTTAATTATATTAGAACTCG
AGACTAAATTAATTAACTAC
GTGGCTCTTGCATGGCTATA
GCGGAACCCCCACTTCTCTT
CACCTAATTAAATTAAATTT
CCCGATAACATAATTATAAC
CAGTTAATCTAATTACACCC
ACAGTAATCCAATTATCTTA
TAATTACATTAAGCTATGCT
ACCATAATAACCGTGATGTC
ACCATAATTAGATTAATCCA
CCCCAAGTAATAGTACGCAA
CACGGTTAATTAAATTAATG
CCACTTTAAATTTAATTATT
CAACCACTAATTTAATTATT
GCTGGTGTTTACCACCTAAC
TAAGTGAATTAACGAACGAG
CCCCAAATTAAATTACCATA
GAAGATGAATTAGGAATAAG
ATAGCTAATTTGATTACGAA
ATATTAGATTAGCTGCAAAG
CAAGCTTTTCCGCACTGTTG
GATTAATTCGCTTACGGGTG
GCTTAATCTAATTACAGGGG
GGGTAAACCTATTATCACCT
ATCTATGTAACCCATTAATC
GCTTAATTAGATTAATGGTG
ACTCTAATCATATTACGTAT
GCCTGCTCAAATTAAATCAA
TCTCGCACTAATTTAATTAT
TCAATATACTGAATTATCTA
TTTAGTAATGAGATTATGGG
ACGGCTAATTAGATTATGCC
CAAATTATATTACCCGTGCT
CCAATAATCCCATTCATAAA
GTACTAATCACATTACTGGC
ATAATTAAATTAATGGTTGG
TACCTTAATTTAATTAAATT
CTGTAATCCGATTAAGAAAC
CGAAGTCAAACTTTAATTAT
GGCTAATTAGATTAACAGGC
CCATAGGAGCCGCATTCGCG
ACTAACTAATTTAATTTATA
GCTAATTTGATTAACAGTTT
TTAACCTCATTACCTGATCA
ATTAATTAAATCCCAAAAAT
TTAACTTATTAATCCATTTA
CCCGATAATCAAATTATACA
TAGCTAATTAGATTAATCAA
ACTTAATTTGAATAACCGCA
CTAATTTAATTAAGAAAGTA
ACTAATTGAATAAGCCAACA
GCCATATTAAATCAAATACT
CTTAATTCAATTTAGAACAT
TATAGCAAACGAAACGATCA
TTAATCCAATTAACCTAACT
TACTGATAATTTAATTAACA
TTCGCCGTAATTTCATTACC
CAATGAATTGAATTAACTAT
TCAAAACTAACTGGATTATC
ATTAATCCCATTATAGACGT
AAACCAAATTACGCTCATAG
CTAATTAAATTAAATTAAGT
ACGTAATCCGGTTACGAGAA
ATAATTTGATTAACCACCTT
GTGTTAAATTCGATTATCCA
CCCATATTAATTACATTGAT
TGTAATAACATCAACACGAC
AAAACTAATTAGATTACTTG
TAATTGAATTTGAAGAATCT
ACTGATCAAATTACACTCAC
GCTTAATCAAATTCATCCCC
TTTGCCTGTAAAACAAAAAA
AAGCAGCTAATCCAATTAGT
GAACATTATTCAGATTTCGT
TAATTAGATTAACCTCCGTA
TCGCTGTAACTTAATTAACG
TCTAATCTGATAATCAATCC
TGAAATAAATGAACTAACAC
CACCTAATCTAATTACATTC
CATTGCCCCAACGGACGTCT
TTTCAATTAAATTATGGGTT
GGAATTTACTCAATTAATTG
GCTAATCGAATTAGTCCATA
ACCGATAATTAATTAACGCG
CGCCCAGCAATTTAATTAAC
TCCCGATAATGCAATTAGCG
TAATTTAATTAGGCCTACAC
TAATGCCTCCCCTGAACCGC
TTTAATTAAATTACTCAACG
TAACCCAATTACTTCACATG
CACCTCTGAATTAAATTAAT
TACCTAATCTAATTGACGCT
TTCCTGCGCTTTGCGACGAC
GAACATGGTAGCTCATCTAC
AGTCTACACAACGATAGATC
CAAGCGCAAATCTAGGACTC
GATAATCAGATTAAAAAAAA
AATAACATGATTCCCTACGC
TAATCAAATTACAGCGCAAA
GGTGCCTAATTGAATTAACT
ATAAATTGGCTTATTACCGA
TAATTAAATTATGGCCTCCT
CAGAAACTCAACATCTGCAT
TGCTTAATTAAATTATAGCA
GCTCGGTACTAAACTTACCC
CGTACCCCCTAATTGTATTA
GAAATTTAATTTAGAGCTCC
CTTAATTAAATTAATTTCCC
TTACTTAATCTAATAATCAG
CACCCTTAATTAGGTTAAAT
GGGTATTTAATTTTAATCAA
ACAATTACTAATTAAATTAC
TAATTAAATTAGCAGGGTTC
TAATGCACAATTCTAGACTG
CTAATAAATTATGGCCACTC
CTAACCCAATTATATCACTC
AATCATAAACAAATGGTCCG
GCACCGCAGCATACTAGACT
CTTAATTAAATTAGTGCTAT
TAATTAAATTCGCTCGTTCC
CCGTGACATAGGCCAATTAC
TTTAATAAGTGAGCATGGCA
ATGCCAGCCTCCTCACCCAA
TCCATTAATTTAATTAGCAT
TAGACACTCATTGCATCTTA
CAATATTAATTAAATTACAT
GAATTAATTATGGTCGCCGC
TAACTAAATTACCAGTTTTA
TAATCTAATTAGATCGGGAT
TTAATTAATTAACCCCAGGC
TTGCCTTAATTTAATTAGGG
TGTAATTAAATCAAGCAATC
CTTAATTGGATTATCCATCT
GATAATTGAATCACCTTAGA
AAATCAAATTATCATGCGCC
GTAATCAAATTACTCCCGAG
TGCCGATCTTAATTCCATCA
TGATTCAATTACGAGTCATC
GGAGCATTAATCTAATTTAT
CCTAATTAAATTATAGACCT
CAAGCTAATTAGATTATCCC
TCATAATTAGATTAACATTA
AAATCTAATTACATCTACGT
CCACCGCCCATTAACCCAAT
ATAATTAAACCTGGTTACAA
TAATTCAATTAACTTCCCCA
TTCATGTAATTAAATTATGC
CAGGGGTAATTAAATTATTA
CCTATTAACTTAATAACAAA
GTTATCTAATTTAAATAACC
CCTACAACGGCATTACGCAA
GATAATCTAATTATTCCGCA
CTCTATCGCGCTTGTGCCTC
TTTAATTAATTACTAGTTTA
CTTAATCCAATTAACACGCG
TAATAATTACAATTACGCTA
TTAATTTTATTAGCATGCAC
TGATTAATTATGTTATGCCC
AAATTAAATTTCGGACCACA
ATGCAATAATTGCATTAAAC
CTAATTTAATTAAACTCCGA
TATAATTGAATTACAATCAC
TAAGTGATTATACTAAATTA
GGCAAGTGTGATCATATTAA
AATGATTCAATTAACAATGT
GTAGAAACTAATCAAATAAT
CTAATACAATTAGCAGTATA
CTTAATTCAGACTTACCTAT
GCCCTATCCAATTATGAAGC
TATTCGATTAACCATCTCTA
TAATACCGCGCGATTCACGC
TAAATGCATTATACTTTACA
CCCTTAATTGAATTAATATA
AATTACATTATCAGGGCCTA
GACTAATTAAATTATACTCA
TAACTAATTAATTATTTCCC
ATAATTAAATTATCAATACG
ATTAATTGGATTACCTCCCT
GCGGTGCAATAATCGAATTA
ACACCTAATCCAATTAAGCA
TAATTTAATTATCCCCCAGC
CTAATTAAATTGACTTCGTC
TAATTGAATTATGACCAAAG
TGTAATCAAATTATGAACCG
CATAATTAAATTAGCGACAA
CCGCAATAATTAATTTATTG
CTAATCTGGTCCATTAATTG
CTTAAACTAATTATGTGCAT
CGTACTCAGTGTGCAAATAA
CATTCAATTAATTTGCATAG
ATAATTTGATTAGTGATCTT
AAATTCAATTACAACACGTT
CAATGCGTTGATCTCATTAC
TTAATTCAATTTAGCATCCG
CCCTAATTAAATTAAGGGCT
GCTAATTAATTCACAGGATT
CTTAATCTAATTAATCTTTA
GTAATCAAATTACGCAGTTT
AACGACTAATCGGATTAACT
TAATTAAATTAACGTCACTT
GCAACACATGATTCAGTTAG
ATTCACAGACCTAACATATC
TGCAAATTCGATTAGGCTCC
AGGCAAGTAATTGAATTAAG
GTTTATTGAATTAGCATTAC
AGTAATTCGATTATAGCGGT
CACTCAAAATCAAATTAACC
CCCCATGATTCAATTACTGA
TTAATTAAATTAAAGCTGTA
TAGTAATTAGATTAAATCAG
ATCTAATCACGATAAAAACA
TATTTGCCACAAGCCCCCAA
TAACCGATTAATTCAATTAT
TTAAAACCTTGGTTCACGAT
TAATTTAATTAATTGCCCAT
CAATTAACATGGCTTACTCT
AAGACTAATTACATTACCCA
AAAATCCAATTAGTACCCAT
AGTTAATCGGATTATGACTA
CACCAACTATTTAATTAACA
GCCAGTAATTAAATTAGTAC
TACATAATTAACCCAAGCGA
GTAATTGAATTACAAACAGG
CCGAGTAACTTCATTTATAC
GTCCACCACCCACCAGCAGC
CCGGTAATCTAATTTTTCCA
CTCGCCCACGCGGAATCACT
ATTAATCAAATTATGAATAA
CAAAGTAATTAAATTATATG
CCCTTTCTTATTAAATTAAC
TCATTTAATTAAATAACGCG
CTTACCTAATCAGATTATTG
TAATTTAATTATGCCCACTC
CCTAATCGAATCAAGCCCTC
ACAACAAAACTCTCTTTATC
TTACCCTTAATTGAATTACA
AACCAATCAAATTAAACGAT
ATAACGTAATTTTATCCAGC
TAATTGAATTATTAACCTAA
ACTGTATAATCTAATTTACT
CTAATTAAATTAAACGACAG
TTAATGCAATTGATGGACCC
CATCCAGCATCTAACAATCT
CATAATTTACCTTATTTCTA
TCCTGACTCAATTTAATTAA
CTTCATCTGCTTACCAACTC
AGACCGTAAAACTAGGATAC
TGATTAATTAATTATGGCTG
CCAACTAGCCTGAACGCCCG
TAATCCAATTTGCAAATAGC
GCTAAACTAATAATACCCCC
TCCACCTTTAATTGCATTAC
AATGCAATTAAATTAGAGCA
TCGCGGTAGTCTTAATGTGT
AATAGTTAATTGAATCATCA
TTCCGGTGACCGAAGCCACC
TGAGCCGCTGTACTCACTTT
CAAAAAAACCGGTGTTCCAT
ACGCACTCCTAATCTAATTA
TAATGAAATTAGCAACAAAT
CACCAAACCGCGCTTCCAAA
CAATTTCAATTAACCTTCCA
ATTAATAACACCCTTATTAT
CCTTATCTTAATTGGATTAA
GCCATAATTGAATTGTCGCC
TGACAGATCACAAGCGTTTA
ATAAAACAATTTAATTAAAT
CAATTTTAACAACCTATTGG
CTATAATAAGATTATTCAAC
TCAATTAAATTACCAGCGCG
CCGTATTAGATTAGATTAAG
CGTAAGTTCAATTATTTGTC
ATAATTGAATTATAACTCTT
AAACGGCATAATCCGATTAA
TCAACTATCCTAATCAACCA
ATAGGGCTTATCCAATAATC
TTTATTACATTATGTCTCTT
CTGAGACAATCTAATTAAAC
GCAGACGTAATTTCATTAGA
ATAATTGCAAAATCTACCAA
GCTCTAATTCCATTATGCCA
GCCCCTAACCCGACTACCAA
TTTACTGGAAACCTTTACCA
TAATCAAATTATACGCCCTG
CCTCACTAATCCAATCACAG
ACTAATTCAATTATAGGCAC
ATTATCAGATTAGCTGAATA
CTAATTTAATTAACTATGAC
ATAACCTAATTAAGAACTGT
AACAACATTAATCTAATTAG
TAGAATCAATTTCAATATAA
AAAATTAATTAAATAAGTGT
TAATTATAATAATAGCGACC
TAATGTGATTAGCTTAGTTC
ATAATCAGATTACGTATTCC
ACAAATCCAATTACACGAGC
AATACTAATTAGAATACAGT
CAATTAAACTAATGAAGCTA
AGCTAATTGAATTAAAAATT
CCCTTGAAACCTCGCCTCTA
TCCATACTCCCTTAACTTTC
TGACCATAATTAAATTAAAG
TCCTAAAACACTTAAACAAA
GATTAGTAATTAAATTATCC
TCATAATTAAGTTACGATTC
TACGGACCAAAGATGTATCA
TCAATTGCATTACATAGAGT
TTAATTACGTTACGAAACTT
CAGAATTAGTTCACACAGAC
CCCGCCTCCAATTCAATTCT
AAAAGTTCAACCACAGTCGA
CCAGCCTTCAACTCCCCACA
ATATTAACTCGATTATCTTG
TGCTTAATCTAATTATCGAT
TTAATTATATTAGAACACTG
AGTAATTAAATTACGTCAAA
GCTTAATTCGATTACACCTC
ATAATTTAATCTACTGGTAA
TAATTAAATTATGCCCCATT
AACATAATTATATAAGAGAC
GAACTATAATTTCATTACTC
ATTAATCCAATAATTGTATG
AAGCAATTTTACATTCAATT
ACCATAATTAAATTATAGAT
TCTCAGCTAATTGCATTACC
CCGAACCTAGAACCTTATAA
TAACCCCCTAATCTGGTTAT
CATAGCAAACCACCATCGAG
ATCTAACTTAATTATATATG
CAACTGATTAATTTACGCAA
TTAATTTAATTAAAGTGCGC
ACCGATCAGCGCTTGCATCG
TTATTAAATTATTACAGCTG
CATGCACTAATTAAATTACT
TCACAATAATTAGATTAACA
ACCAGCTAATCAGATTTGTG
GCTAATTGAATTAGATTGTC
CTAATCCAATTACACAACTA
CTTATTTGATTAACTTAATT
TGAATAACTGATTAGATTAT
TGATCCCCATAATTGAAATA
TAATTTGGTTAAAACCTGGT
GAGTATTTAATAAAGGCGCC
TATAACTTAATGCAGGGTCT
AAACGCAATTCCCGGAGCCC
TGCTTAATTAAATTTGATTC
ACAAAGGCCCTACAAAACGA
TATTGCCCTTAACCAAGGCT
CCTAATTACGTTACCCCTTC
GTTAATCTAATTGTGCGATC
GAATAGTTCACTACCACCGC
CGGTTAATCTAATTACCCTT
AAATGTAATTCTATTAGTGG
TCAATTAATTCGATTACAAC
ACAGCTATTAATTAAATTAA
CATAATTCAATTACGATGCA
TGCTGACCGCAGGTCGAATT
TAATTAAATTATGCCCGAAC
CTCGAGACAGAAATTACCTC
ACTATTGAATTAGTTAACAA
TTTGATTAATTCAGTTAGCT
ATCAATTAACCGCCAAAGAG
GTAATTAAATTAGGTGCCCG
TAGAATTTGATTATTCATAC
AATAATCCAATTAAGTACAG
GCTAATTGAATCATCGAACA
TATACATATACGAACGGCAC
GCCCGATAATCAAATTTGCC
ATCTAATTAAATTAACACCT
CTAATTACATTTAAACTTTA
AATAATTAAATCAAGCACAG
TTAATTGAAACTAATTAAAT
ATAATGAAATTAGACCTATC
GGTTAATTAGATTAGCCACA
CACCTGATAATTAAATTAAC
ACCATTAATTAGATTAACCC
CATTAATCTCATTAAGGCCC
TCTCATCCTCTCGCATTTAT
AACTAATCTAATTAAACCCC
ACCCTTAATTAAATTTACAC
ACTAATTTAACTAAGAATCC
CATAATAGAATTATACCGTC
TGATTAACCCAATTAACCCC
AATACACTGACTTTTTAAAT
TCTTGAAGAAATTGAAATAG
CATAAATACTGCCATATGCA
GAAATAAAATCGGTTGACCA
AGGTATTAGATTTCCCAACA
CTAATTAGATTAGCGGTCCT
GTAAATTAATTAAATTACTA
TCTATAATTAAATAAGCGAA
TTATGCACCAATGTAATTAG
TGCCTAACTAACGTCCGGAC
TAATCCAATTAAGCATTGCT
TTAATTAGATTAAGATTCCC
ATAATCCGATTAAGACATCA
TGTAATTAAATTATCACAAA
GAGTCTAATTGAATTACAGA
GACTGATTGATTAATGAATT
GAGATTTAGTTAATTAATGC
TGACAGTTTAACCTAATCCA
ATAAACTAATTACTCATTTA
CTTCCAACAAGAGAAGCAAC
GTGATAAATTAAATTATATC
AATACTTAATTTGGTTAACA
CTAATTTAATTAACATGACC
TATTCAATTAACCCTACCTA
AACAGTTATTCAGTTAATTA
GGATTTAAATTGAATTAGCT
GGCGTAATTCAATTAACGAT
CTTAATAGTCTGCTTAGCCT
ACGATCCTTCCGGACAATAA
TATTTAATCAATTCAGCCTA
ATTACTTTAATTGTATTACG
TAATTTAATACTGAGTCTCA
AACAGTATAATTCAATTAAG
CCCGCCAAAGCCGCAATGCA
ATAATTAAATTAAACCTACG
GACTAACTAATTTAATTATG
TCCTAATTAGGCTAAAGCCG
TAAACCAATTTAATCAGGTG
AAGCTGTAATTAGATTAAAT
CCAAACGAGCCTGCCCGGTT
CATAATTAAATAAACTTTTT
GTATTCGAATCCGATTAATG
GCAGTAATTAGAAATTATGC
ACATGCTAATTAAATTAAAC
TTCAAATTTAATCAAGCCAA
GCGACTAATTCAATTAAGAA
TAATTACGTTACACGCTTAA
CCCAGATAATTGAATCAGCA
TAATTAAATTACTAGCAAAC
GATAATTACATTTCCTGATT
CCTCTAATTCGATTACATCA
ATAACCACTACCTGCCTCCC
TAATAATTAAACCTACGGTT
CAAATTACATTAACACGTGC
ATCTAATTAAATTAACAAAA
CCAATCATAGCTTGAATTAT
ATTCAACGTAAATAATTTAC
GATTAATATAATTATTGCGG
GTAATTAAATTAAAGTACGT
AGCACACTTAATTAAATTAC
TAACTTAATTTAACTACATC
GCGTAAATTCCATTAACCTT
TAGCAAATTATAAGTCGTGC
GAAAAAGTAATCGACCCTAT
ATCCCGTTAATTCGATTACG
CCTAATTAAATTATCCGTAC
ATTAATTAAATTACGAAGCA
CATCTGCCCACTTAATCCCA
ACTAACTAAATTATCAGGAC
AATGTATCCCAGTGAAAACA
ACCAAATTAAATTAGACCGG
ATAATCATAATCCAATTAAG
CGACTAATCCAATTACATGT
GTACCTTGGCCTTTTATATA
CATCATAATCAAATTATTAA
AAGCTAATTAAATTAGAGAC
ACTTAAATTAACTAGATTAA
ACACCTGCATAACCAAATTA
AGATAATCAAATTTCCCCAA
ATAATTAAATTACGGTGGGA
TTTGGACATAATCGAATTAT
CAATTAATTAATGCACTCCT
CCACCAACTATCAACTATTC
GTAATGAAATTAAAGGCCAC
TGATAAATTAAATTAGGGTA
ATCTAAATCTATTACTCGGC
TATAACTAATTAAATTACCT
CTAACCAAATTCGCTTTTAT
CCTAATCGAATCACCAACTT
AGGCTTAATTGCATCTACTC
ATGACCCCACCACACGCGGC
CCTATTCAATTAACCAGCCT
ATTAATGCGATTAATAGCCG
CATCGTAATTAAATTACGCT
CATGCCCCTTATCCAATTAT
AACCTAATTAAATTATATCT
TTTAATCAGATTATCTCCAA
CAAATTTAATTACATTAATC
ATTAATGAAATTCCGCCCCT
CTTAATCTCATTACACCATA
CGATTAATTAAATTAGGGCC
TAATTAACTTACCCGGCCAA
CTTTAATGTAATTATACCAG
TTAATCCAATTAGCGCACTT
CTTAACTAAACCATCCCCCT
AATTGAATTATCATCACACT
TTTATTAAATTAATATAATA
CTTAATTAGCTAAATAAGTT
TGAGGGTAATCCAATTACGA
AGATATGACACCGCCAACCC
TTAATCGGATTAATGCACTG
ATAGCCAAATCGAATTACAG
ACTTAATTCAATTACTGAAA
TCTAATCAAATTAAATCATA
ATAAATTTAATTAGACTATT
ACTAATTGCGTTATTATAGA
TAATCTAATCAGATTACGAG
TAATTAAATTAAAGCAGTGC
AAATCGAATTACTTTCATAA
TCTAATTAAATTTCACCCTG
TCCGTAATTCAATTAGACCA
GGTAAGTCAATTACCCATCT
CCGAATTAATTAGATTACTT
TAACTCAATCAACGCGCGAC
TGCCTAAACTAATTATCCGG
CATAATCACATTAGCACAAT
TCTGCTAATTCAATTATACA
AAGTAATCTTATTAACACCT
TAATCAGATATGTTTAGACC
TACGACTGTCGTTCAACATA
TAATTAAATTAAATATCTCT
AAATGTAATTAACGACCTTT
GGCACTCGGCCAATCCAAAT
TAGCTAATTAAATTATCCTA
TAACCTAATAGATTAATGCT
GTCAATAATGTAATCGACTT
CAATTAATCTAATTAATAAT
AGAACGAATCAGATTACTGT
GTGGCTAATTAGATAACCCA
AACCACGACCACAGAATTGC
AATATTAATTAACGAAGGCC
TATAATTCAATTGATCTCTG
AACCCTAATTACATTACTAG
CTAGTAATTAAATTAACCGG
GAAACAGGCGGATTTACTTA
GAGTGCAAAATTACATTAAT
CCGAGTCAAATTAAATTGGA
CGGTAATTTAATTAGCCGAC
TAATGAGATTAAGGATCATT
ACAGACTTAATTCAATTACA
GCACCGCTAATTAGATTACT
TATACATAGATTAGCTAATT
TACCTATTCAATTAAGTGCT
ACCCCATAAAAATAAATTAA
GCCCTAATTAAATTATCCTT
CGGACTCTTAAACGTCGTAG
CTCGGTACAATTAAATTTCG
TGGGCAATGGCAATAACAAG
AATAGACAAGCGAACCCGCC
TCTGAATTCAATTAAGATAA
ACAACCTAGTCTAGATTCCC
CAATTTAATTAACTCCCACT
TGACCAATTACGAGAACATT
TAATATCATAATCTAATTAC
TAACTTGATTATGGTCAGCC
CTCTAATCTAATTTATCAGC
CGATAATTCAATTCAGTGCC
CTACTTAATTGAATTACATA
CGAATCATACAGCTCTAACA
TGTTCCCTAATTCAATTAGA
CTAATATCAATGAAATCCCC
CACAGTACCAATTACATTAA
CGTAACTAATTGGATTAGAC
TGCGAAATCATATTAGATTG
AAGAAGTAAGCTCATGCTGC
ACGGTTATAAACTCAATTAG
AATGTGATCAGATTAAATTC
AACGTAATTATATCGATTAC
TGTAATTAAATTAGGCCATA
AACTCCATAACCCCAACAGA
CGCCGGCCTAATTCAATTTA
CCACACACATAGCACCATTA
TATCATAATTAGATCTAATA
CGAACACTCCTTGCATATGC
ATAATCAAATTATCCAATTA
GCAATTAACATGTAAAAAGA
TATTAATTAAATTTGAACTT
AACCGAGAATTGGATTAGAG
CCGAGCTAATTGAATTATCC
CCCCAATTTAACGCGATTAA
ACCTCAATTCAGTTAAACCG
CCAGAACCCCCTGCGCGAAT
CACCTAATTTGATTAACGCC
CAATGCGCATAATTAAATTA
TTAGATTAGATTAGTCACAC
TTAATTAAATTTATGTTTTC
GATTAATTAAATTATTACGC
GATAATTGGATTTGATGGAA
GTCTCAAGGCCCCTACCATT
CATTGAATAAATCGTATTAG
TAGCTTAATGCCATTAACGA
GACTCTAATCCAATTAACCC
GCGCATAATTGAATTATGCC
AATTAAATTAACGCATACGA
GAACTAATTGAATTTCGTAA
ACGTTAATTTCCACACGTAT
AGTACAGGACAGCTTCTTCC
GGCCATAATCGAATTATGTT
CATTTAATGGAATGCTAACT
GCGCCCCCTAATTTTATTAC
TAAATCAATTACCCTCGGCA
CTCTTTAATTGCATTAAACC
ATAATCTAATTACCGCTACC
GATCTCCTAATCTAATTAAG
GCTTTATCCTGATTTAAATA
AATAAATTAATGTAATTAAT
GGTAATCTAATTACCCACTG
ATAATAGATTATCCTACTGT
ATGATGTAATTAAATTAAAC
GAACTAATTAAATTAGCCCG
TAATTAAATTAACGACCGGT
CTAATCCAATTAGTTCCTAA
GTAATTTAATTTACCATGTC
TAAACCTAATACCCGACCCA
GTCCACACGATCAAAGCCAC
AGGATAATTAAATCACCAGT
TTAATTATATTAGATCTACG
GAACTAATTGAATTAATTTA
TAGAAGGACTACACACGCCT
CGTGCCAGCCTCCAACGACT
CAGGTTAATCTAATTATGAA
CCATCGCACTACTTATCTTG
TACCTAATTATTTTACTCTT
ATCTAATTGAATATCCTAAA
TAATAATCAATTACGAGACA
ATCATTTCAACCCTTTACCA
ACGGTACTAATCTAATTTTA
CAGTCTAATCTAATTATTTT
GCTAAATTAAATAACGAATG
GATGCAACTCGTTAATTTTA
ACTAATTGAATTAAATTCTT
AGTCCTACCCCGATGCCCCT
ATGCGCAAACCCCAGTCGCA
GATGATCATAACTCGATTAC
GATTTAATTATTTCTGCACC
ATAATTAAATTACCAGAGCA
AAAATTAAATTGAATTACTT
TGCTAATTAAAATTACACCA
AATCCCCAATGAAGACCAAC
ACAGTCAACTAGTGCCCGTC
GCTAATCGCATTCAATCAAC
ACATAATTAGATGATACCGC
AGGCCGGGTCAATCGCATAA
CGTTAACCAAATTAACCCAC
ACCATAACTGAATTAAGCCC
CTAATCAAATTAAAGCTGTT
CAGAACTACTTTCACCGACT
CGTAATTAATTTGGAGTATA
AATAATTATATTAAATTAGC
TAATTGGAGATTCTTACCGT
CAGTACCCCAGTTAACCACA
TATAATTAGATTATCAAGAA
ATGATCCTAATTTAATTAAC
CACGAGCGGAGCCAAATCCA
TAATCTGATTAACGTTCAGC
GATTATAAATTAAATTAAAC
AAGCTAATCGAATTATGCGA
AAATCCCATTAGGCCTTAAA
CATTAATCGAATTTAAACAT
TTTGAATTAATGGCACTATC
CTACCAAATTAAGCTATAAT
TTCGCTAATTGAATCTGATC
CTCTAAATGCTATTAACGTA
GATTAATTAAATAATATAGA
AATCCAATTACATGAAATTA
CAATGAATTAAATTAACAAA
TAATTAAATTACCCGAGTCG
ACACCATTTAATCTAATTGC
CCTAATTAAATTAACTACCG
GTTAATTAAATTACGATGCG
AAGTGGACCAGTATCCCACG
TAATTAAGTTAATTCAAATT
CCCTCTTTCTTATCCCTGCA
ACTGGACAGTCAGCCCCAGA
AGACGTTAATCAAATTAGTT
ATTAATTGCATTTGATGCAC
CTACTAATCCAATTAGCCCC
CTCATAATTAAATTAGCCAA
ATTAATTGAATTTAGACGAC
GGTTAATTAAATTACACACA
GGACTAGTCCAATGCGCACC
ATAATTAAATTTTGCGTGTA
AGTAACCAAATTAAAACCCC
ATTATCGAATTAACGTCCAG
TAAATCTGATTATTCACCCT
TTGCCCTTAACGTGATAAAG
TCAACTCAATAGCACCACCG
GTTATTCAATTAAGCGGAGC
TACCGTAATTGAATAATCAA
AACACTAATTAAATTATACA
CTAATTTTATTATTTATTTG
TAATTAAATTAACCGATTGC
GATCAATTAATTACGTTTTA
TAATTAAATTATCAGCGTCA
CAGAAATAGCACACAAGAAC
CACATTTAATCTAATAACTC
CAAATTAAATCAATAATGCG
ACCAATGAACCAATTAGGAA
AATATCCTAATTAAATTATA
GACCAAATTAAGTTACCAAT
TACTGGTGCGTGCTGCTGTC
AACTAATTTAATAAACCTTA
TAATTGAATTAAGCATGGTC
GTAATTCAATTATCCCATAA
GCGTAATCACGTTAGCGACA
GAGTACACTAATCGAATTAA
ATATTGTTTAGTATGATCAG
TGGTAATTAAATTAGGCCCC
AAAACAGCATAATTTGATTA
TAATTATATTATCCACTCAC
AACTAATTTAATTATCCTTC
TAATTTGGTTAGATTCCCAC
TGAACGACTCAACAAATGTT
CTTAATTAAATTATGCACGG
TTAATTCGATTACGCACCGG
TAATTAGTTTAGCAGCATCA
ATAGACGATTACGACCTACC
TTGATCCAATCAACCCCCAC
TAATTAAATTATTTCTAGTT
AATCCAATTACAAGAAATGC
GGATTAATTTAATTATAAAA
CTTATTGAATTAAACTGCAT
ATAACTGTAGATTTAATTAA
TAATTAAATCAAAGAAAGGA
CAACTGGCTACGATATACTC
AAATTCCATTAAGTCCTAAT
CTAATTAGATTATTCAGACA
GCAACGTATAAACTTAATTA
AAGGGTAATTAGTTCACCCT
GGTAAACCAATTACATACCC
CAACAAGCCTAATTAAATAA
ACATAATTAAATCAAACGAT
CCTCCTAATTTAATTACTTT
ATCTGGTCAATTTAATTTTG
TTAATTAAATTAATCATGCA
GAATGTTAATCCAGTTTGAA
AGTTAATTACGACATCATTT
GTAATACAATTATATAACAC
ACCATCATAATCAAATTACG
ACCAAATTGCATTACTCCGT
AAATGAATTTAAACACACTA
TTGATTTAATTAAGTATTGT
TTCCCTAATAGATCATTCCA
GTAATTGAATTATACCGCCC
TAATTAAATTAGCCGGGCAA
CGACCGTAATCAACTTAGGA
TAATTCAATTAAACCGCCTC
TGAGACCTTTAGCAGACGCA
TAAATACTACAATGATGTAT
TTACGGTCGTATGTAACCTA
ATGAATAAATTATATTAATT
AAATTAAATTTAAAGTGACC
CATTAATTTAATTAATAGCC
CCCATCTAATTAGATTACCA
ATACCCATAATTCTATAAAG
TCCAGCGCCTAATCAAATTA
CACTTACACTAATTAGTAAT
GGGCCCTTGTAATTATATTA
GCCCAATGGTCTTCTCCAGT
CGATGTTAATCCAATTATAT
GAAAAGAATAATTAAATTCA
GCATCATTAATTCAATTTAT
TATTAATTAAACTGGTTACA
GTAATTAAATTATTTAACCG
CTCACGGTATTTAATTACAG
ACATGAATAAGCGTAATTAT
GTTGATTAAATTATTGACCA
TATCTAATTAACCATTTATC
CATAATTAGATTTAAAGGTA
AATTATTTCATTATCTAGCG
AACTAATTAAATTATTACCC
CCTATAATTAATGTAATTAG
AAATACCGCTAATTGAATTA
TGCACATAATTGGATTAACG
TACATTAATTAAATGATTCC
GATCAAATCGAATTATACAG
GTCAATTAAATTCTTTGTCC
GCATGCGCAAGAACGTCATT
ATCGTTAACCCAATAACACC
CTAATTTAATTACGCTTAGC
GTCCCTAATTAGTTTATAAC
CTAATTGAATTATTCATAAA
CCCTAATTGGATTAAACCCC
AAATAAACTCGATCATCTAA
ACGTTACTGATTAAATTATT
GAACATAATTAAATAATCTT
CCTAATCTGATTAGAGACTA
TCCAAACTTAATGCAATTAT
GTCGCTAAATTTGATTATAG
AAGCCAGTAATTGAATTAGT
CTATGATTGCCCGAGCGCAA
CATAATTAAATTATTCCCAC
TAATTAAATTAAACTCACCC
CTTTAATCAAATTAGCATTA
CATAAATTTAATTAACGTCT
ATTCATAATTAGATAATCGC
CCATTAATCTAATTACTAAG
TAATGAAATCATAAAACGGC
CTGGTACACAATTCAATTAC
TTTATCAAATAAGAATGATT
ACTAATTAAATTACGAGCAT
ACGCAACAACCGAGACAGTC
AATGCCCATTATTTAATTAC
GCTACTTACCTGTATTATCC
GCAACACTAATTTAACGATT
ATCTAAATATAAATTAGTAC
AAGCTTAATCCGATTAACTG
TCCCAAATTAAATTATACGG
AGGGACCCACTTACGCAAAA
CCTGACTAATTCAATTATAG
GTTAATTAAGTTAACCGACC
GTGCCTCCCGTTTGTTAACC
CGCTAATTATATCTCATTAA
TAATCCAATTAAATTAAATT
ATAATTAAATTAACCATGCT
AATGATTATAATCTCATTAG
ATGGAATTAATCTAATTATT
TAATTAAATTAACCTACCGT
CGTTAATTAAATCAATAATG
TCACCTAATTATACTACAGG
ATAATTGACTCGAGAAAAAA
CAAATTTAATCCGTTAACTT
CTAATTAATTAATTAGCAAA
TATCCGCACCCAACGCACGA
GCTTAATCAAGTAATCCTCC
CGTAATTAAATTACCGTTTA
CCTCAATCAGATTAACGCCT
CCTTATTAATTAAATTATAT
GTATAGTAGTAAGTTGCTTT
CTAATGTAATTTACGGAACC
ATACTACCAAATTAATTAAT
ATACTTAATTAAATTACAAC
CTGCGTCATAATTCCATTAA
TTAATTACATCATAATGTAT
ACAGGCCGCCTCTCTGGGCT
ATTAGTTCAATAAACCGCCA
AAATTAGATTAGTTGCCCAA
GTTACTAAATTAAATTAACA
TACTGTGCAAACAAGATTGC
AACCTAATTAGATTAACTCT
AACAGTAATCAAATTATTCT
CCACCGAGCCCTCAACCCAA
GTAGCAATTAACCAAATTAA
ATAATTTAATTAACTATTCA
AAATTAAACCTATTAACAAC
GCCTTAATAACATTAAGGCC
ACTTAATGAAGTTAGAAAAC
GCAATTAAACTTAATTTAAG
CACCACATAATTGGATTTTA
AATAAAACACATGAAGACCC
GCGCCTTAATATGATTAGAA
CTAATCAAATAAACGAATCG
TACTAATTAAATTAAGAGTG
TAATTCAATTATACGCCTCC
TTTAAATTTAATTAACCTAG
GCGAGCATAATTGGATTAAC
TCCGGTAACATTACCTGATA
AGGATACTAATTAGATATAG
GTGTTTAATTAACTCAACCT
TAACTCAATTACGATTACTT
ATACAACTTAATTAAATTAA
TAATTAAATTACCTGACCAG
CTTCCCCACCAAACGCACGA
TAATAAATTGCATTACTGGA
ACTTAATTAAATAATATATT
ATTCTAATCAAATTATGCGG
CCCATTGATTCAATTAAGAA
AATTTAATTTAACAACGCAC
GGAAATCTGCCTATATTCAC
TAATAATAGCTGCAATGACT
TAAGTAATTAGATTAAATCG
AATTAATCAAACTACTGCTA
AAAATTAATTAGCAACTTTG
TAATCTAATATCGTTCCCGC
GTAATTCGATTATAATTACG
TCGCTGATTAGCTAACAATT
CTAATTAGATTACCAAAGAA
CTCTTAATTAAAATTTAGGC
TGACTTAATTCAATTATACA
TAATTGCATTAGAGATATTT
TACCGTAATTAGATTAAGCG
CTTTAATGGAATTAACCCTG
AAACTAATGCGATTATTCCT
CTAATTCAATTAGCGCACTG
TGTAATCCAATTACGTGCGT
AATCAATTGACCCGATGAAT
ATAATAAATTATCTGCAGAC
TAATCGAATTACTTGGCCCT
CGCAATTGTTACTATCCCGA
TAACCTTCCATCAATCGGAA
CTGTAATCAAATTAACGGAT
TGCTAATTAAATCATCTACT
GCGTAATAAAACCAATTAGC
CTAATTAAATTATGAAATGG
GGCTAATATAATTATACATA
TTAATCAAATTAACTGGCAA
CTATAACTAATTAATGAAAC
CGTAATCAAGTTACACATAA
TGCCCCACTGAGCCACCAGC
AGATACGCTCCCCTTTCGCT
CCCTGATTAATAAAGTTAAT
TTTAATCTAATTAGACGGAA
ACTCTATTTGATTTCAAGGC
CATAATTAGATTAGTGTAAT
CACTAATTTGATTACCCAAC
TATTAAATTATCCTCCCCGA
GAACCTAATTAATTTACCCA
TCACACATGATATGGCCACT
ATAATTCAATTATCACCCCT
TAATCAATTTACTGCACCCA
CCAGTCAATTGTATTAATAA
TATTACATTAAGCTAGAACA
ACGAAATACGTAATCGGCAA
CCTTATTAAATCAAATTAGC
ATAATCAAATTATCGCCTAC
AATCTAGTTTAATTAACATT
CGGTCAATTTACTACTGAAC
ATGACTTAATGAATTATAAA
GGTTAAATGAATTACTTCCG
TTAATTAAATCCACACGTAT
GAGTATTCAATTACGTCACA
TCGGATGCATTCTGTTAAGA
TGCAGAGTTTTTGAGCAATA
TAATTTAATTAGAGATTACT
CTAAGGCCAACTTAAATAAC
GTAATGCAATTATCGTGAAT
TAATTAATTTAATCAACCAA
CTACACCAAAATTCCATTCT
GTAATCTAATTACAATCCTT
GCAAATCCAATTAGGGAATG
GCACATCCCCCGCCTAATCC
ACACTATTCCGAACGAGCCC
CTATAATCAAATTAGCTCCT
GGATTAATTAAGTAAAAGAA
TTAATTTAATTAACACAAAT
AATTGAATTAAGCGAGGCCG
CCTTAATTGAATTGACTAAC
ACTTTATTACATTAAGCGGA
GCAGCGTAATTAAATTATAC
ATAATCAAATTAACCAAGAT
TTATAACTGCAAATTAGCAT
TCCCATTAACCGAGAATCAT
CGCCAACCGAATTCTACAAA
TCCCATACATAATTAAATTA
TAGCTTAATGGAATTAGGCT
CTTAATCTAATTATCAATAT
AGTTAATTAAATTAAATTTT
GCTTAATTAAATTTAATGAT
TGATAGTTGGTCATCCGAAG
CCACCATTAATCAAATTATA
AGGCTGTTACCTATATACGG
CACAAGATTAATTATATTAC
TAATGTCATTTTACCACCGA
GTATACTAATTAACAATACC
CACTAGACTTAATTTGATAA
AGTAATTAAATCTTGGGGCG
CCTCCAAACTCAATTATGGC
TAATTTCATTGCGTGCCCTT
TTAATCAAATTACACAACCA
ATTGTTTGTTTACCGACTCA
GTAATTGAATTATAAAGTAG
CAACATAATTAAAATATAGT
TATAATTATATTAGGGAAAC
CTCCCTAATTGGATTACCTC
CAACTTAATGTAATTAACTG
ACATCCACACAACCTTATTC
GCGCGAAATCGAATTAATAT
CTTAAGCGTAATAAAACAGC
TTAATTTAATTAGCATAACG
CCTAATCTAATCACCAATCA
ATCTAATCGTATCAATCCCT
GTTAATTTCATCGTAACATC
TAGACTAATTGATTTAGGCA
TACTAGATTATGCCCACGGA
AATTCGATTAACAGCTTCGC
CCTAATTAGATTAAAACTCC
CTAATTCGATTTAGTAGTAC
TAAATCCAATTCTAATTAGA
TCCCTACTAATTACATTATT
ACTTAATTAAATTAGCTGAC
TGGCTTAATTCAATTAACCA
CACACACTCCTAACATTATA
TATTCAATTAAATAACTCTC
CGGTAATTAAATTAGCCTGT
AGTAATCCAATCAATACGGG
CACTGCAAATTGACTTAACA
CAATGCAATTAGTTTAATTA
TTGAATTAAATCACGATCAC
CAACTAATTTAATTAAATAT
AAATATAATTAACGCTCCCT
TAATTAAATAAATTCCACAG
GATAACTAAATTACCCCATG
TCACTGTCAATTGAATTATA
TTAATTACATTATCTAGCTT
ATCTATAACAATTTAGCAAC
TAATTAAATTACTCTTGATC
CTTATTGAATTACAAATAAA
TAATTGACTTAGTATCCACG
TAATTCAATTAAGTTTACAC
CCTCATTACCACTCCTAATC
CTTTATCCGACATTCCAGCG
CAAGTTAATTAGATTATACA
AAATTACATTAGACTTCCCA
CTTTTAACCAAATAATGATT
TAACTCAATCAAATTAGTAT
GTAATTAAATTACCACTTAC
TAATTAAATAAGCAATACTT
TAATTTAATTTTCGCCTGCC
ATTCCGTTAAATGGATTAGA
CAGTAATCCAATTATACCCC
AGCCTAATTAGATTAAAGCC
ATAATCAAATTACCGCCACG
AAAGCCTAATCACATTATAC
TTAATTTAATTAAGCAATAT
TACAAATTAAATCAGAATAC
ACAGTAATTAGATTATTAAA
GCAAACTTAATTTACCAGTG
ATCTTATTCAATTAACCCCA
TATTAATTAAATTAGCTACA
CTTTAATTGAATTAAGCGCT
CGATAATTAAATTACTCCAG
CCGACGGTCAATTACATCCC
CCACCCCGCTAAATCAATTA
ACCCTTTAATCTAATTACAG
TAATTCAATTACCTTTGCTC
TAATCAAATTAATTGTGCGA
GTACCAAATTAAATTAATTA
AACTACTTATTAAATTAAAC
TCACACTAATCCCATTAGCT
AGTAACTAAATTACCGTCTA
TAAAGCGTAATTAAATTATA
CTATAATCTAATTATAAACG
AATCGCAATAATGTGATTAA
ATTAATTTAATTACCAGGAC
TACCGGAGGCGTAGATCATT
AATAATCAAATTAGGAAGCC
TTAATAATAATTACATTAAG
CATACACTCAACGCCTTTTC
TAATCTAATTAAATTGTACT
ACACCATGAAATTTAATTAT
TAATTTAATATACCCCCTAT
CCATAACGAATTACCGGGAA
ATAATCGAATTAATTCTAAA
AAATCAAATTATAATAGGCG
GGACTAATTGAATTACGTGC
TTCATTGCTTGACACTTTCA
ATCCTGAAAAGTTGGCTACA
ATAATACAATTACGAGGCTA
GGTGTAATTACATTAAACAG
AGTTAAGTTAATTAAAAGCC
CAATCTTATCAAATTGTGTA
GTCTAATTAAATATTCGAGG
TATAACAAATTAGCAGACCT
ATCTCCTCTAATGTAATTAG
AAAGTAATCCAATTACACCA
CCGGCAATTCGCCCCCAGAA
CTAATTAAATTAGACACCTG
TAATCAAATTAAGCGAGGTA
CGCAACCTTTCGAACACCTA
TGCTAATTACATTAGCAATA
TACACCAAATCCGTTAGTTA
CTAATTAAATTACTCTCAGG
TAATCAAATTACAGCGCTTA
ATTCCCGAATATCCCCAGAC
TAATAGCATTAAGTAGTAGG
CACGCCCAGTGCACGTCTAC
GGTATTAAATTACCATTAGG
ACAGAGGAAGCCCATCCATG
CATCAAATACTCTTCTAAAA
CTCACTTAATATAATTTGCA
TCTAATTTTCTTAATTAGCG
CTAATTAAATTATAATATCC
ACTGAATCAATTTAAATAAT
TAATTATATTAATTACTCCA
ATCTAATTAAATAAACATCC
AATTAATTTGATTGCATGTA
ATTAAATAAATTAATGGAAT
AATTAATATAACGATCAATG
TAGGCTTAATTTAATTTACG
AAGAGCTAATTAGATTAACA
TCTAATCAAATTACATCACC
ATTTAATCTAATTAGCCCAA
GCCCTAATTCGATTAAACAC
AGCCATTAATCTAATTACTC
TAATTAAATTATGCGACGAG
TATTAATCAAATTAACCACG
CCCTAATTAAATTACACACC
AATAACTTAATTATTGATCA
CATAATTTGATTAAGATACC
CCTAATTAAATCAATTAGAT
CAGCTCCAGTCTTTGCTGCG
CAATCTAATCAAATTAACCT
GCCTGATTAATCAAATTAAT
CATATAATTCGATTATGTCT
GACACTAATTAAATTAGTCT
GCAGATTATTCGATCGACTA
CTTCTTAACTTAATCATAGA
AACAGTAATTGAATTACATT
ACTAGCTAATTCCATTAGTA
AACATTTCCCCAACTAAAAT
GCCCTAATTAAATAAGACAC
TAATCAAATTACTACCTTAT
GGTAATCCTATTATATAATG
AGCCCACTAATTAAAATGAT
CTGTAATTAGATAATACACT
CAAATTAAATTAGCGAACAA
GAATTACCCCAACGCTTGCT
AATTGATTACATCAATTACC
GTTAATTACATTAAAGAATC
GTAATTGAATTATCTCCTAC
TAGATTAATCAAATTAACCC
ATAATGAAATGGTAATGTGT
TCAATCTAATTATAGATAAA
ATTAATTGAATTATCCCCAC
CCAAATTAAATTACAAGCCG
ACACAACCCACTGGCCCGTT
CTAACTTAATTATTTTAAAA
CTACTAAGTCAATTAAAAAA
GGGTAAATCAAATTAGACCT
TAATGTAATTAAATCTTGTT
GCTAACTGAATAAACCATCA
AAGTGTATAATTACATTATG
CCTTGATTGATTATGTCCTC
GCACATAACCTAATTATACG
ATAATTAAATTACAACCTAA
GATTCGTAATCCAATTAGCC
AACCATAATCCAATTGTACA
GTAATCTAATTACACCACGA
GACACACAATTATTTAATTA
GCATAAACCGATTAGGCTAA
TTAATAAATTTAATTACCTT
AACTGATTATACTAATCCCA
TTTCCCGTTTAATTAAACTC
ATAATCCAATTACCAGACTG
CTTTAATTAAATTATCGGTG
GATAATTCAATTAAACGAAC
ACCGATAATTGGATTAAGCT
ACACACAACTAATCCAATTA
TAAACTAATTAAATAATTTC
CACCGATCGAATCTCCAATA
CTATAAACTTAATGAGCTAA
ACAACCATAATCCAATTACG
ATAATTACATTACCCTTCGA
GAATCGATTAAATAAATTCT
GAACGAACCCAACACTTAAC
GATAATTAAATTAAGATCCC
CTTAATTAAATTTAACAACA
CAAATACACCGCTATGTAGG
CAGTTAATCGCATCAATAAG
ACTACATAATTGGATGTATA
GTCCTAGCCATCCTCTGACA
GCTAACTTAATCAAATTAGG
AATATGGCTTAATACAATTA
GTTTGTAATTGAATTAACGC
ATACACAATTAAATCATCCT
AGAGATATGAAGTAATATGA
CGCCAAAGCTCCATACAAGC
TTCTATCCACCAAACCATCG
CACTTATATCGGCCGACGTG
ATGAGCTCTAATTGAATTAT
GTAATTTAATGACGCCGCCT
CCGTTATTGATAATTAAGTC
GAACAAATTAGTTAATTACT
CAAGTAATTCGATTATCATA
TCAATCAAATTAGGCTTCCA
AACCAGACTATTCGCACTGC
AAACACATGACAGACTATTT
GAGAGATAATCGAATTAGCG
GTAATTAAATTACAACCCTC
CTCGCCCAAATTAAATTACC
TATTAGTTTAGAACCACTTA
GCATTAATTAGATTATCCGG
TGTTCAATTAACTCAGGCTT
TGTTACTATTTCGATAATTC
ATATGCAAAGACTACTTCCT
CGACGTCTCGAGCCAATAAG
GTTTTAAATTAAACAAACAA
TGCACTAATTAAATTACCGT
CCTGAGCCGGGAACCTACAC
TGTAATTTAATTATTTCTAT
ATCTTTAATTGAATTAATTA
TAATCATATTAATAGTATTA
CCGACCAAACTAATTAGTTT
CTTAACCTAATTAGGATTAA
GATTAATTAACCTAATCTCA
ATAACATAATTAAATTAGTA
ACATTAAGTTCAGTAGACTT
CTGGAACTTAATATAACCCC
TCAAACATTAATCGAATTAG
AACTAATTTCACTAACCACC
CACTATAATTAAATTATAGG
ACCACTATAATCCAATTACA
TTAATCCAATTAGAAGGCCG
CTAATTAAATTATAATTAGC
GCACGCAAATTTAATTAATT
ATAGCACTAATTTAATTACG
ATAATATAATTAACTCCGCC
GCGGACCCCTGCCTCGACTG
AAAACATATTTTATAACCAT
CCTTTATATCAGAAAATATA
CCCTAATCCAATTAAATTAG
TTGGGATAATTGAATTACGA
GGCGATAAATTATATGACCG
TTGAAGCTAATTAGACCAAC
GGACTCCGCCTCCTACCACC
CTAATGCAATTACTATACTA
CACGAATATGGCCTACAGGC
GTAATTTAATTATCACCGTC
TAATTAGATTAACTCTATAC
AAATCGAATTACAGGCGTTC
TCCAACTCAATTAGATTACC
TAATTAAATTAGCCATAACC
TAACTGTAATTATAATTAAA
CGCAAAAACATACGGAACGA
AACCTTAATTCAATTAGACA
CGTATCACGTCACTAAAATT
CTGTTCTCACTCCATAAATG
TTTTATTGAATTATATACAA
CTTCCTAATTTAATCCGAGA
GCTTAATTAATTATATGTCA
AAAATCCACTTTCATTTCCG
CCGCCCTAATTAAATTACTC
ATTGATTAATTAGATTAGAG
AATAATTTAATTAACAGGAA
AGCAATTCGCTGTATCTCAA
CCAATGTTAATTTAATTACG
GTAATTCACTCTAAGCAACC
TGTCAAAAGGAAAACGACAA
ACCGCGGCCCTAAGACAGCT
GTAGTAATCCAATTAAGCAC
CATAAATCAATTACCCCCTA
CTTAATTTGATAGCCAGCCA
TCACTAATTCAATTAGGGCT
CGCTGAGAAATTAGTTAATT
TCTATTAATTAGATAACAAT
AGATTGTAATTGGATTGCAT
TAATACAATTAATAAACATA
ACGGTAATCGAATTAATACT
GAGCCCCTACGCACCCGTTA
TTATTAAATTATTCCCCACG
ACTAATTGGATCTTATTACC
GTAACCTAATTATCTACCAA
CCTAATGAAATTATGCAACA
ATATTTAATTAAATTCGCCC
ATAATCGCATTAGTATCTAC
TAATTAGATCATTGTGCACA
TTAATCGAACTAATTAACCC
CCACATAAACTGATCACGCG
AGGACCCCTAATTAAATTAA
AATTGGACAACATGTTTAGA
AGTAATTGAATTACGCGCGC
ACTAATTTAATCTCTACGAA
GATAGTCTAATTAGATTAGG
ATGGATATAATTGAATTAAC
CAACTGTAATTAGTTAATAA
CTCTGTCCAACTAAGATTTA
TGGCAAACCAACTAACGACC
CGTCGATGAAGGCCCAAAAG
TATAATTAAATTATGGTTGT
TCTAATCTAATTACCCCTCC
TTAATCACATTAATGGCCTG
TCAAAACTAATCGCGAAAAT
ACTATTAAATTAAATTACAC
GGTTAATTAAATAATAGTAA
TACAAATTAATTTAATGGAT
ATGTACTTAATTTAATTAGG
GCGTATTAGTCTACCAATAT
TAATCCAATTAAATTGAATG
GGTATTAATCCCATTACGCT
CATAATTAAATTATGCACTT
TACTCGTTCTACGAACGGAA
TAATTATAATTGACATTAAC
GCCGCTAATTATAATAAACC
ACAAATCGACCCACCGATAG
CACGCTTAATTAAATTAAAC
AAATTGGGTCACGCATGCTA
CACCTTATTTAATTACTTAC
GCTTAATTAAATTTAAGCAT
ACAATACTAATTAGTAACAA
AATTATATTACAGCGCTACA
CGAACGCCACTTGATTCAAT
TGACCTAGTAATCTAATTTC
ACTAACCGATTAATTATGTA
TAATTAAATTATCCTGATAA
GATGCCATTAATCGAATTAT
ACGTAATTAACTTAATCATA
TTACTTAATTTAATTACTTA
TTACTCAATTAATTATATCC
TCGAGACCATACTTCGACAC
TTAAATACAATTAAAGCTGT
CTCAATGAAATTAGACTTAT
TAATAATGACTCAAACAGGT
CCCTCTTATAAGCGTAATTA
GCATATTAAATTAACATACC
TACTATTAATTCGATTAATG
TAATTACGGACGCGAGAGAT
TACTTCATTAACTTAATTAA
GGGTAATTAAATTACTGCCC
ACTTAATCAAATCCATTACG
CTAATCTAATTTAACCCGTA
GGACCTCCCAGTGCCCCATT
GTAATTAAATAAAAACCGCA
TTAATTAAATTATTTCCTGA
AGATAATCAAATTAACTAAT
TAATTACATTACAGATCCGG
GCCCTAATTAACGTTAGTAA
TAATCAGACCTAGAAACTAC
CAAAAGATTAATTAAATTCC
CTCTCAGTTAATGACATTAA
ATACCCTGCATTGGCTTAAC
CAATTAATTCCAATATCTGC
CAAATCAAATTACCTATCTT
AATGTCATAGATCTAATTAG
GTAATTTAGTTAACGTCCCC
ACGCTACTAATCAAATTAGG
TATAAGTAGGAGATCAACTT
TAGGACTGCTAACTCATTAA
AGTCCCTAATTGGATTACAC
CGGTGGATTACAATCCCATA
ATATAATGTAATAGCCAGCA
CATAATTCGATCGATGACTA
GCGACTCAATCCAACCAAGG
CCGCAAGTACAAACAAAACC
TTAAATAAGATTACAGACTG
CCGTTAATTAATTAGCACTA
CCTAATTTAATAAACTAGCC
CCGGTAATTAAATTTGCCAG
GTGACGCCGTCCTATTTTTC
ACCCTTAATTCAATTAGTTG
TAATTAACCTAATTACCGAA
GCTAAATTTAATAATTAATC
GCCTACGTTAATTAAATTAG
GACCGACGAATGCAACGCGC
TTATTTCGTTAGCCTTCGGA
GACTGTTCAATTGAATTAAG
AACCCTAATCTAATTAACAA
AATAATTAGATTATCCCATA
AATCAAATTATTGATCTCCT
CTATAATTCAATTAACAAAA
GTTAATTGAATTATTACTAC
CAAAATGTTATCCCACCCCA
GGATAATTCGATTTATCAGA
CATCAATCTAATTAGCACAT
ACGCCCTTATCGAATTACAT
TAATTGAATTCCAACCACAT
TTATAATTCAATTACGGCAC
ACTAATAGCTTACCCTTCTC
ATGATTAGATTACGTACGCA
TTACTTGATTTAATTACAGC
CGCTCCTAATAAATTGACAA
CATTTGCCATAATTTAATTA
CCGTCTCAGAACACCCATGT
CGCCCCACTAATTCAATAAC
TTAATTAGATTACTCAATAG
TAAATCCAATTATAACGTTA
TAATCAAATTGGGACTAACT
TCTAATCCAATTTACCGCGC
AAATTAAATTTTTCCAGCCC
CAACCTGAGATGGTCAGGAA
TATAATTAAAGTAATGATTG
GCATGATTAATTCAATTAGC
TAATACAATTATACACTGCC
TAGATTGAATTATGGGCTCT
TACCTATAATTAGATTAACG
CAATCTATTGAGCTGTACCT
TAATTAAATTAGCACATTTG
CTAATTAAATGTAACCTCGG
ACTAAATTAATTAGATTACC
GGTATTTAACACCCTCCGGA
GGCTAATTTAATTATAGCTT
ATCCAACGAATTACTGTGAT
GAGATATATAATTTAATTAT
ATTTGTTAACCAATTAGGAC
TAATTAAATTAGTAGAAATC
AAGCTCTAATCTCATTAATT
TTAACTAAATTACCAGATTG
TAATTAAATTATGACCCACT
TAATTCAATTTACCAACACA
TTAATCAATTTACAAATCGA
AAATAGATCATAGTGAGATC
ATTAATCTAATTAAGCACAC
CTCATACACCTTCCCACTTC
AGTGAGAGGCCACCGTTTAG
AGTTATCTAATTAGCCCGAT
ATTAATCTGATTTCTATCGA
TCCTGACACTAGCAAATTCC
CCACTAGACTAATTAATTCC
GTTAATTCAATTAGATCTTG
TAATTAACTTACCTCAAAGT
CAATAATTTAATTACGCTTA
TGCCCTTTAAGTGACCCAAT
GAACCAAATTGTATTTAAGG
GCTTAAATTAATTTGGTATT
TCCAGTAATCGGATTATAAT
GCTTAAATTATACCAAATTA
ACCTTTGACATTGACAAGAA
TAGATTGATTATAACCCATA
ATCGGATGAACCTAATTAAG
ACATCTAATTCAATTTAACT
GTTATTTAATTAAAAATTCA
TGCTAAACTTCTGTTCCGCT
GATTCCTCTACACATCAACT
CCACACTACATACCTAAACC
AAATTAAATTAGGACTCTGC
CAAATTAATTTAAGCTTCCG
AGTGGTAATCGAATAAACCG
TTTAATTCAATTATAATTAA
AATAATTCAATTTGTCAGCT
TAATGAGATTACGCTCACTC
GAGCTAGATAACCAAATGAT
ACCAATAATCTATTTATCAG
GATAATTAGATTAGGGCGCT
GATCCCCTAACCTAATAAAT
CTAGTGCATTTAATAACAGT
TCTTAATTATATTACTGTAT
TAGTAATCTAATTAAATTCC
AAATCTAATTACAACTCGAC
TAATTGGATTCGCTTTCACT
TCAATTGAATTAATCGCTGC
CGGAATAATCCAATAATTAG
GCGAAATTAAATTATATGCA
GCTTAATTAAATTAGCTCAC
TAATTAAATTAACCCCTAGC
CGCTACGTGCCAACCCGCCG
CCTAAATTAAATTAACGACG
CAAAATTAATTAGATTAGAC
CCACGCCTTTTTATGTCACC
TTAATTCAATTACGGTAATC
ATAATTAAATCCCCAATTAT
ATAATTAAATTAAGAACATT
TAATTGAATTAGCAATTACT
AGAACATTAATTCAATTGAC
GATTATGGACCCGACATAAG
TCCTTATTAAATTAAATCAA
GTAATGTAATTATTAACGCC
TGAAAAATCTAATTCAATTA
ACAACTAATTTTAGCTAAAC
GCCTGACTATAATTTAATTA
GAAATTTAATTAGTTTAATT
TAGTTGAGCCCCATATGGCT
ACAATCTTAATTAAAGCACG
GACATAATTAAATTATAGTA
CTAATTAAATTAACGACTCA
GTTAATTATATTAACAAAAG
AAACAGAGCCAAATCGCCAC
CGCAAGGATAATTAAATCAT
CCACCAACATTATCACGCGA
ACATTAATCAAATTAGTTCA
TAATTCGCTTACCTGACCGC
CTGCCTATCTAATGATCGGC
TTAATTAGATTAGATAATAA
TGTAATTTAATTAGCCTTCC
AATATCCAATTATAATAGTT
TAATTCAATTATGGTATATT
AATTTGCGAATAGCTCATTT
CCCTTAATTCAATAATTTCC
CACTTATTAATTTAATTAAC
ATCGAAATCAAATTAATACC
CCTTATAAAATCAATTAGAC
AATCCGTAATTAAATTAACG
GTGGCGTTAATTGAATTATC
TCTAATCTGATTAAGCTCAC
TTAATTATATTAGACCAGCA
ATTGATAACCCAATTACGCA
TCCTAATTCGATTATTTCCC
ACATCAAGCACATTACCTCA
CGTAATTACATTACCCGAAA
TCCTTATGCACCTAGTTCCC
TAATCTAATTAGCATGCATT
TGACATATCAATTACGCGCA
GAATGGACCCCTTACCTTAA
AAAAGTAATCCAATTACCTG
GTAATCAAATTAACGTAACG
ATAATTTAATACTCGACCAA
AGGTTATTAAGGTAATTCTA
TTAATTGGATTATCACTCTG
ATATTTAATTAGTGCCGAAC
CTAATTATATTACCTCTCAC
AAATCCAATTAATTTGTAGA
TCAGCCCATAATTAAATTAA
CATTAGGTAACCAAATTAGC
TAATCGGATTAAAGAGTGTA
TTAATTTGATTCATCCACTT
CACAGTAATTATATAACCAT
CGTAATTTAATAAAATTCAA
ACTTAATCTAATTACGTCCT
TAACCGTTTTAATTAAGTAA
CCTGCCACGTAGCTATGGCC
ACTAAGAACCCGTCACCCGC
TTACGACAAGATCTGCAAGT
ACTCCTAATACAATTACCTT
CCAGATAAATTAAATTATGT
GCGCCGTGACCTTGATAAAC
AAACCCAAATCGCATTTATA
CCATAGTTAACCGGCAACCA
CCTAATTGTATTAAATAGCT
CACCAATCACCTCCCTCAAC
TAATAAATTACCTTTAACCT
TTTAATTAAATTAACCCGTT
TTTAATTTAATTAATGCGCA
TAATTAATTAAATAAACAAG
TAAATCGATGAATTTGATCA
TTACCTAATTAGATCAGAGC
TCTAAATATAATCCCGTTCC
CAAACTTAAGTCAATTAAAA
GGCTAATTAAATTATGCGGA
AACATAATTTAATTAACCAT
AATGTAATGAATCTAATTAA
ATTACATAACTGAATCACTT
AAGAGGCCAAATCAAATTAA
TAATTAAATTATAAGCAAAG
ATGCGAATAACTAAATTACT
TCCGCTGTTAATTAAATTAT
CGTAGGAGGGAAACCTTTAC
GAGATAATTAAATTAAAATG
AATTGGATTAAATCAACGAG
ACCATAATTAAATTATTACC
GTCTGGTAATTACATTTTGC
CTTTAAATTCAATTAACCCC
TATAATCTAATTAAGGCGAA
ACATCCACTAATAAGGTAAT
TCTAGTTAAATTTAATATTA
ACGTAATTTAATTACACACC
GGGTCTTAATTAGATTAAAG
CCGCAACACGACGCACCTCA
TAATCATAATTACAGCCCAT
CCACTAATTAAATCTACATC
AACACTTAATCGCATCAACT
AATAATGGAATAGACCGCTC
ATCACACAATTAACTAGTTG
AATCATATCCAATTAGTACA
CCCTAATCTAATTTACGACG
ACCAGGTAATTAAATAAGTT
CTAATCCAATTACTAATCTT
CAATATCACATTAAGCCACC
ACTAATTAACTACTAAAACC
CATCACCCACTGTCGCACAC
AAATCAATTAAGGTGAAGTG
TAGGCGTCCCTATCCCTAAT
ACTTAATCAAATCAGCTAGC
ATCACGACACCTGCTACTGC
ACTAACCTATTAACCCGATG
TACTCTCCCAAATCCTGCAC
TAATTTAATTTAATTAATTG
AACATAATTAAATTAATCAA
CTGCTTAATTTAATTAACCA
ATTAATTGAATTAAGGAACG
CATAATTGGATGAACTTTCA
GACACAATAACCCGTCCCGT
CTACCAATTCGCAGGATCCA
CTTGCCCAAAATTTAATTAT
TAATTAAATTACTTCAATTA
AATTCGTAATTAACTGCGCG
GAGAATAACATCAATTAATT
CTAATCAAATTAGCACACCC
TAATTGAATTACCCATCCAT
GGTCAAAAATGACAAGATCC
TAATTTAATTACTTAATTAC
AGTAATTGGATTAATCCTCT
GTAATCCAATTAACCGTTCC
GGCAACCATGATTGCATTAA
CTAATTAAATTAAGTTCACA
ACTAATTTTATTCGCATAGG
ATACACTAATTGAATTAACT
ACCTTACTAATCTGGTTACG
ACAATAGGATAATGAAATGA
TAATTTAATTAGTCCCATAC
GGTACAAACACTAGATCGCC
TATTAATTCAATTAAACCGA
CTATTCATTTAGTTACCATC
TCTTGGTAAATTAAATTACA
TAATTAAACTATTAAATTAA
CGGCGAATGCAGACTTGACC
GCTGCCTCATCAAGAACAAG
TAATCTAATTAGCAATTTCC
CCTAATCCAATTAACTAGCG
CAGGGTGCCAACCCTAAATT
AGTCGGATAAATTGATTAAT
TCTCCAGTGCTTCAACGGAC
AATTCATTAATTAAAAAAAA
GTAATTGAATTATAAACATC
TTAATTAAATTAACCCCACA
CCACGTAATCTAATTAACCC
AGTAATTAAATTACCTCAGA
AAATCAGATTATGTATACAA
AAACTTTAATCTAATTACCA
TCATAGACAGTGCCTAAGTA
TAATTTGATTAAGACCCACC
ATTAATCTAATTATCTTAAT
TAATCAAATCACACGAACTT
CCCCCTTCTACGCAGCTATC
AATTTGATTATGTCGTACAA
TGCTAACGTCACAATCGAGC
AGGGACTAACCAAATTAACA
ATTAAATCCAGGTCCGCGAC
CGCCGATAATTCAATTAAAT
ATTTAATTATCCGCAAACGG
TGATTTAATTATCCTGCGCC
CCGTAATTTAATTATTAGAA
GATTAATTAAATAACAATAA
GATAATTAGAATAAAACCAC
ATAATCATAAAACTGCATGC
TATGTACTTAACCTAATAAT
TAATGAAATTATCGCTGATC
TAACTGAATTAATGGTAGGC
GCGATAACCCAATTAACCTT
TGTACAGCCAATAATCCTCG
AAGTCTACCCAGAAATTAAT
TAATTCAATTACAGAGCCTC
CCATGATTTGATTAAGCCTC
CATAATTAAATTAACAAGTA
AATCTTCAAAATCAAATTAA
TGAACGTAATCTAATTAACG
TAATTCAATTACTCAGACAA
GATTTTCTCGCTCTACCACA
AGAATCTAATTAGTACCTCC
CGTAATCAAATTACATTACC
TAATACAATTATCGCTTACT
ACCTCCCCTTAATTCAATAA
AGACAGACCCCCCACATAAA
TGCGATTCGTATTTGACAAT
TTAATTAAATCAAGGACTAC
CCCACACTCCAGAATATGAC
GCCTAATTCAATTAATACGT
CAATTCAATTAGCCAAAACG
CTAATCTAATTAACTCCCTC
CTTATCAAATTACCATTCGT
CTAAACCAATTATAGGGCAT
AATCAATTAATATGTTGAGA
GTATAATTTAATAATCGTGA
AAATTAAATTATCATGGCAA
TTAATAAATTTGTCCACCTC
GTATTAATTACAATAAATGC
TCGAGGCCAATCGGTCTAAT
TCACATAATTTGATTAAATG
CAATTACATTAACATACGGC
ATACTAATCAAATTATTCGT
CAAGTTCCTAATTCGATTAC
TATTCAATTATCGCTATCCA
AGGCAAATCTGATTATGTCT
AAGACAAATTAAATTAACCT
TATATGAATTAGATTAAGGG
GAAACTGGTAATGTTATTAA
TACTAATTTAATAACAACTA
TGACTTAATTTGATTACCTT
AGAATTAATTAACCCACCGG
TACCTCCCCTTATAGAACGA
TATGGCCCTAATTTAATTAA
AGCCTACAGCATATGTCCTA
CATAATTAAATTAATGCCTA
CATCCGGTACACACGGCAAT
ATGAGTAAGCCTAATTAATA
ATAATTAGATTACTGATTTG
CATAATAAGTTTACCCTACC
ATCCCTAATCGGCAGTCATT
TAAATACCGAAACACAATTC
CTTAATTGAATCCCATTATA
ATATCGATTCTAATTAGATT
ATTAATTTAACCTAAAAACG
TGCTAATTAGATGATTTATA
CATAATAGAATTAGCACTTA
TGGACCTATTAATCTAATAA
CAATTGATGACTCTAGTTCC
CGTTAATTAAATTATACAAT
TTAATCTAATTAAGTCTGGT
ATAACCCAATTAGGCACGAC
ATTAATTCAATTAAACGGGA
AATAATCTGATTACACAATG
TTAATCAAATTACTAACGAA
TTGCCTAATTAAATTTCTGC
TGAATGTAATCACGCGAATT
TACAAGTTCAACTCACATAA
AGAAATTTAATTACGCCATC
ATAATTAAATTTTCGACACA
ATGATTAATCTAATTAGCAC
GAAATTAATTAGCCAGGTTA
AGAAATTAAATTAGTGGTCC
AATTAATGACTACCCAGTGG
GGGACTTCCACGTCCTCCCT
TAATTAAATCGAAGTTTAGA
TACAATACCATGGCACCGAT
GCGATAATTAAGTTAGCGGG
GCCTTTAATTAAATTTGATC
ATAATGAAATTGCTCCATAA
TCGTTAATTCATTTAAATTA
AACTCACAACTATGCACCCA
AATAACTAATTATAATTATC
AATCCAATTAGATTATTGTA
AATCTAATTCGGTTGATGAA
CATCCGGCACATAAGCCTGC
GCTATTCGATTAACGTGCTC
AGTGGTTGCCTCCACCTAGT
ACTACATACATCGTAATTCA
GACTAGCTAATTATATTACT
TAACTTAGTTACATGCTATC
CGAAATCAGATTAAGTGTGT
AATAACTGTAATTTGATTAA
CTATAATTAGATTCGTTTAA
GATACCTAATTAGATCACTC
TTAATCTAATTAGTAACTTA
GTACTAATTAAATCAGCGAT
AGATAACTAATTACCGCGGA
ACAATTTAATTAATTTAACC
TCGTAAACTGATTAACCATC
CCTAATTTAATTAATAAGAT
TCATCTAATTTAATTACCCC
TAATCCGATAATTAACGCAA
ATCCGTCATAATCGCATTAT
GCAAATCTAATTAGCTTCTC
TAAGTAATTTACCTATACCC
AGCCTAATTTAATTAGACCT
TCCGTTTAATTAAATTGTTA
TACTAATCAAATTACTTTCA
CAAAGTTAAACTAATTTCAC
TGAGGTTAATTAAATTTCCG
ACTACGTAGTGCGATACATG
TCCTGCTAATGATATTAAAC
CTAATAATACAGATTAGATG
AATCAAATTAAGTCCTGGAC
TAGTCAATTAATAAAGTGTC
AGCCCCAATGGTAATTTCGG
AAGTCCCTAATCTAATTACC
TAATTAAATCCAGAAATTTT
TTGCATAATTAAAGTTAAGG
CATAATTAGATTAGCCCACT
TGGAATTATTAATTATTTAT
ATCGTAATTAGATTGTCGTA
GACTAATAAGATTACGAAAC
TAATTTGATTAAGAGCCATT
GCCCCAAGCCAACCATCTAT
GAATTAGTTAATAACTTATG
CTACTAATGTAGTTAGTCAT
ACGGATTAATTAAATCACTG
CTAATTGAATTAGCAATTAC
GTTCTTAATCGCATTATACA
AGTTTATTAAATTATTGGAT
TAATTCGATCATACCTCTCA
ATTAATTAAATCAAGCTTCA
AGCAAAGTCAATTAAATTAC
AAATAGTAATCTCACTCTAG
CAAATCTAGGTAAGTAGCTC
TGTGACTTGATTACATTACA
CACTTAATTAAAGGCTAAGG
GAGTAATTGCATTACCTCAT
ACCCCAAATTTTATTTAATA
ATTATTGGAGCCCATCGCGT
CACTGCATGAATTAGAATAA
ATAATTAAATGATGCACGCC
ATGTTCAATAACTAAATTAT
GGCCGAACCAACCATAACGA
TCGCTTAATTCAATTAGGTC
GAATAATTCAATTAATGAAG
TCATAAATTCAATTGTCCCA
GAACTAATTATATTAATTTA
ACAGCTGTTCGCGATGCTTT
GTCAATAAATTGAGTCTTAA
TATTGGATTCCTGAGAACTC
AACTTTATCAGAATTAAAGC
TAAGTCGATAACCTAATTAA
GCTTACCACCGCATAATTCC
ATAATTAAATTAACGACAGA
TAACTAATCTCATTAGTCCA
CGTAATCTAATCCGTTGATG
TCATTAATCAAATTAATGCC
CGCAAATAACCCCAAACTAC
CTATTAATCTAATTACTTGT
GCAATAATTTGATTAAGGAT
AACCAATTAAATCACATCAA
CTGGTAATTAAATAAATGCA
TAATTGAATTCCCTGGGTGA
GATATCCTAATTCTAATTAG
AGAACTAATTAAGTTATGTC
CTTAATCAAATTACATAACG
CCGCCGTGTTAACGAACTAA
GCGAACAATAAACCACAAAC
CGACTATCACAATTTAATTA
CAATGAACAAATCCAATTAG
TCGCCTAATTACGTTAACAA
CTTAGGTTATCTAATTATTC
TAATTAGATTATCAGCCATA
TTAATTAAATTATTTCGTGA
ACCGGGTGTCGATCACCAGC
CTCATTAATTAAATTAGACC
TACGTAATTAGGTTACAGGG
CATTAAATTACGAGTGAACG
TTAAGCTAATCGAATTACAG
CATGAACTAATTAAATTAAC
TAATACAATTACTTAAGCAC
GACCAATAACTGAATATCTT
ACAAAGTCTCCCTTACTATT
TCGAATTAATTATATCAAGC
TAATTTAATTAAGATGACAA
GCAATATAATTAAATTTCCC
ATCCCATAACTAAATTAAAC
AAATAAATTAGGAGCACACT
TCACTAAATCATCCGAGATG
TCTGAATCGTCCGCAAATAA
ATCCGAGTAATCTAATTAAG
CATAACACGCTAACGGTACA
TATATTAATTAATTGGTTAT
CACCTAATAAAATAAGCTTA
TTAATTAAATTATCCGCAGT
GATTAATTTAATTAGATACA
CACGCGCTGGAACCTATTGC
ATAGTTTAATCTAATTATTG
TACGTTAATTTAATTATATG
TCAGCGGGTAATTTAATTAG
TACGATGACAAAGCCCCCCT
TTTAATTCAATTAATCCCAT
TAAAATTAACTAGATTATCG
GGGATAATTAACTCGTCTTG
TATCCCCTAATTCAATTAGC
TCAACAATTACTGAAATGAC
AATTAATTAGATTATTACAA
AGATTAATTCGATTATTACC
AATTATATTGTATTAGTGAC
AACATAACACTAGGCACCCC
GCGCAAATGAGACAGCCCCC
TCTAATTTAATTAGACGTCC
GTAATTAGGTTATGAGGCAA
CTAATTTAATTATACTCCGA
TAATTAAATTTAATTGCCAG
GATGTAATTAACCTAAATGG
GATCACACACCATCTCTATC
CCCTAATTGAATTTGGAAAA
CCGTCATCGTACCACAATTC
CGCGAGTAATTAGATTAACG
CTTACATAAATCCATTTGCA
AACTAATTAAATTATTCACT
CCCTTATTAAAATCTTACAC
CCCACGTGTAGGAAAACCAC
AAGAATTAAATTTACCCCGA
ACTCAAATTTAATATTATAG
AATATTCTGATGCAATTAAT
CTAAATTTAATTTGAGCGAA
TGAACATTAGTCTGATTATG
CGTGTACCTAATTACATTAT
AGCAGCCACCACCAACCTCT
AATCGTATTAGATTAACAAT
AGGAATACATTACACCACCA
TGTTTATAATTGAATTATGC
TAATTGGATTAAGTCTGTAC
ACGAAATTTAGTCAACGTCT
ATAATTGCATTAACCCTCAA
TACTGAGCTGATCTGATTAG
CCTAATATAATTAGGTAAAA
TCTAATTCAATTAGGCATCT
CAAGCACCATGACAAACCAG
AGAGCCATTAATAAGATTAG
ACCTAATTGAGTTACGACGC
GGCTTAATTTATTTAATTAA
AGCTCTACATTTAATTCGTT
GAATAAACCTATTTTATTAA
AAATTAGATTCGAAGCTTTA
TCTTAATTAAATAATCCCGT
ACAAATCAATTATAGCAACG
CTAATTAAATTATATTCTCA
ACCAACATTAAACGAATGAA
ACTAATTAGATTAGACACCG
AACTAATCCAATTAGCAGAA
CCGACTTAATTTAATTTTGC
TAAATTCAATTACATCTTTC
GTAATGGAATTAACAAGTTA
CAAACATAATTAAATTAATA
ATAATTAAATTAAACGCCCT
GGATAATTAAATTAACCAGT
AATTAATCCAATTAGGCTGA
CGGCCTAATTCAATTAGTTT
CCCCTACTTAATTCGATTAG
AATTTAATCTAATTGCCAAA
GTCGCGGCATAATTTAATTA
CTTACTTAATTAGCCGATAC
ATACATTAATCCAATTTATC
CGATAGGCAAACGTTCTGAC
ATGAATTAAACTCATTAGAT
TGGCGCTAATTAAATTAGCA
TTAATCTAATTACGTGATAC
TAAATTAATTAAAAAGACAC
TATAATCTCATTACGGCGTG
TGCGGATAATTCAATTACGC
AAAATTAAATTAGGGTGCAA
CCTAACTGAACCATACCCAT
CACTAATTCCCTTACGAAAT
CCCTTCCGCAACCTTGTCAT
GCTAATTAAGGGTTTAATTA
ACCATTAATTCAATTTAGTC
TGCTAATAACCCTTGTTGCC
ATAATTAAATTAAAGTTATT
CCAAGGAAGCCAAGGCCTGC
GTATATGTGGAGCACACTTT
CTGATTTAATAACACGTTTT
TAATTCAATTAACTATGTTG
TAACCCCCGTATGTCTTACT
AACAATAATTCAATTATGCC
CATAATACAATTATTACCTT
CCCTAATTAAATTCCCCTTA
GTAATTAAATTAGCAACGAC
TCCTGACCAAATAAACGCGG
ACAAAAATCAACCTTCCACT
ATTGCTCCCTCCCCACTTTA
TAATCACATTAGTGATGCCC
GAAATCCAATTACAAACTAT
ATTACATTAAACAATCCACT
TATTAGTTAATTTAATTAAC
TTTACCTAATTAACTTCTTG
TCTAAATTAATTGTAGTGCG
TTAATTGAATTAGAACCCCT
TAATAGATTGGAACAACCGC
AATTAATTGAATTTTAGATT
GGATTAATTAATTAATCCCT
GCATAATTCAATCAAATTAC
ACCTAATTAGGGGGCCTCAC
CCCCAAAATAATCAATGACT
ATTCTTAATCTAATTATAGA
TAATTTGATCAATAACGAGC
CCTCAAAATTTAATTAATTC
CCACGCCAAATCCACTTAAC
CGATATTAACGTAATTAGTA
GAGTCCCGCTCACGGTCACG
GCGCTTAATGTCATACCAGG
ATGTATTAGATTACTCCGGA
CCTAAATTAGATTACGCATC
CCCTGCCCCAAACGTATCCT
ACGGCGCATATTTAATCATA
AAATCAGACTAATCGCTTGC
CCGGCAAGACTTAACTAAAT
CCGCAAACCCCCTTCCGTAC
GACTAATTAAATTAAACAAT
GATTAATCAGATTATGTCTG
TAATTAAATAACTCCCCCCC
GTATTAAATTAAATTATTTG
CCCCCTCCGAAATCTAGTCA
TGATTAATTAAGTTACTACT
CTACACATAAGCGAATTGTT
GAATTGAATAATTACACCCG
TGTCTAATGTGATTAGTATC
AACGTAAGTTAACTGAATTA
AGTTAATATAATTAGAATCT
CATAATTGAAAGCGATTAGT
GTAATTTCCTAATTACCCAA
TAATAAATTAAATTATTTAC
GTCTAATTAGGTTATAAAGT
CCTTCTTAATTGAATTACTG
CAATATCATATCCTTTCCGT
AACGCTAATTAAATCAAATA
CATGATAATTCAATTGACTT
TAAATTGTATCCAGTTCTAA
CCGTAATTGACTTAACCCCC
AAGCATATCCAATTAACAAA
CATCCATTAATTAAATTATA
TAATCAGATTAAGTGATGGC
CCAAGATCAAATTAAATTAG
TATTAATGAACCTTCGTTAC
TTAGCGATAATTAAATTACC
CGTTCATTAATGTATTAGAC
CATAATCGAATTAATCAGAG
TAATCTAATTAACTTGTTGT
TTAATGTATTCATAAACCGC
GAATTACATAATTAAATTAA
CAATGCAATTAAATCACTTG
CTAATTATATTAACGCAGGA
ACTTAATTTCATTAGTATCC
TCAATAATCCAATTTAATTA
CGGTAGATCTGATTAACAGT
GCCATTAATTAAATTAACCC
ATCAAACTAATTCGATTAGT
ATATTATAATTAACACACCA
ACAAATTGAATCATAATTAG
CGACATAATGTGATCAAAAT
ACATAATTAGATTATCCGGT
ATGTAATGTATTTAATAAAA
CCTATAAGCTAATTAATCAC
AGACTAATTAATTAGATTCG
ACTCCACTAATCTAATTACA
GCGCGCTTTACACACGGGCA
GCTAAGCACATTACCAACGA
AAAATTGAAGTCATTCCAAA
CCTGACCTAATTTTAATTAT
AGCTGGTAATTAAATTACGC
GAATATAATCAAATTTTCCG
AGACAAACCGGGTCGATCAC
ACTATTCAATTAGCATAATC
CAGACAATTTTTAGTTCTAT
GCCAACTAATCCGATCAACA
CCTATCCAATTACTTAATTG
GACTAATTAGATTAGGCCAC
ATACCATCAACATACACCAA
ACGCACTTAATCCGATTTTG
AATAAATTAAGTTATTGCGA
TACTTAGGAGACTCCAACAT
CTTCTTTGTTAACCTAATTT
CTTGTAATTAGCATTGTGCC
GCTTAATCGAGTTAACAAAT
CTTAATCTAATTACCTAGCT
ATTACCTAATCCAATTACTG
GCCAATACATTCAATCACAA
CTACCCAAGCTAATCAATTA
TCTTCACTGACTCAATTAGC
CTGAGTACTTAATTAATTTA
TCCACCAGAAACTCAATTAC
TGCTAATCCGATTACGATTT
ACCTAAGCCTTCTCCCTGTT
TTAATTAAATTAAAGAGAAA
CAATAATTTGATTATAAGAC
ATGTTAATCCAATTACTGCT
CCATCACATAACGCCAAGCG
AAGCCTCCTAATCCCATTAG
TAATTGAATTATGGCAGAAG
GCAATTAATCCAATTACCCC
TACTAATTAAATATACTATT
CGAATAATTAACCTAATCCC
GTTATTAAATTAAATCCGTA
CTGGGCACAGGCCCGACCTC
ATTACGTCGGACACACATCG
ATAATTGCATTATTATAACA
TATAATTAAATTTACTCTTT
CGCTAATTAAATTGATCCAA
TAATCAACTTACTATCTGCA
AAATATGTATTAATTAATTA
AAATTAATTAACGCAAAGCG
TACCAGCATAATCAGATTAT
TAACCCAATATACACGATCG
TCTAGGAATATTGTAAATTC
CAGTAAATTAATTACAGCTA
TGTTAAACTAATTAACCCCA
TAATTCCATAAGCTTAATCA
CAGCGCCCCAATATAAGCTT
GACATGTGACCACGAGTCCG
ATTAATCCAATTACGGGCCT
CCGGCTAATTCAATTTCCAT
CTAATGTAATTACAATCCTC
CCACTTAATTCAATTAAACG
AGATCCTAATCATATAAACC
CACCAAATTAATGAAATAAC
AATTACCACTCACACACCTT
AATATGATTAACATACTGCG
CATTAATTAAATCTTGCCGG
ATAATTAAATTAACAAATGA
TGATCACATTACACGTCCCT
ATTAATCCAATTATCTTGGC
CAGTAATTGTATTAACCTTC
CCTTACTTACCATCTGCACA
AGTAATTTTATTATAAAAAA
CCTAATTGGATTATACACAC
TAATGCGATTAGCGTAATTT
TCACTTAATTAAATCAGCCG
CTAATCTTATAATACGACAG
TGTAATCTAATTAACCCTAA
ACTTGATTTAATTACTATTT
ACCATAATCTAATTACCCAA
TGGCTTAATCTAACCCATTC
TCAATTATAATTTAATCATT
CCCCTTATCCGATTACAACC
TACCATTAATCATATTAGCG
ATTAAATTAAACCGCGACCT
GTTTAATTAGATTATAACCT
TAATTAATTTGATTGAGAGT
CACTAGGCTAGTCTAATTAC
CTAATTCAATCAGCATTTCT
GATTAATCAAATTGAGCACC
TGACAAATTAACGCGGCCAT
ACATGGCCTAATTTCATTAT
ACATTATAATCACATTAGAA
TCTAATCCGATTTAACCATT
TTGCATTAGTCACGACTAAC
AACTAACTCAATTATCTGAA
TAATTAAATTACATTATTCA
AAACATTATTAGGATCGCCC
ACTAATATAATTACAATTAA
ATAGTTAATTTAATTGAACG
GTCTTTAATGTAATTTATTA
AGCCCGAAATTAAATTACGT
TTATACATTAAATAAATTAT
CTAATAAATTAAGATAAATC
TATAATCGCCTTTGACACCT
ATAACTTAATAAGAGGGTTA
AACGGTAATCCAATTAGAAG
TAATGAAATCATTCCCGCAG
CATAATTTAATTAAAGGTTC
TTAATTAAAATAAATGCCAT
TTAATTCGATTACGAAGCCA
TAATTTAATCATTCAATTAC
CTAATTCAATTAAAAAGAGT
GTCCCAACTAATTGAATTAC
TTCCCCTAATTCGATTTATA
CAATTACTTTATCTAAATTA
ATAACTGAATTAACACCCCG
CCCAATTAAGAATGCTGTCA
TATCATTCAATCGCATTAAT
CTAATCCAATTAACATGCAG
ATAATTACATTATGAATGGG
AAATTTAATTATGACCATAC
TAGTAATTAAATTATCGTCG
CACTAATTTAATAACCAGGA
CATAAGCAGACCCACTTATT
ACCATAGTGATTTGGTACTA
GCCGCTCTTCACACCCCGTT
CGGTCGATAAGTTAATTACG
GATAGGAACTAACCAAATTA
CTTAATGAAATTAGACTTAA
AGTAATTAGATTACACTGCA
GATCGTAATTAGATTAGAAA
TACTAACCTAATTATTATCC
TCCAGTGCTCAATACTACCA
TAACTTTTAATCCAATAAAA
ATTAATTAAATTACTCGACA
CCTGATAATCAAATTATTGC
CTAATTGGATTAACCGTCCT
CTATACTTAATTGAATTAAC
GTTAGTTAATTATATAAATT
ATCAATTATATCGCCAGAAG
TAATACAAATAACGTCGACG
ATAAATTAAATCAGTGTATG
CTAACATTAATTATATTACG
TGGATTAATTCAATTAAAAC
ATTGATTAATTAATTAGCCC
AGCATAATCCGATTAACTGC
TTACAACAAGTACACGAAAC
GACGACGCTAATTCAATTAA
GAATAAGCAAATTAAATTAA
TACTAGTTTTCCCGCAACTA
ACCCAATTAATTAAATTATC
TTAGCTCAATCGGATTAAAT
CTACCTATATTTAATTATCC
CTTAACCAAATTAGGTACAT
AGTCTAATTAAATCAATTAA
ACTAATTTAATTAGATAAAC
CCTAATTAACCCAACTATCA
GCTAATTAAATTACGAGAAA
CGCTACCAATCTAATTACGG
ACAACCCGTTCGCTACCACT
AATAACTTAATTGCCATATA
ACTACTTAATTGAATTATCT
AACCTTAATATGATTAGGAC
ATAATCTAATTAACTACCAA
TATTGATTAACTAGGCGTGC
CCACCTAATTCAATTGTACA
CAAGTTATTTCTAACCACCC
TATGAAACGCATTAGGGGAA
CCTCATAACTTAATCACCAG
CAGTTAATTGTATTACTCTC
TTAACATAATTTACCCTTCG
CAGTTAATTTAGTTAACCGC
ATAATTTAATTAGTAACCGG
TAGCAAATAAATTAGATTTA
GCTAATTCAATTTCGCTCAT
ACCTTAATTGAATTATCCAA
TATTCGCTTATCCAATAACG
CATAATCTAATTAGTTTACA
GAGTACTTAATCTAATAAAC
CGTAATTAAATTAGCATATA
ACATTATACTTATAATGCTG
TTAATTAGATAAGCGTAAAT
TAATTTAATTAACATCCCTC
TCCTAATCTAATTAAACGCA
ATAATTAAAGCTGCCAAGGT
TCGCTTAATTAAATTAATGA
CTTACTAATACGCTTCCGTT
CCATGGTTAATTTAATAATT
AGATGCTTACACCCCCATAT
AATCTAATACGACTAAATTC
AAACGGCCTAATTAAATTAA
CGAGCAAGGGCAAGACCGAG
CAACCATAATTAGATTAGCA
TTATTAAATTACTTGACACA
AAACGAATAATCTAATTAAA
ACCCAGTCCATCCACCCACG
TAGATTAAATTAACTAGATT
TAATTAAATACCTTCAACGG
TGGCATAATTACATTATGCG
GCAGTTCTACCTCCCGCTAC
CTGGTCAGATTCTTCCACAA
GGCGGTAATTTGATTAGCGG
CTTAATTTAATTACAGCCTC
GGTAATCAAATTACTGAGTA
ACCTAATTAAGTTAAGCTAT
ACAATAACTAATTTACATAA
CTAATTCAATTACCCTAAGA
TCGCGGATTAATTAAATTAA
ACTATACAATTAGCCAAATC
GGTTAATCCAATTAGATCTA
AATACTAATAATTCGATTAG
TACTAATTACATTAAAGAGC
CCGCTAAACTAATTACCCTG
GATCACATAATTTAATTATG
TAGCGGGCTAATTCAATTAT
ACCAACTAATTGAATTAGTG
CTCCTTAATTACATTAACAA
GCTTAATTAAATTATCCCCA
AAAATTCGATTACCTGCTCT
TTACTGACAATTCGATTAAA
GCTAGTCCCTAATTAGATTA
ACACAATTTAATTATCCAGG
CTATAATTAAATTATTCAAC
TAATACCGTAATCTAATTAT
ATAATTTCATTAATCATCGT
CGTATTAACCAATTATCTCC
GGCTAACGTAATTATACTAC
ATCCAAGCACCACAACTTGA
TTAATTAAATTAATCCACTA
TAATTAATTAATTAGAATAC
AAGGTAATTACAACTAAGCA
ATATATGTAATTTGATTAAC
ATTAATTAAATTAGAAGCAA
ATTGATGGTTTCCCTCTAAC
ATCTGTACCCAGAAAATAAA
TCTACTAACGCTCCACGTAA
CGCCCATTACTTAATTACGA
AAAATATAATTAAATTACCC
GGTAATCAAATTACATTATT
CTGTTTATCATAACAAATGC
ATCTCTAATTATATTAGGTT
CAATATTAGGCGAGGTATGA
ATAATTAAATTAGGTTGTGC
ACATTGAATTACTAATTACA
ACTAATCAAATAAGTTAGAT
AAATTAAATTAGCTTATCCA
TCTTAATCAAATTAACACCT
ATCAAATTAATTAGATTAAA
CTCAACAGGGCACATCTGGT
TTAATCGGATTAAATGAGTA
CGGGCCCACGTCACGTGCTC
TTTAATTTAGTGAATCAGGC
ACACTAATTAAATTACACGC
TAGCGCTTAAATATGGTTAA
TAATTAATTAATTGTTCGAG
ATGACGCCACACATCCCAAC
AATTAATTTCATTACGTTTC
ATTAATTAATTATCTTATAT
TATTCTGCCTCAAGAAACAC
GCTGTAATCCAATCTCCCGC
ACGATAATTTGATTAGGATA
AACTTAATTTAATGATAAGG
GAACTAACTTAATTACCTAA
GCAATAAAGCCACTCGGACC
TTAATTAAATTATGCCGCTC
TAATTGGGTGAAACCTAATG
ATAAGCTAATCAGTCGGTTG
AAAATAATTAAATTATCTGT
ATTAGATCAAATAACATATA
CCTATTAATTTAATTAAGCG
AATAGTAATTAAATAACGTT
CCTAATTGAATTATACGTCT
ATCATTATAATTAGATTTAA
TAAGCTCAATTAAGCGGCGG
CCCTTATAATTCGATTAACC
TGCTTTTAATAAGCCCTAGT
TTGAATTAATTAAATTATAG
TAGCAGCACTATCATAATTA
GGTAATGAAATTAGCCAGCT
AACTAATCTAATTAGACCAT
GCTAATTAAATTATATGCCA
TAATTAAATAAGCTGCCTCA
AATGTAAGCTACGTACCGCA
CCCTTAATCAAATTACAGAC
TGCCGTATTAAACCGCCACA
CTGGCCTAATTAAATTTAGC
ATAATCCAATTAAATAACAC
TGCGCCCACCACAGGCACAT
ATATTAATTAGAATACTACT
TAATTAAATTATGTCCCCCG
GTTAATATTAATTAATTAAT
AATTAGTTTACACTGCTGCC
AACCCCCTCCGCCCGCCAAC
CTAAACTATTACGCCACATA
AAACCCAATTATTCAACCCT
TAATCAAATTACCAGCCTTC
GGTAATGAAATAAACTAACC
TAATTTTATTACACTGCTAT
ATTAATTGAATAACAATTAG
GAACTACTAATTGAATTTAG
CCGTTCGCATGCCAGTTTTT
TCTTAGTAATTGAATTAACA
TAATTAAATTACGTATTGCA
ATTGTAATTAAATTACTGAC
ACTAATCCAATTAGCCTAAC
TCATTAATCAAACTTATAGC
TAGAATTAATTTAATTATAC
AATTAATCTAATGTACATTT
GACGAATCAAATTATAACCC
ACTAACGCCATTCCTAACTT
CAAATACTCACTACGTCGAA
CTGCACCCGACTCCAACCCC
TAATTAAATTAGCATTGCTA
ATATTTAATTGTTGATGCTA
CCTTAATTTAATTAGTCATG
CTAGGCGCCCGAAGCGCCAC
GGGCGCCTAAGTCAATTACC
ATACACCCGAAGATGCCCTA
CACAGTATAATTACATTAAA
CCGATAAGTAACCTAATTAT
TAGATTTAATTAACGTCAAC
TAATTTAATTAGTTTTGTCA
CATCTAATCAAATTACGCCA
TTAATTAAATTCGTCTTAGG
AACTAATTCAATTATCACAC
AACGGATAATTAAATTACAG
ATAAGTGAATTATCCTCCCT
CTAATTAAATTATGGGATAG
TTTCCCGATTAATCTAATTA
TGATAATTAATTTATATTAA
CTTAGTCAATTATGCACCCG
TAATTGAATTGCAGGGGTAG
AAACCTAATTAAATTAGGTT
CTTGATTACATTACCCTTAC
CTCATAATTCAATTAACTCA
ATAATCAAATTAGCCCGGCC
AGTATAATTTAATCAGCTTA
AAATAAATTAGCGTCATGCC
GCAAATATAATTACTTCATG
ATTATAGGCACTTACTACTA
TAAGTAATTTAATTACCTTT
CACCTAATTACATTAGATAT
CACATTGATTAATTATATTA
GCCCCCAATTAGATCACCAC
TGCTAATTCAATTAAGGCTA
CACGTAATTCGATTATACCA
CTTAATAATAGAGGGATCCA
CGAAAGCCAAACATCGCATA
TGCCGTAATTAACGAGACCT
TAATAATTTAATTTGGGCAA
TCATGACACAAACACAATGC
GACGTTCATTAATCTAATTA
TAATCTAATTACGTACGCGC
TAATTAGATTATCTGCGGAA
ATATAATCGAATTAAATATG
TAATTAAATGCGTAATCATG
GCGGCCCCTTATTGAATTAA
CAAGCTAATTATATTGGCCA
CTAACTTAATTAAATTTAAG
ATATATAAACGTGAATTTAG
TCCTGAACCCGTGATCAGGA
CCAACCTAATTTAATTAGAA
CTAATCGAATAATCTTAGAT
CCATTAATTGTATTTACGTT
ACTATCCTACGAGCGAAAGG
CCCAATAATCTGATAACCGG
ACTAATTAAATTAGAATATA
ACAACCATCGCCCGACATCC
ATAACCACTAATTAGATTCC
CATTAATTGAATTATCACGC
GTTCATGCGACGTCAAAGAC
CCTAATTACATTAAAGCAAT
GATACGCTAATTCAATTACA
TAATTAAATTAGCGGCTCCG
TAATCTAATTATTTGAATTT
GGTAATTAAATTAATAATAC
CTTATTAGATTAAACACATC
AATAAACTTAATTAGCGTAG
CTCAGAGGCCTCCCCTCGCC
TTGCTTAACTGATAAGTGAG
TAATTAAATTAACCTAGGAT
ACTAGCGTTTAATGTAATTA
CTTTATGGCATATTAACTTA
AAATGCAATTGGGATTAAAG
ATAACTTAATTATTGAATTA
TAGTTTTCAAAACATGGACT
GACAGACAAATTAGATTAAC
AAACCGCCTAATTAAGTTAC
AGCATGGTAATTAAATTTAC
TCCTTATTAGAATTAATACC
AGATTAATTAACCTGTAAAT
TAATGATATTAAATAAACAA
CTAATCAAATTACGCCGCAG
TAATTTAATTAAAAATAATG
TTAATTAAATTTACACGTCC
TTTGTCTAATTTAATTACTT
CCTAGTTAATTTGATTACTG
ACAAAATCAAATTTGATTAC
AAATTAAATTAAACGAAGGT
AATATTTCATTAATCACCCT
CTGAACTAATTAATTAATTA
ATTCTTAATTTGATATAAGC
CCCAATAATTTGATTAATGG
ATCTTAATTCAATTAGTTTA
GGCACTAATTTATTTATCTT
ATAATGACATTACGGTCTAA
CTAGTTAATTAGATTACCGA
ATAATCTTATCACAAAGTGG
TAGAATAATCTAATTACCTG
CCTAATCAATTAATGTTAGA
GTAATTAAATTAAGACTACG
CTAATTGAATTAACAGCGAC
TAATTAAATTACAACATTAT
ACTAATTTAATTACCTCTGT
GCTTAATTCAATTAGCTAAT
TCCAATTAATTAAATTTACT
ATAATGTAATTAAAACTAGC
TTAATTACATTACAACGAAC
GCTAATTTAATTAATGGTGA
TAATTAAATCAATTCTGGAC
CTTTAATCAAGTTATACCCT
CTACCAAATCCAATAAGCTC
CAGTTTAATTAAGTTGTTTG
ATACAAAATTAGATTAATAA
CCCTAATTCTAATTACGGTC
TAGCCGAATAACGAAAGAAT
CCCGTAATTAGATTACCACC
CCCTAATCGTATAAACAAGG
AACATAACCCAATTACTTAA
ATGGAATCCCCCAATGTCCC
TAAATCTAATTTACCCTTTA
ATAATTCAATTTATGTTCCT
AATTAAATTACAAGCCAAAC
GTAATTAAATTATTTACCAC
CTAATTAAATAACGTTACTG
CCATTTAATTAGATTATTCG
CTAATTTGATTACCGTACTC
ACTTAACTCTGCGGAAGAAT
AGCCACAATTGATGTACCAC
ACCCATTTAATTAATTAATG
ACTAATTAAATTAACATAGA
AGGGCTTAATCCCATTAAAC
GCTTAATTACATAATTATCA
TAATTTAATTAAGACCCCAG
GGACTTAATTAAATGATTAC
GTAATCTAATAAGGTGATAC
TAGTTAATTAATTAAGCCAT
TCAAGCTTAATTAAATAATT
TAAAAATCATCGTTCCCTTA
CACAGGCTAATCCAATTATA
CTTAATAAATTAAGCCCATA
TCCAATATTAATTAGCCCGC
CAATTATTACTCCTGTCATC
ACGATAATTGAATTACCCTC
TACTAACTGATTATGCAGCA
CGAGGCACTTGATACCCCTG
AATAAATCTGATTAGCTAAA
ACTATAATTCAATTTAGAAT
CACAATGCTAATCGAATTAC
GGAACCTAGTGGCCTCCTAT
AAGATATAATCTAATTAGGC
GAAAATTAAACTACCCCACC
GATAATTACATGGGCCTCAT
TTTGCACCTTCCATCATCCA
CTTGATTAACTTAATTAACT
TCGCGGGAAATCCAATTAGC
CTTATTTCATTATGTAAATT
GTGTCAGGTTGATCAAATTA
ACTGAATTAATTAAATTACG
CTCGACGTAACCCATTCATC
CCTTAGAATTCCATTAGCTA
TGTTAACTGAATTAGCCCAA
TACTAATCCAATTAGCCTCA
GTTTAATTGAATTATAGTTC
AAATTAAATTAGACCCACCA
ATCAATCAAATTAAGTCATA
TAAATGAGCTAATCAAGTTA
ACCTAATTTTATTAAGACTA
CAGCGATTAGACGACTGCGA
TTAATGCAATTAATTGAATT
TAATTAGATTACAATAGATC
CTCGCCCTGATTAATTGCCG
TTAATTTGATTATTACTTGT
TTGAACTGATGCGCAATAAT
AACGTACCCCATTAACTTAG
ATAATTTAAATTATACGTAT
TAATTGGAATTAACCATAAC
TTTATGCAATCCAATTATTA
TGCACTAATTCAATTACCAT
AATTAATCCTAATTAACCGC
AGACGACCAATTAAGTTTAG
CTAATATAATTCAATCAGGG
GGTAATTAGATTAGCTGCTT
CAAGCACGCTCCTCCACACA
ATAATTTAAACTAAAAACTA
ACCACTTGTCCGAACTCGCT
TAATCACCTGCACGGCCCCT
GTCAATACTAATTAAATTAT
ACTTCCACTCCGCTTGGCTA
CCTATTTAATCAAGTTAGCC
GTAATATAATCTAATTATAC
TCATTAATCTAATAACAACA
TAATTAAATAACACCGACTA
GTGACTTAATTTAATTAGCC
CGACACCTCAATTGTATTAG
TCCCTTATTAAATTAATCGA
TTAAATATAATTAAATTAGT
CCGAGATCTCCCCTCCACCT
CCTAATCACATTAATCAAAC
TATGATTTAATTAAGGTAGA
CATTAATTTGATTAAGCGGG
GTTAATTAAATTACCGCACA
AATTTAATTAACTTAAAAAA
TGCTAATTAAATTAGCGGCT
GGCGGACTATCTAAATTACC
CTAATTCTATTAGAGACGCT
GTCGTACTAATTCAATAAAC
TATTGATTAGGACGAAGCAC
TGCATGTAATTATATTTATA
AGCGTAATTGAATTTACCAT
ATTAATTTAATTAAATTACC
TTGATTAAATTATTTTAACA
CGGCAAATTGGCTTATCGGC
ACAATGAATTAGCAACCGAC
TAATAAATTAGATGGCCCCC
CATGCTAATTGGATTACGGC
TTAATTAAATTAAACCGTTA
TAATTTAATTTGAGCCCCCG
AATTAAATTAATTATTGTCA
ACTAATGTAATTATCTCCAA
ACCGTAGTAGATTCCGATTA
TATCCAATTATTCCATAGAT
CGCCGCTAATTAAATTTACT
TGAAATTGATTTACCTCTAC
TCCTTAATTTAATTACAAGC
ATAATCCAATTATCAGCGCC
TGTCTTTAATTCGATTAATA
TCTAATCAGCTAATTAAGAT
TATCCAAAGTAATCCATTTA
ATCCCCAGTAATTATATTAG
CGTCCTTAACCCAATAAAAC
TTTAATTACATTGTGCACAA
ATTCATAATTAGATTATCAT
AACTAATTAGATTAACTTAA
GGCGTAGATAAATAACACCC
AAACCTAATTAAAAAATATT
CATAATTATAATTTCCTTTC
TCCATAATTAAATAGTCGCA
AAAACACCTCTCTACTCACT
ATAATCTAATTAAGGAGTAG
GGTACATAATTGAATTATGG
CTAATCACATAAAGACATGT
GCTAACCTAATTAATAAAAA
CTATACTAATTAAATTAGTT
TAATGCAATTATCAGAATAA
CAATAAGTTAATTAAATTAG
TATTACCCCTAATCTAGTTA
CAAATCTAATTTATTGTATG
TCCTACACATCCCTTATCGG
TAATATAAATAACAGTCTGG
AGCTAACTTAATTAGCCCAT
CACCGTAATTCAATTAACAA
ACTCCAGTTAACCAAATTAA
CAGAATAATCCAATTACGCC
TTTAATTAAATTAGCTCACG
CTTAATTAAATTACACTCAC
CAGTGAGCGATTCCATGACT
CTCGTTAGCCTTAATTAAAT
CTATTAATAAGGTTATACCA
ATCCAATTATCTAATTATTG
CTAACGGTAATCTTATTACG
TACGCACATTAATAAGATTA
TCCTAATTGCATCATATGTA
ATTACGATAATTAAATTAGT
TGTAATTCGAATTACTGGAG
GCTCCGACCACGAGTCATAG
GCCTTAATGTAATTAGACAA
TTCTAATTAGATTAACCGAG
TTACTAATTACCGTTAAGTC
GTTTATTAACCCTAATTACC
GTAATTAGATTAAGCCAGCT
CCTAACTCGATTATCAAGTT
GATTAATAATCTAGACACGA
CGCGCTAATCAAATTACAAT
TCTAATATAATTTATTCCTC
TAATCAAATCCTAAAACACT
CACACCCTTAATTACATTAA
GCCAACTGAATTAAGTTACA
TATGATATTAATTATCCAAC
GCCAAATTCAACTCAATTAT
ATTCATGACGGACTAGGCGC
GAAGGTAATAACTTTATTTT
TAATCCAATTATATGTTAAA
GCCCCAAATCGAATTACTCC
ATCTAATTAGACTAAACCAA
CGCTAATTAGATTAACCTCC
TTGCGCAATCCGTCACATCC
ACCAAATTAGATTAGCCCAC
GATTAATTAGATTTGATGGC
CTAATTTGATTAAGCCCCGA
AGTGATCTAATAAGAGGTAC
GGTAATTAAATTAACCTCTT
AACCCTAATTGAATTAACAT
TGAATTATGTTTGATAAGAT
TGCAGTTGACTGCGCGAATT
TTACATCGATCATCAAACGA
TAATCTAATTACCGCACCAC
GTATTAACCCAATAAAAATT
TGTAATTCAATTAACGGACC
CTTAATCAAATTATCATATC
AACAATCCTAATTCGATTAA
CAAGTATCAATGATCTAATC
CCACTAATCGAATTCGGGCT
CCTGATTAACTAAGGGATAT
TTAATTAAATTATTTGGTTC
AATTTAATTACCACAATCCC
CTAACTTAAATAATGAATTA
AAACAATTTAATTAGCTCAG
TCCTACAGAAATTAGTAACA
TCTAGATCCAATTTTAGAGT
AGTTAATTAAGTTTTGCAAC
GAATATAAATTTAATCCGTG
CGTAAACTAATTAGTGCTCT
AGTTAGATTAAATTCGCCGC
ATGAACTAATACTATTACAG
ACCTGGGCATAACCGGGTCA
TGCGTAATCCGAATTTACAG
TAATTAAATCAGCCCCACAA
CAGTATAATCACATTACAGT
TAATAAATTTAATCATCCCG
ATGGATTTGATTAACCCCCA
CATTAATTAACAAATTAAAC
CAAATTCCATTAACGTATAG
TCATACCTAAATTGAATTAA
TTCCAATTCAATTAGATTAT
GCTAACACAATAAACAGCCC
ATAATCTAATCATGATTTTT
CCTAATTAAATTAAGCAGAA
AATTAATTTGATTACAACGT
CTAATTTAATTAACCGTTAA
ATTATAGATTAGAAATCCTT
CTTATCTAATTAAATTAGCC
CAAACTTAATTTGATTACCG
AGGCACATAACCTAATTAAA
ACTATTCCGAATAAAGCCCT
CATAATTGAATTAGATCGAA
TAATATAATTAACATTTTGT
AATCAAATCAATTAGATCAC
ACTATTAATTTAATGAAAGG
GATAAATCCAATTACGATAA
CATGCGATAGATTTAGTCGC
TCACAACTAATTCAATCATT
CTCATCTAATTGCATTTTAC
GGCTTAATTATATTATCGCG
TGCTCCGAAATTTAGTTAGG
TGGTAATCAAATTAAGGTCG
CTTAATTGAATTATTGGCTG
CTTAATTAAATTACATCTCA
TAATTAAATAACGATGGCCG
CTCCTTAATTAGGCTGCATA
TTATTTAATTATTAATGACA
CATAATTAAATTACTCCAAC
CTTATTCAATAATTCCCCAC
AGTTAATTTAATTAGATTAA
TCATTAATTATAATTAACGA
TAAATCTCATTAATCTCATT
AAGACTGCTAATTTAATTAA
CGGGTTGAGTCGAATCACAT
ATAATTAAATTACGATTTCC
CTAATCAAATTAAGTAAGCA
CGGTAAACCCAATGAACTTA
CATAATTAAATTAAGTATCA
GTCTAATTTAATTAAAATTT
AAAGTTAATTAACTAAGCTC
GCAAGATTGAATAAAATAAT
ATGAAACGGTACGCCAAATC
CAACCTCACCATACAAGGCC
CAGTAATTAAATTAAGAACC
GTACTCTAAGCGTAATTAAG
GACGTTATCGTAAGGGCAGT
TTATAAAATTCTTTAATTCA
TACAGCGTTAAGAAGTGGCC
ACCCATAATTGAATTATAGG
CCACTAATTAAATTACGAAT
CAACTAATTAAATTATTTTG
GACTTAATCTTATCACGAAA
ACAGACAAGATTGGCAATCA
CAGCCATTTATGTAATTAAA
CACCTCCGTACCTCCAATTA
ACTAATTAGATTAATAAGTA
GTCTAATTCAGTTAAAGGAT
GATGGCTAAATTGAATAATC
GTCTAATAAATTTGTAGACC
AATAATTTAATTACCCACAA
ATTGACTTAATTCAATTAAT
GAAAATTAGATTAACCCCCG
TTTAATTGAATTACCCTCAA
TTAATTAAATTACCGAACAA
ACATTAATTAAATCCGGCCC
TAATTGAATTACATAATAAT
TTCTAATTACCGTGCCCTTC
AGGTGCATAATGCAATTAGA
ATTAATTGGATTACGGACAG
AATCAAATTAATCCAATAAG
CAGTTAATTGAGTTAAGTTG
CCACACCAAATTACATTAAA
ATAATTAAATTAATTCTATT
ACACGCAAACCTAACACAAC
TGCATGCTCACCCCATAGAA
AGCCCATTTGCTTCGCCGCC
TACTTACTTAATTAAGTTAT
CTAATTACGTTACCAATCCA
ACTAACTTAATTAAACGTGA
ACCATAAATGTAATCAAAAT
TATTCAATAATATCCCCGAA
CGTAATTTAATTACCCAATT
CTAATTAAATTAATCACTGT
TAATTAAATTAAGAAAGGTA
AACTAATTCCAATTATGCTG
ATATCGGCACAAACTACCCG
ACCTAATTAACAGCGTAGCG
CTACAAATTAAATTATATTG
AACAATCTAATTAAATTAGT
GCGATAATTTAATTACCAAA
CGAATTTAAATTAGAAGCGA
CCACAGCTTAACCAGTTTAT
AAATGAATTAAATTATCTTC
CTAATCCAATTCGCAAGAAT
AATTAATTAAATTTACCGTA
CTAACCTAATTACACCCGAT
ACACCATGACACAGCAACGG
GGTAAATTGAATTACCAAGC
GCCCTTAATTTAATTAAACG
ATAATTAAATTAACAAGCGC
GCAATAACCAATTAATACTC
ATACCTCTTAACCCAATTAC
CTCCATTATCTAATTTAATC
CTTAATCGAATTAATATCCT
GTTAATTGAATTAACACCAC
CACCTTGATTAATTAGGTTA
GATTAATTAATTTAATCACG
GACGGGACTAATTCTATTAT
CGCTACTTAATCCAATTAAC
ACCCCTAATTGGATTAAACC
TTTTCGATTAAATACGTCAC
GTATTTAATTAATTTATCAT
GTTAATTTAATTAATCTACC
GTTATTCAATTAGATACATC
AGGCCAATAATTGATTTCAC
GCTAGTAAACTCATTTCCTT
CGTCATAATTGAATTACACC
TAATCTAATTAGCACCTAAG
AATTAATATAATCACGAACA
GCATTATTCAATTATTGGAG
AGATGATTAAATTAATTACG
CTAAACTAATTACTTCTGCA
ATGGGCACCGGGCCAAACAA
AAGTGAACCAATTACTAGGA
GGACCACGACCATCTTCACG
CAGCTAACCTAATTATATGA
TACTTGTCACGACAAGCCGT
CTGCGGCATAATTTAATTAA
ACAAATTAAATTAGATAATA
TAATTCAGTTAAGGAAAGGA
ACGCCGGCGTAATTAAATTA
TAGACAGACAATTAGATTAT
CATATCCAATAACGGTCCTA
CAAGATTAATTCGGTTATCA
TGAACTTGATTTGATTAAGT
ATAATTAGATTAGCCTATCG
CGTAATTAAATTACCCAGGC
GCCCTTTAAACTAATTTACG
TAATTAGATCACCAATTATA
AGAATAATTCGATTACGTGT
CAACCTAATTTCATTATAGC
CTAATCAAATTATAATAGTG
CTATAAACCAACCAATTGCT
CGTAATTAAATTACCTGAAA
TACTAGCTAATGGAATTAAA
TCCGGCAAATCCAATTACCC
TAACTAATTGACGCAAATGT
TTATCGCATTATTATATTAT
ATAATAACTAATCTAGTGTA
ACTAGCCAAATCGACCATAG
CAAACCTAATTAGGCTATTC
GAGGACACCGGCCTCAGTGT
CACTGCTAATCTAATTAACT
AGAAATTAAATCAAGGGCAT
TAATCTTATTAACGATCCAA
ATACTCTACAAGTTAGACGG
GTATATAATCTAATTATTCC
TAATTAAATTATTGACAGCT
CGGTCCATAATCTAATTAAG
AGCAATTACCCAACAAGTCT
GTAATTGAATTTGTGTTCAA
ACCTAATTCAATTATAATAA
GAAATTCAATTAATTAATGC
AATTACTTAATCGAATTACG
CCCGAAAATCCAGATTAGAG
GCCCGGTTTAATTCAATTAC
ATAACCTCCTAATCTAATTA
ATAGTGTTTAATTTAATTAA
TTAACCTAATTAAGAATACT
TGCCTAATTAAATTTGGATG
TTAATCTAATTACGAACCAT
GGCCATAAATATAATTACGG
ATAATCAAATTATCCGTGAA
TACTGATGAAAGCACCCTAC
GCTTAATTCGATTTTTAATT
CCTAAAACAATTATGAGCTA
AAACCAAATTTGACTCAAAG
GTCGAACTAATTAGTGACCC
ATCTAATTAATTAACACATC
CATAAAATTAATCTAATTAC
AATAATCGAATTACACAAAT
TGATTAAATTAGTAAGCGCA
ACTAATTACATTAACCACCA
CTAAGATAATTAAATTAAGT
TAATCAAATCACCGCATCCT
TTCTAATTACATCAAAAACT
AATTTAATTAAGCAGATGAA
CTTTAATTAAATTCTATAAT
AAATTAAATTATCACAAAGT
TGCCTAATTAAATTTCGTAA
CTAGACATAATTTAATTATA
CGATTGATTTTGATCACCTC
TCAATAAATTAAATTTAGGA
TTTAATTACATTATACATTA
TTAATTGAATTAAGCACTTG
TTAACTCAATTAGACTTAGT
TGCTAGCTAATTAAATTATT
GCATTCTAGCGGGATAAAAG
GAATTGAATTAATTACCACG
ACGATTCCCAAATTCAACTT
AATGATGCTAATTTAATTAA
GGACCTAATTCAATACCCAG
AGATCAATTAAATTATGTCA
CATCCATACATCCCCGAAGT
GGTTTCTCGTCGCAACTAGC
CTTAAGCTAATTAATTGGTT
AAATTGAATTATACACCTCC
ATGACTACCAATAGCAACGC
TATAATGTAATTACATAACT
CAGGTAGCCCATGGACCATC
GGTGGATAATCTAATAATAT
AGAAAGATTACCCAACGCTG
CAGTAATTTAATTAAGGCCA
ATTAATTGAATTTAATTATT
TAATTGCATTAACGCCGCCA
AAACAATTAATTAAATTAGC
ATAATTAGATTAATGAACAC
ATGATTAAATTACACCATCC
AAACTTAATTCAATTAACAA
TTCAAGCTCTAGCCTTAAGC
CTAATTGCATAATTGCCAGG
CTTAATCGAATTATAATACA
AGGCGTAATCTAATTACGTT
TCCCTAATCTGATAATTCAA
CTAATTAAATTAACCATACG
TCTAATTTAATTTATTTCAG
CTAATTGAATTAACAATGGA
CTTAATCTAATTATTCGATA
CAATTAATTAGATGAAAAAA
ACCTTAATTAAATTCACTCG
CGATAATCAAATTTGACCCG
TATAATTAAATTAATGCCAG
TGCTAATTAACTTAAACTAG
ATGGACGACTAACGTATTTG
ATGAGACCCCCACCATCTAC
GGGAACTATAATTGAGTGAT
CTATAATCTAATTCGCCTCG
CACGCGAAATTAAATTAAAT
TAATTAAATTAATGAAGGTG
GCTAATTTAATCATATTCAT
CTTAATTAAATAATGCCTGG
TAACTTAATTAATTCCCCTA
AATGGCCAGTCCAATCCTAA
GCACCTCATGCCCTGTAATT
TTAATTAACCTTCGTAACTC
ACTTTAATTTAATTAATGCC
TATCTAACCTAATCTAATTA
TAATTCAATTGAAATACTAA
GTAATCCGATTGTCTAATTA
CACGACGGGTGCTTCTAAAT
CTAATTATATTAAATTAGGC
CTCCGTCAATTGAATGAAAT
GATAATCTCATTATACCTCG
ATGTATTAATTACATCATCG
CAAACTAATAACTGAATTAC
GATTAATTCAATTAGGTCTG
GTGAATAAATTAAATTACGC
ACAGGTAATCGCATTAACAT
TGCTAATTAGATTAGTACCC
GAGCATAATTGAATTAATAC
AATAAAGGATTTAATTAAGG
ATAACCATTCCGCCATTCGG
CGCTAATTTAATTAATACCA
ACCTAATCTAATTACCTTAT
AATAATCTGATTAAACTCAG
ATCTAACGTTACGGCCTAAT
CCTCTCGACTTCCCTCTACC
AACGTCGCATAGCATCGGCA
AGGGAGACTCATTAACTAAT
TGTACCAGAATCTGATTATC
GAAATTAAATTTAGAGAGTC
GGTACCACCTGCCACTCGAG
GCTAAATTAGATTAGATAGA
AGCAAATCTAATTAATTACA
AGGAATTGGATTACACACGT
GAAATCTAATTAAGATTACT
TAACTCTATTTAATTAATAA
ATAAGCTAATTATCTCAATC
CTTATTACATTATTTATTAG
ATAATTAAATTACCCTATTA
CAAGGAAATTGCACAACCGA
TTAGCAATAGCTTGCACTAT
ATTATTTCGACATTTCCTAT
GTAATTTAATTAACAACCCA
GATACCTAGGAACGCGGGCT
AAATATTACCTCTTCTGCGC
GCCTTTATCAGATTAAATTA
CTAATTTCATTACAGAATTA
AGACCAACAATACCAGACCC
CAAATAACACCTGCCAGGAG
GCTGCTTATACTAATAGATT
AACTTCCCTCATCTCAATAC
AACAAATCGAATATAGCCCA
ACCGGTTAATCCAATTAAAA
AGCATTACTTGATTACCACC
AAGCAACATATGTAATTAGA
CCTAATTGGATTTACTGTCG
GTTGGCCTCCTACCATATAA
ATGCGCTGAATATGATTAAA
ATCGCCATTAATTAAATAAT
GGTCACACCATTGAGAACCC
TGTTGACATTTACACACCGC
TCAAACTGATCAACATAGGC
TAATTAAATTACGACCCTCA
CTAATTGAATTATCCACGAA
AAGACACTCAATTTAATTAC
CCACCATCCCTGAGCACAGA
AGAATTAATTAGATTAAGCC
CTAACCAAATTAGACATTCG
TTAATGCAATTAACTCTTAC
CTCGCCCTTACAGACAGCGA
TTAACCCAATAATGATTGGT
TACAGTTAATGTAATCATTT
ATAGTTAATTTGATTTCCAG
TGTTCATGATTTGATTAAAA
CCTAATTAATTAATGATGAA
AAGGTTAATAATGCCGATTA
TACAACTTAATCTAATGAAT
AAGTTGAATCCCACCAACGA
TCGAAACATGAACCAAGAAA
GTTAATCAAATTAAATTCAC
AGTTTATCTAATTATATAAG
CTTAATCTAATTAACCACAC
TAATTAAGGAATTCAATTCG
CTAATTAAATTTACAGACCA
CGAATACCCCCATAGGGAAA
CTGCCGTAATCCAATTATAA
CTAATTTAATTATGAAAGTT
ATTCTAATCTAATTATCCCA
CCCTATTTGAATAACGCCGG
TAGTAATCTAATCGGATTAT
TAAGTTAATTACTCTAATTT
AAGAGTAATGAGATTATCGC
CGTTAATAACCATAAGAAGT
AACTTATTGGCTTAATAAGC
CTACCTATAATTAAGTTTTG
TGCCGTTATTGAATTATACT
GATGAGTAATGCATTAATGG
ATAATCCAATCACCGTACTT
TTTTAATTAAATTATACACT
CTAATAGATCAGATTAACCA
AGCATAATCAGATTATGATC
TAAATTAGATTAACTGCTAA
CGCAGACCACGTCCGCCGGC
TCCCCAGTTAACTTAATTAG
TATCTAATTAAAATTAGCCC
TAATAAATTAACGGTCCTTC
GAGGGAGAATAAGTCAGTTA
TGCCTACTTTAATTTGATTA
ATAATTTAATTAGCACGCCT
ACTAATTAAATTAACCTTAC
AAATGAATTAAATTACCGCC
TGCTGATTAATTCGACTATG
CCCTAATTAAATAAAGTCTA
TATATCTATTCAGCCGCTCT
GATACCGTTCGAATCCTCAA
TTAATCTAATTAACCAAAAC
TTTACTTAATCGAATTAATC
TAATTAGATTACTGATCCTC
ATCCTCGGCTAATTTCATTA
GTAATTAGATTACGTTACCC
ACCAAACAAATTAGATTAAG
CCAGCTTAATTTAATAACCA
CTTAATTTAATTATCGCACT
TCACAGCTCCATCTCCCCAA
AAATTGAATTAGCCGCACGA
TAATTTATTTAAATTAATTT
ATAACAGATTACATATATTG
CCCTTTAATCCAATTAAAGT
TCTAGGATGAGCAGTTTTAC
GACCACCTGCCTAATGATTG
ACAGTAATTAATTACCATGA
CGTTGATTAATGAAATTACG
CATATAACCAACTTAATTAT
CGCTTGGTTACTTAATTAAC
TTTTGTAATTTAATTAGGGA
AACTAGAGCACCTCGCGAAT
ACTTATATGCATTCCATGTC
GCTGTTTTAATTAAATTAGT
TTAATTAATTTACATGGGTG
ACAATTAATTAAATTAATCG
CTTAATGAGATTATGGTATG
TTTCATTAATTTAGTCATCA
TAATTAAATTAAACACTAAA
TGAGAATCATCTACTTGCTT
GTGAAATGTAATAAAATTAA
TAATTAAATTAATCCCACCA
CCGCCCATAATTGAATTTTC
ATTAATTCCCTTATTGACCC
AAACGATCATCACACTAACT
TATCCTACTATGTACCAAAG
CTTACATAATCTAATTATCC
AACCCGCCTATTAGATTAAC
TTATCAATTAACTTGATTAT
GCCACTAATTAGATTACATG
TAGGAATTTGATTAATACAA
CTGATAATCCAATTAAGGCA
ATCACCTGTTAACCAAGCGA
CCCTAATCTACTTAGCGAAG
TCTAATTAAATTATTACCGA
CTCCGCGGAACATCGCATAT
CGCGCCTTAATTAAATTAGC
TAACAATAATTAAATTAAAA
CTCAATTCAACTAGAACTAC
CAAATCGAATTAACCGGTAT
CATTTAGATTAGCAACGATG
ATAGATCTAATTAAATTAAA
TATTTTTTAATTTCATTAGC
GGATAATTATATTAAGAAAA
AGCCTAATCTGATTACCCTG
GCTCAAAATGTAGTTAAGAT
AAGCGACCCGACGTCAGCTG
ATGGCGCGTACGGTCTTGCC
TAATTGAATTACTACAGCAA
ATCGCAGTCCCAATTACCTT
ATTAAATAGAATTTAACTAT
CATAATCAAATAACTTATAC
CCTCCTCGCATTCACCAAAA
TGAAAAATGTCAACTCCCTC
ATAATTACATTACCTAGCCT
ATGATTAATTTAATTACTGG
GTTATTGAATCATAACTAAG
TTAATCAAGTTACTCAATCC
AGTCAATTAGATTACCCATC
GTCATTAATTGAATTATCTA
ACCAACTGCCCACGTAAAAC
CTTAATTACATTAAAGCAAT
TACAAGAATAATCTAATTAA
AATAATTAGTTCGATTACCC
CCCCACAGCTGAGACTGAGC
AAACGGACTAAACATTGTTC
GTGCTCCTAATTACATTAGC
CAGAACGCTAATTAAATTAC
CACCTAATTATATTTTATTA
GGTTAATTTAATTATAATGC
TTCCGGGTAATGTAATTAGC
GACATAATTTAATTAACAGC
AACATAATTAAATTAAACAA
TGTTAATTAAATTAGACTCC
TAATACTATAATCATGCTAA
CAACGTATAATATAATTACC
CGTAATGAAATTACCCGATT
GATTAATTAAATTTATCAAC
AATTAAATTTACACACCCGA
CCCTAACTCAATTATTGCCA
GAGTATCAAATCACAAATTA
AAATATAAATTAATAAATTA
TTAATTAAATTACCCCCAGA
CTCAATTAAATTATCTCATT
CCTAATTAAATAGATGAATA
CCTGTATAATTAAATTACCC
GATAATGGAATTAAAACTCG
ACACCTAAATTAAATTACAA
CCGTGATTTAATTAAACAGG
TTAATTAAATTAGTCCATTT
TTACACTACAATTATAATTA
TATCTTAATATCACAACAAT
CCCCCCATTAATTTAATTAT
CGGCCTAATGCGCAATAAGC
AGCAATTAAACTTATTATTA
TAATTTTATTAGATTTACAA
GCCATAATTCGATTTATTAT
ACGCATAATTAGATTAACGA
ATAATGTAATTATCCAGCTC
CTAACCGATCATGAAGCATT
CGTTATTAGCTTATTCACTT
TATAATGCCATTAAGAGCAC
CAACTCGCAAGTGAGAATTA
AATTAATAAACCTTAACCGC
AGCACTAATCCAATTAATCC
ATAGACACTAATTTAATTAA
TTGAACTAATTTAAATTACA
AGCTTAATTATATTCCACAG
TTACAAAACATCCGCTCAAC
CACTAATTAAATTAGACCAC
GTTGATCAGATTTATGCCTT
CACGTCTCCCAAACCTCCTA
AATTTAATGACCCAATGCTC
ACTACATAATCAAATTACAT
ACTGAATCCAATTAATTCGC
CTAATTGAATTACAAATGTT
CAACCAATTTAATTACGTCA
TAGACATAATTACATTTTAC
TAATCCAATCAGAATCACGA
CCCGCATTTCAAAGGTCACC
CGACAGAGTTAATCTAATTA
GAGATTAATCAAATTCAGCC
CTCCCATTACCTTACCATTC
GATAATGCAACTATTAGGTA
ATAATCTGATTAAGATAGTA
GACCCAATAATTTGATTACC
CCAAATTAAATTAGCCCGGT
TAATTCAATAAGACCTCTCA
TTATGGTAATTGAATTCGTA
TTAGCCCACACTCGCACACC
CGACTAATTAAATTAAGGGT
GCCCAGGTTATCTAATTGCT
TATAATTACATTAGCCTGAA
TAGTTCCTTAATAAAGCTGC
GCCTAATGCAATAACGCTCT
AATCTAATCATACCTGGCTC
CGATACTAATTGAATTAGGC
CTACCGTGTAATCACATTAC
AGGCTAATCAAATTATGCCA
ATGAATTACAATAGCACTTA
TGCGGAATATTGACTAGATG
TAATTAAATTAGAGGGGTTT
ATCCATAATTAAATTATAGA
TGCATAATTTAATTACATCA
AAAATTAAATTAGCTTCAAA
GTTAATTTAATTACCCTGAT
TAATTAAATTAACCCCAACA
TAGTTAATTAAACGATCCAA
ATATATCTAATTCGGTTAAG
AGCGTAATTGCACTCCGTAA
ACCATGTAATTAAATAACTA
CTAATGCAATTCGATTAGGA
GTCACTTAATCTAATAACCG
ACGCCCACTAATCTGATTAC
TAATTAATTAACCTTTATCC
ATATTAAATTACCTAACGGC
GGTGCTAAATCAATCAAAGA
AGAGCAAGAAACTTAATTAT
TAATTCGTTAATTAAATTAA
TGCTAATTAGATCGACAATG
CAATTGAATTCACTTAATCT
CCTAATTTCATCAGCATGAT
TGTTAATTAACACCTTACCC
CACCGTAATCCCATTACTAG
TTAATTAAATTAAGGAGGAT
CCCCCACCACATTTCATCGC
TATTTACTTTATTACTTCTG
ACAACTAATCTAATTAGGCA
TGAACTAATTAGCTGTTTTA
TATAATTCAATCATGTATTT
TAATTAGATTAACCAGGTAT
TACAGATAATTAAATAATCT
GAATAAATTACATTACGAGA
CACATTTAATCAAATTTGTA
TAATCAAATTACAGGTAATG
GTTTCGCTTAAATCGGGATT
ACCATAAACGCATTACTCCA
TGTCATAATTGGATTAAAAA
AGTATAATCTCATTAAGAAT
TTAATCCAATTAAAATCCTC
TCCACATAATTGAATTAATG
AGATAATCCGATTACTCCCC
TAATTTAATTAGCATACTTA
CACAACCCAACTAGTTACCT
GAACAAGACTAACCTCTGCA
TGACTAATTATGTAATTACC
TAATCAAATTAGGCTTACCA
ATAGGAGACCCTGCCCCGTA
TATATTGAATTACGCCGGCC
ACATAATGAAATTATCATTG
CTGCAAGTACGCCTCATCCC
CAACTATTAATCCAATTTAA
AAATAAATTAATTATTATTC
ACCTTTTAATCACATTATCA
TTAATTATATTAACCTAACA
GCAATTAAATATTAATTAGA
TAATTAAAGCGTAAAGTGAA
CTTGAGGGTGAACCATCGAA
CCGGCAAAACCCGATTACCC
TGTAATTTCATTACCCTCAA
TGTAATTGAATCATACCTCC
CTAGAACATAATTCGATCAA
AAGTTAACCTAATTAAATGC
ACAATAATTAGATTACCAAA
TTAATTGGATTATAAGAGCA
AATGCTGGTAAGCGAATTAC
CAATAATACACTAAGCAAGA
AGTAGCCGTTCTGCATAAAC
AAACCGCCAATTACCTGCTC
CTAATTGAATTACGGCCCTT
TCCCCACAAGGACATGAGGC
GGTAATTGAATTATCTAATT
TGATTTAATTCGATTATCGA
GATATTTAATTAGTCGTTCT
CACGTTAATTTAATTACCCT
AACGCTTAATTGAATAACCC
AGACAGATTAGCCCAGAAAA
TCCTTAATTTAATTAGACTT
ACCTGATCAAAATAAGTCCC
ATAATGTAATTAAGGCCCCT
ATTACTTAATTTAGTAAGCA
AGATTCCTCAAATAAAACGA
TAGTATACCTAATTACACAA
CATCTGCTGAATGCCAAACC
ACTGAATCTGATTAACGAAA
AAGATTAATTGGATTAAAAA
TTAACTTAATTAAATTACCT
GCATACAATTGAATTATAAA
GCATAAACCAATTTCGCTGT
ACAACTAACTACGGTTACCA
AATGATCTGGGTCCTCACAC
AGCCTGATTTAATTCTACGC
CCTTCTTGTAATCTGATTAC
AAACAGCCAAATAGCCTCCC
ATTACCACACTTATGGTTGA
GATAGGATAATTCAATTATG
CCAATTTAATAAAAAACTCC
TAATTCTGTCTGCCCCCGAA
AATTTAATTCCTTTACCCCG
ATAATGTAATTTCGACACAA
ACGCTTAACTTAATTACCTC
AAATGCGATAATTACATTAA
TGATTAAATCAATATCACTC
TTAATTTAATTACGCACAAA
CTCACAATAATTTAATTACC
TAATTAAATTATAATCGTCC
CTGGAAATCTAATTAACCAC
ATATTAACTAATTCGGGTGT
CGAAGATAATACACCCGGAG
GTAATCTAATTATCAGTACC
CCGTAATTAAATTATTCCTA
TCCATAATTAACTTAACCAG
TGCACTTAAAAAGGTAATCG
CATAATTAAATTCCCACTCA
ACAAACCTAATTAATTAATC
AGATAACGAACCTAGGTTAC
AATTAAATTATAAAAAGATT
ACCCTACCCCAAATTCCCCA
TCTTTATTAAATTACAATTA
CTTAATCAAATTAAGATCGA
CGCTAATAACATTATACCAC
GGAAACCAGCCCCTATTCTT
TAATACAATTATCACCAACA
CATTAATTAATTAAGGCGTT
ACGGGTCGCATAAGCGTTCT
GGGGTTAATTAAATATGCGA
TTAGTTCGATTAATATAGCC
CCTATTAATTAAATTAGCCG
AGACACCACCAGTTCTACCG
TGCCTAATTAAATTAACCGC
TTCGAGAGTAGTAACATGAT
TATTCTAATTACTTGACAAA
ACTTCCCCTAATATAATTAC
AATTTAATTCAATTATAGCC
AACTGTAGCTCGCCTGGCCC
CATAATATAATTAGATTACA
AAAGTTATTCCCACTTAATC
ATACGCCAATTACGATTAAC
AGTTGTTAATTGAATATAAT
CATGGTTGACGCCACTCCAG
TCACACAGAAATTTAATCCT
CGTTAATGTAATTAAGAGCC
AACCAAATCAAGCCAGTGTG
ATATAACCTGATTAGATTAC
TAGTAATTACATAATAGCCA
TTCGCTACGCGCAACTGTGC
CGTCTAATAGAGATTAAATT
TTAGTATCAGCACTCTACTT
CACGAATCAACAATTAATTG
CCATAATTTAATTAATATTA
GAATAATTTAATTAGCGTCC
TTAATTAAATTAACCCACTC
ATAATTAAATTACGGACTTA
CAGGTAATTAAATAATTCTA
TTAATTAACTTACTCTAAGC
CACGCACAACATACGCACAC
CACATAACCTAATTACTGAT
GTTAATTGACCCTCCATAAG
CAATTAAATTACCCCCTCAC
TAATAATAGATCCAATTATC
TAATTAAATTACTAATTACC
AGCTTAATTTAATTAACATC
AGTGAGCGTAAATTCGCACC
CGACGGCTAATAAAATTACT
TAATATAATTTACAGCGCGT
TAATTGAATAATCACAACCG
TTATTTAGTTATCTAGGGAC
CACATAATTTGATTATTACC
TACTAATTTAATTAACAATT
AACCCTTATGGATATTCCTT
TTAATTGAATCAACATACCT
AAGATAGCCCCATACTCTAG
TTCGGTGATTTAATTACACC
AATCGATAATCCAATAAACT
TAATTTAATTACCCCTCTAC
GAGTTAATAACGATCTTAAT
CAATTAATTACTCTTGGGTA
GACTCAATTAACTGAGTAAC
CCCGAGACTAATTTAATTAC
CACATAATTATATTAGTAAG
CTAATTGGATTAACCCACAT
TAATTTCATTAGCAGCGGCT
GAACTGACACCCACGGTCTG
ACGAATTCAATTAACCTGCC
ACTTCCTTAATGGAATTACA
CTCTGCTAATCCAATTAAGA
TCAAACTATAGATTACTAGT
TAATTTCATTAATCACCTCC
ATAACCGATTAGCACTTGCC
CCCAACCCATAATATAATTA
AACTCTAATTAAATTATGCA
CCTCCTAATCAAATTAGCTC
CAGTTCCCCCTTAATCAATT
CGAGACAACCCTTTAGTTTA
ACGTAACCCACATTATCTAG
CTAATCCAATTATAATCAAC
TTAATCTGATTATTGCCTCC
AATCTAATTATAAATCTTAT
ACTTAGTTAATTAAATAATC
TAACGTAATTAAGTTAAACG
AATAGCTAAATTATATTATG
GCCATTAATTTCATTACTCC
CTTAACTTAATTTATCACTT
CCCGATGCGTAAGTAATTTA
TCTCTAGCAGCTCGTACAGT
GATTATCAAATTAGTAGAGG
TCTAATCTAATTTTAATTAA
TGTTAACGAATCTAATTATA
GACTGATCAAGCAACGAACC
CTAATCGAATTAGTACAATT
GCAATCAATTAAGTGCTCTA
TAAATAAATTATCACACGTC
GCATGTTTAATTTGATTATG
GTAATATAATTAGCACTAAT
TATAATTCAATTAAGGCCTC
ACCATCTTGCCAATACAAAT
AGTTGATTACGCTAAATTTG
TAAAGATACCCCCTTAGTCA
TGGACTACCTTACCTACACG
GTTAATTGAATTATTTGTAC
AAAATCAAATTACACAATAT
TGATAGACGCTATGTAATAA
TCTATCAAATTACGGATATA
GGTGATGAATGCCGATCGCA
CATAAATTCAATTATCGCCC
ATAATTTAATTAGCAGCACA
TAGACCTAATTCCATTATTC
AGGAAATTTTCGCGCGCTTG
CATTAATTAAATTATCTTTA
TTAATTAAATTATCTAGATC
CACTTAATTAAATTAACTAC
ACGCCAGTAGTATGGTTCTT
ATAATTACATTAAATAATTT
ATACGCTGTAATTCAATTCC
TATGGATTAATTACATTAAC
CAACATATTTAATTTACACA
TTGATAATTAAATTATGGCG
TTGCTTTTTTCTATGCCTCC
GCTAATCGCATTAAAGTAAT
CCACCGGTCTAGTTAAACTT
TTAAGTTCATTAAGCATAGA
TAATTACATTAACACGTACC
GGACTAATCAAATTAATGGA
GCTAATCAAATTTTGATGGA
CGCCTTATTAAATCCACTTG
GACTTAATTATATCAATTAA
TAATTGATTAATACATTACT
TCTAATAATTAGATTAGAAT
TAATGGTAACTAGCTGTTCC
CTCCTAATTAGAATAAGAGT
TAAACGTGATAATCTCATTA
CACGCTAATCGAATTATCTT
TAAGCAATTAATTTAATTAT
AATTGTAGCTAAGTCCAACT
ACTTTATATAATACCATTAC
CAGCTAATCAGATTAAGCAC
AATGGGCTAATTTAATTAGC
ATGGAAACGCTCTTACGACA
TATTAGATTAATTAATTAAT
AATTCGATTACTAATTAACC
TCTTAAATTAATTAATGGCA
TTTAATTAAGTTAGATATGG
TCCCCAAATAACGCAGCATG
ATCTTGAAAACCTAATTCGA
TAATAACGTCCAAAATAGCT
TAATTAAATTAGGTCGCTTA
GTAATTAGATTATTGCACAG
ATAATGTTATTAACCACACT
ACTAATAGATTAAATTACTC
GCATAATCAAATTGAACCAT
AAAAGTCCACCGCACTAATC
CAATTAATTTGATTGTTGCC
CTACGTGCTAACCAATTAAC
TAATCAAATTATCCTGGCTT
TTATTAAATTATCTATTTCA
AAAATTAATTTTACCAAACA
TTACAATTTAGTTGCAATCT
GGCTAATTAAATTACAAGCT
ACAAACTAATTAAATTACCG
GATAATGAAATTTGGTTACT
GTTTAATTCAATGAGGTTAT
CATAACGCTAATCAAATGGT
GACCTTACAAGGATAGCTAA
ACCAACTTAATCCACTTAAT
ACGCATTAATTCCATTAATC
TCCTTAATTTAATTACAACC
ACACGTACTAATCGATTAGC
CCCTTAATACGATTAGACTG
AACTATCGATCACTGTTTGG
TTCAGCCACCACTCCCAGGT
CAATTATATTTAATTAGGAT
TTAATTAAATGTAATAAATT
TTTAATAAGGATTAAATTAA
ATTGAGTTATTACATTAAAA
AACCTTAATCAAATTAGTTA
GCACAAAATCAAATTAAATT
TAGTTAAATTATCTTCCTCC
GCCTAATCCAATTAACCGGT
ACTAATCTAATTAGACTCAT
ATTGAACTTAATTAACTTAC
GCCGGTATTCTGTGTTTTCC
CATATTAAATTAACCCTTAT
TAATTAAATTTGAGTTTTGA
CCGCATAATCAAATTACCCC
TCCCTACTAATTTAATTAGG
GAGCTAATTAGATAAATCCC
TCAACGGCCTCAGCTACACT
CGAGGTAGAACCCGCCCCCC
TAATCTAATTACGTAGCCGT
AATTAATCGGATCAACGAAC
ACCTAATTTAATTAACCCCC
ACCTAATTAAATTACCTAGC
TGATTGATTAATAGGGACTC
GATTTAATTAAATTAGCCCT
GCCAAATAATATAGCACTGG
CCACCACTCATTAATTAAAT
TATGCCCAAAATGAACACTA
AATCAAATTATTAATTACCC
CGTATAATCCAATTATCTAG
ACCTAACTCAATTATAGTGA
TAATTAAATTGGAAATTAAA
TTAATTGAATTTGCGCTTTT
CCTAATTACATTGAGACAAC
CTGATTTCTTGATCGTGCAC
TAATAAATTAGATTATCCGG
GCATAATTTAATTAGCCGTT
GCCTAATCCAATTACTCAAG
TTTAATTTAATTACCCGAAT
TAATAAATTAAACTCGATTA
AGACCCTTAATCTAATTACC
AATTAAATTTGTCCGGCTAT
TAAAACCTTTAATTGGATCC
ATCGCTCATTCCCCGATTTC
CCCATTCAAATTGAATTAGA
AGGTATTAAATTAATTACAC
ACCTGACCATGATACCACAA
ATTAATTAAGTTACAGAACA
CCTAAATTAATTAAATTAGC
ATAATTGAATCAGCCGGCCT
ACACTAATCCGATTATCCGT
AATATAATTAATTACCGCTA
GCTAATTAGATTAAGGCACC
GTAAACCAAAGATGCCAATA
GCTAAACCTAATTGAATTTT
CCAAAATTTAATTACACGCA
TTTCAAGTAAGCTATTATAA
CTAATCCAATTACAATTCAC
TCCATAATTTAATACTCCAT
GACGGCCTGAATTAGATTAT
ATGATAAATTATAGGTCGAG
GTGACTAATTAAATTATAGC
AATCGTAATTAGGTTAATTT
CATTTCCATTATTCAATTAA
GCTGGACTATTAAAGTCACT
GATCATCAACTCAAATTAGC
TTGATCCCCTAGGTTCTCCA
CATACCAACCTCGCTGAAAT
CAACTAATCTAATTAAATGG
ATCAAGGCTAATACAATTAC
GATAATTTAATTTGTGAGCC
AACTTTATTAAATTAAGGTA
AGGTTAATTAACCTAATTAA
TTAATTAAATTAGCCGACCA
CTATAATATAATTAAATTAG
TCCTTAATTGAATTATGGCT
TATACAACAATTGCCCTGCC
ATAGCTGTAATCAAACTATT
AAATCTAATAACGCCCACGA
TGATTTAATTACCAAGCCCA
TTCGTAATCAGATTATCCCA
TAATTAAATTACATGCCAAA
TATGGTAATGTAATTGTCTA
TGACACGCATTTAATGGGTG
GTAATTTAATATCTACGATA
CGAATTAAATCTAGTTACTA
GTCTAATTACGATTATTGAT
AACATAATTATATTACTGGT
CCCTATACTAATAGCGGCCC
TTCACCTAATTTAATTACTT
ATTAACCGAGTTTTACACAT
AACGGGACCAACATATTCTC
CCATTAGAAATAACGGGCTA
GTAAATTAAATTAGCTTCCT
TAATTCGATATTTCTCATCA
TAATTCCATTTATCTAATTA
GTCCCCCCCTATAATCCCGC
ATAGATCTAATGACATTGAG
TAATCAAATTAGTCGCGCTT
CTCATAAATTCATAAATCAC
AGTAATTAAATTAACCCCCC
CAAATCAGATTACCAACGGC
GACGTAATTAGATTACCACT
CCCTAACGTAATTCAATTAG
TTCGCTGCCGGTGGCCCACC
CTAATTACATTACCCGACAG
GTAGACGGTAATTAAATTAA
ACTTTCGCTGCAATTGCCTA
CGCATAATCCGATTGTATGC
CACCTGCCTTAATGTCCTTA
TCAACAATCTAACTAAAAGC
GCATAATTGAATTAAGAACC
TGCCTTATTACATTAACTTT
ACACCCATAATTAAATTATC
CGATATTAACTGAATTAATC
AAAGCATATTAACTCACGAT
TATAATTAAATCATAATGAA
CGTCATTAATTCGATTAGGA
AAATCTAATCACATTAAAGC
CTTATTAATTTAATTATTCC
TTTAATTAATTTAGAGGCAA
CTAATCCAATTACCCATACC
GCTACTTAATTAAATTAGCC
AAGAGTTAATTAAATTAACG
AGTCGGACAAATTTAATTAG
ATAATCTAATTACACCATTC
TAACGTGATTAGATAATAGA
AAGGCTAATTAGATAATATC
CTACACTACCCAATCCCTGC
TAATTAAATCGTAGTAAAAT
GCATAATCCAATTAGCGCAC
TAATTAAATGCTAATTAGAT
TAATTTAATAACTAATTCCT
GCTATAACTTCATTACTATG
AACGATTTTTTCGGATTTTA
TCACAGTCTAATCAAATTAA
ACTATATAATCCCTTAATTT
TAATTAAATTATGACCTAAT
TTAGATTTAATTAGATTAAC
ACGTTAATTAACTTGACGCT
CTATCTAAATTAATAATCTA
CGACACGGCACTAATTTAGT
AGCCCCAATTGCCTTAAGGG
TATCCGTAATTGTATTAACG
CGGGGCAAATTAGATTACAC
AATTGCACTTATTTGGTTAC
GAATCTAATCAGGCTAATTA
GATAATTAGATTATGAGTCA
TGAATTGAACCAATTATTAC
TAATTAAATTATCTGTGTGC
CTAACAATTGTTTCATTATG
GACGGCCAATAATTCGGCCG
TTAGCACGACACTTAAAGAA
TAATTAGCTTAGTACACTCC
GCGATTAATTTAATTACCTT
AACGTAAATGTAATTACAAA
CACGCGTATGAAATACCCCT
CTATAATTCAATTGCTAGGT
CTAATTAAGTTAAGGAATCT
GAACCGTAATTTGATTATAG
TAAGGTAATGGCATTAAAAG
CTCCAACATTACCTTCAAAC
GAGTAATTTAATTATACTTT
GAGAACTTCCCTAACGTGTT
TAATTAAATTGCATAACTAG
AAGGCTAATCGCATTAACCC
AAATTAAATTATACGTTTTA
GCCGCCTCCAGGCAGTTTGA
TATTATAATTACATTAGAAA
CGCTAATTAAATAATCTGGT
ACGGCCCAAATTCTATTGCC
CCCTAAACTAATTAATGATT
TACTAATCTAATTATCATCC
TTAATTAGATAATCTGATAA
GATTGATTAAATCAGGTAAA
CGCACCCATAACTTAATTAT
ATAGCTAATTAACTTAAGAC
CTTAACTTATTCGATTAGAA
ACCAAATGGATTTCACAACT
GCACCATTTAATTTAATTAC
GTAATTAAATTACCCTTCCT
GAATGTAATTACCCCGGTCT
ACATTAAATTATCCAGTTCG
AGTTAAGATAATTTATTAAA
ATACTAATTAAATTAACGAG
TGCACGATAATCCAATTGAT
TAATTCCATTGACGTTAGAT
AAATGACTATAATTACATTA
CTAATATGATGACTTCTGAG
TTCGATAATTGGATAACACA
TCACCTAAACTGAACTCCCT
TCTGCATAAACATGATTAAG
GACAATCTAATTAACCTCTC
CATAGCTAATTAACTTAATT
AACCAATCAATTGAGTAAAA
GACTCAGGGACCCCCAGTTA
TATAATTGAATTTCTCGCAT
ATTAATTTAATTATTCATCA
CTAATGTAATCGCCGCGCTC
CACGGTAATTAAATTATAAA
TTATATAATTAAATTATCTC
AAAATTAGATTACAAAACGA
CCCCAATTTAGATTATCTGT
CGCTATTAATTAACTAACGT
CACTGCTTGCACCCCTATCT
CCACATAATTGAATTAATTT
GCACAATTACATTATAAAGA
TAATTGCATTATCATACCTT
CTAATTAAATTAGTCGACCT
CACCTAATTCTATTATTACT
AACCTATTAACCTCATCACT
CCTAATTCGATTACCGTACC
GCCCTAATGCGATCTATGCA
ATAATGGTATAATAACTAGC
CAACTTAATTACATTACGGC
ATGGATAACAGACGCCTTCT
ATAATTTAGTTAGTGAAACA
CTAATTTGATTAAGTAATCT
CCAATTCAATTAGATTCCGT
GACAGATTGCCAACACAGGC
CTAAATCCAATTGACTCTAT
CAAACCTAATTTAATTAGAC
ACTAATGGCATTATCGTCAA
AGTTTAATCTAATTAGGCTT
AATGATAATTACATTAGCCG
GCGTAATCTAATCTAATTAC
GTAATCGAAGTATACTCCAA
TATCAACCATTTCCTAACAT
TAATCCAATTAGCAATTAAA
TGCCATGTAATTTAATTAAC
TATGTAATGCGATTATACAC
ACTGCATACACCGAACCTAC
TTAATTTAATTAATAAGGCT
CAGTTAATTAATTAACGCTG
TAGCTGATTGAGCCCACAAA
TTAGGTGGGTCCCTCGCTTA
GAAATCAAATTATCATTCTG
AACTCCTAATATGATTAAAT
GAGGCATAAACCAATCCAAT
TAATATAATTATTTAGCTGC
ATATAACCTAATTAGGTAAT
TAATTTAATCTACAACGCAC
GGGAAATCAAATTACTGATC
TTTACCCCCTTACTATAACT
AGATAATTAGATTAGCCAGA
TCATTAATTAGGTAAACTAA
TGAATCAATTTATTGCGGCC
CAACTGAAATTTAACTAAGA
CATCACCCGAAATTATGGTC
CCTAATCCGATTATGCTTTC
CTCAATTAAAGACACATCTG
CTAATTAAATTAAGGGTAAA
CAAATTGAATTAACCGAACG
AATCAATTAAAATTACCTGC
GGCATAATCTAATTATGCAC
AACTCCACGCCTTAGAACGG
ACAATAAAGCCAACAACTAT
TTCGAGTTAATCAAATTACC
AATCCAATTACAGGACCTTA
AGCGTTAATCTAATTTGTTA
TCAATCAAATTATAATTACC
CCAGAGATAAGTTAATTAGC
ATAATCCGATTAGCTAATTT
ATAATCTAATTATGCTCCCC
ATCACAGGCATACGTGTACG
AATTAATGAAATTACCCTCC
CACCCCAGCGCTAACGAAAC
ATCAATTATATTATTGGCCG
CACAAATTAAATTATGATCG
TCTATAAATTAAATTAAGCG
TCAATCAAATCAGACCAGGT
TAATCCAATTACTTTAAGTC
AATAACCCAATTATTCCGTG
CAAACGCTAATTACCTGAGA
CCCCAAATTTACTTAATTTA
CCCAATTAAATTAACGTAAT
AACAAACGTTTAGTCTAGGA
TCTGAGTAATTTAATTAAGA
TTCCACCACTAACTAGATTA
ACTGGCCTAATCTAATTATT
TTAATCGAAATGAGTCTAAC
AACCCATTAATTAAATTAGG
TATAATTAATTTAACAAGAA
ATTCAGTAATTAGATCATTT
ACGTTAATTTAATCTGACCC
GTAAACTCATTAACACCACC
AATAAATTAGATTATACCCG
CGATAATTCGATAATTGGAT
TCGGCCTAATTGAGTTAAAC
CGGGCTGAAAGCACCCTCGA
AAATCTAATAAGCCTTTTCT
ATAATTTAATTACCACGTTC
AACTCACCTAATTAGATTCC
AAAATTAATTAACATAAAAC
CACCTAATTATATTTACGTA
TAATTAAATTATCTACTAAC
TGAAAAAACATTACCGGTCG
TACTTGATCTATTATAGCTC
AAGGGCATAACCCAATTAGC
CGGTCTAAGCGAACTTGCCC
CTAATTAAATTATCTATATA
CACCTCTTAATTCAATCACC
GGTTCTAATTTGATTAGGCT
TCTAACAATTAACTGAACCC
ACTTATTGAATTAACTTAGA
CTAATCAAATTATTAGCTCT
ACCAGCCATAATTGCATTAC
CACATATGACTTGTCACCTT
CCGTTAATTTAATTACCTGG
CCCACACATTAATTGAATTT
ATAATTCCATTATACACTCC
TAAACATCACATAAACGATA
CAAAGCACCCTATAAGCGAC
CTAATTCAATTTTATACCTA
CAGTAATTTAATTAATACGC
CGAATTTAATTTGGTTCAGG
TATTAACCTAATTAAACCAC
AATAATCTAATATCGTCCTC
TGATGGAGCCACTCAGCCCT
TAATGAAATTACCCGCGGTA
GACGATTACCCAGGCCAGTA
CTCAATAATTAAATTATTAC
ATCTGATCCGCTCGAACCCA
AAATTAAATAATCGCGCTGC
TAATCAAATTAAGATCATCA
AATCCCATAATTCCATTAAC
AATAATTGAATTACATGAAA
TATCCAATTAACCTCAGCCA
TAGCAGCACCAATCCCGCCT
ACTAATTAAATTAGTGGCAT
TAATCAATTTGCGTTAATTT
AACTAATTAGGTTACACGGC
TAATTGAATTAGGGTACGAC
TAATTAGATTATGAATACTT
AATTAATTAACACCAATCGT
CAGCTCATAACTTGATTTCC
ACCCGTAATTAAATTGCAAA
AATTTAATTAAATTTCGTAA
TAATGTGATTAATTAGATTT
TTTTTCTTAATCCAATTACG
GCTAATTGGATTTATAGTCA
GAGTCACCGCTAAATTAGAA
TCACCTAAATTTAATTACCC
CTTAAATGGATTTCATTCCA
GATTAATTAACTTAACAAAA
ATAATCTAATAACCTCCCCT
TTAATTACATTAAAGCTATT
CAAGCAATGTTTCCTCACTG
AACTTATCAAATTACATGCC
AACCCATAATTTAATATGTC
TAATTGGATTATACGCTTGT
TGAATCAAATTAACGGAACT
AGCAGGTAATTTAATTAAAT
TAAATTAGATCTGCCTTACT
TAATCCGCTAGAAACCCAGA
CAAACAATCGCAACCTTGGT
GACAAATTTAATTAGCCACT
GCCGCCTTCCCATCACCTTT
ACACGTCTAATCCACCCGCC
CAGTCATAATTAAATTACGA
AATTTAAATTACGTCAGAAA
CAATCAAACATCTAATAGAT
TCTTAAACTAATTCCACTAA
TTGGCTAATTAAATTATCTA
TGATTAATTGCAACAAGAGG
TAATGAATTAACTATCCTAT
AAATCTTATCTAATTTATAA
CATAGTAGACCAAACAAGCT
TTCCGCATAATTCAATTACG
GAATTGATTACCGCGGCTAC
AAATTGATTAAGTCAGCAAC
GTAATGAAATTATAAACTCA
ATACTAATTCGATTTAACTG
AGGGCGCCTACCACAAACCC
CAGTTAATCTAATTATCAGC
AACGGCTAATTAAATTAGCG
ATAATAAATTAAGTTAATGG
ATCACCTAATCTTATTTACG
CACACTCTTCCCCTCACAGA
CCCCATAATATAATTACCAT
CTCACGCTAATTAGGTTAGT
CTCCTAAACTTGATTAAAAC
CCCGGAAATTCACTAACATC
ATAATTTAATTGACGGCAGT
GGTTAATTAAATTACCTCCC
TAATTAGTTTAGCACCAGAC
AACCTATTAATTATATCATA
TACAATGCACCCAACTACCC
AGCGTAATCAATTTAACTTT
TCATCCAAATGTAAATTATC
CTAATTGGATTAAGGTATTA
AAATCTCATGAATTAGATTT
CGCGTTTCTGATCCCCATCT
CCTAATTACAGCCCGGAGAG
CTAATCTGATTATCTACTAT
TAATTATATCTCTACTTACA
ATAAGATGTTTTATTTGGTC
CTTAATTAAATCTAATTATC
TGCCCCTTTAATCAAATTAA
ACCAAATTGAATTTAAGCCC
AATCCAATTATGCGTCCACA
GTTAAATTAAACCTATCCAA
GTAGAATTTGATTAAATAGC
TCTAATCCCATTACCGCACA
GCGCCGCATTCACAAGCATC
TACCCTTATTAAACTTAGAT
CCGACTTCCTTACCTACATT
AGATAATTGAATTAACCAAA
TTTAATGACATTATAACAAA
ACGCTAATTAAGTTAATACT
TATCGTAACCACATCTCACG
CACTATCAAATTCAATTAAG
ACAAATTGAATTACACAAAT
TTACCCAATCAAATTAGTGC
CGCTACATAATATAATTAAC
CTATTAATTAGAATTACCCC
TAATTGAATTATGGGCACAA
CATAGTTAATCAAATGAACT
TTAATCAGATTCTAATAACA
CCTCCCAAAATCAAATTCAT
CATCTCTAATTTGATTTGCC
TTAATTAGATTAGGTAACCG
TGTCGTATAATCTAATTAAC
ACAATCTGATTAATGTTCTC
CCATACTCAAATTGAATTAT
CCAGTCGCTTGCCAACGCCC
CCACAGAGTCAAACTGGGCC
TAATGTAATTAGTTTGCCAG
AAGGAAATCAAATTTATCTG
CTAAGGTACGATCGGCGCAC
AATTCCGAACCACGGAAGTA
GCTTAGGGTTTAACGCACTT
GATGCTAATTACATTAGCCG
CAATGAATTACTTAAATTCC
TCTAATCAAATTAAATCATT
TATAATTACATTACAATATA
TAATCTGATCAATTGCCGGC
CCTAATTAAATTATCATCCC
CCCCCTAGCTACGAACCTCA
GTCCGAATTAATCTAATTAA
CTAATTACATTATCTACAAA
GTAATGCAATTATCAATCTT
AGCACTAATTAATTTACTCA
TTTTGCACCGCTTCTCCCCT
ACCGTAGACACCTGCCCAAG
TTAAACACAATTATAATAAG
CTCGTTATAATTACATACAG
CCTGCATAATGAAATTGAAA
CTGATTTAATTATATTAAGC
CCTAATTTCATTACCCAAGG
CTCGGCTGAACCTATCCTAT
GCTAATTTAATTATAACATC
CTCTTTAATTGAATTAAGGA
GTAATTAAATTAAAAATTAG
CTTTATCTATTAACTCGCCC
CCTAATCCAATTACATTCAT
CATAATTAAATTATCTAGCC
AATAAGTCTAATTAGATAAC
GCTAATTACATTATCCATCA
ACGTAATTAAATAAACTACT
ATACATTGATTAAACTTTCC
GCCTTTAATTTGATTACCTT
TTATTACATCACAATTATCG
GCAATTAACCGTCCATGCAT
TAATTCTATTAATGCCTAAA
CACACCTTAATTTTATTACC
GTAATCCAATTACCCTTATT
TTGTTAATTACATAACCCTT
AACTAATAGATTAGCTATAA
ACACCCCCTAATTAAATTAA
CTAATTAAATTATGAGAGCA
TAATATGATTACCTCCGAAG
CGCCGAAATTATTATGCTGT
AATTTATTAAATTAAATTAT
TGTCACAAGATCGCGTACAA
TAATTAAATTAGAGCAAAAA
TAATCTAATTGTCGCAAACC
CCGATAATTAAATTAATACA
ATACTAATCAATTAACCACA
ATTTAATTAAATTAGGCCTC
GGCTAATCTAATTAAGATTC
ACCCCTTGATCACATTACCC
ACCTAATCGAATTACCTGTC
ATGATTAAATTAGCAATTAC
GTAATGCTAATTAACTAAAA
AAACATTAACTCGATTAGGA
TTTAACTTAATTACACTAAG
TAATGAGATTATCAATCCTA
CCATGCTAATTAAATTACTA
AGTAAATTTTATTATGCCTG
ACATCGGTTAATTCAATTAC
ACAAAACGCCCGTGGCCCCA
GACTTTAATTCAATTAACGG
ACACTAAACTGATCATATTA
ATATTAACTTCATTAATAAA
TAGCCCTAATCACATTATAC
TCAATCTAATCGTTTAAGGC
AATAATTAAATCTGATGACC
TAATTACTTTAATTAGATTA
CATGTTAATTAGATTAAGGC
ACTTATAATCGTATTATGAC
CTATAACGTAATAATGACAG
CTACCAAGTACGCCAACTTG
CCTAATTTAATTAGTCACTG
TGTAATGTAATCTATTAGTA
AGGTAATCAAATCAGCCAGC
AGGTATCCTAATCTGATTAG
ACTATTAGGCAATTCAATTA
ATAATTTGATTAAGACCACC
CTAACTAAAATCTAATTACC
AATCCGCGCCAACAGCATAG
CCTAATTAAATAAATTAAGT
AACGGCGATAATATAATTGG
TAATCTAATTATGATAGGCC
TTAATTGAATTATTCTAGAC
TCTCTTTAATCTAGTTATGT
CAACCAATAATTTAATTTTA
CCAACCTGCTTCCTTTACAT
AGCGCGCCTTAATTGGATTA
GTCCCTACCACCTTTACTCA
AACCAAATGATATGTACTAC
ACATTTATTCAATTACCCCG
ATAGCAACTATGCGCACCAC
ATAAATTAACCCAATTAGGC
TGTGCTAATTAAATTAGTGC
AAACACAATTACCGGTACGC
TAACTGATTAATTAAGCTGT
ACCCCGACCAATCCCACATC
CGTACCACGAATCCTTAATG
ATAATCTAATTAACCTAGAG
CGTTATTTTAGTCCATCACA
TAAATCAGCCCTAATAATAC
GCGCTTAAACCCAATCACAT
CTAATTAGATTAGGTAATTC
ACGACTAATAGAATTATAGG
ATAACCTAATCATACGGCGA
CCCGGCCGATTCATTTTAAG
AAAATTAGATTATAATGCTT
CCACATTCAACGGAACTCCA
TAATCTAATTATCTATCCCG
ATTGAATTACCCATGCCTCA
AATTAAATTAAGTGCTATGT
TGTAATCTAATTAGCTATAT
CTAATTGAATTATCTCCACT
AAATTAAATCTTACCGCTTC
CAAGTGCTAATTATATTACC
ATACTTATTATATCGGTGTA
AAATAATTAACCACCACATA
CCAATTAATTGGGCCTTGCT
CGCGCCGTAACCTAATTATC
CATCACTTTAAACCAATTAA
GAAAAAATCCAATTACGCCC
AGTCCCAACTAATATAATTA
GCATTCAATAAGTTAATAAT
AGAGGATAATTTGATTACCC
TTAATTCATTTATACGTCCA
AGATGGATTCAATTAGACTC
CAATTAAGGAAAAACAGACC
AAGCGTGCTCGTAGACTATC
TTCGCCAAATTAAATAACTA
TAATGCCATTAAACGATATA
TTATGAAATGGCTCCCAGGA
TTGATATCCTGAATCCATAG
CTCCTGATAATACTAATTTC
ACATAATTGCATTCACACTT
TAATGATATAAATTTCGCAG
CGAACGTAATCGTATTAAAC
CTAGCTAATTAAATTAACTA
CAAGGCTAATCTAATTTGGA
AACCAAGTCCGTGTAACGAT
GGTAATCGAATTAAGCCGTA
CCAATTATAATTAGCTTACT
TAAGATTAATTCAATTATTA
TAATTCTAATAAGTGATTAC
TTCATCCCCTCCAGTGTGAG
CCGGGGATTCCTTACCTATT
GCCCGCTAATGTAATTAGAA
GTTCTAAATCAAATTAACGC
CCGCACGCAAGAGTGAAAGA
CTGCGAACCCGAATAGACTA
CGAAATTTAATTAAATGCTC
TCCCCGTCGCTAAATTAAAT
ATACATTCTACGTCCTGAAA
TAATTAAATTACTTCCCACT
AATACTAATAGAGTTAAATA
ATAGATGGCCAACAGAGTTT
CGACGTAATTAAATTACATA
TAATTGAATTTATACACCCG
CCTAATTAGATTATTCATAC
AAATAACTTGATTAGAAGTT
CCTAATCTAATTACCTCCCA
GCACCTTGGCACACCTTAAG
TTAAACCAATTAAGAACTGA
CTAAGATAATCGAATTAGAA
GAATAATAAGCCTAACACAA
ACCTAATCTAATTAAGATAT
CTGGTAAATTCAATTAGTCC
CATAATTAGATAATGAGCAA
CCACCAGTTAATCCTATTAA
TTGCCAATTCCAAACTCGTA
TATTAAATTAACCAATGACC
TCAATTTGATTACCTAACTC
CAATAAACTATTAAATTACC
TGACCACCAATGATATATAG
GTCTAATTGAATTAGACGTT
GACTTTAATTCAATTAGTAC
ATGTTAATCTAATATAACCG
TTAATCTAATTAGCATCGTT
TCTACATGCTGACTCGAACC
ATTAGCATGATTCCTAATAA
ACACCTTAGTCTACTTGTCA
TAATTAAATTACACTCCATC
CGTTAATTGATTGAAATCTA
TAAATTAACTTAATTAAGCA
CTTAATTTAATTCGCGGTAC
TAATTTAATTAACTTTACCC
TAATGGAATTACTTACGTCA
ATAATTAAATTATCTCTACC
TGCATAATTCAATTACCATG
CATTAGATGAATTAAATTAA
AATAATTAATTACGGTCCGT
CTTTTAATCCAATTACCAAC
AACCGTAATTAAATTAATTA
ATAACTTAATTAGCACCATA
TCATATCTCTACCAGCCACT
AATAATCCAATTAGATTTAA
AACAGACAATTATATCCATA
AACTTAATTAAATTACCCCG
TAAATCTGATTATGCCCTGT
CACCAATTAAATTATTCGTG
TATTACTCAGCTGGGAAATT
AGCACGTTAATTGAATCTGA
AATGCTAATCTAATTATATC
TAATTAAATTATATAAAGCC
AGTAACTCAATTTACCAATC
CACTGCTAATCTAATTACTG
GGATCAATTAATTAGGTTAG
TACTAAATTTACTTTAAAGA
TAATAAAAATAACCTTTCAC
GCATAATTTAATCAAATCCT
AACCTAATTTAATTATCTCC
CTAATTACATTATGAACCCA
AGCAATTAAGTTAACCCGAC
CTCCGCCGCTATCATGGAGA
CTAATTGAATTTTAGTCACT
TAATGTATTTAATTAGCTCC
TTTAATTAAATTAGAGTCAA
GGACATTGCCCATAGATCCC
TCTAATTAACTAATGGTGCT
ATTTACTCGATGTACCCCCA
AATTAAATTAGCTAAATTAA
TAATTAAATTTACTGTCAGT
GTTGCTAATTTTACAACAGT
CTAATCTAATTACCCCTACA
TAATAAGCTTACTTCATCCT
CCTAGATTAATTAAATTAAG
AACGCTAATTTAATTAACCC
TTTGACTAATCTAATTAATC
CTAATTAAATTATGGGCAGC
TGCATATAGTTCTCTCAAGA
CAACTGCCTTGCGAGCGCCC
AAGATAATCCAATTAAGTGT
CAATTAATCCAATTACGGTC
ACCCTAATCGAATTATTCCA
TAACTGGCTGATTTAATTAT
TAACTGGATTAAAGCCCTTT
GTTGTTAATTAAATTACGAA
CCATTAATGCAAATTACTCA
AATACTAATTTCATCATCAA
GACAAATTAAATCACATTAA
GAAAGACAAACGAATTGACT
TAATACAATTAGCCGACACT
AGCGTAATTGAATCACCTCC
ATTAATTAGCGCTACCTAAA
GGCTTAATTTAATTAGTACT
CGTACTAATTAAATCAATTA
GCAACCAAACAACTAAATCC
TATAACTAATTTCTAACTCG
AGCGCTAATTAATTAATCCT
GTTAATCTAATTATAGCAGC
GACACTGGCCCGCTAATATT
CTTAATCCAATTTACAGGAT
CCCTAATTAGGTTAAAGAAC
TTTATTTTATTACCGGAAAT
CGCCACAAAATCCCTCTCTA
GATACATACGCAGGCATCAC
CCGTAATCCAATTACTTTAG
ATAAACCAATTAAGCAACCT
CTATGCTAATCTACTTAATG
TAATTACATTATGATCCCCG
AAACCTCAATTACTTCGCAG
ACCGAACGTAACCGACACAA
TTGATTTAATAAGATAGTCA
TAATTCAATTTTACAGCCCA
CCAATAATCTAATTACAGTA
AGAATATTAAATTAAATTAT
GCACGCCCCTCTCCCCGCCC
TAATTTAATTATTAAATTCC
GTTGATCAATTAGTCAATAC
AATAACATGAATTAGCACTA
CTAATTTGATTACCGTTATT
GCCGATTCCCCACATCGTAA
TTCCCGAAATTTAATTATGC
ACCGAATTAATTTTATTACC
CCAATAATCAAATTATCTCA
CTAATTTAATTCAAAACCCC
TAGCGTAATTAAATTTTAAA
CCAACTAATTAGATACTTAC
CAATTAATTAATTAGGCACC
CCTTAATTAAATTAGTAACG
GTAATTACATTACGCATTCA
ATTTTATTAATTAAGACTCG
TACCACAAGATTAAATTACA
TAATAAGCGCCGTCATTATC
TTTCTAGGTATGTCCTTGTC
CTGAACTTAATAAGTTTAAC
GTTAATCTAATTACTACATG
CTGTCAAGTTAATTCCCTGT
TAAATCCAATTACGTAGCCT
TCGTTAATTAATTATGGGCT
TTAACCGAGAATTTAATTAT
TTATTAGATTATGAATGTAG
CCCTAATTAAATTAGGGAGC
GGTGATTAATCACATTATCA
AACCTAATTACATTAAGCCT
ATCCTATTAATTAGCTTACA
CTATAATCTAAATAAAATAT
GCTAATTAAATTAAACGGAT
ATAAACTCGCAATCCATTCC
GATTAAGCCAATTAGACGTT
ATGATCAAGTGACGAGGCCC
ATTATTTAATTACAGAAATA
ATGGCCACTAATATAATAAG
TAAAACAATTTAATTATGAT
AGCGTCATCCAACCCATCCG
AACATGCTTCAACATGTGCC
ATATAATGAATTCTAATTAT
CAATCTCATAATTAAATTAG
CTAATTGAATTACTACTGAG
AGACATTAATTAAATTAGCT
AGTAATTTCATTAAATCTAG
ACCTAATTAGAGATTACTTC
TAATTATAATTATCATCACA
ATATAGATTAATCTAATTAG
ATAATTAAATTAGTCTCAAC
CACCGACTACGACCGTACGG
GCTTACTTAATCACATTAAT
ACATAATTAAATTACAGAAA
TTCTATTAATCAAATTAACC
GGATTAATTAAATTAGTCAG
TAGATTAGTTAATCTAATTT
GCGAGTACGCCAACCATCCA
GCTAATCTTATTATATACAC
TACTAATCAAATTACTGCCC
TTAATCCCATTACGTCCCTC
CGTAATTAAATTACCACGAA
TTTGACTTAATTAGATAACC
TACCCCTGATACATGCGCCT
GTAATTCAATTGTACGGCCG
GGTAACACTAATTGAATTAC
AAGCACCATGACTACCCAGC
TAGCTTGATTACATTAGACA
TAATTACATTACGACATATC
TATCAGTAATTTGATTACAC
CAACTTTAACCCGTAGGACT
TACGGATACCACTACTTTCC
ACCCATGAATTAAATTCCTT
CAATGTAATTCCAATTATGG
TAATTAAGTTACCTTCCCGC
GTAAATCTAATTAGCATCAA
AACGCCAATGCACCCCTCTA
TTACTTAATTAACCTATATT
AATCATATTAAGTTGAGTTC
ATAATCCAATTTACACGGCC
GTATCCATCCCCCAAGCACC
ATTTAATTATATCAAATTAC
TCTGGTAACTATCCGAACCC
CACTAATAATCTAATTACGC
GCGCCTAACCAAATTAGTTA
ACCAAAACATCAGCTTTTTG
CGACTACTGATTAGCCCGCC
CTTAATACCATTATCTTGTT
AATCCTCAACGAATACCCCC
TTACATTGTGCATACACTGA
ATTAATTAAATCCGCAGCCC
TACCATAACTAATTACATTA
GAATTCACCTGATCACCCTA
TGCGGTAATTAAATTAAATT
CTCCAAAATTAAATTAGCAA
AACGTAATCGAATTAATATA
GGCCAATTAAACCGATAATC
TAATTACATGACGCATACTC
ACGCGAAATTAAATTAGTTA
TCAATCTAATTTCGCTGCAA
AGGCCCCCTCAATCAGTTCG
CTAATTAAATTAGCCTGAAG
ACTCGTAATCAAGTTAAACC
CCTAATTCGATTTAACACGA
GATTAATTTGATTTAACGCA
GTAAGTCAATTACTTACAGG
TAATTAAATCGAACCAATAG
TCCCCTGAATTCCACCGTCT
CAAGTGGACCGTTTATATCC
CGCCCTTAATTTCATTATGG
TAACACTAATTTAATTAACC
GACGGCCGATGCCGTATACT
TAACATAATTAGAATACAAC
ACAAATTTAATTAGGAGTAT
ACAATGTTAATTACATTAAC
TTTTAATTAAATCAGGCAGT
TCACTGACAAATTAAATATG
GGAAATGAACCTTACAAACC
AGACAAATTAATTAGATTAA
TAATTAGATTATATACAATC
TAATTTAATTAGTATTACCA
ATAATGAAATTAAGCCTTAC
GATAATTAGGTTAATTATTA
AAACCTTTCAACTACCCCTA
TAATTAAATTTGAAGGGCCA
GACGAAATTTCGTTGTATCC
GTAATGAAATTTAAAAGTAA
ATTCCTAATTCTATTAAAGA
AGTAATTAAATTATACTCTC
TTAATTTAATTACGGACTTC
GGTCCTAAATTAAATAATAG
TCACGATGCTGAGACGCCCT
TATATTAATTAGTTGAAACG
TGCTAATTAACTCCTCAGAA
ACCCGACGCGCATGACTTCT
ACATAATCCAATTAGCGTAT
GTCTATAATTAAATTAAGAC
CCACCGCTAATTTAATTATG
CTTAATTCAATTACTGCCCC
ACAGGGTTAACCAAATTACT
TTAATCAAATTCAGACTAAT
TCATAATTAAATGCCACTGC
TGACTAATTATATTAGAACG
TACTGATCTAATTAACCCTT
CCCCTAATTGAATTAAATAT
CCTACTTGTCCTTTGCACGC
CAATGAAGCAGATTTAGTCC
AACCACCTCCAGACTCCTCC
GAGTGTCACACCCACCCACA
TGAGAAATCGTATCGAGAAA
CCCAAACACAATAGGAGTCC
AATAATACATAACCTCCAAG
CCAATTTAATTAAGATAATT
GATTTAATCAAATTAGGTTA
CGATAATTAAACTTCAGCCT
ATATTAAATTATAAAATAAC
CAAGATGCTTTGCATACACC
CTATCAAATTAACAACAGCC
CACACCAGATTGGGAACCTG
CAGAACACTCAACGGCGGAT
TTAATTACATCCTCCCCCTT
GCAACAATATGGGCTGCTTC
AGGTAAGTAATTTCATAAAA
TCTACTCAATTAATAACCCT
CACGACTCAATTAAATTAGA
CGCTTAGTCGATGATTGCCC
CTAATTAACTTACCATAAGA
GAATTAAGTTAACGTACATA
AATCACATAATCCAATTACC
TCATTAATTAAGCTTCGCAA
GTTATTTAATTAGCTTGAAG
TAATTAAATTAACAAGGCAG
AATGTAATTTAATTGCCTCA
TAAGTTAATTAACGATGCAA
CTGTGTTAATTTAATCACCC
GCCCATAATACCACCGGCTA
GAAAAAATTAATTTGATCAA
ATGTTAATTTAGTTAAGAAT
TAATCGAATTAGGATAATCT
CATAACGCCATGCTTTAAAC
ATTAATTAAATAATACGTAT
AATGCTAATTAAACTAACGA
CGATGCTAATCTCATTACTT
TAATCTAATACGTACGTGTT
ACCGATAGTGCGCTTCCCAT
TAACCTAATTATGTACAACC
TTGCTAATTACATTACGCCA
AGATTAATTATATTACATTA
TCATAATCTAATATAGATTA
GGTAGCATAATCAGATTAAC
GTATCATAATCAGATTACAA
CGTTAATTGAATTACCCTAA
ATTCAATTATATTAAAAAGT
GCCCACACCGATCAACGATG
TTGAACAATCCCACCGATAA
CTGATTATATCTGATTATCA
CACATAATTTCATTACACTT
AGCTAACTGAATTACAAGGA
ATCTAATTACCTCACTCGCT
CAGACTAATTAGATAAAACG
TAACCCAATTGGATTACAGC
TAATTGAATTATGGAGAAAG
CCCCACAAATTAAATAAACT
TATTAGGACAAGTCGTAGAT
ACAAATCAAATTACACCGTC
CGTCGGTCAATCTAATTACT
CAGCTTTTTGACCTTCAACG
TTAACGTAATTAGCAAGCTC
CTAATTCACCATAATCTAGC
CAAATGAATTAACAGATGCT
TGTATGGTTGGACACAGGAG
TAATGTTATTACGAGTTCTT
AAATTATATTACTTACCCAA
GTCATCTAATTACATCAGAC
TAATTAAATTAGGAAACCAT
CCCATTGATTTCATTAGGCC
CTTCTTATACTAAGCCAACC
GTAATTTAATTACCTCAGAC
AAATCCAATTAATGCCATAA
GTAATTTAATTATCCATGGT
TTTAATTACATTACTAGACA
TACCGAAGTGATACTAACCC
CCTTGATTCTTATTCTACAT
ATCATTAATTAAATGACACC
TTAAGCTAATTTAATTAGTC
CTCCTAATTTAATTAAGTTC
GCTAAATAGATTAAGAATTA
CTTAATAAATTGGATAACCC
ATGAGCATTAACTTAATCGC
CATAATAACTGCGCAGCAAG
CGCTCACGGACATACAATGC
TTCCTGACGCCTTGCATCCG
TCCACCCATCACATATTTCC
AATAAATTGAATTAAATCTA
TAATTAGATAAACCTCATTG
GCACGTTAATTGAATTACAG
TGATTAATCTAATTATCGAC
TACGGTAATTAGGTTACACA
TTCTACCAGTAATTAACGCG
ATAATTTAATTATAGCACAT
AACGTAAATTAATTACGCCT
GCTAATTAAATTACCGTAAC
CTATATTAAATTATATTCTC
AATAATCTAATTAAGCTATA
TTATAATCGAAATTACGGCA
AACACTAACGAATTACTCCT
TTAATTAGATTTGAAGCCCC
TCGCTCAACAATTATACTTA
AGCCAAAATTTTAATGTGCA
GAGTAATTAATTTACTCTCA
GACCCCCTTATCTATGACCT
TTTTAATTATATTTGTAGTA
TAATCAAATTATAGGATGGA
TTACATTAATTAAGTTTGCA
AAGACATAATCTAATTTACC
CATCTCGCTAATTAAATGAC
AGACATAATCTAATTAAATA
TTAATCTAATTATCAATCGG
ATAACCCTAACTGAATGACT
AGGGCTTAATTAGATTTTAC
ATGCAAATAATTTATTGAGC
TTAACGGCGTACTTACTATA
TTGGTGCTAATTACATCTAC
CTAATTAACTTAAATTAGCT
CCCAAATCCGCTTAGCATCA
ATAATTTAATTAGTCTTCTT
TAATAATGCAATTATATCGA
CTAATCGAATTAAGAAATAT
CCATGCCAAATCAGATTAGG
GTAAACAAATTAACGATATG
CCTAATTTCAATTACCACTT
CACACGACAGGCCCATTCTG
CCGTAGTTAATTAGATTATG
AGTTAATTAAAGCAATTTGG
ATTGTTAATTAGATTATCAC
AGGGTAATTAAATTAACAGC
CACAGGTACCAAGGCACCTA
GATAGCGTAATTAAATTAAG
TGTTAATTCAATCATGCCAG
ACGATAATCCAATTAGATCT
TAATTTATTTAGTCAACTCT
GGCTAATCTGATTAACCTAA
AAGTAATTAACTTAACTCCT
CCCTATTTCCTTAATCATAT
CAGATAATTGAATTATAGAC
GGTAATTTGATTACTTCCGA
TTAACAGAACTATTGCTACC
ATAATCTAATTAAGTAAAGG
TCAATTAATTAAATTAATCA
CAGTAATCAAATTACTCAGC
AGTTGATTTAATTATAGCAA
GTTACCTGAATTCGATATAA
CGCCAAACTCAATTTAATTA
TGATAATTAAATTAGCAGCC
GTAATTAATTTAAAGAATTA
CGTAATCTGATTAACATGCT
TAATCAAATATTCAACCCGC
TCCTAATTTAATTATTCCGT
TTCATAATTAAATATATCAG
TCCTAACTGATTTGGCTAAT
TTTGTAATTGAATCAAATTA
ATCTTCCGGCTATTCCGTTT
CAACATTTAATCTAATTAAT
CGGAACCCGGACATTTACCT
TGGCTAAAAACGTAGATTAA
AAATTTATTTCATAATTTAC
TGATCTAATTATTAACAGCC
TAATCCGATCTACCTAGGCG
TAACGTAATTAACGGACGGC
GATAATTCCATACTCCACCC
GAAAATACAATAATACATCG
GTTCCACCCTATTGCATCTT
AATTTAATTAACAATTACCC
AACTAATTAGATTATTGGAG
ATTGAACCTCGTATTCTAGG
TAGACTAATTATGATCTATA
TAATTAATTACCTGCATATC
ATATCCCTCCACAATACCCT
TACCTAATTCAATTAGCAGC
ACTTCCAGACCCACGTCGAT
GATACTGCAAACCGACCCCA
CTACGGATAATTGAATTAAC
TAATTAAATTACACCCTAAC
CTAATAGAATTAATCAAAGG
GCGACTGTCCCTATTATTTA
TCCCCGTAATCGAATTGGGA
TTAAGATTACGCACCGAGAT
GACATATTAAATTAACTGGC
CGTAATAAATTAACGAATTG
TTGTTAATTAGATTACCCGA
CTCCATCCTAATCTTATTAT
ATTCACGCCCCAGAGCTCTA
GGTTTAATTTAATTATACAT
TTAAACACATCAATTATAGA
ATTAATCTAATTATGCACAC
CCCCCAGATAATCCAATTAA
CAATATTAATCAAATTAGTG
AGTAATTAACCTAATTACCC
AATTAAATCTAATTACCCCG
TAACATAATTAACTGATCCA
AAATCTAATTAATCCCCTGA
GTTAATTAAATTAGCAACTA
TTACTTCTCTGATTCAACGC
GAAATTAACATACCTCGCTC
ACTCCATCTACCGAACCCAA
TAATCTGGTTATACTCCTTT
AAATTAATTAAGTGAACGAG
CGGTAATGCAATTATGAGAT
TGCAATCGTAACCCCTATGG
ATAATACAGTTAATTTACCC
TAACTAATTACCAGGATCGT
GTAATTGAATTTGGATTAGC
ACTCTAATCGAATTAGTCTG
CAAGCTATAACCTAATTAGC
CTTGACTAACATACCGCACA
TTAATCTTAATTAAAAGGCC
TAGTTAATTAAATAATTTCT
CCGGTGCCCTAAGCTGCTAT
ACCTAATTGAATTACGAAGT
ATAGGATAAATTAAATTAAG
AAATCATATCCCCCTATCTC
TATAATCCGATTATCCATTA
TGCCAAGCTAATCAAATTAT
CTGTGATCCACTTAACCGGA
TGATAAATTTAATTACCACC
GAATTCAATTATAGTGCTAC
CATAATTAAATCATCTTGTT
AATATTTAATTAAATTAACA
TTAATTAAATTTAATTACGC
TGTACTTGATTAGGTTATTA
CTCAGTAATGTAATTGATTT
AATCCATGATCCGCTTAAAA
CTACCCCGCCCCGTTATTAG
TAATGCTATTACCTCCAATT
GTAATTTAATTAGGCTCCCC
TAATATCATTATCTGGCTTG
CCGTAATTGCATTAGTTCTC
ATTAACGAAATAACCTACCC
ACGCATCCCTTACCCTGTCT
TATTCAGTTAATTCGATAAA
ATCCGCTTAATTAAATTAGC
GATAATTTAATTAGGCAACA
ATAATTCAATTACTCATCCC
CAAACTAATTTGCTCACTAC
GCTAATTAACTTAGAGCGTA
GTTTAATTCAATTATCTCCC
GCTAAACCTAATTACATTAC
CACAACGGCAATCTAATCAA
TTTATTTGATTATTGCGATA
AAGTTCCTCCCCCAACCCCC
GCAAATTAAATCACGGACCC
CATAATCCAATTAAGCTCTC
ACCGAATTAGTTTAATTCTC
CCCTAAACTCAAATAAAAAT
GTCTAATTGGAATTGCCGAG
GGAAATAAAATCTAGTTATC
TAATGAAATAATGCCTCCCT
CCTAATCAAATTACATACAG
GCACTAATTGAATTATTTGC
AAACTATAAAAATCTACTGC
CGTGCCATATTAAAGGTCTC
TTCCACTCCCCCCTTCTGCG
AATCCAATTATACCCGCACT
AGCTTAATTAAGTTTTACCT
ATAATCTAATTAAAATTCAC
AACTCTTTCCTCCCTCAAAC
ACTGCCAAATCTGATTATAC
CTCTAATTTAATTAAGCTCC
TGTTATGAATTTGATTACTC
AAATTTAATTAAGTGCGACA
AGCTATCATGAGTGGACTAC
TTCAACCTTGAATTGATTAC
CAACTACGCCAGGATTTTAA
CTAATGAGGTTGGTGCTTCC
CGTAATTCAATTATATCTGA
TAATCGAATTACCAACTCGC
CGCATTTAATAATTGGATTA
TGTGCAATAATCCGATCATA
ACTAATCGAATTATAGCGTC
ATTCAATCAACTCTAATGCC
AGACTAATAAATTAACAAAT
GTTAATTACATTAAGAACAC
CTCTGAATTAATGATATTAG
TGCCTAATAATTCATTTATC
AAAGGCTTAACTTAATTAGT
CCGCCCACACGGCTTTCGGT
ACAATCCAATTATGCCTGTT
CCAATGTAAATTAGATATTT
TAGAATTTGATTAGCACTAC
AATTTAAATTAAGAACTTAT
CATATCAAACACCCGCCCAC
TACTAATTAAATTAACCTTG
TAATAGTAATTAACTACAAT
ATTAATTAGATTAGTAACGA
CCGAATAATTCAATTATCCC
CACGCGCACTTCACGTCCAT
TAGGATGTGATAAGCCTCTT
AATTGGCATTTCTGCTCCTA
CGTAAATTAATAAATTAAGT
TCTAATGTAATTACCCCTCT
CAGTCTAATTAACCTAAATA
CCACAATAAGTAGCATAAGG
TTAAAGGCGTAATTTAATTA
CAAGTGATGATAATACCCCA
AATTAAACTAATTAGATTAC
GTGTAATTAGATTACCTCGC
TTGACCACGAGAATGGTGAT
TTTTAATCAAATTAGACTCA
TTGTAATCGAGTTATGACTA
CCTTAGTCGCAACGCTCCCC
CGTCCCTAATTTAATTATTT
TACAACTATCAATTAGATTA
TCTATAATTAGATAAGACAT
AAACTTTAGTACCGACCTTG
CACTAATCTAATAATCGCTG
TTAATGAGATTAGATCTAAT
AGTTCCTTAATACATTATCC
TTAGACGAGGACAACAAATT
GACTAACATTATCGGATTAC
AATTTAATTAACTCTACGCT
CACTAATCGGGTTAGTCTAT
ACACCCCGCGGCATCCAAAA
AACTACTATACCTCTAAGTC
ATAACTTAATTTAATTACCT
CTCGATATACCAATTATCCA
ATTACTTAATTAATTGCTTG
CGCGACCATTCTTTATTGTT
CCATTAATTTAATTACGCAA
CTAATTAAATTAAAACATCT
GACCCGAAATCAAATTTACC
GGTCGCGAACACCTACTGAC
CAATTAAATTACACTGGAAT
GTGGGTTACCGCTGCGACCA
ATAATTCAATCCTAATTAGG
TAGCATAATTGCGTTACCCC
ATCTAATTAGGTTAATCGAG
TGCTGGGAGAACTGACTATC
TGTTGATTTAATTATGTTCA
TTAACTAGATTAGCGTCTCA
CAAGCCAAATTAAATTAGAC
GTATAATTTAATTAGTCAGC
CCTAATTAAATTGACGGACT
CAGATACTGAATCGAATTAT
TGGTAATTAAATTAACTAGC
TAATTAAATTACCTCAAACC
ATAATTAAATTACCACACAC
GCAGCTTGCTACATTCCGAC
CCAACCGAGTCCAACTAAAC
GCTGACTTTATCTAATTAAT
GACACGCAATTTAATTATTG
CAATTAATTAATTAAAATAA
AGAACATAAACTTCATTATT
TAAACAAATTTAATTGACAC
TTAATCTCATTATTAAACCG
GTCTTAATTAAGTTAACTCC
TAATCCAATAATGTAAGGCT
TACCCTAATCCAATTGCACA
ATAATTAATTACGGTTACAC
CCGAGTAATTTAATTGGGGA
TATGCTCACTTATGGACACC
AATTAATTTAGATTAGAGAG
TAATTCGATTAATGGCGTGC
CTCACCTAATCTAATTACGA
CATTAATGTAATAGCAATCT
ACAATTTCATTGAATTATCT
AGTAATTAGATTAAGTACGA
TGACTAATCCAATCATACGA
GTAATTAAATTACGCGACAC
TAATTAAATTAGCCGTTCTG
CCTTATTAAATCATATTAGA
GCAACGGCTTGTCTCTGACG
TATGTCTCCTATTCCCACTA
CTACACTTAATCAAATTAAG
ATTTAATATAATTAATATCC
ATAATCTAATTATTGCGGGC
CAATTAATCGGATTAGTAAG
TAGCTAATTACTTTTACGAA
TTGCCTATAACTCAATTAGC
CCAGTGCTAATTCAATTATT
TAATTAGATTACCAATAAAA
CCCTAATAGAGGCAAGCTGA
TAATAAATCAAATAATCAGA
ATAATATAATTAGCTCAAGT
AATTGTCTAACCACCTGCAG
TACCTCGCCCATGACTGTTA
GGTAATTAAATAACCTATGA
AACATAACATAATTAACACT
ATAATTTAATTAAATTGACA
CCCCCAAAGACCCCACCCAA
ACCTTACCTCGGGCGTCCTA
TAATTAAATTACCCACGTAT
ACGATGAATACCGGATAATA
GTGTAATGTAATTAAGAGGC
CATTAATTTCATTACTCAAG
CAAACTTAATAAAGCAAAAC
GAGTAATTAAATAATCCCGT
AATTTCAACTATTAATGTAT
TATGAAAATTAGCGACAATT
CCAAATCCAATTAAGCTTAC
ATCATAATACTGAATTGTTA
AGGTATACGAATTAACATCT
TGTAATTTAATTACTTGACC
AAATAATTACATTAATTGAT
ATTATTACATTAAATTAACT
TAGGTTATAATCGAATTAAG
ATCAGTGTCAACCTATATAC
AAATCAAATTACGAGTACTT
AATCAGCTAATCTAATTACT
AATTATACTAATCTCATTAT
TCAGCAGTTACACGATATGT
CCGAGATAATTAAATTAATT
AAGTAATGCAATTACAAACC
TAATTAAATTATGATAGAAA
ATAATTAGATTATTTGGAGT
CTAATCCAATTACTAAAAGA
CAAATCCTATTAAAGTAACC
CTGTAATCCAATTACCATAA
ACTAATTAAGTTAACCGTTG
GCAACTAAAAAACACCAGTT
ATTAATTAAATTACCCCATG
TGTAATTAGATTATAAGTAC
CCTAATTAAATTATGAATGC
TAATCATTTACGAACCGTTA
ACTAATTTAATTAGGCGCTA
CCATGCACTAACCCACAGCG
AATGATTAATTTAATCAATT
CCCCTAATTAAATTATACGA
TAAGCTTAATTAGATAATTG
TAATTAAATTAAACCACGTG
GCCTCCTAATTTAATTAGCT
ATCCCACCTTCATCAAACTG
TAATGCAATTACGCACGAGT
TTAATCGAATTCTCGTCAGC
CTAATTTACTTATGAAATCA
GCCACGTTAATCCAATTATA
GAAATTGAATTAGCATAGTC
CGCGCTTAACTAATTAAAAG
GAACTGATCTAAATTTATTT
TAATTATATTAACGTTGCGT
TGACCATAAATGAATCAGCC
AGTATTGGATTAGTCATTCC
TATCATAATTAGATTTAAGA
TTGATTAATTTAATTAATGC
TTGCGCTAATCAAATTAGTT
ACTAATTCAATTAACAAGCT
CCGAAATTAAATTATACCCC
ACGGGGTAATCGAATTATGG
ACGCAGACCGGAAACGATAA
ATCTCCCGGTACGTTAACGA
GGTAATTCAATGTACGCCTG
TGTATTTAATTAACACCCGA
TGCCCTTACCCTTGGCGGCC
GCCAAATTAGGTTACTAAGA
CATAATCAAATTAACCAATT
TGCTATAATTTACTTTACCC
ACTTAATCTAATTAGACACA
ACCAAGTAAATTAAATAATT
TCACTTATTTAATTATCATG
ACAATTGATTGCTACCAGCT
AAATTTAATTTAGCAAGCAT
AATTAATTTAATCACAATAC
CCATCATAATTGGATATCGT
GGGATTTAATTCAATTACTC
CATTCCCCTCACCGGTTATG
TGAATTGAATAATTGTCGAC
TTAATCAAATTACACCGCCC
TCAGCCTAATTTAATTATCC
CTTACCTTAATTAAATAATG
ACTAATTCAATTCTCTCTTT
TAATCCAGTTATCGTGGCTA
TTATAATTAAATTACACCGC
TGCATAACTTAATTCCAATT
TTAACCTACGGACCTTGTAG
TGTTAATTTAATCACATTTA
AATTAATTGAATTATCACAC
TAATTCGATAATCCCTGTGC
GTAATTAAATTAACAGCCGT
TTACCCACGATTACATCCAA
CCCTTGTAATTACATTAAGG
GTATAACTAATCCAATTAAT
GTAATTAGATTAAAGGAACA
TAATCTAATTATCGATCCCA
CATAATTAATTAATTGCAAA
CATAATGTAATTTATGCCCT
GGTAATTAGATTACATCTTA
ATAATTAAATCAGCGGCAGA
ACCTTAGTTAATTTAATTAT
TACGCCATAATTTAATTACA
CCCGTAATCGAATTAAGAAA
CTTATTGCAATTAACATTTT
ATATAACCCTGAGCGCAACC
TCTAATTAAAACAATGTCCG
ACTAATTAAATTGTGACACA
TAATCTAATTATAGCACTAG
GCAAATAGAATTAGCTCAAC
ATCGCAATTAAATCTATTAC
AGCTTGTAATTAAATTAAAT
CAGATTAGACATATTTGTTC
TCAATTAAATTATCTATTTC
TAAGGTAAATTATGCACCTG
AGCATAATTAAATTATGCCG
GAATAATTGAATTTGGGAGA
ATTACCCTAATCAAATTACC
CAAGAAATCAACCAATTTAT
CACCATGCCATACTAAATTA
CATCACACGCAACGACACAT
ATTAATTATATGACGCGGAC
ACTCAACCAGTTTCACCCGC
TTAACTACATTACCTCTACC
AAGTATACCCTATCATGATT
TAATCCGATTAATCCTAAAC
TTAATCTAATCACGTTATCT
TCTCCATAAACTTGTAAGTA
CAACATATCCAATTACCATC
TCCCCCCGATACCGGACATT
CCGCTCTTCGCTGATTCGTA
TGCATTATAACCAACTTTAC
CATGTTAATCCAATTAATTA
CATAATCCCATTACACGAGG
GGATACCAAATGCACAAGAT
GACGGACAAATTAAATTAAT
CCCTAATCCAATTATGTTGT
CGTCCACCCCACAGGAATCG
TAACTGATTAACAAAACTCC
ATCTGTCAATTAACCCGGCA
ATAATTCAATTAACTACACA
TGAATTATATGCATTACGTA
ACCTAATTATATCAATAGAT
TAATCAAATTAATGCCCGCA
CTAATTAAGTAAGCCATTCT
GCTAATCTAATTAGCATAAC
CGCATCAATTGGATTAAGAT
AAATTAAATTAGATCACCTA
TAACCCACTGAATCGAATTA
AATTTAATTACCCTGACTTG
CAGAGATTAATCCAATTACT
CCCAAGGTCTACTGCAAACA
TCAATATATTGCCTGGTATT
GTTAATTGAATTATCCCTCT
GGATGAGATAATCAAATTAA
ATTCCGTAATTTAATTAGTC
AATTAATCTAATTTATCCGC
AATTGGCAGTAAACTAATTA
GCGATCAGTTCTGCGACCAT
ATTAATTAAATTAATAAATC
CAATTTGGCTAATTCTATTA
ACTTAATTAATTAGCGGGCT
AACTTCATTAAATATCGCAC
GCGTAATTTAATTAACTCAC
TAAACTAATAATTGAATTAT
TACATTATAATAACATTATT
ATAGTTTTAATTGGATTAGA
TAATTTAATTTAAGGCTTCA
GTCGCTAATTAAATCCCATA
ACCCACCCAATTAGATTACT
TCTAATTACATTACCTTCTC
AACTGATTAATTTAATTAAA
CTTAATTCCATTAAGCAACC
AGCTTTAAAATCTAGCGCTG
TAATTACATTACAAAGGTAA
TAATTGTATCAATTATTACC
TTAATTAAATAAAGATAGGG
TAATTCCATTACAGGAACAT
AATCTAATAAACTAACCTAA
ACCTTAATTCAATTAGCACT
CTTAATCTAATTGAAACTTG
CATATGAAATAATAGTAGAT
CATTGACTTAATTACATTTA
CTACGTATACTCCGCCCTGA
TCAATCTAATTAGACGAGGG
TGATGATGTAGCGCGCGCAA
TTAATTAAATTACCAGTTTC
TATAATTTAATTTGAGACCT
CTAATCGATTATACCTCGTA
ATAATTTAATAGGCAGCCTT
ATAATCAAATTATATTGGCA
CAATCGTAATTGAGTAACCT
AATTTGATTAAATCCCCATT
CACGACTAATTAGATTACAT
CCTGATAATCAGATTATAGT
TAATTAAATTAGGACAACCT
CGCAGATTAATATGATCAGT
GTAACATTGATTAGCGTAAA
TGAAACTGAACCGGAATACT
GTAACATAATCGGATTACCT
TTTAATTAGATTAACGCTAA
CCCTTTTAATGATATTAACG
ACTTATGGTACAACTCCTAA
CAAGCCCCATAATTAGATAA
ATTAAATTAATTAAGTTCTA
ATAATTTAATTAGTTAACCT
GCAATAATTGAATTAATATG
CCCCAAACTTAATTAGACCT
TTTAGTAATTTAATTAATAT
TTAATTTAATTAATAAGTTG
CGTTATTGGATTATCCTTGT
CACGTAATTGAATTAAGTTA
ACACCGCTAACAAGTTAAGG
GATTGAATCTAATCTTAATC
TGCCCGTAACACCAAGCCCA
CCCTTAACCACGCCTCTACC
TGTAACTGAATTATCATATA
TTTAATTAGATTATAGGCAA
GATACACAAATCTAATAATA
AGCCTCTAACCCAATTATAA
GAATAGTAATGTAATTAACG
GCTAATTGAATTGTAAGTAG
ACACATAATCCAATTACCCC
AATATCACACACCCGCACCT
TATCTTATAACTACCCAGAA
AATAATTTAACTATGTACAC
TAACAGAATTATAGATAAAC
GTAGCTAATCTAATTACAGG
CTGTGAATAATTTCATTAGT
TGACCAACCAATTCCGTAGT
TTTAAATCGATTAGTATCTT
TAATCTAATTAACATCCCAA
TTAATCCAATTAACACACAC
ATTACCTAATCAAATTACAC
GCATAATTGGATTATAAGGC
TTAATAGAATTAAAAACTTT
GCATTGTAATTAAATTAGCC
CACTTAACTAAATTACGGTT
GTAATTGGATTATCCTAGCA
TAATTAAATTATATGCAAAC
CCTAATTAAATCAACAAAGC
CTCATTAACTCAATTACCAC
TCAATTAATTAAATTATTCA
CGCAGAAATCGATTAGGTGT
ACTAATTAAAATTAAACCAG
CTTGATTTTAAGTTAGCCTT
ATATTATAATTAAATTAGGT
ACCCTTAATTTGATTAACAC
ACTTAATTATATTAGCGCAT
TATTAATTAACACCCGCAAG
TATAATTCCATTACTAACTA
CGTAATTGAATTAGTACCCA
TACTAATTAAATTAATTATC
ATTTAATTTAATTACGCTGT
CCAATAGCGATCCAACTGTA
AAATTAATTAACCCAGACAA
TTGTCATAATCTAATTAACT
AATTAAACTAGCATAATCCG
TTAATCCAGGTGCGCAGGTC
ATAATTTAATTTTTCTGCCG
GTATTGAATTAGGAGTTTTT
TGTACCTAATTCAATTAAGA
CAGTCTGATTGGAATATTTC
GGAAATTTAATCAGCACGAC
AACATAATTCAATTAAGGAA
GGGAATAATTGAATTAACTT
CACGTGCAAATCTGATTATG
TATTAAACTACAATTACATC
ATTAATCAAATTATACTAGG
ATGTTAATTGAATTACCTTA
GTACCTAATTAGATCAGTAC
GATGGATGTAATCGCACTAG
CCCTCTAATTTGATCTGCAC
AACTACTAATTAAATTAGAC
TCTCACTTAATTGAATTAAC
CACTGGCAAAATACTACCCC
TATAATATAATTACATCCTA
GCACCCTAATTAAATTAGCC
CCTGACGAACGCTCTGTTAA
CGAATAATTGAATCAAACTA
CTCATTAATTAAGTTCATAC
AAGTAATTATGTCCCTAAAA
CATTCAACGCTAGAAGTAGC
GGGCTAATCCATTAAAGCGC
CTTAATCCAATTAAAGACAG
ATAATTAAATTTACCCTCTT
ACCAATTGATTAATTGACCA
CCTTTAGCCGAAGAGTACAG
GCGAGCTAATCTACATTCAA
ATCCCTCTCCGCCCCATCCG
TCGTATAATTCGATTACCCT
AACTAGTCAATTAAATTAGT
ACTAATCAAATTTAGCCCAA
CTGATCAAATTATACTGTCC
ACAATTAGATTAGAGATTTG
TCTCGCAGCGATGCCTTGCT
ATTGATAAATTAAATCAACC
CGAACGACCCCTCACTGTAA
CATATTTAAACAAATTGAAG
CTAATTAAATTATCCAACAT
GCCTAATTAAATTATATAGA
ATAATTAAATTATTACCTCC
CGCTAATTAGATAGTCAGAC
ACTCGCGTTATGCAGAGTTG
AACATAATTAAACCATTGAA
TGATACTATAATTTAATTAG
TTAATTACAACTACACCCAC
GGCATTAACGCCTCAATCTG
TAAACCCCATTAAGCCCTTT
CGAAATTGAATTAGCAACTA
TAATTAACTTACTAAATAAT
ATTAATTCTATTATATTGTT
TGTAATTAAATTAAATTACC
GAACACCAATACTACTGTCC
GAAACTGTAAACCTAGACGC
TTATGTAATCAAATTATCCT
CATCAATACCACTCATAACA
CCGACTAATTAAATAACCGA
TCGTTTACAACATCCTCGCG
CCTCACACTCATTTCGTTCA
ACACAGCCTGCATTCTCCAC
TAATCAAATTAGACATCACC
TTAATTTCATTTAGGGCCGC
CCTAATTACACAGTTCATAA
GGCTTAATTGAATTAATCAC
GATAATTAAATTAGAACCCA
ACCATTATTAACTTGTTTTG
AATGAATTAAATTTGGTTTT
TCACCTTAATTCAATTATTA
CGGGAATGATTAATTGGCTT
CGCCAATGATAATTCAATTA
GCCGATAATTAAATTACAGC
ATCCAACTCAACCGCACCCT
TAATCAAATTAGCAAATACA
AAAGTTAATTAAGTCAAAGT
ACCATAATATAATTATGCCA
TTATGGTAATTGTATCCTCC
TCTTATTAAATTACTGTCGC
TAATTAAATTACTGGCCGCA
TTATACTGATTACGCCCTAC
ATTATGAATTACATCGGGCC
TAATTAAATTAAAAGAGTTG
AAATCTTAATTTAATCCCTA
AACTCACCTATTCAATTTTC
ATAATTAATTAATTGCCGGA
TGATCCTGCACACCGTGTGC
AACTAAAACCAGTACTACCG
CAGGTGGCCTCACCCCATCA
CGAAAGTTTAATTAAATTAC
AGATAATCAGATTATCGCTC
TAATTCAATTAACCAATGGG
TTATCACATTATTGAATTAT
ACGAATTTGATTAGCGCTCC
TGGTATTAGTTAAATTACGA
GAGCTATTTGATTATGATTA
AGAACAATCGCAAGACCTTA
CATTAATTAGATTACCAGTG
TAATTTAATTAAGATATCTC
GGTGCTGATCCTATAATTGA
ACATAATTACGTTAAACTAT
CTAATTTAATTACAGCGAAT
TATGTAATCGAATTACCATG
ATACCCTAATTAATTTACGA
GCTAATTTAGTTAATTGCCC
CTACGACTTATATATAGTAG
ATAATTAATTAGATTAAACT
GACGTAATTAAATTACCAGT
ACCCCTAATTCAATTTTCCC
TAATAGAATTAAATAATCGC
CAATGCATAATTAAATTAAT
AGACCCCCTTGACAAAATTA
ACCTAATTGAATTTCGTTGC
TAACAAAGCACATGTTTCCC
GTCATAATCCGATTAACTCC
TCACCCTAATCGAATAACGC
ACCCAACGGATAATCTATTT
CTCCCTAACTAATTAAATTA
TGCCAGAATTAGGGCAGACA
CGCTAACACAATTGTCCATA
CACCCCTAATTTAATTAACA
ACATTCCTATTAATTCGGGT
TATTCAGTTAATCGAATTAT
TAATTAAAAATTTTATAGGA
AGGATAATTAAATTAGCCGA
AATGCAATAAGATTAATTAG
ATATTGAATCAGGCCATGTT
AAATTAAATAATGCAATTAA
CCTAACCGATTCCCAGAGAG
CAATTGAATTACCAACCTGT
ATACGTGAAAACAATAATAG
CAAACGGTAAATGCATTACT
CGACAATTAGTTACATAATC
AACTTAATCTAATTAATCCA
CTACGTAATTAAATTAGACG
CATCACTCGTCCTACATGAC
TAAATTATATTAATTAGACA
CATAATAATCGATTACGTTC
TGCTAATTAGATCATGATCT
TTAATTTAATCACAAATAAC
TAATTGAATTACGTTTCCCT
TTAATCAATTTAGTGTAGCC
ATGTGAGACACCCTCTACAC
CTGTATAATCTAATTATCAA
CCAAATTATAATTAACTGCC
CACCCTAATCAAATTAAAGA
ACTTATTTAATTAGTGACCC
GGGGAGAACGTTCGCTAGTA
CTAATGCGTTAATTTAATTA
CAAAATTTCCTGACAGTGCG
CGGATGTAATCTAATTATGG
GTCTAAATTGGATTATATGC
TAATCCAATTAGGGTTCCCC
TTTAATATCATTACCGCTTC
GTAATTTAATTAGATAATGT
ATTAGCGTTAATTGAATCAC
ATATTTAATTAGCAAGAACT
TATCCCCCCAATTGGCCTAC
CTGAACCCCTAATCTAATTA
TAACACCAGTAATTGGATTA
CGTAGTAATTTAATTATTTG
TCCCGTTTAATTAAATTAAC
TAATATAATTACGTATATTA
AATACTTCTAATTTGATTAG
CCCACATAGTAAATCAACCA
GGCCCAATAACCCAATTTAA
AGATACACTAATTCAATCAT
ACTCACGCCTCGCATTATCA
ATAGTGTATAATTTTATTAA
CTCTAATTAAATTAAAAAGA
AATTAATTAACATATCTACT
AGACTAATTAAATTACTTTA
AATTGAATTATGGAGCACAA
AGTAATCCAATTATGCCACC
AATCTTAACTTAATTACCCA
TCATAATTAAATAAAACAGC
CTTGATTATAGAGATTCACT
CACAGAATTAATGCAATTAG
GTCTATAATTAAATTAACTG
GATAATTAAATTAGCCCATG
AAATTCAATTAGTCGAGATC
TCCCCTCCCATATTGCGTGC
ATTCCTCAACGACCCGATGA
GGGTAATCGAGTTGCTAATC
CCCTATTAATTAGATTACTT
ATAATCGAATTTACGCCTCC
TTCGTAATCTTATTAAAGAT
ACAACAACCAGTTAAATGCA
CAAGACTACAAGCATAAAAC
TTAACTTAATTCCATTATGT
TCTTATAATTTAATTAACTA
CATTATTCAATCAAGCCCTA
GTAAGTCAATTAGCTCGTAC
ATAATTAGATCAGACCATCG
CTGTATGAGTGTGCATACGG
CTAATTAACTTACCACAGGC
ATTAATTAGATTATATCCTT
TGAACTAAATTAGATTAACC
ACGCACTGGCCCCGTGACAA
CCCCCCCAATATCTGATTAT
CTCTGCTGATCAAATTAGAA
TCCCCTTAATTTAATTAACG
GATAATTCAATTAGTATTCT
GAACCCATAATGTTATTATT
AACCACTAATTAAATTAGCA
TAAGCGTAATTTAATTATCA
GCATCTGGGCGTTCCCGTCA
GATGAATTAAATTAACTGCA
TAACAATCTAAATTTGCACC
TATAACGATAATCCAATTAT
ACTAATTTTATTAGCTATCG
CGTTAAATAGATTAGTTGCT
ACTCATTATAATTAGATTAT
CTATAATTCAATTAAATCTC
CAGCGCTACAACGTCTCACT
TAATTGGATTATATATCAAA
TGACACTTACTGCCTACGGA
TAATGCAATTACGCCTGACA
GCGAGGACTAATTCAATTAG
AATTAGATTACACAGTACAG
AATTAATTGGATTAGGCATG
TAGACTAAAAACTGCAATCA
GTCCCGAAATTTAGTCAACC
CCGGCTAATCTAATTACTCC
TCTCCAAATTAGCGAGATTG
CATGTATGGGCCTTGCAACC
GGTTAATAGAATAATCCTTC
GCCCGGCGATTTGCGACACC
CCAAAGCGACCCAATAAACA
CTAATCCAATTTCGGTTTCA
TACTATCTTAATTACATTAC
GACCTAATTAAGTTAGCTAC
TATTAACCGGATTACTTTTT
CACACTCTGAAATACGGCCC
TAGGAAGCTAAATCAATTAT
CTGCCGTAATTGAATCACCG
ATCCAATTAATTAGATTAGA
CGAAAGCTTCCAGCGCTGAA
TCCCTTATAGTCGAATTAGA
GTTTAATTCAATTAAACATA
GCCGGAAATCAACTTACACC
GTGCAGCTTATTCCAATTAT
TCAATTAAATAAATCCGCCC
GTAACAATTAACTTAATTAA
GCAATCAAATTACTCGGAAT
TAATTGAATTATCTTATCCG
TACCCTGATTAAATAACAGG
TATTTCCTAACCTAATTACT
AATTAAATTAACAAGCACCT
ATTAATCAAATTACTGGTCC
ACCAAGAATCTAATTACCCA
GACTCACATAATTCCATTAA
TTATTGGATTAAACCTACCA
TGAATCAATTACCAACCGGT
GATTGGCTAATTAAATCACA
TAACACTAATTAATACCATG
CACTTTAATTTACTAAGGCC
TATTTAATTGTGCCAGAAAA
CAAATCTAATTAGCCTCTGT
TGAAGCTAATTAACCACCGA
ATTAATTACATTAATCCCAC
ATAATCGGATAGCCGACATT
TAATTAGATCCGATTAGCGG
AATAATTTAATTACCTAATG
AATTACATTAGATTAACTAG
TATAATGTAATCTGAATTGA
CCGCAATTGAGTTATTTTCC
CGATTATAATTATATTAGAC
AATATGTTAATCTAATTATG
AGTAATACAATTAAAAACCC
CATCCGTTAACCTAATTAGT
AGAATTAAATTAAATACGTC
AATCCTTTTAATCCAATTAT
CTTAATTGAATTAACCTTTT
ATATTAATTAGACTACAAAC
TGTCACTAATTAAATTAGTG
CTTAATTTAATTAGTACCGG
TTAGGCTCTTGCCCCCGCTG
CACCCTTAATCTAATTTACT
GCACGACCGGTCTTCCTCAT
GTAATTTAATCTCGCACTTA
CACCTAATCCGATCACTTAA
TCTTAATTTAATTAATTAAA
GATTAATCGAATTAGCTTGA
TTAATTAGATTTAAGAACAA
AAAATCAAATTACCAATCGA
AAAAAATTAATCCCATTAAC
GTACCTAATTAAGTTTTGCC
ATAATACAATTAATTACAAT
CACGGTGCTCGGAGACACTG
CTCACTAATTAAATTAGATA
ATAATTTGATTAGTTCGAGA
TCACGTAATGTAATTATGAC
TAATGCAATTATAATTAGCT
CCATTAATTAAATTAGCTAA
ATCTGCCCTTGTTCCTCCTC
AGTACTGCCTAATTTAATAA
CGAATAGGAACGCAAGAACC
TAATTAGATTATGGAACACA
CTAGCAATCAAATTAACATG
GATTAATTTAATTACACGCT
TAATCCAATTAACCTACCAA
CCAAGCTTCCACTACCTCCC
TCTTAATCTAATTAACAATG
ATAATTTAATTAAGAGATGG
GCCCAGTAATTGTATTAGCA
AATAATTTAAATAAGCCGTA
AGGCCTAATTAAGTTAACAT
TATACCTAATTCGATTACAG
TACTAATTTTAATTTAGGTC
ACTAATTAAATCTAATTATT
CACTAATTTAAATATCTGCC
TAATTATATAAGCATAATGC
AACAGTAGCCTCAGTTACCC
ATGTTAATGTAATTACTAAT
CTACTGTAATCTAATTACCC
AATAACTTAATTAAATCACT
GTAATTTGATTAAAATTACA
TCTCTGTAATTTAATTAATT
TAATTAAATTACGATCGTAC
TCTAAATTAATTAAATTAGC
ACTAATCGCCTTCCAACCCC
TCAATTAAATTAACTCCCGG
ATGCCCAGTAGTTTAATTAA
GCTTCTATCTAATTAAGCCT
AGTTATAATTTAATAACATG
TATAAGTAATTGAATTAAAC
AATGTATAGATAAATCCACT
CATTAATACCATCAGCTGAC
AGTGTTATAATTAAATTACC
CCTAATCTAATTAAAGACAT
TGCTAATTAGCTTAATTAAG
ATTTTAAGCGGAATAAACCA
CCTAATCTAATTAAGCTCTA
ACTTAAATTCGATTACTACC
GGCGGTTAATGGAATTACAA
AAATTAAATTATACAGGTCC
CTTATTCAATTAGATCAGCA
GCCCAATTTAATTACGATAA
AATAGTAAACCTCCAAACCA
CATAGTTAATGCAATTAGTG
CTCCGCTAATTTAATTATAC
TTAATTCGATTAGACATCCA
ACCTTACAATCAAATTAAGT
CAAAGCCTAATTCAGTTTAA
CCTGATTAATTAAGCGCCTC
AATAATTTAATTAAACCGAC
ATCCGCATAATTTAATTACG
AATTGATCCGATTACTTAAA
GGAAATCATATAGACGTCCG
CTGTAATTAAATTAGGGTGC
GCCTAATTAAATTAAGTCGT
CCGCTAATTAAATTAACGCT
ATCAATTAGATTATATGAGT
CCTTTAGTCAACTCTTCGTC
ACCAATTACATTAGGCATAA
GCTAATTACATTAACGCCCC
CACGAGATAATTTGATCAAA
CCCTGTAATTGAATTACGCA
CACATATTCAATTACCTATT
GATTAATCGCATTAATGAAA
CTAATTCAATTATTCCAGAG
CGGAATTAACTCAATAATAA
ACCAATCAATTAATTACAGA
AACATTCTAATGTAATTAAG
ATAATCAAATAATCCAAGCT
CTTAATTAAATTACAATCAT
TGTAATTAAATTAGCCTTAT
TTAATCCAATTATCCTGCTG
GCCTTATATGTGATCCCAGT
TATTAATTTTAATCAACCCC
CTTGATTGAATTCGATTTTC
ATAATCAAATTAAATCCACA
TTAACAATTAATTAATTCGC
TAATTCAATTATAGTGATCC
TCTTAATTAGATTACCCTCC
ATATTCAATTAACTAATTTA
ACTAAATTCGATTAAATATT
GCTTATTAAATTAGATGCTA
GTTCATTAGATTAGACTAAT
ACTAATGTAATTACTTCTCG
CCGCGGTAACTTAATTAACA
ACAACTAAATTAAATTAACT
ATCCGGCGAAATTAAATTAT
CCTGAGAAAACTAATTAGTC
TTGATTTCATAATCAATTAT
CCACACCCACCGACTGGGGA
TACACAGCTCATCACCCCCC
TCCAGTTAATCCTATTAGGA
TATAACGCAATAAGATATAT
TAATTACATTATGCGAATTT
AATTAGGTTAAGCAACAAAT
AGCAGGTCAAATGAAATTAA
TTAATATAATTTATGTGAGC
CGTCCATAATTAAATTCGCA
TTAATTTAATTGCTCTAGGT
TTAATCGTATTACCGACCAC
ACGTAACTAAACCCATTAGG
CTTCTCTTAATTTATTCAGA
TTATGTCTAGCCGTGCAACA
TATCAAATGACCATTGACTA
ATGACTCCTAAATAAATTAA
ATAATGAAATTGTCTGGCCA
CTAACTTAATTACCAATTAC
TCATCAGTCTGATAAATTCT
CAATGCTAATTGAATTGTCC
AAGTAATTACATTCAAGTGA
TAATTCAATTAACATAGCCA
AAATCAAATTAACTACGTAA
CAAGCCACTATTCCAAGCCC
GCACTTAATCCTACCACTTT
TCTAATCGGATTAGACTTTA
GACCTAATCTAATTAGTAGC
AACAAATTAAATTACCTTGC
TCGAAATCCAATTAGATCTG
TAATTAAGTAATTCAATCTA
ACCGATAATTCAATCACACA
CCCAACAATCCACGTATCAA
CTACTCGCCCACCTTTCTAC
TAATTAGATTACCACACAAG
TTAATCAAATTTGGAACCAA
TAATGGAATCTATCGCTCAT
ACCAACTAATCAAATTAGAC
CCTAATCAGATTAAACCGTC
TAACTAATTAGTACATCTAA
CTGACATAATCGAATAACGG
TAATTAGATTAACCTTACAA
TCCAATTAATTTAATATTCA
TAATTACGTTTAACAGTTAC
ATCGTAATGTAATTTAGCCA
TTGAATTAGTTAAGTAATTA
AATCCTGCATTTGCCGTACC
GCGGGTAATGGGATTATGAT
GTTAACACAATTATCCCCCG
CCTTTATTCAATTAAGACCA
CGTATAGGTAATTGAATTAC
CATAATGTAATTCCTGCCAC
TACATCAGCACTTATCCCGC
ACGATTTAATTGAATTACTC
CACCCCACAGGCTTAATGCT
GTTAGTGGTGATGCCAAAAC
AATAACTTGATTAAACCACC
TAATTTAATTTTCGATGACC
GGAAATCTAATAAAAACGAG
TCATGGTAATTCAATTAACT
TAATCCGATTAAAACTTCTC
CCCTATATAAGCACCAATGT
ATTACCTAATCAAATTAACG
AGTAAATATACCTGCGCGTG
ATAGTTAATTAAATTAGATT
CTCTTAATATAATTACGGGA
CCTAATTAAATTAGTCTCTG
TCATTAAATTAAATTACTAT
TATCTCTTAATCTAATTACC
GCTTCTGATACATTTAATTA
CATTAATTAACCAACCCTTC
TAATTAGACTTCAATGAGTT
CCAGTAATCAAATTATGTCT
CATAAACCAATTATGTTGGC
AATTAATTAATATCGACAGC
CGTAATTAAATTATGACGCG
GCCTAATTTAATTAAGGGAA
AATTAAATTATCCCGGATCT
CATCAATTATGCTTATAACG
AGCATGTTTAATTAATTACA
CGCTTTGTCCTCATATTGAC
CCCGATAATCAAATTAAAAC
CCACCGTACCCCGGTCACGC
TAATCTAATTGAAGTCACTA
TCCCAGCATTAATCTAATAA
GATTATATCCCACGCTGATT
ATCTAATCTAATTAGCCGTT
TGTCCAACACAACCTGACCC
CGTTTCCCAACCGCACCTAC
CACCTAATCAATTTCAATTG
TACTCTTGTAATTTGTTGAC
CGACTAATTAGATAAAATCC
TAATTCAATTGGAGAGCAGA
GTCCTAATACGACCCTCTTA
CCTGGACCCTCCCACCCTTT
GTAATTCAATTATGCGTATA
CTACCACCTAATGAAATTAG
CAATCTTTCTTTTGACTACC
AAATACGATTAATTCCATTA
ATTACATCTGCCGTGAACAG
CTAATTGGATTACACATCGC
TTAATTTAATTAGGTTCCCC
GTTAATTAAATTAGTCCGTA
ATACAGGTAATCGAATTAAC
GCCGCCCACCGCTCAGAGCA
GCCAAATTAAATTAAAATAG
ACACTAGCCCCCTCAGCTGC
TACTAATTTAGTCATGCATG
ATACTAATTAAATCGAATAT
TTTCCAGTAATCAAATTAAA
CTCTAATTAATTCATGCGAT
CTAATTAAATTAAGCTGAGT
GTGCTAATTTCAGCATCCCC
GTGATTAATTAGCTAATAAT
ACCTTAACTTAATTACGCGA
ATACTAATTAAATTAAATCC
CTCATTAATTGGATTAACAA
TAATTAGATTACCCTGGACT
TGTAATTTGATTTAACGTCA
AAGCACATGCTCTTAACATC
CCCCTAATAATTTGATTACC
CGATAATCAAATTAATGATT
AACCTTCTAATTGAATTACC
AGCCCGTTAATTAAATAAGG
CACAATCATAATAAGATCAT
GAGAGTTTTATTGGCTTAAA
AAATGCAATTAATGTGTCAA
AATACGTGATTAAATAACTC
AATCAAATTACAATATAATA
ATAATGAAATTATCGGGTAC
ACATAATCGAATTAACAAAC
TGGCTAATCGAATTACAGGC
ACTGCGGCTACGCCCACGCA
ATAATTGAATTACTCAGCAA
ACGCTGCTATCTCTTCCTAT
CGTAATTAGGTTAATCCAGT
ATAATTTAATTATACCCCGT
AGACACTTAATTACATTAAG
ACGATCCGAAATTAGATTAA
TAATTAAATTAAACTTTTCC
AACTTATCCATCACTCTAAG
TTAATTAAGTTATCGCCAAA
CCAAATTTAATTATACTCAC
CGCACACAAATTAAGTTAAC
CCCCGCAGGAGCAATAGGTG
AAGACTTAATTACATTAAGA
GACCTAATTAAATTATATTT
CATGCACATCACGCCTCATC
TAATGTGATTAGTGTGGAAC
GACTAATCTAATTATTTACC
TCTAATTAAATAAAGCCTCG
TTAATAAATTAAACTAATTA
GCACCTAATCGCATTAGGGG
ACTCATACTAATTAAATTTT
TAATTATGATTCAGCAGAGG
ATGCTAATAGCTTAATTCAC
CCCTAATCAGATTACAAGCA
GCCTAAATAGGCTATATCGC
CTAATTGAATTACACGTGGC
GAGTAATCTAATTATGCCAG
CAATTTAATTATATATAGAT
AAACTAATTAACTGATCCTA
TTAATTAAATTAACTGTCTG
TAACGAATAATTTCATCTTA
ACCTAACGCCAATCTCGCCC
TATTGGATGATTAAGATACC
AATAAAATGATTAAATCAGC
CCCATAATTAAATTACGAAT
CACTTGATTATATTTAATTA
GTAACGCTTAATGTAATTAA
GAAGTCTCCAAAACAACTGC
CACGTCGCGCTAAACCGGAC
ATAACTGTCGTGTATTAACC
GTTAATTGGATTATGCTTCC
AGCGACTCCAGACAAGCCCT
CCTAATTAAATTAGAGTATT
GATGTTAATGTAATTACCCG
GGTAATCAAATTAGCAACGC
TATCATAATGTAATTATTTA
CGCCACAACTAATTTATTTA
CCAATTAAATGACTAAGATC
TCATTTCCCACAGACTACAG
CAGTCGCTGAAGTCAACGAC
TTAATTCAATTAATACCCCG
AGATTAGTCCGAATAAGCTT
GTGTACTATAATCCAATAAA
CAGCCTGTCGCCCAAACAAC
TAACACAATTAACCATGAAT
CCTTAATACAATTAACATTT
GCTAATCAAATTATCATCTT
ACTAATTAAATTACCATTTC
GTTAATTTAATTACACGCCA
TAATTTAATTAACGTAACAC
TAATGTAATTATGGACAAAC
ATAATTTAATTACCGAATAT
ACCTAATTAAATTACGCTAC
AATGAAATAAACTTATTAGA
TATTAATTAAATGAATTACG
ATAAAGTGTAATAAGTTACC
CTATATTAACTTAATAGCGT
TAATGAAATTAAGCCGATAA
CCCGCCTAATTTAATCACGA
CACATTGCTCCAATGCGAAA
ACTCCAATAATTACATTAAA
TTTAATCCATTTAGAATATC
AAATCTAATTCCCAAGAAAT
GCGAAACCTAATTAAGTGCC
AATAATGCATTAGATTTCCA
CGTAATTAAATTAAAACAAT
GGACTAATTAGATTATACCC
TAATAAGTTTCCATATCAGC
TCTCACTAATTGGATCAATA
AAACACGCCCAAAACCCGGA
GACGCTAATTCAATTAAACC
CAGCGTATTAGCCCGATCGC
CAATCCTAATTAGATTAGCG
TAATTTAATTTGATTAGGCA
TACTAATTTAATATATAGCC
GCCCCGAATTATACACCTCA
CCTAATGTAATTATATCGAA
AAAACGGAGATTTCTACTTT
CCTAATTTAATTATATATTC
ATAGTTGATTAATTCCCTTT
ATAATTCGATTCGCTGGCTA
TATTACAATTGAATTATGTG
TGATTACATGGATTGCATTG
CCATTATTAGATTATCATAT
GATACACCAATTTAATTAAA
ATAATTAAATTATGATGCAA
TCCACACTAATTAAATTACT
TAACACAATTACCCACCATT
AACTGCATAATTTAATTAGG
TAATTTAATTATGATGATGA
GAATGGACTGCTTATGACCC
CGCAATAATTAAATTACCCA
TCAAATTAACTAAGCGTAGA
TAATTCAATTAACGCCAAAG
GGCCTAATTCAATTAGATAA
TTAGTTAATTAGTCGAGCGC
TTAACAAATCAGATCATACA
TATTCAATTAGTGCCATCGC
CCAATAATTACATTAAACCA
CAACGCTAATTAGATTATTA
CCGCAATCTAATAATACGAC
TACTTAATTAAAAAACAATT
GCTAATCACATTACGGCCCC
CTCCCACCCCAAGTGTTACG
GAAACATAATTAGATTATCC
GATTACGTAAACGGAATTAA
CTAGTTAATGAGATTAATAC
GACCAAATTTAATTAATTAG
CCTCCTTTAATTCAATTAAC
TGATTAATTAGTCTACTGTA
GTAATCCTATTAAGGTCCCC
CCCTAATCAAATTAAAGAGG
GTAATTAAATTAGCCGGCCC
AATTACATTCAAACCATAAT
GCTATTTAATTATTCAGAGA
CTCTGATTAACTTAATTAAA
GCCTCTAACCCCGATTTACT
GTGAGCTAATTAAATTACTA
ATATATTTAATTGACAAATC
CACTAAACTACAACCGCGCG
TGGTTAATTCTATTAATACA
GTCACTATTAGACATAAGCA
TTTGATGTAATTACCACTGA
TCCTACGTCCCTAAATAAAA
ATTAATCAAATTAATAGCCG
TAATTAAATCAAGAACCAGA
AGTCTAATTCAATTAATCCA
TAAACACCTACGTACAATCG
CTAATTAAATTTTGCTACTC
GCTTTAATTAAATTAGCTGG
TCAAGACAACCAGTAACCGC
AACCTTAAAACAGTTAATCG
TAATTGGATTACTTTGACCC
TCAATTGCAAATTAAATTAG
TAGTTGATTAACATAATTAG
GAACATAAATCAAAATGCGC
CTTTAATTGAATTATCGCCG
AATGGCATAATCCAATATCG
TAATTCTATTAACACGCTCT
CCCCGAGTCACCGTGATCTT
TTTTCTAACTAATTATTAGC
AACCTAACTCACATAATTAC
TTTAATTAAATTAACATGCC
AAATAGGGAAATTCCAATAA
GGCGCTTCACCGAACGAACC
ACTAATTTCCGTCACCAAGT
ATAATTAAATTAACGTACGA
ACCCTAATTAAATTAGAACA
ACTGCCTAATTTAATTTAGC
GGTAATCATATTAGCCTGCC
CTTAATACGATTATTACAAC
TCAATTAGATTATGATGGTA
TGATATGAATAATCCCATTA
CCGACATAATCTAATTACAC
CATTTATGACAATTAACTTA
AACTTAATTAACCTAGTGAT
ATAATTGAATTATATAGCTG
GTAATTACATTTAATTAGCC
TGCTATGTAATTGTATTACC
TCACAATAATCTCTTAAGCA
ACAATTAAATTAGCATAAAC
ATATTAATTAAATCTATTTA
TGATCTTATATCGCTCTGCA
CTCAAAAATTAAATTAAGAA
ACCGTTAATTAGAGAAGAGT
TCAATTAACTAATTTCCACC
CTAACATAATTAAAAAGTGC
CCGCCTAATCAAAACTAAAA
CTTCTTTAATCGAATTAAGC
AATTACAATTAACTGATGAA
CTAATTTAATAAGCCACTAT
CATTTAATTAAATTATCGGC
ATTGCTTAATTTAATTACAT
ATTGATTATAACCTTAAAAA
ACAAGCTTTCGTCCGCCTTA
CAGTCAATTCAATAAGCACT
CTTAATTAAATTAACACACA
TTCGCTAATTAAATTACTAC
GAGCCCCTTATTCAATTACA
GGAAATCAAATTAAAAGCAA
TCATAATCTAATTAGCAACC
AATTTGATTAGCGTATGGGG
CCAAATCCGATTATCAAACG
GTTGATCGTTATATAAATTA
CCTAATTCATTTAGCCATAG
CCTTAATTACATTAGGTGTT
TCCTCTTACAATTAAATTAA
GTTTAATTAGATAATGCTAT
ATAATCTAATTTCTAATTTC
CAGACCTCATTAGTTCCACA
TTTGCTAATAGATTAACCTC
CTAATCTATTGAACACACAC
TAATTTAAATACTCCGCACC
GTGCTAATATAATTTGATCG
GCCCATAATCTCATTACCCA
TTTAATTAACTAATTCGCTA
ATAATCGAATTTACATATCA
TAATCCAATTATCATATATC
TCCCTACCATGTCACGAGTA
TCGAATTAATCTAATTAAAT
CATAATCCAATTATGTCAAG
AAGAATTCACCAATCCCCAA
CTCGCATAATTAAATTACAA
GGGTACCGTCCACCGCCAAA
TAATGGAATTAAGGCTGGCG
CCTAATAATAATTTGATTCT
AGTGGTAAACCAATTACGCC
ACCACCTTAAGCTGATTAAT
CAGTAATCGCATTTATGAAC
TAACACCCTAACCTGATGAA
GCCTTGACCAATCTCTGCCG
CACTACCTTAATGCCATTAA
AACATATTGGCCCCACCAAC
CGGGAAAACTGATTATATCC
AGACTTAATCTAATTATCCT
TAATCCAATTATCCCCCGTA
CTACTAATTAAATCATACTC
CGAACCCAAATTAAATTATA
TAATTGAATAATCAGTGTCC
GATAATTGAATTAAGAGACC
GCTTCCGTAATTCAATTTAT
ACATAATTTCATTACCGCAT
AATAACCTAATTAATTAAAT
GGATAGTAATCTAATTATGA
CGCTAATCAAATTAACACCG
GAAATCAAATTAACTCGTGA
CTATTCCATGAATTAAACGC
GCAGTTTTAACTCAATTAGG
ACATAGATGCCAAGTCAACC
CTAATGAGATTACCATCAGT
ACTAGCTATTTAACGTGACT
TACTCCTTATCCTAATAACT
GTATACCGTAATTCTATTAG
AAATTGAATTAAGCCAACTG
ATAGCAACGCACCAAACCAC
ATTAATTAAATTATGGTATG
GCAAATGCAATTAGCACCAA
CCCCTAATTAAATTACAGTT
TTTAATGCAATTAACCGAAA
TGCCGCGCCAACAACTTCCG
AAACTAATCAAATTAGGTAC
TCTAATCCAATTAAATTATT
TAATTTAATCTCACCCTTTG
TTATCTAATTACATTACACA
AACAGCTACGCTGCGACTAC
ATTCAATTAAATGTACCAAG
CAGCTCGTAACTAAATTATA
CGCGTAATTAGGTTAAACGG
AACATTTTAATTAAATAATG
CTTGTTAATCTAATCAAGGC
ACCCAACGCATACAGCAATA
GTAATTCAATTAATAAGGCC
AATTAATTCAATTATGCATC
CGATATAAATCCAATTAAAC
GTTAATTTAATTAGTTCCAA
ATAACTTAATTATGCGCATG
TAAACATAATTAAATTATGT
CCTAATACAATTATCTAGGT
TAAATTAATTAATCGACCTA
TTAATTTGATTATTGTCCCA
CCCAAATTTAATTAAGTACC
ATAAACCAATTAAATTACCT
CAATACGCCTTTCTTGATTA
CCGCTGAACAAAATTAATTA
ACCGGCTAATCCAATTAAAA
ACACTAGCCTAATTAACTGA
CCTGTAATCAAATTAAGTTA
AATTTAATTTAAATTGTAAA
ATAATCCAATTAGCCAGACT
GCTTCCATAACTTAATTATA
ACGACCGCGAGCATCTAAAC
GACTATTAATTAAGTTAAAT
CTTAATTTAATTAACATGAT
TTTTAATTGAATTTAGTACT
TTAATTAAATTAGGGCTTAC
TAACTAGATTATCCATCGCC
ATTAATCCGATATACCACCA
TCCTAATTGGATTAAAATGA
TAATTCAATAAACATACTAC
TTAATTAAATTATGCCGCGG
TAATTCCATTTATCTATACA
CCAAATAAATCTGATTAACA
CTAAGGCTCATCTTGATTTT
CGTATAGTACGAACAATATT
AATAAATTAATGGGCTGCAC
ACCCTATACCCCTGCAAGGC
CCTCAAGGCCTACGTCGCCC
ATTAATACGACCAAATTCTG
CTAACCTAATCTAATTAAGA
ATAATTAAATTATCTTATGC
AGAGGGTAGGCCCGACCCAC
TGTACTACGATATCCTGGTC
GTCGTCCAAGTAATAGATTA
GCATAATTAGATTATTCACC
AGCGGTTAAGCAAGCTTATC
CTCGCTTTTAAACTTAATTA
TACCATTGGAACAAGACATC
ACCGACGAAACAACCATTCA
TAATCTAATTAATACTAAGA
CCACTTAATTCTATTTACCG
CTAACAATTCCACCTATCCG
GTCCCGAATTACATTGCAAC
AGACATACACTAATTCAACC
CCATGGGAATAATCAAATTA
CCCTTCATAATTTAATAATT
ATAATTAAATTATAAGAAAT
CGCATTGCCGCACTGCAAAA
TGATCTGATCAAATTACAGT
GTTAATTCAATAACCTTTTT
CCGCTAACCAAATTACGCCA
TCCTAATTAGATTATAACAC
CGAACGTAGACTTCTTACTT
ATAAACGCAACTAACACCGA
AACTTTCTATATACCCTTCA
CTAATTTAATTTACTATTCC
CACTCCTCCTTGCTAACGTT
CCGTAATCCGATTAAATGAT
AGTACTGACAGGACCGAAAA
TCACTTAATTATGACCAAGT
AATAAAATTTAACCATCGGT
TAATTAAATTAGCTGCGACA
ACGTAATTGAATTTACCTTA
GACACGAGCTATCCCTCCTT
ACCTACCACCAATTTCATTA
AACTATCGCTAACATCATTA
CCATCCTAATTCAATTAACC
TATAGCACTCGGGGCACCTC
CCTTATTGAATTATAATCCC
CAGGACGCCGACTACCGAAA
TGCCTTAAATTAGGTCCTTA
CGATGCGGACAATCACTTTG
TTAACGCAATTGCCCAGGCC
AATTAATTAAATTAGAATAA
TAGTGATAATCCTATTAATC
CTAATTTCAGTTAAAAAGAT
ATAAATTAAATTAATTAGTT
GTCTTTTTAATTCGATTAAA
TGCTAATTATATTACTCTTT
ATAATTAGATTATATTCACC
AATTTAATTAAATTACATCA
CGAACCTCCCACGTATCATC
CAATTTTAATTAAGTTAACC
ACTTAGATGACAATTCGGAG
ACACATCAAACTTAATTAAC
ATTCATAATTAAATTACTAC
TTTGTAATTCTATTACACCC
ACGTAAGTTAATTCCATGCG
CCACTTAATCCGCTTAGCGC
TGAATGATAATAATTCGCCC
TTTGCAATGATTATTTATTA
CATAATTCAATAAAGCTGGG
GTGTTAATTAATTTGTTAGA
ACGCTCCTAGCATGTGAATC
TAATTGAATTAGGCTGGGGC
CCTAATTAACGTATTAATCC
ATAATCTGATTAACATAATG
AGCTATAATTCAATTAAGCA
TTACAGGTTAATTAAATTAC
CAAATCTAATTATCAGGGAT
ACATAATTACATCATGACTA
TTAATTAAATTAGACCACTT
TAATTGAATTACGATCAACA
TGTAAACGTACTTGACGCAG
ACATTAATTCAATTAGACAT
TAATCTAATTACTTCCTCCC
TTGCACTGATTAAATTAAGC
CGTGGATTAACTGAATTATA
CACGGTAGTAATCTAATTAA
AACTAAAATCACCCTATTTA
TTCGGACTAATCTAATTCAA
TAATTAAATCTAATTAGATC
ATACTATTGCTGGTGGTAGG
TTATTTGATTACACTAAAAA
CGTAATTAAATTATCTCGGT
ATTAATTGCATTAAATCGAT
ACAGTGCATAATCTAATTAT
CAATTAATTTGATTAGATTT
CTAATTAAATTTCAGTCCCG
GTCCTGATAATTTCATTAAA
CTACCTAATGGAGTTATCGC
GGCTAACTAATTATAGACGC
AGGTAATCCAATTAAAGGCG
ACTTAATCTAATTAGCTTCG
CTCCCATAATTAAATTAATA
ATAATATAATTATGCTCATT
GGCAACCTGAATAGGACACC
CATTAATTCAATTAACCGCT
GCGTAATAAATTAGTGTAGG
TAGTTCAATTAAAAGATAGC
CTAATCACATTAACCTCCAA
CAACACCTCCTTGCTTAATA
CACTATGCCTAATTAAAACA
CAAATTAAATCAATCTCCAT
CCCTAATCCAATTAAGACAT
TCGTAACTTAATGTAATTAT
CTAATCCAATTAGGTAATCG
ACTCTTAAGTAAATTAGAAC
AAATGTGATTACCCTTCACG
TAATTCAATTTAACAGCTTG
CCATAATCGAGTTAACCGAC
AATCAATTAATTTGATTATT
ACCCAACCTCTCCTAGCCCC
CCATAAATCATAATAACCCC
TCACACTTATTAACTCACTC
TGGAACCACACGTCATCCCC
GCTTAATTAATTACCGACTT
ATAATCGTATTACCAGATTT
CACTCTAATTGCATAAAAGG
TAATCTAATTAACCGGCTAC
CATATTAACTGAATCACCAT
GATTTTAATTGAATTACTCG
ACTAAGCCCGCAACCCTTCT
CCATGCTACCTAATTATCCT
TTAATTGAATTAGAACCTAC
AATCTCTTTAATTAAATTAC
TGAATAAATTAAGTTATACC
CTTAATTTGATTTACGAGGA
TAATTAAATTACTTAGTTTC
CGTTAATTAAATTTAATTAG
TGTTAATTAACCCTATTACC
TTCCCTACGACTCTTTACCC
CCTGAAATTTAATTGCCCAC
GAAATTAAGTTATCCCTCTA
AACAGATTAATCTATTTACT
AATAGTTCATTTAATTACCG
ACTTAATTAAATTAGCAGAG
ACTACATAATTAAATTACAA
CATAACGCAATTAATTACAT
TACAGTATTTAATTAATCAG
CGACTTAATTAAATTCAAGG
CTAACACCATTAAGACTAAC
ATAATTAATAATCAAGCACT
AGTTACCTAATTAAATTAAA
CAAATAAAATCAGGTCAAAG
CATAATTGATTAAACCAAGT
GAGTTGCTCCCCACTCCCCT
TATGACTCATTCACAAAATA
AATAGAATTAAGGTAACTCA
CTAATTAGTTGTCGCATCCG
ATCGGATTAAATTAAATAAC
GTAATTACACTAGAATAAAG
GTAACGTAATTAGCCAAAAC
TTAATTAGATTAAGCAACAA
TCTAATCCAATTACAGCCGA
TAATTAGATTAGCGCCCACT
ACAAACTAATTAGGTTAAAC
CCTTAGAAATTAAATTAGCA
CTTAATTAAATTACCTGTTA
ACGATAATTAAATTATAAAA
GCTAATCTAATTATCCTCAG
TAATACCAATACTATAAGCA
ACATAATTAGATAACGTACA
CATAAATTAATTAAATAACA
CTAAACCCCGCCTCCACATG
GATAAATTAAATTAAATTAT
TTAATTAAATTAGGACCATC
TAATTAAATTAGCGACCGCG
AGGTTAATTTGATTAACCCC
GAACCTCAATTTGATCATCA
GGACAAGCTCTAGCCCCCTT
TACACTTACCCAGTATCGCT
TCGTACCATGACATCCTTCC
CCAATTGATTTATATCACTC
TCTATGATTAATATAATTAA
CCAACTAATTTAATCTCTCT
TCAATCCAATATCGTACACC
CAAAATTTAATTATCAATTA
TAATCCAATCTAATTATTGC
CTTCGATTAATCTGATTACC
ACCTAATCTTATTTTTGGCC
TCACTTCCTAATCTAATTAA
ATAATCTAATTTAATTACAG
TAATTTAATTATGCCCCCTG
AGATACTAATTCGATTAGGT
CATTAATCGAATAAGATTGC
CTAATTGGATTAAAGCCGAA
CGCTACTGTACTCCCTCGTT
TCCACTACACTGGGCATCCA
ACTAATTAAATTAACCATAC
CCAGCATAATTCAATTTCTA
TAATCGTATCTATTTAACTT
TCTGAACTAAATTCTATTAC
TCATTTAATTAAGCCACATT
CGGCTAGTAATTATATCCCA
GGTGCACTAACGCCAGGATC
TGCGCCAAATTACATTAACT
ACTAATTAGATTAATGCCAT
ATTGATTGCATAATTTGCTT
TTCATTGCCCTGTAGCCCAC
CCTAATCTGATTCACTATAT
ATAACCTAATTAACACCTCT
TTTAATTTAGTTAGAATGGC
TAATTCAATTATTACCAACT
TTGCGTTATAATCGCATTAA
AGCGTACTTAATCTAATAAT
GACTACTTAATTTAAGTTTG
CTACTCAATTACGCAGTCAC
GCGCACCAAATACACACCGA
TAATTCGATTAACCACACGC
CGTGGCAGACCTCCGATCTT
CACACTTTTAAATCACCGAC
CCCGTTAATCTAATAATTCC
CTCATCGCATAATCGAATTT
GATAATCAAATTATGGCTAC
TAACAGTAATCCAATTAATA
TAATCCTTTAAATCGATTAA
CTACTTTTTTTAATTACATA
CACCATACCTGATTGACCAG
ATACCACCGTTAAGCTGTCT
CCTACTAATATAATTTCCGC
GCGCTGAATGCTGGCTCTCA
GTATTAATTAGATTAACTAC
CATGTTAATTAAATTAACTT
AATTAATTAAGTTACGAGCC
GATAGACCCTAATTGGATTA
ACGAACGATAATTATATTAA
GTGCTACTAATAGAATTATA
ATAACTGTAATTCAATCATC
CTGTAATTTAATTATCAATC
TAATTAAATTTATTACGCTA
ACCTATAATCTAATTACCAG
TCCTAATTGCATTAACGCCA
TTAATCAAATAGTTTAGGAA
GGCCCATTATTAAATTAAAC
ATAATTAAATTAACGCTGAG
CCAAATAAATTAATAACAAA
CAAATGTAATTAAGTCTTAC
GTCTAATTACATTAAACTTA
AATGAAATAATCGAATTAAC
TATTCATTAAGTTAATAATT
CTTACATCGTTATTAACCCA
AATGTAATTAATTAGCAGAG
GTAATTGAATTACGGGAACC
CTTAGCGTCAAATCCCCCCC
CTTATTAGATCAGTGCAAGA
TGCCTTAATCTAATTAAGTT
AAATTTGATCACCCATACAA
GATAATCCAATTAGGACATA
CTAACTAATTAACAACAAAC
CTAATTAAATTAGCAGGTGT
CCTAATACTATTATTCCTTT
ACCCAAAAAATCTAATTAAA
TAATTAAATTAACGGGACGC
GTAAGGTAATTAGATCGTGC
AATAATTCGATAACGCTCCA
TCCCTGATTAGTCAGATTGC
AAATTTGATTACGTGTCTAA
ATCCCTAATTTAATTACCGT
TAAACTAATTAATGAGTACA
ATAATTAAATTAGCGAGTAT
ACTTAATTAAATTACTAGTA
AGGAAATTGTGAACATCCAC
CAATTGGGCTACGAGGTACC
GTAAATTTAATTAGGGCAGT
ATGATTAATTTGATTAAACA
CCCCAGGGCCATCCCTAGTC
GACTATTTCAATAACCATCT
GTGATTTCAATTAAATTAAT
TAATTCGATCAAATAACCCA
ACTTAATTAAATCTGGCAAG
GACTTAATTAAATCATGCAG
GATTTAATCTAATTAGACAT
ACCCAACCTACATTATTAGC
GAAAACTAATCAAATTAGCC
TTGCTAATTAAATTACTGCC
CGCCCATCGTAATCTAATTA
TAATTATATTATTAATTATC
TCTAAACTGATTTTGACCCT
CTATGTGATCGCACGCCTTA
AGGCTGATTCACTTTTATTA
TTAATTAAATTCAGAGAGAT
TAATTAAATTAATTTAGATT
TTAATACATTAAATAATTTG
CACCCAACAATACTTTCAGC
TACGTTAATTGAATTACCCT
CTGCCAGCTAATCCAATTAA
GTAATTAAATTATGATTACG
TTAATCTAGTTAATTATTAC
TTGACTAAATCTAATTATCA
ATATAACCAATCCGATCGTG
TAAATAATTGGATTGTATAC
ACGCCCTAATTCAATTTAAG
GGTTCCCTGCCTAGGGCATT
ATAATCCAATTATCCACCTT
TTGAAGCTTCAAACTTACAG
GGCTGACATATATGACGACG
AACTAATTAAATTATCGTAT
TAATTGAATAATAACTATAA
CCATTAATCGCATTAACATT
GAGACCGATAAACGTATTTC
CACCTTAATTAAATTAGAAA
ACAATTAAATTATGCTCTCG
GAACAATTGAATTACAAGTG
TCAATCTAATTATACCCCGT
ATGCAAATAATTAGATAGAC
AATTATATTAGGACAGGCGA
CCATGCATAATTTAATAATA
AATACATTAGCACTCTAGAT
AACACTAACCTAATAATTTG
TAATTAAATTAACAACACCC
ATTAACTTAATTACTAATGC
GTAACCAAATTAAATTACAT
CGCGATTATTCAATCGCACG
GTAATTTAATCAATTTATCC
TCCAAACACTAATTAATTTA
CTGCCCATTATGCTACGCTA
GATATTCATTTAATCGAGCA
TTAATTCGGTTAAGACGACA
CCTTACTTAATTAATACTTA
GTCGATTAGTCCCCGCAGGA
AAATTAAATAATCATCCTTT
TAAATCAAATTACCGCGACC
CGGTAATCAAATTGTCTAAT
CCGTGCCGCTCCCGCATTAC
CAGCCTAATTAAATTAGCTA
TCGCATATAAATGGGATTAT
AAATAACACAAATTGAATTA
GAATTGATTAATTAAATGAG
ATAACGGACCTGAAAAGACG
GGATGAGTAATCTACTTAAT
AATAACCTAATTATACGACT
TATATAATTAGCCCCCACAC
CCTTAATTAGATTATACATC
CTAATTAAATCCCTTGACCG
AATCAAATCCTAATTACACC
AATTACCCAACGTTCCATTA
TTAATATAATTAGGGACGCG
TGGTTCATTAATCTAATTAA
CTAATCCTATTAGCGCGAGC
CTAAGCGCGTCCCTTCCTCC
AATAATTAGATTATTCCCCT
TAGCCCGGCGTCCTCCAACG
GTTTAATCTAATTATATTGC
GTAATGCAATTACGCTGAAT
AACCATATTACCTGCCAATG
GCTCTAATTAAATTAGGATC
GCTAGCTAATTCCATTAGAA
GTAATGTTTTCCGAACCCAA
CTGAAATCTACCAAACGGGT
CCGAGCCATGAGCCACACAA
AACTGACAAATTACAAAATC
GCCTGGTTAATTTAATTTGC
ACACTAATCTAGTTAACGAC
TGGCACTCTAAACCTAAGAG
AAATTAAATCAGCCACCAAA
TTAATTAAATTACACGTTGA
CCCGTACACCAGCAGACACT
CAGTTTATATAATTAGATTA
AGAGTTAATTAAATTATGAG
GAACTCCCACCGTCAACCTA
CAACCTAATTAAAAATGCAG
TAATAGCATTAATCTATTCG
CACAATTGAATTAACCGGTT
AGTAATTAGATTAACTTGAA
GACCTAATTACATCTAATTA
GGGACAAGAAAGGCCGAAGG
AAGCAGCCAACACGATAATA
GACATTGACGCTATTGCTGA
AAGTCAACTTGATTAGTTTT
GGCAGATCTAATTAGATAAT
AGTTAATTCAATCAAAGTAA
TTAATTAGATTATCCAACAA
TTCCAATTAATATGATTACC
ACCCTCCATTGGCTCGTTGA
GCCCTAATCTAATTATTTAC
TGACCCACTCCGAGATCGGA
AGTAACCATATAGGATTAAG
TTAATTGAATTATAAAAATA
ATAATTTAATGACCCTTCGC
GCCCACTTAATTACATTACC
GCCATAATCTGATTAACTCT
CTATAATCTAATAATACCCA
AACCACGTTAGTTAAGCAAC
ACGCTATTAGCAATATACTT
TATTAATTACCATTACTCCA
TTGGTAATTAAATTAACCCA
CTTAACAAAACTAATTACTC
CCGTAATGTAATTAACTCCT
CCTAATCCGATTGATATGCC
TAAATCTAATTTACATTTGA
AGTAGTCTAATTTAATTAAG
CCAGCCCAGGAATGCCCTTA
GATAATTTGATTAAATTAAC
GGATAATTAAATATCGGTAA
AAATTAAATTATACATTTAC
GACATTAACCTAATTACCAG
ATTATTCCATTAACCAATAA
TGGCATAATCTAATTAGGGA
TCTTAATTAGATTACTGTCC
AATTAGCCGTCCATCCAAAT
TTAATCGAATTACCACGCTA
AAACATATTAAATTGGCACA
CTAATTTAATTAGCAGACCG
TAATCATATAACCAAAAAGC
ACCTAATTAAGTCAAACCTC
CAATTAATACCAGATCGTCC
ACTAATTTAATTAGCTACCC
CTAATTGAATTAACATCTTC
CACTCGGCCGTCCACACTAC
GATTTAACCCAATTCCTAAT
TAATTCGATTACCTATGCAC
TACTATTTGGATTACCTTGC
TGATACATCAAATTAACTAA
GTAATTCAATTACCTCATGT
AGACAGTAATTGGATTACCG
CGCTTAATTATATGATGTCA
CATCCACTAATTGAATTAGC
CTGATTAATTACATTTACCA
ATGGACCGTAATTAAATAAA
CCGATAATTACATTATATGT
TTAGGTAATTACATTACGAA
TAATTAGGTAATGCCGCAGC
TAATTAAATTAATTCGCGAC
ATCAGGGCCACGACGGGGCA
AGGGATCTAACACTATAAGA
CCACCCTCAACATATCGTTA
ACTATAATCTTATTAGCGCG
CCACGAGAAAACTGACGGAC
AACCTATTAAATTAATTAGT
TCCCCGCCTAATATTATTAT
ATAATCCGATTATGCACAAC
AAAATTGGATTAGTCTAACT
GAAGGTCAATTTCAAATTCT
GTAATCAAATTACGTAACAT
TAATTAAATTAAACCCTAAA
ACAGCTTTACCCAGTTGGAA
GTAATTCATTTAATCACGAA
TAGTAAATAACCAAATCTCC
ATATTTAATTACCACGCGCG
GTCTGCGCTACGCACCTCGG
TTGACGGTTAATCAAATTAC
GCTAATATAATTAGCTTCAT
ACGAATAATCAAATTACTCC
CACGCACTAAATCAAATTAT
GCAAATCCAATTATAGTTCT
ACTAATCAAATCATAAGCTT
TTAACGGAATTAATGACAAG
ATAATTTGATTAGCCACACT
TTAATCTCATTATGATCCCC
ATAATTTAATTAGATGAAGT
GCTAATTAGATTATCACATC
TAATTAAATTACAACCTACG
TACATGACTAACATACTACG
ACGACTAATACCATTAGTGC
TAGATTTAATTAGAATAGAA
AGGAAATTAATTCAATTAAT
GCAGCTAATTATATTAGATC
ATTAATCAGATCACTGTTCT
CACTTTAATTGTATTAATGC
ATAATTCAATAATCCGTTTA
TTAGGATTTACCCCCCCGCT
ACTGAATTCCATTACTGACC
TGACTAATCAAATTATCCGA
GATGACGTAATTGACTCCTC
CGACTTAATCTAATTACTCC
ACTTAATTCAATTACTCACC
ATAATTAAATTACTACTCGA
TAATCGAATTGTCGACTTGT
CTTGCCTTAATTTAATAATT
ATGTAATTAAATTACAACCT
ACCTAATTGAATTACATGCG
ACACACTAATTTCATTAGCA
CGACCCACTACGCGTCCATT
AATTAAATTAGACTGTACTT
ATCTAATGGCTGCTAAAAAA
TAGCCTTAATTCAATTAACC
GTGATAATTTAATTTGTTCA
ACGTAATTAAATTAACCTAA
CAAGATTTTAATTGGATTAG
TACCAATTAACACACATGGA
AACAATCAGCGTAAACGACC
CTAATTTAATAACTGTAAAG
CCAATCCTAATTAAATTAAT
GGTTCGATATAATGTTTAGA
CTAATTACATTAGACAATAG
ACAAATTCAATTTAAACCAC
CTCAGATAATTAGATTAAGC
GCACTAATTAAATTAACTCG
CCAGCTTATAAGGTAAACCG
TATTAATTTAATTAAGTATC
AACCTAATTCAATTACCACC
ATGACTTATAATTCGATTAC
AAGCGCATCGCCTGCTTATA
TTAATGAAATTATGCTGTTC
CACTTTAATTAAATTACACG
GGCACCAAATTACATTATCC
CAGTACTCGTGTTAAGGACA
TGTTATTTAATTACTAGAGG
ATGGTAACTCAATTAACCTA
TAATTAAATTAAGGAAACAA
TCTCCTGCGATAGACACACA
CCTAACCCAACGCAGGGGGG
CAGTAGTGCTAATTGGATTA
TCTATTATTTAATTACGCAC
TAACCTAATTAAATTAACCA
TAGGGTAAACTGATTAAGCC
TTCTAGCGTACCTTCTTGTG
CAGCAATCCCACCCGTCTCG
TACATTCTCCACAATATTCC
CACTATTTAATTAGATTACG
TATCTAATTAGGCTTCACAA
GTCGTAATTCAATTAAACAA
GGGCAAATTTAATTACTACT
AATCCTAATGTATGGCCTCA
TCTTTAATTAACTAAAACTC
GGCGTAATTAAATTAGCCAC
TAGTTAATCAAATTCGAACC
TGACTCAATTAATCTAGTTC
CTAATGGATTAATTCATTAA
CAAAAATTAGACTCAATGCA
TAAGGACCCTACCCTGTGGA
CGTCATAATCACATTATGGG
TTTTAATTATATTAGATTAG
GATATTACATTAATCTTATT
AATGGTTGACTAAGCGCACA
TAATCGAATTAGACCACCGA
TAATAACCCACCACAAGGGA
CTTAATTACAGACTGGCGGT
CTAGTCAATTTCATTAACTC
ATTAATTAGATGCTGTTACT
TAATCCAATTATCACTGTAA
TAATCATATTACCAAGCTCG
AAAACTCCTTCCACCCTACC
CCGTTTCATTCACAGATTAT
TGTCGACTTATTAATGTACT
CAATCTAATTTCCCGATTAC
CCTCAAACTAATTGGGTAAA
TACCCCCTAATTAAATTATG
ATAAATTAACTTAATTAAAT
CATATTAAACTTAATTATCA
CTTAATTAAATCACGCTAAT
TACTTTACTGCTCACCGTTC
TAATTAAATTAGAAATTATA
CGTGAGTAATTACATTATCT
CCTATAATCAAATTATTTGA
GTAATTAAATTATCTGTTTA
TTAATTAAATTAAAGGCGCT
TTATTTAATTAATTACATCC
TCAGTCCATGACAACAATTA
CCTAATTAATTTATTAAAGT
TCACTTACCAGACCTTACTT
TACATTAATCAAATTATTTT
TTAACCAAATAACCGCTAGA
TATTACATTAGAACTAGTTC
CCTAATTACATTTTGGGGCT
CAAACTCACACAGACGCTCT
TATAATCAGATTAACTCCCT
GACCGCCATCTCCCTCTAGC
ATAATTTCATTACATCAACC
CATTAATTTAATCAACGCTT
GTAATAAATTAAGATTCATC
CAGAACTTAATTAAATTATC
GGCAAGAACGATCCCAACAG
CACTTATCCCACAACATTCA
AATTAATTTAATTATTGTAC
TAATTTAATTACACCCTATA
TAATCAAATAACCTATTAAT
TACACCCGAATCCTAATTAA
CGTAATTAAATTACAACCGG
TCTGAGGACCCAGTTGCAAA
GACTTAGCCCCCCCGACGTG
TCACATAACCTAATTTGTAC
TGATTAAATTACGGTTAGAC
CTAATCAAATTATACTTGAA
CGCCCAACTCCCCAGAGCTC
AAAACGTAATCTAATTAAAG
GCAATAATGAAATTAGCCAC
GACATAATTAAATAAACGTA
CTTAATTGATTACAATCACT
TATGAATTAAACCTAATAAA
AAGGATGAATCTAATTAAGG
CCTAATTGAATATTACGACG
AACCTAATTTAATAAGATCT
TTATCCAATTACCGAAGCCG
GCTTCGTACTCCATCTCTAC
ACGCATAATCTAATTAATGA
AATTTAATTTCATGGGCGTA
TCCAGCTTAATTCAATTATG
ACCGACTAACGAAATTACCA
AACCTCTAATCAAATAACCC
AGTAATGTAATTATGACCGT
CCAGCTTAATAAGATTACTT
GCTAATTTAATAATCAAATG
GATTAATTACATTAGCATGA
ATTTATTAATTAGGTTGGAA
AAATGATAAACAAATTTTCT
CCGGTGTAATGTAATTAGCG
AATAAACGAATTATTCTACA
AGGCTTTTTAATTAGATTAT
TACTAACTCAATTATATGAA
TACATATAATTTTATAAATG
CCATTAATTCCATTACCTTA
TAATCCAATTAAGATACAAC
TAATTACATTAAATTAAGTC
GTAATTATATTAGCATTAAG
TGACGATAACCTAATTAGCA
TATTAAGCGCCAAGGCCCGA
CCCTGCTAATTTAATTAGGC
CATAACCAGATTACCTGCCC
GTAATAATTGGATTACACAC
ACTCCCCATGAATCAAATTA
ATAATCTCATTATTATGAAT
GCTGAGCTAATTGAATTAAG
ACTATCATAACGGTAAGCAT
ACCTCCCTGATTAAAGTTCC
TCCTAATTATATTAGCGGCA
CACTAATTAAATTAAGATGA
AATCTAATTAAATCAATTAG
TATAGGACTCCAAGTAATTG
CCCGGCTACTCAAACATCTG
AATTACATCAATTACATTAA
GATTATAATTCAATTAATTT
TGAGAAAATAAATTAGATTA
GGTGCACAACAGATCCTAGG
TATCAGATGATTAGCGAACT
TTAATTCGATTAGACTGACC
CCAATTTGATTATAGCACTA
GGTAATTGAATTAGCCAGAC
GGAATATAGTTAGATTAGTC
TTTGTAATTTCATTAACAAC
TCAGCAAATTACATTATCGG
TAATAACTGAATTAGATTAC
GCTTAATCCAATTATATCAA
ATAATTGAATATAATTCGCT
ACGCCATAATTGAATTATCA
AATTAATTAAAATAATGAAT
TAAGTCAATTAACTGCACAC
TTAGTCAATTATGGCGGTAT
GGATTTACTTAACAAATCAC
ACTTTAATCAGATTTGTGTG
CACTAACCTAATTAGGTCAC
TAATTAAATATTCTCGCATT
AGTAATTAGATTAAACCTAC
GATAAATTAATTTAATTACA
GACCGAATATTTAATTACTC
TAATTGCATGAGCGCCCTAA
GAACCTAATTTCATTATGAG
CCTTTATTAGATTAGCCAGT
AGATTTAATTGAATTATATG
ATAGTTTATTAGATTATACC
AATAACTTAATTTTAATTTG
CTACAATTAAACCAATTAAA
GAAACTTACTGACCACCCGT
AGATAATTTGATTATACCGA
TAATCTCATTAGCCAGTTAT
AATCCAATTAAATCTATTAT
AAAATGGAATTATGTATGGT
CAACTACTGACTCCACAAGC
CTTACGTTATTAGGTGATTG
TAATTAGATTAACAGTTGCG
CATAATCGAATTACACCGAG
GTATCCAATTAACTTCGAGT
GCTAATTAAATTAAGAGTGC
AATACTGAATCTCATTAAGT
TTATCCCGGATCACCCCTCG
ACCGAGTATTCGTACTATGA
ACCTGATTCGATTACAAATG
AACCAATTTAATTAAATTAG
CTGATCCTACATTGCAGTTA
TTTAATTTAATTAGCTCGCA
CCTTAATTAGATTACAGAGC
AGGCCGATAATCCAATTATC
AGTTAATTAACATTTAGGCT
ACCACGCCTAACCATCACGG
TAATTGAATTATCACCCGCA
CAATTAACTAGATATATCCA
TTAATTACATTAGCGTATGC
AATAATTTAAATAAATGTGT
TGCTAATCAGATTAAGATTA
TATTCGATTAGTACAAATAC
AGGCGTTAATTGAATTAATT
ACGGGTAATACAATTACACT
TAATACGATTCTACCGAGTC
TATAACTAATCTAGTTTAGT
CCCGTCTTATTCTATTAAGA
AAAGCCTTCCCGACTACCCT
ACTCCGCTAAACATGATTAT
TAATTTAATTATATCCAATG
ATAATTGAATTACTCGATAC
CGGATCAATTAAATTATGGA
CCCACAACTTTCGGACCGAC
CTAATCGAATTAACGCCCAC
GTAATTAAATTAACGACCAT
GTCAACGCTGGTCGCACTGT
CTTAATGGAATCGATAATCA
ATCCCCGCCTAATTAAATTA
ATAATTTAATTAAGACTAAG
CGACCTAAATTTAATTACCA
CTAATTTAATTAAATAGTGC
TTGCTAATTGAATTAAACAC
AACCCTAATATATTAAGAAT
CCCCCACTAATTCAATTATC
AAATTTAACAACTTTTATTA
TAATCTAATTGACATCAAAT
TTTAGACACCATATGTGTCC
TTAAGCCCTACCTCCGACCC
CAGTAATTAACTAATTCACA
ATGTTTATTACCCGAATTAC
CCACACTAATGAAATTGATT
GACTATCCAATTATGCTGCG
ACAAACTACCCGTCTCCACA
ACTCCTAATATAGTTCCATC
ATTAATTGCATTATACTATC
CAGTTCATTAATTACATTAC
TAATGAAATTACCGACTTAC
AAGATGATTAATTACATTAA
TAATTAAATTAAATTAACTC
TAATTAATTAAATTTCGACA
CATAAGTAATCCAATTAACG
GGCAAACTGGCGCAGTGGCA
ACAATATTAATTACACCTAG
ATAATCCAATTATGCACGCT
ATACGGTAATCTAGTTAAAG
TAATCTAAGATTTACATGGC
TTAATTCAACTGAACGCCCG
TCCTAATTAGATTAACATTA
CTGCCTTATTCACTTACGCT
AATCAAATTAATCACCTTCC
TTGATTTAATAAATTTAACC
CAACTAATTAAATCAAACAA
TCTAATTCCATTATCGATTC
CTTATGTAATTAACCCCACT
ACCACAATTCAGTTATCTTA
ATTAACGAATTTTGGTCGCA
GAAAAATTCAATTAAATTTC
AATACTAATCAGATTAACCA
TAATTTAATTAACAACAACC
CTTAACTAAATTATCTGCGC
TCCCGTTCTCCCCTTCTCCA
ATAAATTCAATTATACCGTC
ACAAGAGAAATCTGATTATA
GAGATAATCTAATACTAATC
GTCTATTAATTGTATTATCA
AATAATCTCCTATTTAACCA
ATGGGACTAATTTATCAGAA
CCCAATTAATTAAGTTATAG
ATAATTAAATTATACACGCG
TAACACTAAATTGGATTAAC
ATTCATCTCTGGCTAAAATA
ATAATCACATTAAACGGCAT
CTGACAAGGCTGCCGGAGTA
TTAGTTGATAAATCGATTAG
TAAGTCCAATTTTCATAATC
CTTTGCTTAATTATATTATG
AGCAGCTTAATTCGATTAGC
TAATTAAATTAATGGCTAAC
ATAATTTAATTAGATTTGAA
CAAACTAATTACGCCGGCTC
ACCTAATTAAGTTATCGATT
TCCCCTAATCTAATTTGATT
TAATTAAATTATTCCAAACT
CATAATTTGATTATACCGCA
TTATATAATTAAGTTACTTA
GATATAAATCGATCAATTAC
TACACTGATCCGAGCCACAC
TAATTATAATTAAGTCTATA
GATAATTAAATAATAGAAAG
CCGAAAATTCGGATCTCAAT
AAGACACTTAATTATATTAA
TTACATTAATGGAATTAACG
GATCGAATGACATTGAAACT
TGGTAATTTGATTAACCCCT
ATCAAGAATTTGAATATATA
TATGCTGACAACGCTTGACT
GCCGAACGGAATCTTTTCAA
GCCGTTAATTCAATTAGAAT
AAATTAAGTCAAATTATCAA
TGAATTGAATTAACTTCAGT
AAATGTTAATTAAATTTACT
TGTAATTAGGTTTACGCCGA
CGCTAATTGAATTATTCGCT
TGCCGATAACTGAATGACGG
AAAGGTCCTCCATTAAAGAC
AGCGTTTTCTAATTTAATTA
AACTAATCTCATTAAAACTG
TACTAGGAAATTTAATTAGC
AAGAACCTTCCTCGCATTTA
GCGGTAATTAGATAATTATT
TATTTGTTTGTAACTTTAAT
GATAAACGCAAACCAGTGCT
TTCCCTTAATTAAATTACTA
CCAGTATTAACCGCACTTTA
AGGTTTAATTAAATAAATAC
CTGCCCGTAATTACATTAAA
ACAACTAATTTAATTACAGT
GAATCAAATTAGGTGTCATG
ACTACGTAATTAGATTTGGC
GATTAGTGATTAACATTGTC
AAAAATTTAATTATATTAGT
CTTCCACACTAATTGAATTA
TTCACCTAAATTACATTATC
CTAAAACGAAATTAATTACT
TAGGCTAATTACTTATCCAT
TATAATTAAATTAATACCCT
GCATTCTAATCGAATTAATT
TACCTCCAAATCATATAAAC
TTCTAATTAAATTACCCACT
TTTTAATTGGATTTACCTTG
ATCTTGATAATTTAATCGTC
AAATCCGATTAATTATTAAT
ATCATAAATATAGCTCCTGT
ACTAATAGGATTACTAAACC
GATTAATTTGATTAAGCATA
GCGCATTAATCAAATTACTA
AGGTTAATTGCATTATAACG
ATTTAATCGAATTACCCTGC
AAATCTTATTCTAATTTAGA
ATAACCAGATTAGCAGCGGT
AATCAAATCTAGTTAAACCC
CTAATTTAATTATCGCTAGG
CCTAATCGAATTATCACCTT
TAATTAAATTACGAAATTTC
TAATTAAATTAGACTTCTCC
TTGACCTAGTCACCTCTATC
AAATACATTAAATCTAGAAT
TAACTCCGTAATTAGATTAG
TACTAATTGAATTATAAGTA
AATTAATCCAATTAAGCATA
TGACCATAATTAAATTAGAT
AAGCTAATGACATTATCACG
ATAATTAAATAAGTATGGCC
TTTCGGCCCCCACAGGTAGC
GCGCTAATTAAATTAAGCCT
GCGTTAGCCACGGACCCGGC
ATAATTCAATTATACTACCT
CACACGTTCCGAAGCTATCA
CCCTAAATTGAGTTATGGTA
TAATCGATTAATGCACCGCT
TGTAATTCATTAATAAGCGG
ATATTACCTAAATTAAATTT
TCACTAATTAAATTATACTC
CCTACGGCTCCAATTGAAGC
TTAAAACATCAACACAAAAG
GTAAATACGATTAAACTAAT
TTAATTACTTTTTCTAACGG
CATACTTTAAATTCAATTAC
TCTTTACCTCAAACTGAGGC
TAATTAAGTTAGTCCAGACC
CTAATTAAATTACACGATGC
GTACTAATCTAGTTAACCAG
CTAATCCGATTACCTACCGG
CTGATTAACTAATTACCCCA
TACTGCCCTAAATTAAATTA
CTAGGTTCACGAACACGGTA
ATTTTAACTTAATTAGCACC
CATAATCAAAATTTACCAGA
TAATTAAATTAGGACTGAGA
TAATTCAATTAGGATAGTAT
TTTCATAATTTAATCAAGCA
CTACTCAATTACATAATTAG
ACACACCGAAATCCGATTAT
CACGAATATTGAATTACCAG
GGTGAATGGTAAAACTATTA
AGATAGAAATTAACAATCAT
TAAATCAATTATCTTACCAG
TCCTTTAATTAAATTAAGCC
GATAATTAATTAACAAACAC
ACTGATTACGTAATCCCATA
CCGACCTAACTGACATACAG
CCCTAGTTAGCGGCCCGCCG
TCTAATCGAATTAGTACCCA
GTTGTGTAATCTAATTTACA
ATAATCAAATTACCTTGATG
TTAATTAAATTAACTGCCAT
TCACTTCGACGACAATGTCT
TGCTAATCACATCAAGATAA
ACAAAATAATTCTGAAAACA
ACAACTTTATTCGATTAGAG
CCAATTAATTAAGCGCCGTC
CTATCAATTTAATTAGCCCG
AACGCTAATTGAATTATACG
TTTAATTTAATTAAAACATA
ATCAGTAATTAAATAATCCC
CAATTAGATTAGCGAACTGC
TCTTAATCCAGTTTCAGTTT
CTAATCTAATAACACCCTAT
GCTAATTCAATTAAAACCCT
GCATTAATTAAATTATCCAA
GACCTAACCAAATTATCTAC
TGCTGCCACGCTTAATCATG
AAGTTATTAAATCAATTACC
CAGCACGGTCACCCCCGACT
AACTAGAGAATTCCATTATA
CTTTTAATTGAATTAGAACT
ACGACTTAATTACACATTAC
ACTACTCAAATCAAATTAGC
ACTAGTTAATCAAATTAGTA
TAATCACATTAACGTAATAC
TATTTTATAATCTAATTATG
AAGGATCAGTATACGACAAA
TTTAGATGGATTATACCTTC
TAATCTAATTTGCACAGGAC
AAACCTGATTAAATAAAAGG
ACACGTTAATTTAATTAATT
CCATAATCTTATTAGCGTTC
AGTAATCAGATTAACTCAAA
TAATTTAATTAGGCAGAAGC
ACATAATTTCATTATGGAGC
TAACCTGATCAACCCGAATA
GAATAATTAAATCACAGCAA
GGCTTAATCAAATTAGCTCT
CCCCCACATACCACACTATA
CCACACTAACTTAATTAACC
CATCATATTAAATTAAACAG
GAATGAATTATTTAATTATG
CACGCTGCTAACTCAATTAC
TAAATTATACCCACAGCACA
TGAACATAATTTATTAATCC
ATTAATTAAATTAATCAATC
ACCTAATCTAATTAGCATGA
TGCACATAATTAAATTTACC
GTACATAATATGATTATCTC
TAATTATATTAAAGCCAATT
GTAATCCAATTAACACCCTA
ACGCCCTCACGCACAAGTCC
CTTTACACTCGATCCATGAC
ACTTATTAAATTAGAGACTA
ATAACTAAATTATAAATGAC
CTTATCTAATTAAATCACCT
AATTAAATAATAATCTCTGA
GTAATTCGATTAAATTATAG
ATAACACATTTAATAATCAC
AAACGAATTAAATTAAATTA
GTATATCAAACTTGAATTAT
AAATATAATGAGTTATGAAG
CTAAAATCAATTAAGCAACC
CCAAAGTGAACTCTACATCG
TGACTTAATTACATTAAGCG
TCTAAAAAACTTCATCGCTC
AATAATACAATTACTAAACA
TTCGCTAATCAAATTATCGA
ACGCCTAATGTAATTATACC
ATAATCACATGAGCATTCGG
GCGAGTAAACGACAAGCGGA
CTCTAATCAACGAACCATTC
AACACTTAACTGAATTCTTT
CTTAGTCGAGTGTCACAGAG
AGCAAATCTAATTAAATTAT
TATGTAATTAAATTACTCCG
TACTAATTGAATAACTTATT
CGGCCTCATGCAGAGCTACA
CCTAATTGATTAATAAGTAC
TAATTTAATTAACCGACTTC
GTCGTAATACGAATAAACCA
AGTTAGTTAATTAGATTAAG
TATTAAGTTAAATATGGACT
CAGCCCTAGATTAAGGAAAC
TATTAAATCGACGGTAACGA
CTAATCCAATTAGCTCCCAC
ACTAATGGAATTTATCCTTT
ATTGCAATAATCCAATTACA
CGGCTAACCTAATTAATCGC
TATTTATTAAATTAATTAGA
CAATTTTATAGCTGACCAAA
GCCATAATCAAATTACCACC
ATAACCAATTAAGTTACTTA
TTGTACTGTTAATCTAATTA
TAGCTAAATTTAATTACTGT
GATTAATTAGATTAGCCTAC
AATAATTAATTTACAAACAC
CGCAACTTAATTCCATTATT
CTAATTAAATTATCACCTGT
CCCGATAATTGGATAACACA
TACTAATTCGATTACCTATA
TTACCAACTAATCTCATTAC
ATCTTATCTAATTAACCGAA
TTAACTCGCCGCGTAAAGGT
CCAACGTAATTAAATTAATA
ACTCTAATTAGATTAACACC
GGACCTAATTCAATTTACCA
TAGTTGATTAACCCGAGTCC
ACGTTATTTCATTACCTGAG
CTGCCTTAATCCCATTAAAA
CTAACAAAATTATCCTTGCG
AGCTAATTTGATTAGGACAA
TAATTCTATTAAAAACCATG
TAATTAAATTACAATGACCG
ACATAAATTAACCACGCGAC
CAAAACGAGTTAATTAACCG
AGTACCTTAATTAGATTATA
TTATCGCAACCCCCCTCGCT
AATGATAATTAAATTAAGCA
CTCTATTACCAATTATAATT
TTACTAATCTAATCAGATTA
TACGATAATTAAATTAGCCT
TTGCACATCCGATTTAATTA
AGGGAGAAACCGTAAGCCCG
TTACTTGATTAACCATAATT
TCATAATAGAATTAAAAAAA
GCTAATTGTATTATGATAGC
GGCAGCACCAACTCATTTAT
ACTTAATTAACTAATATGTT
TTAATTACATTAGCCTACCA
TATTAAATTATAATTAATTA
CTAATCCCATAATACCCTGT
AGATAATCCAATTATACCTC
ACTTAATTTATTTACAGCTA
CACACCTAATTTTATTAATG
TTTCTTAATCATATTATGCG
TATTAGACTAAATCCAATTA
TCATTAACGACATTAAACTA
CCCCTAATTAACTTACCAGC
GCCTAATTGAATTACACATA
ATTAACTGGATTACACAATC
ATAATTGAATAACAGCCCTA
TAGTTGATTAATTCAATTAG
CCTAATCCAATTAACACAAT
TTTGTCTAATTCGATTAATG
AATTAATTATCCCCTAAGCA
TCCCTAATTAAATTAGCCCC
CGAATAATTGGATTAAAGCT
CTGGTAATTAAATTACATAC
CTTTCTAATTGAATTATTTT
CCCTAATAATTTAGTGAGAT
ATTAATCTAATTGACTGCAT
AAATCTAATTACCTTGCCAC
CCTAATGCTTTAGGTTCGGT
TGCACTTAATTCAATTATTC
GAGTAATTGAATTACCGAAA
GTCCAATCTAGCAGCCAACG
GTACCCCTAATTCAATTAAC
AGCTAATCTGATTATCTTCA
TAATTAAATTATCAATTCCA
CGCTAACTTAATTAGCAGCC
CTAATCTAATTATCTAAAAT
ACCACTTAATTCAATTACGT
CGCCTAATTAAATTAGAAAC
CACATGAACACCCATGCCAC
GATAATTAAATCCCTCACCG
GGTAATCGCGTTAACCTACA
CCAAAGAGATGTTAATTAAT
AAATTAAATTTGCCTACAGT
AATCTTAAATTTCATTAATC
CGATAACCTAATTAGTTCCC
AGTAATTAAATTATCAAACC
TACATAATAAATTACATTAA
TCAATAAAATTCTAGCATTC
TTAATGCAATTAAAGGCAAC
GCCAAATTATATTAAGTAAA
TAATTCAATTTGCATACCAT
CCTGATTACACTAATTAAAC
ATAATTCAATTATTATAAGA
ATTAATTTGATTATGCCTTT
ACCTCATTAATTAAATCGAC
TAATTAAATTAATTTTTTGC
GGCTACCATAATACGATTAT
GATAATTACATTTGCATTAC
GGAAACTCCAGCTGTACGTA
AACTAATTAGATTCCAATTA
CTAATCTAATTACTCCGCCC
TATAATTTAATTAATTATTA
ACCAGAATAATTAAATAAAG
TATTTTTAATTAACTTAATC
CATAATTAACACTAATTACG
GGCTTTATTTAATTTACTAT
ACCCCGCACACCACGACTTA
CGCCAGTGACCCATCCGCAG
CACGTTAATGAAATTAGACC
TCCCAATAATTAGATTAAAA
TTATTAGATTATCCGACAGA
CTAATTACGTGAATTATCAC
CCACTCTGATCTAATTACTC
AACAATTAATTGAATTATTT
ACCTCGATCTAACTTAATTA
CCCTATCAAATTAAATGTCC
TAATCCAATTATCTACATGA
ACAAATTAAACACCGATTAA
ATGCGTTTAATCCAATCAGA
TAATTAGATCAGATCAATTT
TGAATTAAATCACAAGATTA
TTAATTGAATTAAGGGCCCC
ATTAACGACAGTTCCCGCCG
ATCTAATTAAGAAACTTGCA
CCGTCTTAATTAAAAACGGG
ACACTAAATGAATTGAATTT
TAATCTAATTAGATTCCTGA
AATAACTTAACATCCCAAGC
GCCACCTGTTAATGGCATGA
CACTTAACCTAATTAATATC
TGCCAATTAGTCCTCTGAGA
AACTCCAATAATTAAATTAA
AGTTGCTAATTGAATTACAT
CGGAACTATTAATCGGACTA
AATATAATCAAATTATGATG
AAAGCAGTGACACTCAGTCT
AACAGGTTGTAATTAGGTCA
GCGCGTTAATTTGATTAATG
GCAGCGTAATGTAATTATAT
TAATTAAATTAACACGACCT
AATAAATTTAATTAACTCCA
ATAATTACATTAAAGCTCCG
AAATTTAATAAAATTTAGGC
ATAAGTCAAATTACTTAACT
AACTAATTAACACGGACGTG
GCTAGTGAATTAACTTAGCA
GCCATTAATAGATCTATTAA
TAATCGAATTAGAAAGACCA
TAATTAAATTATTTAACACC
CGTAATCGGATTAAAAGTCC
TGCCTATTGAGCGAACCCCC
TGAGGCCTAATTAACTAATG
TCCCAGAAAATGTACCGGCC
GCTAATTAACTTAGTGCACA
CTTAATTTAATTAAAGCCAA
TATTATGGCTAATTAAATTA
ATCAGCTTGTATTTACATTA
GTTTAATTCAATTACGATAA
TCTAACTAATTATTACCTCA
AGAGTAATTATATTAATCTC
TTACCGCTAACTAAATTAGT
TACCTGCTAATGCAATTAAC
CAAATTAATTATATTACCCA
AACGCGGTGATTAAATTAAG
TAATGAACTGCTGCGATGTT
ATTAATTAAATCAAAAGCCA
ACCACCATTATCCGACACAA
AAGCTACTAAACCCAACTTA
ACGGTATAATTTAATTAATT
AGTCAATTAAATTATGCGTC
CCAACTTCAGCAGAATTCTT
CCCTTAATTAGATTAGATTG
TCCACTAATTAAATTATTGC
AAGTAATGGAATTCATTCAG
AGGAAATCATATTAAATTAC
TAACACTAATCTAATTAACC
GTAATTAAATTAGCCCTCCC
AACGGCTTAATCTAGTTAAT
TTTGCCTAATTCAATTACGT
TACACGGATAATCCACTTAT
GACTATAACTGGATTGATCC
TTCTAATTGAATCAAGCTTC
CAAACTAATCACATTAGTCT
CTTAACCTAATTAAGGCTAT
CCTAATTAGATTACAATCAC
TAACTTAATAATCAATCAGA
GGTTAATTAAATTAGTTGAG
CTTTAATTAAGTTACGTCAA
AGAATTTAATTACCCCCAGC
GCCGGCGCAATCGAATTTTT
CGCTTAATTTAATTATACAC
CGGAAAGCGCGATAGTCAGA
CCAATCTAATTAATGGAAAA
CAACCAAGTTAATCAAATTA
ACGATTAATTCAATTATGTG
CAAACTTTAATCCAATTAGT
ACAACTGGATACAATACATA
CTGCCTAATCTGATTAAGCA
TACTGGTTGAGCATTAATAT
GCAATACTGAATTTAGTTAT
TTAACTTTATACTCCTAAAA
ACATAATGAAATTAGCGCAA
AAAATTTAATTAGCATAACC
AACAATTCGATAATCTTAGA
TAATTAGTATTTAATTAATC
CCTAATCGAATTTGCTAACC
CATAATTAAATTTAAGAAAG
ACTTAAGTTAATCGACTTTC
GATAATCCAATTAAACGACA
GGCAGCCTAAACAGATTACA
TCGCTCACTAAACCCCAACT
ATACTTATAATCGAATTATT
CTTAATTAAATTAGACTTTA
CTAATCTAATTAGCTCCTTC
AGTAATCTAATAATACGAAT
CTTGGCACCCGATTAACGAC
CGAACTAATTACATTAATCG
GGTCATTAACCAATTAGGGC
CAAATCTTATCTAGTTACGT
TACTAATTCAATTTGTATAA
CCCAGCTCAACACTATCGTT
ACCCCAAATTGAATTAATTC
TTAGTAAATCAAATTACGAT
TATAATAAACTTCGTTATCA
GACTTAATATAATAACCTAC
CCAAATTTGCTTAACTAAGC
AAGTTTAATTAGATTAAACA
GCGGTAATTACATGTCTTCC
TCCCGCAATAGCCCTTAGCT
CTAATTTAATCAGGAACACA
AACCCATCTAACTTAATCAG
CTGTTATCTAATAACACAAG
CCCGCTAATTGAATTAGATG
AGAGAGTTATACGTAACAAT
CGCCGAAAGCCAAGCCCGGG
CTAATCACCTGAGGACATGC
TAATTAAGTTAGGATGAATA
GGCCTTAATTTAATTAACAC
AAGTAACTCAATCCCATCAA
AGCTCTTTGTGCTCCAAGCC
ATCGCGTCGGGTATGCATAC
ATTAATTCAATTTGATTGCT
TGACTAATTAAATTACATCC
TAATGGATTAACTTAATTAG
ATAACCTAATTAAATTAGCC
CTAATTTAATTAACTTATTA
TAATTAAATTAATTAATCCA
ACCGTAATACCGTAACCATC
ATGAATTAAATTAAGCCAAT
TTAACATCTTTCTAACGACT
TAGCCTCTACGATCCTCCGT
TGACGGCCACACCACGGACC
GTAATTAAATTAACTAACGT
CTAATGAAATAACCTAGGCA
TGCCTTCCGAATCGCAATTA
TAATTGGATCAAACAATATG
TGAGACACCAAATGCTATGT
CTAATTGGATTATAGCCATG
CAATTAGATTTGCCCTGGTG
CGAGGACCTTATTAGATCAC
ACACCGTTGCACACTGGTAC
GCATAATTTAATCCCGCGAT
TTTGCAAATTCAATCTGCTC
CCATAATCTAATTAAGCTTA
GACTTATCCAATTATAAGAA
AAAAAGCTATTATCTTGGCG
TTAATCCGATTATGGAACGG
ACTTAATTTAATTAACCAGG
ATAATCTAATTAAATATCAC
GAATTAATCTAATTAACTCT
TCAATTGATTAATTCAGCAG
TAATCCAATTAAATTTCTGC
AATCTGATTAACGATCACCT
CTCCTAATTAGATTATATAC
AAATCAAATTATGCCCTACC
TCCCCTTTAATAAAATTTCT
TTAATTTGATTGACACAATT
ATGTAATTCGATTAGCCCCG
CATAATTAAATTATGAGCCC
CCCATAATTAAATTAAGCCT
TTCGCTCAATAATTGACTAA
TCCTGCAACAGGATTAATCA
TAACAACTAATTAAATTAGA
ACATTCACAAATTGAATTAT
GGGCCAATTGAATTAAAACT
GGCAGAAAATGTCAAGCACT
CTGCTGTAATTAAATTACCT
ACTAATTTAATTAAGCAGCC
GTAATTTAATAATTACCCCC
CAAACCTTATTAAATTAACA
TGCAGTTAATTAAATTACGC
ATCGTAATGACATTATCTGT
CTCAGATACGAGCGCACCCC
TAATTAAGATTAATATCCTC
ACGCTAAATTAATTACGTGG
TTGTTAATTATGATTACCGC
CAGCGAATAATCGGATCATA
ATCTGATTAACATCTAATCT
AGTAATATAATTAATCTCCC
GACTAATGGTAATTAAGACG
CGCACTATAGTCAAATTAAC
AGACATAATAAATTGCCCCC
AGCTGATTAAATTAAGACAA
ATACCTTAATCTAATAGCTC
CATGTTAATTAAATTACACG
AACCACTAATTTAATTATTG
CCCCTAGACCACTCACTCTT
CATAATCAAATTAACCCTTA
ATAAATTAATGGTGTAAAGT
TTACCAATTAACTAATTGAC
CACGAAATTAAGTAACCAGG
TACGCAAGGATTCCCGCGCG
TGCAAGTTAACTAAATTACA
AATCTAACTTAATTAATCCC
CGAACAAGTAATTCAATTAA
GAAACAGACCAAGAATCCCA
GACTTAATTAAATTAGGGCT
CTCGTAATTCTATTGAACCG
AGGTACACTAAATTAACTTA
AAAATTGAATTAAATTACCT
TAATCTAATCGTAAATAAAC
ATATCGACGCTTAAAACTAA
ATAACCGAATGCTACTTCAC
AGACTAATCAAATAAGCCGC
AACACAAAAAGTCTTAATAA
TAATTAACCCTATTGACTAG
TAGGTGCACTGTGTCCGCCG
TAATCGCATTAATTACGCGA
GAAATTCAATTATCCCAAAA
CATTGACTTATTTAATAACG
AATCTTAATGCAATTGGTCA
GGATGCTTTAATTGAATTAT
TAATCGTATAATCCATTATC
TACGAATAATTAAATTGTAT
TACAAAATATTTAAGCTTAA
CAATACCTAATCAAATTATC
ATTAATTTAATTAAATCCAC
AAAAACCTATGAAAGACCCT
CGTAATGCCTCAGCGACCTC
GCCATGTCAACTAGATCCCC
GATCAATCAAATTAACTCTA
GTAATTAAATTATCGGTCTC
TCGTAATTGAATTAAACCGC
GCTTAGTTCGCCCAAACCCC
CATAATTTAATTATACCTAT
CAAATTCAATTACCCGACTG
TGCAACTAATTAAGTTAGAA
ATATTAAAATTTGGAGTCTA
TGCCTGGCCTAATTTAATTA
TAATTGAATTAGGGTCTACG
CCTTATCGGCTGTATTCATT
CGTAATGCAATTAACGCCGT
AAGCCTAATATACAATTATG
CACATCAATTAACCCATTTA
GCCTGCCCCGAAAAACACTA
TATTGTGTAATTACATTATA
TACTAATTGATTAATTAGCC
AAGACATTAATTTCATTATA
GCGTAATTAGATTATGGAAG
TCTTAATTAAATCTACCCAC
CTCGCTTTAATTAAATCATT
TAATTAAATTTATGCCTACA
TTAATTTAATTATGAAAAAC
CACGCACCCCCTCTATACCC
GCTTATCCAATCAACAGAGT
ATTAAGCAACATATGTGCCA
TAAAGCGATGAGCCTATACT
ATGTATACAGTTAGCTTATG
CTAATTAAATTACAACCCAC
CATAAATTAAATGAAACTAA
AGTAATTCAATTACGGAGCA
TTCATAATTAAATTAAGAAA
CCGAAATTAAATCACTGTAG
TAATTAGATTACCGTGCATT
TAACACTAATTTAATTAATT
ATCAAATTAACGAATAAGAT
CCTAATTAAATTAAAGACAA
TACTAGTTGAATTACCCCCA
TAATTAAATTCTACTCGACC
GCCTCATTTAATTAATTAAT
GTATACACTAATTTCATTAA
GAGCATAATTAGATTAATAA
CTAGAGGTCATCTTAATTAT
TAATCAAATTAGCATCACTT
AGACCTCAGTCCAATATCCC
CAATTTGATTACAGTTACCA
ATTTAATTAAGACGATATAA
TAATTAAATTACATCCCCAA
CCTACTAATCAGATTACCTT
CTTAAAACCCCGGAATCGCT
TAATTAGGTTACCAGTTGTT
TTAATTAAATCGCGTTGGAT
AAGTATATTAATTAACTCCT
CAAATTTAATTATTCATCCC
TCAGTAATCTAATTAAACTC
TAACGCACCAATTACATTAA
AGGAATAGGCTATAGTTATG
TAACTCTATTAAATTAATGC
TTAATACAATTAGGAATCTC
CCACACAAGAGTTACCATGG
CCGCCTCAGTAACCTACCCC
TAATTTAATTAGGAAGCGGA
GTAATTTGGTTATAGTAATG
GTAATTAAATTTGAACATCG
ATAACCTAATTATATCGGTG
TTAATCTAATTATTGCCATT
CAGTCCGTAATCGGATTATT
CACATAATTAAATTGCGTTC
ATAATCAAATTACCGCAGAA
TACATAAACTTAATTAATCT
AATTCGATTATCATTCCTTG
GGTAACTTAATTAGCAAGAC
TAATTACATTAGACACATGA
CCAATTATAATTGATTAAAT
GGCAGGGCGGCATTTCCTTG
CTTAACATAATCTAACTTAT
GATAATTAAATTAGTAGAAT
CCTAATTGGATTTACAAGCC
GCAACTTAATTAAATTGCCA
TCGCGTCATAATTTAATAAA
ACGGCTTTAATTAGATTAAC
CGTAGTGACCATCATGACAC
CTGTAATTAGATTATCGACG
TTGCGAGGCAGAGCCCGGAC
TAATCTAATTATCAAATTTC
TAATGATAATTGCCCCCCCC
CACACTAGTCTCACTTAATC
TATAGCCACTTATCCATATC
CGTGAATGAATCGAATTAGT
CTTGTAATTACATTAAGGAT
TGCGTTAACCCCCGTCAACA
TTATTAGATTGTGCCATCAA
AAACCATAATTAAATTATCC
GAATTCTTTAATTAAATTAG
CTAATTAAATTAGCCACCAC
ATACGGTAATTAAATTATCT
ACCAGAGTGCCAAGACACCC
ACTAGTCTTAATTAAATTAC
AAAGCTATTGCCTACGGCTA
TCATATGGGAATACTAAGAC
TTGACAATTAATCTAATTAT
ATTAATTAATTATACATGTG
CAATCTAATTAGAGTATTTT
AATAATTAGATGTATTCTAC
TCCGTAATTAAGTCACCCCC
CTACTAATTAAATTAATGAT
CTGATTAATTAGATTAAGTT
TAATCGAATTATTGCCAAGC
ATTTAATTAAATTATAGATT
CGTTAATCACATTATTACCC
CTCCCGGCAATCGACCATCC
CGCCAACGGTAAGAGTAATT
TAATTCAATCATAATTAAGC
CTTAATTACATCAGGGGAAA
TAATTAAATTAAATGCTGGA
CAATGCTAATTATAATGGAA
TGACGTAATTTAATTAAATT
AAAATAATTTGCTTACAATC
CTTAAGCACTAATTAAATTA
GTTAATTTAATTAACAGCAT
TATAATGCAGTTAACCGAAA
AAAGTGTAATGTAATCAAAT
AGGAGTTAATCAAATTACAC
CCACTCAACCCGCCGTTACC
AATTAATTTAAATAACAGTC
TGCCTGTTAGTTAACTTTAC
TCACTAATTAAATTCCATCT
AACATAATTAGATAAGCCAT
CTGGAGAAATTGTACATAAC
AGTATCATAATTACATTAAA
TTTAACCCAATTATTGCCTC
AAGTAATTGACTCATCGCGC
ACTAATCAAATTTGAGAAGA
AATTAAATCACATTTATCCG
AAGATATAATCTAATTAAAC
GTAATTAAATTTGTAAAGAT
ACCGAAATTTTATTAATCAG
CCCTAATTAAATTACTAGGC
TCCAACATAATCAAATTAAA
TTAACTAGGGCCCACTACAC
AACGAAATTGATTAATATGA
CTCGTGAGAGCAATTAGATC
TACTCGACTAATTCTATTTA
ACTTTAATTAAATTACCCTT
TACGTAAATTAATTAAATTA
GCGCTAATCGCATTAATACC
TATTAATTAATTATCCAGAA
AAAATCTAATTAACTATTAC
AATTAATCAAATTAACCTCG
CGTATAATCCAATTGACAGC
ATAGCTTCCACTTGTTGTCT
AATAATTAAATTAATCAAAT
GATACCAATAATTTAGTTAA
AGAGAATTACGTATCCATGC
CCCCGTCTCCACCCCCCCCA
CTATCAAATTAATCCACTGT
ACAATTTTATCATCTTAGAC
CTATAATCCATTAGGTATTT
ATTCAATTGGCTAATTAACT
TAATCAAAATATGTAATTAC
CTAATTTGATTAATATGACC
ATAGCATCTACCCCAAGCAA
TCTGACTAATTAAATTACAG
ATAATTGATTAATTGGCATA
CTAATTAGATTATCTTCATT
GCCACTTAATCAAATAAGTA
TCCCTTAATTCGATCATACA
GGCAGTAATCAAATTATCAT
CTAATAAATTAACTGAACCG
ACTAATTTTATAACCCTTTC
TGTCGTACCCCGGCAAGCGC
TTTAATCCGATTATTTTCCC
GCTCCGCTAGCATCTCCCGA
CACTCCGACGTCTCCGCACA
CAATTAATCAAATTAGCCGG
GTAATTGAATAATTGGGTCA
ATTCTAATTACATTAACAAC
TTAATTAAATTATAGTACAG
AAATTTGATCACCAGCAAAC
TGAGAGCATAACATAATTAC
AATTATCCAGGCCTATCACG
GCGTAATAAATTAATTAACT
CCCCTATTAATATAATTACC
TTCAATTAATTAACGTCGCT
ATATCACCAAATCCCATTAC
GAAACAAATCTAATTATCGT
TAATAAATTATCAATTACCA
TTAATTTAATTATCCTCTCT
AATTATAATTAGATTAGATA
TACAAATTAGATTATGTGAC
TTCAGTAAATTGGAATTATC
ATGAAATCAATCCAGTTACT
ATAACCCAATTAGTGCGCGA
TAGCGGAATCTAATTAATAA
AACTAATTTGATTAAACGGA
ACACCTACTAATCGGATTAA
CTTATCACATTAACTAGGCT
ATAATTTCATTATCCGACGA
TACCTTATATCCAATTATGA
CCCACCTTACGTACCCAATC
ACCGCATAATCGAATTACCG
ACCCTTAATCCAATTAATAA
GGTAATTCCATTACTTAAGC
TAAACGATTATCTCTCCTTC
TAACGGCAACTACCAAATTT
CCTGATTAATTGAATTGTAC
ACTAATCTAATTACGACAAG
ATCTATTTAATTACCCTCAG
GACTGCGCAATAGGATTGCC
CGCGCTTAATCCAATTAAAC
CAAAGTTACTAATAAGCATA
TGCCTATAATATAATTATAT
ACTTAATTAAATTATGCGAA
CCGTCTACCATAATCTAATA
CCCCAAATGGAATTACCACA
ACTTCCCCGTAATCGAATTA
TTTTGAGTAATTTGATAATG
TTTAATTAAATTAATCGACC
TGATAATAATTCAATTATCG
CAGCTAATCAACTTATCCTA
TTTAATTTAATTAGCTTGTC
ATACAATTGCGTTTAATTAC
TGTTAAGCATACAATTAGCT
TAATACATTAAATTAATTAT
GCAAATGGAATTATCCTCTC
AACTTCGTATTCGAATTAGG
GTCAATCCAATTATAGACCG
TATTTAATTTAATGGCATCA
GCGTATTAAATTTGATTATA
GGAATCTCGAATCCCCTTTC
CACTAATTAAGGAAAAAAAT
GAGCTAATTAAATTTATTAA
GACTTACCCCACACTGAATC
AATTTAATTACATTATAACC
TAATCGAATAAGATAGCGAT
ACTTATAATTAAATTAAACA
CACTACCCTAACAACCCTAA
CCTAACCTAATTAAAAGTCA
TTAATTCGATTATCCATATT
CGCGATTAATACCATTAACC
ACGTAATTAAATTATACTGC
GATTAGCGGCACACTTCTGA
TCAATCCCACTACGTCATAC
ACTAATTGAATTAACGCCAA
GCAAATTAAATTGAGTCACT
AACATAGTATGATCGCACGT
TAATCTAATTACCCAACTGC
AACTCATTTAATTCAATTAT
AACCTTTATTAAATTATCTC
TTAAACTTACTCGCAACGCT
CCATTCCTAATCCCATTATA
CTAAACGGAATTAAATTAGT
CCTTTAATTTAATTATAACA
TACTTAAATAACAAGTATAG
TAATCAAATTAAAACACTGA
ACCCAGGTCCCCCTAAGATG
GAATCTATTCAATTACCCAC
ATCATTAAACCCAGTCATTA
ACAGATAATTAAATTACACT
TAATTGTAATTACACAGAAA
GTCGTTAATCCAATTAAATA
CGATAATTGGATTAAACCTC
TGACTCAATCGCATTAGCCC
AATTAATTTAATTTACACCC
CTAATCCATCTACAAAGTCC
TAAGATAATTAAATTACAGA
GTCAATTAAGTTAGATTAAT
GTAATCAAATTAGTTATTGA
TGAGCATAACCCAATTAAGA
CTAATCTAATTACCGATCAC
CACACACCAATCGCTGCGTT
TAATTAACTTACACCTCGAT
CCTAATACGATTAACAGCCC
GGTAATTCAGTTATGTGTAA
CTCCACGAACCCATCGCTTG
TGTTTCAATCACCAAAAAAT
TTAATCTATTTTAATCGGTT
TGGGATAAATTAATTAGCAT
GCCTTATTAATTTAATTAAC
CGATTCCGCTGAGCGCCATG
ACATAATCTAATTACATAAT
TTTAATTAAATCAAATAGAC
CTTAATTAGATTAAAAGCTT
GAATAATTAAATTAACTATG
GTAGCATATCTGACTAATTA
TAAAATGTTATTTTATCCCC
CAAATTCAATTACGCTACCA
GATGTTAAATCTAATTATGA
CCGTAACCCAATTATCATTG
TAATTAAATTATAGACTGCT
ATTTAATTAACTTATTCAAG
AATAATCCAATTACAAACTA
AATTAACTTAAGCAAGCAGA
CGTTTTTAATTAACTTATCA
TAATCAAATTACGACTGTAT
TAACCTAATTAAAATTAATG
TTATCTTATAATTCAGTTAG
CCTTACGCAAACCGGAGACA
TTAATATAATTACTGGCAAG
CGGACTGCTATCGACGCAGC
AGCGGTTAATTGGATTAGTC
CCATTAATTAAATTAACATT
CGCGATTAATTAAATTAACT
TCGGCCTAATTGAATTAGGT
TTTATCAGACTGGAAAGCTC
CCGTATTAATTTAATTATCT
GACACACCATGCTCAATACT
GACATAATAGATTAACGGCT
ATAACACGCTAAGAACACCC
GCTCCGAAATTAAATTACAG
GAAATTCAATTACACAGCTC
TAATCCCATTAGAACTCTCC
CCTTGAAGCGATGCATTTAT
AAACTCTATGCAGCTCTAAT
ACATCATTAAACCCGTAACT
GCTCACGCACTCCAGTCTAC
TCGGCCATTCATCAAATCTC
ACTAATTAAATTAACCTTCC
CTTTTAATTAAATTAGATAT
CAATTAGATTTGTAGTTGAT
ATATGTATATGGATTCCTTC
ACTACGAATCCAGTTTTACC
TCAACGATAATTAAATTACA
TGTAATTAAATTATGCAATT
TAATCAAATTAAATTTAATT
CGCTCCTAATTTAATTAACA
TAATCTAATTAAATACTCAC
ATAGGGCATTAATCTAATTA
GAATCCGAACCACAAACAAG
AATTAATGTAATCAACCCTT
TCATGAACGCACTATAAAGA
ATGAATTAAACTAAATAAGC
GCTATCTAATTAGCATGCCC
TACCTCATGTCTAAATGTCT
TTATTCAGTTACCCACTCCT
AGCCATTATCTAATTACTAT
GGAATGCAACGGTTTACTAA
TCCTAATTGGACTTAAATCA
ACCTAAATTAGCTTGACAAG
CGTCCTTAAATTCAATTAGG
TTAGATTTAATTAAGGCGAA
ATACCTTAATCAAATTAACC
GTATTATAATTGGTTTCTGA
CGTAGCCTCTTTACCCATTA
AACGCGCGGCTACCGGAAAT
AGTTAATTAAATTAACCCAG
CAACTCGGTAATTTAATTAG
TAATTAGTTTACACATCCTC
TATTAATCAAATTAACTCTC
GAGATTGATTAAAATTAAAC
GGTAATTAAATTAGAGCTAG
TATTCACAATTAGTCAGACC
ACGTACCGGCGAAATTGCCC
CACGACTCAACAAACGATAG
TACTAATTAAATTACCCTAA
ACTCATTAATCCCATTTCAC
TAATATCATTACCACAATTT
AAACGACCTGCGGCTGTCAC
ATAATCAGATTACGCGTTCA
ACCTTATCCCATTAAATTAG
CCTAATTCAATTAGATTCAT
ACACCATAATTACATTACAT
CCCCTCATTGATTCGCTTAC
TCAGATTAATTAGATTGCGG
TTCTTAACTGAATCCAATTA
AAACCACGTTTATACATCAG
TTAAGTTATTACGTGCATTT
CAAACCCCAAACCCCACCGC
TAATTGAATTATTGGTCCAA
AGTATAATCTATTAGCACAC
AATTCAATTACCATTCCATT
ACCACTAATTAAATCCCCTG
TAATTAGATTACGCTTCTAC
GCCTCCCGATGATTGAATTA
ACTAATTAAATTACACACAA
CGAACCTAATTCAATTAGAT
CCCGACCCACCGGGACGCCC
TAATTCAATTAAAACTCCAT
GTAATTAGATTAGACCGCAA
TTATTAAATTAACCAAGAAC
GCCTAATTACATTAAGGCCC
GCTAACACTGTGCAGCGTAC
GGACTCAAATTACCAGACTA
TTAATTAATTAACCTTAAAA
TAGTTCAATAACAGTGCTAC
TTCCATTCAAATTTAATTAG
AAGCGTTAATAGAATTATGC
TTATGGACACAGTCACAGGT
AATTCAATTAGCCGGTTTTA
TCTGATTAATTAAATTACCT
ACGTATTGACAAAGTTAAAA
TAATCCAATTAAGCCCACAT
GGCGCTAATTAGGTTAACCT
CATTACCCCATCGATAACCA
CACTAATTCAATTAACACTT
ACCGCCTAATTATATTAATT
GTTGATTGATTTTGCTACTC
ATAATCAAATTATGTCGCAC
TTCGCTAGTAGTTTAGTAAA
TTATTACGTTAAATCACCTC
GCTTAACGCCATTACTCATG
TTAATTAAATTAAGTTTGCC
GAGAAACCATTTCACTGTCT
ACTAATTAAATTGTTTCCAA
TAGGCCCCCTAATTAAATTA
TTAATCAACTTAGCTCCCAC
TAAAGTAATTAGGCCCGAGC
CTTAATTTAATTATCGCCAA
TGTTAGACCTAATCAACAAT
TAATTGTATCAGCGGCTTCA
TAATTGGATTACGGTGCCCC
GAGCGCACAATTAAATTATC
TCACCCTATAATTACATTTA
TAACTAATTATATCTTACCG
TAATTGAATTAAGGCAGCGC
TATTTCATTAATTTAATTAA
TTTAATTAAATTTGATCATT
ACGGCAATTATGGTCGGACT
ATTAACCTATTACGCCTCCG
CACTAATTAAATAATCGTCT
CCGACGTAAACCAATTACCA
GTAATATAATTACCGGCCCA
AAATTCGATTAGCAATCCAT
AAACTAATTCGTTAACTGCC
AGTTTATATCTAATTAGGTT
GCCGAACAACCCCCCCACCA
TAATTAGATTAAACAGCACT
AAAGGCTAATAAAACAAACA
CCAACTAATCAAATTATCAC
GACACCTTAATTGAATTTAA
CAATCACGTGAGCATAGACA
GGATAATTAAATTAAAATTG
CCAATTAATTAAATTAAGGG
CGTGACAAATTAAATTAATA
TCACTTGCTGCACTCCCCAC
GCTAGTAATTAGATTAACTA
CGTGATAATTCGATTATTAC
GATTTAATTAATTAATGTAG
CGTTTACATAATTTGATTAA
ACTAATCTAATTAATTTTGT
AAAACTTAGTTAAGTTAGCA
ACTTAATTCGCTAATCGGAT
TTAATTGGATTACATGACAT
ACTTAATTAGAATTAATGGA
CCTAATTAAATTATCACTCA
GGACCTAATTAAATTATTAG
CCCCCGATAATTGAATAAAT
CCTCTAATCAAATTAGCGTA
ACTAATTAAATTAAATCCGA
TCGCCTAATCTAATTAACCG
AAGATTAATTAAGTTTAAGG
CTAGGCCGCAACTTAACTAC
ACAGTAATTCACTTACTGAT
CAATATTAGCTATACGTCCC
AGATATAATTCAACTGGAAA
ATCTAATTAAATTACGCACT
GAAAAACCAAATTAAATCAG
ATGTAATGTAATTAAGAGCA
ACAAATAAATAAATTATACG
GTAATTAGATTATTCAACCA
TGCTAATAAGTTCTGTTTTA
GTAATTAAGTTAACCACATC
GCGGAAATCCAATTAAACCA
ATAATTAAGTTAGACTAATT
GTGTAATTAAATCATCCACC
CTCAATCTAATTAGCACATA
CAACCGCTTGATCTAATTAA
AAATTAAATCTAATTACCTC
TTAATCGAATTTATGATGCG
CCACTCCGCAATTTAATCAA
GATCGAATTTAATTAAACTC
TAATCGAGATTAACCGAATC
TAATTGAATAACGCCAAGTC
ATAATGTCTAATCCACTTAT
CATTAATTAAATTTAAGCCT
CTATTTAATTACGATTATAA
TAATTATATTATCTCACCTA
AGTTAAACCCTATCTTATTG
GGTTGATTAACCAAATTAAT
GAACCTTGATTAGGTAAATA
ATAATTACATTACAGACAAC
ACTTAAATGTAATTAACTTT
TCATATAACTTAGCCGCCTC
AGTCATTAATTTAATCAACC
CCTCAATCATTAATTCATTT
CATAGACTTAATCTAATTAA
ATGTAGTTAACGTAATTAAG
ACTAATTACATTAAATATAG
CCTAATCAACTTAAAGCCCG
ATTAACTTAATCATAAGTTC
ACTAATTCAATTAAACGCCC
GTAGTTACATCGCGAAAGCG
TAATGGAATTAAGGTATGAC
AAAATTGAATTAACAAACGT
GTAAATTAATTAAATTGCTA
TAATTAAATTAGTCAACATG
TCCTTAATACCAAACTCTAT
CTTAACCCAATTATAAAATA
TATTTAATTATAACGCTAAC
CACAATTAGTTAATTACCCC
CAAAATTTAATTACAACCGA
TAAACCTATTACTGATCAAC
ACTAATTGTATTATCGTGCT
CATTATTAGATTATTTATTA
ACCCTAATTTAATTAAATAT
CCGCCGAATTTAATTATCCT
AACAACATTAATTAATTCTA
TAATCAAATTAGAGCGTCCA
TTAATTAAATTCCAATTATA
CCCTAATTGAATTTCCCGAA
TGACTAATTATATTTGCCTC
TGGCCACGAAAGAGGAGCTT
ACACTCCCCTACGCGAAGAT
ATAATCCAATTATCACTTCC
TAATTCAATTATGCCTTCAC
TAATTCAATTAACGCCACCT
ATAACTTAATTAGAACGAAA
CTTAACCCGAACCTATATGA
AACTGATTACGATTAATTAG
TAATGGAATTATATGTTCAA
ACAATGAATTAGGCGTTAGC
TTCATCGAATCCGATTAGGA
TAACTTAATTGCGCCCAACG
AAGCTTTAATCTAATTACTC
TAATCGAATTAAACATAACA
GCCTATCTAATTTAATTTAC
AACATAATTAAATTATTCGA
CCCCTCCGTAATCCAATTAT
ATTGAAAAGCTAATTTGAAT
CCACGAAATCAAATTATTGA
TGACTATTGAATTAGGCGCA
TAAGCCCACACCAAACCATG
CAACTACCCCCTCTTTAATT
GTAATTAAATTAAATATATA
TTGCCTGCTAATTCAATTTA
TTTTAATTAATTAGTCATAT
AAGAGCATCCGAACATACCT
ACATAATGTAATTAAGACTA
ACTTGTCCAGCCCCCCTAGC
ATGATAATTGAATTCCTATG
AGACGTAATTATATTAACGC
AAAATGACATTACTCGGTCC
GAACATTGTTCAACCACAAG
TGACTTATTAATTAAATTAC
CAGCGTTAACGAAATTAATG
TAACCTAATTTGGATGAAAC
CGTAATCTAATTATTGCCTT
CGCCGGGTTAATTCAATTTA
GCAATTAATTAAATTAAAAA
CCGCGATCGTTTTGCTGGAA
CCACTATAAATCCAATTAAT
AACAAATCAAATCACCCCCA
ACACTAATTAAATTATGCCA
CCTAATTAAATTATCTCACC
ATACTAGCTAATTAAATTAA
TAGTAACGAATTACAACCCT
ATACTATATCCCACTAAATC
CCAGAAAGAGCTAATCGATT
ACGTTAGTAATGAAATTAGC
AATAAATTTAATTATCGTCT
TACGCTAATTCCATTATTAA
TCGCACCTTAATTAAATTAT
CTACCTAATAATCAGATTAA
CCGTCATTAAATCGGATTAT
CTGTCTTAATTAAATTATCA
CCGAGGGCCCCGGCCCGAAC
CACTTAATTCAATTAATGCC
TAATCCAATTAAGCTAAAGT
GCATAATCCTAGACTAGCTC
ATAATTATATTAATTAGATG
CTGCTAATCTACTTATGACT
TAACTATATTACATTAATTA
GTAATACGATTACCATCATG
TATCTCAATCAATTAATTAA
CCATAATTGAATTATCTTTG
GCCACCCCTGATTGCAATTC
TGGGACTATACTTCCCGCCA
ATAATTGAATTACGGACTTA
TAATTAGATTAACCCCCAAA
CGAATAATGCAATTACTCGG
ATGACTCTTAATTTAATTAT
CTCATCATAATTAGATTAAT
AATTCGATAATTGTACATTA
TCTAATTAAATTCCAATTAC
CTTAATCTAATTAATCTCCG
TAATTAAATTACCCCCTAAA
GTTAATCAAATTAATATACT
GTAATTAAATTAACGCCCAC
GTTAATTATATTAATTAATT
ACCGCGTGTAAATTAGTTAA
CTGGATAATTAAATTACGGG
GAACTTAAGCGTCGCCTCTC
AAATTACATTTCCTTCCCCG
ATAATTTAATAAGTACTGGT
GTACTAATTTAATTAACACC
TCCGGCCTCAACATAAATTC
CCACCACTTAGTCCCGATTA
AAGTACCACCCACCCCATAA
GTAATTAAATTACCTTTACC
AAGCTATTATGTACCGACAC
TCATTAGCCAGTTGAGCCAA
TTACAACAACTCTCCCGTTG
TGTAACCTCACATGTCCAGC
AATAACTCAATTAGTAGCCC
TATTAAATTAATTTAATTAC
GGATACCTAACTCCTTATTT
TAATCTAATTACATGTAGCA
GTAATTAATTATGGAGGGCC
ACGTAATCGAAAATTTACAA
GCCATGACTAATTCAATTTA
TTTTATTAAATTACCGCCAT
AATATGGTAATTCAATTACT
CCACCATCAATCTAATTAAC
AGACCCGGACTGGGTTTATG
AAATCTAATTAGCGACTTAG
ATCACTTAATCTTATTATAA
GGCACAGGGCTGATCCGCAT
ATAATTAAGTTATAAAAATT
GACTGAGTTAATCGAATTAT
TGATCTAATTGCCCTCTCCC
AGGCTTAATTTAATTACACA
TATAATCTGATTATACACTC
AATTACTGATAATCGAATTA
ACCTTAATTAAATTAACACA
GTAGTTTAGTTATTAATTAA
GGAGAACAAGCTTAATTAGC
GAGAAAAATGATTTAATCAA
AGCCTTATTAGATACCGCAC
AAAGATTAATTTAATTAAAA
AGTAATTTAATTACCTCCCC
CGTAATTCATTACTAGAACT
ACGTACCTAATCTAGTTAGG
CCACAACTTAATTAAATCGA
GCGTAATTAACTTAATTAGG
CTCAATTGAATTATTACAGG
TAATCAAATACCCATCCTCG
CAATTTAATTACTGTTTGAC
TTATATATCCAATTATAGCC
ATAACGTAATTACAATTAGC
TCCGTAGTTAATTACATCTA
CACCGACTAATCAAATTACT
CCCAAAATGTGATTATCGCC
TAATGACTAATTCGATTAGG
CTAAATTAATTAATTACCCC
ATATCTAATTGAATTCTTGT
GGTATAATCTAATTATCACC
GTAATCAAATTAGTCAACGC
GAATTTAATTAATTCAATAA
TTTAAATCGATAAATCTTCC
CCAAATATAATCTATTGCTA
AATTAAAGCTAATTATCCCA
ACCTAATTAGAAAATCATTT
TGAGCCTCCTAATCGAATTA
TTACTGTTGCGGGGCTTCAT
CTAATCTAATCAAATTAATA
TTAATTGAATTAAAGAAGAC
AGTAATTAATTTATATCGAA
ACATGACCTAATTCGATTAA
TCTTTTATTAAATTATGATC
AAGAAAAGGTCCCATAACGC
CTATTAAATTAAATAAATTA
ACATTAATTAAAATTTACAT
TTTAATTTGATTACGCAACG
GCTACGCACGCAATCCGCCT
AACCGACACTCTCGTATTAT
ATCCACTATGACACCAAATG
CTAATTAAATTATCTCCTGA
CGCTAAACCAATTATCTCTT
CAAGTAATCCAATTACACGT
GTAATTGAATTAGAGTAGCA
ATATCGCACTTGCTCTCTTA
TGTATTAATTAAATTACCTT
TCCTCAATTAAGGTCGCAGC
TGCACTGGCCATTACCGTAC
CGGCGTAATTAAATAAGGAC
AGAAAGTTCGCTCACACCCA
ACACACGCTAACGCTACTTA
CCCAGAAATTTGATTAAAAA
CCCTGTTATCTAATTACATT
AATCAATTATCGGTGTCATA
ACTGTTTCATCGGAGCTCAC
TACTTATTAATTCAATAATC
TGCACTCAATACTGAGGAAA
AAATTACCCTAATTAGGCTT
TATACATCAATCTAATTGTG
CCGCTTAATCAAATTATGGA
TTAATCCAATAATGGAGTAA
GCCATCTATGTTCATATTAC
CCATCCCTGAAATTACAGAA
AGCATTAAGATCCAACGGCT
GTAATCGCATTAGATTGCGA
TAATCCATCTAATTTAATTA
CAGATAATTAGGTTAGCTTG
CAGCTAATCCAGGATAGTAT
CTTAATATGATTAACGATAC
CTAACTGAATTAACGCCATC
TCCCTACTTAATTAGATTAT
ACGCTAATTAAATTAACGAC
TACACCTAATTTGATTACCT
GTTAATTCTACATTAGAACG
AGACAGTCACGTCCACAACC
ATAATGTAATTAAGACAAAA
CAACTCCAATCCAATTAAGG
GCTAATCAAATCAAACGCTG
ATAATCACATTCACTTATAG
GTCTAATTCAATTAAGGTAG
ACACTATTTAATTAAATTAA
TAACCCCAATTATATTAATA
TAGCGTACGCCGACGCCCAA
TAAATGTCAGTCTACCAACC
TCGACTAATAGTGATATACC
ATAATTGGATTAATAAATTA
TATGAATTTGATAAGTACTT
CGGAACGTGTAATTATATTA
CATAGAACAAATTAGCGTTG
TCCATAATTCACGTTATCTA
CTTTAATCTAATTACAGCAG
ATTTACTGAATTAAATTACT
AGTATTACATTAACTGGGAG
ATATTCCATTATCAACTCCT
AAAGATCACCAATCTACCCC
AAACAATAATTCAATCTATA
ATTAATCTAATTAAGTCCGA
GGATAATTTAATTAATATTC
AAAATTTAATTACATTAGAA
GACTTCACCTTTCCCATGTA
CGAATCTAATCTGTTAATTT
CGGACCAATTAAATTACGAA
TAATTTAATTTGTTCGTGCG
TTAATTAAATAATCGAACCA
TTAAATTAATTACGTTACTC
CACACCTAATTTCATTACCA
TAACTTCCCCCATCTCCCGT
AACCGTAATGCGATTAGCAC
CACCTAACATGATTATTCCC
TGCATGCTATTACACAACGC
GGTGATAATCAAATTATATG
ACCTAACTGATCACATTAAT
ACGATAATTATCTACCTAAG
GAAATCCGATTACTGTATAC
CGGCAACAGTTGGTTACCTC
TAATTAAATTATAACAAAAA
CAAGTAATAAATTATAATTA
TTAATCAAATTAATCGCCTA
AATAATCAAATTACAATCTT
TAATTCAATTAGCACACCAA
ATACTCTAATCCGATAATGA
CTCACCTAATCTCATTAATC
ACTGCACGATAGTAAACCCT
AACCATGCTAAAACAAATTA
GCTAATCGCGTTAGACTTCG
TTAATTGAATTACATCTCGC
CGTTACTGTTACCTTGTCAA
GATACCTAATTTGATTTTAT
TGCATAATTCAATTACGCTA
CTAATTAAATGACGCTCGAG
ATCGCTTAACTATTTAATTA
AAGTACGATAATCAAATTTG
TCTTATGAAGCATACTCTCC
CCAATTAAATTAACATTACA
TAAAAGTAATTACATTATTG
TAATGGCTAATTAGATTATC
CCTAATTAGATTAATGACAC
TTAATTAAATTATGGCCAGC
AACAAATTCCACACACACTA
AGCAGCCTAATTGGATAACC
TCTTGCCTAAACTGAGTAGT
CTAATTAGATTACACGAAAA
AGCCGTACTAATCAAAATGG
TTTAATCTAATTTAACCAAC
AATTTAATTAACGAACGCAC
CATAATAGATGGAATCACTA
TACTAATCTTATTGTGTCAA
TCGACCTAATCTGATTAAGA
TAATAAACTTAATTACCATT
GTAATTTAATTATATCATAC
AACTACAATTAAATTAACCT
TGATCAGATTATGATTATTT
AGTAAAATTAATTAGGTTAT
AACCGTAATTAACATCGATA
TAATCAAATAATTGACACAG
GCCAAGCGCTCCAACAATCG
CGAGGACACCTTAATATATG
TAAGCCAATGACATAACTGA
TCTTAATCTAATTAACATAG
TAGGCTAATTAAATTAAGGG
CGTTCCCTAAGTACGCCTAC
TAATGTAATTACAAGACTAT
GTTGTTAATCAGATTAGTCT
GTATGGCGTTAATTAGATAT
TTAATTAAATTATTGATTAA
ATTAATTTGATTATACATGG
AGGCCCTTAATCTAATTACT
GTAAATTTAATTACCGGCTT
GTGACCTAATTAAATTAACA
CTTAATCTAATTAGGAAATC
AACCACTGCTCTCTTTACAT
AGTACCTTCCTAGCTCGAGC
AATAATTTAATAAGATTAAA
GATAATTGAATTATCACACA
GCAACTCTCAAGGGCCCATC
GAGTAATTAAATTTCGACAA
AAATCAAATTATAGTATCTC
CCCCATTAATTAAATTATAT
GCCTATAATTGAATTTAGAA
CTCACTAATTAAATTATACT
AGTCCCTAACTTTATTACCC
CCCGCGACTAATCCAATAAG
TGTAATTAAATGAATCCCAG
ATATTAAATTATGCTTTTCA
GGTATGATGGAAACCAAATA
AATTTTAACTTAGCCGCTTC
ATCAATAATTGAATCATCAT
AAGCAATTAATCATATTAGG
ACTCAAATTGCGGTGTATAG
CCCGTGGTAATTTAATTAAA
CAGACTCACAACCCTACCTT
ATAATTAAATTATACTGCGA
CTAAACACATCTGGAGGTTC
TAATTTAATTATACAAAACG
GACGTTAACCAAAATAATTA
AGTAATCACCCTTGAGTATA
ACCGACCATAATTAGATTAG
TTATAAAATTACATTACAGA
CCCAGTAAGTCAATCTATTC
TTTAATGCAATTTCTAATTA
ATAATTTGATTAGCAAGGCA
GCCTAATTAAATTATCCTAT
GTAATTGTATTATTTCTGGC
TAATCCAATTACGCATACTC
ACGTCGCTACGAATCCACAA
GTACAGGTCCCCGGTTACAT
CATAATTAAGTTAGAAACAA
TATTAATTACGGCCCAACCG
TAACTTAATTAAAAGAACAA
CAACCCCTTCAGCCCTATTG
CGGTTATAGAACCCTGATTG
GAAATTAATTATATCTGCCC
TTTCTACTAATTAAATTAAC
CGGACCTAATCATATTAAAC
GTAATTGAATTAACAGGTCC
CCCGAATTAAGATCCACCAT
TAATTTTATTTAGAATAACA
CCTAATTCGATTAACTTAAT
GCCACTAAATCCAATTATGC
CACACACTCTCCCCCCATCA
TTGTAATTTAACCTAATTAC
ACCTAATTATAATTATCCCT
TAATTATACCAATTAATCAC
TATAAGTTCTATTGTAATTA
TGCGTCATAGATTCCCGAGC
ATAGGGATAATCTAATTAAG
AACAGCTTGTTCCCTTTTCT
ATGATTTTATTTCATTACAG
TATAATAAATTAGAGTAGCC
CAGCAGGCAATCTGATTACA
GCTTATGTGATTACAACCAC
TCGTAATGACATTAAAATAC
TAAATTTAATTACATCCCCA
CATAATTTAGTTATCTCGAT
ACAATTGACTAGAGCGCCGG
GGCCTATTACCCAGCTCATT
CTTTAATCCAATTAACTGGA
ATGAAACCTAATTGAATAAC
TATTTAATTAACGAACAAGA
TGTGATCGAATTAGATTATT
GCTAATTCGATTACGATCAC
CATAATCTAATTAGACACGA
AGCTAATTGAATTAAACCTC
CTAACCTCATTAGGTTCAGC
ACTAAATAAATTACCTATCC
TAATTAAATCAGCACTGTGC
CATCGAGTTGCCGTAATTTC
AGAACCGCCTTCTCCAAACA
AGCAACGCGAAAATTCCCAT
TAATTGAATTATGGTCTGTA
AAATTAAATTAAAACGAATT
AGCCATAATCGAATTAAGCG
AGACAAATTAAACTAAATCC
TGTCACAAATTACTGGCCTA
CTAATTTAATTACTCCCAGC
CCTCAAACCACCTTACATTC
CTTCGAAAAACTGTACACCG
TGAGCTAATTAACGTGCCTC
AAATTTAATTATGAATAATC
ATTAATTGTATTTACAGCTT
ATAATTTAATTAAGAATCGC
TTAATTTAATTAGGTAACCG
ATGATAAATTCTGTCATCCA
CTTAATTGGATTATAGGCCT
CCTGTACAAGTACGACTCAA
TCGACTTCCACAGACAAATA
TAATCCAATTACTAACTACC
AGGCTAATTAATTTACTATT
GCCAGGGTTGTATCCCTCAC
CTAATCCGATGATCTGCTTC
TGTATATTGAATAAACGAGT
AGAGCCGATATTTAAGGTGT
TTAATTTAATCCAATCTACA
AACTACTAATTAATTTAAGA
CCTAATTAGATTAGAACCAC
AGCAACAAATTGAATAATAC
AAAACATCGTGATGAAAGAT
CCGTAATTTAATTACAATCC
GCAGTTTAACACCCACCCCC
AATCCTTTATTTCATTAAGT
TAATGTAATTACGAAGCAGA
TTAATCTAATTAAAATTATT
TCCGTAATCTAATTAAGGAT
CCTGATAAATGCAATTACCG
CTCCGGCCGCTCTGAACCCT
CTTCATAATTAAGTTAGCCT
AATTATATTAAATTAATCCT
AATGGCTCAAATTTAATTAT
GTAATTTAATTATGCAAAAC
TAATTAAATTATATGTACGA
CTCTATGCCGTATTTAGTAA
ATCCGTAATTAAATTAGAAT
GCTTTAATTAATTTTATCTA
AGAACAAATTAATTTAATTA
CATAATTAGATTATACATGT
AATCCATTAATTCAGTATAC
AGTGGCTGGCACATGACGCA
AATAAGCAAACTTGATTATT
CGGTTAATCCAATTATATCT
CTAATCCAATAACATGTTAG
GATTACTTAATTAGTCACTC
CGTAATTAAATTAGGTGCAC
AAATTTAATTAGAGAACTAG
AACTAATTTAATCAGTTTCG
AAACTAATCAAATCGCCCCT
ACTTCCACTCAGCACCTCCT
TGAAAACTAATTTAGTTAGC
ACACCCACCACCCACCCCAC
GACTAATTGGATTAATACCC
TTAATCTAATTACCAAGATG
AGAAAAATCTAATAATTACT
CAACTTTAATTGAATTAAGT
TAATATGATCCAGGTCAGAT
CATAATTATATTTAACATCC
ATAATACACCAATTCACATA
CTAATTGAATTAACAATTAA
TCAACCAATTAATTCTAATT
TCCTAATCGAATTATACAAA
ACCTAATTAAATTAAGAGGG
CTAATTAGATTATAACTAAG
CTCTCCCATGAAACCCTCCT
GTGTAATTAAATTACCGCTA
TGAACAATTAATTTAATTAT
AATGTTAATCTAATTACTAC
GACTAATTAAATTAAATAGC
TGTGCTAATTAGGTCAAACT
CCTAATGTAATCCCACACCT
CTAATTAATTAAGACCCCCT
AAGTCTCATTCCTCACTGCA
TAACCGATAATCTAATTACG
CTTATTGGATCACGTGATCA
CATTAATCAAATTAGCATCC
GTCGACTCTATACTGGAAAT
TATCTATAATCAAATTAGTA
AATCAGACTAATTATATTAT
TCAAACTAATTAAGTTAGAT
GGCTACTAATTGAATTATGC
TCTTAATTGGATTAAGCATA
CTACTAATCTAATTATGCCG
CAATAATTCAATTAACATCG
ATTAATTGAATTCGCAGCAT
ATAAGTGAATTAAATTAAGA
ATTTAATAACACCACTCCCC
AGTAATTAAATTATCCATTG
AAAATTAAATTAAGTTAAAT
GTAATTAAATTAGGGACCCA
GTTAATTTAAACCAAATCAA
AGAATACTAACCATAATATC
TACGCTTATAATTCAATTAC
GATAGACTGCTTGCCCAAAT
GTACCAGTTATCCCATATTA
GGCAGATAATTCGATTATAC
ATTACCTTAATTCAATTAAC
CTAATTCAATTAATTGAGAA
TCCCAGTTAATTAAATTAGG
AAGAATGAATTAGCCCGCAT
TAATTAGATTAAGGGTTAGC
CCTCGCGCCAATGGCCTACA
CTCTTAATTAAATTAACAGC
GTTATCCCCAAGCTACACTA
TGGCAGCATCTACTCCGTTA
CCTAATTAAATTTACCCGCG
TAATAATAATCAAATTATGC
AAATAAGACGAATTATAACG
ACCCGCAAAGATGTCGACAA
CATTAATTAAATTAACTGTC
TAATTAGATTAAACCTAGAC
GGCCCGATTTGACTCCCAAA
GTAATGAATTAACCGATTAT
GTCTATAATTATGTTAGTCC
TTAATTTAATTATTCCTCGA
GATAATTCAATTAATCGCAC
TAATTAAATTTACTTCAGTA
CGTTGAGCTAATTTAATTAG
TAATGAAATTAATGTTGCCC
ACTAATTGAATTATTCAAAC
ACTAATTAAATTAGCGCTAG
CACAATTAATTAGATTACCA
GTTTAACTGAATTTCACTAA
TCAAATTAATTTATGCCCGG
AAGATTAATTAAATTTCCCC
AATAACTAATTAAATTCTTA
GGCATAATTAATTAACACGC
CCCGTCAGAAAGTATAAGTC
CTAATTGCATTAAAAACAAG
CTCCGGTATTAACAGCTTCT
ACAGCTAATTGACTTAACTT
ATAATTGAATTTATCAGCTA
AACAATTAACCCGCTAACAA
TCCTAATTAACCATCCGGAA
CTATATTGAATTAACTACTC
CTGTAATTTAATTAAAATTG
TGGATGATTCGCTTAAAAAG
AACCTAGTATATGGCCTGCA
GGCCCCTAATTAAATTAGCA
ATTAATTAGTTTGATTACCA
ATAATCGAATTAAATACCAT
TCTAACTAATTACTATTCCC
CAAGCGGTCGACAGCCAGCC
ACCACTAATCAGATTAAAAG
AATGCTAATTATCGTGAGGC
TAGCAAAATTAAATTAAGTA
AAGATGCCTTGCCTCCGAAG
TAATAAGCTCCGCACCAGTT
GTTAATATGATTAGCTTACT
TAACCCCACAATTAAATTAA
AGAGGGTAATGCAATTGGTC
ATAATTGCATAATTGACCCT
CAATGCCCTAATTCAATTAG
CTCTGGTTAAACTAATCACT
CCGCAATTAATCCGATTAGA
TCAATTGAATTATAGTAGCG
AAATCCTAATTACGGTGAGC
ATCCATTAATTCGATTATAC
AATTGATCCCATCCATTACC
AACGAGCTAATCTGATTATA
AACAAATGGAATTACTGAAC
CGCTAATCTACTCAATAATC
GTAAGAAAATTTATAACCCT
AAATTAATTAAATTAGACAG
CCATCCCTGTCCTCTTTCCC
GACAACGGTAATTTAATTAT
ACAAATAATTAAATTAAGTC
ACGATTAATCGTATTACAAA
CACTATAATCCAATTAGGTA
TTCATTAATTATATTAATCG
AACTTTCTAATCTGATTACA
AATGATAAACCAATTAACAC
TCTAATCTAATTAGAAAGCC
CATAATTAAATTAGATACAC
ATAATCATATTAAGTAACAT
TAACTAATTGAATTACTATT
CTAACTAATTAACTCCTGGA
GTAATCAGATTAACAGACAC
TTAATCTAATTACACTTGCT
AATCTAATTACATTAAAAGT
GGGCAGCATGTTATCTTAAA
CACGTAATTAAATTGTGAAA
TTATCAAATTAACCATTGCC
TGACTAATCTTATTACCCAA
ACTTATCAACTGATTATACA
TGCATGCTTAACCCTAATTA
CTCCATCCCCTATTGTTCCC
ACTAGTTCAATATCTAGAAT
ATAATTAAATCACCTAGAAT
CTAAACAGAATTATCTTAGC
AAATTCGATTACATTCTCAA
AAACCATAATTTTATTACCT
TAAATTGCATTATACAAAGC
CTAATTAAATTAGCCATCGT
CAAAAACACATTTAATTCAA
GAAAATTAATTACCCCCACG
TACGAACCGTAATTCAATTA
TAATCAAATTAACCTCTTTA
CATTAGTAATTGAATTACGC
AACCTAATTAAATTACGCAC
GACCAAATAATACAATTAGC
ACAATCTATTGAATTATCGT
CTCGACTAATGCAATTACAC
TTAATTCACATTTTAATCAC
GCTAATTCAATTAAGCGATA
TGAATTCGGAACCAAACCTA
CCGATAATTGATTTAGTCGT
TATTATAATTACACCAATAA
ATAATTGAATTATCCCACCC
CTAATTAAATTAACTTACTT
TAATTTAATTACCAATTCGC
TATTAATTAAGTTAGTCCCT
GCGTAATCCGATTAAAAGGT
GGTAATCTAATTACCCTATA
CCTAGCTTAATTGGATTAAG
CTCCAACAAGACGCTGCATC
ATGACAATTAACTTAATTAT
AGAAATTAAATTACACGTAC
TTTAATTCGATCAGCGCCCC
TAATCTAATTATATTAACGA
AATACTAATAATTGATGTTG
AGTAATTGAATTACGCTACA
CCGCACATGACGATATGGCA
TCCCAAACATAACCTGGCCT
AGGAACATCCGCTGTGCCTA
ACCTAATCAAATTAGATGAG
TCCTAAACTTAATTACTGAG
AATAATCAGATAATATGTTG
TAATTCGATTATCCCTCAAA
TAATTAGATTTTGATTTCAA
TAATTAAATTATACAGTACA
GAAACCTCAATCAAATTACG
TTATAATTAAATTATCGCCC
GAAAGGCCTAATTAACTTAG
GATAAGAATTACAGGAAAGG
ATTATACGCATGAACTCTTA
AGCAATAAAACTAATTAGAC
AAAATTGAATTAGATTGATT
GCTAATTAAATTAGCCACCC
TCATAATTAAATTAGGTCTC
TAGCTAATAGTAGCTCGAGA
GTTTATGTAATCTAATTAGT
AATTTAATTAACCTTCCTAT
TTAATTAAATTAAATCAAAT
ATAATTTGATTAGCTAAGTA
TAATTTAATTGCAAATGTTT
GATTCGTTACCAATTAACGC
TAATTTAATTACCAATACAC
TAATCTAATAAGTGTTACCG
GACTCATAAATACCAATGAT
ATAATTAAATTACAAACACT
TATCATTAATTAAATTAATT
AATTTAATTATCATCTAAAG
ACTGTAATTAGCACGACCCT
CCCGTTAATTGAATTAGGAC
AAATTAAATTAGAGCACAAC
CCAAATCTAATTACGCTTAT
TACCATAATTAGATTACGAT
TTAATTCCATTATATCCCAA
CACTAATTCTATTATAATTA
CACTCACTGATTAAATTACT
AGACTAATCCAATTCGTACC
TCCCCTTAATCTAATTACGC
GCTAATGAGATTAACTGTGC
CTAAATTACATTAACGACAC
TAATCAAATAATCGCTATCA
CTTTGTATTTTATTAGGTTA
TAATTAAATTAACACGGCAC
CGTGATGGATTAATTATCGG
GGCTAATTAAATTAATGGGC
CCCACCACAATGGAGTTCAA
GGTAATTTAATTAGTGGTCC
TTAATCCAATTAAGTACTGC
AAAATGAATTTCAATCAAAC
CTAATCCGATTACTAAAGCC
CAGCCTAATCGAATTACTAT
TGTTAACTTAATTATCGCAG
AATTAATTTAATTAGGCTAC
TAATCAAATTAATCTCACCA
ATATGATTAATTAAATTAAG
GCATAATTGGATTACTATAG
ATAATAAGACTAAAACCTAA
ACAATGTAACCTAATTATCA
CTATGAGATAATTCCATCAA
TAATTAAATTAAAAGATGCG
TAACCAGGCTCCCGCTCCGC
AGTTTAAGCTAATTCGATGA
AGCCCTAATTTAATTTACAA
GATATACGACGCATGAGGCC
AAGCATAATTAAATTAACGG
ACACCTAATCCTATTACCCA
CAGTAATTAAATTATCTAAT
TGTAACGCAATTACGCATAA
TGAACTCACCCGGCAGGGCT
TGCAACCACCCCGAATGGTT
TAAATTTCATCCGCTGTCCC
GGTAAGTTTATTAACTCAAC
AATAATTCCATTAGTTCTCT
CTTAACGTAATCCAATTACT
ATAATAGCATTACTGCCATG
CTTAATTTAATTTCTGGTGA
CGAGTAACAAATTTAATTAC
AAGGGCGCTCCTCTATACAT
TAATTAAATTACCCCCCATA
TCTCTTTAATTAAATTACTA
GGTATAATAGGATTAAAGGG
AAAACGTAATTAAATTAACG
TAATCTAATTTAGTTACGCC
TGACTAATCAACTAACATGC
TAATGTAATTATCTAACTCA
CACAGCACCAACCCTTCCTT
TATTGAATTAGCATCCCGGG
CCGTTAATTAAATTAACCAA
TCCTAATTAGATTAATACAA
ATCCTAATTACATTATTTGC
TGTAACTAATGGAACTACCT
GCTCACCATAATTGAATTAC
CCATCAACATTGTAGACCAT
TCCGAAATCGTATTCCCGAT
ACAATTTAATTAATATTTGA
CTGTAATCCCATTAGCACCC
CCTAATCAAATTAAGACCAA
ATTGTCTAATTCCATTAGCT
AGTCTAATCAGATTATGATG
CAAATCTAATTAAATTCCCA
GCGCACCTCACTCACAAGAC
GAAAATCTAATTAAGTTAAC
TCTCTTGGCCAAGTGTTACC
CTAACGTAATTAGGTTACGG
TAATCGAATAATGTAATAAG
ATTTAATTAGATTACTCCCA
CTAATTTAATTGAGGACGCC
ATAGAAACTAATCAAATTAC
GTTAATTTAATAAAAATGAG
CCCCACTCTTAATAACCCTA
CCTAAATTTAATTAAACTGT
TTAATTTAATTATATGCTTA
CTAATTTCATTAGGGCAGAG
TATTTAATTACAAGTCGCCA
GCATTTAATCGAATTACCCG
GTAATTTAATTACCTCATGG
GGAGTCACTAGCCGGTATAT
GATAATTAAATTAATCTACC
ACTAGCTTAATCTAATCATT
GCAATTAAGCAATTATTTCC
TCAATTAAATTACGGTGTAC
TAGCCAGCACCGACTTGACA
ATGGAAAAATCTAATTAGCA
CTAGGATAATACGATTAAGA
TTAATCGGCGACCACGCCAC
GCCTAATTGAATTATCTCTT
CGCACAATTACATTTTTAAT
CATAATCCGTTAATTAATAT
GCAGGTTATCTAATTAGCCA
GCCAATTTAATAACCAAACA
GGCATATCAAATTACATTAG
GCTAATAACCATTATCCAAA
TAATTGAATTAGTGATACCC
AATTAATCTAATTAGATCAA
TACTTTATTAATTAGCACCG
AGTAGTTGAGTCCCTATACA
AATATGTTCCCCACTGGATA
CGCTAATTAAATTAATCATT
ATAATTACATTAATGACCCC
AGCTAATTAAATTAAGGCTG
CCCAATCTGATTAGATTGTA
CCGCCTAATTAATTAGACAT
TGCTTAATTGAATAACCACC
ACGGCCATAATGAGATTAGC
GCTAATTTAATTTACGCACA
GATTGCCCCGATGTTCCCAG
TTAATTGGATTACCGACGCC
TTAATTGAATTATTCCGCAC
CCTAACTTAATTAGTTGGAA
AACTCAGAAATCTGATTAAC
CACACAGATTACACGCCCGC
TATGGGAGAGAGGTATTAAT
GAAGTCTTAATCTACTTATA
CACATTCTCCGCCAACCTAC
AATAGATCGAATTACCGATA
GTAAATTACGATTATTCTAA
AAACATATTAAATTAAAAGT
TTAATTTAATTAACATCAAG
CAAACATGATTGAGTTAGTC
AATCCTATAAATCAAATTAA
TATAATTCAATTAGAACCGT
AATAATGCAATTATAACGTC
CGCAATAGACCTCCCCAAGC
ATAATCTAATTACTAACCAC
TCAATCCAATTTACCACACT
TCATAATTAAGTCTCCATTA
GTAATTTAATTATGTAAACA
GATTAATTCAATAATATACC
ATTAATTCAATTATCTGCAC
TTTAATTATATAATCACTTG
CATTAGCTTACCTAATTACT
TTGAAATTTTAATCAAATTA
TCCACGCATCGCATGGTAAC
AGTAAGCCAAATTCAATTAA
ACTACTAATTACCCCAGGGG
GGCATAATCAAATTAAATTA
TACCACTAATGTAATAACAG
GTTAATTAAATTAGCGCCCA
CACTAATCTAATTATGTTGC
TTACTAATTCAATTACCTTA
TTAATTTAATTAACCAGGAG
CTGATAAATTAGATTATAAA
ACACAAACTAATCCCATTAA
TTATTCAATTCGATTAAGAA
GCAACTAATTTAATTAAATA
AGGATGCAGACCATCATAAC
AGCGTTACACTTACGCGACT
GGACCCGACTACTTTAGGCA
TCCCAAGTTAATCCAATAAA
TTAATTAAATTACGTAGCCC
TCCTTAATTGAATTATCCTC
TTCCGCATAATTCCATTAAC
TAATCAATTAAGAACATCCG
TAACATAATTAATTATACGA
CCAAATTAAATTACTTTACG
CCGTCTAACCCAATAATCTA
ATCTATTCAATTAGCAAAAT
ACATGCTAATGTTAATAACC
TTAATTTAATCACTTAATAA
AATAATCGAATTATTAAAAA
TTGGATAACACCAACCCCTA
CTAATTAAGTTTTAATTACC
AATTTAATTACCCTTGACTT
GCTAATTAGGTTATCCAGAA
GCCAAATTAAATTATCATCC
AGACTAATTTAATTAACACT
TGCAGCTAATCTAATTATGA
GACATAATTAGATTACTTCT
ACGACGGTTATCTGATTTCC
CCACTAATTTAATTATTCCC
CCCAAGTTAATTAAATTAAC
ATAATTAGATAAATGGAGGA
GCGTAATCAAATTACGAGAT
TAATTGGATTACTCAGCCAA
AGTCATAATCTAATTATAGC
GCTAACTTAATAAGGGAAAT
CAGTTTAATTGAATTAACGT
ATAATCCCGATTCCCGATAC
CGTTATCTCATTACCCAACT
CACGCCAAAGTTCCCCTGCA
CTACCGACTTGATTTAATTA
TAATGATATTACTCATACTG
ACGTTAATTAGATTAGCCAC
TTAATTGCATTAACCACTAT
GTAATTGCATTAGTTGAGAC
TCCTAATTTAATTATTACAC
ATTAATTGAACTAACCCTAG
TTAACTAAATTAACAGAATT
CTAATCTAATTAAACAACTT
TAACTGATTACACACACTGC
ATCCTTAATCTAATTAACTC
GCCACGCAAAATTCGATTTC
TCCCCGCTTAATTCAATTAC
CTAATCAAATTCCTCCTACG
CCTAATCAAATTATACAGCC
GGCAATCTGCGTCAACGAAA
CTGTTAATTAATTTACCCTT
TCTAACACGTGATTAGTCAT
AATCTAATCACATATTAACG
AACCGTAATCCAATTACACA
CATAATTAAATTAAGCCATT
CATAATGAAATTATAGCGCT
CGGCGCATTAACTCCTCTTA
CTCCCCCCTGCATCAGGGCA
CCCTCTAATTAAATCATAAC
GCTTCGGACCCTTACGGCGT
TCCCTATTAATACATAAATT
CCTATCATAATATAATTACA
CTAATTAAAGTAGCAAAACC
AGCTCTAAACTAATTAGTTA
CTTTGCGTAATTAAATTAGA
CACGGAGATTAAACTAATTA
TTAATTAAATTATTTCATTA
GCCATTCCCCGCTCTAGGTT
AATTAAATTATCATCTTTGC
CATGTAATTTAATCAGCATC
AACTTTATCTAATTACCTGC
TCCCAGTGGTCCTACCAAAC
TTACGATTTCTACCCACTCC
CTGATTTCATTATACCACCG
ATAATTAAATTTAATCGATA
CGAGCGTTAATCTAATTTTC
AACCACCCTAATTTAATTAC
CTTAATTGAACCAAGGTGCA
TTTTGACTCTCTGAAAAAAT
ATGCAAATTGACTTACCATG
GACCGGTCGACCGACACGAA
TCATTAATTCAATTATGTGG
CTACCAAATTAACACGACGT
AAATTTAATTAGAGACACAC
TGCGCTGTTAATCTAATTAA
GAAAAAAATTAGATTTACTA
GTGCAATCAGTTAACCTTCC
GAATTAATTACATTAACTAG
CGAATTCAACCGCTCGATAC
CTAATCTAATTTCTCACTTT
TTAATTAATTTAAATTAGGG
TTAATTAAATTAGCAGCTTG
AACTAATCCGATTAACGACA
CAACAGCTAATTGAATTAAC
GCATATCCAATGCTACCGTC
CTTTTATCTAATTAGCTATG
CTTTTTCACACCAAAATGTA
TAGAACTAATTCGATTAACA
TAAGATATTTAATAAGCTAT
GAAGAGATGACTACTAGTGT
TCGCAATATGGTATTGGGCT
GTAAAATTAGATTAACACCC
CGACACCTTAAACTAATTAA
AACATATCGATTGAAATTAA
AATCCTCTAATTAAATTAAT
AGGTCCCCAAGCAACTCACG
TCGATCACGATCATGGAATA
CTTAATTTAATTAATGTACA
ATAATCAAATTAATTAAGGC
ATAATTAAATTAGTGGACAA
AGTCTAATTTCATGTTTCGC
AGCATTAACCTTATTACCAC
TATAATTCCCCTAATAAGTG
AGATTAATTGAATCACCTGT
TCGACCTGCTACCAGCTACT
GTCAAATTTAATCTCACCGA
ATGACTAATTATAATCTCCT
GTAATTACTAACTTTCATCG
GCCGTATAATGCAATAATGC
TAATTATATTATTGACGTAT
ATTATTCAAATTGACACCTA
AACGTCATTAATTAAATTAC
ATACATAATCTAATTAACGA
GGACCTAATCGGATTACCTA
TAATATAATTAAAGGTAACT
ACCAAACTAATTAAATTATC
CGATAATTACATTAGATTAC
AAATTAAAATGTTAGCGACT
ATCAACTTAATTATATAGAT
TTTATTAGGTATTAACTCAT
CCTAGATAATTAGGTTACCT
ACCAACTAATTGAATCTTGC
CCAGCTAATCTAATTAGTAC
CAAGGCGGACGCAAAACCAA
GATCTAATTAAATTAAATCG
GCAACTAATTATACTCTCAA
CCTCTACACTCAAATCGAAT
ATGTCCAGACAATTCCTCAC
CCATTAATTAAATTAGCGAT
GGCCGGGTGGGCCAGATTTC
ACACCTACAAGGATCTTACA
CACGGCTATAAGTGACAAGG
TTTATTAATTAACACCATTC
GCCTATTAAAATCTTACCTA
TTAATCAAATTAATAACCAC
ACTAATTAAGTTATTAAGAG
GATACTGATACCCGAAACCA
ACGAACCAATCTAATAACAT
GCAATTAAATTAGATTAACA
ACAAATTAATTAGGCGTTAC
AACCTAATATGATTTAGGTT
CCCCTCATTAATTGAATTAC
AGTAATTAAATTAACTGATA
ATAATTTAATTAATACCCCA
CAATAATGTAATTAACTACC
ACGCTTGCAATGCAATTAAT
TTATTGTTTAAATTATAGTG
ACGATTTATTAAAACTATTT
TCCCTAATTGAATTAAGCGT
ACCTATTTGATTAAATTAAA
CCTTAATTAGATTTGCTGAG
TAAGAAATTCAAATAACTTA
ATAATTGAATTATCGCATGT
CAATGCTTGAATTCTATTAA
TAATCCCATTACGACTGCGA
CCGCTTTAATCTAATTATCA
TAATTAAATTTGAATTACCC
CGTAATTTCATTAGTTAATA
TAGCCTCTTAATTACATTAA
GTAATTCAATTACGAAGATC
ACTTAATTTGATTAGCAGTG
CATTGCTGTTCTAGCCACGT
TATGACCTAATCGAATTATA
GAATTTAATTACAACTCAAG
ATAATTTAATTGCGCTTAGC
TCAATTAAATTACCCTCTCA
ATAATTAAATCAACTTAAAT
CCTAACCATATAGCCCGTAC
AGATGTATGACGTAGAGCAT
TGCGCGGCACATTTAGGCAC
ACTAATTTAGTTAGCTCCTG
AATTCTAACATACTACACCT
TGCTAAGTTAATTGCGTGGT
CATTTAATTAGATTAAATCC
TTAATTAGATTTACATAACG
TTAATTAAATTAAACATGGT
CTAATGTAATTATCCATCAG
CAACTCCTATTTGATTACAA
TATAATTAAATTAAACACTG
TAATTTAATTAGTTTGGCAG
AATTAATGTAATTACCCCAA
ATGTTGTGCAATCGCCGCGT
ATGCGATAATTAAATTATTC
ATAATCGAATTAGACCATAA
ATTTAATTGGAGAATTCACA
AGTAAATCTAATAACTCAAG
TTATGTCCTTACAGCCCAGA
CGCGCAAATTAAATTACAAG
ATTATGTTAATTAAATTAAT
ACATGTTCAATCGCTTATCA
CGCTAATTAAATTACCTGTT
ATTAATTAAATTAATGGACC
AGTTAATTAATCTAATTAAA
CCGCTTGACCTAATTAAATT
CCGCCACTGATATCGAAAAA
TTAATTAAATAAAACATGAT
ACCTGAATCCAATTAGACTT
TGATTGAATTAGTGATTACC
GAATTGAATTATACGACAAC
CACTAATCCGATTATGCGAG
GGGTAAATTGCCAATTACCC
ATACTTAAATCTAATTAAAC
GCGCACTCTGCTAGGTACAC
ATCATCTAATTAAATCTAGC
AATACGTTCACCCACATTGT
CGCTAATTTTGTTACATTGA
ATTGATAAATTAGATTACAC
AGCCCTTTATCTGATTACAG
ACAAGCTCGACACCAACCAT
GGCGGCTAATTGAATTTAAC
AGAAATTAATCTAATTAACG
ATTTAATCTAATTAGGATAA
CTCATTAATCCAATTTTGGT
TGATTAATTTAGTTAACTCC
TGACGACTAATTTAATTTAG
ATAATGAAATTATACCCATT
ACATAACATTGATCACCTTT
TCTAAACTTATTGCATCTAT
TAATTACATCAGAAATAATG
CTTAATTAGATTAAAAGGCG
TTTGCAAAACTCAATTACTC
TCATTATAATTTAATCAACC
TAACTAAACTAATTACTCTA
ATAACAAACGCCGCAACGTA
ACTAATTAAATTAGACCCGC
GTTAATTTGATTAATCGTAT
CTCGGCTCTTATTGAGACAT
TGACGGTAACTAATTAGCCC
TATATAATCAAATTATATTC
GATAATCCGATTATTTCCGC
TTAATAACATATACCAATAT
CGTTATTAAATTATCTAATG
TAATTATATTACTGGCATAC
ATAAATTAAATTAACGAAGG
CGGTAATTTTATTAATTTAA
GCAAATACCCCCCCATAACA
ACGATTAAACGCATTTGCCC
ACAACAAGCCTAACTGCACA
ACACGTAATCTGATTACCGG
AGTATTCCATTAGCGTGGTC
CTAATACAATTCACGCCATG
AATGCGTATTAATGCAATTA
TTACAAGTACATTACATAAC
TTAATTCAATTAAACTAATG
TGCCTTAATTTGCTTAAGAC
CTCATTCTTCAGCACCAAAC
TAATCATATTAGTTCCGCAG
GCTTAATTCGATTACCTAAT
TCCCTAATCAAATTACGATT
CAAGTGTACTTCCTCCACGT
TCTCTAACTAATTAAATTAA
CACTTAATGTAATTAACTGC
TTACTTAATTAGCTACCGTT
CGATTAATTAGATTAGAATG
CAACGCCCTAATCCAATTAA
TCTTAATCCAATTATTACCT
TTAATTCCATTACGTGCTCT
ACATTCCCTAATTTAGCCAC
AATGCAATCAAATTAATACC
TGATTAATTAGATCCACCCT
CCTAATTAAATTAGTATAGC
ACACTAATTCCATTATCATG
ATAGACGACCCCCCGCGACT
AACTTCAACGTGCCAATGTC
AAACCTAATCAAATTATCGT
TGAAACCGGACCTACCCAAC
AGTGTAATCAGATTGTTTTA
GCCGAATAATTAAATAACAA
TCAATTAATTCAGCATGCCC
CACGTGATTTAATTAGCATT
CCTTAATCTAATTATGTGTG
GTTATTCCAATTAGGCTCCA
ATCGCTATAATATAATTATC
GGCAACGCAGGTCGTGACAC
GCACCGTAACCTAATTACCC
TGAATTCGATTATAGCGACA
CTTCAATGATCAATACGTCA
AATTAATTAACTACATTTAA
CTCCCAAATTAAATTAGCTT
GTTGCCTAATTGGATTAATC
CACTGTGATAATAGATCTTA
AAAACCTAATTTAATTAGAT
CCAAAATCAATTAAGCACAC
CTAATTAGATTACTTAATTT
ACTGATCACGTCCTAAAAAC
CAACCATAATTAAATTAGCC
GACTTAACCCGTCTATTGTA
TAATGTAATTATCAGGACTC
CCATTCTAAATTTGATAAAA
ATAATTAAATTAAGCCTCCA
CAAACAAATGGTAGGAATGT
TCCGGACAATTTAGTTATAT
CACTATGTGGTAACCAGTAA
AGATTATTTAATTTACACCG
AGAATCGAAATTACCGAAAA
GGCCGCTAACTTCGTCCCGT
TCCTCATTAATCGAATTACA
CAATCTTAATTTGATTACCT
GTAATTAAATTAGATTAAAC
TTCAAATACAATCAAATTAG
TAATTTAATAAGTAACTCAA
TAATTAAATTATATCCTAAT
TTAATTTGATTAGCCAACAT
CGCCTAATTAATTACCCTAA
TAATAGGATTAAAGCGATTA
AACGTAAATTAAACTGCTTT
ACCCCGGGCATCCTTATACT
CTCTACCAATTAACCAAGTC
AGTTAATTGAATTATCACAC
AAATCAGATTAAACTCTAGC
CATTAATTAGATTAACTTGA
AAGACTTTAATTAGGTTTAT
TTGATTGAATTAATGATTAA
TTTGAACTAATAGTATCCCC
CTAATCAAATTACTCCAACA
AGACTGAATTAAATTATCAC
GAAGCAAATTACGGTAATTA
AACTTTAAATCCAATAATCA
GTAATTGAATTAAAGACCCA
ACACGGTAATTACATTACCA
CGATCCGATAATTCAATTAG
TACTAATTTAATTACGCACA
CTTAATCTAATCAACGACCA
GTAATTGAATTAGTGCCCAC
TATTAATCTAATTACTAGTC
CATTACAGAGGTGGACGAAA
GTGAAATTGATTAAATCGGG
AACCTGGTTTCCAATCCTTA
GACATAACTTAATTAGACAT
ATAATGTTCAATCCAATTAC
CAACCAGGCTCTCAGAAACC
GGAGATTAACGTAATTAGCC
AAAATCAAGTTACGCGCCAC
TTAATTAAATCATGATGGCC
TTATAAACTACTAGAAAGCG
TCTCCACATAATGTAATTAT
AAGCCCTCCTCTGTCTGTAT
TTAATTAAATTACTGATATC
TATTAATTATAGCTACATTG
AAACCATAATTACATTAAAC
AGTTATTTAATTAATCATAC
GCATTTGATTAATTACCTGA
TGCTAATTTCATTACCTGCC
ATCGTAATTAAATTACATCA
TGACGACTCAATCTAATTAA
GGCGTAATTGAATTAGTATC
TCCCGCTAAACTAATTATCC
CCTAATTTAATTAACCCTAA
ATGTAATTAAATTACCTAAA
ATAAACTGATTAGTCAACGC
CCTCCTAATTAAATTAACAC
AATAATCCAATTAACGCGCT
AAAATGAATTACTTCATCGA
TCATCTAATTAAATTTATGA
GCAACTAACTGAATTATCTA
CCCTACAATCAAATTACAAA
TTATTGCATTATACGGCAGC
ACTAATTTAATTAGTTACCG
AATACAATTACACGCCCGGA
ACATTACTATTTGATTACCA
GTTAACTGGGATAAACAGTA
CGCTGATTAGATTAACCACC
CTCATGTAATTTAATTATAC
CCACCACTAACTGAATTATA
TACGAATTCAATTAATGAGC
TTACTGAACTCAATTAATTA
TAATTAAATTAATGCCGAAT
TATTTTAATTAACTATACGA
AACTTTACCCCTTCTATACA
CAATACTAATTAATTTAATC
TATCACGGAATCAAATTACG
CCTAATCCAATTACGTAAGC
TTACCTAATTAGATTAAAGT
TAATTAAATTAGAAGTCGAA
TCGCACACATAATTGGGCCT
ATACCCTTACTTAACAAATC
TTAACCACACACTACATCGC
GAATGGGGACCGGTAACTCC
CTTAATTGAATTATTGTCTA
AATAATATAATCAAGTTATG
CTAATGCGTTTGCGCATACT
AACCGATTAATTAAATTAAT
CAACATAATTTAATTAACAC
ACTGTCAACTCAAGTTAGCG
AGCATCTTAATTAGATTAGA
GACCTAATTGGATTAGTAAT
TACTACCCCTAATTAAATAA
GTTGATAATTTAATTAACTA
AAACGAAATTAAATTAGAAG
ACCCCATAATACCATTACTT
CTACTTAATTAAATTACCTG
CAAATTTGATTATATGCCTA
TATAATTAAATTATACCCGA
TGGGAATATGATTTAATTAA
CAACGTAATTTAATCAATCA
GCTTATCTAATTTACCATAT
CGCGCTAATCCAATTACCCA
ATGAGGTAATTAAATTGCTG
CACACTAATTTAATTAGCAC
TAATTAAGTAAGTCCCCAAG
CGCACAAAATCGGATTAATA
CAGTGTATTTGATTAATTAC
TTAATCTAATTACAGAACAT
CTAATTACATTAACTACCAT
TGTGTTAATTGGATTTACCG
CAGCTAATTGAATTAACACG
TTAAATTAGTTACGCGTTTC
TAATTCTATTTAAATTACTT
TTTCATCCTAATTAAATTAA
ACATTAATCGAATTACGAAT
TTATCAAATTAATCGTAGAA
CATTTTCGGCCCAATTGCAA
AATAAATTAATTCGATTAGC
CTTATAGTTGCCACCAGCCA
TAATTACTGCCACACCGTTC
GAAATTACATTATGTCCTTA
AATAATCAAATTATGCTAAC
CCCATAACTCCTACACCCTC
CGGATAACTCAATTACACAG
TAGCTAATTGAATTAGAAGA
TGCGTTAAATCCAACCTATG
ATTAAGTTGATTTCAGTTTA
TAGTTAATTGAACTGAACTA
AGGAGTAATTGAATTAGGAT
TAAATTGAATTAGTACCTAA
CAAAACTAATTAAATTAACG
CTATAATCAGATTATTCCAA
AACTAATTAAATTTGCCACT
TAACTAGAATCCATACCCGC
CTTTATCATATTAGAATTAG
AATTTCATTTGCCAGAAGCC
AGATATTTAATTAGCCTTGT
TAATTTAATTATCGGCGATG
GGGCCATAATTAGATTAAGG
TATTCTAATTAATTCCTCGC
CTAATTTAATTACCGTATTA
ACTAATTAGTTACTACCTCG
CCTAATTAAGTAAGCTAAAG
AGCCTAAGGACTCCACCTAC
CTAACTGCTAATCTAATTAA
AACACTCCTTAATATCACAG
CTTAATATAATTGCCCGGAA
CGATCGCCTAATTACATTAT
CAAAGCTTTTAATCCAATTA
TTAATTAACTTAGCTGAAAC
ATGTCTACTTGACCTACTTA
GAATCTTAATTAAATTCTTA
ACATCAATTAAATTAATTAT
GAACCCCGGCTTCGGAGACC
TATAATTTAATTAAAATAAA
CCCTAATCACGTTAAACCCT
CAGCTAATTTAATTTGAAAC
AATTGATCATATGTTACCGG
TTTATATCATGATTATTGTC
AATAATTTAATTATTTATCC
CCAAATATAATTTAATTAAA
ATAACCGAATTAGCCCCTAA
TAATTTAATTTACGCAAGCG
AATGAATTATCTCGTCGCAT
AATTATGTATTTAATTAGGA
CGTTAATTAAATTACAAAAC
ACTAATAGGTGCCCCACTTT
TCAACCAATTAGATTAAACC
TGTTGATAATTAGTTAAAGC
ACTTCACTTATCCAATTAAA
TACTTAATCTAATTACTTAT
ACCGTAATTTAATTACGCAG
GCTAATTAAATTAAGGGGAG
CCGTTAAGAACTTAATTAAC
CGTAATCAAATTAGCCATCA
GTAATTAAATTAAGTCTCTT
GAGACTAATTAAATTAATTC
ATAATGCAATTAACAACAGC
ATAATCAAATTATGGTTTTG
CACACTAATTCAATTAACAG
GACTAAGAATACTACACCAC
TCGACATAATTTAATTAAGC
AAAATCACTCCTCCTCCCAG
AGAAATTTAATTATGTCATC
CATTAATTAAATTAGAGCTC
ACTAATTAAATTATTATCAG
TTGATTTAATTACCCACGTT
ACTAACTAAATAAATTGGCG
CTAATACTATTAGCCACATC
ACGATAATTAAGTTAACCGC
GCTTAATTGTATCACCGACG
TTCTAATCATATTATTAAAA
GGTAATTAAATTAACCAATG
AGCAATTAATTGGATTATCT
CACGGCGTAACACTTGGGTC
ACATGCCTATCGCCCCATTC
TCCCAACGTCCGATTCCCAT
TACACCTTATACTAAGCCCA
GCATAATGTAATTACCATAT
TAATTTCATTATCCATACCA
ACCCTAATTAAATTACCATC
TTAATTACATTACCCGTCTC
CCTAAATTCAATTAGACAAC
TACCGGTACCCCACTTGCCT
CCTAACCTAATTAACATTTC
TAGCGGTAATTTTATTACGC
ACTATAATGAGATTAACAAT
ATATAATCGAATTATCTTGA
ACAATCCAACGCAACCCAAT
CGTCTAATTGAATTAACGCA
TGAATACATAATCACTTTTG
CCACAGACCCTAAAGTCCTA
ATAATCGAATTTCCGACCTA
TTAATTAGGTTACCCCCGTC
TAATCTCATTAGCAGACACA
TATTAATTAAATTAAAGACC
CCTAATTAAATTAAACAAAC
TAATAGGATTACTCTTGTTC
GCTCATAATCTGATTAAAGC
GCCTAATTTAATAAGCACAC
TATCAAAGCTAATTAAATTA
TTATTCGATTAACTAGCCCC
TAATTAAATTATAAACCCCC
TCACAATGGCAATCTAATTA
ATAACCTAATTAACCGATTG
TTATCAAATCGGATTATTCG
CATTGTAATTAAAGCAAAAT
CTAATTCAATGATCGTCATT
GTCACTGAACCATCACGCTC
GCCATATAATTTAATTACCC
GGGTAATTTAATAATGATCG
CATGTGATAATCTAGTAATC
AAGTAATTAATCCTATTATG
CTTAATTCGATTCGCTAATG
CAGCGTATTAATTTAATTTG
TGACTAATTTTATTATCCCT
TCTAATTACATTAACGGGCT
GCTAATCAGATTAAATCTGA
ACTTAATCTAATTACCCCTA
AGCAAAATCGAATCACCCCT
GCGATGATAATCCGATTATG
ATCCCTGTTAATTCCATTAG
TCTGCCATAATCCAATTATC
CTAATTGAATTAGGCCAACG
GCCTGTAATTTGATTATGCT
ATCTAATTTGATTACCAGTC
CTAATTAAATTAAACTAATG
GTAATTAGATTAATTGGTTA
GTATAATCAATTTCCCTCGA
GTAATCAAATTTAGCATAAG
TGTAATTTAATTAGAGTCAA
AACTTGTGCATGGAAAGTTA
CATAATAATAATTCAATTAT
CTCCCCCTAATTTAATTACG
ACGCCCGTTCGAAGGAAAGT
ATAATCTAATTAGACACAGA
AAATTGAATTACCTAGATCC
AATTCAATTACTAGCGGAAT
GCCAAATCTAATTACACACA
TAATCGGATTAAGCTAAAGA
GATAATTTCATTCCCTAATG
ACCTAACAATAATTTAATTA
CTAACTTAATTACGTCGCCC
AGAAACTTAATTAAATTAGC
ATAACGCTCAAATAAAATTA
TAAAATCTAACACTCCCAGG
ACGCCCTAATGAAATTAAAG
GGTTGATCTAATTAGTCAAT
ACGTAATTAAATTATTAAGT
CCCTCACATAATTATCTTAA
GATTCTGTAGATTGAATAAG
ATCAATTATATCAAATTAGT
TATAATCCAATTAGCATGCA
GACCAAATTGCCTAATTGAA
AGACACCAATCTAATTACGA
TAGATCTAATTATCACCGTC
AGTTTCACGCATTCCATCAA
ATTAATTGAATTATTGCTAA
CTAATCTAATTAGACACGTT
TATTAATTTAAATTCACTGC
GTAATCTAATTACTGGGCTA
ATAATGCAATTGGCACCTTT
TACCGTAATTAAATTAAAAG
CCAAAATCTAATTAAATGTG
ACTTGCACTAATTAAATTAC
CATACTCGATATTTACCCCA
ATAATGCCATTAGACTTTTC
CCAACCTAATTACATTATGA
GTAATCTAATTATCCACCAC
AATAACTTAATTTACCGATC
GGAAATTAATTAAGCTAATA
GATATTATAACCTAATTATC
GCCAACCACCGCGATAGCGC
AGGTTAATTCAGTTAGAGCA
TAGTAGCTAGTGTAATTATT
ATGGCGATAATTAAATTAAG
TAGGTTAATTAAATTAAGCA
CCCTGCCTAACCCAATTATA
ACACCTGTAATTCAATTAGT
TAATTAAATACTAGGGGCCC
CGCCGCTAATGTAATTAAGA
GCATAATTGACTTATGCCAC
TCTCCAAATTAACTTTTATT
GACTATCAATGAAATAATTA
CAGCTTACGCGCGCCCGCCC
CCTAATTAAATTAACAAATT
AATCGAATTACCCCAGACAT
CATAGCTATAATTTTATTAA
CCACTAATACGATTATTTCT
AGTAGAATGTACAGCATAAT
CTAATTCAATTAGGAAACAG
AAAATTAATTAAATTTAATT
CTAATCCAATTATCGATTCA
CCCTAATCCAATTAACCTAA
ACGTAATTAACACAATTAGG
ATGATTACCTGCTATTGGGA
CACGCGAGCTTAAACTACAT
AAAGGGTTAAATCGATTTAA
CAAACTACTAATTATATTAA
TTCTTAATTGGATTAACGTT
CATGCTTAATCAAATGTACA
GCCGACGGGAGTCCCTAAAA
GAACTTAATTAAATTAGGTT
TATTCCATTAATCTAATTAC
ATAATTAAATTAATGTGCCT
ACACCGCACGCTTCGCCGTC
AAGCGATAATCCAATTAGCG
CTAATCAAATTACCCAGACA
GAACAATTAATACCAATTAT
AATTAAATGATATAACTGTC
ACCCGATTCACGCTGCGACT
CTTGCAAACATTAATTTAGT
GGATAAATTCAATTATAATT
CCCCTAATCCAATTAAACAG
GTTGTTATCCCCGGAGCGGC
CACATTTAATTAAATTACAC
AACTCAATTATACCACACGA
AACTTCAGACTCCCCAAAAT
ATAATTACATAAGGACCACC
ACCCTTACAAGCTTCTGCAA
TTGCACGGAACTCTTTGAGC
TAATTTAATTAATACCGCCT
GAATTAAATTACTTCAAATG
GCGACCTAATTTAATTAACC
TTAATAAACTTAATTAGGCG
TAATCTCATCGGGAACTAAT
TTAATCCTCATTAATCAAAT
ATGAAACGAAATCGAATTGG
CACGGATAGTAATCTAATTA
AGGTAACTGGGTCCATCATC
AATTCAATTAACCATCCGAA
CATAATTAAATAATTAAGCG
GTATAATTAAATATATGCTT
GCTAAATTAATTATCACACT
TGACAAATTAAATTAACGTT
CGACGAACGGAAATTTATAC
GTAAAGCCTAATTAAATTAC
TAGCCATTAATGCAATTAAC
ACCCTGATTAATCGAATTAA
CCCATCCCTAACCTGATTAC
AGAATATTGCATTCGCTAAC
GGCCACTAAATCTAATTAGC
TAGCTTAATCTAGTTAGGAC
CATAATATAATTAGATTAAC
ACGTTCAAATTACGTATAAT
AGAATTAATTAAATTAACGC
TCACTCGGTAACCTCATTAA
TGTGATTGATTAAACCAAAT
CGAACATAATTAGATTAGAG
CCTTCCATTCAACCTAGTCA
CTTAATTTGATTACTCTTAG
GCTAATCCAATTAAATACAA
CACTCTCTAATTAAATTATC
CAAATTGAATTAACGGACCC
TATTGCGTAATGGCCCACAC
AGCTCCTCCGGTTCTACCTG
TGCCGCTAGCAATTTTTGAG
TAATTGGATTAACGCCTAAG
GGTCCGCCCTAATTTAATAG
TTAATCCAATTAAAGCAACA
ACCACCCTTAATCAGATTGT
TCGAATCAAATGTTACTAAT
CTCCTCCGTTACATTACGCA
AGACATAATTAAATTAAGCA
TAATCCAATTAAGAACACTC
AAAACTAATATACATAACTC
AAATAAATTAACCATGATCC
TACGGAACTCACCAGCACTT
TGTAATTTTGATTATTGCTG
ATGCGTTTTTCCTTAATTTA
TTTAATTTAATTATCCTAGG
TAATTTAATTAACGAAATCA
ATGCACGTTTAATCCACTTA
TTTAATTAAATTATCGCAAG
CTAATTACATTAATTAGCGA
TATAATTGAATTACCGTAAT
TCTATATACCAGCACCATCG
GTGATAATTCCATTAGCCAT
GTTAAGCCGGTTAGCACCAC
GTCAATTACATTACAATGCT
TTAATAGCATTGCCCAAATT
CAAGCTAATTAAATTATCCT
ATGCTAATAATTGCATTAAC
CCTAACTAATTACCCCCCGG
CGGCTAAACTTCCAGAGTAC
GTAATCATATTAGCAAGCAC
TACAAATTAAATTATGACGC
TAAAAACAATTAGCGATAAT
GTAATTACCCTCCCACCAAC
TTAATTTAATTAAGATTACG
AAACTATATCCTAGTCATGG
TAGTTTAATTAATGTAGGAT
GCTAATTTAATTACGGCTAC
ATAATTAAATTAACCGCGTT
CCAATTAAATTATCGCTCTT
GGACCATTTTAACTAAATTA
TAATCCAATTACCAGATCAC
TATAATTAAATTACATACGT
TATAACTCAATTGAGCCTGC
AGGCCACGCATATTCCCTCC
GGTAATTAAATTACCGCGCG
GCCTAAATGGCACGATGATA
AAAAATTAAATTATCGCAGC
TAATTAAATACTGTCCCGAA
GTAACTTAATTAAACGTCGA
CTCACCCCTCCAATTAACCA
GTAAATTTAATTAAGGCGAC
TAATTGATTAACCTTAGCAG
CGATTCGCACCTTCTTGCGC
TTAATTAAATTTCAATTAAA
TTTGACTTACTGCCAGCTCG
GCTAAGCGCCCACAGGACTG
ATCGTGCCACCCCTATTCTA
GCTAAATTAATTAATTTAGT
AATCAAATTAGCTCACAATT
CATAATTTAATTAACCTGTC
ACAAATCTAATGCTTTAACT
CTAATCAGATAAATCGATAT
TACCCTAATTAGATTATGTT
CCCCACGGCTTTGCTGGTCC
ACCTAATTAGATAAATTATG
CGCAAGAGCGAAAACCATAC
TATAACTCAATTATCAGTCG
TTAATCAGATAACATACGAC
TACTACTAGCTACGGCCACA
ATAACGTAATTACCCCATCC
CTAATCAAATTAGTGACAAA
ACCGTTAACCGAATTATTCC
GCCCGTCAATTAGGGGCAGC
TCAATACAGTCACCGAAATG
CATTAATTATATCAAATTAT
TAATATAATTTCGTCGTATT
CCTGGATTAGTGTAATTACG
CGGTAATTTTATTAGGTTAA
TCGCTGAACCTCGTCTTCAC
CCGAGCTAATTAGATTAACA
TCCTAATTGAATTTAACATC
TTGACCTAAACTAAATTAAC
TTACACCACGAACAAATTTA
ACAATACATTACCTATACTA
GATAATGAAATTAAGCGCTT
CAGTAATTGAGTTAGAACAA
CAACACTATTCCAATAACAA
TAATTAATTACCCAGCACAA
TGTCAATTTCATTACACGCA
CCTGAGCTCTATTTAATAAT
CGAACCCTGGGCCCGTCGGT
CTTAATTTCATAATCTACCG
AATAAAAGATTTGAACGCCC
TTCTATACTTAATTAACCAA
AAGCTAATTAAATCGCGAAA
CCCAATAATTCCATTAAATT
CTGTAATCAGATTAACGTCC
CAATTAATTTAATCTGACAA
AACAATTTAAGTTAATTAAC
GAGTAATATTAATTAGGTTA
CACAATTTAATTAGATTAAT
GCTCGCTCACCAACCAGACA
TGCGTAATTAAACTCGTTAG
CCATAAATTAATTAGATTAT
AATATGATTAACACGTCTCA
TTAATTAAGTTATGTAATCC
ACAACCTTATCCGCCGTTCA
TCAATCTGATTAGCCCTAAG
TTAAATGAATTAACACCGAT
GTTAATTTAGTTATCCTCTC
TAATTTAATTAACCCCTCCT
TATAATTATATTAGCAGAAA
CTTGGTTAATTTAATTATGC
TAATGTAATTAGCTTTGAAT
CCTGACCATAATTTGATTAC
TGTAATTCAATTATCTAAAC
CAAGTAATCAACCACCAATT
TTAATTAAATTATTCCTAGT
TTCTATGCGTTTCGTGCCCA
CTCTATTAACTTAATTAATT
CTAACAATTAATCCGATTAT
GAATAATTCAATTAGCCCCA
GTTAATTGAATTAACAGTGG
CGATTAATTAGATTGTGAAA
AGTAATCCGATTACCAGTAC
GAAGAATAAAGCGATTAGTA
CCTAAATTACCCCACCCACA
CACTTATCAAATTAGTAACG
AGACCTAATTACATTATGAC
ACATAATTCAATTAAACACA
TTATTAGATAATAGCACCAA
AACTAATAAAGTCGATTAAC
CCCTCGAATGCCTCCAAACA
CCTATAATTACTCCCTCAAC
TGTATCAAATTATCTGCGCA
AATAGATTTAATAAAGCCCC
GGTCTATCTGTTACTATCTA
AGCGTTAATCGAATTAACTT
ACCAATCCGCACCCAAACAT
TACGCATAATTGAATTACAA
TTTCAAATTAATTAAAAAGT
CTAGGTAATGTAATTATCGC
GCCTAATTTAATTACCCTAG
CTAATTACATTAGATCAGTT
TTCCCGTGCAACGGTATATT
AATCACGTAAGCCAGTCCGA
GCTAATTCAATTAAGTGTGA
CATTAATTAAATTAGGGCGC
TAATTACATTACCCAGATAA
GAAGCCGCCAAATTTCATTA
ACAGTTGCCTAATGTAATTA
TTAACCTAATTAATTATGAA
TTAATTGAATTAGGATTTGC
GTATCCCTAATTCAATTAGG
ACACTAATCCAATTTACACT
GAGAACGCCGTAACTATTTT
AATGTAATAATCAAATTTAA
CCGCATAATATAATTAACGA
CGATAACTCTATTACTGATC
CTAGAACCTAGCATACGAGG
TATTTAATTAACGAAGGATG
GTAAATAGGACAACCAAATG
ATAATTAATTAAAACGTAGG
GCTAATTAAATTAAAATTCT
CGGGAAATCAAATTAAGTGC
GCGTAATTGAATTATCGCCT
GGTAATCTAATTATGCTAGG
CACCTCATAAATTGAATTAG
CATGACCCCTAGAAGAGGAA
TAATTAGTTAAACCGCTCAT
CCCGTAATCTAATTACCAGT
ATCAATTTATTTAGCTAAGA
TTAATAGAATTGCACTCTTA
GCAGGTTAATCGAATTATGC
TATTTAATTACCCATAATTA
TATTCAATTAATGGATCATG
GAAGTAATTACATAAATATT
ATTAAATTGATTAGCTAATT
TATTAATTAAATTACCCCAC
CGCAATCTAATTAACCACTT
TTATTAGGTTAACTGAATTA
TAATTAAATTAAAATATTTC
CAAATAATCAAATTAGGCAC
ATCGTTCAAGCCACCCCATT
AAATTTCTAATGGATTATGC
GCCGCATAATTAAATTAGGC
CATCCATAACCTAATTGCTC
CACTATAATTCAATTAACTT
TAATTAAATTATCCCACCCA
CACTTAATCAAATTAATCGC
AATATTAATTAGATGACATT
ATTAATTAAATTAGCGGCGG
CCCAACCAAATTAGATTAAT
TCGGTAATTAAATTATAGGT
AAACATTTTAATTCCATTAG
CCAACTAAGTAACCACGCTA
TAATCCAATTAATACTTAAT
AATTCAAATGGCATGCTTGC
CCAGTTTAATTAGATCATGA
TACTAATTTAATCTTATTAA
TGTTAATTGACTAAATTAAG
TACCTAATTAAATTAGGCTA
ACTAATTAGATTATTGAGCA
CAAGGGCAGACCCCTAACCC
AAACTTCATTACCATCCAGT
GATAATCCAATTAAGGGCAA
TGTAATTCGATTAGTCGAGG
ATTAATTGGATTAACTCACC
GTAGTAATTAAATTATATAC
ACTGATGCCATAAAGCACTA
CAGGTAATATTAATTAATTA
GCTATACATTATTTTAATTA
AACTAAAATTTCCAGAAGCT
AATAAATGGCATCATTGACC
CCCACTAATTAAATTTTGTG
ACTAAGCTAATTCAATTACC
GTTTATAACAAACTAATTAA
TAATTACATTAACAGTACCC
GCCTAATTACATTAAGCGCT
AATCACTTCCCCCCCGGCAG
TCACTAATTAAATTATACAT
CCTAATTCAATTAGGTTTAT
CTAATCGAATTAAATGCAAA
ACGACTAATCCAATCAAGGA
TAATCTAATCAGATTCACCA
CCACTATATTCAGTTATTCC
ACACCATCAATGCGGAATAA
GAGAAAATTCGATAATTCTC
TTAATTTAATTAACTTAACC
TAATTAGATTTAAGGCATTA
CTTTGCTAATTGAATTAACT
GCCTCAGCCCAAAACCTCAA
CCGTGCACCCCGCTACGCGA
AAAATTAATTATCCGAAGAC
CGGCGCTAATGAAATTACGA
TTAATTCACTTAATACCCCT
TTTATTTAATTACCCTGCTA
ACCAATAAATTAGATTAGAG
AAGTAATCTAATTTACCTCT
AAATAATTAAAAACCACTAT
AACCCATGATAATTCAATTA
AAATCACAATATATCAGTAT
TTTCCATCAACTTAATTACC
GCGCCCATAATTTAATTATG
ATATTAAGTTACAGCATCAA
AAACTAGCCATCCCCTCGAC
ATCTATTAAATTAGCCGCCC
AGAACCCTAATTGAATCTTA
ACCTCTAATTTAATTAATCG
TTCCATGGGAACCACATTTC
ACCCCAAATACAATTTAATT
TAATTAAAAATTCCCACCCA
CTAATCCAATTAGCCCTATA
CTCAATCCGATTATCCCCCA
GCCATCCAAATCCCATTAAC
AAATCCAGCTAACCCAATTA
AAGATAATTAAATTATTCCA
ACAAATGAATTAAATTAAGC
ACGCATAATTAGATCACTGT
CATAATTAAGCTAACGGACC
TAATCCTATTAGCTACCCCA
TTCCCTAGTAATCCAATTAA
CAAACTACCTAATCTAATTA
ACAATAATAATTCGATGAAG
TACACTCTGATTTGATTACC
TACTAACGAATTAATGTTTC
TTACTAACCTAATTAGCATA
ACTAATTGTATTACTCCACC
CGTAATTGATTAATCAGTCT
AAAACATACCTAATTAACTC
AATTCAATTATAGGTCAAAT
AGCGAAAACCCTTGCAATCG
GACTAATTGAATTATAATTG
CTTACAACCACATTGGCAAC
ATTCTAACTGATTAAACACC
CTAATTAAATTTCATTAGTG
AAAGTAAATTATCCAAGCGG
GTTATTCAATTTGATTATAA
CATTTGTTAAACGAATTAAC
CATAGTCAATTAGCCTAGCA
AATACAATCGAGGAATTACT
TAATTGATTAATCAATACCA
CCCCACAATTAGATTACCAG
TTGATGCTAATTAAATTACT
ATTAATTAAATTACGGAATG
TAAATTAAATTATCACGCAT
GATTTACACTAACTGAGGGC
AACTTAATCGTATAAGCCTA
TAATACGACGCTCATTCCAC
CAATTTTATTATACACCCGA
ACATTAATCAAATTCATTTA
AAACCTAATTGAATTACAGA
ACTGAACCTGATTAAATTAA
TTGCTATAATCGAATTAAGC
ATAACCGCTTAATTAAATTA
AACAGCTAATGGGATTTAAC
ATTAATTTAATTATAGCAAC
TTACCTAATGCAACTACATA
ATAATTCAATTAGTCATCCT
AGCCTAATTTAAAAATCTGC
GGCATAATTTAATTAAGTGC
GACCAATTAACGTCTGATAA
TACTAATTTTAATCGCAATA
AGACCAGGACCATGACAAGC
TTAATCAGATTAATTGTGAG
GAGTAATTATATTACCTGAT
TACTAACAAATTACACAACG
TTATGCAATTATCTAAGACT
CATTCATAATCCAATTAAAA
CCCGTAATTAAGTTAAGTCA
CAACCTAATTCAATTAGTAT
AATAATATAAATACGTCCAC
GATACCACTAATTAAATTAA
ACTACATTAATCTAATAAGG
CCCTTCGCCCTAGTTATCTT
TAATTAAATTAAAGCCCCCA
GCACTCCAATTGGCAGAGTG
TTAATTGGATTATAATCCCA
TAATGGAATTACCTTCCCGA
GGGAAAGTTAATTCCATTAA
TAACCCCAACCCAACATTCG
CTTAATCAAATTATCCATGA
TTTAATTAAATTAAGCCAAA
GTAATGTAATCAGTTACAGA
AGCTCCTAATGCCCATAGAG
TGACTCATTAATTCACTTAA
AAGTGATTGAATTAATCCTT
TAATCAAATTAAATCCCCAC
AACTGAATTAAATAACGCTG
CTAATTGAATAACCCGCAAA
TTAATTCAATAAGCCACCAA
ACTAATTTAATTAATGCGTC
CTTCATTTGAGTCTCTTACG
TAATTAAATCTACGGTACCC
GCCCAACAACACAGCCCAGG
GACTAATTCAATTATTGACG
CTCCTAACGTTACGCATTGA
CGACAAGTCGAACTTAAATT
CGTTAATTAACTTACACCCA
ACTATCCCAATCTAATTAGA
AGACAGCTGCCACCCCCTCA
ACCTAATTAAATAAACACCC
CCTAATTAAGTTTGGAGCCA
TCTAATTTAATTACCGCACT
TCGGTAATTCAATTAAAAAG
AACCAATACTATAGACCCAT
CCACATAGTGCGCTACCGAC
CTTTATCCAATTAATTAAAC
CTACGCGCCTAATTAAATTA
TTAATTATATTAACTGCTCC
TAATTGGGTTAGTGATACAA
GCCCATATAGATTAATTTAA
AACATAATTAAATTAACGCC
AATCCGTTATTGAATTAAGA
TTAATTAAATTTAGGGCCCC
ATCTAAATTTGACTAATTAT
CGTTAATCTATTAATACGCA
ATAATTAAGTCAATGAAATA
GCTAATTTAATATGGCGTTA
CCAAGTAGACTAATCTACTA
GGAACCTTAATTAGATTATA
TTAAACACAGATTAATTACC
AACTGTAATTGAATTATACA
TGCACACAAGTCGCTGAATC
TTAATTAAATTATGAGAATA
CAGTTAATTAGTTTAAATTA
GATAATTGAATTACATTTAT
TATCGTAATTGTATTATTAC
TAATTCGATTAATCCTTGCC
AGTTAATCGATTCAGCAAGA
CAATCAATTAATTAGTTAAT
CCGCTAACCTAATTAGGAAA
ACTAGCTAATTAGATTAGAT
CGTGATCTAACTCATTTCAC
GCGTAATAGATTAACACAAA
CGTAATCTAATTAGATAAAC
TAATTAAATTAGCAATCTAC
ATAGGGACGCAACCGAGATT
TACTAATTCAGTTTCCCACA
GATTAAATCAAACTAACTTG
CCAACATCGATCCCTCTACG
AGACTACCAAATTGGATTAG
CTAATAATATTACATTCACC
CACGATAATCCACCCAAAAC
CCCTTAATGAAATTAACGCA
GTGAATATAACTCGATTATT
ACTAACTTAATCTAATCCAA
TTGATGTCATCAATTAGGCT
AAGATATCTAATTAGCAATA
AAATGACAATAATGCACTAT
AGATTGATTAAATTTTGTTC
CCAAATTTAATTAATCCCAT
AATGACATCATTCGCCGTCC
TATAATTTAATTACCCCGCC
AGGTCAATCGGATTAACGGG
CATTAATAACCCCACCCTGA
ATCAATAATTAGCTTCCCTT
ACTAAACCAACTTAACGCGC
TAATTAAATTAACGAGTCCG
TCTAATTATGCGAAATCGTC
CCTGAACAGCCAAAGTATAT
ATGAACTAATTAAATTTTAA
TTAATCAAATTACCTCAAAA
TTAACTCAATTAAACCTCAT
AGTAAATTAATTAACCTTCA
CCTGTAATTTAATTTGATGT
GCAATTAAATCAAGCCGAAT
ACTCCTAAAGTTAAACAATT
TACAATTAAATTAAATTAAT
ATCTCTCTCGCTATCGCTCA
CTATTAATTAAATTAAGCAT
GTCGGTAAACTAATTATTTC
ATTAATGTAATTATACTCCA
GACTAATTTGATTAACCTAT
AGAGGGAAACACGCAAAACT
AGGTAATGAAATTAACACTA
TAATTAAATTCCCCATTCAT
AACGTCTTGTTTAATTAGCC
AACCATTAGTTAAATTAATA
GACATCCTTGGACCCTGCAG
CTAATTAAATTACCAAAGAA
ACCCCCATTAATTAAATTAA
CACTAAACCAAATTTAACCA
CGTAACTGAATTCAATAAGT
CCACTAATGCACGCGTATCC
CACAGCAGACGCGCCCCGTT
CACCCGCCAGCATAAACATC
CATAATCTAATTAACCAAAC
GCTAATCGAATTAATAATTA
TTTAAACGAATTAACAAAAA
TTAATTAAATTAGGCCCTAT
TTAACTCAATTGAACTCTAG
TTACAGTAATTGCCACTCCC
AAGCTCCCATAAAAGCGACC
GTAGACCAAATTACATTAAC
CGGAAACGACACCGGCTCGG
GGGTGAACTGACCTCAAAGG
ACGCCTTTTGGTCAAGCTAC
GTAATTTAATTACATAGTAA
CGGAGATTAATCTAATAAAG
CCATTAATCAACTTAACAAC
GAAACTAATTACATTATCCT
CAAATGAACTCAGAAGCTAT
AGTTATAATTGAATTAACGC
CCGCCGTACGGCACAAATTA
CGAAAGTTAATTAAATTACT
GACGACCAAATTTAATTAAC
CATAATTAAATCACCTTACG
GTTATAATTAATTACATTTC
AATCTAATTAACAATTATGA
AAATTAAATGAGCTCCCCTC
CTTAAATATAATTGAAATGA
CCTAATTAAATTTTGCCATC
AATGACCAAATCAGATTAGA
CTAGCGCCCTAATTCGATTA
TTCCCAAAATCTAATAACTA
TAATTATATTACTTCCACAT
ATAAACTAGTTCCCACTCGT
GAATGAGGTTAATCAGATTT
ATAATTACATTACGAGGCAT
ATCTTCCTTAGTTAAATAAT
TAATTTAGTTAGCCCTTGGA
TAACTTAATTATATTTATCT
GTAATTAAATTAGAGGATAA
AAATCCAATTAGTAAAGCTG
ATAATCTAATTACCCGTTAT
GAGCAATAATTAAATTACTC
CAGGGGTCCGCTCCCACCTA
TAATTCAATTAACTAATGCA
TTATTAAATTATATCGCATC
TAACAACAGGACACTCCACT
ATAATTAGATTAATGCCCTC
TTTTTTATCAAATTACCATG
TGACTAATTCAATTATTAAC
CTTAATTTAACATAACAGGA
TCTAATCCAATTATCGCCTT
TTATGATAATTAAATTCAAT
GGCTTAATTAAATTCCAATA
TAATTAAATCAATAATTGAG
GTATCAGCACAATGATCACC
ACTCTCCCATACACCTGCGA
TACTAAATGTAATTAACGAG
CTAATCTAATTAGAGCGCCG
TAATTACATTAGACAAATCA
CAATAATTAAATTAAGGGTT
ATTAATTTAATTAATCTACC
TAATTAAATAAACCTCTTTA
CTAATTTAATTAACCAACAG
ATTTAATTAAATTACCCAGA
ATGTAAGCTAATTACATTAA
GCACCATAATCAAATTAGAA
TACCTCACACCAGAACTCTC
GCTACCTTCAACCGCTACCC
CCGTTATCCTACCTATTAGT
TAATTGAATCATCCATTATC
GCCAGACTAATTAGATTAAC
AGATAAATTAATTATAATTA
CAATCGAATTACCACACGAT
TAATTCGATTAGTATCCTCC
AGATTAACTAATTACCATCA
TAATTACATTAACCCTTGTC
TAATTTAATTAACCTAATAA
CCGAAATCGACACTATAGAC
TATAAGCGCTTATTCGATAA
ATCCCTTAATCTTATTAAAG
GATATAACTCAATTAGTCCC
ACTAATTTCATTAACCTTTA
ACTGTGGTAATCTAATTATA
TTAATTGAATAGCCTTTGTT
CTAATTGAATTAATATTCGA
CACAAATCAAATTTACTTTC
CAACACCCTAGCCAAATCGA
CTAATTTAAATACACCGGCC
TAAATCTAATTCAATATGAC
TTAACTTAATTATAGATAAT
AGTGCAATAATTCGATTAGA
TATCGAATTATTTTCCCTCT
ATAACCCAATAATGTGCAGA
TATAATTTCATTAAGCCGGC
TCAAGAGTCTCCTTTCTCCA
ATAATCAAATTAGATTGAAT
CCCGGTTAATTAAATTAAGC
TGCTAATTTAATTATAATGA
CACTAAGCTAATCTAATTAA
ACGATTGCAAATAAAGACCA
GTAAATTAAATTACGTTGAT
TAGCTAATTGTATCAGATTA
CGACGGTCACGGGCATCGTC
GTTTATAGTTAATTTAATTA
CGTAACATGATTATTGACTA
TCTAATGAGATGCAATTGAA
TCCGATTTAATCAAATTAAA
TAATTCCGTTACAATCAACC
ACCATAATTAATCTACCGCC
CAATCCAATTATCAGTTCGC
TATCCAATTAATGAAATTAG
TAATCCTATTAACGAGCAAT
TTGAACGATAATTAAATTAA
AGTTAATCAAATTTGTGCAC
CATGATTAGATTATGGTTCA
ACCTAATCCTATTAAGCCGC
CTAATCTAATTAGAACTTTT
TGCCATAATTAAATTAGTAC
TAATTAAATTAAGTTCCGAG
ATTGCCGCTACCTTTGTTAC
AAACCCTAATTCAATTACTT
AACATTAATTTGATTACAAA
ACCTCCAATACACTGACCAC
AACTTTAATTTCATTATCCG
AGTAATTAATTATATCACAT
ATACTTGATTAAATTACCTA
TTGGTAATTACATAAGCCCG
AACAACCACGAACCTTTGTC
CCATAATGCTATTAGCAACG
CCACTAATTAAATTATGTAC
AGCTAATTTAATCCAGTTAC
TAATTAGATTACCCTAGAGT
GCTGCTAATTGAATTGTCAG
AGCATTAATTGGATTACCTA
TAATTAAATAAAGCTACAAT
GTAATTAAATTATATCACAA
ACTAACTTAATCAACTATCA
TAAGAATTTGAATTAAGAAC
CTCACACACGTGCAATTAAA
CAACCTTTTATTCAATCAAC
CTGGTATAAATGCTATTATC
CCCCTCAATTCAATTACTGG
TCTTAATCCAATTGATCTAA
AAGTTGCTTAATTCAATTAT
TAATTACATTATGCTCCCTG
CTTTCTCCCCTCCATTCGTA
TAATCGAATTACGCAGGGCA
CAGCAATAATACATTCCAGA
ATGACAATAATTCGATTAGC
GGAAATTAATTAATTATGCC
TTGGGGTTAATTGAATTACA
CTTAATTCAATTACCGACAC
GCCACCAAGAGCCGATAACT
ACTTATGTAATTAAATTATC
AATCAAGTTATTTCATTATT
CTAATGCAATTACCAATTAT
GTTCAATTAATTAAGAACAT
CGCCAAAATCCAATGAATTA
CCCTTAATCTAATTTCCGCT
TGGCCTAACCTAATTAACCA
TAACTAATACTATTAAATTA
CCCTCAGTAAATGATAACCT
CAAATAAACAATGCCAACCA
TGGTAATCTAATTATACCAA
AGTTACCCACGACACGGAAC
AAACGCGATATGAAACGCCC
ACCAGTAATGTAATCACCCC
TAATCCAATTACGAAAAACT
AACTACCTTTGGCAGCCACG
TGTACCCTAATGTAATTAAT
ACCTTACTTAATTACATCAG
ACGGTAATCAAATTACCCAC
AGTAATTTAATTAAATGACT
CGCTAATTCCATTACCCGAC
TCGAATAGATAATCTAATTA
GGCGCCAAACTACGAATGTC
TGTTAAGCTAATCTTATTAC
TTAATCTAATTAAATAGCCA
CAGCGTTAAATCAATTACAG
TAACATGATCCCAATTAATT
CATAACTTAATTACGCACGT
TCCTTAATTACATTACTTTC
CATAACGAAATTTAATTACT
GTAAATGGATTTAGCCCTGC
TAATGTCATTATGTACTCAC
ACACCTTAATCTCATTAATG
AAAATAATTAAATTAATTAC
CATACGCTAATTTAATTAAT
TAATGTAATAAACCGTGCCC
CAAACGAATTAATCTAATTA
GTTTATTAAATTAATCGATC
TAATTACAGTATTATACAAA
TTAATCAGATTATTGCCATC
CCTAATACAATTACTTTATT
TATTTGATTATCGACAAGAG
ACAGCGCTAATTCAATTACC
GAATAATTCGATTACTAGTA
AACCATAATTAAATTAAATA
ATAATTAAGTTAACTTCCTA
CCACGATCAATTAGATCAAG
CACACCATAATCGAATTAAC
AACGCACAACGTCACTCTTA
CACCCGTTAATTAAATTAGC
TAATTAGATTTTTGGCAATT
ACCAGAGTAAATCTAATTAC
CCACCGTGCCGACCTAACGA
GCCTAATCAGATTAAAGGGC
CTTATTAGGTTACCTACCTG
TATAAAATTAATTAGATGAT
GTGGGTTCAAATCAAATTAG
TAATTTAATCAAACTGAAAC
GTACCTTAATTGAATTATCG
CACTTCCCCTCAACGCCCTA
ACCGTCTGATTAATTATGGT
TTATAATTAAATTACCACAC
CTAATCTACCAATTACTCGG
GATTAATAAATTAAATTATA
ATTTTCTTTCCCGATACCTG
AACTATATCAATTACCTAAT
AGCCATTAATATAATACCCA
AACCCTTAATGAGATTAAAA
GTCAATCTGATTACCCCGCC
CTAATTACATTAGTCCACCC
TAACATAATTTAATAACGAA
CATCTTAATTACATTAACCC
CCCAATAATTAAATTATACC
CACCCAGTCACTACACTCCG
CAATAATTGCATTAACGGAC
CACCGTTAATTTAATTAAGG
CACCCATTGAATTGAATTAT
TAATAACTAATTGCATTAAG
GCAATTAATCAAATTATGGT
GTTAACACTAATCTAATTAT
TATTTAATTATCGACATAAG
TTTAATCCAATTACGAATTA
CAGCCCACACAACGCATCAA
TAATTCAATTACCAGACCCA
TAAATTAATTAATTGTACCA
TTAATGTAATTATGGACAGG
TAACCGCTTGATTGAATTAT
CCCTAAATTGAATTAGCACC
TGTTAAATTAATTTACATGA
TTACTAAACATTAATTACCC
AATAATTTAATTAGGCACTA
TAATTAAATTAGATGATCAC
TAATCCGATTGTGGGGAATC
AAGAATCACATTCGACAATC
CGTATTTAATCAAATTACCC
GTTAATTAAATTAAGTCTGA
CTTAATCGAATTAAATATTG
TAATGCAATCAAATTACAGG
CGAAATCAAGTAATAAATTA
GACTAATTTGATAACATTCA
GTCCTAAAGATCTGACATGC
CCCAAGACTACCGCCAACAA
TACCTAATCTAGTTAGGGCC
CCGTAATAATCTAATTTAAT
TAATTGAATTAGCGCCGCTG
AACTAACCTGATTACTTAGA
CGCCACCAATCCCGAGATAA
GTAATTTAATTATCATTCCG
GAGTAATTAGATTATAAGAC
CCAAACCTAATTAGCAGCTA
CATGTATTCCAAATAGTAAT
GTAATTCAATTAACAGTGCA
GTAATTTAATTAGAGCAACT
GTTGATCGAATTACTAGACT
AATAGTTAATTACATGATAG
TAATTTAATTAAATCACCAA
CCGTCCCGCTACTCCCGGAT
GATCATAATCTAATTATACA
CCCACCACGCGATTACAACG
CATTAATAGCATTAACTAAG
GTTAAATTAATCAATTAACC
AAACGTAATTAAATTACGAC
CTAAACGCGCCCCACAAGCG
CCCATAATCGGCTTTAGCAC
TAATGCAATAACCCTAGACT
TAACAGCCCCAAACCAGCCC
ATAACTTAATTTTGAAAAAG
GTTACCAATTATTCTGAGAC
ACCTAATGGATTACACCGAT
TCCAAGCTAAACAACGTTTC
CTAATTAAATTACACCCCAC
CGGCTAATCTAATTATGCTT
AATTTATAATTAGATTGAAT
GCCAGAAATTTGATTATATA
CAACCTAATTAACCCTCCAG
CCTTAATTTGATAATGACGG
TTAATTGAATAACGTTTCAC
CCTTAATTAAATAACGCCTC
TAATTGTATTAGATTCCCAC
CTTAATTAAATTACTTGAAG
CCAAATTAACTTACCGCTGG
TTCGTACATCGGCAGGCACT
ACTCAAATCCTAATCATTAA
CTTATCCAATTATCCCATCT
TGATATAATTAGTTTATAAT
GTTATAACATAACCAGTCCT
AGTTAATTTGATTAGCCCAA
TCGAAAATTAAATTAAGCGA
ACGACCATCAACAACTGTAC
TACTTAATTAGCCCACATAT
AATTAAATTACAGACTTCAC
GACATCCTTAATTGATTTCC
TCACCTTAATCTAATTAAAA
TGTAACTTGATTAATTGCCT
GTCTAATTAAATCGAATGAC
CCATTAATTAAATTAAATTT
GACACTAATCTAATTACTCC
TACTAATTAAATAAACCAAC
TTAATTCGATTAATGGCAGC
TAATGTAATTATGTCGTAAA
ACTCGCCTAATTAGAATTCA
CCCAAATGATAATGTAATTA
TATACACATAATCCAATTAC
ATAATTAAATTAACTAGTAA
CAGCACCCCCTGACTAACAG
GTACGGACTAATTCAATAAT
GATAATCTAATATCTCCTCA
TTCCTTCATAAACTAATTAG
GTCCGACCAATCAGATTGTC
CCAAATTTAATTTCCTGTCT
CTATAATTGAATATCACGCC
TTCCAAACGAAACCTTATTC
ACATGGATCGAACTGCACCC
CCATAATTGCATTATCCATA
TAATCTTAATTAAATTATCC
TAATTAAATTATATGACAAC
CCACGACTAATATCATTATC
CACATGCCCTCCTCCCAAGC
ATATTAGATTAGAGAATCTC
TTAATTGAATTAGAGCAAAT
CAATTAATTAGCCATAAACA
TGATTAATTGCACATGCAAC
TGAGGATTGATTCGATTACG
GTAACTATTATGCGCCAACG
TCCTTCACACCTACATCCAC
ACGTTAATTAATTTATAAGA
CTAATTAAACTTATACTGCC
AAGTTATATAATTAGATTAC
ACAAATCAAATTAAGAGATA
CCTAATTCAATCAGACGCCA
AAGGCTCGGTCTTAGTGCTC
CCCATAATCAAAATAGAATA
GTAATCTAATTTGTTGCACG
CCCCTAATTTAATTAGCCGT
GCAACCTAATTGGATTAAAC
ATAATTAGATTATAAGCCTG
CGTAATTAAATTAGACCGCA
TAATTAAATTACTAAACCTA
GAGGTAATAAATTACATTAA
GCTAATTAAATTGCCCACCT
ATCTATATAACTTAGTTCTA
CATAAATTAATTCACGAGTA
CCTATCACCTTATAGTTAAC
TCCGGGAACGACAGAGAGGG
AGAAGTAATCTAATTATCCT
TAAATTCAATTATTTCAGAC
TAATTGCATTATGCTGCGAT
TACCAGTCCCCAGCTATGGC
TGATAGATGGAATTACCCGG
AAATATAATTAACCATTACA
AAATAAGATTAGTGGATCCC
AGTAATTCAATAACGCAATG
TCATACATAATTTAATTAGG
AACCCTAAATTAGATTAACT
CCTAGTTTAAGCGAATTGGT
GTTCAAATAAATCCAATTAC
GATGTCCAGTTGGTACCATT
AATAGTTAATAAAATCAACA
AACATAATTGAATCTAAACC
TTTAATTACATTAACAGGGT
TAATTAGATTATGTAAAAAC
CTAATTGAATTAATTTGCAT
TAGGAGCTTAATTCCATTAA
TAAGTTAATTAAATTACTCC
ATAATTGAATTACGTCTCCG
AAATTAAATCACAGCCCAAA
CTTAATTAAATACCATACTA
ACCAATAATAGAATTACTTA
GATGATGATAATTTGATTAG
AGCTAATAATACATTACACG
CCTCCTATTAATCTAATTAG
TAACCTGATTAATGGGCCGA
GCTAATCCGATTAACGCCAA
CTAATTAATTAAATTATCGT
AACGCTAATTAGGTTACTTG
CTATTAAATTAAGAGACTTC
CAAACCCACCGACCCTGACG
TGTAGATTAATTAACTTATT
ATAAATTGAGAATCCCTCAT
ATGAGTTCTAATTCAATTAA
GAAACTAGATTACGAGATAC
CAACTGATTAGCACATCACC
ACTATTAATTACTTCAAGTA
GGCGAGACGATTCCAGTCTG
CCCTAATTAGATTATCTCCA
TTGATTTGATTAACACCCAT
ACAATTGAATTAAATAATAG
TTAACATAATTAATGTCTTT
ACCTAATCTAGTTACACACT
ATAATTTAATTAACTATCCA
TTAATGGAATTAACACCGCA
CCTCTAATGGAATTACATCT
ATTTAATTAACCACCACTCC
CCATAATCGAATAATTTATT
GATAATCAAATTCGATTAGC
ACTAATTGGATTATATGTGA
CCCCATTTCTGTATAGGCGC
CCGTAATCTAATTACTCCCT
TGTGATGAATTAAATTACCA
CAAAATAAAATTTATCACCC
TTCACTAATTAAATTACGTC
TAACCTTAACATCATTAGAC
GTTAATTAGGTTACTCCATT
TTATAATGTAATTATTATTT
CGTGCTTAACCAAATTAAAC
TATAATTAAATTAACCCTCA
TAAATCCAATTAGAATGCTG
CATAATTCAATTAGGTGACT
CCTAATCCAATTATGAGAAA
TAATTGCATTAGACATGCTT
CAGCAAATTCAATTAACTGA
ACTAATTAATTAACCGCATC
TCTTAATGCAATAATTAAAC
CTAATTAAATTACAATCATT
GAAATTCAATTACGGCACTA
AAATTTAATTATCAATACCA
AAATTAATTAGGAAATTGGA
TAAGTCCTGATTAATGAGCT
TAATTCAATTAAACGGGATC
CCATAGTTAATATCATTACA
CTCTAATCTAATTACCTTGA
ATATTCAATTACGTATTTTA
ACAAATCCTATTAGATTACA
CAACAGGCTCAATCTATTTA
CGGAGCGCCATCCGCAATAT
GTAATTAGATTACCTCCACA
ATAATAGATTAGAATAACAT
CTCTAATCAAATTAATAATC
TTACTTAATTATTCAAACTG
TTAAATTTGATTACGCACCC
TCTAATTAAATTATTGCGCT
GTAATGCAACCAATTATCGC
AAGTCTAATTAGATCTTTTA
CCAACCTATACCATCACATT
GGATAATGTACCCTAATTTT
TCATTGAATTAACGATTTAC
TAGGGCTAATCGCATTAAAT
TAATCTAATTAACGGACTCC
TAATTATATTATGAGGTAAT
CTGTGTTAATCAAATTTGCT
CTAATTAAATTACATGACCA
CATTAATTAATTAACAGGCG
CTTAATTTAATTATCCCCCC
CCGACAAAAGGCAATAATCA
AACCAATATTCAATTAAATG
AATCTTATCCAATCCACTTA
CATGAACTTCGAACGACAAC
ACAACAACATTCAAAGTAGA
TCGACTAATGTAATTATACA
CACGTAATTCGATTAGCTGC
TTATTAAATTTAGGTTCAGG
TAGTTAATTAAATCAGCTCC
AATACACCAATATAAATTAG
CCATAATTAAATTAGCCTAT
GTTAATCAAATTACACTCGC
AAATTAAATTAACGTAGCAT
ACTAATCCAATTAGAGTAAT
CCAATTCAATTACGCTGAGA
CCTTAATTAGCCTACTAACA
TAATTTGATTAGCTCAGTCA
CGGCGTAAACGTAATTATTG
ATGCGTTTTAATCCAATTAT
ATAACTTAATCAGGCCTCTG
CTACTGTTAATTAAATAATA
CCCAACTTAATTCAATTATA
AACCCATAATCTAATTAACT
CGTTTTAATTAAATTACAGC
TAGGCCATAACCAAATTATT
ACCCTCCGCCAATTCATGTA
CTCCCTAATTTAATTAAAAC
GAGCCGTAAATTGAATTAGC
CCCATAACGGCCACCTATTA
TTAATTCACTTATTTGTCAA
TAACTTTAATTATACCACCT
TATACCTATTAGGAGAAACA
TAATCTGATTAAAAGGAAGA
TATGCCCCCCTAAATTTGCA
TAATTGAATCACATGAATGA
CAAATTAAATTTAATCGGTA
GATTCCCTGAATTAAATTAA
CACCATTAATGCCATTAATT
TTAATTAAATTAAGAATCTA
ATAATTAAATTATGACAGTA
TAATACGTTTGATTACTTCG
TTACACTAAGCAACTTATTG
CATGACCTATTAACTCCCAA
AGAGATTGAGTGGACGCCTC
TCGCATAAATTTAATTAGCA
GTAACTTAATCGAATTATTA
TAATGGTTCATACCCAGCCT
ATGCTCTGCGCTAAAATACT
TTAATTAAATTATGACTCTA
TCCCTTAATTAAATTTCCGT
CAGGCCCCCAGGAAACTGAC
TAATCTAATTAACTTGCGTT
TAATTCAATTAACCTGAATA
AGAAATTCAATTAATAATTA
CTGGGAATGCACCTCCTGGA
CAAAATTAGATTGCCGATTA
GCCTGTAATTAAGTTAATTT
CTAATGCACTTAACACACCA
CACGATTAATTAGATTTACC
TAAATAAAATTAAACCGTTT
CCATAATTAAATTAATTGCG
GACCTTACGACCCCCCTACT
ATACGCATCCAATACCTTGA
TTAATTGGATTACTCTACCC
ATCAAGCTAACACGCCATTC
TTCAACCCGAACGCCACAGC
CCAGCTCAGTAATTAAGTTA
GATAATTAAATTAAGGCTTC
ACTATAGTAATTAAATCATT
ATGATAGATTTATGTCACGG
TAATTGGATTACATTGTCGA
TTTAATTTGATTACCTTTCC
TCTAATCCAGTTACTACCAC
CTAACATTAACCTAATTATC
TGTTTAAATTGATTGTATTA
GGACCAAAATTCAATTCACC
ATATTAAATTACACGGACCA
GAATTTAATTATCCGAAAAC
ACTTGATTAAGTCAATCTTC
CCACCCTCAATTCAATTACG
CGCAAATTAACTCTAGTTAC
TCTCATAAACTAATTATGAG
CTCATAATTAGATTAAACGA
AATCAACTTATTAAAATATA
GACTACCGAATCGAGTAATG
TAATACCAATACATGGACAC
TAAAAATCAATTCGATAAAC
GCCAAGCGGCCGAAGAATGA
TTAATTAAGTCATTGATTTA
ACTGATTAATTGGATTAAAC
ACTAATTACATTATTGGCTC
CTCGGCCTTAATTTAATTAA
AGTAATTATATTACCCCACC
TTAATTACGTTACGACGATG
CTAATTATATTAACAAATTA
GCATCATTACTCCAAAGGAT
CTGACTAATTTAATTAATAG
CGGTACACCTTCCAAGGCCG
AATTCGACCCGCTTCAATAA
CCGCATTAATCCAATTACTT
CGAAATTAAATTAGATTTTA
GCTGAATTAATTAAATTATA
GATGCCAAGGAACTGCGTGT
TAACTCCGATGACTTAACAC
GTAATTGAATTAGAAGGCAT
GCTATTAATAGATTAATTCT
TTCAAGTAATTAGCTTAACT
AAGCTTAATTGAATTACATG
CAACTAATTAAATTAGGTCA
AGCCAAATTAAATTAGGCAA
CCTTAATTAAATTAAATCGT
TATCCTAACTAATTAAACCT
GAATACCTTAATTTCATTAA
AGTACATTCAAGTCCAATAA
CCGCGACCATAATGGAGTTG
CAAATTTAATTATGTCATAC
GCTAATTAAATCAGATTCCC
CGTAATTAGATTAGTCGTTA
TGTAATTTAATTATCTAAAG
AACTAATCAAATAAGGCACG
GCCGTAATTTAATTACTCGA
CAAAATTAAATCAACCAGTT
AATCAAATAAATTAGATTAT
GTAATCAGATTAAGACACAA
CCTAATTTAATTAAGCATAC
ATGTTAATTTGATAATCGCA
TATCACTCTAAATCACCTAT
CGCGCGGATAATTCTATTAG
GAACCCGCTAATTAAATTAT
GTTAATTAAATTAACAACTC
CTCGCTAACAGTAGACTCGC
TTTAATTAAATTTGATAAAT
GCTAATCGCATTATCGCCAT
ATTCCACCCCCTCATTGGGG
CTAATTAAATTACGTGAATG
GCGCCCTAATTCAATTAAAT
GGCAATAATCAAAATGCCTA
TTAATTAATTGATGGGTACT
CCCAAATTAAATTATTTTCA
ATTAGTAATTGCAATAAGAG
ATAAGCAAATAACTCCGCTA
GTTAATCAAATTATGAATTC
TCGATTACTGACATGGCAAG
TATTCAATTGTTGACCCCTT
ATCAGCCTTAATTTAATTAA
ATTTCTAATTGAATTATAAT
CAGAATTTGTTGCCTCCAAT
CATTAACTAGATTATCAAGC
ATCTTAATTAACCAACAAAT
GTAATCCAATTAGATACGCC
CTAATCGAATTAGTGCTCGC
ATACTAATTCAATTAATGCC
ATTATTTAATTATACTATAC
CACGCTCGACTCAACGACAC
GGAGGGCATTACTCCCTCAC
ACTCATTTAATTTCATCACT
AACTTACGGTCCTGCTCATA
TTAACTCAATTAATGCCCCC
TACACAAATTTTGGAGTTAT
ATGCTAATTGAATTAAGGTA
AATAATTGAATTACACACGC
CGCCCGACCCTAATTAGTTT
CGCTTAATCTAATTACAGGT
GCTATTAAATTATCCATTAA
TCATTACGATTATACCCTTG
TATCCCTCCCGCGCCCCCCC
GATCTATCTCTCCGCTTACG
CCAAATCTAATTAACTCCAA
AAAATTTGATTAATGAATTA
ATTAATTGAATTACGTCAAT
CATCGTAACTACTGCTCCAC
ATACCCTGCGACCCCGCAGC
TCTAATGTCATTAATTAGTT
CGACAAAATCGAATTAAATA
TCAAATCCAATTACCACTTT
ACTCGCAAATTGGATGAAGC
GAACCAGACCACATGCACTA
CGCGAGAAATTAAATTAACT
ACATAATCTAATTAACTCAC
TAATTTAGTTTACCTATAGA
TTAATTAAATCAGGCCTGCC
CTAATTGAATTAGCCCAAAG
CCCCCATTAATCGAATAATC
ACAGACCAAATTAGACCCCC
AACCTAATTAAATTAAACTA
CTTAAATTACGTGATTTCTC
ACGTAACTATGTGATCTCCG
CATAATACCATTAATCCATT
AACTTAATTTAATTAACAGC
CGTTAATTAAGTTAAAAGTA
CATTGATTAATTGTATTACG
TCCCTACTGCAAAACAAACG
CCTGTAAATCTAATTTAACA
ACCAGATAATCTGATTAGCT
CAAATTAAATTATAGACCTT
AATATAATTAACTCCTGGTC
CCTTCAATCTAATTTACTAC
GACTTGAATATTTAATTATT
ATAACTTAATTACACTAAAA
CACCCTTAATTAGATTACTA
TTATAAAATCAATTAATACA
TTAGCATGACCCTACCGAGT
ATTAATTAATTAACCACCAG
CTAATTAGATCAATCCAATC
TCTAATTAATTATATAGCCC
TTAATTTAATTAGATTGAAA
ACTTAATTAAATCGGGCCCC
AATCACCCTAATTCAATTAC
TCGAACATAATTGGATTACG
CAAAGCTAATAAGATTACGC
TTAATAAGTAATCCACTTAA
CAAATATAATTATAAATAAC
CTAACATTCCATTACCTCCA
AGTTAATTAGTAAACGACTC
CCTACTATCAATTCAGATTG
TTAATTAGATTAGCTTTGTG
AGAATAATTATGTTTTCTCC
ATCCATTAATCGGATTACCC
ACTCATGCGCCTAAAAAGAG
AGCTAATTAACGACCGCAAC
ATAATGTAATTAATCACACC
TATTAACCCAATTACGGGCG
AAATTAGATAACAGAAAGAA
AACTACGAGCTGCCCCGATG
CGTAATGGGATTAAGCCCTG
TCGCGTAAATTGCATTAATA
ATGTAAATTACACCAACCTT
TTAATCCGATTATCGCACCC
TATAAACATTAAATTTAATC
ACTTGGAGAATCGCTATTAC
ATACGTGGAATCCCAATTAG
GGTAGACCAAATTAAATTAG
AATACTAGTAATCAGGTTTA
TCTTAATCCAATTAGGACGC
GTTAATCTAATTATCATTTC
GATAATTAAGTTAAACAAAA
AGCATACCGCACCTTTGGAG
CCACTAATTCAATAATCAGG
GCGGCATATACGTTCATAAC
CGTTAATTTAATTATCTGCG
CCTAATTTAATTTACCCACT
AAATTAATCTAATTAATCAA
CTAGTATATTAAATTATTGC
TAATTGAATAATTTAATTAA
TCATATTAATTAAGTTACCG
ATCTAATTAAATAAGCAGCG
GTAATTAGATTACAGCTGCA
CGGAATTAACCGTAAATGTA
ATGTAATGCAATTACAAAGC
TCTCGATACAATTGAATTCG
TTCTTCCCAGCATCATCAAA
CGAATGTAATTAACGTCATC
CTAATCCAAGTATGTAAATA
TTGTAATATAATTAAACTAC
AAATTAATTGACAATAACTA
TAATTAAATTACCACACCTT
CCTAAATCTAATTATCCGTA
GTGCTACAATTAAATTACGT
TTCTTTCGACGTCCAAGGTC
ATAATCCCCACATCGTACTC
TAAACTAATAAGTGTATTTG
ACCTACCGTGATACTAAGCA
TTAATTAATTTAATTACCAC
TTCAGTTTAAAACCCAGCTT
TATTTAATTTCCAGGCCAAC
TCTCATTAATTTAATTAGGA
TAATTAAATTATACACGCAG
TCGCCAACTAATTGAATTAA
ACCCAATAATCGAATTAACC
TCCTAATCAAATTAAATAAT
GAAACAATCAATTAACTGAC
ACGCCATAAACGCAATAACG
TTATTCTGATTAGTATGACT
CCATAATGAAATTTGGCGGT
ATCCCATAAATATAGTTAGA
ATTAATTAGATTGATTGATT
TTATTTAATTAATTGGCAGT
TTAATGAGATTAAATAAAAC
AAATTTAATTAATGGATTAC
AGGTTAATTAAATTAACGTG
TCCTAATCAAATTACGCTAC
CCAGTAATCGAGTTACAGCA
CCCCTCACAGCATGCCAGAC
TACGTTAATTACATTACGAC
TCTTAGTCAATTAGTTTACC
ATGAGCTAATTAAATTAGTC
AGCTTAATTACATTACAGAC
TATTTCAATTAAACTGCACG
AGACAAATGTAATTACCCCC
TAGTTGATTAGAATTAGCAT
CTTTCTAAGATATTAAATTA
CCCTAAACCTAATCTAATTA
TAATTGGATTAGCAAGCCAC
TTAATCGAATTAAATTGACA
AGATAATTAATTAAGTATAA
TAATTAAATTAAATTATTAG
CAAATTTAATTACCGGCGAG
TCTTAATTAAATTAAACAAA
CCACAATCCAATTATATTGC
GCAGACAATGCGATTAATCT
AGTAATCAAATTAACAAGAC
GCACCCACTTTAACGTTGTA
TAAATTTAATCAGAACGTAC
GTGCACCCTAATTAAATTAA
TAGTTAATACAATTATGGCT
CTAATTAAACTATTAAATTG
CACATTAGTTATACAGAAAA
TTAATTAAGTTACAAGCAAA
CACCTAATTAGATTACGCGC
TGAATAAGTTAACTTAATTA
AAATCAATTAAGCGCCTCGC
TAAACGCAATTAAATTATAG
TAATCCAATTAATCACCAGG
GTAATCTAATTAGCCAGGAA
TACTTAATTAACAGACTACC
TAAATCACATTAACGGGAAA
TAATTTCATTAGCTAGCGTA
GCATAATTAAATTAATCCGC
TCACTAATTAAATTATACCG
TAATATTTAATTTAATAAGC
TCTAATTAGATTAATCCCAC
TTATTCAATAATCAATACCT
AAGTGAGTAATTGGATAATT
AGAAACAAATTAAATTACCG
ATGGTATTTAATTAATTTAA
AAACGTAATAAAATTCACGA
CCTTAACATAATTAACCCCG
ATATAATATAATTATAAATT
AACGCGATGATTACATTAAA
TTAATCCAATTAAGCGTTCA
TAATTTAATTAGAGAGACGT
TAATATAATCAACGAAACAA
TGCTATTCAATTTAATTAGC
GATCAATTGAATTAAATCGT
CTCTCCCAAATTCCATTATC
CGTTAATTACATTACATATG
TTATAATTAACTTAGCGCAG
ATAATTAGATTACGGGAGCG
AACCTAATTACATTATCGCC
ACCACTTAATTACATTAACA
CCATTATCAAATTAAGTTAC
CAACTATTTAGATCCTCACG
ATCATAATTAAATTATAATG
TAAATTTGATTATAAATACT
AAGATCTATAATTCAATTAC
AAGGAGCTTATCGCATTATT
GTAATTTAATTGCTTGATGA
TCTAATCTAATACCATGAAT
TAATCTAATTAAACGCTTAG
CATTCCATAATTGAATTACC
GTGCTCAATTAATTATTTCC
CAATTCAATTATGAGGGGTT
CTATAATTAAATTATCCGGT
AACGTATAATCTAATTAGCC
TCTTAATATGATCAAATTAG
ATAATCTAATTACCACGAAT
CCTGACTCAATTAGATTACG
AAAGACAGCATGCGCTATGT
CGGAAATTTCATTTGCGTTA
AACCTAATTAACCCACCCTT
TTTTACATCTAATTTGATTT
ATTAACTTAATTTTCATAGG
TTAATCTAATTAAGAGATAT
TAATTGAATTACAAAGATCT
GATTTAATTACAACTTAACA
TAACCTAATTAATTTGCCCG
CATAATTAAGATTTTAACGC
AATAATTAGACCTCCAAGCC
TAATCATATAATTAGATTAG
CCTAAATCATCTCATGCGCT
TATTGTTGACATCATGGAGT
ATACAAATAATCAAATTACC
ATGTTAATCTAATTAATAGT
CTCCGTAGACTAGGGCTTAA
GAAGATCTAATCAAATCATC
CATAACGCTAATCTAATTAA
CTAATTAAGTTATACACAAT
TACAAAATCAAATTAACGCC
TTCCAATCTGATTACAACTA
ATGCCCCTGTCGCAACCACT
CTAATTAGATTACCCTCCCA
TAATCAAATTACATGTATGC
TAATTATATTACTCAAAGCA
CGCCGTTAATCTACTTTCCA
ATAATTAAAATAAATACAAG
TCACTCAATTACATTAAGAT
TTAATTACGTTAATTAACGA
GATCTAATTAATCACATTAA
TAATTGGATTAGCTCCTGGG
TCCATAATCCAATAATACAA
AAGCCATTAACTGAATTAAA
AATCTAATTAGATAGCTTGA
ATCTAATAATTAAATTTTCC
GATTTCTTAATTGAATTATA
TCAATAGATAACTAACCAAC
GCAAATTCAATTACTCATTA
TACAATTAAGTTCTAACCTG
TGCGAAATAAATTTGGCCGT
CCGTTATCTCATCTGTGTTA
CGTACATAATCGAATTATAC
CCTTAATCATATTAAAGCAT
TTGTGCGACCTCACAATCAG
CAAATCAAATTAACACGACG
TAAATCCAATAACGACATCC
TTAGAATACAAAAGCAAACA
AGTCCAACTTATTCAGTTAC
CGCTTTAACTTAATTATGAA
AATTAGATTATTCTGTCCGA
TAATCCGATTACAGCGCTCG
TATTAAATGCTATTACTGAC
AAATACTTAACCCAATTAGC
GTTAATTAAATTACCTTTTT
CATACATAATAATGAATTAA
CATTAATCCAATTAATCGAA
CCACTATACAACTTCTCAAC
CACCTACTTAATTTCGTAAC
TAATTTAATTCAATTATAGC
CTCAATTAAATAATAACACG
CTAGCTAATTTGATTAACCA
ACTAATTAAATTAGCAGCCT
CCCGTGATGTAGTTGAATTA
GTCACAATCCAATTGAATTA
ATATTAAATTAACGTATTGT
CAATTAGATTAATACAGATG
CGTAATTAAATAATTAGTCC
ACACTTGATTTAATTACACG
ACCTAAATTGACTTAATTAA
TTAAACTAATTAGTACACTA
TTATCCTATCAAGGCATAAC
AGATTACAACAACCATCCAT
TAAATCTTATCAAACTTATT
CTTAATTATATTAACCCAAC
ACCTAATGGAATTAATTCCA
TGATGTAATTAACGACCAAG
CTAATTTAAGTCTGAACACT
AATCACATTATGACCTAATT
ACGTAATCTAATTACCGTTT
GCAGATAATCAAATTCCAAC
TGCAACGAACCCTCCTAACC
TTAAACTTATAACCTTCTCA
TTAAGCCCCCTTTACACCCA
ATAAGTGAATTAAATCATCC
GAAATTACATTACCTTCGGA
CATAATTGGATTAACCTGAC
TACCCAATTTAATAAAGAGG
ATATTTCATTAACGGGAATT
ACCTAATCAAATTACATAAC
CGGTAGCAAAAACTGTCTAC
GAATCAATTAAGGTAACTCG
TTTTAGTAAATTACAGTACA
ACCTCATCAAATTACATTAA
TCCGTAATTAGCTTAGAGTG
GAAATCCAATTAACTGGCAC
CAGTTAATTCAATTTACCCC
ATGCTAACCCTAACTGGCCC
AAAAGTGTTGCAGCTTTCGC
TTGTACGTGTGCCTAATCAA
ATAAGCTAATTAGATTAAAA
CGTTTAATTACATTACCTGC
GTAATTCTATTACACACAAA
ACGTCAGCCTACACGCGTGA
GCTAATCTAATTAAATTGAG
CACTAATTGGATTACAGGTG
TTGCGAATTAATTGAATTAG
TCTTCTTAATTAAATAAGAA
ATAATTCAATTAGATCTTTT
TTAATTGATTAAATTGCCCG
GTGTATTGAACTCAATTATT
GGTAATTAAATTAACGGTAT
CGCTAATTACATTATCGGAG
CCCTAATTAAATTATTTCCA
CACTAATTCAATTAACTGTC
TAATCGGATAATTTACCACC
GCCTAACTCAATTATTACAA
ATTTAATGGACCCGGCCAAT
ATCTACCCCAATTCAATTAG
CACTAATTACATTAACTGAA
TGTTAATTGAATTAATGCCT
TCCGGTAATTGAATTAGTCT
TAATTGGATTACCCACGATC
TATATTAATAAGTTGTTCAA
TATCCTAATTAAATTAGTAG
AATAAATTAGATTATGTGAT
TTGATTAATTCAATTACAGC
TGTAATTAAATTACATTCAC
CTAGTTAATTTAATATATGA
GAACCGTAACGTAAATGCAG
AGAATTACTTTAATTAATTA
AGTTTATTTAATTACACGTG
ATTAATTCAATCAGTTTAAG
CATAATTGGATTAACTTGCC
TTAATTAAATTATATTCCCC
TTAATCCGATTATAGACTGC
ATAATAATACCGCGACACCC
GCTCTCTGGCCTACTAGCAG
ATCCAGTTAATTACATTAAC
AGCGGGAACCGCGCGCGATA
GACAACCATAATCCAATTAG
TTTAATTGAATTATCTGACT
CCGGACAATAATTAGCCGCA
CTATGAATAATCATATTAAC
TAAACTAATTACCCGCGAAC
ACTTCGTTAAATTGATTCTC
GACTAATTAAGTCATACATT
TGATCAAATTATCCCTATAT
CACCCCCTAATTAAATTAAT
CCCTCGATAATTCAATTAAA
TACGACCATCTGAATGACCG
GTTAATGGAATTAATCGCGT
TAATTAAATTATTCCTCATA
AATTAATTTAATTAGCCAAA
ATGATGTAATCTAGTGTACC
CCACATATCCTAATTACCCA
GGAGACTAATTACATTACCT
GCTAATAAGTTAGACGTGGT
GACAGCTAATTGAATTATAT
TTGTTTATTAACCCTAGTCC
TACCCTAATTAAATTACGGA
ATAATCTAATTAGTATTATA
CTAATTAAATTATAACAAAC
GCCGGAATCACTTAATTACC
TATAATCCAATTAAAAACAT
ACTCGCTAACCCAATTATGC
TATTAGGGATATATTCATTC
GCACTAATTGAATTAGTGAG
AAATCTAATTTGATTATGTA
GTTAATCTAATTACATGTTG
GGTTTCTAATTAAATTAGCC
CTAATTAAATTAATTACTCA
CTCACTATTGACGCCTCAAG
TAATTAAATTACAAATCGAT
ATTGATTTAATCTGATTATC
ACTAATAGAATTACTACTAC
TTAATCAAATTAACACGAAA
CGATAATTTAATTACCGACT
AATTAAATTCCGTATTGTTG
ATTACTAAACTCAATTTACC
CGAGCTAATCTAATTAACGT
AGGAACGATTATTAGCCGAG
TGCAATTAAATTGCCCCGGC
TGAGCAATTTAATTAGCCTT
CAGACGGTAAACTTAATTAT
CCACGGTTAGTATGATTACG
AATCAAGCTGATGTAATTAC
TCAAACCTAATTAGCTGCGA
TTAATTAAATTATGGATCTT
TTCCCTCCATCTGTGATTAG
TTAATGGAATTATAGACGTC
ATAAAATTAATTACATTACC
TGTAATTAAATTAGTTTACG
AAATTGGCAAACACTACACC
GTTATCGAATTAACCACTAC
AAACCTACTACGACTTTAGC
ATTGTTAATCAAATTTGTCC
TAGTTAATTAAATGTCACGC
TAATTGAATTAAACTCAACG
TTAATCACATAATTACTACG
ATAAATTAAATTGCATTACC
GAGTTACCTGGTCTTCCTAC
TAGTAATTAGATCTGTAAAC
TACTGCCGAAACCACGTACA
TAATTTGATTAGGTTCTACA
CTGACTCTGCTCTAACTGTC
GTTAATTAAATTTATACCCT
CGAAGGCCATAAACCCTACG
CGGTAACTAATTAACCACAT
AATAGATCTAATTAGATAAC
GGTAATTATATTAAGCGCCG
AATTAATTTATACTGTCAAA
ACGCATCCACAGCGCAACTC
GGTTTGGCAATTACTCACCC
TCTGATTAATGAAATTAGTA
TTAATTGAATCACTTCCCGC
TAAAAATACAACCATGGAGC
GATTCACCCGGCCGTCCTTC
AACACCACACCAATCGCCCC
AACAAGCCAGACCTTCAATG
AGTAATTAGATTTAAGTAGC
GGTTAATTAAATTACGGTCT
CAGCGTAACCCTAACCAACT
CACGCCGTAATTGAATTACA
GCGTGCAGTTAATTAACTTA
CACGATTAATTAAATTAAAT
AGCAATTAATTAAGCCTACT
CTAATCAAATTAATCACGGA
CGTTAATTAACTTATGCGCA
ACATAAGTTTAATCTCCTGG
TTAATTAAATGATCACTAAG
AACTTAATTAGATTTCGAAA
ATAATGGAATTAACAAACGA
CTTAGAGAATTAATTGCTTA
CGCTCATAATTAAATTATAC
ACCTAATTTGATCAATTAGC
GATATTCAATTAGCATATAT
CCTGATTAAATCATGCTCTC
TACTGATTGAGTTACCACTC
GAGTCGCCAATCGAATAAGT
ACAATTCAATCAACAATAAC
TTAAGTAATTAAATTTCGTC
TTCCCTAATTAAATTATACT
ATAATCTAATTACCCGGCAT
ATAATCTAATCCAGGCTATC
ATGTTCATACATTAACCAGC
CTTAATCAAATTAACCCACA
TAACCGGATGCAGATAAAAG
ATTCTTTAACTTAGTTATTC
AACCTAATTAGATTAAGGCA
CACGCCATATTTTGATAATC
TAATCGGATTAAGCATCTAC
GTAATTGACTTATTCCGCGT
AGAATTGAATTAAATTATCC
AATTGTTAACTTAATTAAAA
AGAATTAATATTAATGCGCA
GCAAATTTAATTAAAGCGTC
GCATTATTTGAGTTAAACAA
TAATTTAATTTCATGAACGC
TTAATTAAAATTACCGGATT
CCTAATTAAATCATCTAAAC
TAACTTAATTTTTAGTAGGA
ACTCTAATTGGATTACTTAC
TAATTAGATTATCTAAATTT
ACGGCTAATTAAATTATCGG
GTTAATTAATTTACCTCACT
GACCTAATCGGGTTATGCCT
TTGGTAATTTAATCAAGGGA
TAATCAAATTATAATAATAC
AGCATGGATAATTCAATTAA
TAATACAGTTAGTAGCATAT
GACTTAATTCAATAAAAGTC
ATATTTTAATTACATTAAAA
ATAATGAATTAAATAACAGC
TTCGATTAATTAAATTTTCG
ATATACCATTATCTACCCCC
ATACATCCTAACCAAATTAT
AGCCGCTTATCAGATTCCTT
GAATAAGATAATTTAGTTAC
TCCTAATTATATTAAATGAA
ATTACTCCTAACCGCCTAGT
CATCAAATCGCCATCTTTCT
AATAACCAAATTAACCTGAA
ATAGTAATTAGATTAACCAA
CAATTAAATTATTAACTGAA
CAAATTGAATTAGCAATTTC
ATAATGCAATTACGAGCTGC
CATTAATTCAATTACCCCAC
TATTAATTAGATGTACCTAT
TTAGTCAAATAACTCCCTAG
AGTAATCTCTACCCCCTTTC
GCCGACGAACTGAACGCTCC
GAGCCAGCATAATGCAATAA
AACCTAATTAAATTAGCACT
CGACGGTTAAATCGATTAGG
TCTTGATCCCTTACGAATAC
GATGATCGCTAATTAAATTA
GTTAAGTCTAATCCAGTTAT
TTTTGTTGTAATTCAATTAA
AAATTTAATTAGGCTGACAA
GAACCATAATCAGATAAAGG
CTACCGTCGTCCCCCCTCTA
CGAAACCTAATTAAATTTAT
TAATCCAATTAAAAACGAGA
TAATTCAATTAACCCTTCCC
GTCTGCAAGGACCTGTTAAT
CGCCAAAATCAGTCGAGGAA
ATTTAATTTAATTAAATGGA
AATTGAATTAAGCATAATCC
GAATAACCGAATTATCCATA
TTAATTGAATTACTCTACAT
ATTGCGCTAATAGAATAAAT
GCTAACTTTATCACTTACGC
CTAATAAAATTAACCAGAGG
TGTAATTAAATTACATGGTA
TTTTAATTTGATTAACTCAA
AATCGGCACCATAATCTCTC
TAATTAAATTATAGAATCGA
TAATTTAATTAGGTTACATC
GGATTAACAGCCAATAAAAT
AGATAGTTTAATTAGATTAG
CACTAATTCGATTAACACAT
ATTAATACCATTATAGATTT
AATCAAATTACGCTCACCAG
ATATAGATTAATTACATTGG
CCATCCGAATATCCTGCGCA
TATTAATCCAATTACAGTCA
TCTAATGCAATTATGCCACC
AATTAATCGTAACAAGGTCT
TAATCTAATTAGCACCACAA
ATTAAATTAGGGCCCCCCTG
TAATTAAATTACACGATCGC
CATGCTAATTACATTATTTG
ACCCGATAATTTGATTACGT
TGGTTAACTAATTATATCAT
AAATGCACAATTAAATTCAA
CTTTAACTAATTTTCAGTAG
GGACTAATTTAATTAACAGA
TCTGAATATTACATTACTAA
TAAATCTCAATTTAATAAGT
CATCCTAATCTGATTAGCAA
GTATAATTCAATTAAGCCCC
AGAGTAAACAAATTAAATTA
CCCGAAATTCAATTACTAGC
TAATCACATTAACATTTGAC
GTAATCGATTAACTCCCTTT
GATTAATTGATTAAGCATAT
TGTGCCGACATTATGAGGCG
CATTAATTTAATTAACCATC
GATTTAATTAAATCAAATTC
TAATTACATTATGTGTATAT
CTAATTACATTACAGGGCAC
ACTCCAGTCCGTTAATTAAC
CACCCTTTAATTATATTAGA
GATTACCTAGTTTTGTGTCC
GGCAAAATTGAATTAAACCC
TCCGTAATTCAATTAACCCC
GAGGTAATTAAATTTAGACC
TATTGACCAATTAAATTAAG
ATAATCTAATTAGGTCATAC
AACAACCAACTAATCCACCT
TTAATTAACCAAATTAAGCT
TGTACAATTAATCAAATTAC
AATCTTATAGAATAAAACTG
CCCCATCGAACTTAATCCCT
TTAAGTCATTATTTGAGACG
GCGCAAATTCCATCGCAAAG
CAATAGGTAATCTAATTACT
TAATTCAATTACGAGACTAA
ATAATTAAGTTACCTGCCGT
GTAATTTAATTATAGCTTGA
AATCTAATCAAATTAATTCA
TAATTTAATTCCTAGGCGAA
GCCAATTAGCGAACAGTGTC
CTAATTAAATTAGGATGCCT
GTACCCTGACCTAGTTGCGC
TTAAATACTTTGTAATTACC
TACATGGAGCTTAAGCAAGT
AGTGATAATTAAAGTTAGAA
GATTGGTTCCTAAACCCTCC
ATAATCCAATTTGCAAGAGC
ATTAATTTAATTACTTACTG
CAAAATTAAATTACTAGACT
TTACTACTAATTAAATTAGC
TAAATTAATAAGATTAAATT
AACTAATTTAATTCAGGGCC
ACCTCATTAACTTAATCAGC
CTCGTAGTAATTAGATTACG
ATAATTTAGTTAACGTATAG
CTAATCCAATTTGACGTGTC
TTAACCTTAATGCAGTTAGG
GCCCATAATTACATTAACTC
CGACATAATTAAATTAAATT
CATTACCTAATAAATTTACT
ATACCAAAAGGTACAGATAG
CTAATTACATTAGGGCACCT
CTTAATTCAATTAGTTATTC
AACTCGCCCCGCCCTTAGCC
TAATCAGATTAATTACAAGA
ACTATCCAATCTAATTACTG
CAGCTTAACTAATTAAATTA
CTGCCGTTATTAAGTTACGC
TGCTTCCTATGATCCAAACG
CCCCCGAGGGAGCGTATACT
CCGATTATCAAATTAAATTA
AAACTAAATTTGATTATCAT
TCAGTCTCCTGCAAATTAAC
TGATGGATGATCCGATTAAC
CTAATTAGATTAACCGAACC
GCGACGTTTAATTCAATTAA
CCGATCTCGCAATGCTACCG
TCCAGCCTGGCTTTCGTCAC
CGTTAATTAAATACCATAAC
TAAGACTAGTTAAATTAGCA
CAGATTAATTTAATTACTCC
TAATTTGATTATTACGCTAA
TATAATTGAATTATCTCCGT
AAATTAAATTGTTCAGGAAA
TAATCCAATTACCAAATGTC
TAATCATATTCATTATCCCA
ATAATGTAATAATTGACTGA
TAATCTAAATTTCAGTACAA
CTAATTAAATTATACCATAT
ACCTAATTAAATAAACCACC
TAATTAGGGATTCTAACAAA
TAATTTAATTATAATTAAGA
TAAATTTAATCATCTATAAA
CTAATTGGATTAGCGAGTAA
TAAACGACGGAATTAATTTC
TACGGCCCTCAGATACTTCC
GAACTATCAATTGCCCTCAG
CCGGATTATTTAATCAAGCG
AAGAGCACCCTGTGAGCTTG
TATACTAATCAAATTACTCG
AATTTATTAAATTAGTCGCC
CTGCATAGTCAAATTAATTT
CTCACAGGTAATTTAATTAT
TCAACGGAAATCCCGCAATG
GCTATCACCGAATTAATGAG
AACCCTAATCCGATTACTTT
GGAAAGTACATTCGCACCCA
GTTAATTTAATTGGCGACAC
GCTGTAATTAGATTAACACA
TAATTGGATTAACATAACAG
AATATAATTCAATAATTTCT
AAGCCTAATTAAATTAAGCT
CCGTAATGAAATTAGATATC
CATCCTAATTAGATTACGAG
AATTTGATTACCGAAAGTTA
TAAGCTGCTAATTTGATTAA
CGAACAGGGTAGCCCAGTTC
GTCGCATAATCTAATTATTG
ACCGCCTTATTGAAGTACAA
CACGTAACTAAATTTATTCA
CATAATTAGACTTTAAACCC
CCGAATTTAATTACATGTCT
CGTCCCGTAATTAGATTAAT
GAAGGCTAATTATATTAATG
GCAGATTTAATTAACTCTGC
ACCCTAATTAAATTACGGGC
ATGTAACTCTATTAGATTAC
TTAATTAAATTACCACTTCT
GACTTAATTGAATTAGACGA
CGTAATCCAATTAAACAGGT
CTTAATTGGATAAACCTAAG
ATAGTGTTCGTTATCCTCCT
TGATAATCCAATCAGTGTCG
TGAACAAATTAGCTACCCCC
AAGTTAATTGGATAAATCTA
GGGGACTAATTCAATTACAA
ATAATCAAATTAAGAGAGCG
CAGGCCAAATTCCATTATAT
GATAATTAAATTATTCAAGC
TGCAACCGTTTTCTCTTCCA
TACTAATTAAATTAGCACCA
GCTAGAATTTACGATCCTTG
GGCAATTTCATTAGTACCAT
TTTAATTAGATTACCCTCTC
ATACCTCACACGGCTACATT
ATAATCCAATTAACCAGCAA
CCTAATCTAATAAACTTTAA
AGTCAACTGTATCTTATAAA
TAATTAGCTAATTACCGGTT
AGCTAATTTAATTAGTTTGG
ACTACTTCTTAATTTAATTA
TTGATTAATCAAATTAGTCT
TTAATTAGATTATCGCACCC
TCAACCTCCGTGCCTACACT
CATAATTGGATTTATACTCT
CACAATCTAATTTACTCACT
AACATAATTAAGTTACAAAT
TTTAATCGAATGAATATGTC
TCGTCAATTAATCGAATTAA
TTAATTAGATTCGGCTCTGT
GAAATCTAATTGCCACAACT
GTTAATCCAATCATACAATT
CTTACTCATTAATTCGCTTA
TAATTAACTTACGGAATGCA
CATGTAATCCAATTAGCTCC
TAATTAAATTATGCACCGGC
GCCAGTGTAATCTAATTACC
TAGTATAATTAATTACGCCT
GCCCTCTAATCCAATAACAG
CGCCTACTTAATTATATTAG
CCTAATTAGATTAGAAATTA
GCTAATTAGATTACAATACA
TCTAATTGAATTAGGTCAAC
ATACATCCAATTTGATAGTG
TGTAATTAAATGCATCAATT
CTAAATGTATTAATTAATTT
CTAATTTAATTTACCACCTA
CAGTTTTGCACCCACACCCG
AGGGCTATAATTCAATTAAG
GATAATTAAATCACAATCTC
ACACTTCTAATCCAATTACA
TTAATCGAATTAGCGCTCTG
GACCTAATTATATTAAATTA
CAACTAATTAAATCAGAGAA
AAATTCAATTAATATTGCTA
CCTCCCGTTAATTTAATTAC
ACATTCCTAATTAAATTATG
CCCAAATTAACTTAATTAGG
AACACTAACTTGATTAATCC
CATAATTAAATTAACTGCCG
TCTAATTAGATTTAAACCTC
CATTAATTAGATTATCCATG
TAAATCAATTCTATTGATTA
AGTAATTAATTAAATTAGTT
CACTAACTCCCCTTCGCAAC
GTACAATAATTCCATTAAAC
CGCCTACATTGAATTACCTA
TTTAATTGAATTACGCGTCC
CCTAATCTAATAATTAACTA
CCATTTAATTAAATTAATAT
TTAATCGCGTTAAGAAACTC
ACGCTACAGATTGAATTACT
GAATCTAATTAATTAATTAT
GTATTTAATTATGAACGACT
AAACTAATCAAATTACGCCA
AACTCAATCACTACCCTCAC
TAACAACCCTGTCACCGTAA
ATTAATCTCCTAAAACCCCA
GCTCATTTAATCTAATCTAC
AACAGTTCCTCAGCCGTCAG
CTAATTATCATTATTACCTC
GTTACATTAATTGAATTTGC
ACCTGATTCAATAATAACGT
AAATTAGATTAACTTAGCAC
CTAATTAAATTAACCATACC
TAATTAAATTAGCGACGTGC
TTAATCTAATTACGAACTCA
TCACGAACCCCCCTGCCAAG
TTAACAAATTAGTGGTCTCA
TAATCGAATTAACTGAATGT
TGACAATAATGAAATTATTC
GTAATTCAATTACACCCTAC
AAATATATTTAATTTACCAC
AATCTAATATGCGCCGCGGC
CGCTAATTGAATTAAACAAA
TTCACACAATTGTAATTATC
CCGCGCTCAGAGGCGTACAC
ACATTAATTAAATTATGTAT
TGCTAATTCGGTTAACTCAT
ATTGACTTGCCCTTATTCGA
ATTAATTTAAACAGCAGGCC
CGTAATCCAATCATCAGCGC
AACTTCTAATTAGATTATCA
ATAATTTAATTACCCCATCG
CTAATCGAATTACCAACACC
GTACTAATTAACTTAAAGGA
ATAATTAAATTACTATCCCT
CTTCCACGACCCCTTGAATC
AATCAAATTAGCATCACGTG
TCCCCAGGTCGGCTACATAA
CCGTAATTAAATTAACGCGA
ACCCTACCTAATTTAATTAA
GGTGATTAATTCAATGACAG
ATCTAATCGAATTGTATGAG
CTAATAAATTACTAACTCGA
ATTCAATTAAATAATGCATT
ATTAATTAAATTAGAGATCC
GCAATTCCCGTTGCTGGTGC
TCTCATTTAACGCACTTATT
AAACTCACGTATTTGATTAC
AATTACTAATTAGATTATGT
GGTAATTAAATTACCATCTT
ATGCCAAAACCATACAGAAC
TATTGAATTATAGGATAATC
GAAGATAATTGAATTATTGC
ATCTAATTAAATTAACACCA
ACCGAACCGGTTAATCAGTC
GACGTAACCAATTAGATTAC
CATCGAATAATTGGATTAGT
CTACCAGTTATAGCCTACGT
AAATCCAATTAAGTTCGCAA
TGCATAATTAAATTATACAC
AGCTCACGTAATTTAATTAA
GTAATGTAATTACTTAAACT
AAAATTTAATTAACTGAAGC
AAAATAGATTATAGCAACAA
TGAACGTTGATTTAATTAGC
CATTATAAACTTACGGATTA
AAGTTGATTAAGGATTAACT
TATAATCTCATTAACGTATG
TTTATAAATTAAATTAGTGC
CATAATTAAATTACCGCAAT
TGATTCAATTATATGCCACG
ACACCTATCCCACCACCCCA
CCACCGCAATATGAACGTCA
CCCCCAGATTAATCAAATTT
TAATTAGATTAAGGCACCAT
ACATAATTAAATTATACAAC
CTAATTTCATTATCCCTGTG
TATTAATCAAATTAGCCGTC
CGATGATTTGGGTCTCACCA
TCCCGCTAAACTTAATCACA
TAATGAAATTAGTCAACATA
ACAATAAATTAACTGCCACC
ATGCGACATAACCTAATTAA
TAATCGAATTATGGTCTTAC
ACCTTGCTACATGGAATTGA
CCAGTCTAATTCGATTAGCT
GTAATTACATTATTTCCTCC
CACGTGAGCGCTAACCACCG
TAATTAAATTAGGCAGTAAT
TAATCGGATTAACATCTTAT
AGCAACTAATTACATTACAA
GCAACAACCCCCACGAGACT
GTAATTCATTAAACATTCTC
TAATTAAATCAGATAATTAG
ATTAATTAAATTACGTACTC
GCTGGCTAATTCAATTAGAC
CCTACTAATCCGATTTCAGC
CTAATTCGATTAAAGTCAAT
CCCCTCCTAATTGGAATTCG
TCTAATTTGATTACATCGCC
AAAATAAAATATACAACCAG
TACAGCTGTGATGAAATTAA
ACAAATACACGACGCTACTT
AAATACATTAATCGAATTAA
GTTAATTCAATTAATGGATC
TGCTAATTTAATTAGCCGAG
CCCTAATTCTGATTATCTCC
CCCTTAATCTAATTATCGAT
AATATATTAATTCGATTCGT
CATAAATTAATTAGCAGGGC
GTAGTTCAGCAATTGGCCGT
AGAATAACTAATTAAGATAT
AAGAAAGCATTGTACCCCTA
TAATTGGATTAGAGCTGAGA
AATTAATTACATTAGGCCCG
CTACAATAATCCAATTACCT
ATAATACAATTATATGATCG
GCCTGATGTAATCTAATTAC
TTATGCTAATCTAATTAAGA
CAAGATCAACTGCACAACCC
ACCGTCAGCTCAACCCAACT
ATAATTAGATTACCAAAATC
AACGTTATGCAAAATTGACT
TAATTAAATCATCTATGTCT
AAAAATGCGTCAATCCTTCC
GCTAATTAAATTAACGTCGT
ACCTCTAATTATATTACCAC
ACTAAAATTAATTTAATTAG
AGCCACCGTAATTCAATTAT
TAAGGGTAACCTATTAACGC
CATAATTGATTACCCATCCA
ATGCAATAACGTAAATTAGT
CAATTACATTAGCCACACCT
CTTAATTGAATTAACTAGAT
GTAATTAAATTATATCAACA
GAATCGAACCCATCCTTCGT
CCCGCCATTACATTCCTTTA
CCTAATTAAATTAGCGAGAA
GTACCGTGTTAATATATGAA
AGTAATTACATTAAATAGCG
TAATTAAATTATCACAACCT
TCCTAATTAAATTATCGCCT
TTTCAATGCTGATTATCCGC
TAATTGAATCATGTATAAAT
CCAGCATAATTTAATTATAA
CTTGCAGGACTGACCTTTAG
GGTAATCTAATTATCCCTCC
AGACAATGATCTAATTAACT
TTAATCTAATCCAATTAACC
TAATTACATTAAAATGAATT
TGTACCTTTAATTAAATTAC
GCACCATAATTTAATTTCCA
CAATGTATAATTTAATTAAC
TTAATTAGATTAGTTATGCT
TAATCTAATTAGCGAAAATA
ACTTAATTGCATTAACGCCA
GGACTGTGTTGACACCCCCT
TATATAATTAAATTACGATA
TGCTGTAATGAAATTATCGG
AAATGTTAAATCCTTTAATA
TCCATAATCCAATCAGCTGT
CCCCTGATTTAATCCAATTA
ATATAATCAAATTTAGTGCC
GCTAATTAACTTAATTATCC
TAATTAAATTAGCGTCTAAA
AGTATAACTTAAATTGACCA
CATTAAATAATCGATTTAGA
TAATTCGATTATTAATTACT
AGCTGAGTAATTTAATTACG
AACGCCGTTGAATATAATTA
AAATATAATTAGGATACTAG
AACTTAATTAGATTAATGAC
TGACTTCAACGCAGACCCCC
ACTAATTAAATTATCTTCAC
TTAATTAGATTAGTACACCG
GCACTAATTCAATTATACCT
TAAGTGAACGAACTCGCGAA
CCTTAATTCGATTATGTGGC
CAACTTAATCACATCAAACT
GGCGCAAACCTAATTATCCT
TATTAACCCAATTATACCAC
TAATTAATTAAATTAAAACA
GCTTTATCGAAATAGATCTG
AGCCCGAGCTAATTTAGTTA
TAATCCAATTTGTTATGTAC
GCCTAATTTAATTTCTTAAT
TTAATTCAATTTATGGACTT
AGGTAATTAAATTAGCAGCA
TCATAATTTAATCACCTATG
TAATATCATTAAAACACCGA
CCTAATTCGATTTATCCCCC
CAAATATTAATTCAATTAGC
GAGGTACTAATTTGCTTATT
AGGCTAATAATCACCTTACT
TCTAATTAAATTACGCCGAC
CGCCCTAATTTAATCAATTA
CCAACTGAACTTGCACCCGC
TAATTAAATTAACAACTATC
ATAATTTAATTAAGGAAGAG
TAATCTAATTAATAATATCC
ATTAATCTAATTATTATTTC
ATTTAAACTAAATTATGAAA
CCACAATTACTAGTCACTAG
ACGTAATTATATTTATTAGT
ATGTTAATTGGATTAAGATA
ATGGTAAACGGGTAATTGCA
ACAGTGCATATCTGGTTAGT
ATCATAAATTCACACACCCA
CAATATACTCGCATTCCTTT
TCTTTACCGCGCCTATCGCA
GAGATAACCCACCCGCAGCC
TTCTAACCTAATTAGCAGGA
GGTAATTAAATTACTCCCTT
AATCAAATTAGTACAACACG
CATCTAATAAATCTAATTAA
TTTATTAGATAATCGAATCA
ATAATTAAACAATGCTAACA
ACATGATTACATTAATCAGC
CCCCAACCCTTTACTTTAGC
AGTGCTAAATACAATGACAT
CGTTATATCGATGTACTATA
GTCAGTAATCCAATTTTCTT
CAATAAGTTATCGAGCAAGA
ATTAATCAAATTACATGGCA
CTAGTTAATTGCATGAAGTT
AACTAATAGCTCCAACAATA
TAATTTAATTAAGTTCTCGC
CTGTCTTAATTTAATTAATA
CTATTAATTATGTGCAACAT
CGCTAATTTAATTTCCGAGC
TCGGAATATAATCTAATTAG
CGTAATTCAATTAGCACTTT
ATTACTTAATTAGATTAACG
ACCGAGTTCCAATCGCACCC
CTTAACCCTATTAAATTAAT
TTAATTAAATTACATTACCA
TTAGCTATAACTCCTCTAGC
TATTTAATTAAACTAATAAT
GTAAACTAATTAGCATAATT
ATTAATCTAATTAACGACAA
GCAAATTAACAAATTAATCA
CGGCCAGTTCAATTTTATTA
CGTACCTAATCGAATTAACA
ATTTACCTAATTAAATCACA
TGTAATCAAATTACCAGACG
ACGCCGATCGGTTAGAAGTG
AAATCCAATTAAATTCACAT
ACCGATAATGAAATAATTGT
AGTAATCCAATTAGTAGCTA
ACATTTAATTAAATTAACGA
CCAACAGGCCACTCGCTCTC
CGAATCAAATTACATTATGT
CGATAACTCAGTTAACGTTC
ATCTGATTAAATATGAACTA
CCCGTTATCTATAAGCAAAT
CCGTACCATTAATCTAATTA
TCTGACGGATTCTCAACGTC
ACCCTCAGTAATCTAATCAC
CCAAAACTAGATTAGATTAG
AACTCTAACGATACGCAATG
CCATCTATTGATCAAGTAGC
ATTAATTAAATTAGATGTTG
TAACCTAATTAAATTACCTA
GAACGCTTAATGAAGTCAAT
CCATTACTTAATTAAATCAA
TAGGACACGGAATCAGGCAG
ACTCCCCTAATTTTATTACA
AGACCACTTAATCAAATCAA
TAACTAATTAACATCACCCT
ATTTACGCGAGTTTTCAAAC
TAATCTAATTAATTCCATCA
CTATTACATTAGCCGACTAG
ACGAATCTAATTAGATTAAC
GGTATAAACTGATTAAACCT
AATACTAACCACGTATGCTG
TAATTAAATTAATATGACAA
GGATCCGTGCCACGTACTGC
CAGGCCTAATTCAATTAAAG
ACATAATTCAATTTAAGATC
CCACTAGTTACGCTATACTC
TAAGCCTGACACACTAGGGG
AACAAATTTAGTTAACTAGC
AATATAATTAATTTACTGGC
AAATTTAATTACTCCTTCCC
ACCGTTTAATTAAATAACCC
TGCGATAAGTCCCTAATTTC
CACTAATCAATTAGACGTAC
CTAATTTAATTACACACCTG
GCCAATAATTCAATTAACAG
TTATAACAAATTGGATTATG
CCCTAATTAAATCAATAATC
TAATAAATTAATACAATTAA
TTAAATTAATCAAGTACGGA
AAATCTGATTACACTCAGCC
TAATGCAATTACGCCATCGA
AATTAACCTAATTACCGGTC
GCTAATTGGATTATTCCTAT
GTAGATAATTGAGTTAAGGT
TCCTCCCCTAATTTAATTAA
TGTCACTAATTAAATTCATT
TAATTAGATTAAAATCACCA
ACGAATTTAATTACACAATA
AGAATTTAATTAATACGTAC
AACGACCCATATACATCGCT
CAACAACTATCGTAGCAGAG
GTAATTTAATTATAATCGAG
CCCCTAGTAACGAAATTATG
AACAATTCAATTAAGCACAA
GTGATAATTTAATTACTCCT
GCATAATTAAATCACCCGGG
CTCTTAATCGCATTAAGGCA
CCGTATAATTAACTTACCCC
CAGTTTGCAACCCACTGACA
CACAAATTGAATCAAGAATA
CAGCATTACTACCTGCCGAT
TATCTAACCTAATTAATAAA
GATATACAAATTAACTTTCC
AAATTGAATCCCCCTAGTCA
TTAATTGAACTATCCCCTAT
TCACCTACAATTGAGTTATT
CCCCTAATCCGATTAACCGA
CAATAATTAAATTATCTCTC
CATTGCTTAATGTAATTAGT
AAAAATTCAATAATCAGCAT
TATTCGATTAAAACCTGACT
ACCGTCAATTTATTAATCTT
CAATCCCCCCCGCGAGGCAC
TTAATTAGATTACTAGGGGA
CGCGCCGGTACCTATAGCAG
ACCTAATTAAATTAATATTA
TGCGTAATCCAACTAAGCCA
TCGCTTAATTATATTACTAT
AACTATTACCCTGCCGTCCA
CTTAGTCCTAACTCAGTTTA
TCAACATTAAACTGATTATA
CTTAATACAGGGGCTTAACT
ATTAATATCATTAATTATCA
GCTGACATATTGTCATACCA
TAATCCAACCCCGCTCCCCG
CCCGACTTAATTACATGAAT
TAGGTTAATAGGACAACTTT
AGCTAATCGCATTAACGTCT
CCTTCTAATTATATTATCAC
TAATGGCACTAATTAAATTA
GTGGCGCTAATTCAATTATA
CAGCACCGTCTAATCTAATC
TAGATAATTTAATTACTATA
ATTGTAATCTAATTATCCCA
GGTCACCTTATACAATTAAC
CCACGCTTACATATCTCAGC
CTGGCCCAGAATTGAAGTGA
CTCCTTTAATTAAATTAACT
CGGGTTAATCCAATTACTAA
ATCAATTTAATTAAGTAATA
CAAGTTAATCAAATTATATT
AAACACTTAACTGGATTAGA
TGCCACTAATTAAATCACCC
ACAAAGTCGATTTTAGCTCT
ATCCCTTATCTAATTAGTCC
CATTAATTAAATTGAAAAAC
AATCAATTAACACGCTCATA
CCTAATTAAATTACTAGGCC
ACTAATTAATTACCCCTAAA
CATAATTAAATTAGAGATTG
TAATGACTAATTTGATTATA
TATTAATTAAATTATTGCCA
CAAACCACTACCCAAGAATA
GGAGAATTAATTAAATTACA
TTAATCCAATTCACGTACAC
TAATTAAATTAACCAACCAT
ACTGCTAACTTGCCCGAAGC
AATTAATTAAATTACACCTT
TTAAATTAATTAACGCTACA
TATCCTAATTCGATTAAGGA
ACTAATCAATTAAGACCCAC
TATAACTTAATAATATTACA
CCTAGACTAATTAAATTATA
CCCATAATCAAATTAAGGGT
GGGATTAATATAATTAAGGA
CCGTACCACCTACCTTACCC
TGCTAATCTAATTATCAACC
AACAACACCATGCCGATACA
GGGCACTATCCTACCCGACT
AGAGCGTAATTAAGTTATTA
ATTAATCTAATTTAACCTTC
TAATAAGATTAACTTAATTA
GTCATGATAATTAGATTACC
CACAATTATAATTATATTAC
GGCAGTTTAATTATATTAGC
AGGCTAACTAATTTAATTAC
TTTGTAATCGAATTAACATA
TAATTGGATTATCCTACAAT
CCCCCATTATCAAATTAGCG
CTGAATGAATTTAGCTAAGG
GCCTGACTTAATTCAATTAA
GCCATAATTAAATTAATACC
GTAATTAAATTAACAGCTGA
TATTACTAATTCAATTATCA
CGGTCATATCCAACTAACAG
GTAATCTGATTAATTAACAA
CCCAAAAATTTGTTAACAAA
GATAATTGAATTACAGTGCT
GACACTTAATTAAATTTATA
GCTGCTATAATCTGATTACC
GACCTTAACTCAATTACTAA
GTAATTAAGTTATAGCTGTT
TTATGTTAATTAGATTTACC
AAATAATTAAATTACACGGC
ATGCCACTAATTAAATTATA
TACAAGGTCGCTGCAATCCC
CTGCAAATGGCCCCACCATA
ACGATAATTCAATTAGGAGC
CAGGTTAATTATGTTAATTT
ATTAATCTAATAACGAATGA
CCTACCTAATTAAATTAACC
CTAATCGAATTACTCACTCT
TAACTCAATTAAGCACCTTA
ATAATCGCATTAACGGCCAT
TAATTGAATTTAATTGTAAG
AGCTATAATTATATTAGCCG
AAGACTAATTCAATTAATCC
TTATAACTTAATTAAATTAC
TGACATAATTAAATTTATTC
CACTTAACTAGGAAATTCTC
CAGGCGGTTATTCGATTGAA
TATAATACCTCACTATGCCC
CTATGAAAAACCTACACCGT
AATTAATTAAATTACTATCT
ATTAATCCGATTAGCGCCTT
ATACATAAATTGGATTAGCC
AAGTATAATCAAATTAGCCA
GCAACTAATCAAGTTATGCG
AAACTAAGTATAGCCAGCAC
ATCTAATTAATTATAAATTA
AACAGACTAATATCATGACC
CACCAGTGATACTATGCACT
GGCGCCTCTAGCACTCAGCC
TATAATTGAATCAATCCATG
AACCTAATTAGTAATTAGCA
ATCCTGAATCTCATTAAGTT
CAAACTTCACAATCGAATTA
GTATCCTACACCACTCAAAC
TAGCAATTTAATATAGCCTA
AGATACCGAAACTCCAAGTC
TCACGCCAGACTTAATTAAA
ATACTAACTTAATTAGAAAG
TCGCAATTAATTCACTTATA
TAATTAAATTAACTACTACA
TAGTCCTAATTGAATTAGTC
ACCTTAATTAAATTACCCAA
GCTAATCACATTAGAGTCCA
AGATAGCATAACGACCACGG
GCCTAATTAACTAAGGTACA
TTTCCCATAACTCAATTAAA
TTTTCTAATTAAATAATCAA
ACTAGCCGCGGCCAAGAAGA
CCATACTTAATTACGCCTAC
CCAAATGGATCAGATTACAA
GCGACTAATCAAATTTACGA
CTCCAACATAATCTTATTAT
TAATTAAATTAGATTCCAGG
TAACGCGTGGCAAACTCATA
AAATTAAATTAGCATAAGCC
CAACCCGATAATTAGATTAG
AACTCTAATTTAATTAACCC
TAATTAAATTAATGTTTATT
ATTAATCACATTAGTGAACC
CATAAATTCAATTAGAATTA
TACATTATTAATCAAAATAC
GGGTAATGCAGTTATGCCTA
CATATTAAATTACTCCTACA
AATTACTTAATTAATTAGCC
GGCAAATTAAATGTAATTAG
CATTAATTAACTGTAATTAT
TACCACTAATACCCATATCG
TCTATAATTGGATTACCTTT
GCCCTATACACAATTTAAAT
AACCAATCAGTTACCCGTCA
AAAATGAATTAAATTACGGT
TCGTAATTAATGTCCCAAGC
ACTTAATCTAATAATAAGAA
GCCTTTAAAACCTAACCTCC
TTAACCAGATTACCGCCTGG
TTAATTCAATTACTGTATGG
TAATCTAATTTACTATGTGA
AGACCATAAGTCTAATTACT
TAATTCCATCACCCAAGCGA
GGACTATTAAATACAAACGT
GCCAATTTAATTAACATGGT
TTACTCAAATTAAATTACCG
TAATTGAATTATACGAGCAC
CGTTATACCACTCCATGCGC
TACCGCAATCAACCTAAATT
TTAGTCTAATAAAACCTATT
TGATCCAATTAGGCCCCCCA
CATCTATCAAGATTTTACTA
GCGATGTTAATTCAATTACG
TTAATTAAATCAAATACCGA
TCATGGCCAACCACTAACCG
ATAATTAGGTTATAAATTAC
CGGGCCCCTGTAACTCCTAC
AAATTAAATTATCAAAATAA
AATAACTAATTATACAGATC
TAAGTTAATTAAGTGCCAAC
CTAATCTAATTATAAGATCA
CGCTAATTCAGTAATCGCTA
TCGTAATTGAATTAGACCAG
ATTATTAGCTTAACTAATTA
ATAATTAAATTTACGAACGC
CCCGTAATAAATTTAATTAT
TTTTGATAATTCCATTATGC
TAACTTAATTAATGACATCC
CACGTTAATTAAATTTTAGA
AGTAATCCAATTAGGGAACT
GGACAGCACACGCGCGCAAT
TGCAACCTAACTTCATTAAC
AAATCATTTACCCCATCATG
TAATTGAATTAGTAGTCAAC
GACTTAATTAAATTATCTCA
CAAATTGAAAATCTCAAACC
TGACATATTGAATCAAAGTG
TTTGAATTAATCAAATTAAT
TAGATTAATTTAATTTGCTA
TAGCTGTTAATTATATTATA
TAATTATAGAATTGCATTAG
CCAATCAATTTCAATTAAAA
CCTAATTTAATTAAGCTGTC
ACGCAATAAATCTAATTACT
CGCTAATTTGATTAATGTGT
ATAATCTAATTTTGATTATC
ATACTAATTACATTATACCG
AAACAATTAAATTAATTACC
GTAACGTAATTAAATTAGCA
TTAATTACTTAACCCGGCTC
GTTTTAACATTAATTAAATC
ACCATTAATTAAATTAGCTA
TAATAAAAGCACTCACTTTA
TTTAAATCAATTTGCGAACG
CTACCAAAATCACCCAGCAC
TAATTCGATTACTGAAGCTC
AGCTTAAATGCATTACGCGG
TACTTAATCTAATCCAACAA
GTAATTAAATTATGCTTTTT
CGCTGACCTGTTAATAATAG
CTCACGTTAATTAAATTAAT
TGATTCGATTCGTTTAGCTG
CAGTGTAATTCAATTACAAT
CTAATCCAATTACCAATTTC
TCATTCAATTACATTCTCAA
CAAATTAAATTATCGGGGTC
TAAACGACCGACCGCGGGTA
TACGGAATTAATTACATTTA
CTTATTCAATTAATAACCCA
TAATAGATGCAGGTTCAGGG
AATTATATCCCCTTCCCACA
TAACTCAATTAAATTAAGTC
TGCCGGATAGATTAGCCCAT
CTTTAATTAAATTATCCAGA
AAGCTCCTTAATTTCATTAA
TCTTCTATACCGATAACCAC
AGGATTTTCAACTCATTTCG
CACTAATCACATTATTGCTC
TCGCTGTGGTCTTACACCCA
TAATTACATTAGCCTATCCC
AGTAATTTAATGATGACTTC
CTTAACATAATTACCGACGG
ATCGATAATGAAATTATAAT
CCTACGAACGCCATGTTAAC
AACATTGATATGCAAGCCGC
TCTAATTAGATTAGACCACC
ACTAATAAAATTAACTAAAA
TCTGATTAACAACGACCGCA
TTTAATTAGTTAACGTTATC
ACGCATAATTAAATCAATAT
TAATTTCATTATGTTAATCA
TAATTGAATTAGATTACCAC
CCTAAATCCAATTACGATTC
AATGTCAATTTGGTTAACTC
TAATATGATTAGCGCAATAC
CTAATTCAATCAATTAACGC
GACCCACTAATGAACCGAGT
GTTAATGAATCTGACTTTCG
CATAATCAGGTTAACTCGTA
TAATTAATTCAATTAAATCC
ACCGCCCTAATTGAATCAGT
TAATCACATTATGAGTACGT
TGATAAATTCATAAATTCCT
ATATCCCAACTCCATAGAGT
GTTAACAATTTAATTAAGTT
TTCGTAATTTAATTATCCTA
AATCACTTCTAGTTCCTCCG
GCTAATTAAATTACTCCGGG
TAATTAAATTTTCCAATTCT
CAGTGTTCTGAACCCACTAC
TGAATTAAATAATAGATTTC
GCCGAACCTAATTTAATAAA
AGAATAATAATTCATTAACA
TATTCAATTACTCAACATAG
TTGAACTAATTAAATTAAGA
GTATTCCCAAGTAATGGACG
AAAGGAATTAATTGAATTAC
CACAATCAAATTACCCTCTC
TGACACATAACATAATTACT
CATAATAGAATCAATAACTG
TTACATATCGCTAATTAGCA
CGCAAATTAAATTATCCGGT
ACCATCCTCCCGCCAAGTGC
ATAACTAATTAACATTTGAA
TTTAATCAATTAGTGCCGAG
TAATTGACCTTCAGCAAAAC
TATTTGCTTAATTTCCCTAG
AGCACGCGCCACTACCTAAC
ATTCATAATTGAATTATAGA
TGATTAATTAATTAAGACCA
GCTTATTAATTAAATTACAT
GACATAATCGAATTATCCAG
AAGTAATTAACTTTTCCTAC
CGACGGAAATATCGAACGTT
GCAGGAATACCCTCCCCATG
ACTGCTAATCTAATTAACAC
TAATTAGATTAAACATATGC
GCAACCAATTAAATTAGTGA
GGGCCTAATTAGATTAACAA
GACATTAATTAAATTATACG
ATAATTTAATCAGAACACTA
CCTCCAGACCAAATAGCCCC
CGACCTAATCGGATTACGCC
GACTACCTTATTAAATAACG
GGTTAATTATACCAAACCGC
ATTTAATTTAATTATGCTCC
GTAATCAAATTTGTAGTACC
GCGAAGCTAATTGCATTACT
ATAATTCTATTACGTGAGAG
TGACAACCTAATTAAATTAC
ATAATATAATTAGCAGCCAT
ACAGAAAGATTAAATCAACA
GTTTAAATTGGCCTTTCGTC
CAAACTAATTAACCTACGAC
TAATTAAATCAATCAAAAGC
AGCCTTAACTCAATTATCAC
CTAATTCAATTAAGAAGCGT
TTAATTCACTTACAGCCCGC
ACCAATTGAATTGACTAACA
GCCTGGTTTAATTAGGTTAA
GCGTGCACTAATTCAATTAA
CACTAACTTAATTCCATTAA
GTGGTCAATTAGGTTAGTCC
GATTCATAATTGGATTAAAA
TAACATATAATTGGCTTATT
AGCACGTTTAATTTGATTAG
ACGTCCTTACCTAAGGACCA
AATTAGTAATCCAATTATAG
ATAATTCCATTTATAGCAAC
AGGTAATTGCATTAACCTAC
ACGAATTTAATTTGATTATT
ATAATCGGATTACCGGGAAC
GCCAACTCTAAACATCCTTT
ATGCCTAAATTTAATTACTG
TCCTAATTTAATTAGGTGAG
ACACTAACTATATTACGGTT
CCCCAGTTTACACTACCGCA
CCTATCACTAATTGAATTAA
TTAATACTCAATTAGTCCCC
TGGGCAATCGCAGACCTCCC
TTGGCTAATTCAATTAGCAT
CACTAATTTACTGAAATTAC
CGCCCTAAACCGAGCTTATA
GGTATGCTCAAGATGCAATA
ACTACACTAATTAATTTATT
AGTCGCTAATTATCTTAAGC
GTATAATTAAATAAAGTTTC
AACCCTCAATCCCCCACACG
CCAAACTAATTCAATTAACC
AGGACTCATATTTGATTAGC
TAATTAAATTACCTGTCGAC
CTACGCTTAATTCAATTACA
TGAAGACAAGACACCATGAA
ATTAATTAATGTCCTCTATG
GATGGCAAACTCTTTCCGGC
GATAATTCAATTAACCTAAT
GTTAATACATTAGCCCAATG
TGCTAATTCGATTATCACCC
AATCTAATTAAGACGTACCG
ACCTATGATCAACCTAGGGA
CAAATTCAATTAAATACGTC
ACGCTAATTCAATTATGTTA
TTCCTGAATCCAATTACCCG
TTGCTTATAATCTCAATTAA
TGATTAGTAATATCAATTAT
TTGATCAAGTTAATTACGTC
TGATGACTAATAAAATTACC
CCTACATAATTCAATTAAAA
AACTAATTAAATTTGGTCAG
GCACAATTAATTTCTACATG
GCCACCATAATTAGCTTAAC
AATCAAATAATCCTAGATCA
CGAAAACTAATTACGGCTGA
TAATTAAATTAGCACACTGG
CGCTCTCTAATTGAATTTTC
CTCTGTGCATATTTAATTAA
CGAACTAACGTTACCTTGGC
CCATGTAATAACATAAAGAT
ATAATTGGATTAAAATGAGG
CATGCTAATTTCATTTATTC
TTAATGCAATTCTATATCTT
GCCACTATAATTAAATTAGG
ATTCTAATTAGATTAACTCC
GAAGCCAATTAAAACAGTTA
AACATAATCGCTTAACTATT
ACTTTATTTAATTACTTTGA
AGCGCCAAATTACGATGCCG
TTAACCTAATTAGCGTAAGT
TCAACCGGAATTAGCATATT
GGCGATTAATTTAATTAAAC
GGAATTTAATTATTCCACAG
TTAATTTAATTACAGCTACT
ATAATACGATTAACCCAGTA
AACAGTAATCTGATTATTTA
CATAATTCAATCTAAATTTT
GAGCCCCGGTCTGGCGCTTC
CTAACTGAATTAAACCCACG
AGGCTGCAAACCATATAAAT
ATTAATATATTCCGTCTAGC
GTAACGAAATTATCTCGTAC
CGACCCCCCTGATTCGATTA
CTTGATAATTACATCACGAG
TCCCTAATCAATTAAATCAG
TAATGGGATTAATGCATCCT
CAATTATTAATTAAATTATT
GAATTCCTAACTCAATTAAT
ATAAATCAAATTAGAGAGGC
TCCTAATTAGATTAAAGCTG
AAATTAAATTATCGTTGAGT
CCCGCTTAATTAAATTACCG
TAATTGTATTACCACCGTTC
CTAATTAGATAAGTTCCCTT
CACTAATTAGATTACCCGCT
ACCTACACGCATAATAATAC
TGCATTAAATTAATTAACAA
CCATACACGCACATTAGGGT
TAATTAAATTACAACGATGA
TGCCGTGATAATCCAATTAA
GATTAACTTAATTATATAAT
TGATTTAATTAATCTCCACT
TTACCCTTCGCTAGCCCGCC
CCCCTTTAATTCAATTACGC
TTAATTTAATTTAAACTCAT
CATAATGTTAATTAAATTAA
ATACACGTCATTACACGACC
ACTTTAATCAAATTAATGCC
ATCTGACCTAATTGAATGAC
ACGTTTGTAATTTAATTAGA
CTCCCACCTCTTGTTTATTG
CGTGCATTAATCAAATTATA
ACTGTATTAAGTCGAATTAA
AGGTAATTAGATTAATGTAA
TCCCCTATTAATTTAATTAT
TAATTAAATTATGCTGATAC
TATTACACAGCAGTCCATAA
TAGAGCATCATCCATCTATA
TAGCCGTAATATGATTAACG
GCGTAATCCAATTAAAAGCA
TTAATCAGATTATAAGAGCA
CGGCTAATTAAATTAATCAA
CGGCTAATAAAATTACGACT
AAATTAAATTAGCAGTGCGA
CCTTAATTTAATTACAAAGC
ACCCATAATATAATTAACGT
AAATATAATAAACCCTAGCG
AGTGCTGTCAGACAATCACC
CTCAGATTCAATTATATTAA
AGACCAATTAAATTAAGCGC
AAAACTAATTGGATTATGCG
CTAATAAACTCAATTAAGAC
CTTATAATTAAGTTATCGTA
AACCTGAATAATTTCATTAG
CGCGAGCATAACTAGATTAC
CCGTAATTTAATTATGAATT
TTGATTAAATTACACTAATT
TAACCTAATTAATAAAATAC
TAATCAGATTAAACAAAACT
TTAATTAGATAATACTGGCA
TAATTAAATTATACTGCGCC
ACCTAATTAGATTACCCTTC
AATTAGATTAAAGGCATGAC
GCAACCTTAATCTCATCAGG
ACTATAATCGAATTATTCCC
TACCCTAATTGAATTACCGC
CTAATTAGTTTACTAATGAT
ATTTAATTACATTCGTACAC
TGAGTTCCAAATTATATTAA
CGCGAGTTAATTAAATCAAC
GGGTTAATTAAATTACAACA
CAATAAACTTAATCCCATTA
TCGCTAATTAAATTAATTAT
ATCTCACGAACCATTCCCCA
GTCTAATTAAATTAGTTGCG
GCGTGGTTCAGACAAGAGCA
GCCTGTAATACAATCAAGCA
ACTAATCAAATTATTTAATT
AGATTGGCAACATATAATAA
GTAATTAAGTCACGACTTTG
AATACCTTTTACACAAACCG
CCAAATTAGATTACCCGTCC
CACCAAAACTGATGTGAGAC
TAATTCGATTATCGCGCCAG
ATCCCTAGGACCACAGCGCA
GTAATCGAATTAGCTCCCAC
ACTATACAACCATATTCGGG
GTTAATTGCATTAGAATATA
CATAACTCCATTATGGAAAA
ACCGTCCCTAATTGAATTAA
TATAGTAAATTAGGTTACGA
GTAAATTTGATTATAACCCA
ATCACTAACTCAATTAGCCC
ACGATAACCTAATTAAATAA
ATATTACATTACCTATGATG
CACTAATCCGATTTAATATT
ATCTCGCAACCAATTAATAA
CTAATTAAATCAACCCCTAG
CCCCTAATTCAATTACAAGC
ACTATAATCCCATTAAGCTT
CCTTAATTCAATAATCAACG
TAATTAAATTATAAATCTCA
GCAACTATAATTTAATAAAT
AGTAATTGAATTAAGAAACT
TTTAATTAAATAATAACCTA
ACTAACTTAATTACCCCACA
CATAATGTAATTAAATAGTT
TACCAACACAAAGCAATGTA
CAAGCCTATAAATTGATTAA
TGACGATAATTTAATTACCC
GCTTAATCGTATTTATACTT
GCCTTAATTAAATTAAGTAC
ATAACTGCAAAACTCATGCG
AGGTAATTCAAGTACCTGTT
CTACAATTAGATTAATCCGA
CGACAATCAAATTACAACTG
CCCTAATTATATTAGGGAGC
TATAATACCCACAATAGTAT
ATAATCATATTAAACATAAG
TAAACCAATTATTTCGCTCT
GACTCTAATTAAATTTACCT
AAATTAGATTAACTCATCTA
TCACCGTTATCTAATTAGAA
CACAACATAATGGAATTAGC
GAATTGATCATCACTCGCAA
CAAACCACAATTGCTAACCC
CCCCGGCACTATTTCATTTC
CTAAACTTATTAGCCTTACT
CCTAATCAAATTAGCACGCA
AACAATTTAATTACATCTGC
TAATTCGATAATCAATTAGC
CGAGACCAAATCTAATTAAT
AACTTATCTAATCCAGTTAG
CGTCATGACGTAATTAAATT
CACCTATAATTAAATTAGAA
CCTTAATTTAATTACGGCCA
AACAGTAATTTAATAATCGA
CAAACTTAATAAGACACATA
TCACTTAATTCAATTATGTG
AATTATCTGGTGCTGTTTGC
ATAATCTGATTAGTCCGATA
CGCGTTATCAATTACTTGGC
TAAATCACAGTTTGGCAGGT
AATAATCTAATCATAATTAC
TAATTAGGTCGCCCGCTACG
GTAAATTGAGTTAAAGATCC
CAATTAAACTAATTAGATCT
TAGTCTTAATCGAATTATAT
CATAATTAACCACCCTACCT
GGCTTAATTAAATCTCCTTC
CTATGTCCACGATTAGCCTA
CAACATCTAATTAGATTACC
CCTTGATATGTCATCCCTCC
ATTAATCAAATTAGAGAATG
TAATTAGATTAGCGCCTCAA
GTAATTGAATTACTAACTCT
ATGGGTAGACTTCAACTCCT
CCTAATTATATTAGGGCGCG
TAATGATTTAATTAAGTTAC
ACTTAATTAGATTACATGCA
CAGATACTTAGGAGGAGATG
ACATAAATCAATTAATCAAT
ACACCTTCAAAACTGTTTAT
TCAATCTAATTAGCACTTAC
TTGTGTAATTAGATTAGGTA
CTAATCACATGATCTATGTA
CTTAATCCAATTACAAGAAT
TAATTAAATTTACCCTATCA
TTAATCTAATTAGAAAACCC
TCCCTAATGTAATTAAGACG
ATATTAAATTAAATTCTCGT
CCAAGCATAATCGAATTATG
GCTAATTAATTTAAAAAACT
CGTGTTAGTTAATCTAATAA
CACCTGCGAACGTCTACATT
ATGAATCCATTTATACACCA
GGCAGTTAATTACATTAGAA
GTGTGAAATCCAATAACGCC
TCATAATTAAATTAGCAATT
GCAATTTAATTTAATAAACA
TACTAATTAGCCATCAACCC
GGAAATCAAATTAAACCGTA
ATAGATTAGATTAGAATCAC
CCGTCAGACGACAACATTCT
GTGATTTAATTACATTTCCC
ATAATTAAATTATATAAATT
CTAATTAAGTTAACCCCATA
CCTATAATCAAATTAAAACA
TAATCCCAGTAAATGCTTTA
CGATAATTGAATACAGGCTC
ACCTGCTAATATAATGTACT
CTCTAATTGAATTATCAAGT
CCATTAATTGAATTACAGCT
ACACGGTCACCGACCCGGGC
ATTGATTAACTGCAATTAAG
AAAACATAATGTCATATCGC
TCCCGATAATTTAATTAAAG
CGCTAATCAAATATCCATTC
CCTTAGTTAATCCAATTAAG
ACACCTAATTAGATTAACCT
TTAATTGTATCCGTTCTTTA
CTATCTAATTAGTAATTTGG
GAATTAAATTAAATTAGTTT
TTTAATCCGTTATACTTAGC
TTAATTTAATTAAAGGGAGA
ATTAATTTAACCCCTTCATA
ATTAATCTAGTCAACCTCTT
CAAGTAATGTAATTACCCAA
GCATCTTCCGATCGTTACTC
TAATTTAATTTGACCTCAAT
TAATTAAATATGGTGCCCCA
CGAATGTTAATTTAATTAAA
ATTTATTAATTTGATTATTC
TCACGCTTAATTAGTTTATG
ATGGTAATTAAATTAACACC
CTTAATCATATTACTACTAA
GACCTAATTAGATTAAGACC
GCCTGCGTCAATTAAATGAG
AATCTACCTTTATGCCACTA
TAATTTAATTACTCGCGCTG
TATAACTTAATTACTCCCCG
CGGATAATTCAATTAGCCTA
TCCATTAATTAGATTACAAG
TATTCCATTAATCCAATTAC
TGAATCTAATAATGCCCCTC
TTATGTAATTAATGCGATTT
CTTTAATATATCCCATTAGA
ATGTGATAAACTCAACTCTC
GGCATCGTAATTGAATTAGC
CTGCCCCCTAATCTAATTAA
CGACCAACTGCCACTCTACC
ATCTAATCCAATTACCGTCC
TAACCGAATTATAAAAACAC
TCCGCTAATCTAATTTAGCT
ACAGATAATTGAATTAGTCC
AGTTAATTAAATCATTCCCG
CTCTAATCCGATTAGAAATC
TGACCAGTTTTCTTAACACT
AATTGAATTAACCGGCCCAC
ACATTAATCTAATTAGTCAA
GCCTAATTAAATTAAGCGTG
ATATTAATTAATGGAAACGA
TGTTATTAACTTAATTAATG
TTCAATTAAATTTATATCTC
GGCTAATTGAATGTAACACT
TAATTTAATTAAAGGCGAGA
CCCCTAATTGCATTACTATG
TAGTGTTTGTAAGACGCTAA
GTGATCCGCAATCATAAATG
ATATGCCGTCTATGCACCTC
TAATTTGATTAATCTCCCAT
TTGCCTAATTAAATTAAGCC
AATTAGATTATGGGCGAGGC
AGTAATTAAGTTAACACCAG
ATACATAATTGAATTAGTAC
AGTTATTCAATTATCTAACT
TAATTAGATTATTAAATTAC
TAATCAAATTATAACGTATA
TCTAATCAAATCAACTAGCA
ATAATCTAATTAGGTTAATT
CCGTTACTCAATAAGCTCCT
CTTAATTAAATTACCGCTTT
CCTACCCACCTTCCGATTAC
CTGCTAATGTAATTAACCCA
ACTGATCCTAATTAAATTAA
AATTACAGAAACAATTTAAT
ATAATATCATTACGGAGGAG
CTAATTAAATTATTATCCAT
TTAAATTAATCTTATTAACG
TAATTTGATCAAATCCAGCC
CCGGCGACAGACCTCCAACA
ATCAATCCAATAAAGCAATA
CCTAATCGAATTAAGACTAC
GCATCAATTGATTAAGCAGC
ACAACTTAATTATATTAAGC
TAGGTAATCAGATTACTATT
TGCATAATTAGTTTCATATA
ACCTAATTAAGTTACCCAAT
TGACCTAATTATATCACCAC
ACTTAATTAAATTACCGTTG
TTAATTACATTACCACGAGG
TATTAAATTAGGATTAACCG
TAATTTAATTAACTCCGCCA
TAAAGACTTAATTTAATTAC
ATTAATCGCATTACCTAATT
GGAATATATTCAATTAAAAT
TAATTAAATTAGCCCGATAT
CACGATAACTAAATTACGCC
GATAATTGAATTACCACCAC
ACACCAGACTTTAAGCGGTG
TAAGTAATTGAATTAACCGA
ACTAATTAGATTACTACTTG
AATTATAATTACTCTATCAG
AGAGGATAATTTCAATTACC
AAATGCAATTAAATTACAAC
ATAATCAAATAATGAACACA
TAATTTGATATGCCCTAATA
ATTTTAAACCAATAACTCAT
TTAATTTGATTACGAACTCG
ACTCCTACTAATTGAATGAA
AAACCCAATTAAACGTATTA
TAAATTGATGATTTTTGCGC
CTTAATTCAATTACTTTGCC
TACTACCCACCCTTGTACCA
TAATTGTATTACCGATAACG
TATTACGGCCAATCGGCAAG
TGGACAAATCCCATTAACAT
TGCGCCTAATTTAATTAAGA
TAATTTAATTAATACCCCAC
ACCTAATCTAATTAATCCCG
CCACGTAATTTAATTAAACC
CATTAATTGAATTAAGCCTG
CCTAATTAAGTTATCCCCCC
CTTGCTAAACTTCATTTAGC
GCCTAATTAAATTAGATTAA
TCTACCTAATTAACTTACGT
CAGATTAATTAGATTAGCGC
CTCAACATAGTTAACCTATT
TAATTAGACAACAGTCTACA
TATAGCTAATTTAATCATAC
CCAACATAGCCCCAGCGGAG
TCTCAAATTAAATTAAACGA
TAATTAGATTACAACTGCAT
CCTTAATTAATCTTGTTATG
GTCACGTTAATTCAATTAAA
CCCATATAATTAAATCATGC
AAACTAATTAAATCTAGACA
CGATAATTAAATTATTACGC
CCTACTGTAACCCAATAAAG
CCTAAATTAGCTAACTCCAC
CTAATTAGATTATTCATAAC
GGTTACTTAATTAACGGATT
GTAATGAGATTACTGACAGC
GGCCGTCAATAATCGCCGAG
CCTAATACAATTATCGTCTT
GACCAATAATGTAATTAGCT
ATAATAGATTAAACACACCT
CTAATGTAATTATGCCTATT
ATATCGAATTATATACCTAA
CGAAGTAATTTCATTTCCGA
AATAATTGCAATAACCTAAG
CCCTAATTTCATCACGAACC
CTGAATATCAATTTAATTAA
ATATTAAGTAATTTGATTAT
ATCCTTAACCTAATTAACGG
TAACCGATTAATCGAATTAC
AACTTAATTTAATACAAGTC
AAGATAACTTGATTATAACT
TTGCCAAGCACTAAGAACCC
TACTGTCAGTAATTTAATTA
GGTAATCGAATTAACGTCAC
TAATTAAATTAGGTGTCCAC
GCATAATTAAATTAAACGTC
TAACCTAATCAGAATTTACG
AGTACTAATCAATTAGCCAA
TATTACGTCAGTGGTCCGCC
ACTGATTAATCCATTAATGA
GCCTTATCAAATCCAATAAT
GCCCCACGTCCGAACCACAA
TAAATTACATTTCAATTACC
CATATAATTAAACTACCCAT
ATTTATTCAATTACCGAACG
CGCAATAATTAGATTATTTC
CTAATTTGATTATGTTGCCT
ACAACAAATTAATTAACTTC
GTTAATAAATTAACTGTCGC
TCGCTAATTTAATTAGATAA
CACCCGTAATTAAATTACGC
AGGAAAGTAATTAAATTACA
AACTTAATCAAATAAGGAGC
CTTAATCTAAGTTGCAGTAC
TTCCACTCATCACGGCACTT
TAATCAGATTAAGCGCACTC
ATAACTCAATTAAATCTTCA
ACTTTGTTAATCCAATTACA
CATGCGTAATTTCATTACAC
TTAATTACATTAATTAACTC
GGACCTACTACATCCCAATT
GTAATTAAATTATCCCCAAC
ATAATCAAATTGTAGATATT
ATACTTTATAATTGAGTTAA
TCTAATTTAATTAACTTATC
TTAATTATATTAAACACTGT
CTAATTAAATTATGAACTTA
CAAATACCCTTCATGGCAAT
TATGCAATCAAATTACCGCA
CGTAATTCCATTAAATTACT
GATAATTAAATTAATAACTA
AGGCCATTAATCTAATTACG
ATAATTAAATAATACCGCAC
CGTAATTGGATAATAAATCA
TAATTCGATTATAGGCTTAT
CATAATTACATTAAATTATA
GGCCTCGGCACATTACTTAC
TTACCCCTAATCCAATTAAT
TTAACTAATCGAATTAGCGT
CAAAATTAATTAACACGCGC
TCATTAATTTAATTACATCT
GCTTAATTAGGACTACCACC
AACTAATTTCACCTAATTAA
GATGCGCTAATCTAATAATA
TTAATTTAATTAGCACCGAA
GATATAAAGACATTATGCCG
GAGATAATTAAATTACAATG
AGATAATGCCATTACCCCTA
CAAAAGTTAATTGACTTAAT
GTAACCTTAAATTTTGCAAG
AACAGATTAATAAAGTAAAT
ACGCTAATTTAATTATCATC
CCCATCGAACGACGACGCAA
ACAAACCCCACCGCAACTCC
TTCCCTAACTCCACACCTTA
GACCCCTAATCGAATTACCT
TATAATTTAATTAGCTGACT
AAATATTTTAATGTAATTAG
TCTTAATTGCATTACTATAC
CTTCTAACTGCAGATCCCAG
TTAATTAGATTAAGAGCGCC
ACCTTGTTAATTTAATTAAA
ATCTAATTGTGTTACAACAG
TGCATAATCTAATTGACGTA
AATTTAATAAACCAAGCATG
TAATCTAGTTAAAAACCACC
CGCAATTAAATTAACGAATT
AACCTATTAATTTGATTCGA
TTTATCAAATTAAATTATTT
CCTTACTAATTAGATTACAA
TTCTTTAATTAGATTAGAGC
TAATTGAATAGCACTCACCG
AAAATCTGATTACAGCAGGC
AGTTGATTGACCCCTGGCCC
CTGTAATTAAATTTAGGGGA
AGGTGCTAAATTCTATTACC
TAATCAGATTAAGGACGAAT
TGTAATGCAATTTCTGAAAG
TATTTAATCAAATAAATCAG
AATAAATCTAATTAGAAGCT
ATAATCCAATCATACCACGC
ACCACTAATAAGTTTATCCA
TGAATTAAGTCATGATTGCA
GTAATTATATTACTACCCCG
CTTAATTAAATTACAAGACA
ACCTAATTCCATTACCCCTC
AATCTAATTAAGAACCATAT
GAACGATTAATCTAATTACG
GACCATTTTAATTTGATTAT
TGACCGGCGCACGCTCCCCA
CGCTCCCAAACTAATTGGCA
TCTACCAAATTACAACATAT
CTCTGATTGAATTACTTAAA
TAATCAAATTACCTTGGGTG
CTATACCATATTAAATTATC
TATTAATTCAATTAACACTC
TAATTCCTTATATCGGCTGC
CAATCAAATCCATTCAAGCG
ATTTACCGTCACTCATAACG
CACCTAATTCAATTACCCGC
CTAATTTAATTTAAAAGATA
AAGTTCTTCCCCGTAGACCT
TTAATTGAACTCCTCTCCCA
TAATTAGATTAACCATACGG
CAACCGTAATTCGATTAGCG
CAAATTTAATTAACCTGAAC
AACAGCTAATTAATTAATCA
TTCACCATTACAATTAGACA
TATAATTAACTTATAAACGA
TCTAATTTGATTACACCTAT
CTAATTCAATTAATAAATAA
TTTAACCCAGTTGTATAATC
AGTTAATTCAATTATAGCTC
AACCTACCAAATGAACGTTA
GAAAGCTAATCAAATTAATT
TATGGTTAAATGGATTAAAT
CATCCTAATTTAATTATTCT
TTAATTAGATTATCCCTTAA
ACTCCTCTCCGCTACATCAT
CACCGGCAATTAATTAATTA
AAGCGCAACGACACCAACCG
ATCGGTCTCCGGCACCCACT
CCCTAATTTACTTACACCCT
TCAACCTGATTAGAACACAA
GTAGGATATATTGCATAAGG
CGTTAATTAAGTTATAAAAA
ACCCGACCAAATCTAATTAT
TAATTAGATTACCTCTATTT
ATTAATATAATCCAATTAAT
CAGTAATTTAATAAGTCCAC
TTAATTTGATTACCCGGACT
AAACTAATTTAATTAGTGGA
CTATGCAATTAATTAAATTA
TAATCTAATTACTTAACTAA
TAAATTCATTAAAACTAAAT
ACTAATGAAATTACGCACCT
TCTGCCTAAATTAAATTAGC
GCTAATCTAATTATCACTGC
TAATTAAATTACCAGAGCAT
TAATCACATTACCGCTCAAA
AATTCGATTGTGACAATCAT
GCTATTATCCACATAGCCAA
CTTGCAGTAATTCGATTAAA
TTTTTTTAATTAGATTATAC
TTATGCTATTAATTAAATTA
GCTTAATTAAATTAACCAAC
ACTCAATCACATTAAACCTT
TCAATTGACGCGTTACTTTT
AATAATCCAATTATCTTCTT
TGCCAATTAAATTATACACA
AATAAATTAAATTATACTGT
TAGCGTAACTCAATTAACGC
TGATAACCCAATTAAAGCAC
AATAATTTGATTATGCACAG
ATTCCTATAATTCAATTTGC
CATAATCAAATTAGGACACG
GGAAATCTAATTAAGTTCAC
CTAGTAATTAAATTACTAAA
ACCTATAATCTAATCAAAGC
CAATGAGTTAATTACATTAA
CTAATCTAATTATCACCTGG
TTATATTAAATTCTGCCACT
TAATCTAATTACGACAGTAA
GAAATAATTTAATTACTGCA
GCTCCAACTTATTAAGTTAG
TTAACTGAATTAGGTACCCA
ATTTAATTAACATCAAAGTA
TAATTCGATTATGAAAGTCA
ACCTCCTAAGTTAATTATCC
ACTGACTCTATTCCATTAAA
GTGGTAATCACATTAATGTC
AGCAAATTAATTACCGAATA
TTAATTTAATAACCAGCTAT
GAACCAGTTAATCCAATTAA
CCATAACCATATTATACCTC
GTACTCAAGATGCAGTCCCC
GTTAATAAGTTTCCTCCAGG
CAAGTAATTACATTAACCAG
AACTCTGATTCAATTATCTG
ATCTAAAAAATTACATTACA
CCCCAAATAGAAATGGTTGG
TTGAAATGAAGTCGCCTCAA
TAATTCGATTATAAATCCTC
GCATAATCTAATTATCTCTT
TTATTAACAAATTTAACTTC
GCCGCTAATTACATTAATAT
GACTCGATACCCCTTTCCAT
CATTAATTAGATTAACAACA
GTAACTAATCAAATTAACCT
CCCAGTTAACTTAATTAGGA
TGCCTGTCCCCAAATGATAA
TTGCATTAATCTAATTAACC
TTAAATTAATTAGATGCTAC
GACCCTCAATTCAATTACCT
CACTACACTCCTGACCAAAC
CATAATTCTAATTAGTACTA
AAATAGTCAAATTGTATTAG
AAATTGGATTAGCGCCAGCG
TGCATAACCTAGTTAAATTA
TAATACTGAATGGTATGATC
CAATGCTATTTAATTAGGGC
ACCTTCGCTAATTAAATATC
CCCTTTAATTCGGTTAACAA
CCCGACTAATTAAATTAAAT
TGTGTAACTGGTTAATTCCC
TCTTAATTGGATTTCTTAAA
TTTCAATGACCTCTTGCCGC
CCGATTAGCCCCCGTTCCTT
CCTCGACAAGATCACCAGAG
AAAATGAATTGAAGAGAAAA
GTAATCCAATTTGGCGCGTT
GATCTAATTCGATTAAGCTA
ATAATTTAATTCGGAAAAAA
AAATCCCATAATTTAATTAC
CTAACGTAATAATAGGCGGA
TAAATTATATCTAGTTAAGC
ACAATTAAATTGAGAACTTT
AGACTGGCAAATCCGATTAG
GTAATAATAAGTTCGTCGAC
AGCCTATAATTGACTTAAAA
TATAATTTAATCGCTAACCA
ACGTTAAATCAGTTATAAGT
TCAAATTAATTTCTTTAACG
GTAATCGAATTTAGTCCTGT
TATCCCTAATTCCATTAAAG
GATAATGAAATTAGTCACAA
CGTTTTAATTTAATCGATAT
CCAAATGTAGTTAGCCAACA
CGGTAATTGTATTATTCCAG
TAATCTAATCCCCAACAAAC
GGCTAATTAAATCACATTGC
TTACTCAATTAACAGCTTAC
CACGCCATAGATGATTAGAC
GTACCGCCGATAAAAACCCA
AACCCCTTAATCTCATTACA
CTTAGGAAAGTTACCAAGCT
TTAATTACATTATACCCACA
GCCCTAATCTAATTAAAATT
AAATTGGATTATGATGCATG
TTAATTCACTACCGGCAAAG
AACATAATTAATTTAACGAC
ACAGCTCAACCAAGACCTCG
AAATCAGATTACCATGCCGG
CTGCCGAAGGACGAATACTA
TTAATCGAATTAATTGGAGC
CTAATCACATCTTATTATAT
ACATAATTTAATTAAGGAAA
ACTCCAAATTTGATTACATA
CTTAATTAAATTATGCCAAC
ATAAATTGAGTTAACCATGT
AAGCATAATCTAATTACTCT
CACAATCTAATTATTGATCT
AATGTATTAATTTAATTACT
TAGAACCTTACCTTGCGAAA
TTAATTAAATTATGCTATCG
TTAATTTAGTTATGTACCTC
GGTAATTAGATTAGCGGATC
TTAATTAAATTATACCCCAT
ATGCATGCCCGCTATGTGAA
AGATAATCAAATTAAGCACC
CATAATCTAATTATTTCACT
AAATTGAATTATCAACAGCG
TTCGCAATGATTGGCCTGGA
ATTAATTACATTATTCTCCG
ATAATTAAATTTGCGCTGTT
TAATTAGATAATCATACATT
TAAGTTAATTAAATTAACAC
ACCCTATCTTAATTCAATTA
CCCCTGCTTACTGACATCAT
CCACTAACTTTATTAAGGAA
GGCATAATTATATTCACACC
AGTGGTAATCTAATTACGGT
AGAGTTTCCCTGCCCGCGGG
TGGTTAATTTTATTAGATCC
TCCAGTGTACAGATCAGTGG
TATAATTAAATCAGGGCTAC
GAAATCACATCTATGATGAG
ATAATTAACTTACAGCCATA
ATATCCCCCTCCCAGCTATG
ATAATTGGATTACCACCATG
ACGTAATTTAATTAAAACCA
TAAGTTAATTACCGACCCCG
TGTATGCGCCAACCCCCAAC
ATTTAACTTAATTAACTACA
TGCCTTACTAGTCCAATTAC
CCATACACACCAATCAAATT
CTAATTCCATTAAGATTAGC
TTATTCAATTATCATGCATT
GGACACTAATTAAATTAGTC
GGATTAACTTAGTTAATTCC
AGTGGCATTAATCTAATTAT
CTTAATGTAACTAGTACTCT
TAATCTGATTAAAATCATAG
TAATTAAATTAGTTAATCTT
AAATAATCGGATTAAAAGAT
TTAATTAAATTAATGTTCAT
TAACCCAATTAAATTAATTC
ATAATTATAATTAACCCCAC
CATTAATTAAATTAACCAAA
ACACTAATTGAATTAGACCC
TTTGCTAATCTAATTATAGG
CGTCAACCAGATTATCATAG
CATAATTAAATTATAGAGAC
ACTACATGTCAATGACGGAA
AAGCAATCAATAATCCACTG
ACCGCTAATTTGATTATCAG
ATCTAATTAAATCATTGTAC
ACCTTAATTTAATTAAATAG
TTTAAAATTAATTGAATTAA
TACTAAATCGATTAATAGAA
GACCAAATTTAATTACCAGA
TAATTTAATTAACAATCAGC
GTTAATCGAATTATTCACTA
AAATTGCTTAATTAGATTAA
TAATGCGATTCACGGTCTTA
TCAGACAATAACCCAATCGA
GCCATTAATTAAATTAGAGA
ATTAATTCAATTACTAGCCA
AAATTAAATTAAAATTACCC
GATAATCTAATTAAGCCTTC
TAGTTAATCAGATTATCTAT
ACTTAATTAAATTACATGAA
TCCCTAAAGCAAATTCGAGT
TAATGATAATTAACTACTAA
TATTAAATTAGGCATCCCCT
GGGTCAATTAACTACGCAGT
GTAATTAAATTACACCCCCC
CTAATTCAATTGATCATACT
ATTTTAATTAATAGCACCCT
GAATTGAATTAGAGAATCAC
CTAATTCAATTATAAGCGTA
GACATAACCTAATCAAGAGA
CCCAACCAGATGAGATCCTG
GAGTGATAATATAGGCCACC
GCCTAATTAAATTAATGGTT
CTGCTAATCCGATTAATCTA
TCGTAATCTAATTAAATTAC
CTAACCCAATAATGATCCCA
CTAATGTAATTAAGAGAGGA
TAATTACATTAAAGAATCAC
TTAATTGAATTACCAACCTC
GTAATTTAATTACTACCCCC
CAAATGTAATTAGCTAGTGG
ACTTAATTAGATTCAGCCCA
TAATTGAATTAGGATCCAAT
TTTTAATAAATCTAATTTGG
TCATATTAATTTAATTAACT
TACCTTGAATTCAATTTACA
ATCTAATGTAATTAGTCAAA
ATCGAATTCCTATCTAATGA
TAAGCAAATCTACTTACGTC
ACGTTATAATCAAATCACTC
ACCGCTAATTAGACAACCAA
CCGTAACACGATTGCACAGC
TATTTCATTAAATTAATCCT
TTTAATTTAATCGCAGTTCC
TTAATTTAATTATCTACAGT
CCACCAAGGAAGGACTACAA
GTAATTAAATTACCTTGTAT
AGCGTCATAATTTAATTACT
ATTGATTAGCTTATCGTAAC
GCATAATAATATTACAACCC
CCGTTATCGGTTCCTCAATT
TAATTCAATTAAAGAAGACA
GCTTAATTCAATTAAAATAG
TGGCTAATTAAATTACGGCT
GATCTAATTCAATTAAATTT
CCTCCGATAGACCTCAGGAG
AGATTAATTAAATTACGACA
AGACATATTAAATTTAGTAA
CTTACGCTGCGCGCCCATCA
ATCCGTTTTATCGCTCAGCA
TAATTAGATTACTCCCTTCA
ACCGTCCCAATAATAAACCC
ACATAATTTAATTATGTAAT
TCGCTTGATTGGATTAGCAT
CGATAATACAATTACAGAGT
ATAATCTAATTACAGACACC
CGTAATTAAATTATCCGCCC
AAAACAGCTGATGTCAAATT
CGCGCTAATTGATTCCGCGC
TACATTAATTAGATTAACTA
GCTCCTGTAATTTCAATTAA
ACTAATTATATTAAATTGCC
CTAATCGAATTACAGAACTG
AAACTTCATTACCTATTTTC
CTCATTAATAATTTCTCCTA
TAATCTAATTAATCAATTAT
GTAATTAAATTACTGCCATA
CACCATAATCTCATTCACTT
AAACAAGACACCTTATGTAG
ACACATTCCAGCTATTAAAT
GTAATTAAGTTAAACCACCT
CGACTAATTAAATTAGTTCG
TATTTATAACTAATTACGAA
TCTAATCCAATTACTGAAGC
CGCTTAATTAGATTAAGTCT
TATTCAATTATATTAATTAA
CACTAATCGAATTTATACAG
AATGAAATTAATTAAATTAA
AAAGTAGATTAATTAATTAA
AAATTACATAATACCCGGGA
TCCTAATTAAATTAGTGTGT
GTAATCTAATTAGAAAGTTT
CTTACTTTAGATTTGGTGAC
CAGAACATAATTTAATTACT
GAACGCCTAATCAAATCCAT
GCCTTATCCAATTAAACGGC
TAACTAATTTAATTACCCCC
CACGACAACTAAAACCTCAA
ATTAGTTAATTAAATCCCCA
GAGTAATTAATTAATTGGTG
GTATTAATTAAATTACTGCG
ACATCAATCACATTACGCGA
ATCTACATAATTAAATATGC
TAGTAATTGAATCACTCCTA
AGACATAATTACCGTTACTA
CATAATCAAATCAACGGGGC
AAGGTAATTCCATTACCTAC
AATTCAAATTAAATTAACAA
TGATAAATTAATTTACTCAT
ACAAATCTAATTATACCTAC
ATGCAACCTGTGACCATTAA
TAATTGAATTAGACACCCTA
CTCTAATTAAATTATGAAGC
TAATCCAATTAAATCCACTA
ATTCTATATTAAATTAAACG
CTAACCTAATTCAATGACGC
ACTTACAGTGATTTAATTAT
TGCGCCTGACTATGCCACAT
TAAACTAATTACCGAACATT
CATACCAAAATTTGATTAGC
GTATTTGTTTACCCAATTAG
CACCCATAATTTAATTACCC
GAGATCCCTCTAACTGGGAT
TTATATTTGATTAAATTACA
GACCCTAATTAAATTATGGT
TTTAATTGAATTAGGCACGA
ACCGTAAGTCCTGCAACAGA
TAATCGCATTAGATACGCTC
GGCTAATGCAATTTAACTAG
CGTAATTCAATTAACATTTA
TAATTAAATTACGCCACCAA
ATAATTATAAGTCCCACTAC
GCTAATCGAATGCCTCATAC
CATCGGCACCCTAACTTCCC
CCATACAATTGCAAACCATT
ACTAATTGCATTTCCGCGAG
TAAATCCAATTATGGCAGTT
CACATAATTTAATTAACGGT
AGAATAATGTAATTAAGAAC
AGGGCCTTAATTCAGTTAAT
ACTAATCTAATATAATCTCC
CCCTATATCAATTAACGCTA
AATACAATTAAATTAGGGTG
TAATTAAATTAAAACCAACT
TATCTAATTAACCCCAACGG
AATAGGTTAATCTAATTACC
GACTTAATCGTAATTACCCT
CGCATAATTTTATTAGCATC
TTTATATAATCTAATTCGCC
AAACCAACGTATCCCCTTCC
ACTAATTGTATTAACAATAG
CCTGCAAATTAGCCAATTCG
ACATAATTAAATTAATGACT
AAAAATTTAATTAAGATGAC
CCATTAATTAACTAAATTAC
CACGTAATCTAATTACTCGC
ACCATAATTAAATTGACCGA
CCGAATGCTTCTCATTACAC
ACTTCGCAAGATTGTAACAG
ACATAATCCAATTAGGATTA
TACCAAATCATACTGCCCGC
ACTAATAAAATCTAATTACA
CCCCCAACGAAAGGACCCAT
GAAAATTAATTCGATTATAT
TGAATTTAATTAACCTTTTA
TTAATCTAATTATCCAAGCA
CGGCCTAATTAATTAATCCC
CCGATACCCGCCCTTTACAA
AATCAAATTAATTAACCTAG
GAATCTAATCAAATTAGCAC
GCCCCACCGTAATGGGACTT
AATACTCACCCATCAACTAT
TACTAATTAAATTAACCGTC
AATTAATTTAATGACAGATT
GGTAATTATATTATCCCTGA
TAAGCTTAATTTCATTCTGC
GAATATAATCTAATTATACG
TCCTGCGAGACCCAGGATTT
GACACCAATTGATTAAATTC
GTCTAATCAGATTAAGCTAC
CTAATTAAATCATCAGCCAC
GGTAACCTAATTACATACTT
ACAAATTCAATTGACCTACA
GATGCTAATCTAATCAAGCA
AATTAAATTTAGCATACGAG
CTTATAATTAGATGAACACC
AAGCGTCCTAACCAAATAAT
ACAAATTAAGTCTTCTATTC
CTTAATTACATTATCGTTAT
AGCAAGATAATTGAATTCAT
AACTTAATTACCGAAAAATA
ACGCCATAATCCAGTTATAG
AAGGTTTTACTGTTGCCCCA
GTTGTCAATTAGATTACCCA
CGTAATCCTATTAGATTACC
CTTCCTAGTTAATCAAATTA
CAAGATACCTACCCTCTACA
TTCGTTATTAATTACATTAT
CTGTAATTCAATTAGCCCGA
AATATTCAATTACGTGACCG
AAAGTCTGATAACCGACTTA
ACGATTAATTAAATTATGGC
CACCTAATTTAATCAAACTA
AAACCTAACTAATTAAATAA
GACGGAACCACGGCTTGACA
CTAATTAAATTATATCTGCG
TAAAACTTAATTTGATTAGC
CCTATGATAGTTAATTAACT
GCTTAATTAATTATGACTTC
CTTACCTAATTAGATTATTG
CTAATTGCATTTATCGTGCA
TGACAACGTTAATTTAATTA
GTCTTAATTAACTTAATACA
CAAACTGTAATCAAATTACC
TTACAACTAATTGAATTACA
ACAATCAGATTAGGGCTCGT
GCCTACATAATTAAATTTTC
AAAATTAATTTAGCGTATAC
GCAAATTAATTAAGCACTAA
TATAGCATAATCTTATTTCC
TAATTGAATTAGCGAACCAG
TCAACCCTCAAACCCTACTG
GTCACTAACTTAATTAAGCT
CCAATCCATTACTTTCGAGC
AATTTAATTACAGAAGACCT
AATTAATTAACGCTGTCTTA
AAGCAAATTAAATTAACTAG
GTGATAACCAATTAAAATTA
GTAAGTTAATTAGATCTAAT
TTAATTAAATTACGCCACCA
ATTTACCCAGCAAGCCGAGT
ATAATCTAATTAACACGAAC
CTTTACATTAATTAAATTAC
ACATCTATAATTAGATCCGA
ATCGCCTACTCGCCACCTTT
GATTAATTGAATTATCCTAT
TTAGCACATCAATTTAAACG
GTTATCCGATTACAATGGAA
CTTAATTTTATTATGACATT
TAATTAAATTATACGAACCT
CGCGCAATTTAATGACCACG
ATGATTAATCCAATTATCGA
TGAATTAAATGACATTGCCG
CCCTAATTAAATTAGTACAA
TACCAATTAATTAAATTAGC
AATTAGATTATTAATCTAGG
ATAACCTAATTACAAGCATA
TAAATCTAATTTCATCAACC
AATAATACAATTAGCTACAA
AATCACTGGTAATTTAATTA
AGACACATTTGAGCTAATGG
TGCGTATTAAACGTACTAAT
ACCATTATTGGATTATTATT
CTTCGAGTTATTCGCATTAC
TTACTTAATCTAATTACCTC
AAATTAAATTAATTTACCTA
GCGACACTCGCAGTGCTGCC
CCCTCTGTTGCGTATTAGCC
TTCTTTAGACTGCTCGCCAC
CTAATTCAATTAACGCAACA
TTACCTAATGGGAATTAACC
GAATTCAATTATACAATGCC
ATAATTTGATTACTCGAAAC
GAGGTAATCTAATTAAGTCG
GATAATTAAATTAATTACTC
AAATTCATTAATTTAATTAA
AACCCTAATTCGATTTGGAG
TTCACAATCAACTGTAACAC
CGCTTATTGAATTACCGATC
TGCTTCGACCCCCGTTTGTG
CCCTTATCAAATCAACGAGG
ACAGCTAATTTTTGACCTTC
CGTTTGGACGCACCAACCCC
ATAGCCAATTAAATTAAAGG
ACACGACAAATGTAATTAAG
AAGGCAAGGTCCGCCCAATC
GCCCAACCATTCATTTACCA
GCAAACCTAATTAGAACAAG
TCCAATTTAACTAGACGTGT
ACTTTAATTAAATTACGTCA
TATAATTGAATTTGAGTGTC
TCTTATCCAATTAGTCCACG
CTTCAGAAATTACATTACAT
TGCGCGCCTAATTCAATTAC
TCGCGTTAATCACATTATGA
ATCTCTAAGACCATCAGGCC
ATAATCTAATTCTATACAGT
CGATATTACATTAAATTATC
TAGCCAAACTAATTAGCGCC
TTAATGAACTTAAAAGTTTG
GAGGGCAACCGCTATTAAGC
CTAACTAGTTAACAGTCGCC
CCCTATTACTCAATACCAGC
GTGACACATCCCGTTGCCCT
CACGCCTAAAATGCTGGTAC
CCTAATCAAATTAACAACCT
CGCAGTAATCATATCACGAA
AAGTAACTACTCTAATTACC
ACTTATAGACAGAGCTACCA
AGTAAATTAATTATACATGG
CAATCATAATTACATTAATA
GGTTATTAGATTACGTGCGT
CGTAACTAAGTTACCTGGAA
ATCTATCAAATTAGAAACGA
TTAATCAAATTACCACGATT
CATCTAATTATATAAGTTAC
TCGAATACTGCTTATCGCAA
GTACCCGCATTACGACTCAC
AAAGCACAACAACACAACTA
TGAAATCAAATTATCGAGCC
AGATCAACCAATTAACGCGA
TAATCAAATTAGGTACATTG
ACTACTTAGTTAATTAGCGG
ATAATTAGTTTATAGTATAG
GCTAATTAAATTAAAATGTA
AGAACCACCCACCCGGCCTA
GCCTATTACTTAACAGCCAA
CCCATAATCAAATTACGTAC
ACATAATTAAATTAGTTGCC
TTGCGTATATTAAATTATTA
AGTAATTAGATTATTTTGTC
TACTAATCTAATTAACCCCC
GCGAATCGAATTAACACCCT
CTAATTGGGTTAGACCAATA
AATATAATTAGATTAGATCC
CTAATTTAATTAAATCTATT
ATAAATAATTAACCCAGAGC
GAGCAAATCAAATTACCAAT
CCCTAATTTAATTACATCAA
AATTTAATTATGATAACCGA
AAACTCAATAAACATGATCA
TAATTAAATTATCGCCACTC
CTCTAATTAATTAGATTACT
TGGTGTCACTCTGCCTATTA
CCAACTAATTTAATTATGTA
ACTCCACCCAGTCTTTACCA
CTAATCCAATTAGACATATC
GGAGACCCGGTATCACTGAT
CTCATGTTATCAACACATCT
GGTCTAATTTAATTATTACA
TAACGAATTTAATTAAAGCA
CCTAATTAAATATATTAAGA
CTAATTAAATTAAAAAGGTG
ATAATTAGATTAGCCTCCGC
ATCTTAATTACCGAGGACTA
CACCTTTAATATTATTATCC
TCACTAATTAAATTGAGTGC
CATAACTAATTAAATAAGAC
TCATTAATTAATTTAATTAC
CACCCCGATAATTTAATTAA
CGTAATTAAATTACCCTACC
TGAGTTGTAATTTAATTAAT
AGCACCCGACACTATCCATA
CCTAATTGGATTAACACAGA
ACAACATAATTTCATTAGGA
GATAATTGAATTAAATGACA
CATAAATTTAAATAAAAACT
TACTAATCAAATTACTAACA
CGGTAATAACTCAATTATAG
GCCCACGGGTAAGCTCCCCA
ACCTATGCTAATCAAACTAT
GACTACTCCCCTAGACTGGA
AAACTAAATTACATTGTCCC
AAATTGAGTCAAATACATGT
ATGTGATCAAATTAACACTA
TAGTATTAGATTAATTTGAT
ACAGTAATATGATTCGCGCT
TCCGTGAATTAAATTACATC
TACTAACTAAATGATGATCC
TACAATCCGATTAATGCTCC
TAATCGAATTAAGCCAAGTC
TAATCAAATTAGTTAGCATT
GTATACCTGCAATTCAATTA
ACTAATTACATCAATTACCC
TAAGCTAATTACGCAACCTA
CTTAATTAAATTACGAAACT
AATAATTAAATTTACGATCC
ATATTGTAATTAAGTTACTC
ACGACTCAAACAGCAAGACC
ACGTAGTAATTTAATTAATA
AATTAAATCACGCAAACAAG
ATTAATTAAATTATCGCCGC
GCGTCTCCCGCTTATTCATT
ACCACAATTAATTTAATTAC
ATAATGAAATGAACTAAGCC
CCTAATTGAGTTAGTTCGAA
CTAATCTAATTACACCTACT
TCTAATCTAATTACTATCCT
TAATCCAATTATTAATTTGT
GTAATTGAATTATAGTGCGG
TTAATTAAATATGCCCGCCC
TGATTAATCGAATTATTCGA
TTTCCCTTAATCTAATTACA
GTAACCATAATTAAATTAGT
GTGATCTAATCAAATAAAAG
GTGTAATCAAATTAAGCAGC
CTATTTAATTAAACAACTTC
CATTAATTAACTTAACACCC
AATTAGAATAACCCAGTGCT
AAAGGTAATCCAATTTATAA
TAATTAGATTAAGTAATTGC
TCTAATTACATTAAATAAAT
CTATTTACTCAATTACCTGG
TTAATGTAATTAACGTCGCA
CCTAATTCAATTTACAACGT
ACGCTGAACTCAGCCAAGCC
TAACGTTTACCTCATCAACC
AAAAGTCATTCCCGTATCTA
TAAATTAAATTAGGTCTACA
AGTTAATTGCATTAAACTGT
CCTGATAAACGCTGATATTC
GAGAACACCATAATGACAAA
CCATGTATAATCCAATTTTC
ATTATTAATTCCGATAATAA
AACAAGAATTAACAATGGTA
GCTAATCTAATTAGCACACG
AAATTAAATTAGCTCACACA
CCAATTAAATTAATGCACTA
CTAATATCACTGGGGGTTCC
TTAAAGAATTAAGAGTAACA
AATTCGACTAATTTAGTTAA
TTATTAAATTAAGCGGAATC
CCAAATTAAATTATCCACGT
AATTTAATTACGGTAGCAAA
TAATTTAATCTAACATAACA
CAATCCAATTAACTTAGCAA
TATAATTAAATTAACGGCAA
TGTTAGTTAAAACGCACCAC
CCTAATTGTATTATAGCGCT
CCCCCACTTATTCGATTAGC
AATTTAATCACACATGAAAA
ATGTAAATCAATTACTTCCC
TAATCTAATTAAATTACATC
CTACAAACTAATTAAATTAA
TAATTTAATTAAAGAGATTC
AAATCTAATTTTGGCGTGAC
GTAATTAAATTAGCCCAGAG
GATAGATAATTGGATTTAAT
ATTAAATTCGATTAATACCT
CCTCCTGCCCGCTTACGTAA
TAATTTGATTATATTAACTC
CCGGATAATGCTATTAACGC
GATTTTAATTGAATAATACA
GGTAATTAAATCAGCAACCC
TCATAAATTAACTAACTTAA
CTAATTGAATTAACGTAGGG
TACAACTCTCCCCAAGCCCC
GTAATGAAATTACTCCAATC
ACCTATGATGAAGTTCCTAT
CATACTCATAATTCAATTAA
GGTTCTCCATTTAATATCTT
TAATCAAATTATCCCATTAC
CATATTTAATTAGGCCAAAT
AAAATCAATTATCTTTCGAC
CATGATTATAATTACATTTA
TGACATAATTGAATTATTAC
ATAATTTAATTAGTTCACCG
CCCGCATAGAGCCTACGCTT
CAGTATAATCTAATTAACAG
GTCTAATTAAATTTAAGGAG
ACAATTTAATTACGTGAACG
GTTATTGAATTAAACATGCC
CTAGACAAATTTCAATTACG
TTCTGAATCTACTTTGAACG
CCTAATGGATTAGAAGCTTA
TATGACTAGCCCGACCCATA
CCATAAATCTAATTAGTTGC
AATAATTAAATCTACACAAT
CCACAACCCAAGCATAACTG
TTGCAAGACATATACGCCAG
CAATCGAAGAATAATTTACC
TTACCTAATTAAAACTCCCA
ACAACTAATTGAATTACATA
GAAGGTGAAAATTAAATTAT
TCAATTAAATTTAGAGTCAT
AATAAATTAAATTTTAGACG
TAACTGACAATTAAATTAAG
AAATCATATTATCCAACACA
CAGACCCAATAGTCGCTCAC
TAATCCTAATTTAATTACGA
TTTAATTTAATTAAAAACCA
GGGCTAATTCAATTATCGTT
ATAGTAATTAAAGCAACACT
