# Supplementary material for: A generative model for constructing nucleic acid sequences binding to a protein
Source: BMC Genomics. 2019 Dec 27;20(Suppl 13):967. doi: 10.1186/s12864-019-6299-4 (PMC6933682; doi:10.1186/s12864-019-6299-4)
Supplement: Supplementary file 2 — Additional file 2 Nucleic acid sequences of three types. Nucleic acid sequences generated by our model, AptaSim, and random generator for four proteins (DRGX, GCM1, OLIG1 and RXRB). [file 12864_2019_6299_MOESM2_ESM.zip › GCM1_AptaSim.txt]

CGATAGCCAACTTGTGTGAC
GCAGAACAAATGCTAGATAA
TTTCAATCAAGACTTAACTG
AAGCTTCACTAGTTTACGTA
CTACGTTGGCTCGTGTAGTA
GGCTTGCAGACGTATTGCAT
GACCTACTACAGAATTTCAC
ACTACTCACCAGCGGGGACG
GCTCAAATAAAAGTCAAATA
AGGGATGTAAAATGTGGACG
AGATCTTAAGTAATCGCTAT
ATAAATCAATGACGTACATC
CGGCCCCGGTTATGGGAGAG
CTCGTGATGAAGCCTCCCCA
GTCCACACGCCTAATAGTAC
GGTGCAGCCCAGTTTCTAGC
AGCGCGGTCCTACGCTTTTC
CTAGATGCGTTGGCAGCCCG
CAACATGTAATAACGAGCTG
GTCCCATGGTACACGCGACC
TTGAGCGCTGCTCAGAACGC
GTGTTGGGTCCAACCATCGG
ATTTGTGGTACCTACTTTAT
AAGAGCGCGATGTCCATAGT
ACCTTAATCGATTGCTCTGT
TTCCTTCCTAGAGATCTGTG
ACCGCGCGGTTGCGTCACTT
AAAGCGGAGACCTGTCACCT
TGACCCCATACTGATCAGCC
ATACAGCTAAGAAGGATATA
AGGTGCATTCCAATGGCAAC
ATTGTCATGCAATCTCTCAC
TCGTGTGCGATTAAAAGTTC
TTCTATATCTGCTCGCGTTG
AGCGGACAGGCGTAGCGAAC
CAGCTATCAGTTCATGATGC
GAGATCTAAGACCGTGAGTC
CTACGTTCGGAATCTATCCT
TATCTGCAGCTATATAGGAA
CACTGGCTGTGAGTCGCGTG
ATCTGCATTACCTCTAAGCG
TACTGCTGCCACGCAATTCC
GTCAGGAACGGGGAAGCCAT
CTACGAGATCGACTCCGGAA
TTTTGGGTGTGTTCGAACTC
TTACACGAAATAATGCCTCA
TGAGCCCTTGTAACGCGTCC
TTCCGGAGTACATGTAAAGG
TACTGCTGCCATGCAATTCC
CGCCTGAGTTTATCAACCGG
CGGAGTACAGGTGAATCATT
ACAGCTAAAGTGTGCCCGGA
GTCTGACCGAGTTGTTATGG
ATGAAAAGTCAATGCTACAG
TATGGTAAACACGGCCCTGC
TATCTGCAGCTATATAGGGA
CAACATATAATAACGAGCTG
ACCGATGCCAAAGGGGATTA
TTCCTTCATAGAGATCTGTG
TAATGCGATTCCGGGCAGGG
AAGAGCGCGATGTCGATAGT
CAAGGATGTGTTCCGCGAGG
CCTTTATGTCCACCCCGGTG
GGAGATGCGAACTTGCCCAG
GCAGAACAAATTCTAGATAA
GTGTTGGGTCTAACCATCGG
TTTCAATCAAGACTTAATTG
CGATAGCCAACTCGTGTGAC
GGAGTTTACATGTTGACCTA
ACATCTAAAGTGTGCCCGGA
GCAGAACAAATGCGAGATAA
AGATCTGAAGTAATCGCTAT
CGGAGTACAGGTAAATCATT
GACGTGACCTAATGCTGGGT
GCAGGACAAATGCTAGATAA
CTACGTTGTCTCGTTTAGTA
TAATGCTGCCACGCAATTCC
GAACTACTACAGAATTTCAC
ACTACGCACCAGCGGGGACG
CATTAAAAAGGGCCCGTGTT
CTACGTTGGCTCGTTTAGTA
ACAGCGAAAGTGTGCCCGGA
ACTCAAGACTGTAGCCTTCG
CTGCCCGCCACTGTGTCGTA
CCATATAGAGCGGTAAATGT
CAGCTATCAGTTCATTATGC
GGTGCAGCCCAGTTTCTAGA
CGATAGCCAACTTGTGGGAC
CTACGACATCGACTCCGGAA
TTTTAATCAAGACTTAACTG
TTCTAGATCTGCTCGCGTTG
GCTCAAATCAAAGTCAAATA
CGATAGCCACCTTGTGTGAC
CTCGTGATGAAGACTCCCCA
AGGGATGTAAAATGCGGACG
AGGGATGTAAAATGTGGGCG
GGCTTGCAGAAGTATTGCAT
CACTCGCTGTGAGTCGCGTG
CGATAGCCAACTTGTGTGAT
ATACAGCTAAGAAGGATATC
AAGCTTCACTGGTTTACGTA
CGATAGCCAACTTGAGTGAC
TTTCAGTCAAGACTTAACTG
GTGTTGGGTTCAACCATCGG
TGATCTTAAGTAATCGCTAT
CTACGTTGGCTCGTATAGTA
TGATAGCCAACTTGTGTGAC
CCCTTATGTCCACCCCGGTG
GCGGAACAAATGCTAGATAA
GTGTTGGGTCCAAACTTCGG
AGATCTTAAGTAATCGATAT
CTATGAGGTTCTCACATACC
CTACGTTCGGAACCTATCCT
GGAGATGTGAACTTGCCCAG
ATAAATCAATGACATACATC
TGACCCCAGACTGAGCAGCC
TTCCTTCCTAGAGTTCTGTG
ACTACTCACCAGCCGGGACG
CGGCCCCGGTTAAGGGAGAG
TGACCCCATACTGAGCAGCC
GTGGTGGGTCCAACCATCGG
ATAAATCAATGACGTATATC
ATTTGTGGTACCTACTTTTT
GTGCTGGGTCCAACCATCGG
GCAGGACAAATGCTAGATAG
CAACATGTGATAACGAGCTG
TTTCAATCAAGATTTAACTG
AAGCTTCACTGATTTACGTA
CTACCTTGGCTCGTGTAGTA
TTGAGCGCTGCTCAGAACCC
AAGCTTCACTAATTTACGTA
GCTCAAATAAAAGTCAAGTA
ATGAAAAGTCAATCCTACAG
GTCCACACGCCGAATAGTAC
GACCTACTACAGTATTTCAC
CGATTGCCAACTTGTGTGAC
GCAGAACAAATGCTGGATAA
CGATAGCCAACTTGTCTGAC
TGAGCCCTTGTAACCCGTCC
AACTGGCTGTGAGTCGCGTG
AACCTACTACAGAGTTTCAC
CGATAGTCAACTTGTGTGAC
GGCTTGCAGACATATTGCAT
ATCCCATGGTACACGCGACC
CGCTAGCCAACTTGTGTGAC
GCAGAACAAATGCTATATAA
CGATAGCCAACTTATGTGAC
GCAGAACAAATGCCAGATAA
AGGTGCATTCCAATGGCCAC
CGATCGCCAACTTGTGTGAC
TCGTGTGCGATTAAAAATTC
GCAGAATAAATGCTAGATAA
GACGTGACCTAATGCTGGAT
GCAGCACAAATGCTAGATAA
GTCAGACCGAGTTGTTATGG
TTTCAATCAAGACATAACTG
AACCTACTACAGAATTTCAC
AGCGGACAGGCGTTGCGAAC
TTTCTATCAAGACTTAACTG
CGATAGCCAGCTTGTGTGAC
CTCGTGATGAAGCATCCCCA
ATTGTCATGAAATCTCTCAC
CGGCCCCGGTTATGGGAGAA
CGATAGCCAACTTGTTTGAC
CGATAGCCAACTTGTGTTAC
ACTACTCACCAACGGGGACG
GAACATATAATAACGAGCTG
CGATAGCCAACTTGTGTGAA
TTTCAATCAAGACTTAACAG
GAGATCTAAGACCGTGAGTT
AAGCTTCACTAGGTTACGTA
CTATAGCCAACTTGTGTGAC
GCAGAACTAATGCTAGATAA
GCAGAACATATGCTAGATAA
ATTAGTGGTACCTACTTTAT
GTGTTGGTTCCAACCATCGG
GGCTTTCAGACGTATTGCAT
AGTTCTTAAGTAATCGCTAT
CTACGTTCGCTCGTGTAGTA
ATACAGCTAAGAAGGTTATA
CAGCTATCAGGTCATGATGC
GCAGACCAAATGCTAGATAA
ATAAATCAATGACGGACATC
TCGTGAGCGATTAAAAGTTC
GACCTACTACAGATTTTCAC
GCAGAACAAATGCTAGAAAA
AACGGACAGGCGTAGCGAAC
CCATAGCCAACTTGTGTGAC
CGATAGCTAACTTGTGTGAC
AGGTGCATTCCAATGGCAAA
CGATAGCCAACTTGCGTGAC
CTATGAGGTTTTCACATACC
CGATAGCCAACGTGTGTGAC
TTTCAATCAAGACTTCACTG
GGTGCAGCCCAGTTTCAAGC
GCAGAACAAATGCTAGTTAA
CGATGGCCAACTTGTGTGAC
TTTCAATCAATACTTAACTG
TTACAATCAAGACTTAACTG
TTCTGCATTACCTCTAAGCG
CGATACCCAACTTGTGTGAC
GTCCCATGGTACAGGCGACC
TGAGCCCTAGTAACGCGTCC
GCAGAACAAATACTAGATAA
CGCGGACAGGCGTAGCGAAC
AGCGCGGTGCTACGCTTTTC
CGATAGCCAACTTTTGTGAC
ATACAGCTAACAAGGATATA
AGCGCGGTCCTAAGCTTTTC
TTCTAGATCTGCTGGCGTTG
GCAGAACAAATGCTAGATGA
GCAGAACCAATGCTAGATAA
TAATGCGATTCAGGGCAGGG
TCAGAACAAATGCTAGATAA
TTTCAATCCAGACTTAACTG
CGATAGCCAACTTGTGCGAC
ACCGCGCGGGTGCGTCACTT
GCAGAACAAATGGTAGATAA
CGGTAGCCAACTTGTGTGAC
CTACGTTGGCACGTGTAGTA
CGAAAGCCAACTTGTGTGAC
TTTCAATCAAGACGTAACTG
TAATGCTTCCACGCAATTCC
CCAGAACAAATGCTAGATAA
GCACTACTACAGAATTTCAC
GCAGAACAAATGCTACATAA
CTCATGATGAAGCCTCCCCA
GGCTTGCACACGTATTGCAT
TTTCAATCATGACTTAACTG
AGCGGACAGGCGTAGCGCAC
TTTCATTCAAGACTTAACTG
TTCTATATCTGCTCACGTTG
GGCTTGCAGACTTATTGCAT
GCAGAACAAATGCTAGATTA
CGGCCCTGGTTATGGGAGAG
AAGCTTCACTAGTTTAAGTA
CCATATAGAGCGGTAAAGGT
CTACGTTAGCTCGTGTAGTA
AGATCCTAAGTAATCGCTAT
AAAGCAGAGACCTGTCACCT
AACGCACAGGCGTAGCGAAC
GCTTAAATAAAAGTCAAATA
GGTGCAGACCAGTTTCTAGC
CTACGTTGGCTCGTGTAATA
TTGAGCGCTGCTCAGAATGC
GCTCATATAAAAGTCAAATA
GTTCAATCAAGACTTAACTG
CGATAGCCAACTGGTGTGAC
ATAAATCAATGACGTACACC
GCAGAACAAATGATAGATAA
ACTAGTCACCAGCGGGGACG
ACCTTAAGCGATTGCTCTGT
CTCGTGATGAAGCCTTCCCA
CGATAGCCAACTTGTGTAAC
ATTCAATCAAGACTTAACTG
TTTCAATCAAGACTTATCTG
ATAAGTCAATGACGTACATC
CGATAGCCAACTTGTGTCAC
TTTCACTCAAGACTTAACTG
GGCTTGCAGACGCATTGCAT
GCAGAACAAATGCTAAATAA
AAGCTTGACTAGTTTACGTA
TACTGCTGCCACGAAATTCC
GCTCAAAGAAAAGTCAAATA
GTGTTGGGTCCAACCTTCGG
CGATAGCGAACTTGTGTGAC
TTTCAATCAAGTCTTAACTG
CTTCAATCAAGACTTAACTG
ATAAATCAACGACGTACATC
TGACCCCATACTGATCACCC
CTACGCTGGCTCGTGTAGTA
AGGTGCATTCTAATGGCAAC
CGATAGCCAACCTGTGTGAC
GGCTTGCAGACGGATTGCAT
AGGTGCATTCCAATGGGAAC
CGATAGCCAACTTGTATGAC
ATTGTCATGCAATCTATCAC
CTACGTTGGCTCGTGTGGTA
GCTCAAATAATAGTCAAATA
AAGAGCGCGATGTTCATAGT
TTTCAATCAAGAATTAACTG
CGGACCCGGTTATGGGAGAG
ACTACTCACCAGCGGCGACG
GGCTTGCATACGTATTGCAT
ACTCAAAACTGTAGCCTTCG
TATCAATCAAGACTTAACTG
CTACGTTGGCTCGGGTAGTA
CGATAGGCAACTTGTGTGAC
GCTCACATAAAAGTCAAATA
CGAGAGCCAACTTGTGTGAC
AGGGATGTAAAATGGGGACG
AAAGCGGAGACCTGTCAGCT
ACTACTCACCAGCGGGCACG
TTTCAAACAAGACTTAACTG
GTAGAACAAATGCTAGATAA
GGTGCACCCCAGTTTCTAGC
AAGATTCACTAGTTTACGTA
AAGCTTCACTAGTATACGTA
CTAGATACGTTGGCAGCCCG
GGCTTGCAGGCGTATTGCAT
AGATCTGAAGTAAGCGCTAT
GCAGTACAAATGCTAGATAA
AGCGTGGTCCTACGCTTTTC
GTCTTGCAGACGTATTGCAT
GGCTTGCAGAGGTATTGCAT
CAATAGCCAACTTGTGTGAC
TTTCAATCAACACTTAACTG
ACCTTAATCGATTGCTTTGT
CTACGTTGGCTCGTGTAGTC
GCAGAAAAAATGCTAGATAA
GCTCAAATAAAAGTCAAATG
GTCCCATGGTACACGCAACC
CAACATGTACTAACGAGCTG
AGCACGGTCCTACGCTTTTC
AAGCGTCACTAGTTTACGTA
AGGTGCATTCCTATGGCAAC
GGCTTGCAGATGTATTGCAT
AGGTGCATTCCCATGGCAAC
GACCTACTACAGAATCTCAC
GAAGAACAAATGCTAGATAA
CGATAGCCTACTTGTGTGAC
CGATAGACAACTTGTGTGAC
CGATAGCCAACTTGTGTGTC
GCTCAAATCAAAGTCACATA
TATCTGCAGCTATATAGCAA
CTACGACAACGACTCCGGAA
GTCCAGACGCCTAATAGTAC
AAGCATCACTAGTTTACGTA
CGATAGCCAACATGTGTGAC
GGTGCAGCCCAATTTCTAGC
GCTCAAATAAAAGTCACATA
AAGCTTCACTTGTTTACGTA
ACCTTAATCGATTGCTCTCT
GGATAGCCAACTTGTGTGAC
ACAGAACAAATGCTAGATAA
ACGGATGTAAAATGTGGACG
TTTCAATCAAGCCTTAACTG
GCAGAACAAATGCTAGATAC
CAGCTATCAGTTCACGATGC
ATTGGTGGTACCTACTTTAT
AAGCTTCATTAGTTTACGTA
GCAGAACAGATGCTAGATAA
TCACGGAGTACATGTAAAGG
ATAAATCAATGGCGTACATC
ATATAGCTAAGAAGGATATA
CAGCTATCAGCTCATGATGC
AAGCTTCACTAGCTTACGTA
CGTTAGCCAACTTGTGTGAC
AGATCTTTAGTAATCGCTAT
CATTAAAAAGGGCCCGTGAT
ACCTTAATCGATTGCCCTGT
TTTCAATCAAGACTTAACTC
CGATAGCCAACTTATGGGAC
AAGCTTCACTAGTTTTCGTA
GGATTGCAGACGTATTGCAT
TGAGTCCTTGTAACCCGTCC
GCAGAACAAGTGCTAGATAA
TTTCAAGCAAGACTTAACTG
CTACGTTGGCTCGTCTAGTA
GTGTTGGGTCCAACCATCGA
CGGCCCCGGTTATGCGAGAG
CGATAGCAAACTTGTGTGAC
GCAAAACAAATGCTAGATAA
CAGCTTCACTAGTTTACGTA
TTACACGAAATAATGCCTCC
AGCGAGGTCCTACGCTTTTC
TTTCAATGAAGACTTAACTG
TTTCAATAAAGACTTAACTG
CGGCCCCGGTTATGGGATAG
GATCTACTACAGAATTTCAC
GCAGAAGAAATGCTAGATAA
CTAGATGCGTTGGCAGCCTG
TTCTATATCTGATCGCGTTG
AGCGCGGTCCTACGCCTTTC
CTACGTTGGGTCGTGTAGTA
CTACGTTGGCTCATGTAGTA
CTCCTGATGAAGCCTCCCCA
GCAGAACAAATGCTAGGTAA
ATAAATCAATGACGTACATA
CGATAGCCAAGTTGTGTGAC
AGGGATGTAAAATGTGGTCG
AGCGCGGTCGTACGCTTTTC
CGATAGCCAACTAGTGTGAC
CTACGTTGGCTCGTGGAGTA
CGATAACCAACTTGTGTGAC
ATACAGCTAGGAAGGATATA
CGATAGCCAACTTGTGAGAC
GCTCAATTCAAAGTCAAATA
GCAGAACAAACGCTAGATAA
CAACGTTGGCTCGTGTAGTA
AAGCTTCACTAGTTTGCGTA
TTCCAATCAAGACTTAACTG
GCAGAACAAATGCTAGACAA
GGCTTGCAGACGTAGTGCAT
GGCCTGCAGACGTATTGCAT
CTCGGGATGAAGCATCCCCA
GGCCTACTACAGAATTTCAC
TTTCAATCAAGACTTAACGG
AAGCTTCACTAGTTTACGGA
TTTCAATCAAGACTTTACTG
GCTCAAATAAAAGTCTAATA
CTCGTGATGAAGCCTCCCCG
TTTCGATCAAGACTTAACTG
AAGCTTCACTAGTTCACGTA
GCAGAACGAATGCTAGATAA
CTCGAGATGAAGCCTCCCCA
TTTCAATCAAAACTTAACTG
TGCTATATCTGCTCGCGTTG
ACTACTCACAAGCGGGCACG
GACCTACTACAGAATATCAC
AAGCTTCACTAGTTTACGTC
CTACGTTGGCTCGTGTATTA
CATTAAAAAGGGCTCGTGTT
CTCCTTCCTAGAGATCTGTG
TTTCAATCAGGACTTAACTG
GCTGAACAAATGCTAGATAA
ACAGCTAAAGTATGCCCGGA
GTGTTGGGTCCAACCGTCGG
ACTACTCACCACCGGGGACG
CGATAGCCCACTTGTGTGAC
ACTAATCACCAGCGGGGACG
CGATAGCCAACTTGTGTGGC
GGCTTGCAGACGTATTGCTT
CGATAGCCAACTTGTGTGCC
GGTGCAGCGCAGTTTCTAGC
CACCTGAGTTTATCAACCGG
GCAGAGCAAATGCTAGATAA
TATCCGCAGCTATATAGGAA
ACTACTCGCCAGCGGGGACG
GGATCTTAAGTAATCGCTAT
AAGCTTCACTAGTTGACGTA
TTTCAATCAAGACTTAACCG
TTCGATATCTGCTCGCGTTG
CAACATGTAATAACGAGCCG
GCTCAAATAAAAGTCAAATT
TGTCAATCAAGACTTAACTG
CTACGTCGGCTCGTGTAGTA
TTGAGCGCCGCTCAGAACGC
GGCTTGCAGACGTATTCCAT
CTACGTTGGCTCGTGTACTA
GGCTTGCAGACGTATTGCAG
CGATATCCAACTTGTGTGAC
CTCCGTTGGCTCGTGTAGTA
GGTGCAGCCCAGGTTCTAGC
GCAGAACAAATGCTCGATAA
CTTGTGATGAAGCCTCCCCA
CTACGTTGGCCCGTGTAGTA
AGCGCGTTCCTACGCTTTTC
TCGTGTCCGATTAAAAGTTC
CTCGTGAAGAAGCCTCCCCA
GGCTTGCAGACGTATTGCAA
CTTTGTGGTACCTACTTTAT
GAGCTACTACAGAATTTCAC
CTACGAGATCGACTCCCGAA
ACGCTTCACTAGTTTACGTA
CTATGTTGGCTCGTGTAGTA
AAGCTTCACTAGTTTACGTT
ATTGTGATGCAATCTCTCAC
CACTAGCTGTGAGTCGCGTG
GCAGAACAAATGCTAGATCA
GCAGGATAAATGCTAGATAA
GTGTTGGGTCCAAACATCGG
TTTCAACCAAGACTTAACTG
CGGCCCCGGTTATCGGAGAG
AAGCTTCACTCGTTTACGTA
GCTCAAATAAAGGTCAAATA
GCTAAAATAAAAGTCAAATA
AGGGATCTAAAATGTGGACG
CGATAGCCAAATTGTGTGAC
GGCTTGCAGCCGTATTGCAT
CGATCTTAAGTAATCGCTAT
GGCTTGGAGACGTATTGCAT
TTTCAATCAAGGCTTAACTG
GTCCACACGCCAAATAGTAC
ACCTTAATCGATTGCTCGGT
GAGCTTCACTAGTTTACGTA
CTACGTTGGCTCGTGAAGTA
AAGCTTCACTAGTTTCCGTA
ATTACTCACCAGCGGGGACG
AGCGCGGGCCTACGCTTTTC
GGAGAACAAATGCTAGATAA
CGGCCCCGGTTATGGCAGAG
TTGCAATCAAGACTTAACTG
AAAGCGGAGACCTGTCTCCT
GGCTTGCAGACGTTTTGCAT
GCAGAACACATGCTAGATAA
GTGTTGGGACCAACCATCGG
CTCGCGATGAAGCCTCCCCA
AAGCTTCACCAGTTTACGTA
GTGTTGGATCCAACCATCGG
GCACAAATAAAAGTCAAATA
TTTCAATCAAGACCTAACTG
CAACATGTAATAACCAGCTG
GCTCAAATCAAAGTCATATA
CAACATGTAATAACGAGCTT
TACTGCTGCCACGCAAATCC
ATAAATCAATGACGTACGTC
AGGGATGTAAAATGTGGCCG
TTTCAATCAAGACTTACCTG
AGGGACGTAAAATGTGGACG
GCAGAACAACTGCTAGATAA
AGGAATGTAAAATGTGGACG
AAGCTTCACTAGTGTACGTA
CTACGTTGGCTCGTGTCGTA
GTTCACACGCCTAATAGTAC
AAGCTTCACTAGATTACGTA
GCAGAACAATTGCTAGATAA
TGAGCCCTTGTAACGCCTCC
TTTCAATTAAGACTTAACTG
ATAAATCAATGCCGTACATC
AGGGATGTGAAATGTGGACG
CTACGTTTGCTCGTGTAGTA
GCTCAAATAAAAGCCAAATA
ACTACTCAGCAGCGGGGACG
TTTCAATCAAGACTGAACTG
AGGGATGTAAAATGTGAACG
CTACGTTGGCTCGTGTAGCA
CTACGTAGGCTCGTGTAGTA
CAACATGTAATAACGAGCTA
AAGGTTCACTAGTTTACGTA
AGCGCGCGGTTGCGTCACTT
AGGTGCAATCCAATGGCAAC
GTCCACACGCCTAAGAGTAC
CAACATGTAATAAAGAGCTG
TCGTGTGCGATCAAAAGTTC
AAGCTTCACTATTTTACGTA
GACCTACTACAGAATTTCAA
AATCTTCACTAGTTTACGTA
AGGGATGTAAAATCTGGACG
CAGCTATCAGTTCAAGATGC
ATTTGTGGTAACTACTTTAT
GGCTAGCAGACGTATTGCAT
GTTCCATGGTACACGCGACC
CGATAGCCAATTTGTGTGAC
GCACAACAAATGCTAGATAA
ACTACTCACCAGCAGGGACG
AAGAGCGCGACGTCGATAGT
AGATAGCCAACTTGTGTGAC
CGATAGCCAACTTGTGTGAG
CGGCCCCGGTTATGGGAGAC
CAACATGTAATAACAAGCTG
GGCTTGCAGACGTACTGCAT
GGCTTGCAGACGTCTTGCAT
CTACGTTGGTTCGTGTAGTA
CGCCTGACTTTATCAACCGG
AAGCTTCACTAGTTTATGTA
GAGTTGGGTCCAACCATCGG
TTTCAATCAAGACTTAACTA
ATGCTTCACTAGTTTACGTA
TAGAGCGCTGCTCAGAACGC
AGGTGCATGCCAATGGCAAC
GCAGAACAAATGCTAGATAG
ACTACTCACCAGCGGGAACG
CGGCCCCGGTTCTGGGAGAG
ATACAGCTAAGACGGATATA
AAAAGCGCGATGTCGATAGT
AGGGATCTAAAATGTGGGCG
GAGATCTAAGACCATGAGTC
ATATGTGGTACCTACTTTAT
AGGGATGTAAAATATGGACG
GACCTACTACAGAATTTAAC
ACCTTAATCGCTTGCTCTGT
AAGCTTCACTAGTTAACGTA
AAAGCTGAGACCTGTCACCT
GGGTTGCAGACGTATTGCAT
GAGATGTAAGACCGTGAGTC
GGCTTGCAAACGTATTGCAT
CACTGGCTGTGAGGCGCGTG
GCTCAAATAAAAGTCAGATA
CGGCCCCGGTGATGGGAGAG
GTGTTGGGTCTACCCATCGG
GGCGCAGCCCAGTTTCTAGC
GGCTTCCAGACGTATTGCAT
AAGCTTCACTAGTCTACGTA
CTACATGTAATAACGAGCTG
CAACATGAAATAACGAGCTG
GGCTTGCAGACGTATTGAAT
AGGGATGTATAATGTGGACG
CTAGATGCGTTGGCGGCCCG
GCAGAACAAATGCAAGATAA
AAGAGCGCGATGACCATAGT
AGCGCTGTCCTACGCTTTTC
ATAACTCAATGACGTACATC
GTGTTGAGTCTAACCATCGG
TTCCACACGCCTAATAGTAC
GCTCAAATAAAAGTCATATA
AGGGATGTAAAATGTGGATG
AGATCTTAAGTACTCGCTAT
AGATCTTAAGTAATCGCCAT
GGCTTGCAGACGTATTGGAT
TGACCCCATACTCATCAGCC
CTACGTTGACTCGTGTAGTA
CTCTTGATGAAGCCTCCCCA
CAACATGTAATAGCGAGCTG
CGATAGCCGACTTGTGTGAC
CTACGTTGGCTCGTGTAGAA
GCTCAAACAAAAGTCAAATA
GGCGCGGTCCTACGCTTTTC
TTTCAATCTAGACTTAACTG
GACCTACTAGAGAATTTCAC
CGGCCCCGGATATGGGAGAG
ATAAAGCTAAGAAGGATATA
ACCTGAATCGATTGCTCTGT
AGCGCGGTCCTATGCTTTTC
GACCTACTCCAGAATTTCAC
CCACGTTGGCTCGTGTAGTA
ACCGATGCCAAAGGGGATTG
GGAGGTGCGAACTTGCCCAG
TTCCTTCCTAGACATCTGTG
TTTCAATCAAGACTTAAGTG
GGCTTGCAGTCGTATTGCAT
GCAGAACAAAAGCTAGATAA
CGATAGCCAACTTCTGTGAC
GGCTTGCAGACGTATTGCGT
TTTCAATCAAGACTTAAATG
TTTCAATCAAGACTAAACTG
AGGGATGTAAAGTGTGGACG
GTCCCATGGTACTCGCGACC
CTGCCCGCCACGGTGTCGTA
GGCGTGCAGACGTATTGCAT
GCAGAACAAATGCTTGATAA
TTTCCATCAAGACTTAACTG
TTCTATATCTGCTCGCGATG
CGGCCCCGATTATGGGAGAG
ATACGTTGGCTCGTGTAGTA
AGCGCGGTCCTAGGCTTTTC
AGCGCGGTCCTACGCTTTTA
AAAAATCAATGACGTACATC
ACTACTCATCAGCGGGGACG
CTACGTTGGCTAGTGTAGTA
CTACGTTGGCTCGTGCAGTA
AAATCTTAAGTAATCGCTAT
CAGCCCCGGTTATGGGAGAG
GCAGAGCAGATGCTAGATAA
ATGAGCGCTGCTCAGAACGC
CCGCCCCGGTTATGGGAGAG
TCTCAAATAAAAGTCAAATA
ACCGCGGTCCTACGCTTTTC
TTTCTTCCTAGAGATCTGTG
GCTCAAATAAAAGTCAATTA
GTCCAAACGCCTAATAGTAC
AGCGCGGTCCTACGCATTTC
CTACGAGATCGACTCCGGAC
GGCTTGCAGACGTAATGCAT
GGCTTGCAGACGTATTGCCT
ACCTTAATCGATTGCTCAGT
GCAGATCAAATGCTAGATAA
TTTGAATCAAGACTTAACTG
TTCCTTCCTAGAGATCTCTG
GAGAACTAAGACCGTGAGTC
CTACGTTGGCGCGTGTAGTA
ACTGCTCACCAGCGGGGACG
ACTCCTCACCAGCGGGGACG
TTTAAATCAAGACTTAACTG
AGCGCGGTCCTACGCTTTCC
GTCCACACGCCTACTAGTAC
AAGAGCGCGATGTCCATAGG
CTACGTTGGATCGTGTAGTA
CTACGTTGGCTCGTGTTGTA
AGCTCTTAAGTAATCGCTAT
TACTGCTGCCATGCAACTCC
CTCGTGATGAAGCCTCCCGA
GGCTTGCCGACGTATTGCAT
GCAGAACAAATGCTAGCTAA
ATCGTGATGAAGCCTCCCCA
ATTTGTGGTATCTACTTTAT
TTTCAATCAAGACTCAACTG
ATAAATAAATGACGTACATC
CTACGTTGGCTGGTGTAGTA
CTGCGTTGGCTCGTGTAGTA
GCTCAAATAAAAGTCAAACA
AGCGTGGTGCTACGCTTTTC
TTCTATATCTGCTCGCTTTG
AAGCTTCACTAGTTTACGTG
ACTACTCACCAGCGGGGACT
CAACAAGTAATAACGAGCTG
AAGCTTCGCTAGTTTACGTA
TTGAGCGCTGCTGAGAACGC
GAGATCTAAGACCGTGAGAC
GGCTTGCAGACGTATAGCAT
AGGTTCATTCCAATGGCAAC
CTTCGTTGGCTCGTGTAGTA
CAAGATGTAATAACGAGCTG
CAACATATAATAACGAGCCG
TTGAGCGCTGCTCAAAACGC
CTACGATGGCTCGTGTAGTA
CGATAGCCAACTCCTGTGAC
CGACGTTGGCTCGTGTAGTA
AAGACCGCGATGTCCATAGT
AAGCTTCACTAGTTTACATA
AAGCTTCACTAGTTTACCTA
CTCGTGATGAAGCCTCCTCA
GTGTTAGGTCCAACCATCGG
ACCACTCACCAGCGGGGACG
GCAGAACAAATGCTAGATAT
GTGTTGGGTCCACCCATCGG
AGATCTTAAGAAATCGCTAT
TTGACCGCTGCTCAGAACGC
GGTTTGCAGACGTATTGCAT
TACTGCTGCCATCCAATTCC
TGATCTTAAGTAATTGCTAT
GGCTTGTAGACGTATTGCAT
TTCCGGAGTACACGTAAAGG
CTACATTGGCTCGTGTAGTA
ATAAATCCATGACGTACATC
GACCTATTACAGAATTTCAC
GAGAGCTAAGACCGTGAGTC
CTACGTTGGCTCGTGTAGGA
TCGTGTGGGATTAAAAGTTC
GTCCACACGACTAATAGTAC
GGCTTACAGACGTATTGCAT
AACTTAATCGATTGCTCTGT
ATAGAGCTAAGAAGGATATA
GGCTTGCTGACGTATTGCAT
CTCGTGACGAAGCCTCCCCA
GTCACGAACGGGGAAGCCAT
CTCGTGATTAAGCCTCCCCA
ATAAAACAATGACGTACATC
ACGACTCACCAGCGGGGACG
TTCTAGATCTGGTGGCGTTG
ACCGCGAGGTTGCGTCACTT
CGGCCCCGGTTATGGGAGGG
AAGCTTCAGTAGTTTACGTA
AGTGCAGCCCAGTTTCTAGC
CAGCGATCAGTTCATGATGC
GGCTTGAAGACGTATTGCAT
GCAGAACAAATGTTAGATAA
GCAGAACAAAGGCTAGATAA
CACCTACTACAGAATTTCAC
AGCGCGGTCCTACGCTTTAC
CTACGGTGGCTCGTGTAGTA
TTTCAATCAAGACTTAGCTG
AAGCTTCACTACTTTACGTA
CTCGTGATCAAGCCTCCCCA
GGTGCAGCCCAGTTTGTAGC
CTAGGTTGGCTCGTGTAGTA
TGCTATATCTGCTCGCGATG
CTGCCCCGGTTATGGGAGAG
AGGTGCATTCCAATGGCGAC
CTCGTGATGAAGCCTCTCCA
TAATGCAATTCCGGGCAGGG
CTACGTTGGCTCTTGTAGTA
AGGGATGTAAATTGTGGACG
GTCCTCACGCCTAATAGTAC
AAGCTCCACTAGTTTACGTA
ATTTGTGGTACCTACTCTAT
ACCTTAATAGATTGCTCTGT
AAGCTTTACTAGTTTACGTA
ACCTTAATCGATTGCTCCGT
GGCTTGCAGACCTATTGCAT
GGCTTGCAGACGTATTGTAT
AAGAGGGCGATGTCCATAGT
GGCTCGCAGACGTATTGCAT
CTAGATGCGTTGTCAGCCCG
CTAGATGCGTTGGCAGTCCG
GCTCAAATAAAATTCAAATA
AAGCTTCACTAGTATACGTT
AAGCTTCAATAGTTTACGTA
GACCTACTACAAAATTTCAC
CTTCAATCAAGACTTAACCG
TTGAGCGCTGCTCACAACGC
CGGCCCCGTTTATGGGAGAG
AGCCGACAGGCGTAGCGAAC
AGGGAAGTAAAATGTGGACG
TAACATGTAATAACGAGCTG
ATTTGTGGTACCTACTGTAT
CGCTTGCAGACGTATTGCAT
TACTGCTTCCACGCAATTCC
ATGACAAGTCAATGCTACAG
AGATCTTAAGTAATGGCTAT
GTCCCACGGTACACGCGACC
AGATCTTAAGTAATCGAGAT
ACTACTCTCCAGCGGGGACG
ATTTGTGGTACCTACTTTAA
CAGCTATCAGTTAATGATGC
AGCGGAGAGGCGTAGCGAAC
CGGCCCCGGTCATGGGAGAG
CTCGTGATGAAGCCTACCCA
GACCTACTACTGTATTTCAC
AGCGCGGTCCCACGCTTTTC
AGGGATGTAAAATTTGGACG
TTCTATATCGGCTCGCGTTG
AACCTTCACTAGTTTACGTA
TGGGATGTAAAATGTGGACG
ACCGCGCGGTTGCGACACTT
TTTCAATCGAGACTTAACTG
CAACATGTAATAACGAGATG
GGGTTGGGTTCAACCATCCG
GCTCAAATAAAAGTCGAATA
ACCGCCCGGTTGCGTCACTT
ATACATCAATGACGTACATC
TACCTACTACAGAATTTCAC
CGACAGCCAACTTGTGTGAC
GACGTGACCTAATGCAGGGT
ACAGCGGAGACCTGTCACCT
ACTACCCACCAGCGGGGACG
AGGCTTCACTAGTTTACGTA
ACAGCTAAATTGTGCCCGGA
GCTCAACTAAAAGTCAAATA
ACTACTCACCAGCGGGGATG
AAGCCTCACTAGTTTACGTA
CGCGCGGTCCTACGCTTTTC
CTACGTTCGGAATCTATACT
TTGAACGCTGCTCAGAACGC
CGCCCCCGGTTATGGGAGAG
TTCTATATTTGCTCGCGTTG
AAGCTTCACTAGTTTACGAA
GGCTTGCGGACGTATTGCAT
CTCGTGATGAAGTCTCCCCA
AAGTTTCACTAGTTTACGTA
AAGCTTCACAAGTTTACGTA
GACCTACTACATAATTTCAC
CAACGTTCGGAATCTATCCT
TTCCTTCCTAGAGATCTGTA
GCCGAACAAATGCTAGATAA
ACTACTCACCATCGGGGACG
AGGGATGTAAAATGTGGACA
GACCTACTACACAATTTCAC
AGATGCATTCCAATGGCAAC
AGTGTCATGCAATCTCTCAC
TTACGTTGGCTCGTGTAGTA
CTCGTGATGAAGCCTCCCCC
GCAGAACAAATGCTAGAGAA
GTCCACACGCCTAATAGTAT
ATAAATCAAGGACGTACATC
TACTGCGGCCACGCAATTCC
TTTTGGCTGTGTTCGAACTC
CTAAGTTGGCTCGTGTAGTA
AGAGATGTAAAATGTGGACG
TTCTGGAGTACATGTAAAGG
AGCTGCATTCCAATGGCAAC
AAGCTTCACTAGTTTACTTA
ACTACTCACCAGGGGGGACG
AGGGATGTCAAATGTGGACG
CTACTTTGGCTCGTGTAGTA
AGTGGACAGGCGTAGCGAAC
ACTACTCACCAGCGGGGACC
CTACGAGTTCGACTCCGGAA
TTCTATATCTGCTCGCGGTG
AGATCTTAAGTAATCTCTAT
TTACACGAAATACTGCCTCA
CGGCCCCGGTTGTGGGAGAG
CTCGTGATGAAGCCTCGCCA
CGGCCTCGGTTATGGGAGAG
AGACCCCATACTGATCAGCC
CGCCTGAGTTTATCAACGGG
AAGCTACACTAGTTTACGTA
AGATCTTAAGTAATCGCTAC
ACCTTAATCGATTCCTCTGT
TAGCTTCACTAGTTTACGTA
CTACGTTGGCTCGTGTAGTG
CAACATGTAATAATGAGCTG
GTCAGGAACGGCGAAGCCAT
CGATAGCCAACTTGGGTGAC
CGGCCCCCGTTATGGGAGAG
CTCGTTATGAAGCCTCCCCA
ACCTTAATCGATGGCTCTGT
TGACACGAAATAATGCCTCA
CTAGATGCGTTGGCAGCACG
GCATAACAAATGCTAGATAA
TTCTATATCTACTCGCGTTG
TTGAGCGTTGCTCAGAACGC
GCCTTGCAGACGTATTGCAT
GGCTTGCAGACGTATGGCAT
AAGCTTCACTAGTTTAGGTA
GACCTTCTACAGAATTTCAC
AAGCTTCACGAGTTTACGTA
AGGTGCATTCCGATGGCAAC
GTCAGGGACGGGGAAGCCAT
GGCTTGCAGACGTATCGCAT
CTAGATGCGTTGGCAGCCCC
AAGCTTAACTAGTTTACGTA
TTGAGCGCTACTCAGAACGC
GACCCACTACAGAATTTCAC
GTCCACACGCCTAATTGTAC
CCTTTATGTCCAACCCGGTG
CAACATGTATTAACGAGCTG
ATTTGTGGTACCTATTTTAT
CTCGTGATGAAGCCCCCCCA
ATCTGCATTACGTCTAAGCG
GGCTTGCAGACGTGTTGCAT
ATAAATCATTGACGTACATC
TTACACGAAATAATGCCTTA
GGTTCAGCCCAGTTTCTAGC
GTGTTGGGTCCAACCATCGC
CTAGATGCGTTCGCAGCCCG
GGCTTGCAGACGTATTACAT
ATAAATCAAAGACGTACATC
CTCGTGATGAAGCCACCCCA
AGGGATGTAAAATGTGGACT
GCTCAAAAAAAAGTCAAATA
GACCTACTACAGACTTTCAC
TACTGCTGCCACGTAATTCC
ACCGCGCGGTTGCGTCAATT
TCGTGTGCGATTAAAAGGTC
AAGAGCGCGTTGTCCATAGT
AGGGATGTAAAATGTAGACG
CACCGGCTGTGAGTCGCGTG
CTATGAGGTTCTCACATACG
ATTGTCATGCAATCTCACAC
ATACACCTAAGAAGGATATA
CCACGTTCTGAATCTATCCT
AAGCTTCTCTAGTTTACGTA
GTCCACACTCCTAATAGTAC
ACCGCGCGGTTGCGTCACTA
ATTTGTGGTACCTACTTCAT
AGCTTAATCGATTGCTCTGT
GACCTACTACAGGATTTCAC
AGATCTTAAATAATCGCTAT
GACCTACCACAGAATTTCAC
ATTTGTGGTCCCTACTTTAT
TGCCTTCCTAGAGATCTGTG
CAACTTGTAATAACGAGCTG
TGCTTGCAGACGTATTGCAT
CTTCGAGATCGACTCCGGAA
ATTGTCATGCAATCTCCCAC
CGGCCCCGGTTAGGGGAGAG
CGGCCCCGGTTATGGGAGCG
CGGCCCAGGTTATGGGAGAG
TTCTGGGTGTGTTCGAACTC
AGATCTTAAGTAATCGCTAG
GTCCCAAGGTACACGCGACC
TTCCTTCATAGAGATCAGTG
TTTCAATCAAGAGTTAACTG
GACCTACTACAGAATTTCGC
AAGGGCGCGATGTCCATAGT
TGAGCCCTTGTATCGCGTCC
TCTACTCACCAGCGGGGACG
AGATCTTAAGTAGTCGCTAT
ACCTTAATCGATTTCTCTGT
CCATATAGAGCGGTAAATAT
CAACATGTAATACCGAGCTG
AGATCTAAAGTAATCGCTAT
TATCTGCAGCTATACAGGGA
CGGCCCCGGTTATGGAAGAG
ATAAAGCAATGACGTACATC
GCAGAACAAATCCTAGATAA
ACCGCGCGGTTGCGTCACGT
ATTGTCATGCCATCTCTCAC
AGCGGACAGGCGTGGCGAAC
AGGTATGTAAAATGTGGACG
CCTCAAATAAAAGTCAAATA
AAGAGCGCGATGCCCATAGT
CTACGTTGGCTCGCGTAGTA
ATCTGCAGTACCTCTAAGCG
ACTGTCATGCAATCTCTCAC
AGGGATGTAAAATGTTGACG
GTCCACACGCCTAATAGGAC
ATAAATCAATGACGTAGATC
GCTCAAATAAAAGGCAAATA
ACCTTTATCGATTGCTCTGT
AAGAGCGCCATGTCCATAGT
AGATCTTACGTAATCGCTAT
GACCTACTTCAGAATTTCAC
CTACGAGATCGACTCCGTAA
TGAGCCCTTGTAACGAGTCC
CTCGTGATGAAGCCGCCCCA
AAAGCGGAGCCCTGTCACCT
TTGTGCGCTGCTCAGAACGC
ATATATCAATGACGTACATC
CAACATGTTATAACGAGCTG
TTAAATCAATGACGTACATC
TCGTGTGCGATTAAAAGTTG
GACCTACTACAGAATTTGAC
TACTGATGCCACGCAATTCC
ATTTGTGGTGCCTACTTTAT
GTCCACACGCCTGATAGTAC
GACCTACTACCGAATTTCAC
TCTCAATCAAGACTTAACTG
TCCCTTCCTAGAGATCTGTG
CTAGATGCGTTAGCAGCCCG
TTCCATCCTAGAGATCTGTG
GTACACACGCCTAATAGTAC
GACTTGCAGACGTATTGCAT
CGGCCCCGGTTTTGGGAGAG
AGGGGACAGGCGTAGCGAAC
CTACGTTCGCAATCTATCCT
TTCCTTCATAGAGCTCTGTG
ATCTGCATTACCTCTAAACG
TTCCTTCCTAGAGATCTGAG
AGTTCTTAAATAATCGCTAT
GTCCACATGCCTAATAGTAC
CAGCTATCAGTTCGTGATGC
CAACATGTAATAACGAGCTC
CAACATGTGATAACGAACTG
AAAGCGGAGACGTGTCACCT
TTTCAATCCAGTCTTAACTG
CGGCCCCGGCTATGGGAGAG
GACCTGCTACAGAATTTCAC
GTGTTGGCTCCAACCATCGG
AGGGATGCAAAATGTGGACG
CGGCCCCGGTTATGGGAGTG
ATAAACCAATGACGTACATC
TATATGCAGATATATAGGAA
GCTCAGATAAAAGTCAAATA
ATCCTTCCTAGAGATCTGTG
ACTACTTACCAGCGGGGACG
TTGAGCGCTGATCAGAACGC
GTACGTTGGCTCGTGTAGTA
AAGAGCGCTATGTCCATAGT
ATTTGGGGTACCTACTTTAT
GACCTACTACAGAAGTTCAC
ATCGCGGTCCTACGCTTTTC
ATCTTAATCGATTGCTCTGT
GGTGCAGCCCAGTTTCTCGC
ACCGCGCGGTTGCGTCACAT
GTCCACACGCCCAATAGTAC
CTCGTGATGAAGCCTCCCCT
AGTGCGGTCCTACGCTTTTC
TTGAGCGCTGGTCAGAACGC
TTGAGCGCTGCTCAGAAAGC
CAACATGTAATAACGAACTG
CAGCTATCAGTCCATGATGC
ATAAATCAATGACGTACAGC
ATGAATAGTCAATGCTACAG
CCCGCGCGGTTGCGTCACTT
CTCGTGATGAAGGCTCCCCA
CTAGATGCGGTGGCAGCCCG
GTGTTGGGTTCAACCATCCG
GTGTTGGGTCGAACCATCGG
TTTCAAACAAGACTTGACTG
ATACAGCTAAGAGGGATATA
CGATAGCCATCTTGTGTGAC
ATTGTCACGCAATCTCTCAC
GTCCCATGGTACCCGCGACC
AATGCGGAGACCTGTCACCT
CTACGCTGGCTCGTGTAATA
ACTTCTCACCAGCGGGGACG
ACCTTAATCTATTGCTCTGT
CTACGTTGGCTCGTGTAGTT
CTACGTTCGAAATCTATCCT
AAAGCCGAGACCTGTCACCT
ACCTTAATCGATTGCTCTGC
GTGTCGGGTCCAACCATCGG
ACCTTAATCGATTGCACTGT
CTAGATGCGTTGGCATCCCG
ATCTTCATTACCTCTAAGCG
TTTCAATCAAGACTTAACTT
CAGCTATGAGTTCATGATGC
GCTCAAATACAAGTCAAATA
TTCTATATCTGCCCGCGTTG
TTTCTTTCAAGACTTAACTG
CTACGTTCGGAATCTGTACT
ACAGCTAAAGGGTGCCCGGA
AGCGATGTAAAATGTGGACG
CGGCTCCGGTTATGGGAGAG
GGTGCAGCTCAGTTTCTAGC
TCGTGTGCGATTAATAGTTC
TGACCGCATACTGATCAGCC
GTGTTGGGTCCAATCATCGG
TTACCCCATACTGATCAGCC
TTCCTTCCTAGAGATCTATG
GTCCACACGCCTAGTAGTAC
GCTCAAATAAAAGTCAACTA
CTCGTCATGAAGCCTCCCCA
GACCTACTACGGAATTTCAC
ACTCAAATAAAAGTCAAATA
AAGAGCGCGAGGTCCATAGT
AAGCTTCCCTAGTTTACGTA
CTAGATTCGTTGGCAGCCCG
CGGCCCCGGTTATGGGTGTG
TATCTGCAGCTAGATAGGAA
TACTGCCGCCATGCAATTCC
ACCTTAATCCATTGCTCTGT
GTCTGACCGAGTTGGTATGG
ACTACTCACCAGCGGGTACG
GGCCACACGCCAAATAGTAC
ACCGCGCGGTCGCGTCACTT
ATATCTTAAGTAATCGCTAT
ACTGCGCGGTTGCGTCACTT
CGGCCCCGGTTATGGGTGAG
ATTTGTGGTACCTCCTTTAT
GGCTTGCAGACGTATTTCAT
GTCCACACGCCTAATAGTAG
CGGCCCCGGTTATGGGACAG
AAACTTCACTAGTTTACGTA
GTCCACACGCCTAATAGCAC
GACCCATGGTACACGCGACC
CTAGATGAGTTGGCAGCCCG
AAAGCGGTGACCTGTCACCT
ATTTGTGGAACCTACTTTAT
GACCTACTACAGAACTTCAC
TGAGCCCTTGTAATGCGTCC
ACCTTAATCGATTGATCTGT
GCTACTCACCAGCGGGGACG
GTGTTGGGTCCAACCATCGT
ATACAGCTAAGAAGGAAATA
TGACCCCTTACTGATCAGCC
ACCTTAATCGTTTGCTCTGT
CATTAAAAAGGTGCCGTGTT
ACAGCTATAGTGTGCCCGGA
AGCGCGGTCCTACGCTTTTG
TTCTATATCTGCTTGCGTTG
CTAGATGCGTTGGCAGACCG
GACCTACTACAGAATTACAC
GTCTGACCGAGGTGTTATGG
CGGTGCAATCCAATGGCAAC
AGCGCGCTCCTACGCTTTTC
GGTGCAGCCCAGTTTCTAGG
GACCTCCTACAGAATTTCAC
ATTTGTGGTACCTACTTTCT
ATACAGCTACGAAGGATATA
GGTGCAGCCCCGTTTCTAGC
AAAGCGGAGTCCTGTCACCT
TACTGCTCCCACGCAATTCC
CTAGGTGCGTTGGCAGCCCG
GAGATCAAAGACCGTGAGTC
AGCGGACAGGCCTAGCGAAC
ACTATTCACCAGCGGGGACG
AGGGATGTAAACTGTGGACG
GGCATGCAGACGTATTGCAT
TTGAGCTCTGCTCAGAACGC
GGTGCAGCCTAGTTTCTAGC
GTGCACACGCCTAATAGTAC
GTCCAATGGTACACGCGACC
CTCCACACGCCTAATAGTAC
ACTACTCACCAGCGGGGGCG
ACCTTAATCGAATGCTCTGT
TCCCGGAGTACATGTAAAGG
CTTCGTTCGGAATCTATCCT
AGGGATGTAAAATGTGCACG
GGCTTGCAGATATATTGCAT
ACCTTAATCGATTGCTCTAT
AAGAACGCGATGTCGATAGT
AGATCTTGAGTAATCGCTAT
ACCATAATCGATTGCTCTGT
TGTGCAGCCCAGTTTCTAGC
ATAAATCAATGTCGTACATC
CTACGTTGCCTCGTGTAGTA
GTCCCATGGTACACACGACC
GACGTACTACAGAATTTCAC
ACTACTCACCAGCGGGGCCG
CGGCCCCGGTTACGGGAGAG
ATAAATCGATGACGTACATC
ATTTGTGGTACCTTCTTTAT
GCGTTGGGTCCAACCATCGG
GTCCCATGGGACACGCGACC
CGTCTGAGTTTATCAACCGG
CGGCCCGGGTTATGGGAGAG
GTACCATGGTACACGCGACC
CTACGTGGGCTCGTGTAGTA
CTACGTTCGGAATCTACCCA
GGTGTTTACATGTTGACCTA
ACGGCGCGGTTGCGTCACTT
GAACTACTACAGAATTTCAT
GTGTTGGGTATAACCATCGG
GCTCAAATAAGAGTCAAATA
GTCCCGTGGTACACGCGACC
GATCAAATAAAAGTCAAATA
CGGCCGCGGTTATGGGAGAG
GGTCAAATAAAAGTCAAATA
GGTGCAGCCCAGTTTCTGGC
AACGGACAGGCGTAGGGAAC
CTAGATGCGATGGCAGCCCG
GTGTTGAGTCCAACCATCGG
TTCTATATCTGCTCGCGTTT
AAGAGCGCGATGTCCATTGT
GGGTTGGGTCCAACCATCGG
ATAAATCAATGACGTACAAC
ACCTTAAGCGATTGATCTGT
GGCGGACAGGCGTAGCGAAC
GTCAGGAACGGGGCAGCCAT
ACAACTCACCAGCGGGGACG
ACTACACACCAGCGGGGACG
AGGGATATAAAATGTGGACG
AGGAAAAGTCAATGCTACAG
ACTACTGACCAGCGGGGACG
TCACGGAGTACATGTAAAGC
GTCCTACTACAGAATTTCAC
CGGCCCCGGTTATGGGGGAG
CGGTCCCGGTTATGGGAGAG
ACAGCTAAAGTGTGACCGGA
TCGTGTGCGATTGAAAGTTC
ACAGGTAAAGTATGCCCGGA
ACCTCGCGGTTGCGTCACTT
ATTTGTGGTACCAACTTTAT
CTACGTTCGGAATCTATCCG
CTCGGGATGAAGCCTCCCCA
ACTACTCACAAGCGGGGACG
AGGTGTATTCCAATGGCAAC
TCCTTAATCGATTGCTCTGT
AGCGGACCGGCGTAGCGAAC
CGGAATACAGGTGAATCATT
CGATAGCCAACTTTTGTGAA
GACCTACTACAGAATTTCAG
TTTTGGGCGTGTTCGAACTC
GTCAGGAACGGGGAAGCTAT
CTACGTTCGGAATCTACCCT
GTGTTGGGTCCAACCATCCG
GTCCACACGCCTTATAGTAC
AGTACTCACCAGCGGGGACG
TTCCTTCCTAGAGATCGGTG
TATCTGCAGCTATATGGGGA
ATACAGATAAGAAGGATATA
ATAAATCAATCACGTACATC
CTACATGCGTTGGCAGCCCG
CGACCCCGGTTATGGGAGAG
ATCTGCATTACCTCTAAGCT
TTTCAATCAAGACTTGACTG
CCTTTATGTCCACCCCGGTA
GTCCACACGGCTAATAGTAC
ATTTGTGGTACCTACTTAAT
GTGTTGTGTCCAACCATCGG
CTACGTTGGCTCCTGTAGTA
GACCTACTATAGAATTTCAC
ACCTTAATTGATTGCTCTGT
CAGCTAGCAGTTCATGATGC
GTCCACACGCCTAACAGTAC
AGCGCGGTCCTGCGCTTTTC
CTAGATGCGTTGGCAGCCGG
GGAGATTACATGTTGACCTA
AAAGCGGAGGCCTGTCACCT
AGATCTTAAGTAATCCCTAT
ATTTCTGGTACCTACTTTAT
TTCTATATCTGCTCGCGTTA
AACGCACAGCCGTAGCGAAC
GCAGAACAAATGCTAGATTG
AGATGTTAAGTAATCGCTAT
AGGTGCATTCAAATGGCAAC
TATGGTAAACACGTCCCTGC
CGTCCCCGGTTATGGGAGAG
CAACATGTAATAAGGAGCTG
TGTTAATCAAGACTTAACTG
ACCGCGCGGTTGAGTCACTT
GAAGCGGAGACCTGTCACCT
CGGCCCCGGTTATTGGAGAG
TTCCTTCTTAGAGATCTGTG
ATTTGTGGTAGCTACTTTAT
TCGTGTGCGAGTAAAAGTTC
AGGAGCGCGATGTCCATAGT
GCTCAAATAACAGTCAAATA
TTGAGCGCTGCTCAGAACGG
TTACTTCCTAGAGATCTGTG
CTAGATCCGTTGGCAGCCCG
ACCGCGCGGTTGCTTCACTT
AGATCTTAAGTAATCGGTAT
AGCGGACAGGGGTAGCGAAC
GACTTACTACAGAATTTCAC
CAAGATGCGTTGGCAGCCCG
ACCGCGTGGTTGCGTCACTT
GACCTACTAAAGAATTTCAC
TATCTGCAGCTATATTGGGA
ACCGCGCGGTTGCGCCACTT
CACTGTCTGTGAGTCGCGTG
CAACATGTAATAACGCGCTG
AGGTCTTAAGTAATCGCTAT
GGAGATGCGAACTTGACCAG
ATCGCGCGGTTGCGTCACTT
TATGGTAAACACGCCCCTGC
CTAGAAGCGTTGGCAGCCCG
GTGTTGGGTCCGACCATCGG
AGATCGTAAGTAATCGCTAT
TGAGCCCTTGTAACGCGTGC
TCATGCGATTCCGGGCAGGG
AGATCTTAAGTAAACGCTAT
ATAAATCAATGACGAACATC
AGGGATGTAAAACGTGGACG
CTAGATGCGTTGGCAGGCCG
CTAGATGCGTTGGCAGCCAG
ATAAATCAATGACGCACATC
GCTCTAATAAAAGTCAAATA
GTCCCATGGCACACGCGACC
ATAAATCAATGACGTTCATC
GGTGCAGCCCAGTTCCTAGC
TTCCGGAGCACATGTAAAGG
GCTCAAATAGAAGTCAAATA
AGCGGGGTCCTACGCTTTTC
CTACGTTCGTAATCTATCCT
AGCGCGGTCTTACGCTTTTC
AGGGATGTACAATGTGGACG
GTGTTGGGTGCAACCATCGG
GACCTAATACAGAATTTCAC
CTACGTTGGCTTGTGTAGTA
TTTCAATCACGACTTAACTG
GTGTTGGGTCAAACCATCGG
ATCTGTGGTACCTACTTTAT
CAAAATGTAATAACGAGCTG
TGATCTTAAGTAATCGTTAT
ATGTGCATTCCAATGGCAAC
AGCGCGGGCCTACGCTGTTC
CAGCTATCAGTTCATGATCC
TACGGCTGCCTCGCAATTCC
CGCGTGATGAAGCCTCCCCA
GGTGCGGCCCAGTTTCTAGC
CGGCCCCAGTTATGGGAGAG
AGCGCGGTCCTACGATTTTC
CTAGATGCATTGGCAGCCCG
ACTACTCACCAGTGGGGACG
GGCTTGCAGACGAATTGCAT
AGGGATTTAAAATGTGGACG
GGTGCAGCCCAGTTTCGAGC
AAGAGCGTGATGTCCATAGT
ACCTTAATCGATTGCTATGT
CTCGTGATGATGCCTCCCCA
CTACGTTGTCTCGATTAGTA
AGCAGACAGGCGTAGCGAAC
TGCTGCTGCCACGCAATTCC
GGTGCAGCCCAGTATCTAGC
TATCTGCAGCTATATAGGTA
GCTGAAATAAAAGTCAAATA
TCGTGTGCGATTAAACGTTC
ACCTTAATGGGTTGCTCTGT
AAAGCGGAGACCTGTCACCG
GGTGCAGCCCAGTTTCTTGC
AGATCTTAAGTAAGCGCTAT
ACCGCTCGGTTGCGTCACTT
TGACCCCATACTGACCAGCC
AAAGCGAAGACCTGTCACCT
GACATACTACAGAATTTCAC
CTAGATGCGTTGGGAGCCCG
CAGTTATCAGTTCATGATGC
ACCTTAATCAATTGCTCTGT
GTCCCATGGTACACGCGAGC
AACGGACAGGCGTTGCGAAC
GACCTACTACAGAATTGCAC
GTGTTGGGTCCAACCAGCGG
CAACATGTAATAACTAGCTG
GTGTTGGATCCAAACATCGG
TTCCTTCATAGTGATCTGTG
TTCTATCTCTGCTCGCGTTG
GCTCAAATAAAAGTCAAAGA
AGGGATGTAAAATGAGGACG
AGAGGACAGGCGTAGCGAAC
AGCGCGGTACTACGCTTTTC
TTGAGCACTGCTCAGAACGC
CTCCCATGGTACACGCGACC
TTACACGAAATAATGCCTAA
GCTCAAATAAAAGTCCAATA
CTATATGCGTTGGCAGCCCG
TTGAGCGCTGCTAAGAACGC
TGAACCCATACTGATCAGCC
ATAAATCAATGAAGTACATC
ATAAATCAATGACGTGCATC
AGCTTGCAGACGTATTGCAT
GGTGCTGCCCAGTTTCTAGC
TCTCTGCAGCTATATAGGAA
TGAGCCCTTGCAACCCGTCC
TACTGCTGCCACGCTATTCC
GACCTACTACAGAGTTTCAC
CACTGGCTGTGAGTCGCGTA
ACAGCTAAAGTGTGCCCGAA
GAACATGTAATAACGAGCTG
AGGTGCATCCCAATGGGAAC
CTCGTGATGAAGCCTCCCTA
TTCCCTCCTAGAGATCTGTG
TACTGCTGCCACGCAGTTCC
ATTTGTGGTACCTAGTTTAT
ATAAATCAATTACGTACATC
TTGAGCGCTGCTTAGAACGC
ATTCAGCTAAGAAGGATATA
AGCGCGGTCCTACGCTTTTT
ACTACTCAACAGCGGGGACG
AGGGATGTAGAATGTGGACG
AGCGCGGTCATACGCTTTTC
GACCTACTACAGAATTTCCC
AGGTGCATTCCAACGGCAAC
GTCTGACCGAGTTGTTATGA
TTGATCGCTGCTCAGAACGC
GGTGCAGCCCAGTTTCCAGC
ATACAGGTAAGAAGGATATA
GTCCCATGGTAAACGCGACC
TGACCCCATACTGATCAGCT
GTCGACACGCCTAATAGTAC
GTCAGGAACGGGGATGCCAT
TGACCCCTTGTAACGCGTCC
ACTACTCACCAGCGAGGACG
AGGGATGTAACATGTGGACG
ATTGAGCTAAGAAGGATATA
TTCCTTCCTAGAGATTTGTG
ACCTTAATCGATTGTTCTGT
TTCCTTCCTAGAGCTCTGTG
TTCCTTCCTAGAGAGCTGTG
ACCGGGCGGTTGCGTCACTT
GTCAGGAACGGGCAAGCCAT
CAGCCATCAGTTCATGATGC
AGCGCGGTCCTACACTTTTC
ATAAATCAATGAGGTACATC
AGATCTTAAGGAATCGCTAT
GTCCTATGGTACACGCGACC
ACCTTAATCGATCGCTCTGT
AAGAGCGCGCTGTCCATAGT
TCATGTGCGATTAAAAGTTC
ATACAGCTAAGATGGATATA
TTACTCGAAATAATGCCTCA
AGCGGACAGGCATAGCGAAC
ACCGCGCGGTTCCGTCACTT
TTACACGAAATAATGCCTCG
TTGTATATCTGCTCGCGTTG
CTCGTGAGGAAGCCTCCCCA
AGTGATGTAAAATGTGGACG
GATCTGCAGCTATATAGGAA
AGAGCTTAAGTAATCGCTAT
ATCTGCATTACCTCTAACCG
CTCGTGATGGAGCCTCCCCA
AAAGCGGAGACCTGTCACCA
GGTGCCGCCCAGTTTCTAGC
ATCCACACGCCTAATAGTAC
TTCAGCGCTGCTCAGAACGC
AGATCTTAAGTAATCGCTAA
GCCCCATGGTACACGCGACC
TTTTGGGTGTGTTCGAACTT
TTCCTTCCTAGAGATCTTTG
GTCTGACCGAGTTGTTGTGG
TTCCTTCCGAGAGATCTGTG
ACATCTTAAGTAATCGCTAT
AAAGCGGAGACTTGTCACCT
TACTGCTGCCACGCAAGTCC
CTACGTTCGGAATCTGTCCT
AAGCTGCACTAGTTTACGTA
AGCGGACAGGCGAAGCGAAC
ATACGGCTAAGAAGGATATA
TGAGCCCTTGTCACGCGTCC
TTCCTTCCTAGGGATCTGTG
ACCTTAATGGATTGCTCTGT
GTCCCATGGTCCACGCGACC
AGGGGTGTAAAATGTGGACG
AGATCTCAAGTAATCGCTAT
GCTCAAATAAAAGTCGAGTA
TTCTATATCTGCTCGCCTTG
TTCATTCCTAGAGATCTGTG
GTGTTCGGTCCAACCATCGG
CTAAGAGATCGACTCCGGAA
TTCCTTCCTAGAGATCTGTT
CTACGTTCGGAATCCATCCT
CAACATGTAATAACGAGGTG
TATATGCAAATATATAGGAA
AGATCTTAAGTGATCGCTAT
TTTTGGGTGTGTTCGATCTC
CGGCCCCGGTAATGGGAGAG
TCTCTGCAGCTATATAGGGA
AGAGCGGTCCTACGCTTTTC
AGCGGACACGCGTAGCGAAC
CTACGGTCGGAATCTATCCT
CAACATGTAGTAACGAGCTG
GGTGCAGCCCAGATTCTAGC
GCCTGACCGAGTTGTTATGT
CAGCTATCAGTTCATGGTGC
ACTACTCACCAGAGGGGACG
CTAGATGCGTTGACAGCCCG
CTACGTCCGGAATCTATCCT
AGAGCCCTTGTAACGCGTCC
GGTACAGCCCAGTTTCTAGC
ACCGCGCGTTTGCGTCACTT
TGAGCCCTAGTAACACGTCC
GTCCCAGGGTACACGCGACC
GACCTACAACAGAATTTCAC
GCTCAAATAAAAGACAAATA
CGGTGTACAGGTGAATCATT
TAGTGCTGCCATGCAATTCC
GGTGCAGCCCAGTTTATAGC
CTGGTGATGAAGCCTCCCCA
CCCGTGATGAAGCCTCCCCA
TAGAGCGCGATGTCCATAGT
AGCTGACAGGCGTAGCGAAC
AGGGATGTAAAAGGTGGACG
AGCGCGGTCCTACGCTTCTC
AGATCTTAAGTAATAGCTAT
AGATCTTATGTAATCGCTAT
ATACAGCTATGAAGGATATA
GCTCAAATAAAAGTAAAATA
TTCTATATCTGCTCGAGTTG
TTCCTTCCTAGAGATATGTG
GTCCACACGCTTAATAGTAC
CTAGATGCGTTGGAAGCCCG
GTCTACACGCCTAATAGTAC
GAGATATAAGACCGTGAGTC
GTCCACACGACGAATAGTAC
TTCCTTCATAGAGATCTGTC
TTGAGAGCTGCTCAGAACGC
ATTTGTGTTACCTACTTTAT
TGGTGTGCGATTAAAAGTTC
TATCGGCAGCTATATAGGGA
CACGTGATGAAGCCTCCCCA
CTACGAGATCGACGCCGGAA
ATAAATCACTGACGTACATC
TTTCAATCAAGACTTAATTT
GTCCCATCGTACACGCGACC
CTACGAGCTCGACTCCGGAA
AGGTGGATTCCAATGGCAAC
GTCTGACCGAGTCGTTATGG
TGATCTTAAGTATTCGCTAT
CGGCGCCGGTTATGGGAGAG
CAAGGATGTGTTCCGCTAGG
GACCTACTACAGAATTTTAC
TTTCAGCAGCTATATAGGAA
GTCCCATTGTACACGCGACC
CGTGCAGCCCAGTTTCTAGC
ACCGCGCAGTTGCGTCACTT
TAGTGTGCGATTAAAAATTC
CTAGACGCGTTGGCAGCCCG
GACTGGCTGTGAGTCGCGTG
ATTTGTAGTACCTACTTCAT
AGAGCGGAGACCTGTCACCT
AGCGCGGTCCTACCCTTTTC
TAGTGTGCGATTAAAAGTTC
ACCTTAACCGATTGCTCTGT
ATACAGCTAAGAAGGATATT
ATACAGCTAAGAAGGCTATA
GTTTTGGGTCCAACCATCGG
ATTGGCATGCAATCTCTCAC
ACCTTCATCGATTGCTCTGT
ATCTGCATTACCTCTGAGCG
CTCGTGATGAAGCCTGCCCA
ATTTGTGGTACCTACTTTGT
GGTGCAACCCAGTTTCTAGC
CGCCTGAGTTTGTCAACCGG
TGAGCCCTAGTACCGCGTCC
TTTTGTGGTACCTACTTTAT
GCTCAAATAAAAGTTAAATA
GTCCACAAGCCTAATAGTAC
TCGTGTGCGATTATAAGTTC
TACTATATCTGCTCGCGTTG
TATATGCAGCTATATAGGAA
AGTTCTTAAGTGATCGCTAT
CTACGAGAACGACTCCGGAA
CAACATGTAATAACGATCTG
CGATAGGCAACTTGAGTGAC
CTCGTGATGAAGCATCTCCA
TTGCGCGCTGCTCAGAACGC
ATAAATCAATGACGTAAATC
TTCGTTCCTAGAGATCTGTG
AGGGATGTAAAATGTGTACG
AGATCTTAAGTAATCACTAT
GCCCTACTACAGAATTTCAC
GTCCCATGGTAGACGCGACC
GACCTACTACTGAATTTCAC
AGGCGCATTCCAATGGCAAC
AGCGGACGGGCGTAGCTAAC
TATGGTAAAGACGGCCCTGC
GTCAGGAAGGGGGAAGCCAT
AGGGATGTGAAATGCGGACG
CTAGATGCCTTGGCAGCCCG
TATCTGCACCTATATAGGGA
ATTTGTGCTACCTACTTTAT
TTTTAGGTGTGTTCGAACTC
GCCCACACGCCTAATAGTAC
ATACAGCTGAGAAGGATATA
TTCCGGAGTACATGCAAAGG
ATACAGCTAAGAAGGATACA
ATAAATTAATGACGTACATC
AGGGATGTAAAATGTGGAAG
GAGCTATCTGTTCATGATGC
CTTGATGCGTTGGCAGCCCG
AGATCTTAAGTCATCGCTAT
AATACTCACCAGCGGGGACG
AAAGCGAAAGTGTGCCCGAA
GACCTACGACAGAATTTCAC
GGTGCAGCACAGTTTCTAGC
GTGAGGAACGGGGAAGCCAT
GTGTTGGGTCCAACCATCTG
AGGTGCCTTCCAATGGCAAC
TTCCGAAGTACATGTAAAGG
ATACGTTCGGAATCTATCCT
CGACCCCATACTGATCAGCC
ACCGCGCGGCTGCGTCACTT
GTGTGGGGTCCAACCATCGG
TTAAGCGCTGCTCAGAACGC
GTGTTGGGTCCAACCCTCGG
CTACGTTGTCTCGTGTAGTA
GTCCACACGCATAATAGTAC
TGACCCCATACTAATCAGCC
CTAGATGCGTTGGCCGCCCG
CGGGATGTAAAATGTGGACG
ATTTGTGGTTCCTACTTTAT
ACCGCGCGGTTGTGTCACTT
CGATAGCCAGCTCCTGTGAC
ACAAATCAATGACGTACATC
GGCTTGCAGACGTATTGCAC
ATGTGCATTACCTCTAAGCG
GGAGTTTACATGTTGACCCA
AAGAGCGCGATATCCATAGT
ATACAGCTAAGAAGGAGATA
AAGAGCGCGATCTCCATAGT
GCTCAAATAAAAGCTAAATA
GCCGCGCGGTTGCGTCACTT
CTACGTTGGCTCGTGGCGTA
GAGATCTAAGACGGTGAGTC
TAATGCGAGTCCGGGCAGGG
TTGAGCGCTGCTCAGAACGT
AGGTGCATTCCAAGGGCAAC
CAACATGTCATAACGAGCTG
TTTCAGTCATGACTTAACTG
GTGTAGGGTCCAACCATCGG
CGCCTGAGTTTATCAACAGG
GTGTTGGGTCCAACAATCGG
TATCTGAAGCTATATAGGGA
CTAGATGCTTTGGCAGCCCG
GAGATCTAAGACCTTGAGTC
CTCGTGATGAACCCTCCCCA
TACTGCTGCCATGCAATGCC
TATGGTAAGCACGGCCCTGC
GGTGCAGCCCATTTTCTAGC
AGCGCGGTTCTACGCTTTTC
ATCTGCATTACCTCCAAGCG
AGATCTTAAGTAACCGCTAT
AGCGCGGTCCTTCGCTTTTC
GCTCAATTAAAAGTCAAATA
CTAGATGCGCTGGCAGCCCG
ACCTTAATCGATAGCTCTGT
CTAGTGATGAAGCCTCCCCA
GGTGCAGCCCAGTTTCTATC
AGATCTTAAGTAATCGCTCT
GTCGCATGGTACACGCGACC
CGCCTGGGTTTATCAACCGG
AGCGCGATCCTACGCTTTTC
AGATCTTAATTAATCGCTAT
AGGTGCTTTCCAATGGCAAC
TGACCCCATACTGATCTGCC
ACCTTAATGGATTGCTCCGT
TTCCTTCCTAGAGATGTGTG
GTCCCATGGTACACGAGACC
AGGTGCATTCCAATGGAAAC
GTCAGACCGAGTTCTTATGG
ATATAGTTCAGAAGGATATA
ACCGCGCGGTTGCGTGACTT
TTGAGCGATGCTCAGAACGC
CAACATGTAATAACGGGCCG
ATAAATCTATGACGTACATC
AAAGCGCAGACCTGTCACCT
CGGCCCCGCTTATGGGATAG
ACCGCGGGGTTGCGTCACTT
CAACATGTAATATCGAGCTG
CGGCTATCAGTTCATGATGC
ATAAATCAATAACGTACATC
ACTACTCACGAGCGGGGACG
ACAGCGAAAGTGTACCCGGA
CAACGTGTAATAACGAGCTG
ATTTGTGGTACATACTTTAT
TGGCCCCATACTGATCAGCC
CAGAGCGCGATGTCCATAGT
CTCGTGATAAAGCCTCCCCA
ACATTAATCGATTGCTCTGT
GGATATGCGAACTTGCCCAG
ACTACTCACCAGCGCGGACG
CAACATGTAATAACGACCTG
CATTAAAAAGGGCGCCTGTT
AGCGCACAGGCGTAGCGAAC
ATACAGCTAAGAAGAATATA
CAACATGTAAGAACGAGCTG
ACTACTAACCAGCGGGGACG
ATGAAAAGTCAATGATACAG
CTGCCCGCCATTGTGTCGTA
GCTCGAATAAAAGTCAAATA
ACTACTCCCCAGCGGGGACG
TTACACGAATTAATGCCTCA
CAACATGTAATAACGGGCTG
AAAGCGGAGTCCTGTCTCCT
GGTGCATCCCAGTTTCTAGC
CGAGAGCCAACTGGTGTGAC
GCAGACCAAATGCTAGAAAA
CTCGTGATGAAGACGCCCCA
TTGTATATCTGTTCGCGTTG
GTCCACACGCCTAATAGTTC
CTCGTGATGAATCCTCCCCA
ACTACTCACCGGCGGGGACG
ACTACTCACCTGCGGGGACG
GGTGCAGCCCAGTTTCTAAC
AACCTACTACAGTGTTTCAC
GTGCTGTGTCCAACCATCGG
TTACACGAAATAATGCCCCA
CGGCCCCGGTTATGGTAGAG
CAGATCTAAGACCGTGAGTC
CTGAGCGCTGCTCAGAACGC
CTCGTGCTGAAGCCTCCCCA
TGAGCCCTTGTAACACGTCC
TGGTGAGCGATTAAAAGTTC
ATACAGCTAAAAAGGATATA
CACCATGTAATAACGAGCTG
TTCTATATGTGCTCGCGTTG
TGACCCCATAATGATCAGCC
GTCCCATGGTTCACGCGACC
CTACGTTCGGAAGCTATCCT
TAACCCCATACTGATCAGCC
GTCTGACCGAGTTGTTATGT
GTCCCATGGTATACGCAACC
GTTCAAATAAAAGTCAAATA
TGACCCCCTACTGATCAGCC
GCTCAAATAAAAGTGAAATA
CACTGGCTGTGAGTCGTGTG
TTAGACGAAATAATGCCTCA
TGAGCACTTGTAACGCGTCC
AGGTGCATTGCAATGGCAAC
GTCACATGGTACACGCGACC
TGACCCCATACTGATCAACC
AAGAGAGCGATGTCCATAGT
CAACATGTAATTACGAGCTG
CGGCCCCGGTTATGGGAGAT
ACCGTAATCGATTGCTCTGT
GTTGCAGCCCAGTTTCTAGC
TTGAGCGGTGCTCAGAACGC
TTCCTTCCTAGAGAACTGTG
CTAGATGCGTTGGCAGCCCT
TTCTGCTGCCATGCAATTCC
TGGCCCCGGTTATGGGAGAG
TATTGCTGCCACGCAATTCC
ATCTGCATTACTTCTAAGCG
CGGCCCCGGGTATGGGAGAG
ACAGCGAAACTGTGCCCGGA
CTATGTTCGGAATCTATCCT
TAATGGGATTCCGGGCAGGG
ACCGCGCGGTGGCGTCACTT
GGCCCATGGTACACGCGACC
GTCTGACCGAGTTGTTATGC
TTCGAGATCTGCTCGCGTTG
CTAGATGCGTAGGCAGCCCG
GCAGCTCAAATGCTAGATAA
GGAGATGCGAACTTGTCCAG
TAATCCTGCCACGCAATTCC
GTTAGGAACGGGGAAGCCAT
CAGCTATCAGTTCATGATGG
CTACGAGATCGTCTCCGGAA
GACCTACTACAGAATTTCAT
GTCTGACCGAGTGGGTATGG
CTATGAGATCGACTCCGGAA
ATTTGTGGTACCTACTTTAC
GTCCCATGGAACACGCGACC
TTTTGGGTGTGTTGGAACTC
TTGAGCGCTGCTCAGTACCC
CTCCTGAGTTTATCAACCGG
GTGTTGGGTCCATCCATCGG
CGGCCCCGGTTATGAGAGAG
TACTACTGCCACGCAATTCC
ATACAGCTAATAAGGATATA
GTCCCATGTTACACGCGACC
GATGTGACCTAATGCTGGGT
ACCTTAGTCGATTGCTCTGT
GAGATCTAAGACCGTGAGTG
AATTGTGGTACCTACTTTAT
ACCGATGGCAAAGGGGATTA
CAATGCGATTCCGGGCAGGG
ATAAATCAATGACCTACATC
TTTTGGGTGTGTTCGAAGTC
CGGCCCCGCTTATGGGAGAG
AAGAGCGCGATGGCCATAGT
ATTTGTGGTACGTACTTTAT
TGGAGCGCTGCTCAGAACGC
GGCTGGCAGACGTATTGCAT
ATGAAAAGTCAATGCAACAG
TCCTGTGCGATTAAAAGTTC
GAACATATAATAGCGAGCTG
GACCTACTACAGAAATTCAC
CGCTGGCTGTGAGTCGCGTG
TTCTATAGCTGCTCGCGTTG
CACTGCCTGTGAGTCGCGTG
ATCAGACCGAGTTGTTATGG
TGAGCCCTTCTAACGCGTCC
ACTACTCACCAGCTGGGACG
TACTACTGCCATGCAATTCC
AGGCCCCGGTTATGGGAGAG
AGATCTTAAGTAATCGCAAT
GCTCAAATAAAAATCAAATA
AGGGATGTAATATGTGGACG
GTTGCAGCCCAGTTTCTGAC
CGTAGTACAGGTGAATCATT
CTACGTTCGGAACCTCTCCT
TTCTATATCTGCTCGGGTTG
TTACACGAAATAATGGCTCA
GACCTACTACAGATTTTCCC
CCACGAGATCGACTCCGGAA
GCAGGACAAATGGTAGATAA
GCTCAAATAAATGTCAAATA
TAGCTGCAGCTATATAGGAA
ACCTCAATCGATTGCTCTGT
ACCTTAATCGGTTGCTCTGT
TTCAGACCGAGTTGTTATGG
TGACCCCATACTGATAAGCC
GTCAACACGCCTAATAGTAC
CGACGTTCGGAATCTATCCT
GGTGTAGCCCAGTTTCTAGC
AGCGCGGTCCTACGCTTGTC
TTACACGAAATAAAGCCTCA
TGACCCCGTACTGATCAGCC
ATAATTCAATGACGTACATC
CTACGAGATCCACTCCGGAA
AGATCTTAAGTTATCGCTAT
CAGCTATTAGTTCATGATGC
CTACGTTGGCTCGGGTAGAA
CCTTTATATCCACCCCGGTG
GTCCACGCGCCTAATAGTAC
CACTGGCTTTGAGTCGCGTG
GACCTACTACAGAATTCCAC
GCTTTATGTCCACCCCGGTA
CAAGCGGAGACCTGTCACCT
CACTGGCTGTGAGTCGCGAG
CTACGTTCGGAATCTACCCG
TTTCACGAAATAATGCCTCA
TTTTGGGTGTCTTCGAACTC
AACGTGATGAAGCCTCCCCA
ATATGTGGTAACTACTTTAT
TTCCTACCTAGAGATCTGTG
TTGAGCGCTGCTCGGAACGC
CACTGGCTGTGATTCGCGTG
GTGTTGCGTCCAACCATCGG
AGGGATGTAAAAAGTGGACG
TGACCCGATACTGATCAGCC
ACTAGTTACCAGCGGGGACG
CAACACGTAATAACGAGCTG
CATTACAAAGGGCCCGTGTT
GTCCACAGGCCTAATAGTAC
CTACGAGACCGACTCCGGAA
CTAGATGCGTTGGCTGCCCG
AGGGCGGTCCTACGCTTTTC
AAGCTTACCTAGTTTACGTA
GTGTTGGGTCCAGCCATCGG
CTTTGTGGTACCTACTTTAA
GCTGCAGCCCAGTTTCTAGC
CAACATGCAATAACGAGCTG
AAAGCGGCGACCTGTCACCT
CGGCTGAGTTTATCAACCGG
AAAGCGGAGACCTGTCATCT
TTTCAGTCAAGTCTTAACTG
TTTGAATCAAGACTTACCTG
ATAGATGCGTTGGCAGCCCG
GTCCGATGGTACACGCGACC
TTCCTTCGTAGAGATCTGTG
GCCTTAATCGATTGCTCTGT
ACCGCGCGGTTGGGTCACTT
CTAGATGCGTTTGCAGCCCG
GACCTATTACAGAATCTCAC
TTTTAATCCAGTCTTAACTG
GTCCCCACGCCTAATAGTAC
GCAGAACAAATGCCAGAAAA
AAAGCGGAGACCTGTCGCCT
GCTCTAATCAAAGTCAAATA
CAATATGTAATAACGAGCTG
CGCCGGAGTTTATCAACCGG
TACTGCTGCCATGCAATTCG
GGGCCCCGGTTATGGGAGAG
AAGATTCGCTAGTTTACGTA
CTACGTTCGGAATCTATCGT
TAACTGCAGCTATATAGGGA
CTATGAGGTTTACACATACC
CTACGAGATCGACTGCGGAA
AGAACTTAAGTAATCGCTAT
GTCCGCACGCCTAATAGTAC
TTCCTTGCTAGAGATCTGTG
ATGAATCAATGACGTACATC
ATCAAAAGTCAATGCTACAG
GTCCCATGGTACACGCGACT
AAGGCGGAGACCTGTCACCT
ATTTGTGGTACCTACTTTAG
AGCGGACAGGCGTAGCTAAC
GGAGTTTACATGTTGACCGA
AGTTGTGGTACCTACTTTAT
TGGTCTTAAGTAATCGTTAT
AAGAGCGCGATGTCTATAGT
AGAAATCAATGACGTACATC
ACAGCTAAAGTGTGCCCGTA
TGAGCCCTTGCAACGCGTCC
AGATCTTAAGTAATCGCGAT
GAGATCGAAGACCGTGAGTC
ACTACTCACCAGCGGGGAAG
AGGTGCATTCCAATGGCATC
GTAGAACAAATTCTAGATAA
AGATCTTAAGCAATCGCTAT
GTCAGACCGAGTTGTTAAGG
AAGAGCGCAATGTCCATAGT
GCAGAAAAAATGCGAGATAA
TTCGTGATGAAGCCTCCCCA
CTACAACATCGACTCCGGAA
AAGCTTCACAAGTGTACGTA
CAACGAGATCGACTCCGGAA
AGCGCGGTCCTTCGCTTTAC
ATAAATGAATGACGTACATC
GTGTTGGGTTCCACCATCGG
ACAGCTGAAGTGTGCCCGGA
ATCAATCAATGACGTACATC
CGGCCCCGGTTATAGGAGAG
CTAAATGCGTTGGCAGCCCG
GTCTGACCGAGCTGTTATGG
GAGATCTAAGACCGGGAGTC
ATAAATCAATGACGTACTTC
CAGCGATTAGTTCATGATGC
GTCCCATGGTACGCGCGACC
GTCGGGAACGGGGAAGCCAT
ACTACTCACCAGCGGAGACG
ATTGACATGCAATCTCTCAC
GGTGCAGCCAAGTTTCTAGC
AGCGCGGTCCTACGCTGTTC
GTCCCATGGTACATGCGACC
AAGAGCGCGATGTTCATATT
GTCGGGCCGAGTTGTTATGG
TGACCCCATACAGATCAGCC
GGTGCAGCCCAGTTTCTAGT
GGTGCAGCCCAGTTGCTAGC
GAAAATGTAATAACGAGCTG
TTGAGCGCTGCTCAGAACGA
ATCTGCATTACCTCTAAGGG
GCTCAAATAAAAGTCAAATC
CTAGATGCGTTGGTAGCCCG
AGGTGCATTCCAATGGTAAC
GTCCCATGGTACACGCGGCC
TTACACGAACTAATGCCTCA
AGCGGACAGGCGTACCGAAC
ACTACTCACCAGCGGTGACG
GTCCCTTGGTACACGCGACC
GCTCAAATATAAGTCAAATA
ATTGTAATGCAATCTCTCAC
GGGGCAGCCCAGTTTCTAGC
CGATAGCCAACCCGTGTGAC
CAGCTATGAGTTCACTATGC
CGGAGTCCAGGTGAATCATT
GTGTTTGGTCCAACCATCGG
TTCTATATCTGCTCGCGTAG
ACAGCTAAAGTGTGCACGGA
ACATATAAAGTGTGCCCGGA
GTGTTGGGTCTAGCCATCGG
AAGCTTCACTAGTTTACGCA
ACCGCGCGGTTGCCTCACTT
GCTCAAGTAAAAGTCAAATA
GAGATCTAAGACCGTGCGTC
AAAGCGGAGACCTTTCACCT
ACAGCTAAGGTGTGCCCGGA
TGCCCCCATACTGATCAGCC
CAACCTGTAATAACGAGCTG
CTGTTGGGTCCAACCATCGG
TGACCCCATACTGATGAGCC
CCAGATGCGTTGGCAGCCCG
ATCTGCATTACCTCTTAGCG
ACCTTAAACGATTGCTCTGT
ATGAAAAGTCAATGCGACAG
CTCGTGATGAAGCGTCCCCA
CTACGTTGGCTCATATAGTA
ACCGCGCGGATGCGTCACTT
GGAGCACAAATGCTAGATAA
CAACATATAATAACGAACTG
ACTACTCACTAGCGGGGACG
AGCGGACAGGCGTAGCGTAC
GCTCACATAGAAGTCAAATA
CACTGGATGTGAGTCGCGTG
TTGAGTGCTGCTCAGAACGC
AGCGGACAGGCGTAGCGAAT
CCTCAAATCAAAGTCAAATA
AGATATTAAGTAATCGCTAT
GTCTGACCGAGTTGTAATGG
CTAGATGCGTTGGCAGCCCA
AGCGCGGCCCTACGCTTTTC
ATGAACAGTCAATGCTACAG
TTTTAATCTAGACTTAACTG
CAGCTATCAGTTCATAATGC
CCACATGTAATAACGAGCTG
CGCCTTAGTTTATCAACCGG
GTGTTGGGCCCAACCATCGG
GTGTTGGGTCCAAGCATCGG
ATACAGCTAAGCAGGATATA
AGGGATGTAAGATGTGGACG
TTCCTTAATAGAGATCTGTG
GTCCACACGCCTAATAGTGC
ATAAATCAATGACGTACATT
GGAGATCCGAACTTGCCCAG
CAACATGTAATGACGAGCTG
TTTCAATCAAGAGTTAATTG
CGGAGTACAGGTGAATCTTT
TTACACGAAATAATACCTCA
GTCCACACGCCTAATACTAC
TTCCGTCCTAGAGATCTGTG
AGATCATAAGTAATCGCTAT
GACCTAGTACAGAATTTCAC
TTGAGCGCTGCTCAGAACTC
TTGAGCGCTGTTCAGAACGC
CAACATGTAATAACGAGCAG
CTACGTGGGCTCATATAGTA
GGCTTGAAGACGGATTGCAT
TTCCTTCCTTGAGATCTGTG
AGATCTTAACTAATCGCTAT
ACCGCGCGGTTGCGTCAGTT
ATCTATATCTGCTCGCGTTG
CAGCTATCAGTTCATGATGT
ACCGCGCGGTAGCGTCACTT
TTCCTCCCTAGAGATCTGTG
TACTGATGCCATGCAATTCC
CTACGTTCGGAGTCTATCCT
GTCGGACCGAGTTGTTATGG
AGCGGACAGGCGTAACGAAC
GTCCCATGGTACACCCGACC
CTCGTGATGAAGCCTCCGCA
ACCCCGCGGTTGCGTCACTT
CGGCCCCTGTTATGGGAGAG
TATCTGCAGGTATATAGGAA
TTCCTTCCTCGAGATCTGTG
AAGAGCGCGATGTCCAAAGT
ACCGCGCGGTTGCGTCACTG
ATTTGTGGTACTTACTTTAT
GCCCAAATAAAAGTCAAATA
AGCGCGGTCCTACTCTTTTC
TGAGCGCTTGTAACGCGTCC
TACTGCTGCCACACAATTCC
TACTCCTCCCATGCAATTCT
ACAGCTAAAGTGTTCCCGGA
GCTCAAATAAAAGTCAAAAA
CACTGGCTGTGAGTCGGGTG
GTGAGCGCTGCTCAGAACGC
ATACAGCTATGAAGGATCTA
ATTTGTGGTACCTGCTTTAT
CAGCTATCAGTGCATGATGC
TACTGCTGCCATGTAATTCC
AAAGCGGAGACCTGACACCT
CGCCTGAGTTTATCATCCGG
AGGTGCATTCCAATTGCAAC
AAGAGCGGGATGTCCATAGT
TTCCTTCCTAGAGATTTCTG
AAAGCGGAGACCAGTCACCT
ATTTGCGGTACCTACTTTAT
TACTGTTGCCACGCAATTCC
AAAGCGTAGACCTGTCACCT
ATGAAAAGTCAACGCTACAG
GTCCCATGGTATACGCGACC
TACTGCAGCCACGCAATTCC
ATTGTCATGCAATCTCTAAC
AAAGCGGACACCTGTCACCT
TTGAGCGCAGCTCAGAACGC
GGCTTGCAAACGTATTGCAA
ACCTGCATTACCTCTAAGCG
AAAGTGGAGACCTGTCACCT
ACAGCTAAAGTGTGCCAGGA
GTCCCATGGTACACGCCACC
ATCTGCATTGCCTCTAAGCG
GGGTGCATTCCAATGGCAAC
TTTTGGATGTGTTCGAACTC
AAATCGGAGACCTGTCACCT
GAGATCCAAGACCGTGAGTC
TCGTGTGCGATTTAAAGTTC
GGACCCCATACTGATCAGCC
GTCCCATGCTACACGCGACC
ACCTTAATCGATTGCTGTGT
TTTCTGCAGCTATATAGGAA
GCAGCACAAATGCAAGATAA
AGTCAAGACTGTAGCCTTCG
AGGCATGTAAAATGTGGACG
GCTCAAATGAAAGTCAAATA
TATCAGCAGCTATATAGGGA
TTCGGGAGTACATGTAAAGG
ATCTGCATTACCTATAAGCG
TTTTGGGTGTGTTCGTACTC
ATATGTGGTACCTAATTTAT
GTCAGGAACGGGGAATCCAT
ACTACTCACCAGCGGCGATG
TTCCTTCCTAGAGATCAGTG
ACCGATGCCAAACGGGATTA
AAACAGCTAAGAAGGATATA
TATCTGCAGCTTTATAGGAA
GTCAGGAACGGGGAGGCCAT
TGACTCCATACTGATCAGCC
ACCGCGCGGTTGCGTCACTC
GTGCCATGGTACACGCGACC
AGCGCGGTGCTACGCTATTC
TATCTGCAGCTATATAGGAC
CCATGTAGAGCGGTAAATGT
TGACCCCATACTGATCAGCA
AGCGGACAGGCGTAGCGATC
TACTGCTGCCACGCAATGCC
GTCCTTCCTAGAGATCTGTG
TTCTATGTCTGCTCGCGTTG
TCGTATGCGATTAAAAGTTC
TACAGCTGCCACGCAATTCC
GTCAGGAACGGGGAACCCAT
TTTAGCGCTGCTCAGAACGC
CTACGTTGGCTCGAGTAGTA
CTACGTTCGGAATCTATCCA
CGGCCCCGGTTATGGGAAAG
CGCCTGAGTTTATCAAACGG
GACTGCTGCCATGCAATTCC
ATACAGCTAAGGAGGATATA
CACTGGCTGTGAGTCGAGTG
CCATATAGAGCGGTAAATCT
AGGTGCATTCCAATGTCAAC
CACCATATAATAACGAGCTG
GGGAGTACAGGTGAATCATT
TATCTGCAGCTATATAGGGT
TTACACGGAATAATGCCTCA
TATGGAAAACACGGCCCTGC
ACTACTCACCAACGGGGACA
GGCTTGCGGACGTGTTGCAT
ACCGCGCGGTTGCATCACTT
ATACAGCCAAGAAGGATATA
ATCAGCATTACCTCTAAGCG
AGCGGAAAGGCGTAGCGAAC
TCGTGTGCGAATAAAAGTTC
ATCTGCATTACCTCTATGCG
ACAGCAAAAGTGTGCCCGGA
CCCTTATGTCCACCCCGCTG
TTCCTTCCTAAAGATCTGTG
TTCCGGAGTACATTTAAAGG
AAAGCGGAGACCTGTCACGT
GCTTAATTCAAAGTAAAATA
TTACACGAAAAAATGCCTCA
CTGCCCGCCACTTTGTCGTA
ATAAATCAATGACGTCCATC
GCGCAAATAAAAGTCAAATA
GACCTACTACAGCATTTCAC
CTACGTTGCCTCGTTTAGTA
TACTGGTGCCACGCAGTTCC
GTCCCATAGTACACGCGACC
CCCTGGCTGTGAGTCGCGTG
GTCCACACGCCTAATAGTCC
TTGAGCGCTGCTCAGGACGC
GTGTTGGGCCCAAACTTCGG
TACTGCTGCCAAGCAATTCC
AGGGTTGTAAAATGTGGGCG
TTGAGGGCTGCTCAGAACGC
ACCTTAATCGATTACTCTGT
GTGTTGGGTCCAACCATCAG
AAAGCGGAGACCTGTCACTT
GTCCCATGGTACACGCGACG
AAAGCGGAGACCCGTCACCT
CAGATATCAGTTCATGATGC
GGTGCAGCCCAGTTTCTACC
GTGTTGGATCTAACCATCGG
GGCTTCCACACGTATTGCAT
CGCCTGAGTTTTTCAACCGG
CTCGTGATGAAGCCTCCACA
GACCAACTACAGAATTTCAC
ACTACTCACCAGCGGCGACA
ACTACTCACCAGCGGGGACA
TATCTGCAGCGATATAGGGA
AGCGGATAGGCGTAGCGAAC
ACCGCGCGGTTGCGTCGCTT
GTCCCATGGTACACGCGTCC
CTCGTGTTGAAGCCTCCCCA
TAATGCTGCCATGCAATTCC
TTCTATATCTGCTCGCGTGG
CGGCCACGGTTATGGGAGAG
AAGTGCATTCCAATGGCAAC
CGGTGCATTCCAATGGCAAC
TACTGCTGGCATGCAATTCC
ACGAGCGCGATGTCCATAGT
TTTTGGGGGTGTTCGAACTC
CTACTAGATCGACTCCGGAA
AAGAGCGCGATGTCCCTAGT
TCGTGTGCGACTAAAAGTTC
CAACATGTAACAACGAGCTG
GTCAGGAACGGGGAAGGCAT
ACAGCTACAGTGTGCCCGGA
CTACGTTGGCTCGCATAGTA
GAGATCTAAGACCGTAAGTC
CAACTATCAGTTCATGATGC
GTCCACACGCCTCATAGTAC
CGCCTGAATTTATCAACCGG
TCGTGTGCGATTAAAAGATC
AAAGCGGAGACCTGTCCCCT
ATTGTCATGCAATCTCTCAT
ATGGTCATGCAATCTCTCAC
GCTCAAATAAAACTCAAATA
CTGGATGCGTTGGCAGCCCG
AAAGCGGAGACATGTCACCT
TTGAGCGCTGCTCTGAACGC
AAGAGCACGATGTCCATAGT
ACCTTAATCGACTGCTCTGT
GTGTTGGGTCCAACCATTGG
AAAGCGGAGACCTGTAACCT
TTGCTTCCTAGAGATCTGTG
TCGTGTGCGATTAAAAGCTC
TCGTGTGCTATTAAAAGTTC
GCAGCGAAAGTGTGCCCGGA
CGGGCCCGGTTATGGGAGAG
GCAGGACAATTGGTAGATAA
ACCGCGCGGTTGCGTCCCTT
AGATCTTAAGTAATCGTTAT
GGTGCAGCCCGGTTTCTAGC
GCAGAAGAAATGCTAGAAAA
GTCTGGAACGGGGAAGCCAT
ATTTGGGTGTGTTCGAACTC
TACTGCTTCCACGAAATTCC
AGATTTTAAGTAATCGCTAT
CAACATGTAATAACGAGTTG
AGATCTTAAGTAATCGCTGT
CTAGATGCGTTGGCACCCCG
TTTTGGGTGTGTTCGAGCTC
AGCGGACAGGCGTATCGAAC
AGCGCGGTCCTACGCTCTTC
TTTTGGGTGTGTTCAAACTC
AAAGCGGATACCTGTCACCT
GAGATCTAACACCGTGAGTC
TGACCTCATACTGATCAGCC
AGATCTTAAGTATTCGCTAT
ATAAATAAATGACGTACACC
TTGAGCGCTGCTCAGAACAC
GGTGCAGTCCAGTTTCTAGA
CTAAATCAATGACGTACATC
AAGAGCGCGATGTCCAGAGT
TTCTATACCTGCTCGCGTTG
AGCTCTTAAGGAATCGCTAT
GACCTACTGCAGAATTTCAC
GGATAGCCACCTTGTGTGAC
AGGTGCATTCGAATGGCAAC
GAGGTCTAAGACCGTGAGTC
AGCTCGGTCCTACGCTTTTC
GGTGCAGTCCAGTTTCTAGC
TTACACTAAATAATGCCTCA
TATTGCTGCCACGCGATTCC
TCCGCGCGGTTGCGTCACTT
CTAGATGCGTTAACAGCCCG
ATGAATCAATGACATACATC
ACCTTAATCGATTGCTCTGG
AACCTACTTCAGAGTTTCAC
AAAGCGGGGACCTGTCACCT
ATGAAAAGTCAATGCTGCAG
CGATAGCCAACTAGAGTGAC
TGGTGCATTCCAATGGCAAC
GTCTCATGGTACACGCGACC
AAGAGCGCGATGTCCTTAGT
CTACGTTGGTTCGTGTAGAA
CTCGATGCGTTGGCAGCCCG
GTTCAAATAAAAGTCAATTA
TTTCTATCAAGACTTAATTG
CAATGGCTGTGAGTCGCGTG
GTGTTGGGGCCAACCATCGG
ACAGCTAAAGTGGGCCCGGA
TACTGCTACCACGCAATTCC
TTCCGGAGTACATGTCAAGG
AGCGCGGTCCTACGGTTTTC
GGTGCAGCCCAGCTTCTAGC
TTCCTTCCTAGAGATCTGTC
AGTTGCATTCCAATGGCAAC
GTGTGACCGAGTTGTTATGG
TAAGCGGAGACCTGTCACCT
TGCTATATCTGCTAGCGTTG
TGAGCCCTTGTTACGCGTCC
GCAGGACAAATTGTAGATAA
TTGAGCGCTGCTCAGTACGC
ATTTTTGGTACCTACTTTAT
TATCTGCGGCTATATAGCAA
CATTTAAAAGGGCCCGTGTT
AGCGCAGTCCTACGCTTTTC
TGACCCCATCCTGATCAGCC
AGGTACATTCCAATGGCAAC
GAGATCTAAGACCGTGACTC
GCTCAAATTAAAGTCAAATA
GACGTGACCTAATGCTGCGT
TTACACGAAACAATGCCTCA
TGACCCCATACTGATCAGGC
TCGTGTGCGATTAAAAGTTA
TACTGCTGCCTCGCAATTCC
ACCGCGCCGTTGCGTCACTT
CGATAGCCAACTTCTGTTAC
ATACAGCTAGGAAGGAAATA
ATACAGCTAAGAAGCATATA
ACAGCTAAAGCGTGCCCGGA
ATAAATCAATGACGTACATG
CCTTTATGTCCACCCTCGTG
ATGAAAAGTCAAGGCTACAG
TATGGTTAACACGGCCCTGC
AAAGCGGAGACCTATCACCT
CTACGTGCGGAATCTATCCT
ATCTGCATTACCTCTAAGAG
CGAGATGCGTTGGCAGCCCG
GTCTGACCGCGTTGTTATGG
CTACGCTGGCTCGTGTTATA
GTCCACACGCGTAATAGTAC
ATACAGCTAAGAAGGATCTA
GTCCACACGCCTAATCGTAC
GTGTTGGGTCCAAATTTCGG
AAGAGCGCGATGTCCATAGC
TATCTGCAGCTATATCGGGA
GCAGAATAAATTCTAGATAA
GTGTTGGGTCCAACGATCGG
GAGATCTAGGACCGTGAGTC
TACTGCTGCAACGCAATGCC
CTACGTTGGCTCGTTTACTA
AGGTGCATCCCAATGGCAAC
TACCGCTGCCACGCAATTCC
TTGAGCGCTGCTCAGACCGC
AGGGGCATTCCAATGGCAAC
TCCTATATCTGCTCGCGTTG
GGTGGAGCCCAGTTTCTAGC
GTCCCATGGTAAACGCGAGC
ATAAATCAATGACGTACACG
GTGCTGGGACCAACCAACGG
AAGTTGTGTCAAACCATCGG
AAAGCGGAAACCTGTCACCT
GCAGAACATATGCTTGATAA
AAGCTTCACGGGTTTAAGTA
AAACCGGAGACCTGTCACCT
TTTCAATCAAGACTTAGTTG
GAGATCTAAGAACGTGAGTC
GGCCACACGCCTAATAGTAC
GGGGATGTAAAATGTGGACG
TCGTGTGCGATTAAATGTTC
AAAGCGGAGACCTGTTACCT
CTCTGAGGTTCTCACATACC
TAATGCGATGCCGGGCAGGG
ACCCTAATCGATTGCTCTGT
CACTGGCTGTGCGTCGCGTG
GCAGGACAAATGCTATATAG
AGGGATGTAAAATGCAGACG
CGATAGGCAACATGTGTGAC
GGAGTTTATATGTTGACCTA
ACCTAAATCGATTGCTCTGT
CTAGATGCGTTGGCAACCCG
ATTTGTGGTACCTACTTGAT
GTCTGACCGAGTTGTTAAGA
ATGGATGTAAAATGTGGACG
CTATGAGGTTTTTACATACC
AGGTGCATTCCAATGCCAAC
AGGGCTGTAAAATGTGGACG
ACTACTCAACTGCGGGGACG
CAACATGTAATAACGTGCTG
TTACGGAGTACATGTAAAGG
GACCTACTACAGAATTTCTC
TGAGACCTTGTAACGCGTCC
GAGCTATCAGTTCATGATGC
GTCCCATGGTACACGCGACA
TGAGCCCTTTTAACGCGTCC
GATGCAGCCCAGTTTCTAGC
CTCGTGATGTAGCCTCCCCA
ATTTGTTGTACCTACTTTAT
CGGCCCCGGTTATGGGCGAG
TCGTGTGCGATTAAGAGTTC
ATTCTCATGCAATCTCTCAC
AACGCGCGGTTGCGTCACTT
ATAGATCAATGACGTACATC
CGCTAGCCGACTTGTGTGAC
CAGCTATCAGTTCATGATGA
ATTGTCATGCAATTTCTCAC
CTCGTAATGAAGCCTCCCCA
GCAGCACAAATGCTAGTTAA
TGCGGACAGGCGTAGCGAAC
GGAGATGCCAACTTGCCCAG
GGTGCAGCCCACTTTCTAGC
AGGGAGGTAAAATGTGGACG
GTCAGGAACGCGGAAGCCAT
GGTGCAGCCCAGTTACTAGC
ATCTGCTTTACCTCTAAGCG
TCGTGTGCCATTAAAAGTTC
AGGGATGTTAAATGTGGACG
ATTATCATGCAATCTCTCAC
AAAGCGGAGACCTCTCACCT
CTCGTGATGAAGCTTCCCCA
ATACAGCTAAGAAGGGTATA
GTCCACACGCCTAATGGTAC
GAGATATAAGACCCTGAGTC
ATTGTTATGCAATCTCTCAC
CGGAGTACAGGTGAATCGTT
GTCCCATGGTGCACGCGACC
GGTCACATAAAAGTCAAATA
AGACAGCTAAGAAGGTTATA
GCAGAACAAATGCGTGATAA
ACTACTCACCAGCGGGGTCG
CCTTTATGTCCCCCCCGGTG
TTACACGACATAATGCCTCA
ATGAAAAGTCAATGCTACAT
CAAGGATGAGTTCCGCGAGG
ATTGTCATGCAATCTCTCCC
GACCTACTACAGAATGTCAC
TTCTATATCCGCTCGCGTTG
GCAGAACATCTGCTAGATAA
AGGTGCATTCCAATGGCACC
TTCCGGAGTACATCTAAAGG
CAACATGTAAGAAGGAGCTG
TTTCAGTTAAGACTTAACTG
CTACGAGATCGACTCCGGAT
CATCTATCAGTTCATGATGC
GGTGCAGCCCAGTTTTTAGC
CTCGTGATGACGCCTCCCCA
AGCGCGGTCCTACGCTATTC
AGCGGTCAGGCGTAGCGAAC
GAGATCTAAGACTGTGAGTC
CGGAGTACAGGTGAATGATT
AAGAGCGAGATGTCCATAGT
TTCTATAACTGCTCGCGTTG
GCTCTAATAAAAGTCACATA
AAGAGCCCGATGTCCATAGT
GTCCGACCGAGTTGTTATGG
ACGTTAATCGATTGCTCTGT
CACCTATCAGTTCATGATGC
AATAGCGCGATGTCCATAGT
AGATCTTAAGTAATCGCTTT
GTTGTCATGCAATCTCTCAC
AGCGCGGTCCTACGCTTTGC
AGGGATGTAAGATGTGGGCG
CTTCGATGGCTCGTGTAGTA
CAGCTATCAATTCATGATGC
CTACGTTCGGATTCTATCCT
TTCTATATCTGCTAGCGTTG
TACGGTAAACACGGCCCTGC
AAGAGCGCGATTTCCATAGT
AAAAGCGCGATGTCCATAGT
ACAGTTAAAGTGTGCCCGGA
TTCTGCACTACCTCTAAGCG
AACTGCATTACCTCTAAGCG
GGAGGTTACATGTTGACCTA
CAACAGATAATAACGAGCTG
AGCGCGGTCCAACGCTTTTC
CGGAGTACAGGTGTATCATT
AACAGCGCGATGTCCATAGT
GTCCCATGGTACACGTGACC
AACGCGGTCCTACGCTTTTC
AGGTGCGTTCCAATGGCAAC
AGCGGACAGGCGCAGCGAAC
TATGGTAAACACGGCACTGC
TTACAATCAAGATTTAACTG
GTCCACACGCCTAAAAGTAC
GCAGATCAAATGCGAGATAA
CATTAAAAAGGGCCCGTGTA
TTTTGGGTGTGTTCGAACAC
TTGAGCGCTGCTCAGAAGGC
GGCTTGCAGATGTATAGCAT
GACCGACTACAGAATTTCAC
GTGTTGGGTCCAACCATAGG
GCAGCGCAAATGCTAGATAA
CTTTTATGTCCACCCCGGTG
CTGCGTTCGGAACCTATCCT
TTGTTGGGTCCAAACTTCGG
GTCCACACCCCTAATAGTAC
TTACAGCTAAGAAGGATATA
GAGATCTTAGACCGTGAGTC
CTAGATGCGTGGGCAGCCCG
CACTCGCTGTGAGTCTCGTG
AAGAGCGCGATGGCGATAGT
CCTTTCTGTCCACCCCGGTG
TCGTGTGCGTTTAAAAGTTC
TAACATATAATAACGAGCTG
TGAGCCCTTGTAACCCATCC
TTCCGGAGTAGATGTAAAGG
ATAAATCAATGACTTACATC
ATCTGCACTACCTCTAAGCG
TTCTATATCTGCGCGCGTTG
ACCTTAATCGAGTGCTCTGT
TTTCAATCATGACTTAATTG
AAATGGCTGTGAGTCGCGTG
AGGTGCATTCCAATCGCAAC
ATCAGGAACGGGGAAGCCAT
ATAGCGGAGACCTGTCACCT
GTCTGACCGAGATGTTATGG
ACTACTGACCAGCGGGGATG
ACCTTATTCGATTGCTCTGT
TGTCCCCATACTGATCAGCC
GGTCCAGCCCAGTTTCTAGC
TTCCTTCCTAGAGATCCGTG
CAGCTATCAGATCATGATGC
GTACAGCTAAGAAGGATATA
ACCTTAATCGATTGGTCTGT
TCGTGTACGATTAAAAGTTC
CTACATTCGGAATCTATTCT
CAAGGATGTGTTCCGTGAGG
CTCGTGATTAAGACTCCCCA
CTCGTGATGAAGCCTCCCAA
GGCTTGGAGACGTATCGCAT
GGAGTTTACATCCTGACCTA
AGGTCCATTCCAATGGCAAC
GTCTGACCGGGTTGTTATGG
AGCGCGGACCTACGCTTTTC
CTACGTTCGGAATCAATCCT
ATTTGTAGTACCTACTTTAT
AGCGCGGTCCTAGGCCTTTC
TTGTTGGGTCCAACCATCGG
TATGGTAGACACGGCCCTGC
CAACATGTAATCACGAGCTG
ACCGCCCAGTTGCGTCACTT
GACTTGCAGAAGTATTGCAT
GAGATCTAAGACAGTGAGTC
TTCCGGAGTACATGTACAGG
GAGTTGTGTCTAACCATCGG
TGACCCCATAGTGATCAGCC
AGCGCGGTCCTGCGCCTTTC
AGGGATGTAAAATGTGGACC
AAAGCGGAGACCTGTGACCT
TTTGAGTCAAGACTTAACTG
ACAGCTCTAGTGTGCCCGGA
TATCTGCAGCCATATAGGGA
ACTACTCACCCGCGGGGACG
TTCTATATCTGCTCCCGTTG
GGTGCAGCCCAGTCTCTAGC
GTCAGGAACGGGGAAGCGAT
TACTGCTGCTACGCAATTCC
CAACATGTAAAAACGAGCTG
CAACATATAAAAACGAGCTG
TATGGTCAACACGGCCCTGC
TGAGCCCTTGTAACGCGTTC
GTCCCATGATACACGCGACC
GTCAGGAACGGGGGAGCCAT
AGGTTCATTCCAATGGCAAA
ATCTGCGTTACCTCTAAGCG
AGCGGGGTCCTACGCTTTTA
TTCCGTAGTACATGTAAAGG
AAAGCGGAGACCTGTCACCC
TTCTGCTGCCACGCAATTCC
TCTTTATGTCCACCCCGGTG
GTGTTGGGTCCTACCATCGG
GCGTGTGCGATTAAAAGTTC
AAGGATGTAAAATGTGGACG
GTTCAAATAAAAGTCAAATG
CGGAGCACAGGTAAATCATT
TTTTGAGTGTGTTCGAACTC
TTTCTATCAAGACTTCACTG
CCTTTATGTCCACCCCCGTG
TATCTGCAGCTATATAGAAA
AGCGGACATGCGTAGCGAAC
GTCAGGAACGGGGAAGACAT
CAACAGGTAATAACGAGCTG
CATTAAAAAGGGCGCGTGTT
AGATCTGAAGTAATCGCGAT
GTCAGGAACGGGGAAGCCTT
ATAAATCAATGACGTACCTC
GCTCCAATAAAAGTCAAATA
GCTTAATTCAAAGTCAAATA
TTCCGGAGTACATGGAAAGG
CTACATTGGCTCGTTTAGTA
AGATCGTAAGTAAACGCTAT
CTACGCTCGGAATCTATCCT
CGATAGCCAGCTTATGTGAC
AGCGGAAAAGCGTAGCGAAC
TTCCTGCATAGAGATCTGTG
CTTGTCATGCAATCTCTCAC
TTTCAATCAAGACTTAACGC
ACCTTTATCGATTCCTCTGT
GAGATCTAAGATCGTGAGTC
CTCGTGATGAGGCCTCCCCA
AAAGCGGAGATCTGTCACCT
CGCGGACAGGAGTAGCGAAC
TAATGTTGCCACGCAATTCC
TTCCTTCCAAGAGATCTGTG
AGATATCCAACATGTGTGAC
ACCTTGATCGATTGCTCTGT
ACTACTCACCAACGGTGACG
GTGTTGGGTCCAAACTTAGG
AAGAGCGCGAAGTCCATAGT
TATGGTAAACACGGCCCTAC
TCACCCCATACTGATCAGCC
ACAGAACAAATGCGAGATAA
AATCTGCAGCTATATAGGAA
TATCTGCAGCTGTATAGGAA
CTACAGCTAAGAAGGATATA
CACTGGCTGGGAGTCGCGTG
GGCTTGTACACGTATTGCAT
TTTTGGGTGTGTTCGAACTG
CAGCTATCAGTTCCTGATGC
TCCTGTCCGATTAAAAGTTC
GTCTGACCTAGTTGTTATGG
GTCCCATGGTAAAGGCGACC
ATGTTGGGTCCAACCATCGG
GGAGTTTACATGTCGACCTA
TCGTGTGCAATTAAAAGTTC
CTAGATGGGTTGGCAGCCCG
GGTGAAGCCCAATTTCTCGC
GTGTTGGGTCCAACCATGGG
TTGAGCGCGGCTCAGAACGC
ATACAGCTAAGTAGGATATA
CGGATTACAGGTAAATCATT
TTTTGGGTGCGTTCGAACTC
CGATAGCCAACTTGTGGGAT
GTCTATATCTGCTCGCGTTG
TATTTGCAGCTATATAGGAA
TTTTGGGAGTGTTCGAACTC
AAGCTACACTGGTTTACGTA
GTCCCATGGTACACGCGAAC
ACAGCTAAAGTGTGCCCTGA
AGCGCGTTCCTACGATTTTC
CGCTAGCCAACTTGTGTGAT
ATGAAAAGTCACTGCTACAG
AAAGCGGAGACCGGTCACCT
GAGATCTAAGACCGTGAGTA
GGTGAAGCCCAGTTTCTAGC
GGTGCAGGCCAGTTTCTAGC
CGATAGCCACCTTCTGTGAC
AGGGATGTAAAATGTCGACG
AAGAGCGCGATGTCCATAAT
GTAAGGAACGGGGAAGCCAT
TACTCCTGCCATGCAATTGC
CTACGTTTGGAATCTATCCT
ATTTGTGGTACCTAATTTAT
TTTCTATCAAGACCTAACTG
GTCAGGAACGGAGAAGCCAT
TCGTGTGCGATAAAAAGTTC
TCGAGCGCTGCTCAGAACGC
GTTTGTGGTACCTACTTTAT
ATGAAAAGTCAATGCTAAAG
CCCTTATGGCCACCCCGGTG
AACTGCTGCCACGCAATTCC
TCGTGTGCGATTAACAGTTC
ATTCGTGGTACCTACTTTAT
AGGAGCGCGATGTCGATAGT
AAGAGCGCGATGTCCATAGA
TGCTAGATCTGCTCGCGTTG
ACTACTCACCAGCGGGGAGG
TACTGCTGCCACGCAATTCA
GAGACCTAAGACCGTGAGTC
AGATCTTCAGTAATCGCTAT
GTCTTGAAGACGTATTGCAT
ATTTCTGGTACCTATTTTAT
ACTACTCACCAGCGTGGACG
ATACATCAATGAGGTACATC
AACCTACTATAGAATTTCAC
AGATCTGAAGTAAACGCTAT
ATACAGCTAAGAAGGATTTA
CCATATAGATCGGTAAATGT
ACCGCGCGATTGCGTCACTT
ATACAGCTCAGAAGGATATA
ACCGCGCGGTTACGTCACTT
CGGAGCACAGGTGAATCATT
ATTTGTGGTGCCTACTTTTT
GAGATCTAAGACCGTGAGGC
TTCTATATCTGGTCGCGTTG
TTACACGAAATAATGCGTCA
ACCTTAATCGATTGCTCTTT
ATTGTCATGCAATCTGTCAC
CCTTTATGTCCACCCCGGCG
TGATCCCATACTGATCTGCC
GTGATGGGTCCAACCATCGG
TTTTGGTTGTGTTCGAACTC
CACTGGCTGAGAGTCGCGTG
CAGCTTTCAGTTCACTATGC
TGACCCTATACTGATCACCC
ACTCAAGACTGTAGCCTTTG
TAATGCGACTCCGGGCAGGG
ATTGTCATGCAATATCTCAC
CCTTTCTGTCCACCCCGCTG
AGGTGCACTCCAATGGCAAC
CCATATAGAGCGGTAAACGT
AAGAACGCGATGTCCATAGT
CGAAGTACAGGTGAATCATT
CATTAAAAAAGGCCCGTGTT
CTAGATGTGTTGGCAGCCCG
CTCCGTTCGGAACCTATCCT
CTAGATGCGTCGGCAGCCCG
ATAAATCAATGATGTACATC
ATTTGTGGTAACTACTTTAA
AGCTCGGTCCTACGCTTTCC
AGCGGACAGTCGTAGCGAAC
TTCCGGAGTACTTGTAAAGG
AGGGTTGTAAAATGTGGACG
ACCGAGCGGTTGCGTCACTT
CACTGGGTGTGAGTCGCGTG
GTAGATGCGTTGGCAGCCCG
ATACAGCCAAGACGGATATA
TACTGCTGGCACGCAATTCC
TTTCAATCAATACTTAATTG
GTCTGCATTACCTCTAAGCG
ATGAAAATTCAATGCTACAG
TGACCCCATACTTATCAGCC
ATTGTCATGCAATCTTTCAC
CGGCCCAGGTTATCGGAGAG
AGGGATGTAAAATCTGGGCG
AGCGCCGTCCTACGCTTTTG
ATTTGTGGTACCTACGGTAT
GTCCACACGTCTAATAGTAC
AGGGAAGTAAAATGTGGGCG
CGCCTGAGTTTATCCACCGG
GTCCCATGGTACACGCGATC
CGATAGCCAACTTCAGTGAC
ATTGTCATGCAGTCTCTCAC
CTACGACCTCGACTCCGGAA
GGGCCACGGTTATGGGAGAG
CAACATATAATAACGTGCTG
AGCCCGGTCCTACGCTTTTC
ATGCAGCTAAGAAGGATATC
AGGGATGTAAAATGTGGAGG
CCTACTCACCAGCGGGGACG
CACTGGCTGTCAGTCCCGTG
ACAGCTAAAATGTGCCCGGA
CTAGAGGCGTTGGCAGTCCG
TATCGGCAGCTATATAGGAA
TATCTGCCGCTATATAGGAA
TGACCCCATACTGCTCAGCC
TATGGTAAACACAGCCCTGC
CTACGTCATCGACTCCGGAA
GTCTGATCGAGTTGTTATGG
TTCTATATCTGCTCGCGTTC
CCCTTAATCGATTGCTCTGT
CACTGGCTGTAAGTCGCGTG
ACCTTAATCGATTGCTCGGC
GTCTGACCGAGTTGTCATGG
ATCTGACCGAGTTGTTATGG
CACCTGAGTTTATCAACCGC
AATAGCGCGATGTCGATAGT
CACTGGCTGTGAGTCGCTTG
TGACCCCATGCTGATCAGCC
AACGTGACCTAATGCTGGGT
ATTGTCTTGCAATCTCTCAC
TTGAGCGCTGCTCAGCACGC
CTACGTTCGGAATCTATCAT
ATTTGAGGTACCTACTTTAT
ATGAAAAGTCCATGCTACAG
TACTGCTGCCATGCAATTCA
ATACAGCTAAGAACGATATA
TACTGCTGCGATGCAATTCC
CTACGTTGGCCCGTTTAGTA
ACCGCGCTGTTGCGACACTT
CTAGATGCGTTGGCAGCTCG
ACCGCGCGGTTTCGTCACTT
TACTCCTGCCATGCAATTCC
ATTGTCATGCAATCTCTCAA
TTTTGGGTGTGTTCGAACGC
AAGGTTCACTAGTTTAAGTA
CCGTGTGCGATTAAAAATTC
CAACATATAATAGCGAGCTG
CTCGTGATGCAGCCTCCCCA
CGATAGCCACCTTATGTGAC
CGCCCGAGTTTATCAACCGG
ATTTGTGGTACCTACTATAT
TATCTGCAGCTATACAGGAA
CAACATATAATAACCAGCTG
CAACATATAATACCGAGCTG
TCCTGCTGCCACGCTATTCC
TTCCTTCCTAGAGATCTGCG
TTCTGGTGTACATGTAAAGG
TATCAATTAAGACTTAACAG
TTTCAAACAGGACTTAACTG
TTCCGGAGTAAATGTAAAGG
CTACGTTCGGAATCTAGCCT
GAGATCTAAGACCGTGAGCC
CTAGATGCGTTGGCCTCCCG
CACCTGAGTTTATCATCCGG
ATTGGTGGTACCTACTTTTT
ATACAGCTAAGAAGGATAAA
GGAGTTTACATGTTGACCAA
CGCCAGAGTTTATCAACGGG
TGAACCCTTGTAACGCGTCC
AAGAGGGCGATGTCGATAGT
CTACGCGATCGACTCCGGAA
CTATGAGGTTTTCAGATACC
CTACGTTAGCCCGTGTAGTA
CGCCTGAGTTTATCAGCCGG
GTCCACACGCCTATTAGTAC
CCGCCCCGGTTATGGGGGAG
TCGTGTGCGATTAAAACTTC
AAGCTTCACTAGCTAACGTA
ACCGCGCGGTTGCGGCACTT
TAAGCCCTTGTAACGCGTCC
AAGATTCGCTAGTTTACGTG
TATGGTGAACACGGCCCTGC
TGAGTCATTGTAACCCGTCC
TATCTGCAGCAATATAGGAA
GTTCTGGGTCCAACCATCGT
CTGCCCGCCACGGCGTCTTA
AGGGACATAAAATGTGGACG
CTCGTGATGAAACCTTCCCA
CGATAGCCAACTTGCGTGTC
CTACGTTCGCAATCTATACT
GTAAATCAATGACGTACATC
CTGCCCTGGTTATGGGAGAG
TCGTGTGTGATTAAAAGTTC
TTACACGAAATAATGCCTCT
TGACCCCATTCTGATCAGCC
TTGAGCGCTGCGCAGAACGC
TTCCTTCCTAGAGGTCTGTG
ATCTGCATTACATCTAAGCG
CAAGGGTGTGTTCCGCGAGG
AACGGACAGGCGTAGCGACC
AGCGGACAGGCGTAGCGAAG
AACTGGCTGTTAGTCGCGTG
ATTGTCATGCAAGCTCTCAC
TATCTGCAGCTATATAGGAG
GAGAGCGCGATGTCCATAGT
GAGATCTAAGACCGTCAGTC
AAGAGCGCGATGTCCATGGT
TTTTGGGTGTGTTCTAACTC
GAGATCTCAGACCGTGAGTC
GAGATCTAATACCGTGAGTC
ATGAGCGCGATGTCCATAGT
GGAGCAGCCCAGTTTCTAGC
AGCGCGGTCCTCCGCTTTTC
CGGCCCCGGTTATGTGAGAG
CGTGAGCCAACTTGTGTGAC
TTGAGCGCTTCTCAGAACGC
TTTCAATCGAGACTTAAGCG
ATTGTCATTCAATCTCTCAC
AAAGCGGAGACCTGTCACAT
AATGTCATGCAATCTCTCAC
CAGCTATCACTTCATGATGC
ACTTCTCACCAGAGGGGACG
CGGCCCCGATTATGGGAAAG
ACCTTACTCGATTGCTCTGT
TGTGGTAAACACGGCCCTGC
TTCTTTCCTAGAGATCTGTG
TTCCTTCATAGGGATCTGTG
ATAGAGCTAAGAGGGATATA
CGGAGTACAGTTGAATCATT
CCGTGTGCGATTAAAAGTTC
CTACGTTAGGAATCTATCCT
ATCTGCATTACCTCTAAGCA
CAACGTTGGCTCGTTTAGTA
AGGTGCATTCTAATGGCAAA
AGCTCTTAAGGAATCGCGAT
CGCCTGAGTTTATCAACCAG
AAAGAGGAGACCTGTCACCT
CTACGTTCGGATCCTATCCT
CTACGTTCGGAATCTCTCCT
ATACAGCGAAGAAGGATATA
AGGTGCGTTCCAATGGCAAA
TACTGCTGTCATGCAATTCC
CGAGAGCCAACTTGTGGGAC
AGGTGCATTCCACTGGCAAC
CGATAGCCAACTAGTGTTAC
TTTAAATCAAGACTTAACAG
CGCCTGAGTTTATCAAGCGG
ATTTGTGGTACCTACGTTAT
AGGAGCATTCCAATGGCAAC
AGGTGCATTCCAATAGCAAC
CACTGGCTGTGACTCGCGTG
CGCGGACTGGCGTAGCGAAC
ATTTGTGGTACCTACCTTAT
GCAGAACGAATGCAAGATAA
CGGTGTACAGGTAAATCATT
CTTCAATCAAGACTTAATTG
GAGATCTGAGACCGTGAGTC
GACGTGACCTAATGCCGGGT
AGCGGACAAGCGTTGCGAAC
CACTGGCTGTCAGTCGCGTG
ATACCGCTAAGAAGGATATA
TTTCGGGTGTGTTCGAACTC
CAACATCTAATAACGAGCTG
ATACAGCTAAGAAGTATATA
GAGATCTAAGACCGTGAATC
ACCGATCCCAAAGGGGATTA
TTCTATATCTGCTCTCGTTG
TCGAGTGCGATTAAAAGTTC
ATGTGTGGTACCTACTTTAT
CGGCCCCCGTTATGGGAGAA
ATACATCTAAGAAGGATATA
ACCCTACTACAGAATTTCAC
CCTTTATATCTACCCCGGTG
TACTGCTGCCCCGCAATTCC
TGATAGCCAACTCGTGTGAC
TACTGCTGCCACGCATTTCC
CTACGTTGTCTCGTTTCGTA
AGGTGCATTCCAATGGCAGC
TACTGCTACCATGCAATTCC
TGACCCCATACTGGTCAGCC
GTCTGTCCGAGTTGTTATGG
CTACGAGATCGACTCCGCAA
TTGCCCGCTGCTCAGAACGC
GTCCACACACCTAATAGTAC
ACTCAAAACAGTAGCCTTCG
ATTTGTGTTAGCTAGTTTAT
GTCGTGATGAAGCCTCCCCA
AGGGATGGAAAATGTGGACG
CTATTAGGTTCTCACATACC
CAGGTATCAGTTCATGATGC
GTCCACACGCCTAATAGAAC
GGACATATAATAACGAGCTG
AAGAGCGCGATGTGCATAGT
TTTCAATCAAGATCTAACTG
AGCGCGGTCCTACGCGTTTC
CGGCCCCGGTTATGGGATTG
TATTGCTGCCATGCAATTCC
GGGTTGCAGAAGTATTGCAT
CAGCTATCAGTTCAGGATGC
AGGTACATTCCGATGGCAAC
TTCTAGAGCTGCTCGCGTTG
GTGCTGGGTTCAACCATCGG
CTATGTTAGGAATCTATCCT
CCTTTATATCCACCCCGGTA
CTACAGCTAACAAGGATATA
AGCGGACAGGCGTAGCGCAG
TTAGCCCTTGTAACGCGTCC
AAGCTATCAGTACATGATGC
TAATGCAGCCACGCAATTCC
GTGATCTAAGACCGTGAGTC
TAATGCTGCCACGCGATTCC
TGACCCCATACCGATCAGCC
GCTCAAATCAAAGTGAAATA
ACAGCTAAAGTGCGCCCGGA
CGACATGTAATAACGAGCTG
AGCGGACAGGCGTAGGGAAC
AACGTACTACAGAATTTCAC
TTACAGCTAAGAAGGATATC
AAGAGCGCGATGTCAATAGT
TATGGTACACACGGCCCTGC
GTCAGGAACCGGGAAGCCAT
CAACATATAATAACTAGCTG
TTCCGGAGTACATGTAAATG
TTTCAATCGAGACATAACTG
GGGGTTTACATGTTGACCTA
CAGCTATCAGTTGATGATGC
TGACCCCAAACTGATCAGCC
ATACGTTGGCCCGTGTAGTA
AAGAGCGCGATGTCCATCGT
AAGAGCGCGATGCCGATAGT
TAATGCTGCCACGCAATTCT
AGGTGCGTTCCAATGAGAAC
CTGAAAAGTCAATGCTACAG
CTCCTTCCTAGAGAACTGTG
TATCTGCTGCTATATAGGAA
ATTTGTGGTACCCACTTTAT
ACTACTCGCCAGCGGGCACG
GTGTTAGGTCCAACCGTCGG
TTCCGGAGTGCATGTAAAGG
CTACGAGATGGACTCCGGAA
CCATATAGAGCGGTCAATGT
CTACGTTGGCTCGTTTAATA
AGCGCGGTACTACACTTTTC
ACTACTCAACAGCAGGGACG
TTCCGGAGTACATGTGAAGG
ACAGCTAAAGTTTGCCCGGA
TTGTGTGCGATTAAAAGTTC
AGCGCGGTCTCACGCTTTTC
AGCGGACAGGCGTCGCGAAC
CAGCTATCAGTACATGATGC
TCCTGCTGCCACGCAATTCC
AGATCTTAGGTAATCGCTAT
ATAGTCATGCAATCTCTCAC
TCAGGTGCGATTAAAAGTTC
CTACGTTCGGAATCGACCCA
GCAGAACAAATGCGGGATAA
ATTGGTGGTACCTTCTTTAT
ATTGTCAAGCAATCTCTCAC
GCAGATTAAATGCTAGATAA
ACCGATGCGAAAGGGGATTA
CCATATAGAGCGGTAGATGT
AAGAGCGCGACGTCCATAGT
ATCTGCATTACCTCTAAGCC
GCGGACCAAATGCTAGATAA
CGATAGCGAACTTGTGTGAT
GGAGATGCGAACTTTCCCAG
AGGAGTACAGGTGAATCATT
AGTTCTTAAGTAATAGCTAT
TGACCCCATACGGATCAGCC
TTTCAATCCAGAGTTAACTG
AAGCTTGACTAGTTAACGTA
GCAGAACAAATGCGACATAA
CAGTGGCTGTGAGTCGCGTG
ATTTGTGGTACCTACATTAT
TACTGCTGCAACGCAATTCC
GCTCAAATAAACGTCAAATA
ATTGTCCTGCAATCTCTCAC
CATTAACAAGGGCCCGTGTT
TGACCCCATACTGATCATCC
AGATCTTAAGTAATTGCTAT
TCGTGCGCGATTAAAAGTTC
TTTCAATCAAGATTTAACTA
TCTCCTCACCAGCGGGGACG
TTCCACACGCCTGATAGTAC
TTCCGGATTACATGTAAAGG
TTCCGGAGCACATGGAAAGG
CGCCTGTGTTTACCAACGGG
TCGTGTGCGATTACAAGTTC
TAAGGCGATTCCGGGCAGGG
GATCTGCAGCTATATAGGGA
ACAGCTAAAGTGAGCCCGGA
ATACAGTTAAGAAGGATATA
ATACAGCTAAGAAGGACATA
TATCTGCATCTATATAGGGA
AGACCTTAAGTAATCGCTAT
GCAGAATCAATGCTAGATAA
ATTTGTGGTACCGACTTTAT
CGGGATGTAAAATGTGGTCG
CGGAGTACAGATGAATCATT
CGGCCCCGGTTCTGGGGGAG
TTACACGAAATAATGCCACA
GTCCCATGGTACAAGCGACC
TTCTAGATCTGCACGCGTTG
GGCTTGGAGTCGTATTGCAT
TATGGTAAACACGGCCGTGC
GGAGTTTCCATGTTGACCTA
GCAGAACAAATTCTAGAAAA
ACCTTAATCGATTGCTTTAT
CTAGTTGCGTTGGCAGCCCG
CTAGGTTCGGAATCTATCCT
GCTCAGATCAAAGTCAAATA
CAGCTCTCAGTTCATGATGC
AAGAGCGCGGTGTCCATAGT
CACTGGCTGTGAGTCCCGTG
TAGGGTAAACACGGCCCTGC
CGTCTGAGTTTATCAGCCGG
TCTGGTAAACACGGCCCTGC
CGATAGCCAACTTGTCTGTC
CTAGATGCGTTGGCAGCGCG
ACCGCGCTGTTGCGTCACTT
AGGTGCATTCCCATGGCGAC
TGACACCATACTGATCAGCC
GTTGCAGCCCAGTTTCTGGC
TATCTGCAGCTATATGGGAA
ACGGATGTAAAATGCGGACG
TTTTGGGTGTATTCGAACTC
TGGGATGTAAAATGTGGGCG
TTCTCTATCTGCTCGCGTTG
CTAGATGCGTTGCCAGCCCG
CGCGGACAGGGGTAGCGAAC
GTGTTGGGTCCAACCAACGG
ACCGTGCGGTTGCGTCACTT
GCTCAAATAAAAGTTAAGTA
CGATATCAAACTTGTGTAAC
GTATAGCCAACTTGTGTGAC
GGTGCAGCCCTGTTTCTAGC
TTCCTTCCTAGAGATCTGGG
ATCGTCATGCAATCTCTCAC
TACTGCTTCCACGCAACTCC
CTACTTTAGCTCGTGTAGTA
ATATAGTTAAGAAGGATATA
AGCGCGGTCCTACGCTTATC
TAATGCGATTCCGGGCAGCG
TTCCTTCCTAGAAATCTGTG
AAGAGCCCGATGTCCATATT
ATACAGCTAAGAATGATATA
CAGCAATCAGTTCATGATGC
ATTGTCATGCAACCTCTCAC
GGCAGGAACGGGGAAGCCAT
TATCTGCAGCTCTATAGGAA
ATCTGCATTACCACTAAGCG
CTACGTACGGAATCTATCCT
TTTTGGGTTTGTTCGAACTC
GCAGAATAAATGCTAGGTAA
ACTTTAATCGATTGCTCTGT
CACTGGCTGTGAGCCGCGTG
ATTTGTGGCACCTACTTTAT
TTCTATATCTGCACGCGTTG
TTCTTTATCTGCTCGCGTTG
TATCTGCAGCTATATAAGAA
CAGCTATCAGTTCACGATGT
CGATAGCTAACTTATGTGAC
CTTGTGATGAAGCATCCCCA
TATCTTCCTAGAGATCTGTG
CGCAGTACAGGTGAATCATT
TTGAGCGCTATTCAGAACGC
GTGTTGGGTTCAACCATCGC
CGATAGCCAAGTCGTGTGAC
GCAGAACAATTTCTAGATAA
TTGAGCGCTGCTCATAACGC
CAGCTATCAGTTCTTGATGC
GCTCAAATCAAAGTCGAATA
CCATATAGAGCGCTAAATGT
CGCTAGCCAACTTGTGGGAC
CGGAGTACATGTGAATCATT
AGCGCGTTGCTACGCTTTTC
AGCGGACAGGCGGAGCGAAC
CTAGCTGCGTTGGCAGCCCG
CAACATCTAATAGCGAGCTG
TGAGCCCTTGTATCCCGTCC
TCGTGTGCGATTAGAAGTTC
TGACCCCATACTGATCGGCC
ATTTTCATGCAATCTCTCAC
GACTTGCAGACGTATTCCAT
CCACGTTGTCTCGTTTAGTA
AAGCTTGACTAGCTTACGTA
GTATTGGGTCCAACCGTCGG
CAACGTTGGCTCGTATAGTA
GATATCTAAGACCGTGAGTC
GTCTGACCGAGTTCTTATGG
TTCCTTCATAGAGATCGGTG
ATCTGCATTAGCTCTAAGCG
CGGAGTACTGGTGAATCATT
CGATAGCCAACTTGACTGAC
CACTGCTGCCACGCAATTCC
TATCTGCAGCTATATAGGCA
AGCGCGGTCCGACGCTTTTC
GTCCCATGGTACAGGTGACC
TATCTGCAACTATATAGGGA
GGCTTGGAGTCGTATGGCAT
GGAGTATACATGTCGACCTA
GTCAGGAACGGGGAGGCTAT
CTCGTGATGAAACCTCCCCA
GCTCACATAAAAGTCAGATA
TATGGCAAACACGGCCCTGC
TTCCGGAGTACGTGTAAAGG
TTCCTTCATAGAGATCTATG
TTCCTTCATAGAAATCTGTG
CGCCTGAGCTTATCAACCGG
GGTGCAGACCAGTTTATAGC
ACAGGTAAAGTATGCCTGGC
ACTACACACCAGCGGGGTCG
TTCTAAATCTGCTCGCGTTG
GTCCCATGGTACACGGGACC
CGTAGTACAGGTAAATCATT
GGACATAGAATAACGAGCTG
TACTGCTGCCATGCAATTGC
CGGAGTACAGGAGAATCATT
CTACGTTGGCTCGTTTATTA
CTACGAGATCGACTCCGGCA
GCAGTTCAAATGCTAGATAA
CGCTAGCAAACTTGTGTGAC
CATCATGTAATAACGAGCTG
ATGCAGCTAAGAAGGATATA
ACTACTCACCAGCCGGTACG
ACTACGCAGCAGCGGGGACG
GTCTGACTGAGTTGTTATGG
AAGAGCGCGATGTCCACAGT
GTCCCATCGTACAGGCGACC
TTCCGGAGTATATGTAAAGG
TTCCACGAAATAATGCCTCA
CAACATATAATAACGAGGTG
CGATAGCGAACTCGTGTGAC
CAGCTATCAGTTCATGATTC
TGACCCCATACTGATCAGCG
ACTTCTCACCAGCCGGGACG
AGGGATGCAACATGTGGACG
CTACACGAAATAATGCCTCA
AACTGGCTGTGAGGCGCGTG
ATTGGTCGTACCTACTTTAT
TCGTGTGCGATTAAAAGTGC
GTGTTGGGTTCAAACTTCGG
GTTTGACCGAGTTGTTATGG
ATAAATCAGTGACGTACATC
TACTGCTGCCATGCCATTCC
CGATACCCAACGTGTGTGAC
GCTCAAATCAAAGCCAAATA
GTCCACACGCCTAATAGTAA
GAACTACTCCAGAATTTCAC
CGGTGCATTCCAATGGCAAA
GGAGTTTACATCTTGACCTA
CAGCTATCAGTTCCTTATGC
GAGATCTAAAACCGTGAGTC
GGTGCAGTCCAGTTTCTAAC
GATGGTAAACACGGCCCTGC
AGCGGACAGGCGTAGAGAAC
ACCTTAAGCGAATGCACTGT
TACTCCTGCCACGCAATTCC
TGGCCCTATACTGATCAGCC
TACGGTACACACGGCCCTGC
CTCGTGATGAAGACTCCCGA
TACTGCTGCTATGCAATTCC
CGATTGCCAGCTTGTGTGAC
TTGACCGCGGCTCAGAACGC
CTACGAGATAGACTCCGGAA
AGATCTGCAGTAATCGCTAT
TTACAGGAAATAATGCCTCA
TGAGCCTTTGTAACGCGTCC
CTTTAAAAAGGGCCCGTGTT
CCTTTATGTCCACCCAGGTA
TATCTGCACCTATATAGGAA
CGATGGCCACCTTGTGTGAC
CTGCTATCAGTTCATGATGC
ACTACGCACCAACGGGGACG
ATTGTCATGCAATGTATCAC
TGAGCCCTTGAAACGCGTCC
ACAACTAAAGTGTGCCCGGA
TTGAGCGCTCCTCAGAACGC
GTCTTGCAGACGCATTGCAT
AACGGACAGGCGTCGCGAAC
CTACGACATCGACTCCCGAA
CTGCCCGCAACTGTGTCGTA
ACAGATAAAGTGTGCCCGGA
TGGTGTGCGATTAAGAGTTC
AGGGATGTAAACTGCGGACG
CATAAAAAAGGGCCCGTGAT
CAAGGATGTTTTCCGCGAGG
CAACGAGATCGAATCCGGAA
TGACCCCACACTGATCAGCC
CCCGATGCCAAAGGGGATTA
AGATCTGAAGTAATCGATAT
AGAGCCGAGACCCGTCACCT
ACCGCGCGGTTGCGTCACCT
TATGGTAAACACGGCCTTGC
TTCTATATCTGCTGGCGATG
GTGTTGGGTCCTACCGTCGG
CTACGTGATCGACTCCGGAA
ATCTGCATTACCTCTCAGCG
ACAGCTATAGTGTGCCCGAA
AGGTGCATTCCAATGGCTAC
GGCTTGCAGTCGTATGGCAT
ACAGCTTAAGTGTGCCCGGA
ATTGATGGTACCTACTTTAT
ATTGTCATGCTATCTCTCAC
CAACATTTAATAACGAGCTG
ATACAGCTACGAAGGATATC
GTATTGGGTCCAACCATCGG
CGGAGTACAGGTGACTCATT
TTCCTTCCTGGAGATCTGTG
ACTCAAAACTGTAGCCGTCG
CACTTGCTGTGAGTCGCGTG
TTCCTTCCTAGAGTTATGTG
GTCTGACCGAGTTTTTATGG
TATCTGCAGCTAAATAGGGA
AACTGGGTGTGAGTCGCGTG
TTTTAATCAAGACTTTACTG
CCTTTATGTCCACCCCGTTG
GCTGCAGCCCAGTTTCAAGC
ATCCAGCTAAGAAGGATATA
ACAGCTAAAGTGTGCCCCGA
TTACACGAAATAACGCCTCA
TTTAAATCAAGACTTAAGTG
CAAGGTTGTGTTCCGCGAGG
TATATCCAGCTATATAGGAA
TTTTCGGTGTGTTCGAACTC
CGGAGTACAGGTGAACCATT
CGGAGTACAGGTGAATCACT
CTATGAAGTTCTCACATACC
CGATAGCCAACTTATCTGAC
GGCTTGCACACGTATTTCAT
CGGAGTACAGGTGAATCATG
TTTTGGGTGTGTTCGGACTC
GTGTTGGGTCTAACCATCGC
TTCCGGCGTACATGTAAAGG
TTCCTTCCTAGTGATCTGTG
GGAGTTTACATGTTCACCTA
TACTGCTGCCACGCACTTCC
ATAAAAAAATGACGTACATC
TATTGCTGCCACGCATTTCC
CCAGCTAAAGTGTGCCCGGA
CTCGTGATTAAGTCTCCCCA
GTCAGCAACGGGGAAGCCAT
CGGAGTAAAGGTGAATCATT
TCACACGAAATAATGCCTCA
TTACGAGATCGACTCCGGAA
CGCCTGAGTTTAGCAACCGG
ATTGTCATGTAATCTCTCAC
TATCTGTAGCTATATAGGGA
TCCCGGAGTACATGTAACGG
TACTGCTGACACGAAATTCC
AGATGTTAAGTAATCCCTAT
CACGCGATGAAGCGTCCCCA
CGATAGCCAACTTTTGGGAC
TACTGGCTGTGAGTCGCGTG
CTCCGAGATCGACTCCGGAA
GTCTGACCGAGTTGATATGG
CAGCTATCAGTTCATGCTGC
TTATAATCAAGACTTAACTG
ATTGTCATGCATTCTCTCAC
CTACGATGGCTCGTATAGTA
CGAGAGCTAACTTGTGTGAC
CAAGGACGTGTTCCGCGAGG
TTCCTTCCTAGATATCTGTG
CTCTGGCTGTGAGTCGCGTG
TGAGCCCTTGTAAACCGTCC
GCTCAAATCAAAGTCAGATA
TACAGCTGCCACGAAATTCC
TTCCTTCCTATAGTTCTGTG
ATAGCGAAAGTGTGCCCGGA
CTACGAGATCGGCTCCGGAA
ACCTTTATCGATTGCTGTGT
TGACCCCATACTGATCAGTC
CAACATATAATAACGAGCAG
GGATAGCCAACTAGTGTGAC
CACTGGCTGTGAGTCGCGCG
TATCTGTAGCTATATAGGAA
CTACGTTGGCTCGCTTAGTA
GTCCACCCGCCGAATAGTAC
ACCTTAAGCAATTGCCCTGT
CATCTGCAGCTATATAGGGA
CCGCTATCAGTTCATGATGC
CACTGGCTCTGAGTCGCGTG
CGATAGTCCACTTGTGTGAC
CAATATGTGATAACGAGCTG
CGCCTGAGTTTATCAACTGG
CGATAGCCAGCTTGTGGGAC
ATACAGCTAAGAAGGATATG
GCAGAACAAATTCTATATAA
TAATGCAATTCCGGGCTGGG
TATCTGCAGCTATATAGAGA
TATGGTAAACACGGGCCTGC
GTCAGGAACGGGGAAGCCCT
TCGTGTGCGATTAAAAGTCC
TTCCGGAGTACATGTAAAGC
GCGGAACAAATCCTAGATAA
CAACATGTGATAACGAGATG
TACTGCCGCCACGCAATTCC
GTGTTGGGTACAACCATCGG
CTCGTGGTGAAGCCTCCCCA
AGAGCTTAAGTAATCGATAT
TTGAGCGCTGCACAGAACGC
GTGTTGGGTCCAAAGATCGG
CAGCTATCAGTTCATGAGGC
ATGCTTCACTAGTATACGTT
TATGGTAAACACGGACCTGC
CACTGGCTGTGATCCGCGTG
TTGAGCGCTGCTCAGAGCGC
GTTTGGGTGTGTTCGAACTC
ATACACGAAATAATGCCTCA
AGGGATGTAAAATGCGGAAG
CCTCTATGTCCACCCCGGTG
GCCGATGCCAAAGGGGATTA
ACTACTCGCCAGTGGGGACG
CGAAGGCCAACATGTGTGAC
ATAAATCAATGACGGACACC
ACAGCTAAAGTGTACCCGGA
GACCTACTAAAAAATTTCAC
GGAGTTTAAATGTTGACCTA
GTTGCAGCCCAGCTTCTAGC
TATCAGCAGCTATATAGGAA
ATTTGTGGTACCCACTTAAT
GAGATCTAAGACCGTGATTC
CGATACCCAACTTGTGTGAT
CGCCTGAGTTTATCAACCCG
GTGTTGGCTCTAACCATCGG
AAGATTCACTCGTTTACGTA
GTCAGGAGCGGGGAAGCCAT
ACATCTAAAGTCTGCCCGGA
TTTTGGGTGGGTTCGAACTC
CTATGAGCTTCTCACATACC
TTTCAATCTGGACTTAATTG
ATTAATCAATGACGTACATC
TGATCTTAAGTAATCGCCAT
TACAGCTGCCACGCAATACC
GAGATCTAAGACCATGAATC
CTATGCTGGCTCGTGTAGTA
TTCCTTCATTGAGATCTGTG
TTGAGCGCTGCTCAGAATTC
CAACATGTCATACCGAGCTG
TACCTTCCTAGAGATCTGAG
TATCTGGAGCTATATAGGAA
CAAGGATGTGTTCCGAGAGG
ATAAATCAACGACGAACATC
TAGCTATCAGTTCATGATGC
CATTAAAAAGGGCCCGTGTG
GACGTAATACAGAATTTCAC
AGATGCATTCCAATGGCAAA
ATACAGCTAAGAGGGTTATA
CATTCAAAAGGGCCCGTGAT
GCAGAACAAATTCTAGATAC
TCGTGTCCGATTAAAATTTC
ATACAGCTAAGCAGGATGTA
GACCTACTATAGAATCTCAC
ACTACTTACCGGCGGGGACG
TTGAGCGGTGCTCAGGACGC
GTCTGACCGTGTTGTTATGG
TCGTGTGCGATTAAAAGTAC
CCCGTGTTGAAGCCTCCCCA
AGTTCTTAAGTAATCGCTTT
CTACGTTCAGAATCAATCCT
AGCGGACCGGCGTTGCGAAC
TACTGCTGCCACGCAATTCG
AGCGGACAGGCGTAGCCAAC
CAACATATAGTAACGAGCTG
AGTTCTTAAATATTCGCTAT
CTTTGAGGTTCTCACATACG
CTACGTTCGGAATCTATCTT
CTACGACATCGACGCCGGAA
TTTTGGGTGTGTTTGAACTC
CGGCCGCGGTTAAGGGAGAG
ACATCTAAAGGGTGCCCGGA
GGATAGCCAACTTGTGTGCC
ACCGCGCGGTTGCGTCTCTT
TGCGTTCCTAGAGATCTGTG
TGATAGCCAACTTGTGTGAA
TCGTGTGCGATTAAACATTC
GCGGAACAAATGCTAGAGAA
ACCGATGCCAAAGGTGATCA
AAGATCTAAGACCGTGAGTC
TTGGGCGCTGCTCAGAACGC
GGTGCAGCCCAGTTTTTAGA
GCAGAACAAATGCTAGAAAG
ACAGCTAAAGTGTGCCGGGA
CGGACTACAGGTGAATCATT
ATTCATCCAAGAAGGATATA
CACTGGCTGTGAGACGCGTG
CAGCTATCCGTTCATGATGC
AGCGCACAGGCGTTGCGAAC
TCTCAAATCAAAGTCAAATA
ATATAGCTAACAAGGATATA
CGATAGCCAACTTGTACGAC
TGAGCCCATACTGATCAGCC
TGATCCCATACTGATCAGCC
ATAAATCAATGGCGTATATC
CATTAAAATGGGCCCGTGTT
GGAGATGCGCACTTGCCCAG
TTCCGGAGTACATGTAGAGG
CACTGGCTGTGAGTCACGTG
CTACGTTGGCACTTGTAGTA
AGGTGCATTACAATGGCAAC
ATGACAAGTCAATGGTACAG
CGGAGTACAGGTAAATCATC
CTATAGCCAACTTGTTTGAC
AGCGAACAGGCGTAGCGAAC
ATTGTCATGCAATGTCTCAC
CTACGACATCGATTCCGGAA
CAAGGATGTGTTCGGCGATG
TCGTTTGCGATTAAAAGTTC
CGATAGCCTACATGTGTGAC
ACCGCGGGGTTGCGTCACAT
GGTTTTCAGACGTATTGCAT
AGGTGCATTCCAATGACAAC
CTAGATTCGTTGGCGGCCCG
TTCTATATCTGCTGGCGTTG
TCGTGTGCGAATATAAGTTC
GGATATCCAACTTGTGTGAC
TACTGCTGCCACCCAATTCC
CACTCGCTGTGAGTCGAGTG
GGCTTGCAGACGTATGGCTT
GGCTTGCAGACGGATTGCAA
CTACGTTCGGAAACTATCCT
TTCCTTCCTACAGATCTGTG
CAGCTTTCAGGTCATGATGC
ATGAAAAGTCAATGCTACGG
GCTCAAATACAAGTCACATA
ACGAGCGCGATGTCCCTAGT
CTACTTTGGCTCCTGTACTA
GCAGAACGTATGCTAGATAA
AGCGTGGTCCTAAGCTTTTC
ACAGGTAAAGTGTGCCCGGA
CGTCTGAGTTTATCAACCCG
CGGAGTATAGGTGAATCATT
ACCTTAATCGATTGCGCTGT
TGACCCCATACTCAGCAGCC
TTTTGGGTATGTTCGAACTC
CTACGTTGGGAATCTATCCT
GTCCACACGCCAAATAGTGC
GACCACACGCCTAATAGTAC
CTCGTTATGAAGCCTCCTCA
ATTGTCATGGAATCTCTCAC
TGCGCGGTCCTACGCTTTTC
TTTCAATCAAGACTTAATTA
CAAGCATGTGTTCCGCGAGG
GAGTTCTAAGACCGTGAGTT
ACGGATGTAAATTGTGGACG
CTACGTGATCGACTCCCGAA
ACTACGTACCAGCGGGGACG
CTACTTTGGCTCGTTTAGTA
CTACGTTCGGAATCGATCCT
GTGTTGGGTTCAAACATCGG
TATCTGCAGCTATAAAGGAA
ACTACCCACCAGCGCGGACG
ACATCTAAAGTGTGCTCGGA
AGTTCTTCAGTAATCGCTAT
TTCCGGAGTACACGTAACGG
TGTGCAGCACAGTTTCTAGC
TTTCTTCCTAGAGTTCTGTG
ACCACGCGGTTGCGTCACTT
TTACACGAAATTATGCCTCA
CATTAAAAAGAGCCCGTGTT
ACCTTAATCGTTTGCTGTGT
GAGGAACAAATGCTAGATAA
ACTCAATCAAGACTTAACTG
TCAGCGAAAGTGTGCCCGGA
CGGAGTACCGGTGAATCATG
GCTCAAATAAAGGTCAAATG
ACCTTAATCGATTGCTCTGA
GCAGAACAAATGCTATACAA
GTCCCATGCTACTCGCGACC
GGAGATGCGAACTTGCCTAG
CGATAGCCAACTTGTGTCAT
TGCTGCTGCCATGCAATTCC
ACCGATGCCAAAGGTGATTA
TATGGTAATCACGGCCCTGC
CGATGGCCAACTTGTGTGAT
GCCGAACAAATGCTATATAA
TTCCTTCCCAGAGATCTGTG
TACTTCTGCCACGCAATTCC
CTACGGCAACGACTCCGGAA
CTCAGGAACGGGGAACCCAT
CCTTTATGCCCACCCCGGTG
CTACGACATCGCCTCCGGAA
AAACATATAATAACGAGCTG
GCACAACCAATGCTAGATAA
GGCTTGGAGACGTATTTCAT
ATCGGCATTACCTCTAAGCG
TTCCGGGGTACATGTAAAGG
ATCCACACGCCTAATTGTAC
ATAAATTAATGACATACATG
CTTTGGGTGTGTTCGAACTC
CGCGTGATGGAGCCTCCCCA
TACTGCTGCCACGCGATTCC
TTTTGGGTGTGCTCGAACTC
ATCCGGAGTACACGTAAAGG
ACAGCGCAAGTGTGCCCGGA
GGAGATGCGAACTTGCCCAT
ATTTGTGGTACCTACTTCAA
TACTAGATCTGCTGGCGTTG
TATCTGCAGCTATTTAGGGA
TTGAGCGCTGCTCCGAACGC
GTGTTGGGTTCAACCAGCGG
CAAGGATGTGTTACGCGAGG
TGATAGCCAACTGGTGTGAC
GGCTTGCACAAGTATTGCAT
CTACGAGATCGACTCTGGAA
GTCATGAACGGGGAAGCCAT
GGTGCCGCCCAGTTTCAAGC
ATCAGACCTAGTTGTTATGG
GTCAGGTACGGGGAAGCCAT
ATACAGCTAGGAAGGATATC
AACCTTCACTGGTTTACGTA
ATATGGCTAAGAAGGATAGA
ACGTGTGCGATTAAAAGTTC
ATTTGTGGGACCTACTTTAT
TTTCAATCCAGACGTAACTG
CCCCTGAGTTTATCAACCGG
GTCAAGAACGGGGAAGCCAT
TGCCGGAGTACATGTAAAGG
TTTAAATCAAGACTTAATTG
CATTAAAAAGTGCCCGTGTT
GTCAGGCACGGGGAAGCCAT
CATTAAAAAGGGCCCGTGAC
GTCCCATGGTACACGCGCCC
ACCGATGCCAAAGAGGATTA
CTACGAGGTCGACTCCGGGA
GCAGAACAAATGCGAGATGA
TAATGCGATTCCGGGCAGTG
CGCCTAAGTTTATCAACCGG
TAATGCGATTCCGGTCAGGG
TTCCTTCCTATAGATCTGTG
TATGGTAAACCCGGCCCTGC
AGGTGAATTCCAATGGCAAC
GCAGAACAAATTCTAGATAG
GCGGAACAAATGGTAGATAA
CTGCCCGTCACTGTGTCGTA
TCGGGTGCGATTAAAAGTTC
TGAGCCCTTGTAACGCTTCC
GTGTTGGGTCCCACCATCGG
AAAACGGAGACCTGTCACCT
AAAGCGGAGAACTGTCACCT
ATCCTTCATAGAGATCTGTG
ACACCATGGTACACGCGACC
GAGATCTAAGACCGTGGGTC
ATCTGCATTACCTCAAAGCG
ACCGATGCCAAGGGGGATTA
ACTACTTACCAGCGCGGACG
TATCTTCACTAGTTTACGTA
TTCTATATCTGCTCACGATG
TTTTGGGTGTGTTCGAACCC
AAGAGCGCGAAGTCCAGAGT
CGGAGTACAGGTGAAGCATT
TGCTTGCAGTCGTATTGCAT
CAACATGTAATAACGAGCGG
CACAGGCTGTGAGTCGCGTG
ATAAATCACTGACATACATC
GAGATGTCAGACCGTGAGTC
CCCTTATGTCCAACCCGGTG
GTCCACCCGCCTAATAGTAC
TACTGCGATTCCGGGCAGGG
AAGAGTGCGATGTCCATAGT
TTCCGGAGGACATGTAAAGG
TGATCTTAAGTAATCGCGAT
GGGTTGCGTCCAACCATCGG
ACTATGCACCAGCGGGGACG
ACTAGTCACCTGCGGGGACG
GTAAATCAATGACGTATATC
GTCTGAACGAGTTGTTATGG
TTATGCGATTCCGGGCAGGG
CAGCTTCACTAGTTTAAGTA
AATGTCATGCAATCTATCAC
GACGTGACCTAATTCGGGGT
TTGAGCACTGCTCATAACGC
CGGCACCGGTTATGGGAGAG
CTGCGTTGGCTTGTGTAGTA
AGCGGACAGGTGTAGCGAAC
TGACCCAATACTGATCAGCC
GCAGAACAAATCCTAGATGA
TTGTTGGGTCTACCCATCGG
GGAGTTTACATTTTGACCTA
CAAGGATGTGTTGCGCGAGG
CGATAGCCAACGCGTGTGAC
TTGAGTGCTGCTCACAACGC
CTCGTGTTGAAGGCTCCCCA
TCGTGTGCGATTCAAAGTTC
GCTCAACTAAAAGTCATATA
CGGAGTACAGGTCAATCATT
GTCTGATCGAGTGGGTATGG
CAACATATAATAAAGAGCTG
TGACCCCATACTGATCCGCC
TGATCTGAAGTAATCGCTAT
TTTTATCTCTGCTCGCGGTG
TTCTATAACTGCTCACGTTG
GCAGGACAAATGCTAGATAT
GCTCAAACAAAAGTCAAGTA
ACCTATGCCAAAGGGGATTA
TTTTGGGTGTGTTCGAACTA
AATTAAAAAGGGCCCGTGTT
ATAAATCAATGCCGTATATC
GCAGAGCATATGCTAGATAA
CTACGAGATCGACTCAGGAA
ATATAGCTAAGACGGATATA
TTATGGGTGTGTTCGAACTC
CTACGCCATCGACTCCGGAA
ACCGCGCGGTTGCGTTACTT
GAACTACTACAGAATCTCAC
ACCGCACGGTTGCGTCACTT
AGCGGACAGGCGTAGTGAAC
GGGGAACAAATGTTAGATAA
ACTAGTCACCTGCGGTGACG
TTCCTTTCTAGAGATCTGTG
AAAGCGGAGACCTGCCACCT
GTAGATGCGAACTTGCCCAG
GCAGCTAAAGTGTGCCCGGA
GTCCCATGGTACAGGCGCCC
CTACATTGTCTCGTTTAGTA
TTCCGGATTACATGTAAAGA
ATGAAAAGTCAATGCTACAA
CAGCTATCGGCTCATGATGC
CTCTGCATTACCTCTAAGCG
GACCTTCTGCAGAATTTCAC
TTTCAGTCAAGACTAAACTG
CTTTAATCAAAACTTAACTG
GCTCAGATAAAACTCAAATA
TAATGCTGCCACGCATTTCC
CGATAGCCAACTCGTGCGAC
TACTGCTGCCACTCAATTCC
TTTCAATCATGACTAAACTG
GTCCACACGCCGAATAGTAT
TACTGCTGCCACGCAATTGC
TCCCGTAGTACATGTAAAGG
AAGAGCGCGATATCGATAGT
TTCCCGAGTACATGTAAAGG
ACAGCTAAAGTGTGGCCGGA
GACCTTCTACAGATTTTCAC
CCACATATAATAACGAGCTG
TAGATTCACTAGCTTACGTA
AGGGATGTAAATTGTGGAGG
ATCTGCAATACCTCTAAGCG
CAACGTTGGATCGTGTAGTA
TTACACGAAATGATGCCTCA
TCCTGCATTACCTCTAAGCG
GCACAACAAATGCTAGATAG
TTTGTCATGCAATCTCTCAC
ACAGGTAAAGTGTGCCAGGA
TTTCAATAAAGTCTTAACTG
GCAGAACGAATGCTAGGTAA
TGAGCCCATGTAACGCGTAC
AAGAGCGCGATGTCCATATT
AAATGCGATTCCGGGCAGGG
GACGTGACCTAATGCTAGGT
TAATGCGTTTCCGGGCAGGG
TATGTTAAACACGGCCCTGC
CTACCTTGGCTCGTTTAGTA
TTTTTGGTGTGTTCGAACTC
TGACCCCATACTGTTCAGCC
GACCGTCTACAGAATTTCAC
AGCGGACAAGCGTAGCGAAC
TTTCAATCAATACGTAACTG
TGAGCCCTCGTAACGCGTCC
GTCTTGGGTCCAACCATCGG
CACTGGCTATGAGTCGCGTG
TTTCAATCAAGACAAAACTG
CTCTGACCGAGTTGTTATGG
GACCTACTGCTGTATTTCAC
ATGAAAAGTCAATACTACAG
GCCAGGAACGGGGAAGCCAT
TAATGCGATTCCGGGCAGGA
TTACACGAAATAATGACTCA
ATGAAAAGTCAATGCTACAC
GAACATATAAAAACGAGCTG
GTGAAAAGTCAATGCTACAG
CACTCGCTGTTAGTCGCGTG
TTTCAATAAAGACTTAATTG
TACTATATCTGCTCGCGTTT
ACTCAAGACTATAGCCTTCG
ACCGAGGCCAAAGGGGATTA
TGAGCCATTGTAACGCGTCC
AAGGTTCACTGGTTTACGTA
TTCTCTATCTGCTCGCGCTG
TACCATCCTAGAGATCTGTG
CGACGTTGGCTCGTGTATTA
CAGATGCACTAGTTTACGTA
TTCCTTACTAGAGATCTGTG
GGAGATGCGAACTTCCCTAG
CTACGAGATCGACTCGGGAA
GTCCCCTGGTACACGCGACC
TGGCCCCGTTTATGGGAGAG
GTCCCCACGCCTAATTGTAC
CTCGTGATGACGACTCCCCA
TAGTGCGATTCCGGGCAGGG
CTCGTGATGAAGCCTCACCA
CACGTGACCTAATGCTGGGT
GCAGAATAACTGCTAGATAA
TCCTTAATCGATTGCACTGT
TACTGCTGCCACGCAATCCC
AGGTGCATTCCAGTGGCAAC
GATCAAATAAAAGTCTAATA
GTCTGACCGAGTAGTTATGG
GTCAGGAACGGGGTAGCCAT
GGCTAGCAGACTTATTGCAT
ATCCGCATTACCTCTAAGCG
ACTAATCACCTGCGGGGACG
GGGGTGGGTCCAACCATCGG
CATTAAATAGGGCCCGTGTT
GCAGAACTAATGCTAGAAAA
AACTGGCTGTGAGTAGCGGG
CCTTTATGTCCACCCACGTG
TTTCAATCAAGACTTCATTG
TGACCCCATACTGATTAGCC
CTACGTTCGGAATCTCCCCT
ATACAGCTAAGAAAGATATA
TGGTGTGCGAATAAAAGTTC
TACCTTCCTAGAGATCTGTG
ATCCCAGGGTACACGCGGCC
ACTACACACCAGCCGGGACG
ACGAGCGCGATGTCGATAGT
GTCAGGAACGGGTAACCCAT
ATACTGCTAAGAAGGATATC
ATGCTTCACTGGTTTATGTA
AAAGGATGTGTTCCGCGAGG
ATAGAGTTAAGAAGGATATA
GTCTGACCGAGTTGTTACGG
GCAGAACAAATAGTAGATAA
CAGCCATCAGTTCATTATGC
CTACCTTGGCTCGAGTAGTA
TTCTGACCGAGTTGTTATGG
GCACAAATGAAAGTCAAATA
CGCCTGAGTGTATCAACCGG
CTACGTTCGGAATTTATCCT
GTCTGACAGAGTTGTTATGG
TACTGCTTCCATGCAATTCC
AGATAGCCAACATGTGTGAC
GTCTGACCGATTTGTTATGG
CACTGGCTGTGAGTGGCGTG
ACTTGTAGTACCTAGTTTAT
CGATAGCCAACTGGTATGAC
TCTACTCACCAGCCGGGACG
CGAAAGCCAACATGTGTGAC
CTACGTTCGGAATCTATGCT
AAAAATCAATGACGTATATC
TACTGCTGCCATACAATTCC
ACAGCGCGGTTGCGTCAATT
TAGCTATCAGCTCATGATGC
TATCTGCAGCTATATTGGAA
TTAGATGCGTTGGCAGCCCG
ACATATAAAGTATGCCCGGA
TAATGCTGCCACGCCATTCC
CTACGTTCGGAATCTTTCCT
CCCTTATGTCCACCTCGGTG
CTTCAATCAAGACATAACTG
AAGCTTCACTAGTTTCCGTG
AAAGCGGAGAGCTGTCACCT
CGACATCCAACTTGTGTGAC
TATCTGCAGCTATAAAGGGA
TACTGCTGCCACGCCATTCC
GCAGACCCAATGCTAGATAA
GTCTGACCGAGTTGTTATCG
AGGTGCAAGCCAATGGCAAC
CCATAGCCAACTTATGTGAC
CACTCGCTGTGAGTCGGGTG
GTGCTGGGTCCAACCATCAG
GCAGCACAAATGCTACATAA
AGGGCCCTTGTAACGCGTCC
AGGTGCATTCCAAAGGCAAC
AGGTGCAGTCCAATGGCAAC
ACCGATGACAAAGGGGATTA
AATCTTCACTAGTTTAGGTA
TTTCTATCAAGACTGAACTG
TATCTACAGCTATATAGGAA
CGAGCCCTTGTAACGCGTCC
CCATATAGAGCGGTATAGGT
TGATCTTAAGTAATAGCTAT
TTCCGGAGTACATGTTAAGG
AAGATCTAAGACCGTGAGTG
CACTGGCTGTGAGTCTCGTG
TTACGACATCGACTCCGGAA
ACCCGAAGGGAAACCTTGCC
CGCCTGAGTTTATTAACCGG
CACTGGCCGTGAGTCGCGTG
ACAGCTAAAGAGTGCCCGGA
CGATAGCCAACTTAAGTGAC
GGCTTGCAGACGTTGTGCAT
GTCCACACGCCTAATACTAT
ACTACGCACCAGTGGGGACG
GGCTTGCAGACGTAAAGCAT
AATCTGCAGCTATATATGGA
CTTCATGCGTTGGCAGCCCG
GACCTACCACAGTATTTCAC
TTACACGAGATAATGCCTCA
TATCGGAAGCTATATAGGGA
CGCCTGAGTTTATCAACCTG
TTGCAAACAAGACTTAACTG
GCTCAAATAAAAGTAACATC
GTCCACACGCTTAGTAGTAC
GCTCAAGTAAAAGTTACATA
ACTACGCACCAGCGGGGTCG
CTATGAGGTACTCACATACC
CGATAGCCAACTCGTGTGAA
ATCCCACGGTACACGCGACC
CTTCGTTGGTTCGTGTAGTA
AACGCGGAGACCTGTCACCT
AAGAGAGCGATGTCGATAGT
CTCGTGATGAAGACTCCCCC
GCTCAAATAAAAGTAACATA
CACTGGTTGTGAGTCGAGTG
CTACGAGATCGACTCCGGGA
AGGTGGATTCCAATGACAAC
TGATAGCCAACTTGTGTGAT
TTCCGGAGTACACGTAAGGG
CTACGTTCGGAATGTATCCT
ATAAATCAGTGCCGTACATC
TAATGCTGCGACGCAATTCC
AGCGGACAGGCGTAGCGGAC
ATAAGTCAATGACATACATC
CGCCTGATTTTATCAACCGG
CGAAAGCCAACTTGTCTGAC
GACCTACTCCAGATTTTCAC
TATGGTAAACACGGCGCTGC
TACTGCTGACATGCAATTCC
GGCTTGCGGAAGTATTGCAT
TTTCAACAAAGACTTAACTG
CCTTTATGTCCACCCCAGTG
TCGTATGCGATTAAAAATTC
GGCTTGCAGATGGATTGCAT
TAACGCGATTCCGGGCAGGG
GCTCAAATAAACGTCATATA
GGAGTTTACATGTTGAGCTA
CAACATATAATAACGATCTG
TTTCAAACAAGCCTTAACTG
ATAAAGCAATGACGTACACC
CGACAGCCAACTCATGTGAC
TGACCCCAGACTGAGTAGCC
ATGAAAAGTCAATGTTACAG
CGACAGCCAACTTGTGTGAA
AGCGGACGGGCGTAGCGAAC
GGTGCAGCCGAGTTTCTAGC
ACCGCGCCGTTGCGCCACTT
ACCGCTCGGGAGCGTCCCTT
CGATCGCCAAATTGTGTGAC
TTCCACACGCCTAATTGTAC
TCTTAAATAAAAGTCAAATA
CTACGAGATCAACTCCGGAA
GACCCACTACAGTATTTCAC
GTCCCATGGAACACGCAACC
TGTTGGGTGTGTTCGAACTC
ACCTTAATGGATTGCACTGA
GACGTGCCCTAATGCTGGGT
TGAGCCCGTGTAACGCGTCC
ACTACTCAGCAGCGGCGACG
ATACAGCCAAGAAGGACATA
CTCGTGATGAAGATTCCCCA
GCTCAAATAAAAGTCAAGTG
CGACAGCCAACTCGTGTGAC
CGCTTGCAGGCGTATTGCAT
AGATCTGAAGTAATCGTTAT
GTCAGGAACGGTGAAGCCAT
GTCAGGAACGGGGACGCCAT
ACTTTAATCGAGTGCTCTGT
CGATCTTAAGTAATCGCCAT
AGCGGTAAGGCGTAGCGAAC
GCAGAACAAATTCTCGATAA
GGTGCAGACCAGTTTCTACC
GACGTGACCTAATGCTGGGG
CAGCTATCAGTTCAAGATGA
GCGGAACAAATGTTAGATAA
ATCTGAATTACCTCTAAGCG
TTCTATATATGCTCGCGTTG
ACTCACGACTGTAGCCTTCG
GCTCTATTACAGAATTTCAC
ATGTGAGGTACCTACTTTAT
TAGTTTCACTAGTTTACGTA
GGCTTGCAGACTTACTGCAA
CTGGTGATGAACCCTCCCCA
CTACCTTCGGAATCTATCAT
AAGAGCGGGATGTCGATAGT
AGCGCTGTCCTACGCTTGTC
AGGGATGTAAAATGCGGGCG
AGGGATTTAAAATGCGGACG
CTTCGGAGGGGCAGTCTAGC
GCAGACCAGATGCTAGATAA
GGAGTTTGCATGTTGACCTA
TCTGGATAAGAAGACGACTG
GCGTTGGGTCCAAACTTCGG
TTTCTTCCTAGAGATCTGTC
CGATAGACAACTTGTGTCAC
GTCTGACCGAGTGGTTATGG
TGTTTGCAGCTATATAGGGA
TGGTGCATTCTAATGGCAAC
ATCGTGATGAAGCCTCGCCA
CATTAAAAATGGCCCGTGTT
TATAGTAAACACGGCCCTGC
CGGAGTACCGGTGAATCACT
TCTCAATCAAGAATTAACTG
TTCCTTCATAGAGATATGTG
CAGCTATCATTTTATGATGC
GGAGATGCGAACTAGCCCAG
TTTCAATCAAGGTTTAACTG
TTCCGGATGACATGTAAAGG
CAAGGATGTGTTCCGCGTGG
AGAGCGAAAGTGTGCCCGGA
AGGTGCATCCTAATGGCAAC
TTCCGGAGTCCATGTAAAGG
GTGCTGGGTCCAACCATCGT
CGGGGTACAGGTGAATCATT
TGAGCCCTTGGAACGCGTCC
ACTACTCAGCAACGGGGACG
GTAAATCAATGACGTACAGC
CAACTTGTAATAACAAGCTG
TTTCAAACAAGACTTAATTG
AGACCTTAAGTAAACGCTAT
CCCTTATGTGCACCCCGCTG
CACTGGCTGTGGGTCGCGTG
CGGAGTACAAGTGAATCATT
GACGGGACCTAATGCTGGAT
GCAGAATAAATGCTATATAA
GTGTTGGGACCAACCACCGG
CAGCTATCGGTTCATGATGC
ATTCGTGGTACCTACTTCAT
TTTCAATCAAGAGTTGACTG
AGCCGCCAGGCGTAGCGAAC
TTTCATTTAAGACTTAACTG
CAGCTGTCAGGTCATGATGC
AACCTACTACAGAGTTTCAT
GCGGAACACATGCTAGATAA
AGAGCTAAAGTGTCCCCGAA
GTCCCATGATACCCGCGACG
TTGAGCGCTGCTCAAAAGGC
GTCCCATGGGACACGCGAGC
CTTTGTGGCACCTACTTTAT
AAGAGCACGATGTCGATAGT
CACTGGCTCTAAGTCGCGTG
AAGCTTCCCTAGTTTTCGTA
GTTCAATCAAGATTTAACTG
GAGAGCGAAGACCGTGAGTC
CTCGAGAAGAAGCCTCCCCA
GAGATCTAAGACCCTGAGTC
TTATGAGGTTCTCACATACC
TGAGCCCTTGTAACGGGTCC
TAATGCGATTACGGGCAGGG
AACCTTCACTAATTTACGTA
ACTACGCACCAGCGGGAACG
TTTCACTCAAGACATAACTG
GGCATGCAGACGAATTGCAT
CAGCTATCAGCTGATGATGC
CACCGGTTGTGAGTCGCGTG
CTACGTTCTGAATCTATCCT
CTACGTTGGTTCATGTAGTA
GCAGAAGAAATGCTGGCTAA
CGATAGGCACCTTGTGTGAC
AAGAGCGCGATGTACATAGT
CGATAGCCAACTCCGGTGAC
ATAAATCAATGACATACTTC
GACCTGCTACAGAAGTTCAC
ATTGTCATGCAATCACTCAC
CGCTTGAGTTTATCAACCGG
CCTTAATGTCCACCCCGGTG
GGTCATATAAAAGTCAAATA
CTACGTTGGCTCGTACAGTA
TTCTAGATCTGTTCGCGTTG
AGCGCGGTCCTACACTTTGC
CGCCTGTGTTTATCAACCGG
TGATAGCCAACTTGTGTTAC
GTCCCATGGTACAGGAGACC
CTCCCCGCCACTGTGTCGTT
GAGATCTAAGGCCGTGAGTC
CTACGATCGGAATCTATCCT
CTACGTTCGGAATCTAACCT
ACAGCGAAAATGTGCCCGGA
GGTGAAGCCCAGTTACTAGA
AAGCTTCATTAGTTTACGTC
GCTTAAATAAAAGTCATATA
AGGTGCATTCTAGTGTCAAC
AGGCTTCACTGGTTTACGTA
AGCGGACATGCGCAGCGCAC
ATAAATCAATGCCGTAGATC
GTCCACACGCCTAATATTAC
AAGAGCGCGATGTCGATAGG
CTACGTTGGGAATCTACCCT
AAGCTTCACTGGTTTACGTT
AGGTCCATTCCCATGGCAAC
CTATGAGGTTTTCACATACT
CTCGCGATGAAGCCGCCCCA
CCCTTATGTCCACCCCGGAG
ATCCCATGGTACACGCTACC
CGAGAGCCAACTAGTGTGAC
CGCTAGCCCACTTGTGTGAC
GTCTGACCGAGTTGTTTTGG
GTCAGGACCGGGGAAGCCAT
CTACGTGGGCTCGTTTAATA
TACTGCTGCGACGCAATTCC
TGAGCCCTTGTAACGCGGCC
AAAGAGGAGACCTGCCACCT
TTTTGGGTGTGTTCGCACTC
GTCAGGACCGGGGAAGTCAT
CGGAGTAGAGGTGAATCATT
AGGGATGTAAAAAGTGTACG
TTACCCGAAATAATGCCTCA
CACTGGCTGTGAGTCGCATG
GGAGTTTACATGTTGACCTT
CGGCCCCGGTTATGGGACCG
TACTGCCTCCACGCAATTCC
TGACCCCATACTGAACAGCC
TTGAGCGCCGTTCAGAACGC
ATTGTCATGCAATCTCTGAC
CGATAGCCAACATGTCTGAC
ATACATCAAAGACGGACATC
CAACGCGATTCCGGGCAGGG
TTTCAATCAAGAGTTAATGG
CACTGGCTGAGGGTCGCGTG
CAACATAGAATAACGAGCTG
ATCTGCATTACCTTTAAGCG
AAAGCGGAGACTTGTCACGT
GGCTTGCAGACATAATGCAT
GCAAAACATATGCTAGATAA
TACAGTAAACACGGCCCTGC
ATATGTGGTAGCTACTTTAT
CGCTTGCCGACGTATTGCAT
AGGTGCATTCCAATGGCCAT
ACAGAAGAAATGCTAGATAA
ACCTATGCCAAGGGGGATAA
TATGGTAAACAGGGCCCTGC
GGATAGCCAACTTGTGGGAC
ACCGATGCCAAAGGGGATTC
GTCTTGCAGACATACTGCAT
CTAGATGCGGTGGCAGCCCC
ATAAATCAATGACCTACATA
TTACACGAAATAAGGCCTCA
GCACAAAGAAAAGTCAAATA
TTTCAATCCAGACTTCACTG
CGACTGAGTTTATCAACCGG
CAGCTATCAGCTCATTATGC
GTGCTGGGTATAACCATCGG
GGAGATGTGAACTTGACCAG
ACGTGCATTCCAATGGCAAC
ACCGATTCCAAAGGGGATTA
ACTACGCACCAGAGGGGACG
CATTAAAAAGGGCCCGCGTT
GGAGATGCGAACATGCCCAG
GCAGAACACATGCTAAATAA
ATTGTAATCCAATCTCTCAC
CACTCTCTGTGAGTCGCGTG
ACTCAACACTGTAGCCTTCG
TTCCTTCATAGAGATCTGTT
AAGCTTCAGTGGTTTACGTA
CACTGGCGGTGAGTCGCGTG
CTCGTGATGAAGACTGCCCA
TAATGCGATACCGGGCAGGG
CTATGAGGTTCTCACATATC
TTTTAATCAACACTTAACTG
ATTAGTCAATGACGTACATC
TAATGCGCTTCCGGGCAGGG
ATTGTCATGCACTCTCTCAC
GCTTGAATAAAAGTCAAATA
ATCTGCATTACCTGTAAGCG
GCAGAAAAAATTCTAGATAA
ATGCTTCACTAGTTGACGTA
TACTGCTGCCACGCAATTTC
AGAGCTAAAGTGTGCCCGGA
TTTCAATAAAGACTTAACTA
GTATGTGGTAACTACTTTAT
TAATCTTAAGTAATCGCTAT
GTCCGATGGTACAGGCGCCC
TCGTGTCCGATTAAAAGTTG
AGCGGACTGGCGTAGCGAAC
TGAGCCATTGTAACCCGTCC
GGAGTTTTCATGTTGACCTA
CCTATATGTCCACCCCGGTG
TACTGCTGCCATGCAATCCC
GTCCTACTAGAGAATTTCAC
TATTGTAAACACGGCCCTGC
ATACAGCTAAGAAGGATGTA
AGCGCGGTCGTAAGCTTTTC
GAGTTGTGTCAAACCATCGG
GAGCTCTAAGACCGTGAGTC
TGAGCCATAGTAACGCGTCC
GTCCACACGACTTATAGTAC
CAACGTTCGGAATCTATCGT
TAGCTTCACTAGTTTACGGA
ACTCAAGACTGTAGCTTTCG
GGATAGCCAACTTGTGTAAC
GGTGCAGCCCAGTGTCTAGC
ATGAAAAGTAAATGCGACAG
AAGCTTGACTAGTTTACGTC
TGGGCCCTTGTAACCCGTCC
GTGTTGGATCCAACCGTCGG
CGCATGAGTTTATCAACCGG
GCAGACCAAATGCGAGATAC
AAGATCGCGATGTCCATAGT
CTACGTTGTCTCGTTTAGTG
CTACGTTCGGAGTCTATCCG
TTGAGCCCTGCTCAGAACGC
GCCTTGCACACGTATTGCAT
TTGAGCGTTGCTCATAACGC
ATATATCAATGACGGACATC
AGATCTTAAGTTATTGCTAT
GCAGTACAAATGCGAGATAA
TTTTGGGTGTGTTCGACCTC
ATAAATCAAAGGCGAACATC
TCGTGTGCGATTAAAAGTTT
TTCCTTCCTGGAGAACTGTG
CGATAGCCAACTCATGTGAC
CGCCTGAGTTTATGAACCGG
ACTCGGTCATTTCGCTGATG
TTTGGTAAACACGGCCCTGC
TACTGCTGCCAGGCAATTCC
CTACGTCGGATCGTGTAGTA
ACCGATGCCGAAGGGGATTA
GCAGAACATATGCAAGATAA
TATCTGCAGCGATATAGGAA
TAGTGCTGCCACGCAATTCC
AGGGATGTCAAATGCGGACG
CACTGGCTGTGAGTAGCGTG
ACTTCTCACCTGCCGGGACG
GGCTTGCATACGTATTGCAG
CTACGAGATCGAGTCCGGAA
GCAGAACACATGCGAGATAA
ACGGCTAAAGTGTGCCCGGA
GTCCCATGGTACACTCGACC
ACAGCTAAAGTGTGCCCGGG
TGAGCCCTTGTGACGCGTCC
CTACGTTCGGTATCTATCCT
ACTAGTCACCACCGGGGACG
CTACGACATCGACTCGGGAA
ATTGTCATGCAATCTCTCAG
CAGCTTCACTAGTTTACCTA
TTTCAATGATGACTTAACTG
CGCTTGCAGAAGTATTGCAT
GAGATCTAATACCGTGAGAC
CACTGGCTGTGAGTCGCCTG
TTACACGAAATAATGTCTCA
ACAGCTAAAGTGTGTCCGGA
CAAGGATGTGTTCTGCGAGG
AGCTCTGAAGTAATCGCTAT
GCAGTTCAAATGCTATATAA
AAGACCGCGATGTCCATAGC
GGCTTAATCGATTGCTCTGT
GTACGTTGTCTCGTTTAGTA
AGCGCCGTCCTACGCTTTTC
CTGAGCGCTGCTCAGAGCGC
TCGTGTGCGGTTAAAAGTTC
CTACGTTGACTCGTGTAGTT
ATCTGCATTTCCTCTAAGCG
GAACTACTACAGAATTTCTC
ACAGCTAAAGTGTGCGCGGA
GCATAACGAATGCTAGATAA
ACTACTCACCACCGGGAACG
GTGTTGGGTCCGACGATCGG
TATAACCAGATATATAGGAA
ACCGATGCCAAAGGGGATCA
TTCCAGAGTACATGTAAAGG
CTACGTTCGGAATATATCCT
GTGAGGAACCGGGAAGCCAT
ACAGCGCGGTTGCGTCACTT
TACTGCTGCCATGCAAGTCC
TTTCAATCAAGACTCAATTG
GACCTACTACCGAATTGCAC
TGACGCCATACTGATCAGCC
TTTTAATCAAGAGTTAATTG
ATAAATCAATGAGATACATA
GAACTACTACAGAAGTTCAC
CAGCTATCAGTTCATGACGC
GTTGCAGCCCAGTTTCGAGC
TGACCCCATACTGATTAACC
GTCCACACGCCTAATAATAC
TGAGCCCTTGTAACGTGTCC
GGTGCAGCCCAGTTTAAAGC
CGGATTACAGGTGAATCATT
GTACTACTACAGAATTTCAC
GTGTTGGGTCCAAAATTCGG
GAACTACTACATAATTTCAC
AGGTGCATTACAATGGCCAC
CATCATGTGATAACGAGCTG
GTACGTTCGGAATCTATCCT
CTACAAGATCGACTCCGGAA
CTACGTAGGCTCGTGTATTA
TTGTATATCTGCTAGCGTTG
CTATAAAAAGGGCCCGTGTT
CTACGGAGGCTCGTGTAGTA
TAATGAGATTCCGGGCAGGG
TTACGTTGGCTCGTGTAGTC
AGAGATGTAAAATGCGGACG
ATGAAAAGTCAATGCTCCAG
TATCTGCAGCTATATAGGAT
AGATCTGAAGTAATCGCTAG
TTCGATATCTGCTCGTGTTG
CCTTTATGTCCATCCCGGTG
CTGGTGATGAAGCCTCCCCG
AAGTGCGCGATGTCCATAGT
CTAAGTTGGCTCGTTTAGTA
TTCGATATCTGCTCGCATTG
CAAGGAGGTGTTCCGCGAGG
ATTGTCATCCAATCTCTCAC
ATACATTGGCTCGTGCAGTA
ACCGGACAGGCGTAGCGAAC
TTCCTTCCTGGAGATCTCTG
GGCCTGCATACGTATTGCAT
TTGACCGCTGCTCAGACCGC
GGTGAAGCCCAGTTTCTAGA
TGAGCCCATGTAACGCGTCC
TATGGTAAACGCGGCCCTGC
GAGATCTACGACCGTGAGTC
ATCAGACCGAGTTGTTATGT
AGGTGCATACCAATGGCAAC
CTAGATGCGTTGACAGCCCA
GCAGCACAAATGCTAGATAT
GTCAGTAACGGGGAAGCCAT
GGAGTTTACGTGTTGACCTA
CAATGCGATTCAGGGCAGGG
GGCTTGCACACGTATTGCAG
TAATACGATTCCGGGCAGGG
TACCGGAGTACATGTAAAGG
AGGGATGAAAAATGTGGACG
CGATAGCCAGCTTGTTGGAC
CTACGTTGGCACGTGTAATA
AGCGGACACGCGTTGCGAAC
CTACGTTCGCTCGTATAGTA
TTCTAGATCTTCTGGCGTTG
AGGGATGTAAAATGAGAACG
GGTGGAGCCCAATTTCTCGC
CTTTAATCAAGACTTAACTG
CCACAGCTAAGAATGATATA
CGGAGTACAGCTGAATCATT
GGTGGAGCCCAGTTTCTAGA
ACCGCGCCGTTGCGACACTT
ATGAAAAGTGAATGCTACAG
ATACGGCTAAGAAGGTTATA
GCTCACATAAAAGTCAAGTA
TTTCTATCCAGACTTAACTG
TTCCTTCCTACAGTTCTGTG
GCAGAACATGTGCTAGATAA
GTATGACCGAGTTGTTATGG
CTCCTGATTAAGCCTCCCCA
CAACATGTAATCACGAGATG
CAGCTTCACTAGATTACGTA
TATGGTAAACACGGCCCTTC
GAGGGCGCGATGTTCATAGT
CTAGATGCGTCGTCAGCCCG
ATTGTCATGCGATCTCTCAC
TAATGCTATTCCGGGCAGGG
AGCGCGGTCCTACGTTTTTC
GAGCTTCACTAGTCTACGTA
AGCGGACAGGCGCAGCGCAC
TGAGCCCTTATAACGCGTCC
TAATCCGATTCCGGGCAGGG
TATCTGAAGCTATATATGGA
ACTCAAGACTGTAGCCTTCT
CAACATATAATGACGAGCTG
TAATGCTGCCACGCAATTCA
AAGCTACACTAGGTTACGTA
TCGTGTGAGATTAAAAGTTC
GACGTAACCTAATGCTGGAT
TGACCCCATACTGATCAGAC
GGAGAAGCGAACTTGCCCAG
TCATGCTGCCACGCAATTCC
TATCGTAAACACGGCCCTGC
GACCTACTACAGATTTTCTC
TTACATGAAATAATGCCTCA
GCTCGAATCAAAGTCAAATA
GTCCACTCGCCTAATAGTAC
TTTAAATCAAGCCTTAATTG
AGATCTTAAATAATCGATAT
CTTCAATCAAGACCTAACTG
AAGAGCGCGATGTCCATACT
GCTCAAATCAAAGCCAAATG
AAGCTTCATTAGTATACGTT
GTACGTTGGCTCGGGTAGTA
CTACGAGATCGACACCGGAA
GTCAGACCGAGTTGTTATTG
TTCTATATCAGCTCGCGTTG
CTCTATATCTGCTCGCGTTG
AAGAGCGCGATGTCCGTAGT
TTTCAATCAAGACCTGACTG
CGTTCGTCACCAACGCGTGC
TAATACGATTCAGGGCAGGG
GTCCATACGCCTAATAGTAC
TTACACGAAATCATGCCTCA
CTTCGAGATCGACTCTGGAA
GGTGCAGCGCACTTTCTAGC
TTATATATCTGCTCGCGTTG
AACCTTCTACAGAGTTTCAC
TTTCACACAAGACTTGACTG
CTGAGTACAGGTGAATCATT
TTCTAGATCTGCTCGCCTTG
TAACTGCAGCTATATAGGAA
ATGAAAAGTCAATGTGGCAG
CTAGATGCGTGGGCAACCCG
CGATTGCCAACTTATGGGAC
GCCGAACATATGCTAGATAA
TAATGCGATTCCGGACAGGG
CCTTTATGTCTACCCCGGTG
GACCTCTGTCGGGGGGTACG
ATAAATCACTGGCGTACATC
CGAGTTTACATGTTGACCTA
CAGCATGTAATAACGAGCTG
GTCAGGAACGGGGAAGCCAG
CGGCCCGGGTTATGGAAGAG
GGTACAGCCCAGTTTCTAGT
TTCTATATCTTCTCGCGTTG
TACTCGCTGTGAGTCGCGTG
CTCCTGCCTAGAGATCTGTG
TTTTGGGTGTGTTAGAACTC
AGCGCGGTCCTAAACTTTTC
TACTGCTGCCATGCAATACC
GGATAGTCAACTTGTGTGAC
TTTAGGGTGTGTTCGAACTC
TGAGCCCTTGTAACGCGTCG
CTACGACATCGACTACGGAA
GCAGAACATATGCGAGATAA
AGATAGCCAACTTGAGTGAC
CACTGGCTGTGAGTCGCGTC
CGACCTCGGTTATGGGAGAG
GGGTTGCAGACGCATTGCAT
GGCTTGCAGACGAATTGCCT
TAACACGAAATAATGCCTCA
CGGCTCCGGTTATGGGAGAA
CAGCTTTCAGTTCATGATGC
GAACATATAATATCGAGCTG
TAATGCGATTTCGGGCAGGG
TTTCAATCAAGACTGAAATG
TTACTTCATAGAGATCTGTG
GCAGATGCGAACTTGCCCAG
ACCGCGCGGTTGCGCCGCTT
TTCCGGAGTACATGTAACGG
ATTGTCGTGCAATCTCTCAC
ACATCGAAAGTGTGCCCGGA
GGAGTCTACATGTTGACCTA
CCACGTTCGGAATCTATCCT
TAGAGCGCGATGTCGATAGT
CTCATGATGACGCCTCCCCA
TTTCAATCAGGACTTAATTG
AAGAGCGCTAAGTCCATAGT
GGCATGCAGAAGTATTGCAT
ACCGCGCGGTTGCGTCATTT
TTTCAATCAAGACATTACTG
TGAGCCCTGGTAACGCGTCC
ATTTGTGATACCTACTTTAT
AATGGTAAACACGGCCCTGC
TGTCAATCAAGACTTAATTG
GGTCCAGCCCAGTTTCTAGA
GCTCAAATTAAAGTCACATA
CGGTAGTCAACTTGTGTGAC
TGCGCCATAAGTAATGATCG
TTACACGAAATAATTCCTCA
CAGCTAACAGTTCATGATGC
CACTGGCTGCGAGTCGCGTG
GTCCCATGGTACACGCTACC
TTTCAGTCAAGACTTGACTG
AGCGGACAGCCGTAGCGAAC
TATGATAAACACGGCCCTGC
AGGGATGTACAATGCGGACG
GACCTATTACATAATTTCAC
CGATCTTAAGTAATCGCAAT
CAGCTATCCGTTCATTATGC
AAAGCGGATACCTGTCAGCT
TTTTGGGTGAGTTCGAACTC
AAGAGCTCGATGTCCATAGT
CCACGCTGGCTCGTGTAGTA
ACAGCTAAACTGTGCCCGGA
GCAGAACACATGGTAGATAA
GCTGAACAAATGCGAGATAA
CGGGCCCGGTTATGGGACAG
GCAGAACAAATGCGAGATAC
ACCGCTAAAGTGTGCCCGGA
TTCCAATCAAGAATTAACTG
TTCTATTTCTGCTCGCGTTG
GGAGATGTCAACTTGCCCAG
TTCCTTCCTAGAGACCTGTG
ACGACTCAAGAAAATGCTGC
ACTACTCACCAACGGGGAGG
TTCCTAACTAGAGATCTGTG
GCAGAACTAATTCTAGATAA
GAAGAACAAATTCTAGATAA
CTACGTTGGCGCGTATAGTA
AACTCGCTGTGAGTCGCGTG
ATAGCTAAAGTGTGCCCGGA
ACTAATGACCAGCGGGGACG
CGATATCCAACTTGTTTGAC
AGCACGGTGCTACGCTTTTC
CTATAGCCAACTAGTGTGAC
CCATAGCCTACTTGTGTGAC
CGACGTTGGCTCGTGTAGGA
AAGCTTCCCTAGTTTACCTA
GTAGAACAAATGCTAGACAA
ACAGCTAAAGTGTGCCCGCA
TATCTGCAGCTATATAGCGA
AGAGATGTAAAATGTGGGCG
ATATGTGCTACCTACTTTAT
ATAAATCAATAACGTACAAC
CAGCTATGAGTTCATTATGC
AAGAGCGCGATGTCGTTAGT
ACATCTTAAGTGTGCCCGGA
CAAAGATGTGTTCCCCTAGG
GAAGAACAAATGCTGGATAA
TCGTGAGCGATTAAAATTTC
CTTCGAGGTCGACTCCCGAA
TACAGCTGCCATGCAATTCC
TTCTATATCTGCTCGCGCTG
GTGTTGGGTCTAACCATGGG
ATTGTGATGAAATCTCTCAC
TATCTGCAGCTATATATGAA
ATTGTCATGCAATCTCGCAC
GTGTTGGTTCCAACCATCGT
GTGGGGGGTCCAACCATCGG
ATGAAAAGTCAATGCCACAG
TTACACGAAATAGTGCCTCA
GTCCAGACGCCTAATACTAC
ACACCTAAAGTGTGCCCGGA
CGATAGCCAACTTGTGTGGT
TATGGTAAACACGGCTCTGC
GTGTTGGGTCTGACCATCGG
AACCTTCACTAGTTTACTTA
CTACGTTCCGAATCTATCCT
CTAGAGGCGTTGGCAGCCCG
GTCCACACGGCGAATAGTAC
GACGTACTACAGATTTTCAC
CCTTTATGTCCACCCCTGTG
CGCTAGCCAACTCGTGTGAC
ACTACTAACCAACGGGGACG
AAGCTTCACTGGTTAACGTA
TTTTAATCAAGACTTAGCTG
GCGGAACAAATCCTTGATAA
TTTCAATTAAGACTTAACAG
CAGCTGTCAGTTCATGATGC
ATTGCCATGCAATCTCTCAC
CTACCTTGGCTCGTGTAGCA
GTGGTGGGTCCAACCATCGT
ACAGCGAAAGTGTGCCCTGA
CGGAGTACACGTATATCATT
CTACGAGGTCGACTCCGGAA
CGATATCCAACTTGTGTCAC
GACTGGTGCCACGAAATTCC
TACTGCTGCCATGCAGTTCC
ACTACGCAACAGCGGGGACG
AGATCTGAAGTAATCGGTAT
TTACACGAAATACTGCCTTA
CTAAGAGATCAACTCCGGAA
TTTCCAACAAGACTTAACTG
TTTCATTCCAGACTTAACTG
TAATGGAATTCCGGGCAGGG
GGTGCAGTCCAGTTTATAGC
TTTCAATCATGACCTAACTG
CTACGTTGGCTCGTATACTA
TGAGCCATTGTAACCCGGCC
TGACCCCAGACTGAGCCGCC
GTGTTGGTTCTAACCATCGG
CGATAGCCAACTTGTCTTAC
CGATAGCCAGCTCGTGTGAC
ATTTGTGGTACCTACTTTTC
CTCGTGATGAAGACTCCCTA
ACAGCGAAAGTCTGCCCGGA
TTTCAATTAAGACTTAATTG
CGCCTGAGTTTATCAACCGT
TAATGCGATTCCAGGCAGGG
TTCTAGATCTGTTGGCGTTG
AGCTTTATCGATTGCTCTGT
AGCGGACAGGCGTAGCAAAC
ACCGATCCCAAAGGGGAATA
ACGCTTCACTAGTTAACGGA
AGCTCGGTACTACGCTTTTC
CTACGTTCGGAATCTATCCC
GTGTTGGGTTCAAGCATCGG
TACTGCTGCCATGCACTTCC
GCTCTTATAAAAGTCAAATA
CGATACCCGACTTGTGTGAC
ATAGAGCTAAGAAGGATCTA
CGGAGTACAGGTGAGTCATT
GGCTTGCAAAAGTATTGCGT
GATGCACCCCAGTTTCTAGC
GACCACTCTATAGCAGTGAT
ACTTGTGGTACCTACTTTAT
AAGCTTCACTAATTTATGTA
ACTCAAGACTGTAGCCTTCC
ATCCGCAGTACCTCTAAGCG
CGCCTGAGTTTATCTACCGG
TTCAATATCTGCTCGCGTTG
CAAGGATGTGCTCCGCGAGG
ACTACTCACCTGCCGGGACG
TTCAGACTGAGTTGTTATGG
GCTGAACCAATGCTAGATAA
AGCGCGCGCCTACGCTTTTC
CGATACCCAACTTGTGTTAC
TAATGCGATTCCGGGCACGG
ACCTTAAGCGAGTGCTCTGT
TGATCTTAAGTGATCGCTAT
CGATAGCCAACCTGTCTGAC
TTTCGATCAGGACTTAACTG
TGAGCTTAAGTAATCGCTAT
GGCTAGCAGACATATTGCAT
TATGGTAAACAAGGCCCTGC
CTATTAGGTTTTCACATACC
CGATGGCCAACTTGTTTGAC
GCTGCAGCCCAGTTCCTAGT
GTCTGATCGAGTTGTTGTGG
AGATCCGAAGTAAGCGCTAT
CATTAAAAAGGGCCCATGAT
ATAATTCAATGACGTATATC
TGGGTTGTAAAATGTGGACG
CTATGAGGCTCTCACATACC
TATGGTAAACACGGACCTGG
TTCCGCAGTACATGTAAAGG
CCATCTAGAGCGGTAAATGT
CACTCGCTGTGAGTAGCGTG
TGAGCCCTTGTAACGTCTCC
ATGAAAAGTCTATCCTACAG
GGCTTTCAGACGTATTCCAT
AAAGGGGAGACCTGTCAGCT
ATTTGTGGTACATACTTTTT
TTCCTTCCTATAGTACTGTG
ATCTGTATTACCGCTAAGCG
GGTGCAGCGCAGTTTCTAGA
ATATGGGGTACCTACTTTAT
TTGTTGGGTTCAACCATCGG
TTTCAACCAAGACTAAACTG
CTACGTTAGAAATCTATCCA
TATGGATGCCGACACATAGA
GACCTACCACAGAATTTTAC
GCAGAACAAAGGCTAGATTA
ACATCTAGAGTGTGCCCGGA
ACAGCTAAATTTTGCCCGGA
GGAGAAGCGGACTTGCCCAG
GCAGGACAAATGCGAGATAA
TCAGAACAAATGCTAGCTAA
CGATAGCCATCTTGTGCGAC
AAGCTTCACTAGTATAAGTA
GGAGATGCGAGCTTGCCCAG
CCCTTATGTCCACCCCGGTT
TCGTCTGCGATTAAAAGTTC
TTTCAATCAGGACTTAGCTG
CGACAGCCAACTTGTATGAC
AGGGATGTAAGATGTGAACG
GTGTTGGATCCGACCATCGG
AACCGACAAGTGTGGTAATG
TATGGTAAACACTGCCCTGC
CCTTTATGTCCTCCCCGGTG
TTCTATATCTGCTAACGTTG
GCAGGACAAATGATAGATAA
GCAGAACAAATCCTACATAA
TGACCCCAGAGTGAGCAGCC
CTACGTTGGCGCGTTTACTA
TATCTCGAGCTATATAGGGA
TTACACGAAATAATGTCTCC
CAACATATAATAACGAGCTT
GGTGCAGCCCAGTTTCAGGC
GGCTTGCGGACGCGTTGCAT
ATTCAATCAAGACTTAACTA
GAGATCTAAGCCCGTGAGTC
TGATAGCCAACTTGTGGGAC
TGACCCTATACTGATCAGCC
TGACCACATACTGATCAGCC
ATTTGTGGTACCCACTCAAT
GCTAACATAAAAGTCAAATA
AAGCTTCACAGGTTTACGTT
GGGGATGTAAAAGGTGCAGG
CGGTAGCCAACTTGTGTGCC
CTACGAAATCGACTCCGGAA
GGCTCGCAGACGTATTGAAT
ACCTTAATCGATTTCTCGGT
ATTGTCATTGAATCTGACAC
GCAGGACAAATGTTAGATAG
TAATGCTGGCACGCAATTCC
CACAGATGCCACGCAATTCC
TCTCAATCAAGACTTCACTG
AGACAGCTAAGAAGGATATA
AGGCATGTAAAATGTGGGCG
CAGCTATTAGTTCACGATGC
ACTACGCATCAGCGGGGACG
AAGCGCGCGATGTCCATAGT
GTCAGGAACGGGGAAGCCGT
GCAGAACAAATGCAGGATAA
CTTCAATCAAGAATTAACTG
TATCTGCAGCTATGTAGGGA
GTAGAACAACTGCTAGATAA
ACAGCGAAAGTGTTCCCGGA
TTTCAATCAAGACGAAACTG
ATGGAACTAGTCAACCTATC
TGCTATATCGGCTCGCGTTG
AGGGATGTCAAATGTGAACG
CGATAGCCAACTTGTGTTCC
CAACATGTGATACCGAGCTG
ATTGTCATGCAATCTCTTAC
GCTCAATTCAAAGTCAAATG
TCAGCTAAAGTGTGCCCGGA
ACCGATGCAAAAGGGGATTG
TATTTGCAGCTATATAGGGA
AAGAGCGCGATGTCGGTAGT
GGCTCCCAGACGTATTGCAT
AGATCCTTAGTAATCGCTAT
GTCTGACCGACTTGTTATGG
CGATAGCCAACGTGAGTGAC
AAGCCTCACTAGTCTACGTA
CAACATGTAATTACGAGCTA
AGCGCGGTCATACGCTTTCC
ATACAGCTAAGGAGGTTATA
CTAGATTCGTTGGCGACCCG
GCAAACCAAATGCTAGATAA
ATAAATCCATGACGTAGACC
CTGTGATTGTAGCTAAGCAC
GCAAAAAAAATGCTAGATAA
GCTCCTATCAAAGTCATATA
ATACAACTAAGAAGGATATA
TCTTATTGATCACTCGGTCT
ACCACGAGGTTGCGTCACTT
CAACACGTAATAAGGAGCTG
CCACATATAATAATGAGCTG
ATACAGCTAAGAAGGTTAGA
CAGCTACCAGTTCATGATGC
ATACAGCTAAGAAGGTTATG
CACTCGCTTTGAGTCTCGTG
AACTTAATAGATTGCTATGT
ATCGTGATGAAGCCGCCCCA
TTCCTTCGTAGAGATCTGTC
TCAGAACAAATTCTAGATAA
ATCTGCATTCCCTCTAAGCG
GGCTCGCATACGTATTGCAT
GACGTGACCTAATGCTCGGT
CACTGGCTGTCAGTCGGGTG
TATCTGCAGCTATATAAGGA
ATTGTCAGGCAATCTCTCAC
AAGCTTCACTACGTTACGTA
ATTTATGGTACCTACTTTAT
GAGCTACTACAGAATCTCAC
TACCCATGGTGCACGCGACC
AAGCTTCACGAGTTTACATA
TTTCAATCAAGACTTAATTC
AGATCTTTAGGAATCGCTAT
ACAGCAAAAGTATGCCCGGA
TTCCGGAGTACATGTAAAAG
ATTCATTCAAGACTTAACTG
CTCATGTTGAAGCCTCCCCA
CGAAAGCCAACTTGTGTGAA
CTCGTTATGAAGACGCCCCA
CAGCTATCTGTTCATGATGC
AGCGGACAGGCGTAGCGAAA
TTACACGCAATAATGCCTCA
GGGTTGCCGACGTATTGCAT
GCAGAACAAATCCTAGATTA
TATCTGCAGCTTTATAGGGA
GCAAGCGTTTGGATACAGAC
GTGTTGGGTCCAACATTCGG
TACTCCTGCTATGCAATTGC
GGCTCGCAGAAGTATTGCAT
CGATAGCCTACTTGTTTGAC
TTACGTTGGCTCGAGTAGTA
CTACGTTGGCTTGTTTAGTA
GTCCTATGGTACACGCAACC
TTCTAGATTTGCTGGCGTTG
TTTCAACCAAGACTTAACAG
ATAAATCAGTGGCGTACATC
CATCTGCAGCTATATAGGAA
TTCCGGAGTTCATGTAAAGG
CGGCCCCCGTTATGGGAGGG
CAGCTATCATTTCATGATGC
AAGCCTCACTAGTTCACGTA
TAGCTTCACCAGTTTACGTA
ACCTCAATGGATTGCTCTGT
ATCTGCCTTACCTCTAAGCG
AACAGCGCGATGTCAATAGT
TTTCAATCACGTCTTAACTG
GGTGCAGCCCAATTTCTCGC
TATTCCTGCCACGCAATTCC
CTACATTGGCTCGTGTATTA
CTACCTTGGCTCGTGAAGTA
GTCCACACGCCACATAGTAC
GGCTTGCAGACTTATTGCAA
TTTCAACCAAGACTTAACGG
TATCTGCAGGTATATAAGAA
CGATAGGCAAATTGTGCGAC
TTGAGCGCTGCCCAGAACGC
CAATCGCCAACTTGTGTGAC
ATCACTCAATGACGTACATC
GTCAGGGAAGGGGAAGCCAT
CTATGCGGTTCTCACATACC
CCATAGCCAAATTGTGTGAC
TGAGCCATTGTAACCCCTCC
GGAGGTGCGAACTTGCTCAG
GCTCAAATAAAAGTCAGACA
CATCAGCAGCTATATAGGAA
CGATAGCGAACTTGTGTGCT
AGGGATGTAAAATGTGGCGG
GACCTAATACAGAATTTAAC
GTGTTGGGTGCAAACTTCGG
ACCTTAAGCGAATGCTCTGT
GTGCTGGGTCGAACCATCAG
ATCGCGGTCCTACGCTTTTT
TAATGCGATTCTGGGCAGGG
AGCCTGAGTTTATCAACCGG
GGTTTGCAGACGAATTGCAT
TAGTGCTGCCACGCAATTCT
GTGATGAGTCTAACCATCGG
GTGCTGGGTCCCACCATCGG
CTACGTTGACTCGTATAGTA
ATCTCCATTACCTCTAAGCG
GTCAGAAACGGGGAAGCCAT
CTACGTTGGCACGTGTAGCA
AGCCCGGTCCTATGCTTTTC
AGGCGCCGGTTATGGGAGAG
ATCTGTATTACCTCTAAGCG
ACTATTAACTTCATCGCTAG
GCTGAAATCAAAGTCAAATA
ACTGCTAAAGTGTACCCGGA
GGCTTGCAGACGTATAGCCT
CTACGAGATCGACTCCTGAA
AGCGGACAGGAGTAGCGAAC
CCACGTTCTGAATCTATCCG
CTACGTTGTCTCGTTTGGTA
GAACTACTAAAGAATTTCAC
TTATGCGATTCCGGGAAGGG
AAGAGCACGATGCCAATAGT
AGTACGAAGGTCGTTAAATC
ACTAGTCACCAGCGGGGGCG
CTCCACACGCCTAATACTAC
CCCGTAATCGATTGCTCTGT
GTCTGACCGAGTTGTGATGG
GCAGTACAAATGCTATATAA
GTGTCGGATCCAACCATCGG
GCAGAACAGATGCTAGATGA
TTCCAATCAAGACTTGATTG
AAGAGCCCGATGTTCATAGT
ATAATTCAATGCCGTACATC
AGAGTTTACATGTTGACCTA
TACTGCGGCGACGCAATTCC
TCACGGAGTACATATAAAGC
TTCTATATCTGTTCGCGTTG
GTCCCATGGTACACAAGACC
CCATATAGAGCGGTTAATGT
GCATAATTCAAAGTAAAATA
GCTCAAAGAAAAATCAAACA
TGAGTCCTTGTAACCCGTCA
GTGTTGGGTCTAACAATCGG
GTCTGACCGTATTGTTATGG
GTGTTGGGTCCAACTATCGG
GGAGCTGCGAACTTGCCCAG
CATTGGTTGTGAGTCGCGTG
CTCCTGATGAAGTCTCCCCA
CAAGGATGCGTTCCGCGAGG
CGAAAGCCAACTTATGTGAC
ACCTTAAGCGACTGCTCTGT
CTACGTTCGGAATATATACT
CTGCTATCAGTTCATTATGC
CGATGGCCAACTTATGTGAC
GGTTCTTAAGTAATCGCTAT
TACTGCTGCCGCGCAATTCC
AGATCTTAAGTTATCTCTAT
GTCTACACGCCGAATAGTAC
AAAGCGGATACCTGTCCGCT
GCTCAAATAAAAGCTATATA
CGCCCCCGGTTATCGGCGAG
AGCGCGGGCCTACGCTGTAC
ACCGATGCCAATGGGGATTA
ATGCTTCTCTAGTTTATGTA
CACTGACTGTGAGTCGCGTG
AGGTGCATGCCAATGGGAAC
CCTTTATGTCCACCGCGGTG
TCTCAAACAAAAGTCAAATA
CTACGTTGGCTCGTTTAGCA
CGGAGTACAGGTGAATCATA
GGTGCAGCTCAGTTTCAAGC
CAGTTTCACTAGTTTACGTA
ATAAATCAAGGACGTGCATC
ATACAGCTAAGCAGCATATA
CGATATCCAACTTGTGTAAC
TAATGCTGCCGCGCAATTCC
CTACGACATCGACTCCGGAG
CATTAAAAAGGGCCGGTGTT
CTACCTTGGCTCGTGGAGTA
CATTAAAAAGGGCCCGTCTT
ATTGTCACGCAATCTCTTAC
GCTCAAATAAATGTCATATA
ACGGCCCAGTTGCGTCACTT
CAACAGATAATACCGAGCTG
GTGTTGGGTCCAACCACCGG
GTCCCATGGCACACGCGATC
AGATCTGAAGTAATAGCTAT
TCGTGAGCGATGAAAAGTTC
CGCCTGAGTTTATCAATCGG
GTCAGACCGAGTTGTTATCG
ACTACTTACCAGCGGGGACT
AGGGATGTAAAATTTGTACG
AAACATGTAATAACGAGCTG
AGATCCTCTGCCTCTCAACG
AGATCTTAAGTAATCGCCTT
ACCGCGCGGTTGCGTAACTT
ACCGCGCCCTTGCGTCACTT
CGATAGCCAGCTTGTGTGAT
AGATCTTAAGGGATCGCTAT
TTACCCGAAATAATGCTTCA
GCGTAACAAATGCTAGATAA
ATCAACCAATGACGTACATC
GGCTTTCAGACGTATCGCAT
GGCGTTTACATATTGACCTA
GGCGTGCAGACGCATTGCAT
ATTGGTGGTACCTATTTTAT
TGAGCCCATACTCATCAGCC
GCAGATCAAATGCGAGAGAA
GGAGATGTGAACTTGCACAG
TAACTGCAGCTATATAGCAA
TTTGTCATGCAATCTCACAC
CGATAGGCAACTTGTGTTAC
TAAAATGTAATAACGAGCTG
TTCCTTCTTAGAGAACTGTG
GCAGAACTAATACTAGATAA
CGATAGCCACCTTGTCTGAC
GCCCACATGCCTAATAGTAC
AGATCTGAAGTAATAGTTAT
GGCCTGCAGACGTATGGCAT
GCAGATCAAATTCTAGATAA
GCAGAACAAATGCTGGATAC
AGATCTTAAGTACGCGCTAT
ACAACTAAAGTGTGCCCGTG
ACTACTCACAAGCGCGCACG
CGCCTGAGTTTATCACCCGG
CCCTTAAGCGATTGCTCTGT
CTATGTTTGGAATCTATCCT
AGGGATGTAAAATTCGGACG
ACTACTCAGCAGCGCGGACG
TGACCCCCTACTGATGAGCC
CTACGTTCGTAATCTACCCA
CGATAGACAACTTGGGTGAC
TTAGATGCGTTGGCAGCCAG
GCAGAACAAATGCAAGCTAA
GTGGTGGGTCCACCCATCGG
AGCGCGGTCCTGCGCTTTAC
CTACGTTAGCTCGTTTAGTA
CCCTTATCTCCACCCCGGTG
GCAAAACAAATGCTATATAA
ATGACCCCGGTATGCGTGAA
ACCGCGAGGTTCCGTCACTT
GCACTATTACAGAATTTCAC
GTACGTTAGCTCGTGTAGTA
GTAAATCATTGACGTATATC
TACAGCCTCCACGCAATTCC
CTCAGGAACGGGGAAGCCAT
AGGTGCATTCCAACGGCAAA
ATACAGCTAAGATCAATATA
AGGTGCATCCCAATGGCAAG
GAGAACCGCAACTCGCGCTC
AAGCTTCACTGATTTACGAA
GCCAGCTCACATGACTCCGC
CGCTAGCCAACTTGTGCGAC
TATTGCTCCCACGCAATTCC
ATCGTGATGAAGCCTCACCA
TATCTGCAGCTATGTAGGAA
GCTCAAATCAGAGTCACATA
GGTGCGGCCCAGGTTCTAGC
AATGCGGAGTCCAGTCACCT
CTACGTTCGGAACCTATACT
CTACGCTGTCTCGTGTAGTA
ATACAGCTACGAAGGATCTA
AGATGTGGTACCTACTTTAT
GACGTGATGAAGCCTACCCA
TCAGCCCTTGTAACGCGTCC
TTTCAGTCAAGAATTAACTG
CAACATGTGAGAACGAGCTG
CGATAGCCAACTTGTATTAC
CTTCACTCAAGACTTAACTG
AGCGGACAGGCGTTGCGTAC
AGGGATTTCAAATGTGGACG
GTGCTGGGTCGAACCATCGG
CCACGTTCTGAATCTAGCCT
AAAGCGGAGACCTGGCACCT
GCTCAAATAAGAGGCAAATA
GGCCTGCAGACTTATTGCAT
GTCCCATGGTACATGCGAGC
ATTAGTGGTACCTACATTAT
CGATTGCGAACTTGTGTGAC
AACGCCCGGTTGCGTCACTT
CTACGAGGTCGACTCCCGAA
TACTGCTACCATGCAATACC
CCGAGAACAGGTGAATCATT
TCAGAACAAATGCGAGATAA
TTCCTTCCTAGAGTGCTGTG
GGCTCGCGTACGTAATGCAT
CTCCCCGCCACTGTGTCGTA
ATGTGCATTCTAATGGCAAC
CGATAGCCAAGTTGTGTGAT
TTCCTCGAGCGTCAAACCGG
CAGAGCGCGATGTCGATAGT
ACAGCGAAAGTGTACCCCGA
GCTGAAACAAAAGTCAAATA
TCACGCAGTACATGTAAAGG
GACTTACTACTGAATATCAC
CTATGAGGTTCTCACATAAC
ATACAGGTAAGAAGGATATC
CAACATGTGAGAACGAGATG
ACAGCGAAAGTGTGCCCGAA
ACCGATGCCAAAGGGGAGTA
CTGCCCGCCACTGTGTCGAA
CTACGTTGGCTCATGTGGTA
CTGCCCGCCATTGTGTCGTC
ACTCAAATATAAGTCAAATA
CTTCAATCAAGACTTAACAG
CGATAGCCAACATCTGTGAC
CAGGGATGTGTTCCGCGAGG
TTTTGGCGGTGTTCGTACTC
AAGCTTCACTAGTATACGCA
CAGCTATGAGGTCATGATGC
TTTTGGGTGTGTCCGAACTC
TTCGTTCCTAGAGATCTTTG
ACCCGGAGTACATGTAAAGG
AGAGTTTACATCTTGACCTA
CCATATAGTGCGGTAAAGGT
CTACGAGATCGACTCCGAAA
AGGGATATAAAATGCGGACG
CTCGTGATGAAGCCTCCAAT
ATGAAAAGTCTATGCTACAG
TTACACGAAATAATCCCTTA
AGCGCGGCCGTACGCTTTTC
CTCGTGATCAAGCCTTCCCA
ACGAAAAGTCAATGCTACAG
GACCTACGACAGATTTTCAC
GTGTTGGGTCCATCCTTCGG
GCTCCAATAAAAGTCCAATA
GGCTTGCAGCCGTATAGCAT
TAATTAGGGTTGCCGCATCC
TTCTACATCTGCTCGCGTTG
ATAAATCAATGTCATACATC
GTCCCATGGTACAGGCGAGC
CTGCGTTGGCTCGTATAGTA
GCTCAAATAACAGTCAAATC
AGTTCTGGTACCTACTTTAT
CGTTAAAAAGGGCCCGTGAT
ACGCTGTCTCGTCCGGTCGT
GCCGATGCCAAAGGGGATAA
TTACACGATATAATGCCTCC
CGGAGTTCAGGTGAATCATT
CTACGACATCGACTCCAGAA
TGGTCTTTCCTCCCGGGGCG
GGCTTGCAGACGTATTGGAG
TTTCAATCAAGGCTTAATTG
TACTGGTGCCATGCAATTCC
ATCTACATTACCTCTAAGCG
TTACTGCCTAGAGATCTGTG
GTCCGATGATACACGCGACC
CTAGATACGTTGGTAGCCCG
CGACGGCCAACTTGTGTGAC
ACACAGCTAAGAAGGATATA
ACCGATGCCAAAGGGGACAA
GGTGCAGGCGAGTTTCTAGC
GACCTGCTACAGAATTTCAA
CGGGCCCGGTTATGGGAGTG
CACTGGTTGTGAGTCGCGTG
AGGGATGTAAAATGCGGACT
ACAGCGAGAGTGTGCCAGGA
ATCCTTACCTAGTTTACGTA
ACAGCTAAAGTGTCCCCGGA
GACCTACTAGAGAATTACAC
TATCGAAAACACGGCCCTGC
CGATAGCCAACTTGTATGAA
CAACAGGTGATAACGAGCTG
CGCCTGAGTTTACCAACGGG
GGTCCAGCCCCGTTTCTAGC
GGGGCAATGTACGCTCTCGC
CTATGAGATCGACGCCGGAA
TACTGCTGCCGCGCAAATCC
CTACGAGATCGCCTCCGGAA
CGACCCTGGTTATGGGAGAG
AGCTGATAGGCGTAGCGAAC
TACGGCAATGAGATCCCATT
GGTGCAGCACAGTTTCTCGC
CACTCGCTGTGCGTCTCGTG
ATACGTTGGCTCGTGGAGTA
GTCCACACGCTTGATAGTAC
TACTGCTGCCACGCAACTCC
AAGCTTCACTTGTCTACGTA
TGATCTGGAGTAATTGCTAT
TTTCTTCCTAGAGAGCTGTG
GCTCAAATCAAAGTCCAATA
TAAGCGGAGACCTGTCACAT
CGATAGCAAACTTGTGAGAC
CGATAGCCTACTCGTGTGAC
TCACGGAGCACATGTAAAGG
ACCTTAATCGTTTGCTCAGT
CGATAGCCCAATCGTGTGAC
TTTCAATCAGGACTTAACTA
CTACGTTCGCTCGTGTAATA
ACCGAGGGGTCGCGTCACTT
ACGTGCATTCCAATGGCCAC
TTCCTTCTTAGAGATCTGTC
TTTCAAGTAAGACTTAACTG
TTCTAGATCTACTCGCGTTG
TTGAGTGCTGCTCAGAAAGC
AGTGCAGCCCAGTTTCAAGC
ATAAATCAATGACGCACATG
TTCGTGCTGAAGCCTCCCCA
GACCTACTACTGAATTTAAC
AGCGGACAGGCGATGCGCAC
CAGCCCCGGTTATGGAAGAG
CTACGTTCGGACCCTCTCCT
ATATGTGGTACCTGCTTTAT
TGAACTTAAGTAATCGCTAT
CCTTTATGTCCACCTCGGTG
GAGATCTATGACCGTGAGTC
TACTGCTGCCACGCAATTCT
ACCTTAATCGATTGCTCTTC
GACAGACCGAGTTGTTATGG
CTCGTTATCAAGCCTCCCCA
TTACACCAAATAATGCCTCA
TAGCTTCAGCTATATAGGAA
GTGCAGACGCCTAATAGTAC
CGGTAGCCACCTTGTGTGAC
AACGCACAGCCGGAGCGAAC
CACTGGCTGTGAGTCGCGGG
ATTTGTGGTACCTACGCTAT
CACTGGCTGTTAGTCGCGTG
CTTCGATCAACACTTAAATG
GGCTCGCGGACGTAATGCAT
TAATGCGATTCCCGGCAGGG
TCGAGCGCTGCTCGGAACGC
CGATAGCCAACTTATGTGTC
AAAGGGGAGACCTGTCACCT
CTCTGTATCTGCTCGCTTTG
CGATAGCCTACTTGGGTGAC
TCGTGTGGCATTAAAAGTTC
ACAGATATGTATGGAGTAGC
GCAGTACAAATGCTAGTTAA
TGAGCCCTTGTAGCGCGTCC
GAATTGAAGTTTTAGAATTC
TTCCTTCCTAGCGATCTGTG
GGAGTATACATGTTGACCTA
TTACCATGGTACACGCGACC
CGATACCCAACTGGTGTGAC
CGATAACCAACTTTTGTGAA
CTCGTGATGAAGCCCACCCA
TTCTGCCCTACCTCTAAGCG
GTAGTTTACATGTTGACCTA
AGCGCGGTGCCACGCTTTTC
CACTGGCTGTGAGTCGCGTT
ACTAGTAACCAGCGGGGAAG
CGGAGTACAGGTACATCATT
CTCGTGATAAAGACTCCCCA
ACAGAACAAAAGCTAGATAA
CTATCAGGTTCTCACATTCC
TATCTGCAGCTATATACGGA
ACGGCGCGGTTGCGTCAATT
AAGCTTAACTCGTTTACGTA
CTAAGTTCGGAATCTATCCT
AAAGCTAAAGTGTGCCCGGA
AGCGCGGTCCTCAGCTTTTC
GACCTACTTCAGAATTTCAT
CGGCGCCGGTTATGGGCGAG
GGTGCAGTCCAGGTTCTAGC
TTTAAATCAAGACTTCACTG
TTCTAGATCTGCGCGCGTTG
ATACGTTGCCTCGTGTAGTA
TTCCGGATGACATGTATAGG
TACTGCTGCCACGCAATTAC
CACTGGCTGTGTGTCGCGTG
CTACGAGTTCGTCTCCGGAA
CACTCGCTGTGATTCGCGTG
GGCTTGCAGACGTCCTGCAT
AAATGCTTCCACGCAAGTCC
ACTACTCACTAGCGGGCACG
CTATATGCGTTGGCAGCCTG
GCAGGACAAATGCTAGATTA
GCAGAACAAATTCTAAATAA
ATAAATTAATGACGCACATC
GTCGTATGGTACACGCGACC
GTACGACATCGACTCCGGAA
ACAGCTAAAGTGTGCCCGTG
GGCCTACTACAGAAGTTCAC
AGATTTTAAGTAATCGATAT
AGCGGACAGGCGTAGAGAGC
ACAGCGAAAGTGTGCCCGGT
TTACACGAAAGAATGCCTCC
TTCCGGAGTACATGTAAACG
ACGGCGAAAGTGTGCCCGGA
CGGAGTACAGGTGAATAATT
GTGTTGGGTTCACCCATCGG
TGACCCCATACTCATCAGGC
CTACGTTGGCTCGTTTAGTT
GTGTTGGGTCTAATCATCGG
ACCGCGCCGTTGCATCACTT
AGCGGACAGGCGTAGCGACC
ACGAATCACCAGCGGGGACG
GTTCCATGGTACACGCAACC
GCTCAAATAAAGGTCAAAGA
CTACGCTGGCTAGTGTAGTA
CCAGAACCAATGCTAGATAA
CTACCTTGGCGCGTGTAGTA
AAGCTTCACTGGTTTCCGTA
TACTTCTGCCATGCAATTCC
ACGGATGTAAAGTGTGGACG
TCGTGTGCGATTATAGATTC
CAACGTATAATAACGAGCTG
AATCTTCACTAGCTTACGTA
AGCGCACAGGCCTAGCGAAC
TACTGCTGACACGCAATTCC
CTCGTGAAGAAGACTCCCCA
AGCGCGGTACCACGCTTTTC
ATTGGTGGTACCTACTGCCT
AAGCTTCATTGATTTACGTA
TTTCAATGAAGACTTAATTG
ACCGCGCGGTTGCGTCAATC
TTTTAATCAAGACTTAACGG
CCTTTATGTCCACGCCGGTA
AAAGCGGAGACCTGTCAACT
TTCTAGATCTGCTCGCGTAG
ACGGGCGCGATGTCCATAGT
CGATAGACACCTTGTGTGAC
CTACCTTGGCTCATGTAGTA
TTGAGCGCTGCTCACAATGC
TGAGCCCTTGTACCGCGTCC
ATACAGCAAAGAAGGATATA
ACCGGTGCCAAAGGGGATTA
CAACATACAATAACGAGCTG
CGATAGCCAACTTGTGGGGC
TTGAGCGCTGCTCAGGATGC
GGAGTTTACATGTTGACTTA
GTCCCATGTTGAAAAACGTC
ACTACTCACCAGCGGGGTCA
CTCCGAGATCTACTCCGGAA
AGATCTTAAGTAACCGATAT
ACTACTCACCAGGCGGGACG
TATCTGCAGCTATATAGGGG
TTACGTTCGGAATCTATCCT
TTTTGCGTGTGTTCGAACTC
TTTTGGGTGTGTTCCAACTC
CAATAGCCTACTTGTGTGAC
GTCCGGAGTACATGTAAAGG
CAATGAGGTTTTCACATACC
CGATACGCAACTTGTGTGAC
TTCCTTCATCGAGATCTGTG
AGCGCGGTGCTACGCTTGTC
CGATAGCCAACTTGTCTGAT
GCTCAAATACAAGTCAAATG
ACAAATCAATGACGTACAGC
TTTAGCGTTGCTCAGAACGC
CTACCTTCGGAATCTATCCT
ATACAGCTAAGAGGGATATC
ATAAGTCAATGACGTACACC
GGGTTGCAGAAGTGTTGCAT
GTCTGACCGAATCGTTATGG
ATAAATCAAACACGTACATC
ATCCAGCTAAGAAGGATATC
AATGCGGAGACCAGTCACCT
CAATACGTAATAACGAGCTG
GTCTAGAACGGGGAAGCCAT
GCAGAACAAATTCTACATAA
TTCTGCCTTACCTCTAAGCG
GAAGAACAACTGCTGGATAA
GGAGTTTACATGTTGTCCTA
GACTGCTGCCACGCAATTCC
GCAGAACAAATTTTAGATAA
AGCGTACAGGCGTAGCGAAC
GTCTGGCCGAGTTGTTATGG
TTCCAGATCTGCTCGCGTTG
CTATGAGGTTCTGACATACC
TAATGCGGTTCCGGGCAGGG
CAACATGTGATAACGAGTTG
GGAGATGCGAACTGGCCCAG
TAATAGGTGGCATAGGTGCA
CTCGTCATGAATCCTCGCCA
GGCGTGCAGACATATTGCAT
AAGCTTCACTAGTTGACGTT
CCATAGCCAACTTGAGTGAC
CTGGTGATGAAGACTCCCCA
ATGAGCGCTAAGTCCATAGT
GTGGTGGGTTCAACCATCGG
CAAGGATCTGTTCCGCGAGG
ACTACGCACCAGCGGGGATG
TTGCAATCATGACTTAATTG
TATCTGCAGCTTGATAGGAA
CAGATATCAGATCATGATGC
ACCTCGCGGTTGTGTCACTT
AGGTGCATTCCAATGGCCTC
GCGGGACAAATGCTAGATAA
GGCTTGCACACGTATCGCAT
GGAGATGTGAACTTGGCCAG
TTCAGGAACGGGGAAGCCAT
GCTCAAATCAAAATCAAATA
ACAGGTAAAGTATGCCTGGA
GAGGATGTAAAATGTGGACG
ACTACTCACCAGCGGGCACC
CGATTGCCAACTTGAGTGAC
GAACTACTACAGAATATCAC
GGCTTGCAGATGTATTCCAT
CCTACTCACCAACGGGGACG
CATTAAAAAGGGCCCGTGGT
ACTACTCACCAACGGGGGCG
TATCTGCATCTATATAGGAA
TTTCTGCAGCTATATAGGGA
TACTGCTCCCATGCAATTCC
TTTCAATCAAGACGTAATTG
CAACATATAATAACGATCCG
TTGAGCAATGCTCAGACCGC
GTGTTGGCTCCAAACATCGG
CGGGCAGGAGCGCTCGATGG
TACCTGCAGCTATATAGGAA
CAACATATAACAACGAGCTG
TTTCAGTCAGGACTTAACTG
TCTACTCACGAGCGGGGACG
TATCTGCAGCTAGATAGGGA
GCATCTAAAGTGTGCCCGGA
CAATAGCCAACTCGTGTGAC
TTCCTTCATAGCGATCTGTG
TTTCAGTCAAGACTTAATTG
CGCGTGATGAAGACTCCCCA
CCGAGTACAGGTGAATCATT
CACTGGCTGTGAGTTGCGTG
TCCCGGAGTACATGCAAACG
CTACTTTGGCTCGTGAAGTA
CAACATATTATAACGAGCTG
GCACAACAAATGCTAGATAC
AGATCCAAAGTAATCGCTAT
TTTTGGGTGTGATCGAACTC
GCTCATATCAAAGTCATATA
GGAGATGTGAACGTGCCCAG
GTCAGGAACGGGGAAGCAAT
TGAGCCCTTGTAACACATCC
CAGTTCTCAGTTCATGATGC
AGATCTTAAGTAATCGACAT
ATACGAGATCGACTCCGGAA
GTGTTGGATCTAACCAACGG
ATTGTCATGCAAACTCTCAC
ACTAGTCACCAGCGGGTACG
CAACATGTGATAACGCGCTG
GCAGTACAACTGCTAGATAA
GCTCAAATTAAAGTCGAATA
GCAGAACAGATGCTAGTTAA
ATACCATGGTACACGCGACC
TTGAGCTCTGCCCAGAACGC
GTGTTGGGTCCATTCATCGG
CGATAGCCAAATTGTGCGAC
ACCGATGCCCAAGGGGATTA
CGGAGTACAGGTGAATTATT
CGATAGTCAACTTGTGAGAC
AAGCTTCACTTGATTACGTA
GTCGACTCGCCTAATAGTAC
CACTCACTGTGAGTCGCGTG
TACTGGTGCCACGCAATTCC
CAACATAGAACAACGAGCTG
CAGCTATCACGTCATGATGC
CGGCCCGTTTTATGGGAGAG
GTCTAACCGAGTTGTTATGG
CTACGGGATCGACTCCGGAA
CGATAGCCAACTTGTGATAC
ATTGTCATGCAATCGCTCAC
ATAAATCAAGGACGTATATC
CGGTGCATTCCACTGGCAAC
CGATAGCCAACATGAGTGAC
GTGTTGGGTTCAACCACCGG
CGGCCTCGGTTACGGGAGAG
GGCTTGCATACGTATTCCAT
AACCTACTACAGAATCTCAC
CCTTTATGGCCACCCCGGTG
GGTGCTGCCCAGTTTGTAGC
ATAAATCGATGACGTACAAC
AAAGCGGAGACGTGTCCCCT
CAAGGAGGTTTTCACATACC
AAGCTATCAGTTCATGATGC
TTTCAAGCAAGACTTAATTG
ATGAGCGCTGCACAGAATGC
ACTCCTGCACGTTGTCCCTG
GAGATCTAAGACTATGAGTC
GCCCACACGGCGAATAGTAC
ACCTTAATCGATTTATCTGT
CGATACCCAACTTGTGCGAC
ACCTTAATAGTTTGCTCTGT
CGGCCCCGGCTAAGGGAGAG
GACCTACTACAGGATTTAAC
GCTCTAGTAAAAGTCAAATA
ATTGTCATGCAATCTCTCGC
CTGCATCATTGGTACGTCTC
AGAGATGTAGAATGTGGGCG
CGATAGCCAACCTGTGTGAT
GCGCTGGGTCCAACCATCGG
TCAGGACAAATGCTAGATAG
AAGAGCGCGATGTCGAAAGT
AAAAGCGCGATGTCGATTGT
AAAGCGAAAGTGTGCCCGGA
TTTCAATCAAGACTTTACCG
ACCGCGAGGTTGCCTCACTT
AGATCTTAACTAATCGATAT
TCGTGTGCGTTTAAACGTTC
ATAGAACAAATGCTAGATAA
TTCTATATCTCCTCGCGTTG
GCAGGTTGTACGATGGGTAT
GGGTTGCAGACGTATTGTAT
CAGCTATCAGTTCATGAAGC
CAACGTGTGATAACGAGCTG
CTACGTTCGGCATCTATCCT
GCAGCACAAATGCTAGATAC
CAAGGATGTGTTCCGCCAGG
CGGCCCCGGTTGTGCGAGAG
TTTCAATCAAGACTGAATTG
CAAAGATGTGTTCCGCGAGG
ACCCTTCAAACATTGGAGGG
TATATGCAGCTATGTAGGAA
CTAGATGCGTCGGCAGCCAG
ACAGCTAATGTGTGCCCGGA
CTCGTGATGAAGAATCCCCA
GGCTTTCAGGCGTATTGCAT
ATACGACATCGACTCCGGAA
GGAGAACAAATGCTAGAAAA
CTGCCCGCCACTGTGTAGTA
TTCCTTCATAGAGTTCTGTG
CTACGTTCGGAATCTATTCT
TTATACGAAATAATGCCTCA
GGCTAGCAGACGTATTACAT
ATGGATGTAAAATGCGGACG
GGGTTGGGTCTAACCATCGG
GTCCAATGGTACACGCCACC
ACCGCGGTCCTACGCTTTTA
CAGCTATCAGTTCATCATGC
TCGAGTGCGATTATAAGTTC
ATGGATGTAAAATGTGGTCG
TACGGCTGCCATGCAATTCC
CTACGATGACTCGTGTAGTA
CAAAGAGTTCGTAAACTGGC
TATCTGGAGCTATATAGGGA
GAGATCTAAAACCGGGAGTC
GGTGCAGCCCAGTTTCGGGC
GTCAGGAACTGGGAAGCCAT
ATAAATCTTTGACGTACATC
TCTTGTGCCATTAAAAGTTC
CAACAAGTAATAGCGAGCTG
ACATCTAAAGTGTGCCCGGT
ATTGTCATGAACTCTCTCAC
CGATTGCCAACTTGTGAGAC
ATATGCATTACCTCTGAGCG
GCAGGACAAATGCTTGATAA
CGCCTGAGTTTATCAACCGC
GTCAGGATCGGGGAAGCCAT
CAACATATAATAATGAGCTG
CGACTCTTCTCAGAGACCAT
AACCTACTACAGAGTTTTAC
ATTGCCATGAAATCTCTCAC
ATCCTTCCTAGAGCTCTGTG
GGACATGCGAACTTGCCCAG
GACATCTAAGACCGTGAGTC
AGATATGAAGTAATCGCTAT
TTTTGGGTGTGTACGAACTC
GCAGAACAAATGCTCGATAT
TTGCAATCAAAACTTAACTG
ACCGATGCCAAAGGGGATAA
CGATAGTCAACATGTGTGAC
CGACAGCCAACTTGTGGGAC
GTGTAGGGACCAACCATCGG
TTCTATATCAGCTCGGGTTG
AACTGGCTGTGAGTCGCGCG
AAGCTTCATTATTTTACGTA
ATACAGCTTAGAAGGATATC
GGATCCTAAGTAATCGCTAT
ACATCTTAAGTAATCGCTAG
ACTACGCACCATCGGGGACG
AACGGACAGGAGTAGCGAAC
CTATGAGGTTTTCACCTACC
GTTAGACCGAGTTGTTATGG
CGGAGTACAGGTAAATCGTT
GACGTAGTACAGATTTTCAC
ACGGTGATGAAGCCTCACCA
CGAGAGCCAACTCGTGTGAC
GTGTTGGGTATAGCCATCGG
CCGCCCCGATTATGGGAGAG
CTAGATGCGTTCGCAGCCCC
GTACGTTGGCTCGTTTAGTA
TCGCGTGCGATTAAAAGTTC
TTCCGGAGAACATGTAAAGG
GGAGAACATATGCTAGATAA
AGCGGAGAGGCGTTGCGAAC
GGCCTGCAGACGCATTGCAT
CAGCCCTGGTTATGGGAGAG
GCAGGACAAATGCTAGTTAG
TGAGTCCTTGTAACCCGACC
ATAAATCAATGACTTTCATC
CTACACGTAATTACGAGCTG
GGCCACAAGTTTTCCTCATG
TTTCCATCAAGACTTAACGG
CTACGTTCGCACTCTATCCT
CTACGTTTGCTCGTCTAGTA
ACTACTCACCGGGGGGGACG
CGATAGCCAACTCGTGTGAT
AGGTCTTAAGTAATCGATAT
TACTGCTGCCATGCTATTCC
GGCTTGCACACGTATTGCGT
CTCGTGATGAACCCCCCCCA
ACAGGCAAAGTATGCCCGGA
TCATGTGTGATTAAAAGTTC
GTCGGACCGAGTTGTTAGGG
AGCGGACAGGCGTAGCGAGC
ATAGATGCGGTGGCAGCCCG
GTGTTGCGTCCAACTATCGG
TTTCAATCAAGACGTAACTA
GCAGACCAAATGGTAGATAA
TCGTGTGCGCTTAAAAGTTC
GCTGAAATAAAATTGAAATA
TTGAGCGCCGCGCAGAACGC
GCAGAACAAAATCTAGATAA
GGAGATGCGAACTTGCACAG
CAACATATAGTAGCGAGCTG
CATACGCTATTGATTGTGAC
GAAATCTAAGACCGTGAGTC
CAGCTATCAGGTCATGCTGC
ATATGCATTACCTCTAAGCG
CAACATATACTAACGAGCTG
CTACGTTGGCACATGTAGTA
TTTCAAACAAGACTTAAATG
TGTCTGCAGCTATATAGGGA
TTCCTTCCTAGAGGTCTATG
AGCGGACAGTCGTAGGGAAC
AGGTGCATTCGAATGGCAAA
TACTGCTCCCATGCAATTCA
GGCTTGCAGGCGGATTGCAT
AAGTGCATTCCAATGGCAAA
CAGCTATCAGGTCATGAAGC
CCATATAGAGCGGTACAGGT
TGATAGCGAACTTGTGTGAC
ACCGATGCCAAAGGGGACTA
GCAGGACAAATGCTAAATAA
AGCGCGGGCCTACGCTTATC
AACAGCGCGATGTCGATAGT
AACGAAGCTTAAACGTGACG
CACCTGAGTTTATCAATCGC
CGTAGTACAGCTGAATCATT
GTCCGATGGTACAGGCGACC
TTGAAAAGTCAATGCTACAG
CGATAGCCAACTGGTGGGAC
CTACTTTCGGAATCTATCCT
CTGCGAGATCGACTCCCGAA
CAAGGATGTGTTCCGCGATG
AAGCTTCACTTGTTTAGGTA
CAGTAAAAAGGGCCCGTGTT
ATCCGGAGTACATGTAAAGG
GATCGTTAGGGGGTCCTCTA
CATCTATCAGGTCATGATGC
GTCAGGAACGAGGAAGCCAT
TTCCTTCATAGAGATGTGTG
ATACAGCTAAGAAGGATAGA
CTAAGTCAATGACGTACATC
AGGGATGTAAAATAGGGACG
AAGCTTCACTAATTTACGTC
TATGGTAAATACGGCCCTGC
ATACTGCTAAGAAGGATATA
GTGCTAGGTCCAACCATCGG
CGGAGTAGAGGTAAATCATT
ACCGTTGCCAAAGGGGATTA
ATAAATCAATTACGTATATC
AGCGTACAGGCGTAGCGCAC
TTTCAATCACGACTTAACAG
GCTCAATTAAATGTCAAATA
TTCTGGGAGTGTTCGAACTC
TATGGTAACCACGGCCCTGC
CTACGACAACGACTCCGGAG
TCCTATATCTGCTCACGTTG
CACTCGCTGTGAGTCGCGGG
CGGAGTGCAGGTGAATCATT
ATAAATTAATGATGTACATC
TCCCGGAGTACATGTAAACG
CCATATAGAGCCGTAAATGT
TTTTGGGTGTTTTCGAACTC
ATGAAAAGGCAATCCTACAG
TTTCATTCAAGACTTAACTA
CGGAGTACAGGTGGATCATT
AAGAGCGCGATGTTCAGAGT
TCATCTAAAGTGTGCCCGGA
TGGAGTACAGGTGAATCATT
ATCTGCATTAACTCTAAGCG
GCTCACACAAAAGTCAAATA
GTGTTGGGTTCAACCATAGG
AGCCTGGTGCTACGCTTTTC
GACGTGACCTACTGCTGGGT
ACAGCTAAAGTGTGCCTGGA
GGAGAGGCGAACTTGCCCAG
CACTGCAGCCATGCAACTCC
CACTGGCTGTGAATCGCGTG
CTCTTGATGAATCCTCCCCA
GTCCACACGCCAAATAGTAG
ATTGTCATACAATCTCTCAC
GGTTCAGCCCAGTTTCTAGA
GACATACTACAGAATTGGAC
AAGCTTAACTAGTTCACGTA
ATACAGCTAAGACGGAAATA
CGATAGCCGCCTTGTGTGAC
CTCGTGTTGAAGCCTCCCGA
ATGAGAAGTCAATGCTACAG
GTCAGGAATGGGGAAGCCAT
CGGAGTACACGTGAATCATT
CAGCTATCAGTTCATTATGG
ATTGGTGGTACCTACTTAAT
GGTGCAGCCCAGTTTCTTGA
AGACGCATTCCAATGGCAAC
GCTCAAATAAAAGTCTGATA
TTCCGGAGTACAAGTAAAGG
TACTGCAGCCATGCAATTCC
ATTGTCATGCAATCTCTCTC
GGCTTGCAAATGTATTGCAT
ATTACTCTCCAGCGGGGACG
CTAGTGATGAAGCCTCCACA
GTGTTGGATCCAACAATCGG
TTCCTTCCTAGAGATATGTA
ACTACCTACCAGCGGGGACG
CTCATGATGAAGCTTCACCA
TCTTGCCGTCATGGGCAGGT
GCTCAAATCAAAGTCACTTC
GGTGCAGCCCATTTTCTGGC
CGGAGTACAGGTGCATCATT
GAGATTTAAGACCGTGAGTC
AAGCTTCACTAGGTTACGTC
GGAGATGCGAACTTGCCCCG
CTCGTGCGGAAGCCTCCCCA
ATAAATCAATCACGTAAATC
TTGAGGGCTGCTCAGGACGC
GTCAGGAACGGGGAAGTCAT
CAACACATAATAACGAGCTG
CAACAGGTAAAAACGAGCTG
GATCTGCAGCTCTATAGGAA
CGACATGTACTAACGAGCTG
AGGGATGTAAAATGAGGGCG
GCAGAGCAAATGCTAGAAAA
CTCCGACATCGACTCCGGAA
CGGTCCCGGTTATGAGAGAG
CAAGTATGTGTTCCGCGAGG
GACGTGACCTAGTGCTGGGT
CCCTTATGTCGACCCCGGTG
GGATAGCCAACTTGTGTGAA
GTCTGCCCGAGTTGTTATGT
GCCTGTCTGCACTCTAGGAG
AGGGATCTAGAATGTGGACG
CTACGACATCGACTCCGGTA
CGTCCCCGGGTATGGGAGAG
AGCGGCCAGGCGTAGCGAAC
AGGTGCATTCCAATTGCAGC
CAGCATATAATAACGAGCTG
GCAGAACAAATCCTAGACAA
CAACATATAATAACGAGATG
ATCCTTCACTGGTTTACGTA
GGCGTGCGGACGTAATGCAT
GGCTTGCAGAAGTATTGCCT
CAGCTATCAGTTCATGTTGC
TGACCCCAGACTGAGCAGGC
TTCCAGAGTACACGTAAGGG
TTCCAGATCTGCTCGGGTTG
AGCGGACAGGCGTTGAGAAC
ACTACGCACGAGCGGGGACG
GGCTTGCAGACCCATTGCAT
CCGCTATCAGGTCATGATGC
CGCCTGAGATTATCAACCGG
TAGATCTAAGACCGTGAGTC
CACTGGCTGTGACTCGCGAG
CTGCCCGGGTTATGGGAGAG
ACTTCGCACCAGCGGGGACG
GTGCTGGGTCCACCCATCGG
ATAAATTAATGGCGCACATC
CTACGACATCGACTCAGGAA
GTCAGGAACGGGAAAGCCAT
CTGGGAATTATGCCGACGAG
AGATCTTAAGAGATCGCTAT
CGGCCCCGTTTATGGGAGAA
TAATGCGATTCCGGGCTGGG
ATTGCGGAGACCTGTCACCT
AGCATGGTCCTACGCTTTTC
TGAGTTTACATGTTGACCTA
CCCTTGCAGACGTATTGCAT
ACAGCGAAAGTGTGCCCGTA
AACTGGCTGTGAGTCGCGGG
ATCCAGACGCCTAATAGTAC
CGGTTGCCAACTTGTGTGAC
GTCCTACTACAGTATTTCAC
CATGAAAAAGGGCCCGTGTT
CTCGTGATGAAGACTCGCCA
CTACGTTCGGAACCTACCCT
ATCTGCATCACCTCTAAGCG
TAGAGCGCTGCTCAGATCGC
AGATCGTAAGTAATGGCTAT
AGCTCGGTCCTACGCTTTAC
ACCGAAGCCAAAGGGGATTA
GGAGATGAGAACTTGCCCAG
GGGCTACTACAGAATTTCAC
CTGGCCGCCACTGTGTCGTA
AAAAATCAATGATGTACATC
CAGCCCCGGTTATGCGAGAG
TGCTTGCAGTCGTATGGCAT
GAGGACTAACCTCGAGTGGC
AGGGATGTAAAATGTGGGCC
GACGTGACCTAATGCTGGCT
TTACCCGAAATAATGCCTTA
GACGTGACCTAATTCTGGGT
TTCTGCATTACCCCTAAGCG
CTACGGCATCGACTCCGGAA
TGAGCCCTTGTAACGCGCCC
TCGCCACCTGGTCGTCGCAG
GGAGATTCGAACTTGCCCAG
ATTTGTTGTAACTGCTTTAT
AGGGATGTAAAATGCGGACC
ACTACGCACCAGCGGCGACG
GTCCCATGGTACATACGACC
GTGTTGGGTCTATCCATCGG
GCTGCAGCCCAGTTTCAAGG
GCAGAAGAAATGCTGGATAA
CGATAGCCAACGTGTGCGAC
TAATGCGATTCCGGGCAGAG
ACTACGCACCAGCGGGCACG
CTACGAGATCGACTCCCGAC
AGGTGCATTCCAATGGGAAA
TATCTCCAGCTATATAGGGA
TTTTAGTGGTAGTCTACGAC
GGAGTTTACATGTTGAACTA
GCAGAACAAATGTGAGATAA
CTTGTGATGAAGCCTACCCA
ACGGCGGGGTTGCGTCACTT
GTGTTGGGCCCAAACTTCCG
CTACGGTGGCTGGTGTAGTA
CATCAATCAAGACTTAACTG
GGTGCAGCCCAGTTTCTATA
TTACACGAAATAATCCCTCA
CGCTTGAGTTTATCATCCGG
TTCCGGAGTACATGTAAAGT
CGATAGCCAACTTATGTAAC
TGAGCCCCTGTAACGCGTCC
ACAGCTAAATTGTACCCGGA
CGGAGGACAGGTAAATCATT
GTGTTGGGTCTAACCGTCGG
CAAGATATAATAACGAACTG
GACGTGACGTAATGCTGGGT
GGAGCCCTTGTAACGCGTCC
CAACATATTATAACGAGCCG
CAACAAATAATAACGAGCTG
CGATTGCCAACTCGTGTGAC
TATGGTAAACACGGCCCAGC
TTCCGGAATACATGTAAAGG
GAGATGAGTATAACCATCGG
AAAGGGGGGACCTGTCACCT
GGTGATGTGAACTTGCCCAG
TGACCCCATACTCTTCAGCC
CCGCTTTAAAGTATTAGGCA
GTCAGGAACGGGGAAGCCAA
AGGTGCCTTCCAATGGCCAC
TATCTGCAGCTGTATAGGGA
GAAATACTACAGAATTTCAC
ACCTTGATCGATAGCTCTGT
AGGGATGTAATATGTGGACT
TTTCAATCAAGACTTGATTG
CGCCTGAGTTAATCAACCGG
TAGCTTCTCCCACGGGTAAC
GGAGATGCGAACTTACCCAG
TTTCAGTCAAGACTTAAATG
GCCGTAATCGATTGCTCTGT
AGGTATATTCCAATGGCAAC
GAACTACTACAGAATTTGAC
CTACGTTGGCACGTTTAGTA
GGAGATGCGAACTTGCCGAG
ATTACTCACAAGCGGGGACG
AAGCTTCATTAGTTTACGTT
AGATCTGAAGTAATGGCTAT
GGAGAGCCAACTTGTGTGAC
TCATAGCCAACTTGTGTGAC
TTACGCGAAATAATGCCTCA
GTGTGGTGTCCAACCATCGG
CAACTATCAGTTCATTATGC
ACATCTAAAGTGTACCCGGA
ATGAAAAGTCAATCCGACAG
CGATTACTTAACGCGAGCTA
CCCTTATGTCCACCCCGGGG
ATGAAAAGTAAATGCTACAG
TCGAGTGCGATTATGAGTTC
CGATAGCCACCTTGTATGAC
CGCCTGAGTTTATCAACCGA
AGCGCTGCCCTACGCTTGTC
TGATCTTAAGTAATCACTAT
CGAGAGCCAATTTGTGTGAC
CAAAACTCCACAGGGCCGGC
GCAGAGCAGATGCCAGATAA
CGCCTGAGTCTATCAACGGG
CTACTATGGCTCGTGTAGTA
GTAGAACAAATGCCAGATAA
GTCTAGATCTGCTCGCGTTG
GTCCCATGGGACACGCGACG
CAGCTATAAGTCCATGATGC
GGTGGAGCCCAGTTTCTCGC
CGGAGTACGGGTGAATCACT
TACTGCTGCCATGCAAATCC
GCAAAACAAATTCTAGATAA
GGCTTGCAAAAGTATTGCAT
TACTGCTGCCACGAAATTGC
GAACTACTACAGACTTTCAC
TGACTCCATACTGATCAGTC
AAGCTTCACTAGTAAACGTA
GACGTGACCTACTGCTGGAT
TGATCTTAAGTAATCGCTCT
AAAGCGGAAACCTGACACCT
TTCCTTTATAGAGATCAGTG
ACATCTTAAGTAGTCGCTAT
CATTAATCTTGGCCGCGCAG
GCCTTGCAGACGTATTGCAC
CGATAGCCACCTCGTGTGAC
TGACTCCATAATGATCAGCC
GCAGGACAAATGCTAAAGAA
TAATGCGATTCCCGGGAGGG
GCAGAACAAAGGCGAGATAA
ATGTCTTAAGTAATCGCTAT
AGGTGCTTTACAATGGCCAC
ATTGTCATGCAAGCTCCCAC
ATCGTGATGAAGCCTCCCCG
CCGTGTGCGATTAATAGTTC
CGCGGACAGGCGTTGCGAAC
TATCTGAAGCTCTATAGGGA
TTCGGCGTCTCCCAAGATCT
ATCTGCATTACCTCAAAGCA
ATACATTTAAGAAGGATATA
TACTGCGGCCATGCAATTCC
TGCTATATCTGCTCGTGTTG
CGAGCCCTTTTAACGCGTCC
CCTTTTTGTTCACCCCGGTG
GACCTACTGCAGATTTTCAC
TTCCTTCATAGAGATCTGAG
CTTGGCCCTACCGGCATATG
CATTGAAAAGGGCCCGTGTT
TTCCATATCTGCTCGCGTCG
GGTGCAGCCCATTTTCTAGA
AGAGCGTAGACCTGTCACCT
TACTGCTGCCTCGCAAATCC
AGATAGCCAACTTATGTGAC
ACTACTCGCTAGCGGGGACG
CAGTTATCAGGTCATGATGC
GGTGCATCCCAGTTTCTAAC
CTGAACGCCATAAAGCACGG
TTCAAATAAAGACTTAACTG
TCGTGATCGCTTAAAAGTTC
CTACAGCTAAGAAGGATATC
AGCTCAGGCATACACGACGG
CCCCGGAGTACATGTAAAGG
TTAAATCCTTGACGTACATC
TTTTAATCAAGACTTAAATG
ACATCTACAGTGTGCCCGGA
ACTACGCACCAGCGGGGACA
GCAGAACAAGTGCTAGAAAA
GTTCACCCGAGATCTATGAA
ATAAATCACTGACGTATATC
CTACGACATGGACTCCGGAA
AGACAGCCAACATGTGTTAC
CGAAAGGCAACTTGTGTGAC
CAACGTTGGCTCGCGTAGTA
AGGCCCCGGTTATCGGAGAG
TACAGTTCCCCGCGTCTTCG
GGAGATGCGAGCTTCCCTAG
ACTACTCACCAGCGTAGACG
GCAGAATAAATGCTAGATGA
CAGCTATAAGTTCATGATGC
ACAGAACTAATGCTAGATAA
TTGAGGGAGCACGCTAAGAG
TATCTGCAGCTATATAGGGC
AACCTACTACAGAGTTACAC
AAGCTTCATTAGTTTGCGTA
AGGGATGTAAAAGGTGTACG
CGGACCCGGTTATGGGAGAT
TATCTGCAGCTATATAGCAG
TTGGCCAAAACCAATTGGTA
AGAGCCCTTGTAACGCCTCC
ACTACTCACCACCGGGCACG
CCGCCCCGGTTAAGGGAGAG
AAAGCGGAGACCTCTAACCT
GCCAGCCTGCCTTGAAATAC
CCATATAGAGCGCTAAAGGT
CGAGCCCTTGTAACCCGTCC
TGACCCCATAATCATCAGCC
AAGCTGCACTATTTTACGTA
GGCCTGCAGGCGTATTGCAT
CGATCTCAAGTAATCGCTAT
CAACGACATCGACTCCGGAA
CGATAACCAGCTTGTGTGAC
GACGCGACCTAATGCTGGAT
GAACTACTACAGAATTTCGC
CATTATAAAGGGCCCGTGTT
CGATAGCCAACTAGTGTGCC
TTATGAGTGTGTTCGAACTC
CAGCTATGTGTTCATGATGC
AGGGAGGTAAAATGCGGACG
ACAGCGATAGTGTACCCGGA
TATTGCTTCCACGCAATTCC
GCGTTATGATATGAAGAGGT
TTGAGCGCGTCTCAGAACGC
AACAACATACCTGACATTTA
ACTTATGCCAAAGGGGATTA
CGATACCTAACTTGTGTGAC
AATGACTCGATACACATAAC
TTTCACTCAAGACTTAACCG
ATAACGTCGTCGGGCCACCA
AGAGGACAGGCGTAGCGCAC
TTCCTTCATGGAGATCGGTG
TCCGCGCGGTTGCATCACTT
TTTCAATCATGTCTTAACTG
TTCCGGAGGACATGTACAGG
TTTTGGGTGTGTTCTTACTC
TACTGCTGCCATTCAATTCC
GTCACGAACGGGGAAGCCAG
CCTTTATGTCCAGCCCGGTG
AGACCCCAGACTGAGCAGCC
TATCGTAGACCGGCACGTAA
TCGTGAGCGATTAATATTTC
CGATGGCCAACTGGTGTGAT
GGCTTGGTGACGTATTGCAT
TTTCCATCAATACTTAACTG
ACTACTCACCAGCGGGAAAG
TAATGCTGCCAATCAATTCC
AAGAGCGCGAAGACCATAGT
GAACTACTACAGAATTTTAC
TGAGCCCTTGTAACGCGTAC
GGCTTTCACACGTATTGCAT
CAAGGATGTGTTTCGCGAGG
CACGAGATGAAGCCTCCCCA
TAATGCGATTCGGGGCAGGG
TGGAGTACAGGTAAATCATT
TTTCAATCCAGACGTGACTG
AAAAATCATTGACGTACATC
CCATATGGAGCGGTAAATGT
ATAAAAAGTCAATCCTACAG
CAACATATAATAACGGGCTG
ACGGAGGTAAAATGTGGACC
ACCGCGCGGTTACGTGACTT
CGATTGCCAACTTGTGTGTC
TTTTGGGCGTGTTCGATCTC
CGCGTGAGTTTATCAACCGG
GAGGTCTAAGACCGTGAGAC
GGAGAACAAATGCGAGATAA
TAAAGCTGCCACGCAATTCC
CTACGAGATCGAATCCGGAA
TACACTAGGTGCCGATCCAT
ATGAAGAGTCAATGCTACAG
AAGAGCGCGCTGTCGATAGT
AAGCTTCACTTGTAGACGTA
AAAGCGGCGACGTGTCACCT
GCAGGACCAATGCTAGATAA
GTCCCATGGTACAGGCGTCC
ACCGCGCGATTGCGTCAATT
ATCACGTCGTTAATTGCAAA
TGAGATGTGAACTTGCCCAG
CAGCTTGACTAGTTTACGTA
CGATATCCAACCTGTGTGAC
CGGCCCCGGATCTGGGAGAG
ATAAAGGTAAGAAGGTTATA
AACTGGCTGTGAGTTGCGTG
ACCTTAACCGATTGCTTTGT
ACCACTCACCACCGGGGACG
CTCCGTTGGCTCGTCTAGTA
GCAGAAGAAATACTAGATAA
ACTAGGCACCAGCGGGGACG
CCCGTGCGGAAGCCTCCCCA
ATACAGCTTAGAAGGATATA
GCAGAATAACAGCTAGATAA
GTACGAGATCGACTCCGGAA
GTGTTGAGTTCAACCATCCG
CTACGTTGGCTCATGGCGTA
TTTCTGTCAAGACTTAACTG
GGTGCAGCCTAGTTTCTAGA
ACATCTGAAGTGTGCCCGGA
TTGAGCGCTGCTCAGATCGC
ATAACTCAACGACGTACATC
CTACGAGAGCGACTCCGGAA
ATATGTGGTACCTACTTTTT
TTGAGAGCCGCTCAGAACGC
CGGTGTACATGTGGATCATT
TGACCCCATACTGAGCAACC
GTATTGCAGACGTATTGCAT
GACCCACTACAGAATTTCGC
TTCTAGATCAGCTCGCGTTG
GTTCCCACGCCTAATAGTAC
TTTCAGTCAAGACTTCACTG
CGAGCCCTTTTAACTCGTCC
CGGCCCCGGTTAGGGGAGAA
AGGGATGTAAAATGTGGGTG
GTCTTGCAGACGTACCGCAT
TCGTGTGCGATTAAAGGTTC
GGACTACTACAGAATTTCAC
AAAAATCAATGACGTACGTC
CGCCTTCGTTTACGTACGTC
AGTGCAGCCCAGTTTCTTGC
CAAATGCGCGATTGCAACGG
AGCGGGCAGGCGTAGCGAAC
AGATAGCCAACTTGTTTGAC
TCGTGAGCGATTAAAAGCTC
TATGGTAGACACGGCCCTTC
GGGATCTAAGACCGTGAGAC
CACTCGCTGTGAGCCGCGTG
TACTGCTGCCATGGAATTCC
CAGTAAGGTCCAGTGGCTTG
AGATCTTAAGTAGTCGATAT
ACAGCTAAAGTCTGCCCGGA
AAGCTTCCCTAGTTTACGTG
TTCTATATCTGCTCGCGAAG
TTTCTATTAAGACTTAACGG
TGAGCCCTAATAACGCGTCC
CAGCTATGCGTTCATAATGC
ATCCCATGGTACACGCGACG
TTACTTCCTAGCGATCTGTG
AACGGACAGGCGTAGCCAAC
CGCCTTAGGTTCTCAACAGG
CGACAGCCAACTTATGGTAC
CTCCTTCCTAGACATCTGTG
TTCCTGCCTAGAGATTTGTG
TTTCAATCACGAATTCACTG
CTTTGTGCTACCTACTTTAA
GGCTTGCAAACATATTGCAA
ATAAAGCAATGACGTACGTC
TATGGGAAACACGGCCCTGC
CATTATATAATGCGCGAAAT
ACTACTTACCAACGGGTACA
GAAAAGTGCTGGTCAGGCAT
CATGGTAAACACGGCCTTGC
CTCCTTCCTAGAGTTCTGTG
AAGAGCGCGATGGCGATTGT
CGGCCCCGGTTATGGCAGAA
TTCTGGAGAACATGTAAAGG
AGGGTTGTAAAATATGGGCG
CTAGATGCGTTGGCGGCCCC
TCGTGTGCGATTAAGGGTTC
ATGAATAGTCAAGGCTACAG
CTCGTGCTGAAGACTCCCCA
TGCACTTTTGTCACAACCTC
GATGCATCCCAGTTTCTAGC
ATCAGGAACGGGCAAGCCAT
AGCGCGGTCCTAAGCCTTTC
ACCGATGCCAAAGGGGAGCA
ATACAGATAAGAAGGATATC
AGAGCCTTGGAAAACGGCCC
GCTCAACTAAATGTCATATA
CCTCGGCCGCTCTACCACTA
CAACATGTACTAACGAGCGG
TTCCACACGCCTAACAGTAC
GTGTTAGCTCTAACCATCGG
TTTTGGCCGTGTTCGAAGTC
CTGCGTTGGCTCGTGTCGTA
TTTCAATCAAGGCTTAACGG
GCTCAAATAAAAGTGAACTA
TTCCGTCATAGAGATCTGTG
AGTTTCGTTCAGTTCGCCGC
ACCGCTGCCAAAGGGGATTA
CTACGCGATCGACTCCGGAC
AAGAGCGCGATATCCATAGA
TATGGTAAATTCGGCCCTGC
GGTGCAGCCCAGTCTCTAGA
TTATTCGAAATAATGCCTCA
CCCGTGGTGAAGCCTCCCCA
ATGGCTAGATGGGACTGAGG
ATGAAAAGTCAATCCTAGAG
TTGTATATCTGCTCGAGTTG
CTACGTTGTCTCGATTCGTA
GGGTTGCAGACGTATTTCAT
TGTGCCCTTGTAACGCCTCC
AGCAATCTGATATCAGGGAC
ACAGCGAAAGTGTGCCGGGA
CAATCGCTGTGAGTCGCGTG
TATCTGAACGCGAACCCTAT
GTTCCATGGTACACTCGACC
AGATCTGAATTAATCGCTAT
TACTGCTACCATGAAATTCC
GCTCAACTAATATTCAAATA
TTTCAATCGACACTTAACTG
TGACCTCAGACTGATCAGCC
TGAGGCCTTGTAACGCGTCC
AGATAGCCAACTTGTCTGAC
CAGCGTCACTAGTTTACGTA
TTACACGAAATAATGCCGCA
TTCCTTACTAGACATCTGTG
TTCCATATCTGATCGCGTTG
CCTACGCCCCAGCGGGGACG
GGAGATTACATGTTGACCGA
TGATCTTAAGTAATTGCTAC
GAGAGCGCGAGGTCCATAGT
TTTCAATCAAGACTTTACAG
AAGCTTCACCGGTTTACGTA
AGGGGTCTAAAATGTGGGCG
GACCTACTACAGTATTTGAC
CAGCTATCAGGTCATAATGC
GGAGTTTACATGTTGGCCTA
ATTTGTAGTACCTAGTTTAT
TTAATTTGTGGTTGTGGAAC
CAGGTATCAGTTCACGATGC
CCTCAAATAAAAGTCAAAGA
GCAGAACAAATGATAGGTAA
CAATAGCCACCTTGTGGGAC
AGCCTAGCGTTGTTTAAGGA
CCTGCTTTCAGGGCAGTTCA
CGATAGCCAACTAGTACGAC
GGCTTGCAGACATATTGCAC
TATCTGCAGCTATATATGTA
TCGTGTGCGAGTAAAAGCTC
TTGTCAATGAAGGCGTAACC
GGCTTGCTGACTTATTGTAT
ACCATAATCTATTGATCTGT
GCTCTCATAAAAGTCAAATG
GCCTTGCAGACGTATTGAGT
CTGCCGGCCACGGTGTCGTA
AACTTGCTGTGAGTCGCGTG
TCAGCCCTTGTAACCCGTCC
TATGGTAAACACGTCCATGC
ATACAGCTAAGTAGGATATC
TTCTAGATCTGCTGGCGTTC
ACCGCGCGGTCGCTTCACTT
TAAGCCGGAAGGCGGAGCTA
AATTTGAGTCATCAATTCAT
ACGGGAGTTCCACGTCGATT
GGCCACACGCCAAATTGTAC
GCTCAAGTAAAAGCCAAATA
CGATTCGGTTATTAGCTTCG
GCAGAAGAAATGCTCGAAAA
AAAGCGGAGGCCTGTCACCA
GTGTTGGATCCGACAATCGG
CCGCTATCAGTTCATGATGG
ATGAGCGCTGCTCAGATCGC
GCAGAACAAATGCGAGTTAA
AGGTGCATTCTAAGGGCAAC
ATGCAGCTAGGAAGGATATA
GTGTTGGGTATAACTATCGG
ATAACTCAATGGCGTACATC
CAACATGTACTAACGAGATG
TAATGCGATTGCGGGCAGGG
GGTGCTATTGCTGTGGGCAT
ATAAATCAATGACATACATG
CAACTTGTGATAACGAGCTG
GGACCCCATACTGATCTGCC
TTGCTTCCTAGACATCTGTG
GGTGCTGGTTCGATCGGCCA
CAGCTAACCAAAGGGAATGT
TCAACGAGATTTAGTGATAC
CTCGTGAGGAAGCCTCCCAA
ATCTAGATCTGCTCGCGTCG
TTAAATCAATGACGTACAAC
AGCGGATCGGCGTAGCGCAC
GGAGATCCGAATTTGCCCAG
CTACGTTCGGAATCCAGCCT
TGCTATATCTGCAAGCGTTG
GCAGAACAAATGCGCGATAA
AAACAGCTAAGGAGGATATA
AGGTGCATTCCAATGGCCCC
TGACCCCTTACTGAGCAGCC
CACGGCGCCCATGCGCGTAA
ATGAAAAGTCAATGCTACCT
CGATGGCCAACTTGCGTGAT
GTGTTGGGTTCAACCATCAG
AAAGCGGGGACCTGTCACCA
GACCTAATGCAGAATTTCAC
TTCTTTCATAGAGCTCTGTG
ATTAAGATGGCTGCGAAACA
TGATCGTAAGTAATCGCTAT
ACCGCGCGCTCGCGTCACTT
CCCGTGATGAAGCATCCCCA
GCGGAACAAATGCTATATAA
GAACATATAATAACGTGCTG
CTATATAGAGCGGTAAATTT
GGCTGGCAGCCGTATTGCAT
ATAAATCAATGAGATACATC
CTAGATGAGTTGGCACCCCG
ATAAATCAATGACGTAAACC
AACGTGATGAAGCCTACCCA
AAGCTTCACTATTTTATGTA
CAGCAATCAGTTCATGATGG
GGCGTGGAGACGTATTGCAT
TGGTCACTCCCTGATATGCA
CATTACAAAGGTGCCGTGTT
GCAGAACATATGCTACATAA
ATACAGCAAAGAAGGATATC
AAGCTTCCCTAATTTACGTA
ATACAGCTGAGAGGGATATA
AATCCGAGATTCGATGCTTA
TTGAACGCTGCTCTGAACGC
GGAATATTGCGGCAAGGACG
GCGCAAATAAAAGTCAAAAA
AGGGATGTAAAATGCTGACG
ATAAATCAATGAGGTAGATC
CGGCCCTGATTATGGGAGAG
CGATAGCCACCCTGTGTGAC
TTCAGCGCTGCTCAGATCGC
GGTTGGCTGGAAGTCGCCGA
GTCGGCATGTTAAAGAGACT
ACAGCACCACCTTGGGATGC
CTTCGATCAACACTTAACTG
CTACGTTGGGTCGTTTAGTA
TTCCTTCCTAGCGATCGGTG
GGCTTGCACACGTAATGCAT
AGCGTCGTCCTACGCTTTTC
GCTCAACTTAAAGTCAAATA
CGCTAGCCAACTCCTGTGAC
GGCTTGAAGACGTATTGGAT
TTTTTATGGATAGCCTGAAT
ACCGATGCCAAAGGGGACAT
CGACAGCCAGCTCCTGTGAC
CACTGGCTTTGAGTCGAGTG
CCATATACAGCGGTAAATGT
AGCGCGGCGCTACGCTTTTC
TAATGGGGCTGGACGGCCAA
CAGTTATCAGTACATGATGC
TATCTGCAGCTCTATAGGGA
AACCAGATCATACCAATGCT
CGATAGCCAGCTCCTGTGAT
TCAGAACAAATGCTAGGTAA
ATTGTCATGCATTCTTTCAC
GCCCGCAGACTGGCATTTAC
TGATACTCTGACTCCGACAC
CGGGGTACAGGTAAATCATT
TTTCAATCATGACTGAACTG
AAGCTTCACTAGTATGCGTA
TTCCTTCCTAGACATCTGTC
ACAGCGAAAGAGTTCCCGGA
CGATGGCCAACTTGTATTAC
CTGTTAAATTCCTTCGCTAG
TTGAGCGCTCCTTAGAATGC
CTACATTCGGAATCTATCAT
AATAGCGCGATGTACATAGT
CAGCTATCGGTTCATGACGC
AACTTAATTGATTGCTCTGT
ACCTAAATCGATTGCTCTTT
TTTCAATAAAGTCTTAACTA
GACGTGACCTAATGCTGGGA
CTCGTGATGAAGCCTTCCTA
GACATCTAAGACCGTGAGTT
TTTCAACCATGACTTAACTG
TTCCAGCCTGCTTCTAGGCA
CCTCCCCTACTGATGAATAC
TATGGTAAACACGGCCCTGA
AGGTTCATTCCAATGGGAAC
AAGCTTCAGTAGTTTACCTA
GCGTTGGGTCCAACCATCCG
TGCTTGCAGCCGTATTGCAT
CTGCCCGCCACTGTGTCGCA
TCGCAATTCTACTTTTTACC
AAGCTTCGCTAGTTTACGGA
GGAGATGCGAACTTGTCCGG
CAACATATAATCACGAGCTG
GCAGAACAAGTGCCAGATAA
GTATCCGTCAGTTCTTAAAC
GGGTTGCAGACGTATTGAAT
TGAACGGTTCTAGGAGACGT
GTGTTGAGTCTAACCACCGG
ATGAAAAGTCAATGGTACAG
AGGGATGTACAGTGTGGACG
GTCGGGAACGGGGTAGCCAT
TTCTTTAACTGCTCGCGTTG
CTACGAGATCGAAGCCGGAA
CCGCCCCGGTTATGGGAGAC
CAGTAGCATAGCAATAAGTT
GTCCTCACGCCTAATAGTTC
AAGCGTCACGAGTTTACGTA
TCTGGTAAGCACGGCCCTGC
CACATACGGTATATGCATAG
CTATATGCGTTGGCAGTCCG
CCTCTATGTCCACCCCCGTG
GCAGAACAAATGCTCGATCA
ACACCTGAAGTGTGCCCTGA
ATTGTACTTCCGAAAACATT
TGCCGGAGTACACGTAAGGG
AGCGCGCGGTTGCGTCAATT
AAGAGCGCTATGTCCAGAGT
GGATTGCAGACGTTTTGCAT
ACTTCTGACCAGCGGGGACG
CACCCATCAGTTCATGATGC
AGCAGACAGGCGTAGTGAAC
TGCTTGCATACGTATTGCAT
CCGGATCCCTGATTTCTCTA
ATTTGTGGTAACTGCTTTAA
GTCGTGATGAAGACTCCCCA
GTGTGGGGTCTAACCGTCTG
GTCAGACCGAGTTGTTACGG
TTCCTTCATAGAGATCTGGG
GTCCACACGCCGAAAAGTAC
CTACGTTGTGTCGTGTAGTA
TGACCCCATACTGAGCAGCA
GCTGTAGAGAAGTCGGTTCC
CGCCATGCAGGATCTATAGG
TGACCCCAGACTGAGCATCC
TTGCAATCAAGACCTAACTG
CAACATGTTATAGCGAGCTG
CAAGGAGGTGTTCCGCGGGG
TATATCCTGTTAAATGTGAT
TTTCAGTCAACACTTAACTG
TTCCAGATCTGCTGGCGTTG
AGGTTCATTCCAATGGCTAC
CTACGACGTCGACTCCGGAA
TTTCAATCCAGACTTTACTG
GAGATGGGTCCAACCATCGG
CTCAATAGGTTGTTGTAGCA
GTGAGCGCTGCTGAGAACGC
CTAGTGAAGAAGCCTCCCCA
GGCTTGCAGTCGTATTGAAT
GTCAGCAACGGGGAAGCTAT
GGTGTTTACATGCTGACCTA
CGCCTTAGTTTATCACCCGG
TTCCTTCATAGAGATCTATA
GCAGAACAACTGCTAAATAA
TAGAACGCCGAACTTAATCA
AGAGCGGTCCTACGCCTTTC
TATCTGCAGCTAAATAGGAA
GGCTTCCAGACTTATTGGAT
AGTACTCACCAGCGGCGACG
TTTCCATCAAGACTTAACTT
ACTACTCACCATCGGGGTCC
ATAAATCAAAGGCGTACATC
TTCTATATCTGCTCGCATGG
TCCTATATCTGATCGCGTTG
TATGGTAAACACGGTCCTGC
CTACATTGGCTCATTTAGTA
GACGTGAACTAATGCTGGAT
TTTCAATCAAGAATTAATTG
CGTTAGCCAACTATTGTGAC
GTGTTGACTCTAACCATCGG
TCGAGTGCGGTATTTCATAA
ACGGCGCGGTTGCGTCGCTT
CGAAAGCCAACTTGTGTGCC
GTGTTGGGTCCCACCGTCGG
GGACTTTACATGTTGACCTA
AGTTCCTAAGTAATCGCTAT
TTGAGCGCTTCTCAGAACCC
CTACGCTGGCTCGTGTATTA
TTGAGCGCTGCTGAAAACGC
TCGTGTCCGATTAATAGTTC
CTCGAGATGATGCCTCCCCA
ACCTTCATCGATTGCCCTGT
CTACGTTGGCTCGCGTAGAA
TACTGATGCCACACAATTCC
TTCTATATTTGCTCGCGATG
TGACCCCATAATGAGCAGCC
TTCTATATCTGCTCGCATTG
TAGGGCTAACAAAAATGCGA
CGTCCCCGGATATGGGAGAG
AGTTAAGGATATCGTCATGC
CGATAGCCAACTGGTGTGTC
GCTACTCGCCAGCGGGGACG
TCTACTCACCAGCGGGGACT
TGGCCCCAGACTGAGCAGCC
GTCCCATGGAACAGGCGACC
TACTGCAGCCATGCAACTCC
TATGCTAAACACGGCCCTGC
AACTGCTTCCACGCAATTCC
TTCCGGTGTACATGTAAAGG
GTCCCATGGTACTCGCGAGC
AGGTGCGTTACAATGAGAAC
ATGAAAACCTTTTTTGCTCC
ACTCAAGACTGTAGCCTTCA
GACCTACTACCGAATTACAC
CGGCCTCGGTGATGGGAGAG
GGTGCACCCCAGTTTCTTGC
GACCTACTAGACAATTTCAC
AAGAGCGCGAAGTCGATAGT
ACTACCCACCAGCGGGGGCG
TACTGCTGCCACGGAATTCC
CACGGGATGAAGCATCCCCA
GTCCCAGGGTACATGCGACC
CGATAGACAACTTTTGTGAC
CAGCTATCATTGCAGGATGC
TTCTGCATTTCCTCTAAGCC
TTTTGGGTTTGTTCCAACTC
GTTTGACCCAGTTGTTATGG
GGTGCACCCCAGTTTATAGC
TTGAGTGCCCAAACTAATCA
TAATGAGATTCAGGGCAGGG
AAGCTTCACTAGTGTACCTA
GTCAGACCGAGTTGTCATTG
TTGAGCGCTCCTCAGAATGC
AGGCTTGACTAGTTTACGTA
ATAAATCAATGACGAACACC
AGATCTGAAGTAATCGCAAT
GATCAAATAAATGTCAAATA
CTGTTGGGTTCAACCATCCG
GTCCGATGGTATACGCGACC
ACCTTAATCGCTTGCGCTGT
TGAGCCCTTTTAACCCGTCC
TAAAGCTTCCACGCAATTCC
GCTCAAATAAAAGCCAGATA
AACTGCTGCCACGGAATTCC
TTTTGTGGTACCCACTTTAT
TAGAGCGCTGCTCAGACCGC
TCCTTAATCGATTGCTATGT
CGAGAGCCAACTTGTGTGAT
GTCCGAGCCTTCGGGAAGAC
ACCTCACGTACGGACACGTC
TCGACTGAGGGAGGAACGTA
CTGACTACAGGTGAATCATT
AGGGATGTAAAATAAGGACG
TAATGCGATTCATGGCAGGG
GTGTTGGGTCCAATCGTCGG
TGACCCAATACTGATCAGCG
CACTGGTTGTGAGTCGCGAG
ATGCAAAGTCAATGCTACAG
CTCACGACGCGCGTTTTGGT
GCTCAAATCAAAGTAAAATA
TTTTATATCTGCTCGCGTTG
AAAGATGTAAAATGTCGGCG
CCATACCCAACTTGTCTGAC
CTAGTGATGAAGCCTCCCCT
GCTTAAATAAAAGTCACATA
ATAAATCAATGCCGAACATC
GACCCACTACAGAATTTTAC
CAAGGATGTGTTCCGCGCGG
AGGGATGTAACATGTGGAAT
GTCTGGAGCGGGGAAGCCAT
AAGAGCGCGAGGTACATAGT
AGGGATATAAAATCTGGACG
ATTACTCACCAGCCGGGACG
CGGGTTCATACTTGACCCCA
ATAAAACAATGACGTATATC
TTTCAATTAAGACTTAACTT
GGCTTACAGATGTATTGCAT
GGCTTGCGGACGTAATGCAT
CCATATAGAGCGGTATATGT
TATCTGCGCCTATATAGGGA
TTCTGCATTACCTCTCAGCG
AAGCTTTACTAGTTTACCTA
ATACAGCTATGAAGTATATA
GGTCAAATCAAAGTCAAATA
TCGTGGGCGATTAAAAGTTC
TACTGCTGGCATGCATTTCC
TAGAAGTACAGAAGACGCGT
GAACTACTACAGCATTTCAC
ACGCTTCACTACTTTACGTA
GACTGCTGCCACGGAGTTCC
TCATGCGATTCCGCGCAGGG
GCTGAACAAATGATAGATAA
GTTTTGGGTCCAACCATCGT
GCAGATCAAATGCTAAATAA
CGCGGACAGGCGTAGCCAAC
GTTGCAACCCAGTTTCTAGC
AGTCGTGTTACCGGACATCG
ATTGTCATCCAACCTCTCAC
AAGCTTCACTGACTTACGTA
CCTTAAAAAGGGCTCGTGTT
CACTAGTCTGTTGCGTTTTG
ATTCCAGAGGCCAGGCATTT
GGCCCTGGCCTAGAGGGGGG
GCAGATCAAATGCTAGAAAA
AACGAAGCTTAAACCTGACG
CGGCCCCCGTTATGGGACAG
TCGTGAGCGATTAAAAATTC
CGGAGGACAGGTGAATCATT
CTGATGACCGGGTATTATCC
CAACAAGTAATACCGAGCTG
ACCTTAATCAATTGCTCCGT
TTTCAATCCAGACTTAACTT
AAGCTTCACTAGTTTACTGA
CAACATGACATAACGAGCTG
TGAAGTAGAATCCTTCTGTG
GTGTTGGGTCCATCCATCCG
CTCGTGATGAAGCCTGGCCA
TACCGCTGCCATGCAATTCC
TCACGGAGTATATGTAAAGG
AGGGATGTAAAATATGGAAG
ACCTGTCCGATTAAAAGTTC
ATGAAACAATGACGTACATC
ATTGGTGGTACCTACTTGAT
ATGCTTCCTAGAGATCTGTG
ACCGCTCGGTTACGTCACTT
CACTCGCTGTGAGGCTCGTG
AGCGATGCCAAAGGGGATTG
AAGCTTCACTGATCTACGTA
TCTGCTCAGAATAAAGCAAT
CTCGTGATGAGGCCTTCCCA
AGTTCATACTAGTTCTCGCG
ATCTTAATCGATCGCTCTGT
ATTGTCATGAAGTCTCTCAC
GCGGAACAAATGCTAGCTAA
GGTGCAGCCCAGTTTCCAGA
GGATAGCCAAGTTGTGTGAC
GACCTACTATAGATTTTCCC
GCAATCCAGCGCGTACAGCA
GCAGAATAAATGCCAGATAA
CGCCAAGCAAGGTTTACGGT
ACGCTGCTCAGTCCCTATGC
TCGTATGCGATTAAAAGGTC
AGATAGGCAACTTGTGTGAC
ATAAATAAATGACGTACATG
AGGGAGCTAAAATGTGGACG
AGCAGGAACGGGGAAGCCAT
CTGCCCGCCACTGCGTCGTA
TAATATGTAATAACGAGCTG
AGGGATGTAAAATACGGACG
TATTCGCACAATTCCTGGCT
ACCTTAATCGATTGGTTTGT
CTCGTGATGAAGCCATCCCA
ACCCCGCGGTTGCGTCGCTT
TCATCTTATCTTCTCGTGCC
GGAGTTTACATATTAACCCA
AAGTTTCTCTACTTTACGTA
ACTACTCATCAGCGGGCACG
CAGCCCGCCACTGTGTCGTA
AGGCTTCACTAGTTGACGTA
GGCTTGCAGGCGTATTGCAG
CGATAGCCAACTTGTTTAAC
CTACGACATCGACCCCGGAA
AGTACTCACCAGCGGGAACG
TGTTAGGCGGGTGCGCTGCC
GTGTTGGGACCAAACTTCGG
TTCCTTCATAGATATCTGTG
CACCATATACTAACGAGCTG
AGCGCGCTCCCTGGCGAGGT
CACTAGCAGTGAGTCGCGTG
ATTCAATAAAGACTTAACAG
CACCATGTGATAACGAGCTG
ACAGCTAAAGTGTGTCAGGA
ATCTGCTTTACCTCTATGCG
ATGAAAACTCAATGCTACAG
CAAGGATGTGTTCCGCGAGT
TTTCAAACAAGACTTAGCTG
GAACTACTACAGAATTTCCC
CTACGTTCGGAACCTAACCT
TTTCAACCAAGACTTAACTC
AGCGGACAGGCCTAGTGAAC
TTACCCGAACTAATGCCTCA
CGATAGCCACCTTGTCTGGC
GCCTTAGCGGGTCAGACCCT
ATACAGCTAGGAAGGTTATA
CAATATATGATAACGAGCTG
CGATAGCCAAATCGTGTGAC
CTACGTTCGAAATCTATCCA
AGGTGCATTCTAATGGCCAC
AAGCGCGCGATGTCCATGGA
TTCCTTCCGGGAGATCTGTG
CGCGAGCCAACTCGTGTGAC
ATTTTCATGAAATCTCTCAC
ACCTGAATAGATTGCTCTGT
ATGAAAAGGCAATGCTACAG
TACCTGCAGCTATATAGTAA
AGCTGTGCATCGCCAGCGAT
CAGATACACATATCTCTCGT
AAGCTTCACTAGATTCCGTA
CATTAAAACGGGCCCGTGTT
ATTCACTCTCATTTCCTGCA
AGATCTTAAGTAATGGGTAT
TACTGCTGCCAAGCAACTCC
ACAGCGAAACTGTGCCCGAA
TTCCCATGGTACACGCGACC
TGCCCACGGACGCCAGATAC
AAGCTTCACTAGGTTACTTA
CAACCTGTAATAACGCGCTG
ACCTTAATAGATTGCTATGT
TCGTGAGCGTTTAAAAGTTC
ATACAGCTACGAATGATATA
TTTCTTCCTAGAGTTCTGAG
AGGGATGTAAAAAATGGACG
CAACGAGATCGACTCCCGAA
ATTTGCATTCCAATGGCAAC
TGCTATATCTCCTCGCGATG
GCGGTCAACTGCTAAACTTT
GTCCTGAGACTCAGGGCTAA
CGGAAGCAAGTAGGCATGAC
TTACAAGAAATAATGCCTCA
CGGGCCCGGTTATGGGTGTG
GCAGAACAAAGTCTAGATAA
TACTGCTGCCATGCGATTCC
GTGTTGGCTCCAACCATCGA
CAAAATATAATAACGAGCTG
TCCCGTCGGAGAAGGGTCCG
TTGGGCGCTGCTCAGAAGGC
TTGTTGGGTCCAACCATCGA
TATCTGCGGCTATATAGGGA
TTCCCTCCTAGAGTTGTGTG
ATGTTGGGACCAACCATCGG
ATTCAATAAGGACTTAACTG
GCCCTCTCGTTACAACGCAC
TAATGTGATTCCGGGCAGGG
CGGTAGCCAAGTTGTGTGAC
CTCCCTCACTCAACCGCCGT
AGCGCGGTCCAGCGCTTTTC
AAGCTTCACTAGTTTTAGTA
AGGTGCATTCCCATGGCCAC
GCCGCGCGTTTGCGTCACTT
CCATGGCCAACTTGTGTGAC
CGCTACCGTTCTGTACTCCT
TTCCTGCATACAGATCTGTG
GCAGAACAATTGCGAGATAA
CTAAGAGGTTCTCACCTACC
AAGCTTCAGTAGGTTACGTA
ACTAGTCACCAGCGTGGACG
GCTCAAATAATAGTCAACTA
TGCTGTATCTGCTCGCGTTG
ATCGATGCCAAAGGGGATTG
AGGCGCCGGTTATGGGCGAG
TAATGATCCCACGCAATTCC
GGCTTGCAGAGGTATTGTAT
ATATAGCTAAGAAGGTTATA
GCAGAACAAATACAAGATAA
TTCTAGATCTGCTCGCGGTG
GGCTTGCAGGCTTATTGCAT
CCTCAAATAACATTCAAATA
TTGAGCGCTCATCAGAACGC
AGCGCGGTCCTACGCCTTGC
TATCCGCAGCTATATATGAA
CTACGGTGGCTCGTGTATTA
GCAGAACAAATGAGAGATAA
GTGTGGGGTCCAAACTTCGG
CGATAGCCAACGTGTATGAC
TTTCTATCAAGACTTTACTG
ATAGATGCGTTGGCGGCCCG
GGTTCAGTCCAGTTTCTAGA
CAATGCGATTCCGGACAGGG
GCAGGACAGATGCTAGATAG
GCAGGACAAACGCTAGATAA
CCTGATGCCAAAGGGGATTA
CTGGAAGGATTCCTCCGATG
GATCGTTTGCGACAGAATAA
TCTAAAATAAAAGTCAAATA
GCCCAAATAAAAGTCGAATA
AGCGTTGTCCTACGCTTTTC
GACCTACTACAAAATTCCAG
TTACACGAAATAATGCCTGC
AGTACCGTCCAACGCTTTTC
GCTCGAATAAAAGTCAGATA
GGAGCTGAGTCCATCTGTCT
AGTTACACCTCTACTCTAGC
CTACGTTGGCTCGGGTCGTA
GCAGACCAAATTCTAGATTA
CGCCTGAGTGTATCAAACGG
CAACACACAATAACGAGCTG
CACTAGCTGTGAGTGGCGTG
TATCAATCAAGACTTACCTG
GAGTTCCAAGACCGTGAGTC
GGGTGGTCTCCGTCCATGGC
AGATTGCCAACTCGTGTGAC
GTTGCGGCAAGCTATAAAGA
GAGATCTTATACCGTGAGTC
GAGCCTTATTAATGGTCCTT
CCTTTATGTCCACCCAGGTG
CGGAGTACAGGTGAATCAGT
GCCGAACAAATGTTAGATAA
TCGTGAGCGATTGAAAGTTC
ATTTGTGGTACCTACGTTGT
ACATCTAAAGTGTGCCCGCA
GTGTTGGGTACAATCATCGG
ATAGCTAAAGTGTGCACGGA
ATCGTTCATAGAGATCTGTG
AGCGGACAAGCATAGCGAAC
AGATCTTAACTAATCGGTAT
ACCTTAATCCATTGCTTTGT
TGTTAGCCAACTTGTGTGAC
GTCCCATGGGAAACGCGAGC
CCGCGCAGGTTATGGGAGAG
CACCAATCAGTTCATGATGC
GTTCACACGCCGAATAGTAC
ATACAGGTAAGAAGGTTATA
AGGGATCTAAAATGTGGAGG
AGGGATGTAACATCTGGGCG
GCTCGAATAAAAGTCATATA
GTGTTGGGTCCACCCTTTGG
TACCGGAGTTCATGTAAAGG
TGACCATATTCCCTCTACCC
ACTTAGGGTGCAAGGGCGTG
AGGTGCATGCCAATGGAAAC
TTTTGGGTTTGTTGGAACTC
CGATAGTCAACGTGTGTGAC
CGGCGCAGTCTGTAGTCATG
GTCTTGCAGACGTACTGCAT
TGAACCCTAGTAACGCGTCC
TTTCTGTCATGACTTAACTG
CCATAGCCAACTGGTGTGAC
ATGAAAAATCAATGCTACAG
ACGTTAAGCGCTTGCTCTGT
CTGTTGGGTCCAACCAACGG
TATTAGTGTTTGGCCTCAAG
CGATTGCCACCTTGTGTGAC
TCGTGTGCCATAAAAAGTTC
CGATAGCCAAATTGTACGAC
GTGTTGGGTGCAACCATCGA
GTGAACAAACGAGCCATCTG
TTGCAATCAAGACGTAACTG
AGCGGACAGGGGTAGCAAAC
CTCGTGATGACGCCTCCCCT
CTAGATGCGTTGGCCGCCCA
GGCTTGCAGACATACTGCAT
CTCTTGCAGACGTATTGCAT
AAAGCTGAGACCTGTCGCCT
CTTCGAGATCGACTCCCGAA
ACCCGGTCTGTAATTTTACT
GGTGCTGCCCAGTCTCTAGC
TTTTCATCTAGACTTAACTG
TTTCAATCACGACGTAACTG
TTTCAATCAAGACTTTATTG
ACTTATCACCAGAGGGGACG
CGATCGCCAACTTGTCTGAC
TAGCTATCAGTTCACGATGT
GTCCCAGGGTACAGGCGACC
TGAGCCCGTGTAACCCGTCC
AGCACGTTCCTACGCTTTTC
TCTCAATCAAGACTTAACAG
AGGAGCGCGATGCCAATAGT
GGAGGTGCGAACTTGCCCGG
TGTTCAAGAGCATACTAACC
TGACCTCAGACTGAGCAGCC
AAGCTTCACTCGTTTATGTA
ACTCACAAAAAAGTCAAATA
CTCGTGATGATGCCTCCACA
GCAGAACAAATGCTAGAAGA
AGATCTTAATTCATCGCTAT
GTCCAGACTCCTAATAGTAC
CGAGAGCCACCTTGTGTGAC
TGACTCCATACTGACCAGCC
TTCTGCATTACCTCAAAGCG
ATAGCTTCCTGGATCCCATC
TTACACAAAATAATGCGTCA
GGCTTGCAGACGTATCCCAT
CGCCTGAGTTTATCAACGTG
GGCTTGCAGACTTATTGCAC
CAACATGTAATAACGTGCTA
GCTCAAATAAAGTTCAAATA
GAAGCGGGGACCTGTCACCT
GACGGACTACAGAATTTCAC
CGTTAGACAACTTGTGTGAC
GCGCTACAGTATCGAAAGCT
ATAGAGCTAAGACGGATATA
ATAAATCAACGACCTACATC
CGAGATGCGAACTTGCCCAG
AGCGCGGTCCTACACTGTGC
ACGGCCCTTAGATTAGGTAG
GGCTTGTAGACATATTGCAT
AGACAGCTAAGCAGGTTATA
CCAGCTAAGGTGTGCCCGGA
TAGCTATCTTGACTTAACTG
ACTCAAGAAAGTAGCCTTCG
ACTACTCGCCCGCGGGGACG
CGACAGCCAACCTGCGTGAC
GTCTGACCGAGTTGTTATTG
GCTCAAGTAAAAGTCAACTA
AGGCATGGAAAATGTGGACG
AGGGATGTAAAGTGTGGAGG
ATATAGCTAGGAAGGATATA
CAACATGTGATAACGACCTG
CGATAGCCAGCTTGTGTTAC
AGGGATGTAAAAAGAGGACG
AGATATTAAGGAATCGCTAT
CTACGTTCGCTCGTGTAGTG
GCCATGCAGACGTATTGCAG
CTACGGTGTCTCGTGTAGTA
GTCCCATGGTACACGCGGAC
CTGAAAGCCATAAAGCACGG
CGATAGCCAACTTGTGGCAC
CTACGACAACGACTCCTGAA
CCCTTATGTCCACCCAGGTA
GGATACATTCGCTTTCCCGG
ACCTTCATCGATCGCTCAGT
ATTTGTGGTACCTACTTTCA
GGTGCAGCGCAGTCTCTAGC
TCAGATTAGTCATTGGAGCT
CGGACCCGGTTATGGCAGAG
CGAAAGCCAACTTGTGTCAC
GTCCCATGGTACAAACGACC
CGGCCCAGGTTATGGGTGAG
GTATTGGGTCTAACCATCGG
TTTGTCCAGCTATATAGGAA
TATCTGCAGCTACATAGGGA
AGGTGCATGCCAATGGCGAC
TAATTCTGCCACGCAATTCC
AGGGATATAAAATGTGGGCG
ATAAATCGATGACCTACATC
CTACGAGATCGAATCCGAAA
GCGCAAATAAAAGTCAAACA
CAGATCTAACACCGTGAGTC
TTGCAATCAACACTTAACTG
TTGGGCAGAACCGCCAAACC
CTATGAGGATTTCACATACC
GTCCTCACGCCCAAGAGTAC
TCGTCAACGGTCACACGGGT
CTACGAGATCGATTCCGGAA
CTGCATTGGCTCGTGTAGTA
GCCGCGCGGTTACGTCACTT
TTTCAATCAGAACTTAACTG
AGGTGCATTCCAATGGCAAG
GTACAGCTAAGAAGTATATA
CGGCCCCGGATATGGGAGCG
CAATATGTAATAACGAGCCG
TTCCTTCCAAGCGATATGTG
ATACAGCTAAGGCGGATATA
GGCTTGCCGACATATTGCAT
ACCTTAATCGAACGCTCTGT
AGGGATGTAAAGGGTGGACG
GGATCTTAAGTGATCGCTAT
AAGAGCCCTATGTCCATAGT
TGGCGTTGTGATCGGCTCTT
GTCTGACCGAGTACTTATGG
TTAAATCAATGGCGTACATC
CGATAGCCAACTTATGGTAC
CTACAAGTTCGTCTCCGGAA
GCTCAAATAAAAGTGAATTA
CTACGACATCAACTCCGGAC
GCGATCTAAGACCGTGAGTC
TTCCTTCCTAGACATTTGTG
GTCCACACTCTTAATAGTAC
GCAGGAGAAATGCTAGATAG
AAGATTCACAAGTTTACGTA
CGCACGGTCCTACGCTTTTC
CTCCTAGTGCCAGTAATGAC
TAGTAATGAATTGAATAGTC
AGGGATGCAAAACGTGGACG
TCGTGTGCGATGAAAAGTTC
ATATTATAGATTGCCCAGTC
TGAGCCACTGAGTATGATGA
CGACAGCCAACTTGCGGGAC
TTTTGGGTGTGTTCGAATTC
GGTTCAGCCCAGTGTCTAGC
TTTCAATCAAGACTTATCTT
AGATCTGAAGTACTCGCTAT
TTTCAGTCAAGATCTAACTG
AAGAGCGCGATGCCAATAGT
CTATATGCGTTGGCAGCTCG
AGAGCCCTTGTAACGTGTCC
GTCCCATCGAAATAAACTAA
TAATGCGATTCCGGGCAAGG
TCGTGTGCGACTAAAAATTC
CTACGAGCTCGACTCCGGAG
TTTCAATCGAGACTTCTCTG
GGACCAGGCCTGTTTTTAAG
GCTCAAATCGAAGTCAAATA
GTTCAATCAAGACTTAAGTG
CGATAGCCAAGTTGTGTGAG
ACCTGAATCGATTGCTCCGT
TGCGCCCTTGTAACGCGTCC
TGACCCCATGCTAATCAGCC
TGTGGTAAACACGGCCCTTC
ACCTGAATCGATTGATCTGT
GCATGAAACGAGTTAATGTT
CACTCGTTGTGAGTCGCGTG
GCTGAACAAATGCTAGATTA
TTTTGGCGTGACGTATAAAT
CGCCCGACTTTATCAACCGG
AAGCTTCGCTATTTTACGTA
TTAAACGAAATAATGCCTCT
GTACAGGAAATAATGCCTCA
TTTCCCCGATTTTGCGCCTT
CACTCGCTTTGAGTCGCGTG
ACCTAAATCGATTGCTCGGT
TCGTGTCCGATAAAAATTTC
GCCCTACTACAGAATCTCAC
TTCCTGCCTAGAGATCTGTG
CACTGGCTGTCACTCCCGTG
TGACCCCAGACTGAGCAGCA
CTAGGAGATCGACTCCGGAA
CGCGGACAGGCGTAACGAAC
CTACGTTAGCTCGGGTAGTA
TGAGCCCGTGTACCGCGTCC
ACGTTAATAGATTGCTCTGT
GCTTATACATGGGAGTTATC
CGACGACATCGACTCCGGAA
CTATAGCCAACTTGTCTGAC
GCACTTTTATAGCTATCTGA
CCCGTGATGAAGACTGCCCA
TACTGCTGCCACGCAGTTCG
CGATAGCCAACTTGTGGGAA
AAAAGTCCTTAGTTCCTTAG
GTCAGGAACAGGGAAGCCAT
GGCCTGCAGTCGTATTGCAT
CGGCACCGGTTAAGGGAGAG
AAAGAGAATTTTCTCCCTCA
GGGTATCTTGACTAGTTCTC
GTTTGGGGTCCAAACTTCGG
TATCAATCAAGACTTAACTT
GGCTTACAGACGTATTGAAT
TTGACCGCTGCTCAGAACCC
GGCTTGAAGCCGGATTGCAT
ACGTGTCATATGTAAATTTA
TTGTAGATCTGCTCGCGGTG
TTCTAGATCTCGTGGCGTTG
CAAGGATGTGTTCCACGATG
GGCTACGAATTTCCACGGTA
CTCGTGATGAAGCGTCTCCA
GCCATGCAGACGTATTGCAT
AGCCTCGTTTCGCTCGATGT
ACGCAAATAAAAGTCAAATA
TACTGCTGTCACGCAAATCC
TACTACTGCCACGCAATTCG
ACCGATGCCAATGGGGAATA
ACATCTAAAGTTTGCCCGGA
TACCTGCAGCTAGATAGGAA
CACTGGCTGAGAGTCGCGAG
ATTTGTGGTCACTACTTGAT
GTACACACGCCGAATAGTAC
CTAGTTGCGTTGGCAACCCG
CGAGAGACAACTGGTGTGAC
GTGTTGCGTTCAACCATCGG
ATTTGTGATACCTACATTAT
CCTTTATGTGCACCCCGGTG
AGCACGGTCCTACGCATTTC
CGATAGCCAACTTCTGTGAT
GCCCCATGGTACACGCGACG
GACTTGCAGACGTATCGCAT
TCGTGATCGATTAAAAGTTC
CGGCCCTGGTTATGGGACAG
CTTCAATTATGACTTAACTG
CGATACCCAACTTGAGTGAC
GCTCAAATAAAAGTCACAGA
TTCCTGCATAGAGATCTGCG
CAATAGCCGACTTGTGTGAC
CAGATCTAAGACCGTCAGTC
TTACACGAAATAACGCCTGC
GGGTTGGTTCCAACCATCGG
CCGGGTGGTACCTCGGGGAT
GAACCCCGCTGCGGCCGATC
TTCCGGAGCATATGTAAAGG
CTATGACGTTCTCACATACC
CAAGGTTGTGTTCCGCGCGG
GTGTAGGGTCTAACCATCGG
TCGTCAATGAAGGCGTAACC
GAGATCTAAGAGCGTGAGTC
CTGGTACAGGGAGGACAACC
GGGGATGTGAACTTGCCCAG
GCTCTAATAAAAGTCTAATA
AACTGCATTACGTCTAAGCG
GACTGACCGAGTTGTTATGG
ATTCAAAGTAAAGACCTTCT
TTTGCGCCACTACAGGCCTT
TTCCTTCAGAGAGATCTATG
ATGATAAGTTAATGCTACAG
GGCTTGCAAACTTATTGCAT
ATTGTCATGCAATCCCTCAC
ATTCAATCAAGATTTAACTG
TTCATTCCTAGACATCTGTG
ATTAACAAATGACGTACATC
GGTGCACCCCAGGTTCTAGC
GGTGCAGCCCACTTTCTAGA
CGATAGCGAACTTGTGCGAC
TCCTAATAGTTGTTGTACCC
TCCTCTCCCCTGTGGAACAC
CATTAAAAACGGCCCGTGTT
TATTGCGATTCCGGGCAGGG
CTACGTTGGTTCGTGAAGTA
GGCTTGCCGGCGTATTGCAT
ACTACTTACCAGAGGGGACG
GCCGTCAGGCAAGGAAGACG
CTACGTTGGCTCTTTTAGTA
ATAACTCAAAGACGTCCATT
CTCGTGAGGAAGGCTCCCCA
CGCTCGCCGACTTGTGTGAC
TTTCATGCAAGACTTAACTG
AGATACCCAACATGTGTGAC
TAGTGCGATTCAGGGCAGGG
GCTCAAAGAAAAGGCAAATA
CGGCCCCGGTTATTGGAGGG
GGTGCAGCCAAGTTTCTCGC
ACTAGTCACCAGCGGGGCCG
TTCCTTCACAGAGATCTGTG
TTTATCGCTGCTCAGAACGC
TATATGCAGAGATATAGGAA
TTTGTGCTCAGGGAGAGTTC
CTACAAGCAACTATGGATAC
ACTACTCTCAAGCGGGCACG
CTTCGTTGCCTCGTGTAGTA
TTGAGTGCTGCGCAGAACGC
GTCACGAACGGGGAATCCAT
TAGAACGCCGAACTTAATCG
CGATAGCTAACTTTTGTGAA
TTTCAATCAAGCCTTAACAG
GGTGCAGTCGAATTTCTAGC
AACGCAGAGACCTGTCACCT
GCATAACAATTGCTAGATAA
CCTTTATGTCCGCCCCGGTG
TTACAATACCCTGATATCTG
CCTCAAATAAAAGTCAAGTA
ATAAATCAAAGACGTACTTC
ACCCGACAAGTGCACGGCCC
AGATCTTAAGTAAGCGATAT
AGGGATGTAAAATGTGGGCA
ACTACTCACCAACGTGGACG
AAGCTTCTCTAGTTTACGTG
GGCTTCCGGACGTGTTGCAT
ACTTTATGTCCACCCCCGTG
ATTTGGGGTACCTACATTAT
CTCGCGATTAAGCCTCCCCA
ACATCTAAAGTGCGCCCGGA
CTCTGAGGTTTTCACATACC
TTAGATGCGTTGGCAGCCCA
GCACAACAAATGCTGGATAA
GCCTCGGGCCAGTCCACTTT
TGCTGCTGCCACGCTATTCC
AACATAGATTCTTGCCGGCC
CCATATAGATCGGTAAAGGT
ACGCTTCACAAGTGTACGTA
TGGCAGGGATCCCCGACAAG
CAAGGATTTGTTCCGCGAGG
TGACCCCTTACTGATCATCC
GTGCCCCGGTTATGGGAGAG
TTTTGGGTCTGTTCGAACTC
AGGGATGTAAAATGGGGACT
AGTTGTTAAGTAATCGCTAT
AGCGGTCAGGCCTAGCGAAC
TGAGCCCTTGAAATGCGTCC
ACGGAGCATGACACGTATTG
TGCTTGCAGAAGTATTGCAT
AGGTGCATTCTAATGTCAAC
GACCTACTACAGTGTTTGAC
CTACGTTCCGAATCTATCCG
GAATTCTAATAAAGCGTCGA
GACCTCCTACACAATTTCAC
ACCACTCACCAGCGGGGACT
CGATCGCCCACTTGTGTGAC
ATTTATGGTAACTACTTTAT
ATTTGAGGTACCTACTTTTT
CAATATATAATAACGAGCCG
ATGAAAAGTCGATCCTACAG
CTGGAGATGAAGCCTCCCCA
AGGGATGTCAAATATGTACG
ATCTATCAATGACGTACATC
ATACAGCTAACAAGTATATA
CTCCGCGATCGACTCCGGAC
ACTTGGATCGATTGCTCTGT
GTGGTGGGTCCATCCATCGG
GCACACATAAAAGTCAAATA
ACTATTCACCAGCAGGGACG
TTTCGGAGTACATGTAAAGG
CACCTGACTTTATCAACAGG
TCCTCTATCGATTCCTCTGT
GACCTACTACAGATTTTGAC
GTCGTTCCTAGTTGTGGGGG
ATCTGCATTAGGTCTAAGCG
TTTCAATCAAGAATTAACTT
AGCGCTGTGCTACGCTTTTC
CGATAGGCAACTCGTGTGAC
TGATCCCTTACTGATCAGCC
TTCAGCATTACCTCTACGCG
GTACCTGCTCAAAGAGCTCG
GCAGTAAAAATGCTAGATAA
ATCTGCATTACCCCTAAGCG
GCCTGACCGAGTTGTTATGA
AGCGGACAGGCGTAGGGCAC
ATTTGTGGTAACTACTTGAT
TTTCAATCGAGACTTCACTG
CGGCCCCGGTTATGGCATAG
GTAGAACAAATGCGAGATAA
TAAGCACCCGGTTGTCCCGT
CGCCAATACCTTTATTCTTT
AATCGGCAGCTATATAGGGA
CCCGTGCTGAAGCCTCCCCA
GAGCTACTACAGTATTTCAC
AAGAGCGGTCTGTCCATAGT
TAAGTCCTTGGTAACCAGGC
CAAGATGTAATAACGAGTTG
TGAGCCCTTGCATCGCGTCC
TCTAAACGTGTGAGAACGTT
AAGAGCGCGATGTAGATAGT
ACAAATCAATGACGTATATC
ACAGCGAAAGTGGGCCCGGA
ATACGGCTAAGACGGATATA
TATGGTAAACACGGCCCCGC
GCAGATCATATGCTAGATAA
GGCTTGCAGACCTATTGCAA
CTTCAGTCAAGACTTAACCG
CAGAGCGCGATGTCCACAGT
ATTCGTTCCGCCCATCAGCT
CACCTGAGTTTATCAACAGG
ACTTAAGACTGTAGCCTTCG
TTACACGACATAATTCCTCC
TATGTGCAGCTATATAGGAA
ACAGCTAAAGTGTGCTCGGA
ATAAATCCATGACGTATATC
CAAGTGGTATCTCCCATCCC
ACCGCGCGGTTGCTACACTT
CTATGAGGTATTCACATACC
CTACTAGGTCGACTCCGGAA
ACCTTAAACGATTGGTCTGT
CGTAAAGATCCCTAATAATC
TGACCCCTTACTGATCACCC
GGCGATGCGAACTTGCCCAG
ACTCAAGACTGTATCCTTCG
AAGCTTCACTAGCTCACGTA
AGCGCGGTCCTATGCATTTC
CTGCGCCGGTTATGGGAGAG
GTCAGTAACGGGGAAGGCAT
ATTGGTGGCACCAACTTTAT
TCTTGGGGGGAAAGTTATAT
ATAACTCAATTACGTACATC
ACCGCGCGGTGGCGTCCCTT
TCGTGCGCGATTAAACGTTC
CAACATATGATAACGCGCTG
TAGGTCTTACTGGATGTAGT
TGACTCCTTGTAACCCGAAC
CGGTATACAGGTGAATCATT
TCGTGTGCGATCTAAAGTTC
TTGACCACTGCTCAGAACGC
AAGCTTCACTGGGTTACGTA
GCAGGACAAAAGCTAGATAA
GTGGTGGGTCCAACCATTGG
TTAAATCAACGACGTACATC
AAGCTTCTCTGATTTACGTA
TTCCACACGCCCGATAGTAC
CTCGCGATGAAGCCTCCTCA
CAATAGCCTACTTGTATGAC
GCCGAACCAATGCTAGATAA
GCTCAAATCAAAGTCACTTA
GCTCAGATCAAAGCCAAATA
CGATACCCAACTTATGTGAC
ACCGATGCCAAAGGGGTTTA
GGCTGGCAGTCGTATTGCAT
GTGTTGGGTCCAGCCCTCGG
GACGGACAGGCGTAGCGAAC
AAAACAGGCGGAGGACTAGC
CTACGTTCGGAACCTCCCCT
AGGGACGTAAAATGTGGAAG
CGCCCCCGGATATGGGAGAG
ATTTGTGGTCCCCACTTTAT
GGCTTGCAGACGAATTGCAG
CGTACCATAGTGATACCATA
GCAGAACATATGGTAGATAA
ATTGTCATGAAATCTCTAAC
ATACAGCTAACTAGGATATA
TTGAGCGCTGTTCGGAACGC
CGCTAGCCAACTTTTGTGAC
TCGTGTGCGATTAAAAGATA
CAATATGTTATAACGAGCTG
ATCCAAAGTCAAGGCTACAG
GGTTCAGCCCATTTTCTAGC
ATGCTTACCTAGTTTACGTA
AATTGTGGTACTTACTTTAT
TGCGCACTTGTAACGCGTCC
GCCGAACAAATGCTAGATGA
TCTCAATCCAGACTTAACTG
CGCTCGCTGTGAGTCGCGTG
CGATAGCCGAATTGTGTGAC
ATCTGCATAACCTCTAAGCT
GCGTAGTAGTAACGGGGGTC
CCCTCCTGAATTGGTTAAAA
CAGCTATCAGATCATTATGC
ATAAATCAATCACATACATC
TGGCCCCGGTTATGGGTGTG
ATGCTTCACTAGTTTCCGTA
GGCTTGCAGACGTTTTGCAG
GCTCAAATATAAGTCTAATA
TTTCAAGCAAGGCTTAACTG
CTGCGCGCCACTGTGTCGTA
CGGACCCGGTTATGGGCGAG
GCAAAACAAATGCTTGATAA
AAGCTATCAGGTCATGATGC
GCAGGACAAATGCGAGATAG
CGATAGCCAACTCGTGAGAC
TTTCAATCCAGAGTAAACTG
TTTTGGGTGCGTTCGCACTC
CTATAGCAAACTTGTGTGAC
GTACACATGCCTAATAGTAC
AGCGCGGTCCTACGTTTTGC
CAACGTTCGGAACCTATCCT
CCTTGATGTCCACCCCGGTG
CTACGTTGGCTCGTGGAATA
GAATCCCCAGTTCAGTCTAC
TCTGTTTAGATGCCTACCCT
TGAGCTTAAGTAATTGCTAT
GGCATGCAGACGTACTGCAT
AAGGATGTAAGATGTGGACG
TTACACGAAGTAATGCCTCC
GTGTTGGGGCTAACCATCGG
ACTACGCACCAGCGAGGACG
CTCGGGATGACGCATCCCCA
TATCTGCAGTTATATAGGAA
GACCTACTAAAGATTTTCAC
TAAATCACTTAAGCATCAAT
TTCCATCCTAGAGATTTGTG
CGGAGTACAGGTAAATCACT
ATCTGCATTACCTCTAGGCG
CTCGTGAAGAAGCCTCGCCA
ATTATCATGCAATCTCTCAT
CTACCTTGGCTCGTCTAGTA
TTCCGGAGTACCTGCAAAGG
TTCCACGAAATAATGCCTCC
TCGTGTACGATTAAGAGTTC
CGTTTGCAGACGTATTGCAT
AAGCTTCACTAGTTTCCGTC
GAGAGCGCGATGTTCATAGT
CACAGGATAACTCGCATTTT
GCAGTACCAATGCTAGATAA
TTTAAATCAAGACTTAAGTC
GCCCATGTGAAATCTCCGTC
TTCGATATCTGCTCATGTTG
TGGACCCGGTTATGGGAGAG
AAGAGGGCGAAGTCCATAGT
ATTTCTGGTACCTGCTTTAT
CGCGGACAAGCGTTGCGAAC
AAAGCATTTGTGGAACCCAC
GACCTAATACAGCATTTAAC
AAAGCAGAGACCTGTCACAT
TTTCTAGCGCCCTGTCCCTG
ACTACTCACTAGCGGGGGCG
TTTCAATTAAGTCTTAACTG
AAAGCTGAGTCCTGTCACCT
CGGAGTCCAGGTGAATCAGT
AGTTCTTAAGTATTCGCTAT
CATTAAAAAGGGCCCGTTTT
TAGCTTCACTAGTATACGTA
CGATAGCCAACTTACGGGAC
AAGCTTCACTGGTTTAAGTA
GACCTATTACAGTATTTCAC
GAACATATCATAACGAGCTG
AACACCGCTTTATATACTCG
ATGCTTCACTAGTTAACGTA
TTCCTTCGTAGAGATATGTA
GTGCTGGGGATAACCATCGG
CGGCCCCGGCTCTGGGAGAG
CCATAGAGAGCGGTAATTGT
TTCTAGATCTGGTCGCGTTG
ATAAATGAATGACATATATC
CTACGTTGGCTCGTGTGATA
AACGTGACCTGATGCTGGTT
ATTCCATGAAAGGATATCAT
GCTCAAATTAAAGTCAAATG
AGCGCGGTCCTAGGCTTTAC
GGTTTGCAGACGGATTGCAT
CTACGTTGGCTCTTGAAGTA
TCGTTTCGGTGGACCAACAA
TAATGCGATTCCGAGCAGGG
CAAGGATGTGTTCCTCGAGG
TTACACGAAATCATGTCTCA
GGCTTGCAGGGGTATTGCAT
CCACGTTGGCTCGTATAGTA
CGTCCCATGGGTCCAACCCA
ATTCAATAAAGACTTAACTG
GCAGAACAAATCATAGATTA
AGCGGACAGGCGTAACTAAC
CTTGAAGCGTTGGCAGCCCG
GCAGCACAAATGCTCGATAA
GAGACCTAAGACCGTGACTC
GGTGCACCCCAGTTTCTAGT
CAACATGTCAAAACGAGCTG
GACCTATTACAGATTTTCAC
GTTCAGTCAAGACTTAACTG
TACTGGTGCCACGTAATTCC
CGATAGCAAACTTGTGGGAC
AGATCTTCAGTAATCGCTAA
AGGAAAAGTCAATTCTACAG
TTTCAATCAAGCCTTCACTG
ACTACTCACCAGCGCGAACG
GTCCGATGGGACACGCGACC
TGATCTGAAGTAATTGCTAT
TAGCAGCAGCTATATTGGGA
GGGGATGTAAAATGCGGACG
GTGCTGTCGACAATTATACC
TAATGCGAATCCGGGCAGGG
ACCTTAATAGGTTGCTCTGT
AATTGTGGTCCCTACTTTAT
AAGCCTCACCAGTTTACGTA
TTTTGGGCGTGTTCGACCTC
TTGAGCACTGCTCAGAGCGC
AGGTGCATTCCAATAGAAAC
TCACGGTGTACATGTAAAGG
ACCTTAAGCGATTGCTCGGT
AGCTGGCTGTGAGGCGCGTG
GGGCTGCAGACGTATTGCAT
CCAGAACAAATGCTAAATAA
ATTGTGATGCGATCTCTCAC
TTTCAATCAAGACTAAATTG
CGGAGTAGAGGTGAATCAAT
ACAGCTAAATTGTGGCCGGA
GGCTTGCAGACTTATTTCAT
TATGCAATGGGCACGCTGCC
CAGCGATCAGGTCATGATGC
CTACGAGATTGACTCCGGAA
TAATGCGATTCAGGGCAGCG
TTGAGCGCTACTCAGAAGGC
ACTACTCATCAGCGGGCTCG
GAGATCTAAGACCGTTAGTC
ATACAGAAAAGAAGGATATA
CGATAGCCAAATTATGGGAC
AGACTCCACTAGTTTACGTA
CATGGCGTGCGTACTTGGAG
GTCCCACGGTACACGCGCCC
GTGTTCGGTCCAAACTTCGG
CCATAGGCAACTTGTGTTAC
ATGACAAGTCAAGGGTACAG
CGGCCCCGGTTAAGGCAGAG
TGTGCAGCCCAATTTCTAGC
TTACGTTCGTAATCTATCCT
GGTTAAGCCCAGTTTCTAGC
TGAGTTGTGACCGGTGGTTT
GGAGTTAACATGTTGACCTA
AGCGGACAGGCGTAGCATAC
CAAGGATGTGTCCCGCGAGG
CGATAGCCAACTCCTGTCAC
GACGTGACCTAATGCTGGTT
GTGGTGGGACCAACCAACGG
TCTATACAATTCGTGAGAAG
CGCCGGAGTTTATCAACAGG
TGCTATATCTGATCGCGATG
TTGAAGCAGGAAGCAGTTAA
TGATCTTAAGTAATCGCTTT
ACATCTAAAGTGTGCCCGAA
GCACATCCAATGCTAGATAA
GGTTCAGCCCAGTTTCAAGC
CATTAAAAAGGGCCCGAGTT
CTTGTGATGAAGCCTGCCCA
TTCCACACGCCTAGTAGTAC
TTCTAGATCTGCTCGCATTG
TGATGCGATTACGGGCAGGG
CTATGAGGTTCTCACATTCC
CTCATGATGAAGACTCCCCA
ATTTGTGGTAACTGCTTTAT
TGATAGCCAACTTCTGTGAC
ACAGCTAAAGTGTGCCCGGT
ATTGTCATTCAAACTCACCC
ATAAATCAATGACGTATATA
TATCTGCAGCAATATAGAAA
GGTGCAGCCCAGTTGCAAGC
CTAGGAGATCGACGCCGGAA
GGCTTGCAAGCGTATTGCAT
GAGTTGGGTCCAAATTTCGG
GTCTGACCGAGTTGTTAGGG
TACTGCTGCCATGCATTTCC
CGATACCCTACTTGTGTGAC
CGATATCCAACTTGTGTGAT
CACTAGGTGCTGTAGTATAC
GAGATCTAAGTCCGTGAGTC
TTTTAATCAAGACGTAACTG
CTGCCCGCCACTGTGACGTA
TTTCAACCATGACTTAATTG
CGGCCCCGGTTAAGGTAGAG
TACTATATCTGTTCGCGTTG
TGAGCCGTAGTAACGCGTCC
GCTCAAATAAAATGCAAATA
CGTTAGCCAACTTGTGTCAC
CTATAGACAACTTGTGTGAC
CACTGCTGCCATGCAACTCC
TTTCAATCCAGACTAAACAG
TTCCTACATAGAGATCTGTG
GCAGAACAAATACTAGATGA
GACGTGACCTAATGCGGGGT
AGGTGCAATACAATGGCAAC
GAAGAACAAATGCGAGATAA
GCTCAAAACAAAGTCACATA
CTACAACAACGACTCCGGAA
AAGAGTGCGATGTCGATAGT
CGGTAGCCAACTTGTGTGGC
CTACGTGGGCTCGTATAGTA
CTCCTGATGAAGCCTCCACA
CGCCCCCATACTGATCAGCC
GTCCAATCGTACACGCGACC
ACTACTCACCAGCGGCCACG
TGATCTTGAGTAATCGCTAT
GGCTTACGGACGTATTGTAT
TTCTAGATCTGCTCGCTTTG
GTCAGACCGAGTGGTTATGG
GGTCAAATAAAAGTCTAATA
AAGACCGCGATGTCTATAGT
TTTCATTCAAGACTTATCTG
CGGCCCCGGTTATCGGCGAG
CTCGTGAAGAAGACTCCCAA
CTACGACATCGACTCCGGAT
CTTGATGCGTTGTCAGCCCG
CTTCGTTGGCTCGTATAGTA
GAGTTACACCTTTGAAATGC
GCAGAAAAACTGCTAGATAA
TATTTGCAGCTAAATAGGAA
ACAGCTACACTGTGCCCGGA
CACTCGCTGTGTGTCGCGTG
AGGGATGTAAAATATGGTCG
CGAGAGCCACCTGATGTGAC
GGTTTGCAGAAGTATTGCAT
TCGTGTGCGATTAATAGATC
CGATAGTCGACTTGTGTGAC
GTGTTGGGTTCAACGATCGG
CACTGACTGTGAGTCGCGTC
CGATAGCCAACTTGTGAGTC
TATCTGCAGTTATATAGCAA
CTTTTTTTACGCGAGGGTCC
TTCAGCGCTCCTCAGAATGC
GTCGCAGACGTAGTAAATGA
CACTGGCAGTGAGTCGCGTG
ACTACGAACCAGCGGGGACG
CTATGAGGTTCTAACATACC
ATTTGTGGTAACTTCTTTAG
TGACACGAAATAATCCCTCA
AGGTGCAATCTAATGGCAAG
TTCCCTCCTAGAGTTCTGTG
GGACACGCAAATTATTTTAC
CTCGTGATGAATCCTTCCCA
CCGTGAGCGATTAAAAGTTC
GTCCAGACGCCGAATAGTAC
CTACGTTGGCTCGATTAGTA
GCAACGGCTTCGTTCCAGAA
GCAGAACAAATGATACATAA
GTTCAATCAAGACGTAACTG
CAACTGAGTTTATCAACCGC
AGCGCGGTCCTATGCTTATC
CTGACCGCCACTGTGTCGTA
CACCATATAATACCGAGCTG
ATAGCGAAAGTGTACCCGGA
TTCGTGATGAAGACTCCCCA
GCCCACACGCCTGATAGTAC
ATACAGCTAAGAAGCAGATA
ACCCCGCGGTTGCGTCACAT
TTTCAATCAAGTCTTAAATG
TTCATCACATTTTGCGAGGG
CTCGTGATGAAGCCTCCCAT
GTGCTGGGTCCTACCATCGG
AGGGATGTAACATGTGGGCG
TTGTGGGTGTGTTCGAACTC
ACCAATGCCAAAGGGGATTA
ACATTAATCGATTACTCTGT
TGTGGAGCCCAGTTTCTAGC
ATCTGCATTACATCTAAGGG
GCAGAACAACTGCTATATAA
TTCTAGATCGGCTCGCGTTG
CCCGCGCGGTTGTGTCACTC
CGATGGCCAACTTGTGTTAC
AGATCTGAAGCAATCGCTAT
CGGAGTACAGGTAGATCATT
GAAGAACAAATGCTAGATAC
ACCTTAATGGGTTGCTCGGT
TTGAGCGCTGATCAGAACGG
ACCATGGCAGGCGGCTTTCA
CGATAGGCAACTTGTGTGGC
CTCGTGATTAAGCCTTCACA
AGGTGCATCCCAATGGCAGC
TTCCTTCATAGAGATCCGTG
CGATATCCAACTCGTGTGAC
AAGCTTCACTTGTGTACGTA
GTTGTCATGCAATCTTTCAC
GGAAGTGCAGATATCAGCTA
ACTACTCTCCAGCGGCGACG
TTGAGTGCTGCTCAGAATGC
GAATTACTACAGAATTTCAC
GCGAAACGGTTTAATGGCCG
TTTTAATCAAGACTTAAGTG
TTTTGGGTGTGGTCGAACTC
ACGACAACACGCCCACTGGG
AGTGATCTAAAATGTGGACG
AAAGCGGAAAACTGTCACCT
TTCGTTCCTAGAGTTCTGTG
AGGTGCATTTCAATGGCAAC
TTTCAACCAAGCCTTAACTG
ATGGATGGTACCTACTTTAT
ATTACGTCTTCCACGATTCT
GCGGTGCTTAACTATTTGAG
GTTTTGGGTTCAACCATCGG
AAGCGCGCGATGTCCATAGA
TTCGATATCTGCCCGCGTTG
TTCCTTCCTATACATCTGTG
CATTAAAAAGGCCCCGTGTT
AGCGAGATCCTACGCTTTTC
AACTTCTGCCACGCAATTCC
AAACCTAAAGTGTGCCCGGA
GACCTACTTCATAATTTCAC
AGTTCTTAAGTTATCGCTAT
CGGCCACGTTGATGGGAGAG
AAGATTCCCTAGTTTACGTA
AGGGATGTAAAATGAGGCCG
CCAGTTAGAGCGGTAAATGT
AGCGGTCCGGCGTAGCGAAC
CGATAGCCAACTCGAGTGAC
TTCCAATGAAGACTTAACTG
TTCCGGAGTACATGAAAAGG
AGATCTTAAGAAATCGATAT
ATGAAAAGTCAAAGCTACAG
TGACCCCAGACTGAGCAGCG
ATCTGCATTACCTCTAATCG
ACCTTAATCTAATGCACTGT
CTACGTTCGGCACCTATCCT
TTTCAATCCAGACTGAACTG
GCAGAACACTTGCTAGATAA
CTACGACATCAACTCCGGAA
TGAGCCCTAGTAACGCGTCG
CGATAGCTAACCTGTGTGAC
GAACTACTTCAGAATTTCAC
CAGCTGTCAGTTCAAGATGC
ACCTTAATCGAGTGATCTGT
CAATATGTAATACCGAGCTG
TTTCAGTCAAGACTTACCTG
TCAAGAAACGGTCCGTGGGC
CGGCCCCGTATATGGGAGAG
TTGAGCGTTGCTCAGAATGC
CTCTCAACCAAAAAACATTG
CACCTTGTAATAACGAGCTG
GCTCAAGTAAAGGTCAAATA
AGGGATGTAAAATCTGCACG
GGAGAACAAATGGGAGATAA
GGAGATGCGAACTTGTCCAC
CTAGATGCGTTGACATCCCG
AGATCTCAAGTAATCCCTAT
ATCTGCATTATCTCTAAGCG
TGAGCCGTTGTAACGCGTCC
TTCCTTCTTACAGATGTGTG
CTACGTTTGCTCGTATAGTA
ATTGTGACGCAATCTCTCAC
CTCGTGAGGAAGCCTCCCCT
AGTTCTGAAGTAATCGCTAT
ACAACTCACCAGCGTAGACG
AGAAGCGCGATGTCGATAGT
GCTCAAATAACAGTCAAGTA
GTGTTGGGTCTAACCATCAG
CCATAGCCAACTTGTGTGAA
GGAGACCTACGACCGCGAAA
AGCTGGCTGTGAGTCGCGTG
CCCTTATGTCCCCCCCGGTG
TACTGCCGCCACGAAATTCC
AAGCTAAGAAGATTGAAGGG
GTATTTTATTAGTGAGCGCT
AAGCTTCTCTAGTTTACGGA
CGGCCTCGGTTATGAGTGAG
GCAGCACAAATCCTAGATAA
TCTCACATAAAAGTCAGATA
CGGAGTACAGGTGAAACATT
CTACGATCGCTCGTGTAGTA
GTTTGCGGTACCTACTTTAT
GTAAATCAATGACATACATC
AAAGCGGAGCCCTGTCAGCT
GCAGCACAAATTCTAGATAA
CTTGTGATGAAGCCTCTCCA
TATCTGAAGCTATATAGGAA
GTCTCACCGAGTTGTTATGG
CTACGTTCGGACTCTATCCT
CGATAGCCACATTGTGTGAC
TTCCCTCCTAGAGATTTGTG
GGTGCACCCAAGTTTCTAGC
ATGAAAAGTCAATGCTATAG
CAATATGTAATAAGGAGCTG
CTCCGTTGGCTGGTGTAGTA
CGATAGGAAACTTGAGTGAC
GTTTTGGCTCCAACCATCGG
CGATAGCCAACTTGTGGAAC
CCATATAGGGCGGTAAATGT
GCTCCATGGTACACGCGACC
ATGAAAAGACAATGCTACAG
ACCGATGCCAAAGGGGAATA
CGGTAGCCAACTTGTTTGAC
TTACAACAGGCCCGACTCGA
TCGTCAGCGATTAAAAGTTC
GCTAAAACAAAAGTCAAATA
TGCGCGGTGCTACGCTTTTC
CAAGATGCGTTGGCTGCCCG
TTTCTTCATAGAGATCTGTG
AAGAGCGCCTTGTCCATAGT
TATATGCAGCTATATAGGGA
CCTTTATGACCACCCCGGTG
CACTCGCTGTGAGTCGCGTA
CGCGGACAGGCGTAGCGAAA
GCTCAATTCTAAGTCAAATA
CGCCCCCCGTTATGGGAGAG
CAGCTATCAGCTCAAGATGC
GTCTTACCGAGTTGTTATGG
AAGAGCGCGATGTCGATATT
ACAGCTGAAGTGTGCCTGGA
AGATTACGTATGCCAAAACT
CGTGCAGCCCAGTTTCAAGC
CAGCTATCAGTTCACTATGC
CCTTTATGTCCACGCCGGTG
ATAAATCAATAACATACATC
CGAAAGCCAACTTGTGTGAT
TATCTGCAGCTATATATGGA
CTACGTTGGCTCATGTAGTC
CGATCACCAACTTGTGTGAC
TTTCAATCACGACTTAATTG
TTACGTTGGCTGGTGTAGTA
GAATGCGATTCCGGGCAGAG
AGATCTAAAGTAATAGCTAT
GACGTGACCTAATGCGGGAT
CTACGAGATCGACTTCGGAA
TACTCCGGCCACGCAATTCC
TTTTAATCAGGACTTAACTG
GCTCAAATAATAATCAAATA
ACCGCGGTCCTACGCTCTTC
CTCCTTCCTATAGATCTGTG
CAGCTATCACTTCATGATGG
AAGCTACACTAGATTACGTA
CGATAGCCAAGTTGGGTGAC
CGCCTGAGTATATCAACCGG
TTCTATATCGTCTCGCGTTG
CGATAGCCAACTGGTGTGAT
GCTAAAATAACGGTCAAATA
GCAGCCCAAATGCTAGATAA
GCAGAACAAACGCTAGATAT
GTCCACATGCCTAATATTAC
CAGCTATCAGTTCCTGAGGC
AAGCTTGACTGGTTTACGTA
TGCCCCCATACTAATCAGCC
CCCTAGCCAACTTGTGTGAC
GACGGGACCTAATGCTGGTT
AGATCGTAAGTCATCGCTAT
GTGGTGGGTCCAACCAACGG
TTTCATAGCGATGCACTTCG
CCGGGTGCCCCATCCTCCCG
ATCCCATGGTTCACGCGACC
TCATCTTAAGTAATCGCTAT
GTGCTGGGCACAACCATCGG
TTGCACGAAATAATGCCTCA
CTACGACATCCACTCCGGAA
AGGCATCTAAATTGTGGGCG
CGACAGCCAACTTATGGGAC
TACTGCATGCACGCAATTCC
CTACGGTCGGAAGCTATCCT
TAGTGTGCGATTAAAATTTC
CTGCCCGCCACTGTGTCGTC
CTACCAGATCGACTCCGGAA
TAGTGCCACTGCCCTTGCTA
TGAGCCCTTGTCACGGGTCC
GCAGGACTAATGGTAGATAG
TTCCTTCCTAGAGATCTAAG
GTCCCATGGTACACGTAACC
GTCTTGCGGACGTATTGCAT
TATTGGGTGTGTTCGAACTG
ATGAAAAGTCAATGCTAGAG
TAATGCTGCCACGCACTTCC
GGTTCAGCCCAGTTACTAGC
GTCCCCGTGCCTAATAGTAC
TGGTATGTAAAATGTGGACG
TTTCCATCAAAACTTAACTG
ACTACGCACCAGCGGGTACG
AAGCCTCACTAGTATACGTT
TGAACGCGCCCGCCGACTAT
AGGGATGTAGAATGCGGACG
GCGTGATGCGGCCGTAACGA
ATGAAACGTCAATCCTACAG
AGGGATGTAAAATGACGACG
CTACGATAACGACTCCGGAA
CGATAGCAAACTCGTGTGAC
GACCTACTACTGAATTCCAC
GTGTTTGGTCCAAACTTCGG
GCAGAACAACTGCTAGAGAA
GTGTTGAGTCTGACCATCGG
AAAGCGGAAACCTGTCACCG
ATGCTTCACTAGTTTACGGA
TTTCAATCAAGCCTTAATTG
GTACATATAATAACGAGCTG
GTCTGACCAAGTTGTTATGG
TTACACGAAAGAATGCCTCA
ATTGATCTTACTGTCCAATT
GCAGTGATCAAGACTGACGT
CATTAGAAAGGGCCCGTGTT
TTCTATATCGGATCGCGTTG
AGCGCGGTCCTACGCCCTTC
ATTTGTGGTTCCTACTTTTT
CTTCGAGATAGACTCCGGAA
AAGTTTCACTAGTTTACGTT
ACATCTAAAGTATGCCCGGA
GGCTGGCAGACGTATTGCGT
ATTAGTGGTCCCTACATTAT
CCGCCACGGTTATGGGAGAG
CTACGTTAGCTCGTGGAGTA
CTACGTTGGCACGTATAGTA
GGCGCGATCCTACGCTTTTC
CGATAGCCACCTTGTGGTAC
AACTTAACGGGCCCTCGCGA
AGGCTTCAATAGTTTACGTA
GTACGTTGGCTCGTGAAGTA
CTAGTTTGGCTCGTTTAGTA
CGTGCATCGAATGTGTTAGC
AGGGATGTAATTTGTGGACG
GACGTGACCTCATGCTGGGT
CGACAGCCAACTTATGTGAC
ACCTGAATCGATTGCCCTGT
CGATACCCAACATGTGTGAC
TCCCGGATTTCATGTAAAGG
AAGCTTGACTAGTTTAAGTA
GTCTTGATGAAGCCTCCCCA
ATTCAAGACTGTAGCCTTCG
CGATAGTCACCTTGTGTGAC
TTTTGGGGGTGTTCGGACTC
TTCTAGATCTGCTAGCGTTG
CACTCGCTGTGAGTCGCCTG
CTACGTGCGGAATCTATACT
CTACGTTGTCTCGTTCAGTA
TTTCAATCAAGACGTTACTG
GGATCTTAAGTAATCGCAAT
AACGGACAGGCTTAGCGAAC
ATAGAGCTAAGGAGGATATA
TTGAGCTGTGCTCAGAACGC
CAACATATAATAACGAGCTA
GTCTGACCGAGTTGTTATAG
CTCGAGATAAAGCCTCCCCA
TCTCAATCAACACTTAACTG
ACAGAACTTATGCTTGATAA
TTTCAATGAAGTCTTAACTG
TAGAGCGGTCAAACAACTAT
CGATTCCCAACTTGTGTGAC
CTACGTTCGGAACCTATCCA
GGCCTGCAGACGTATTGCAA
CTCCTTCCTAGAGATCGGTG
CGTCACTAACCTCGGTGCCC
TATCTCCAGCTATATAGGAA
CTTCGTTGGCTCCTGTAGTA
GGATAGCCAACTTGAGTGAC
ATTTGTGGTCCCAACTTTAT
CGGTCGACCTCGACTCGCGA
GTCAGGAACGGGGAAACCAT
GCAGAACCAATGCTATATAA
GTTGCAGGCCAGTTGCTGGC
TCGTGAGCGATTAAAAGTGC
AGGGATGTAAAACGTGGGCG
GACCTAGTACGGAATTTCAC
GACCTACTGCAGAATTTCAG
CTACGTTGGCTCGTGGGGTA
GTCCCCTGGGACACGCGACC
CTCTATATCTGCTCGCTTTG
GCACAAGTAAAAGTCAAATA
TCCGGTAACTGCTAGACCCC
ATTAGTGGTATCTACTTTAT
TTGCAATCCAGACTTAACTG
ATAGAGATAAGAAGGATATA
ACAGATGTAAAATGTGGACG
AGGCGAGCTATTCAAATTCC
GGTGCAGGCGAATTTCTAGC
TGAGCCATTGTAACGAGTCC
CTACGTTGGCTCGTAAAGTA
TGACCCCATACTGATACGCC
CAACATGTACTAACAAGCTG
ATGAATTGGATGGAAGACTC
GTCGACATGCCTAATAGTAC
AGCACGGTCCTATGCTTTTC
CAACATGTACTACCGAGCTG
ATGAGCGCTGCTCACAACGC
ATACATCAATGCCGTACATC
CCAAATAGAGCGGTAAAGGT
ATTTGTGGTACCCACTTTTT
GGAGATGTGAACTTCCCCAG
AGATAGCCAAGTCGTGTGAC
ACTCAAATACAAGTCAAATG
GACTCGCTGTGAGTCGAGTG
AGGTGCCATCCAATGGCAAC
AGCACGGTCCTACGCTTTTG
CTACGACATCGACTCCGGCA
AAGCTGCACTAATTTACGTA
AGGTGCATCCCAATGGGCAC
ACCGAGTGGTTGCGTCACTT
TTTCAATCAAGGCTTAACTC
TACTGCTGACTCGCAATTCC
TTCGTTCCAAGAGATCTGTG
TTTCAATCAAGACTTAATGG
AGGTGCATTCCAATGGCAAT
CTACGAGATCGACTCCAGAA
CCATTATGTCCACCCCGGTG
AAGCTTCACTAGCTAAAGTA
CAGCTATCAGTTAATTATGC
CGATAGGCAACTTGTGCGAC
CGGCCCCGGATATGGGGGAG
TATGGTGAACACAGCCCTGC
GAAGCACAAATGCTAGATAA
ACTACTCACCAACCGGGACG
GCAGAACAAATTATAGATAA
CGATGAGATCGACTCCGGAA
AGGTGCATTACAATGGCAAA
TTTCACTCAAGACTTCACTG
AGATCAGAAGTAATCGCTAT
CTACGTTCGGAATCTACCGG
CAGCTTTAAGTTCATGATGC
ACATTAAGCGATTGCTCTGT
CGATAGTCAACTTGTGTGAT
GCAGAGCAAATGCTAGATCA
GACCTGACCTAATGCTGGGT
GACCTACTACAGAAGTTCGC
ACCTTAATCGGTTGCTTTGT
CGGTGCGTTAAAAGCCCTCC
CGGAGTACAGGTGAATCATC
GCTCATATAAAAGTCAAGTA
GCAGAACAAATGCGATATAA
AAAAAGATGATCCCTTTGAG
TAATGCTGCCACGCAATTGC
AAGAGCGCGAGGTCCATGGT
ACTACCCCCCAGCGCGGACG
GGGGTTTACAGGTTGACCTA
CTACGTTCGCTCGCGTAGTA
CCATAGAGAGCGGTAAATGT
CTCTGTCCGAGTTGTTATGG
ATCGTGATGTAGCCTCCCCA
GTGTTAGGTCCAACCTTCGG
CCCGCGCGGTTGCGTAACTT
TTCTGGTGTACATGTAAAAG
ACCGCGTGGTTCCGTCACTT
CAACGAGATCGACTGCGGAA
GCGGATGATCTAAATTCTTT
CATTAACAAGGTGCCGTGTT
ACGGCAAACGTTTGCAACAG
GCTCAAATTATAGTCACATA
TAATGCTTCCACGAAATTCC
CTGCCCGCCACTGTGTGGTA
CTCGTGATGAAGCCTCCGCC
CAAAGCGATTCCGGGCAGGG
TAGCTGCAGCTATATAGGGA
AGATCTGAAGGAATCGCTAT
CGAACCCGCTTATGGGAGAG
CTATGAGGTTTTCACATCCC
TGATAGCCAACTTGTGTGGC
GTCCACACGCCGAATAGGAC
CATTAAAAAGGGACCGTGTT
AAGCTTCACTAGTTTTGGTA
TTCCTTCATATAGATCTGTG
GGACAACCGACAAAGGCCGT
CGATGGCCAACTTGTGGGAC
GGTGATGCGAACTTGCCCAG
TACTGCTGCCATGCAATTTC
ACCTTAATCGCTGGCGCTGT
ATAGGTTCGGAATCTATCCT
AGATCTGAAGTGATCGCTAT
AATAGCGCGATGGCCATAGT
ATAAATCAGGGACGTGCATC
CCTTTATGTCCACCCCGGAG
CTATGAGGTTTTCACATAAC
CTAGATGCGTTGTAAGCCCG
CTACGTTCGGAACCTATCAT
TTCCTTCCTACAAATCTGTG
ATGAAAAGTCAATGCTACTG
TCGTGTGCGCTTAAAAGTCC
CTCGGGATGATGCCTCCCCA
CGTGCAGCCCAGTTTCTAGA
GTCTGACCGAATTGTTATGG
AGGCATGTAAAATGCGGACG
CTCCGTTCGGAATCTATCCT
ATGGAAAGTCAATGCTACAG
GACGTGACCCAATGCTGGGT
GGAGTTTACATGTTGACCTC
CGCTACCGCGTCTCTACAAA
ACCTTAATCGATTACTCCGT
ACGACTCACCAGCCGGGACG
CTATGTTGGCTCGTGTAATA
CACGGATGTGTTCCGCGAGG
TTACACGATATAATGCCTCA
GACAGGAACGGAGAAGCCAT
TGATATCGCGTTCGATCCGA
ATTAGACAGATGTGATTTCC
GTCCCATGGTACACGCCACA
CGATAGCCAACTTGAGTTAC
CCTTAAAAAGGGCCCGTGTT
ACGTGCAGTCCAATGGCAAC
CGGAGTACAGGTGAATCCTT
AGAGAGGTTCCACTTATCAG
GTGCGGGGTCCAACCGTCGG
GGAGATGCGAACTTGGCCAG
CAGCTATCAGGTCATGGTGC
CCCGGACAGGCGTAGCGAAC
GTCCCCTGGTACACACGACC
GGCCTGAGTTTATCAACCGG
TCGTGTGCGATTAGAAGTGC
GGAGTTTACATGTTGACCTG
CAGATATCAGTTCATTATGC
ATCTGCAGTACCTCTAACCG
GCAGATCAAATGCTAGACAA
CGCGGACAGGCATAGCGAAC
GCAGAACAGATACTAGATAA
CTGGCCGGGTTATGGGAGAG
TCCTGAATCGATTGCTCTGT
CTCGTTATGAATCCTCCCCA
CCTTTTTGTCCACCCCGGTG
TTTTAATCAAGACTTAACAG
CATATGGAGTTCGGGCGCGT
GACCTACCCCAGAATTTCAC
CACAGGATGTGAGTCGCGTG
TCGTGTGCGATTAAAATTTC
ATACGTTGGCTCGTTTAGTA
CCATCGCCAACTTGTGTGAC
TTTCCATCAAGATTTAACTG
AGGGATGTAATATTTGGACT
ACATCTAAAGTGTGTCCGGA
AGATCTGAAGTTATCGCTAT
CTACGTTGGCTCGTCTAATA
GGATGGCAGACGTATTGCAT
ATTTGTGGTACCTACTCTTT
ATGAAAAGTGAATGCTACCG
ATTTGTGGTACCTACTCAAT
AGGTGAATTCCAATGGTGAC
GTGTTGGGTCGAACCGTCGG
TCAGACGAATTCAGCGCCTC
GCTCAAAGAAAAGTCACATA
ACATCTAAATTGTGCCCGGA
ACCGATGTCAAAGGGGATTA
GGTGCTCCCCAGTTTCTAGC
TTTCAATCAAGTCTTAAGTG
CCATAGCCAACTTGTGTTAC
CGATACCCAACTTGTGGGAC
CTTGTAATGTCTCCTGGGAT
CTGCCCTGCTTATGGGAGAG
CTACGACAACGACTCCGGCA
CTCGTGATGAAGTATCCCCA
ATGAATAGTCAATGCTACGG
CGACGACAACGACTCCGGAA
TAAGGTAAACTCGGCCCTGC
CTTCAATCAAGACTGAACTG
ATGTGTGGTACCTTCTTTAT
CCAGAACAAATGCTAGCTAA
CGATAGCCAACTTTGGTGAC
AGCGGACGGGCGCAGCTAAC
TTAAACGAAATAATGCCTCA
ATAAATCAAGGACCTACATC
TGGTGTGCGATTAAAAATTC
GACAGGAACGGGGAAGCCAT
CGATCGCCAACTCGTGTGAC
GCGTCTAGGCAGCCGAGAGG
CGATTGCCAAGTTGTGTGAC
TTTCAATCAAGATGTAACTG
TTCCTTCCTAGAGAACAGTG
CTATAGCCAACTTGTGAGAC
CTATGAGGTTCTCACATGCC
ATTAGTGGAACCTACTTTAT
TTCCTTCCTAGAGTTCTGGG
GCAGAACAAGTGCGAGATAA
ATAAATCAAGGACATACATC
AGGTGCATTCCAATGACCAC
TCTCAAATAAAAGTCAATTA
ATAAATCAATGACGTAGGTC
GCAGAACAGATGCGAGATAA
CAACATGTAAGAACGAGGTG
AAGAGCGCGATTTCGATAGT
TTCTGCATTACCTCTAAGCC
TAGCTGTCAGCTCATGATGC
CCTTAATGTCCACCCCCGTG
TTCTATATCGGCTCGCTTTG
GAGATCTAAAAACGTGAGTC
GTGTTGGTTCCAACCATGGG
GTGAGCTAAGACCGTGAGTC
GTCCAAACGCCCAATAGTAC
CCCGCGATGAAGCCTCCCCA
TATCTGCAACTATATAGGAA
AAAGTGGAGACCTGTCTCCT
GGCTTGCAGACGTATTCGAT
CAACATATAATAACGAGTTG
TTTGGATCAAGACTTAACTG
TTTCAATCAACACTTAACGG
GGCTTGCAGACGTTTTGCAA
TGAGCCCTTGTAAAGCGTCC
ACTCAAGACTGTGGCCTTCG
CGATAGCCAAATTGTGGGAC
TTGATCGCTGCTCAGAACAC
CAGTAAAAAGGTGCCGTGTT
ATTTGTATTACCTACTTTAT
GCAGAACAACTTCTAGATAA
GCTCAAATAAAAGTCGAATG
ATACAGCTAAGATGAATATA
AGGTGCATTCCAATGTCAAG
TTTCAATAAAGACGTAACTG
CTTTAAGTCTTCTTCCAACA
TCTTGTGCGATTAAAAGTTC
AGATCGCAAGTAATCGCTAT
TGTCTGCAGCTATATAGGAA
TGACACGAAATAATGCCTTA
CGGTAGCCGACTTGTGTGAC
GCTTATGTATCTTAAGGCGA
AGCGGACAGACGTAGCGCAC
CACTCGCTGTTAGTCGCGCG
CACCGCGTCCCCCTGCCCGG
AGCGGACAGGCGTTGTGAAC
CAAGGATGTGTTCAGCGAGG
CGATATCCAACTTGTGCGAC
GCTCAAATCAAAGTCAAATG
AGTTAATGCAGGGGCTTATC
GCGAGCAAGTACGCTCTGTG
CTCGTGATGAAACCTCTCCA
TTTCAATGAATACTTAACTG
GAGGTGACCTAATGCTGGGT
CTACGAGATCGAAGCAGGAA
CGATTGCCAACTTGTATGAC
ACCGATGCCAAAGGGCATTA
CCTAGGGCTAGTGCTTGCCG
AGCGACGTCCTACGCTTTTC
CGGCTTTCAGTTCATGATGC
GTCTTGCTAACCTATATTGC
GAAAACTAAGACCGTGAGTC
CTCGAGATGAAGGCTCCCCA
GTGTTCGGTCCAACCGTCGG
AAGGATGTAAAATGTGGGCG
GGCTTGCAGGCGTATTGCCT
GGTTCAGCCCAGTTGCTAGC
TATGTGCAGCTATATAGGGA
ACCGTAAGCGATTGCTCTGT
CTACGTTTTCTCGTTTAGTA
TATCAATGAAGACTTAACTG
TATCTGCTGCTATATAGGGA
AGGAGCGCGATGTTCATAGT
GTGGTGGGTCCTACCATCGG
GTCTGCCCGAGTTGTTATGG
TAACCCCATACTCATCAGCC
TGTCTGCAGCTATACAGGAA
ACATCTAATGTGTGCCCGGA
CGTGAGCTAACTTGTGTGAC
AAGCTTCATTAGTTTACGGA
CCGATCTTGAGCGAGGATCA
CAATTTACACAGTTGAACCG
TCTCAATCAAGACTTAACTA
AACCTCCACTAGTTTACGTA
AGGGATGTAAAATCCGGACG
TTTAAATCAAGACAAAACTG
ATTTGTAGTACCTACATCAT
TATCTGCAGCTATTTAGGAA
CGATGGCGAACTTGTGTGAC
CATTAAAAAGGGGCCGTGTT
GGAGACCAAATGCTAGATAA
TTTCAGTCAAGACTTAAGTG
CGAATTACAGGTGAATCATT
ACCGCCCGGTTGCTTCACTT
ATGAAAAGTTAATGCTACAG
TATCTTCAGCTATATAGGGA
TTACAGGAAATAATGCCTCC
TTCCTTGATAGAGATCTGTG
CGATAGCCAACTCGTCTGAC
AGTGCAGCCCAGCTTCTAGC
CTGTGAGGTTCTCACATACC
TTACATGAAATAATGCCTCC
AAGCTTCACTATTTTACGGA
TTTCAACCAACACTTAACTG
CCTGTATAGATAAGGGCGAC
CCAGAACAAATGCGAGATAA
GGTGCAGCCTAGTTTGTAGC
ATGAGCGCTGCTCAGAACCC
TTCCTGAGTACATGTAAAGG
GCCAGTTGAACGCGGCCGCC
TTAAATAAATGACGTACATC
CGGACCCGGTTATGGGAGTG
ATCACGGTCCTACGCTTTTC
GCGGAACAAATTCTAGATAA
GCAGAACAAATGCTAGTTAG
AGCGCGGTCCGACGCATTTC
CAAGATGTGATAACGAGCTG
GCGAGCGCGATGTCCATAGT
CTCGTGATGAATACTCCCCA
CGATAGCAACCTTGTGTGAC
CGATGGCCACATTGTGTGAC
ACCTTATTCGATTGCTCTGG
ATGAGCGCGATGTCGATAGT
CTACGAGATCGACTACGGAA
CCATAGCCAACTTGCGTGAC
AGCGCCGTCCTACGCTCTTC
CGACATGTAATAACGAGCGG
AGGTGCATTCCCATGGCAAG
CGAAAGCCAGCTTGTGTGAC
TTTCAATCAAAACCTAACTG
GCAGAACAAATTCTAGATAT
AGCTTCTTAACATTAGCTCG
CGATAGCTAAATTGTGTGAC
AGCACGGTCGTACGCTTTTC
CGCTAGCTAACTTGTGTGAC
TGACCCCATACCGAGCAGCC
AAGAGCGCGATCTCCAGAGT
TTTCACTCAAGACTTAACAG
CGGAGTACAGGTTAATCATT
GCAGAACAAAATTTAGATAA
ATACAACTAAGAAGGATATC
GTCGTGACCTAATGCTGGGT
TTCAATATCTGCTTGCGTTG
AGCTGCATTCCAATGGCAAA
ACCTTAATCCATTGCTCAGT
AGCGGACAGGGGTAACGAAC
CGATAGCCAACTTGAGCGAC
GGCTTGCAGACTTATTTCAA
CTAAGGTGGCTCGTGTAGTA
TTTCAGTCAAGACGTAACTG
TTAGAACAAATGCTAGATAA
CGGCCCCGGTGATGGGAGCG
CCTTTATGTCCACACCGGTG
TAACGCTATTCCGGGCAGGG
GTGTTCGGTCTAACCATCGG
GACATGACCTAATGCTGGGT
CGATAGCCAGCTTATGGGAC
CTCGTGATCAAGCCTCCCCT
CGCCTGAGTTTATAAACCGG
GTGCTGGGTACAACCATCGG
AGGTGCATTCCAGTGGGAAC
ATTGTCATGCAGTCTCTTAC
GAGATCTAAGACCGTGTGTT
CGATAGCCAACTTGTTTGAT
CTACGTTCGCTCGTGTTGTA
CTATGTTCGGAACCTATCCT
CTAGGTGCGTTGGCGGCCCG
ACCGGATAAACTTAGAGTGT
AGGGATGTCAAATGTGGAGG
AAGCTTCGCTAGTCTACGTA
TCTCAAGACTGTAGCCTTCG
GCTCAATTAAAAGTCAAATG
GTGTGGGGTCTAACCATCGG
GCAGACCATATCCTAGATAA
GTGCTGGGCCCAACCATCGG
TGATAGCCAACGTGTGTGAC
AGTTCATGCGAGTTGACGTC
GTGGTGGGTCCAACAATCGG
CAACGTGTAATAAGGAGCTG
TGATCTTAAGTAATCCCTAT
AACGGACAGGCGTATGGAAC
CAATAAAAAGGGCCCGTGTT
TTCCGGAGGACTTGTAAAGG
TTTTGGGTGTGTGCGAACTC
CTTCGTTGTCTCGTTTAGTA
CCATATAGAACGGTAAATGT
CTGCGTTGGCTCGTGTAGTT
ATAAATCAATGACGTGTATC
GACCCACTACAGAAGTTCAC
TACTGCTGCCAGGCAAATCC
AAGCTTTACTGATTTACGTA
GCCTCAGCGGGTCAGACCCT
ATCTGCATTACCTCTAAGTG
CTACGTTGGCTGGTGTATTA
ACACAGCTAACAAGGATATA
TGAGCCCTTGTAACGCGTCA
CGATAGCCAACTTGTCTAAC
GAACTACTATAGAATTTCAC
TTGTTGGGTCCAACCTTCGG
CGATAGCTAACTTGTGTCAC
CGATTGCCAACTTATGTGAC
TTGAGCGCTTATCAGAACGC
AGGCCATCATTTAATGTGGT
GTGTTGGGTCCAGCCTTCGG
TTTCAATCAAGATTAAACTG
TTCCACTCAATACTTAACTG
ACAGCTAAATTGTGCCCGAA
TATGGTAAACACCGCCCTGC
CACTCGCTGAGAGTCGCGTG
ATGATTCACTAGTTTACGTA
GTCAGGGACGGGGAATCCAT
TCCCTTCATAGAGATCTGTG
CTACGAGATCGACTCCGGAG
TTTCAATCAGGACTTAACAG
TACTGCTGCCGCGCAATTAC
ATTTGTGGTACCTACTAAAT
TATCTGCAGCTATATAGTAA
ATGAAAAGTCAGTGCTACAG
GTCCCATGGCACAAGCGACC
TAACATATAATACCGAGCTG
ACGGATGCAAAATGTGGACG
GGAGATGCGAACTTCCCCAG
CGCCTGAGGTTATCAACCGG
CTAAGTTGGGTCGTGTAGTA
TGACGCCATACTGAGCAGCC
AGGGATGTAAAATATGGGCG
GACCTACTACAGAGTTTAAC
CGATCTGAAGTAATCGCTAT
CGATAGCCAACTAGTGTGAA
TTACACGAAATAATGCATCA
ACAGCTAAAGTGTGCACGAA
TGACCTCAGACTGATCAACC
GTGAGATGACGAATCCGGTC
GTGTTGAGTCCAAACTTCGG
TTCTATATCTGCTCGTGTTG
CTCCTTCATAGAGATCTGTG
TATCTGCAGCTATCTAGGAA
GCAGAACAAATGCGAGAAAA
GCAGAACAAACGCGAGATAA
GTCGGGAACGGGGAAGCTAT
GCAGGACAAATGCTACATAG
AAGCGCGCGATGTCGATAGT
GTTCAATCAAGACTTAATTG
CGATAGCCAACTTGAGTAAC
TCTCTGGTCGACATCTCGTG
GGGGCAGCCCAGCTTCTAGC
AGGCTTAATTCAGCATCACT
CGATAGTCAACTAGTGTGAC
TTTCAACCAAGGCTTAACTG
AGCTTAATCGATTGTTCTGT
CTACCTAGGCTCGTGTAGTA
TACTGCTGCAACGCAATTCT
AGCGCGGTCGTACGCTTTTA
CTATAGCCAACTTGTATGAC
GGATTGCAGACTTATTGCAA
GTTCAAGCAAGACTTAACTG
CTATAGCCAATTTGTGTGAC
CGATAGCCAACTTGCGGGAC
TTTCAATAAAGACTTAACGG
CGATAGCCACCTTTTGTGAC
AGCGGACAGTCGTTGCGAAC
AGGTGCATTCCTATGGGAAC
ATAAATCAATGACGAATATC
TGCCTTCATGCTCTTTCTGT
CACTCTGCGAAAATTGTAGA
GACTGCTGCAATGCAATTCC
GACGTGACATAATGCTGGAT
CGGAGTACAGGTAAATCATG
ATGGGTGGTACCTACTTTAT
GCAGAACAAGTGCTATATAA
CTGCGTTGGTTCGTGTAGTA
ACCTTATGTCCACCCCGGTG
GGCGGACAGTCGTAGCGAAC
CAGCTATCAGTTCATTCTGC
GAGATCTAAGCCCGTGAGTT
GGCTTGCAGACATATAGCAT
AGAGCCCTTGTAACCCGTCC
TTCTATATCTGCTCTCGTAG
GTAGAACAAATGCAAGATAA
ATCGCGCAGTTGCGTCACTT
CGATAGCCAACTCGCGTGAC
AACTGCTGCCATGCAATTCC
CTACGCTGGCTCGTATAGTA
TGATCGATGTAGCACCTACC
TGGGGGCTGGACGCTGGAAC
AAGCTTCACTAGTATACATA
ACCTTTATCGATTGCTCTTT
AATGAAGGTGTCTTGTAGGA
ACTGTGATGCAATCTCTCAC
GGGTTGGGTTCAACCATCGG
CCACGTTCGGAATCTACCCT
ATACAGCTAAGAAGGTTAAA
GGTGTTCACATGTTGACCTA
CGATAACCAACGTGTGTGAC
AAGCTTCACTAGTTTAAGAA
ATAGATCACTGACGTACATC
GTTTGACCGAGCTGTTATGG
GTCTGAACGAGTTGGTGTGG
GCTCAAAGAAAAATCAAATA
ACCATAGTCGATTGCTCTGT
TCACGGAGTACATGTCAAGC
TTTCAACCAAGACTTCACTG
ACCGATGCCATAGGGGATTA
GTCCCATGGTACACGCAACG
CTACGACAACGACGCCGGAA
TTTGTCATGAAATCTCTCAC
ATACAGCTATGAAGGCTATA
GTACCATGGTACACGCCACC
ATCTGGATTACCTCTAAGCG
ACCGCGGTCCTACGCCTTTC
ACAGAACAAATGCTAGATCA
TTAAGACGCTACGCATTAGT
CGATTGCCTACTTGTGTGAC
GATCATATAATAACGAGCTG
TCGTGCGCGATCAAAAGTTC
GCGCAAATAAAAGTGAAATA
GTAACGAACGGGGAAGCCAT
GGAGTTGACATGTTGACCTA
ACCCCCGCCTGGATATGGGA
CGGCCCCAGTTATGCGAGAG
CGATAGCCAAGTTGTGTGCC
AGATCTTAAGTCATCGATAT
TCTGGTAAACCCGGCCCTGC
AAGAGCGCGATGTCGATTGT
CGATAGCCAACCTATGTGAC
AGGGATGTAAAATGTGAACA
GACAGGGTGCAAGCATGGCA
CTATGAGGTTCTCACCTACC
CGATAACCAACTTGTGTTAC
ATTCAATCAAGACTTAATTG
TACCCACATTCGCGCTGGCG
AACGGACAGGCGCAGCGAAC
TTCCTTGCTAGAGATCGGTG
TGGCCCCATACTCAGCGGCC
TGGATCAATGTCCTCGCCGC
ATAAATCAATGACGTTCTTC
GCTGAACAAATACTAGATAA
GCGGACCAAATGTTAGATAA
ATAGCTATAGTGTGCCCGAA
ATAGATCAATGACGTATATC
AGCGGACAGGCGATGCGAAC
TGAGCCCTTGTAATCCGTCC
GCGATTGACAATCATCGAGC
AAGCATCACTAGTTTACTTA
CGGAGTACTGGTAAATCATT
CTATGAGGTTCGCACATACC
GCGAGGTTAGGGGAGTCTCA
TTGAGCGCGACTCAGAAGGC
GTTCAATCATGACTTAACTG
ATTTGTGGTACCTAGTTAAT
GCTAAAATAAAGGTCAAATA
GCTACTCACCAACGGGGACG
GGATATGTGAACTTGCCCAG
TCAAGGCCTAATCGATCGTT
GCGGAACAAATGCCAGATAA
TGGCCGCGGGGTTGAACTTA
AGCGGACCGGCGTAGCGTAC
TTCTGTATCTGCTCGCGTTG
TCCCATCCTAGAGATCTGTG
AAGCCTCACTAATTTACGTA
CGGACCCGGTTAAGGGAGAG
GTAAATCAATAACGTACATC
GCAGAGCAGATGCTAGATAC
TATCTGCAGCTACATAGGAA
GGTAAGAACTTAATGGTAAG
GTTGCACACGTCTGTGGTTT
CTACGTTGGCTCGTTTAGGA
CTAGTGATGAAGCCTCCCGA
ATGAAAAGTCAATGCTTCAG
GGCTTGCAGAAGAATTGCAT
TTTCAACCAAGACTTAATTG
GTGCACACGTCTAATAGTAC
AAAAAGTACTTGGGTTAAGT
AAGCTTAACTAGCTTACGTA
ACAGAACAAATGCTAGATAT
ACCGTAATGGGTTGCTCTGT
CGCCCCCCGTTATGGCAGAG
TGCAACATACATAGGTTTTC
CAACATGTAATAGCGTGCTG
TTTCAATTAAGACTTAAGTG
ATCCTTCCTAGACATCTGTG
CAGCTATCAGCTCAGGATGC
CTGCCCCCCACTGTGTCGTA
TCTCGGGCTATAAAGCGCAG
TTTCTTTCAAGGCTTAACTG
GTTTGACCCAGTTGTTCTGG
AGGTGGATTCCAATGGCCAC
ACCTTAATCGACTGCTATGT
AGGGAAGTGAAATGTGGACG
CTACGTTCGCACGTGTAGTA
TTTTATCTCTGCGCGCGGTG
CTACGTTGGCTGGTATAGTA
ATTGTCACGCAATCTCTAAC
CGGCCCCGGTTAAGGGGGAG
GCTCAAATATAAGGCAAATA
AATCTGCAGTTATATATGGA
ATTTGTGGTACCTACTTCGT
TCGCGTATAAGCTTATGCGG
CAACAGGTAATAACGAGCTT
CGATAGCAAACTTTTGTGAC
CTATGAGGTTTTCACAAACC
ATAAATAAATGACGTACGTC
TAGCCCGGAAGGCGACTCTG
AGGGATGTAAAATCTAGACG
AACCTACTGCAGAGTTTCAC
GCGGAACAAATGCGAGATAA
AGAGCTAAAGTGAGCCCGGA
CACTCCCTGTGAGTCGCGTG
GTCCGGAACTGGGAAGCCAT
ATAAATCAAGCACGTACATC
CTACGTTGTCTCGCTTAGTA
CACTGGATGTGAGTCGCGTA
TAATGGTGCCACGCAATTCC
ACATTAATCGATTGCTCTGA
CGTTAGCCTACTTGTGTGAC
CTACGCTGGCTCGTGTGGTA
CGGTAGCCAACTTGTGTGAT
AGATCTGGAGTAATCGCTAT
CTATCTTGGCTCGTGTAGTA
GCAGGACAAATGCTATTTAG
GAACTACTTCAGAAATTCAC
TAGAGCGCGATGACCATAGT
CGATAGCCAACTTGTGGGCC
ACGCTTCACTAGCTTACGTA
ACCTTAAGCGATTGCTATGT
CTAAATCAATGACGGACATC
GAGCTACTACAGAATATCAC
CAATATAGAGCGGTAAATAT
CAACATGTAATCCCGAGCTG
GCTTAAATAAAAGTCAGATA
TTATAGCCAACTTGTGTGAC
ACCTAAATAGATTGCTCTGT
GTCCTATGGTCCACGCGACC
GGCTTGCAGGCGTATTGAAT
AAAGCAGAGACCGGTCACCT
GTGTTGGTTCCAACCTTCGG
TGTGCAGCCCAGCTTCTAGC
CGGCCCCCGTTATAGGAGAG
ATTTGTGGTACCTACTTGTT
AAGCTTCACTAGGTTAAGTA
TTCCGTCCTAGAGAACTGTG
GCTCATATCAAAGTCATAGA
CGATAGCCAACTTGAGAGAC
GGTGGTGTTCGTCCAGCGGC
CCTCAAGACTGTAGCCTTCG
GTGTTGGGTCCACCCTTCGG
TTCCACAGGCCTAATAGTAC
CAGCTATCAGTTCAAGAAGC
GTGTTGGGTTCAATCATCGG
GCCGCGTGGTTGCGTCACTT
CGGAGTACAGGTAAATCATA
CAGCTATCTGTTCATTATGC
ACCCATGCCAAAGGGGATTA
CTCGTGATTACGCCTCCCCA
ACCGATACCAAAGGGGATTA
TGCAATATCTGCTAGCGTTG
CGTTAGCCACCTTGTGTGAC
ACAGCTAGAGTGTGCCCGGA
TGAGCACTTGGAACGCGTCC
AATCTGGGATAATGCGCCGA
TGAGCCCTTGTAATGCGTCT
CCTTTATGTCGACCCCGGTG
CTACTTTGTCTCGTTTAGTA
TGGGCCCTTGTAACGCGTCC
ACAGGACAAATGCTAGATAA
GTGGTGGGTCTAACCATCGG
CTACGTTGGCTCGGATAGTA
GGCTTGCAGAACTATTGCAT
GCAGACCAAATGCTAGATAC
ATAAATCAATGACATTCATC
ATGAAAAGCCAATGCTACAG
TTGTTGGGTCCATCCATCGG
GCTCCAATCAAAGTCAATTA
GTTTAATCAAGACTTAACTG
GCGGAGCAAATGCTAGATAA
CGATCTTAAGTAATCGGTAT
TCGTGTGCGTTTAAAAATTC
AAGCTTCACTGGATTACGTA
AGTCAAGACTATAGCCTTCG
TTACACGAAATATTGCCTCA
GATATGCAGATATATAGGAA
CAACATGGAATAACGAGCTG
TGATAGCCAACTTGTGTGCC
TTTCAATCAAGACTTAGATG
CGATAGCCGACTTGTCTGAC
AAAATCAGGGCCCGGTCGCG
GCTGAACAGATGCTAGATAA
GTCCTCACGCCTAATTGTAC
TGACCCCATACTGATGAACC
TACTGCTGCCATGCAATTCT
CTAGATTCGTTGGGAGCCCG
ATTTGTGGTACCTCCTTTTT
CGGCCCTGCTAATGGGAGAG
AGGCGCATTCTAATGGCAAC
GCAGAACCACTGCTAGATAA
CCTTTATATCCACCCCGGTC
GGATTGCAGAAGTATTGCAT
GGCTTGCAGACATATTTCAT
CGGCCCCGGTTATCGGAGAA
ACCGATGCCAGAGGGGATTA
CGGTAGCCAACTTGTGTGAA
TTACACGAAATAATGCTTCA
ATCTGTGGTACCTAGTTTAT
TTTGAATCAAGACTTAATTG
TATCTGCAGCTATATAGTGA
TTACACGAAATAATGCCGCC
AGAGCGGTCCTACGGTTTTC
AGCGCGGTCCCAAGCTTTTC
ATCGTGATTAAGCCTCCCCA
GTTTGTGGTACCTACTTTAA
TACTGTGGCCACGCAATTCC
ACTCAAGACTGTAACCTTCG
TACGAAATCTCTTTCTAATG
CAAGGATGTGTGCCGCGAGG
TACTAGATCTGCTCGCGTTG
TTACAATCAGGACTTAACTG
AAGCTTCACTTGTTTACGTC
GGCTTGCAGACGTACAGCAT
CCATATCGAGCGGTAAATGT
GAGTTCTAAGACCGTGAGTC
CAGTAATCAGTTCATGATGC
TGTCTGCACCTATATAGCAA
ATGTTGGGTCTAACCATCGG
CGATAGCCAACCTCTGTGAC
ACGACTCTCCAGCGGGGACG
GGAGTTTACATGTTTACCTA
ACTACTCACCAGCGGGATCG
ACCGATGCCAAAGGGGCTTA
GCTTAAATAAAAGTCAAATG
CCATATAGAGCGGTCAATCT
AGGTGCATTCCGATGGCAAA
ACCTTAATCGATTGCACGGT
AAGCTTCACGAGTTTTCGTA
AGGGGCATTCCAATGGGAAC
CTACGCTGTCTCGTTTAGTA
CTATAGCCAACTTGAGTGAC
TTCCACACGCCGAATAGTAC
AAGCTTCCTTAGTTTACGTA
AGATCTTAAGGAATCGATAT
AGGTACAATCCAATGGCAAC
ATCGTCATGCAATTTCTCAC
GCAGAACGAATGCTACATAA
TGACCCTATACTGATACGCC
CAGCGATTGGCAAGGATGCC
AGCGGCCAGGCGTCGCGAAC
CCAGGATGTGTTCCGCGAGG
GTCCACACGCCGAATAATAC
AGGTGCAATCCAATGCCAAC
TTGAGCGCTCCTCAGAACGT
TTCTAGATCTGCTCGGGTTG
CCACGTTGGGTCGTGTAGTA
TTCCTTCATAAAGATCTGTG
GCGGAACAATTGCTAGATAA
CTCGTGATTAAGATTCCCCA
CAACATGTTATAACGAGCCG
ATTTGCATTACCTCTAAGCG
CATGGTAAACACGGCCCTGC
AAGATTCTAACACAATTTTC
GGCTTGCAGAGGTATTGCAA
CGATAGTCAACTTGTGTTAC
CGGCCCCGGTTATGGGCCAG
ACAGTGAAAGTGTGCCCGGA
GGCGCGGTCCTACGCTTTTA
CAACCTGTAATAACTAGCTG
AAGCTTCACTACTTTACGTG
CGATAGTCAAGTTGTGTGAC
GTATACTCTGATCCTTCATG
AGGGATGTAAACTGTGGATG
CTACGAGGTTCTCACATACC
GCCGTGAGGCAAGGAAGACG
CGTTAGCCAACTTGTGTAAC
TATCAGTCAAGACTTAACTG
CGATTGCCAACTTGTGTTAC
GACGTGACCGAATGCTGGAT
TTCCAATCAAGTCTTAACTG
TTCCGGAGTACATGTATAGG
TTGAGATCTGCTCAGAACGC
GCGTTGGGTCTAACCATCGG
CGATATCCACCTTGTGTGAC
AGGGATCTAAAATGGGGACG
GGTTCAGCGCAGTTTCTAGC
GGCGTGCAGACGTATTGCTT
CATCATGCAATAACGACCTG
TATGGTAAACATGGCCCTGC
TTTCAATCGCGACTTAACTG
AAGATTCAATAGTTTACGTA
ACAAATCTATGACGTACAGC
ACCTCAATCGATTGTTCCGT
AAGCTTCACTGTTTTACGTA
AGATCTTAAGTAATCGATAG
AAGCTTTACTAGTTTACATA
CTACTACAACGACTCCGGAA
TTTTGGGAGTGTACGAACTC
CTAGATACGTTTGCAGCCCG
GTACGTTGGCTCGTGGAGTA
GCACGAATCAAAGTCAAATA
GGCGCAGCCCATTTTCTAGC
TTCTAAATCTGCTCGAGTTG
AGATCTGACGTAATCGCTAT
CTATGTTGGCTCGTGTAGCA
AGCGGACTGGCGTTGCAAAC
TTCTATATCTGCTCACGTGG
CGCCTGGGTGTATCAAACGG
AGCTTAATCGATTGCTCTGA
GCTCAAATCAAAGTCAAATT
AGATCTGAAGTAATCGCTAC
CTACGGTGGCTCGTTTAGTA
TGAGCCCTTGTAACGAGTTC
AATCTACTACAGAGTTTCAC
ATCAAAAGTGAATGCTACCG
AAGAACGCGATGTTCATAGT
CTACATATAATAACGAGCTG
GTTCACACGTCTAATAGTAC
TAATGCCATTCAGGGAAGGG
TACTGCTGCCACGCAATACC
CTACGTCGGCTCGTGTAGTG
ATTGGAGCGCTCATGGTTTT
TGGCCCCGGATATGGGAGAG
CGAAGTTTACTAGTAATACG
GAGAACTAAGACGGTGAGTT
ATACACCTAAGAAGGATAGA
GCACAAATGAAAGGCAAATA
CAGCTATAAGTTCATTATGC
TTTCGATCAAGACTGAACTG
CTACGTTGACTCGTTTAGTA
GCAGGTCAAATGCTAGATAG
TTTGGATATGTTGCTCGCGT
TTTCAATCAAGTCGTAACTG
CAATTGCCAACTTGTGTTAC
CCTCAAATAAAAGTCTAATA
CTACATTGACTCGTATAGTA
CGGACCCGGTTATGGGATAG
GGGTTGGGTTCAAGCATCCG
AATGTCATGCAATCTAGCAC
AAAGCGGATACCTGTGACCT
TTGTTGGGTCTAACCATCGG
CCTCTATGTCCACCCCGCTG
GCTCAGATAAAAGTCAAAGA
AGATCTTAAGTAATCGCGTT
CATTTAAAAGGGCCCGTGTC
ACCGCCCGGTTGCGTCAGTT
ATAGAGCTGAGAATGATATA
CTACGTTCGGAATGTATCCG
CCTTTATGTCCGCCCCGGCG
TTGCACTCAAGACTTAACAG
CGGCCCGCGTTATGGGGGAG
GCTTGTCACAATCGCGAGCT
AGCGGATAGGCGTAGCGAGC
GGTGAATCCCAGTTTCTAGC
GCAGAACAAATGATATATAA
ACTACGCACCAGCGGGGGCG
TTCATTTCTAGAGATCTGTG
GGCTTGCGGACGTGCTGCAT
GGTGCTGCCCAGTTTCTAGA
GGAGTTTACAAGTTGACCTA
CCTCAGCGTGGCCTATCTAA
ACCGATGCCAAACGCGATTA
GTCAGGAACGGGGAAGCATT
CAGCCATCAGTTCATGGTGC
ATTTGTGGTACCAACTTTTT
ATCCCATCGTACACGCGACC
GCGCCCCGGTTATGGGAGAC
CGGCCCTTGTTATGGGAGAG
AGAGTTAGCCACTCTGGTAT
GCAGAACAAATTCTGGATAA
CCGCTCCCACGAGCAGCGGG
GCTCAAAGAAAAGTCAAACA
ATGAAACGTCAATGCTACAC
CACCTATTCGCCGGGGTGGG
TTTCAATCAAGACTTAATCG
TTGCGGAGTACATGTAAAGG
CTATTATCATCGCACTCGAG
CGGCCCCGGTTATGGGTGAC
TACTTAATCGATTGCTCTGT
CGATAGGCAACTTGTATGAC
GACGTGACCTAATGCAGGAT
GCTCAAATAATAGTCATATA
CGATAGCCAACTTGCGTTCC
ACTGCGCGGTTGCGACACTT
CTACGTTCGCTCGGTTAGTA
TTGAGCGCTGCTCTGAACCC
TAATGCGATGCAGGGCAGGG
CACTCGCTGTGAGTCGCATG
TGGTCTCTCTTGACGGGAAT
GGAGTTTCCATGTCGACCTA
GGCGATGTGAACTTGCCCAG
GGATGAATTAACATTCACCC
ATACAGCTAAGAATGATATC
CCAGCCCACCTCCGCGGTGT
TAGAGCGCGATGTCGCTAGT
CTACGTTGGCTCGTGTATCA
GTAGGACAAATGCTAGATAA
GGATTGCAGGCGTATTGCAT
ACCGCGCGGTTGCGTCACGA
GCATATAGAGCGGTAAATAT
AGGAACGTAAAATGTGGACG
AGGAGCTAATGGCACTTTGG
CTACGCTGGCTCGTTTAGTA
CCCTCAATACTTGTACCAAC
GACCTACTAATGGATTTAAC
AGGGACGCAAAATGTGGACG
GTTAGAGCGGTAGGAGGTGA
ATTCCTGGTACCTATTTTAT
TCGTATGCGATTAATAGTTC
CTACTAGATCGAATCCGGAA
GTCTCACCGAGTTGTAATGG
GCCGCGCGGTTGCGTCACCT
ACCTTAATTGATTGCTCTGG
CACGGGTCTTGGACCTAGAC
TGCCATCTAAGAGTGCATCA
GCGGAACAAATGATAGATAA
CTCGTGATGAAGAGTCCCCA
CTACGTTGGCTCGTATAGCA
CCAGATTTGTTCATAAACAC
TATGGTAAAGACGGGCCTGC
AACCTTCATTAGTTTACGTA
TTTCAATCAAGATTTACCTG
ATACAGTTAACAAGGATATA
TTCCTTCCTAGAGCTTTCTG
CTTCAGTCAAGACTTAACTG
GCCTTGCGGACGTATTGCAT
AAGCTTCGCTAGCTTACGTA
GGTGCAACACAGTTTCTAGC
ACCGATGACAACGGGGATTA
AAGCTTCAAGAGTTTACGTA
ACCTAAATCGATTTCTCTTT
TTCCCGAGTACATGTACAGG
CGGCCCCGGTTCCGGGAGAG
GTCTTGCAGTCGTATTGCAT
CTACGTTCGGAACCTGTCCT
ATTTGTGGTAGCTAGTTTAT
TTACACGAACTAATACCTCA
TTCCAGGGTACATGCAAAGG
TTCCTTCCAAGAGGTCTATG
TTACACGCAATAATGCCCCA
ATCTGTGGTACCTTCTTTAT
CTAGATCCGTTGGCATCCCG
GTAAGTCAATGACGTACATC
CAACATATAATATCGAGCTG
ACCGCGCGTCTGCGTCACTT
GGAGTTTACAAATTAACCCA
CCATATAGAGCGGAAAATGT
GTGGTGGGTCCAACCTTCGG
GGTGCAGCCCAGTTTCTGGA
GTCTAGACGCCTAATAGTAC
ACGCTTCAGTAGTTTACGTA
CGTTAGCCATCTTGTGTGAC
CGGCCCCGGGTATGGGAGGG
GTCAGACTCAACTTACGAAT
CTACGTCCGGAATCTATTCT
GCTCATATCAAAGTCAAATA
AGCGCGGTCCCACTCTTTTC
CGATAGCCAACTCGGGTGAC
AAGCTTCGCTAGTATACGTT
ATTGTCATACAATCTATCAC
TTCACGGACCCTCCCTCTTT
CGAACCCGGTTATGTGAGAG
ACATCCAAAGTGTGCCCGGA
ACAGCTAAAGTATGCGTGGA
CGCGATGCGATGGCAGCCCG
TTTAGCGCTGCTGAGAACGC
GTCCACACGCGAAATAGTAC
GAGTTGTACCCTCTTGAAAC
TTTTGCGCCGCATTCGCACA
GTGGACATGCCTAATAGTAC
CGAAAGTTGGAAATGATTGC
ATAGGTCAATGACGTACATC
AGGTGTACTCCAATGGAAAC
GCACATCAAATGCTAGATAA
TTTCACTCAAGACATGACTG
GCACGGAGTACATGTAAAGG
GTAGGACAAATGCTAGATAG
CTCGTGAGGAAGCCTTCCCA
TTTCAATCATGCCTTAACTG
ACCTTAATGGGTTGCGCTGT
GCTCTAATAAAAGTAAAATA
GGCTTGCAGACGGATTGCAC
AGGCCCCGGTTATCGGAGAA
ACACCTATTTCACCTTTGAT
GGTGCGGCCCAATTTCTAGC
GTCTGACCGAGTTGGTATCG
TAGAACAGTGTGTCTGAGGG
TAGCTTCAATAGTTTACGTA
AGCGCGGTGCTACGATTTTC
TCGTACTTTAACGCTACTCA
AGCACCGTCCTACGCTTTTC
AGCGCGTTCCTAAGCTTTTC
CGATTGCCAACTTGTGGGAC
CTGCCCGCCAGTGTGTCGTA
GTCTGAGCGAGTTGTCATGG
TAATCCGTAGACATTGTCGA
GGCTTGCTGACGTATTGAAT
GCTCCAATAAAAGTCAAGTA
GGGTTGGTTTCAACCATCCG
CGGCGCCAGTTATGGGAGAG
CTACGTTCGGAATCAATCTT
TTCTAGATCGGCCCGCGTTG
CTGCTCGTTAGCATTATTCG
TGAGTTTAAAGGATTCAGAC
CTACGTAGGCGCGTGTAGTA
GTGTTGGGTCCAAACTTCGA
GCAGATCAAATGCTAGGTAA
ACACCTAAAGTGTACCCGGA
GTCACATGGTACAGGCGACC
TCACGGAGTACCTGTAAAGC
AGATGCATTCCAATGGGAAC
GGATAGTTACGTTGGGCTAC
GTCAGAAGGTTTGCTCGGGC
TCACGGAGTACATGTAAGGC
CTACGTGGGCTCGTTTAAGA
CTTTGTGGTTCCTACTTTAT
TACTATTGGCATGCAATTCC
CGTAACCACCGGGAATATCT
CTGACCCGGTTATGGGAGAG
GGTGCAGCTCAGATTCAAGC
CCATTTAGAGCGGTAAATGA
TGATAGCCAAGTTGTGTGAC
CTAGTTGCGTTGACAGCCCG
ATTAAAAAATGACGGACATC
ATTTGTGGTACCTAGGTTAT
TGAGCACTTGCAACCCGTCC
AGTTAATCAAGACTTAACTG
AGCGGACAGCCGTAGCGCAC
CGGTCGTCCGGCGCTGAGCA
CTATATAGAGCGGTAAATAT
GTCCCATGGAAAACGCAAGC
GTCCTCACGGCTAATAGTAC
CCGGTGCATTGCGCGCAGTA
GTACTACTACAGAATTTCAA
GCTCAAGAAAAAGTCAAATA
GTCCCCACGACGAATAGTAC
CGATAACCAACTTTTGTGAC
TTAACTCAATGACGTACATC
TTCCTTCATACAGATCAGTG
TACTGCTTCCAAGCAATTCC
CCAACTTGCCTTCTTACCGG
GAGATCTACGACCGTGAGTT
CATTAAGAAGGGCCCGTGTT
CAGCATGTACTAACGAGGTG
GTCAGGAACGGGGCAGCCCT
CTACATGGAATAACGAGCTG
GTCAGGAACTGGGATGCCAT
CCCATGTTGAAGCCTCCCCA
TAATGCTGCCACGCAGTTCC
ACCAAGGCGCCCTACCTGCA
CTACCTTCGCAATCTATCCT
AGCGAACAGGCGTCGCGAAC
GTAGAACAAATTCTAGATAT
CAAGGACGTGTTCAGCGAGG
ATGAGTGGTACCTACTTTAT
CAAGGATGTGTTCCGGGAGG
CGATAGCCAACTAGTGTAAC
GTGAAGAATTAGGAACATGA
TTCCTATCAAGACTTAACTG
CAGCCATCAGCTCATGATGC
GTCCAAAGGCCTAATAGTAC
CTATGAGGTTTTCACATATC
TATTGTAAGCACGGCCCTGC
ACCGCTCGGTTGCGTCACTG
CTACGAGATCAACTCCCGAA
AAGCTTCCCTAGTTTACGCA
ACCTGAACCACTCACCCAGC
GTGCACGTATCACGACCACG
CTAGATGAGTTGGCAGCCTG
CTCGTGAAGAAGCCCCCCCA
CGATTGGCGCCATGCACAGT
TATGGTAAACACGACCCTGC
GTCTATATCTGCTCGGGTTG
CGTTCAGCAGGTCTGGTTTT
AGACCCCATACTGAGCAGCC
ACATCATGGTACACGCGACC
GCCGACACCCCGAAACACAT
TACTGTTGCTACGCAATTCC
ATAGAGCTAAGAAGGATAAA
GGCTTGCGGACATACTGCAT
TTTTAATCGAGACTTAACTG
CTACGAGATCGACTCCGGTA
CGGCGTACAGGTGAATCATT
CTACGCTGGCTCGTCTAGTA
CGGGAACAGAGTACTCTGGG
ACCGCGCGGTTGAGTCACGT
CCATACCCAACTTGTCTGAA
AGCAGAGAGTGACTTAACAT
GAGCTACTACAGAATTTCTC
CGTTCTAAGCACACTCGTAC
AGGTGCGTTCTAATGGCAAC
ACGAAGTTAAATCGAGGCTG
CTATGAGGTGTTCACATACC
ATGGAGAGTGAATGCTACAG
GACCTGCTACATAATTTCAC
TCAGCCTGGACATAAGTTTC
ACTACTTACCAACGGGGACG
TTCAAATGTGATTCTCGCCC
GTGTTGGGTCCAACCATGGC
TCTACTCATAAGATCGGAAT
GTGTTGGGTCTAACGATCGG
AACTGGCTGTGAGTCGCAGG
ATAAATCAATGGCGTAGATC
ATAGCTGGACACGATGGACA
GTGTTGGGATCAACCATCCG
CTACGTTGGCTCGTTTACCA
TTTCAATCAAGTCTGAAATG
GGCTTTCAGACGTCTTGCAT
CAGCCCCAGTTATGGGAGAG
GCTCATATAAAAGTCAAACA
AACGTGATGAAGCCTCCTCA
CAACATGTCATACCGAGCCG
ACCGCGCGGTTGAGTCTCTT
AGATCTTAAGTAATCACTAG
CTACGTTCGGGATCTATCCA
TTCAGACCGAGTTCTTATGG
TAATGCGATTCTCGGCAGGG
TTCCTTCATAGAGAACTGTG
AGCGGAAGGGCGTAGCGAAC
GAACCGTGTTGACAGCAGAA
CTCGTGATGGAGCCTCCCCG
TCGCAACAATTTAAGAGGGA
CGACCTTGCGTTCCGTTGAT
TCTACTCACAAGCGGGCACG
GACCCATTACAGAATTTCAC
TCTCAATCAAGACTTAATTG
TTTCAATCAATACTTGACTG
TGACCCCATGTAACGCGTCC
ATAAATCAATATCGTACATC
GGTGCGGCCCAGTTTTTAGC
GTCACGAACGGGGAAGGCAT
TCCAGGCGCGTTCCCCATAA
ACTACTCATAAGCGGGGACG
CGACAGCCCGATCTCTAATT
CGAAAGATGGTAGTGGGTGA
TCCTGGTGTACATGTAAAGG
CTATATGCATTGGCAGCCCG
CGATAGGTAACTTGTGTGAC
TTCCTTCCTACAGATCTGTT
CATTAACAAGGAGCCGTGTT
CGGCCGCGGTAAAGGGAGAG
CGGAATGCAGGTGAATCATT
CGCCAGAGTTTATCAACCGG
GAAACGTGTGTGGTTGTCAA
CGATAGCCAAGTTGCGTGAC
GTGTTGGGTCCAAACAGCGG
ATAAATCAATGACGCACGTC
ATACGTGGTACCTACTTTAT
GTCCACACGCCTACCAGTAC
CTACGACATCGAATCCGGAA
AGGGCATACTCTGATTATAT
TACTGTTGCCATGCAATTCC
TTCCAATCAAGACTTTACTG
CGTGCTTAGCAGGTTACAAA
TTACTGGAAATAATGCCTCA
GTCTACACGCCTAATGGTAC
GTGTCGGGTCAAACCATCGG
ACTAGTCGCCAGCGGGGACG
GCAGAACAAATGGTACATAA
TAGTAACTTGCAGCAGTGAG
CCGGCGATCCGTCTCGTACC
ATCTTAATCGATGGCTCTGT
ACCTTAATTGATTGGTTTGT
TTGACTAATTTACGGTCCAA
CTCGTGACGAAGCTTCCCCA
ATCAATCAATGACGTCCATC
AAGGGCGCGATGTCCATTGT
AAAGACACGCCCATTCTTAC
CCAAATTCTTCGTAGGGCCC
CGGGCCCTTGTAACGCGTCC
TAGTTCTTCCTCAGTCGTCG
AGCGGAAAGGCCTAGCGAAC
TAATGCGATCCAGGGCAGGG
GTACACGAAATAATGCCTCA
AAAATTTTCATCTTGTATTG
TTAACCGGTGTGAAGTTGAG
CCCTAAACAGGGTTCACTAT
TTTCAATCAATACTTAACTA
GAAGTTTACATGTTGACCTA
TGGTACCAGCGGCAGTGGAA
GCCCAAATAAAAGTCAAGTA
TTGCAATCAAGTCTTAACTG
GGCTTGCAGACCTATTGAAT
CTGCCCGCCACTGTGTCGGA
AACCTTCACGAGTTTACGTA
CGCCCCCCGTTTTGGGAGAG
CAGCTATCAGTTGAAGATGC
GCTCAAATATACGTCAAATA
AAGATTCGCTAATTTACGTA
GTCTTATGTCCAGCCCGGTG
TGCTGATGCCATGCAATTCC
GCTCTGATGATATGTTAATG
CTTCTCCGGGCGAGCTATCG
AGGGATGTAAAATGTCGGCG
GGCGCCACTTTAGCGACAGC
GTACAGACGCCTAATATTAC
CTACGACAAAGACTCCGGAA
ATCGCGCGGTTGCCTCACTT
ATCCTTCCTAGAGATCCGTG
AAGATTCACTGGTTTACGTA
GCGTGCAGTCCAATGGCAAC
TTGTTTCATATGATCAAAAA
GTAAAGCGCCGGACCCATTG
ACCCTACTACAGAATTTCCC
ATCTACATTACCCCTAAGCG
CTCTTGATGAAGCCACCCCA
GTCAGGAAGGGCGAAGCCAT
CATTAAAATGAGCCCGTGTT
CAACATGTAATAAGGAACTG
CTAGATGCGTTGGCAGTTCG
AGATCTTAGGTAATCGATAT
CACTCGGACGGGTCGAACTG
GGTCCTATAGCTGTTAACGT
TTTCAATCATGGCTTAACTG
GCCTTATGTCGACCCCGGTA
GAACTGCTTATCCATGTGGT
GACCTACTTCAGAATTACAC
GCAGAACAAATTGTAGATAA
GTTCCATGTTACACGCGACC
GCTGCCCTGGTCCATCTGCA
CTAGATGCGTGGGCAGCCCA
CGAAGAGCTCGGAGGTGAGC
GCAGATCCAATGCTAGATAA
GGCTTGAAGACGCATTGCAT
TTTTAGTCAAGACTTAACTG
GCATTACAAATGCGAGATAA
CGCCTGAGTTTATCGACCGG
TCGTTTGCGACTAAAAATTT
ACGAGCGCGCTGTCCATAGT
CTCTTGATCAAGCCTCCCCA
TCACAAACACCCATGTGGAG
TTAAACGACATAATGCCTCA
ACGCAAGTATTTGAGACTGC
TGACCCCATACTGATAACCC
ACAGCGAAAGTGTACACGGA
GGAGAAGCGAACTTGCCCAT
TTATGTGTGATTAAAAGTTC
GTGTTGGGTCCAACAATCGC
TTGCGAACCGCACGAGGGCA
AACCCTTAACGGGACAAAGA
CGATAGACATCTCGTGTTAC
CCACATATAGTAGCGAGCTG
TTCCTTCCTAGGCATCTGTG
GGGAGTACAGGTAAATCATT
GCTCACATAAAAGTCGAATA
CGAGACAACTCCCTCCTGTG
TGGTGTGCGATTAAACGTTC
TCACGGAGTACATGTAAAAC
GTGTTGGGTATAACTATCGA
CTACGAGATCGACTCCGATA
GTCCAATGGCACACGCGACC
CAAAATGTAATAGCGAGCTG
TTTCAATCAAAACTTAGCTG
ATGGTATATTCCCAAGCCAG
ACTACTCACCCGCGGGCACG
CTAGATGTAATAACGAGCTG
GGAGTCCTTGTAACCCGTCC
TTTCAATCAAGACTGATCTT
ACATATTTAGAACTAACGGA
ACTATTCATCAGCGGGGACG
GCAGAACAAATGGGAGATAA
CCTTTGAATGGACCAAATAC
GAAGACCAAATGCTAGAAAA
GTCCACACGCCTCATAGTTC
GCAGAACGAACGCTATCCAA
GCTCAAATAAACTTCAGATA
GTGTTGGGTCAAATCATCGG
CTATGTGGTTTTCACATACC
AAGCTTCACTAGATCACGTA
ATAAATCACTGACGAACATC
CGCCTGAGTTCAGCAACCGG
ATTTGTGGCACCTACTTGAT
ATAAATGATTGGACAATTCG
CTACGTGATCGACTCCGGAC
TTCCTTCGTAGAGATCTATG
CAACATGTCAAAACGTGCTG
CGTTAGCCAACTCGTGTGAC
TGGGACCTTATTATCTGGGG
GTCCACACGCCTAGTCGTAC
GTGTGGGCTCCAACCATCGG
GGCTTGCGGACGTACTGCAT
GCTCAGATAAAACCCAAATA
TCTAGAGGCTTTACAAGCCG
CTACCATCCAAGACCTGTTG
TTTTGGGTGTATTAGAACTC
TCTGGTAAACACGGCCCTGT
GTAGCGATCCTGCTAAGTAG
GTCCACATGCCTAATAGCAC
CGCGGACAGGCGTAGCCTAC
GACCTACTTCAGAATTTCTC
TTAGCCCTTGTAACCCATCC
GGGAGCCTCGAGCTGTAGGT
GGCTTGCAGACATATTACAT
TGAGCCATTGTACCGCGTCC
GCAGATCAAATGCTAGATGA
ATTTTTGGTACCTACTTTTT
CCACAACAAATGCTGGATAA
GGCTTGCATGCGTATTGCAT
ATCGCACAGGCGTAGCGAAC
ACAGCTAACTTGTGCCCGGA
GTGTTGAATCCAACCATCGG
AGACAGCTAAGACGGATATA
AGCGCGTTCCTTCGATTTTC
GGATCTTAATTAGTCGCTAT
CAACATCTAATACCGAGCTG
AAGCTTCACTAGTTTAGATA
CAAGGATGTGTTCCACGAGG
ATTAGTGGTACCTACTTAAT
TGAGCCCCAGTAACGCGTCC
AGCGCGGGCCTACGCCGTTC
CAAGATATAATAACGAGCCG
AGACTTCACTAGTTTACGTA
ACTACACACCAGCGGCGACG
ACCATCTCCCCGTGGTCTGT
ATAGTCATGCATTCTCTCAC
ATCTGCATTATCTCCAAGCG
CTACGTTGCCCCGTGTAGTA
AGCGCGGGCCTACGCTTTTG
GTCGCTCCTGGCCGTCCTGC
CGATAGCCAATTTGAGTGAC
GACCTACTACAGTATTGCAC
TACTTCAGATTAAGACTCTG
CAACATGTAATATCGAGCTA
ATAATTTCAGGTCCTATCCT
ACGAGCGCTATGTCCATAGT
CTCTTGATAAAGCCTCCCCA
GATGCAGCCCAGATTCTAGC
AGGGGCGTAAAATGTGGAAG
ACATCTTAAGTAATCACTAA
CGATAGCCAAGTTGTGTAAC
CTGCGTTGGCTCGTTTAGTA
CGATCTTACGTAATCGCCAT
GCAGAACTAATGCCGGATAA
CTCGACAAAAGTTGTGCGCG
TCCTACATCTGCTCGCGTTG
TTCCTTCCTAGACATCTCTG
CCATAGCCAACTTGTGTGCC
ATACAGCTGAGAAGGATATC
GTGTTGAGTCTAAACATCGG
TCGGAGTATCCACTACCAAC
ACCTTAATCGATTGCCGTGT
TTCTCTATCTGCTCACGTTG
GACGTGACCTAATACTGGGT
CGATAGCCAACTTATGTGGC
CTACGTCGGCTCGTGTAGTT
TGCATTAGTCAGCGTCTCCC
GTACCATGGTACAGGCGACC
GTCTGCTGTAACTACACGGC
ATAAATTAATGACATACATC
AAAGCGGAGACCTGACACCA
ATTGTCATGCAGTCTATCAC
TGACCCCATACTTAGCAGCC
CGGCCCCGGTTATTGGATAG
GGTGCCGCGCAGTTTCTAGC
CACTGGCTGTGATGCGCGTG
CAGCAATCACTTCATGATGG
ATTTTCAAGCAATCTCTCAC
ACGCTTCGCTAGTTTACGTA
AGATCTTAAGTAATCGTTGT
ACTACTCACCATCGGGGACC
AGGGATGTATAATGCGGACG
ACCTTAATCGATAACTCTGT
ACACACACTTCAATAATATC
GGTCATATAAAAGTAAAATA
ATAGTACCGAAAGTATTGCG
GTCTGACAGAATTGTTATGG
CGGAGTACAGGTAAATAATT
GACCTTCTACAGAATTTCAA
TTCCAATCAAGACTTAACCG
CCCTTATGTAGACCCCGCTG
GTCTGAACGAGTTGGTATGG
TATGGTAAACATGGCACTGC
GTCAGATCGAGTTGTTAAGG
AGGGATGTAAAATGTACACG
ATTTGGTAAACCGTAGGCGA
CTACGTTGGCTCGAATAGTA
CTAGATACGTTGGCAGCCTG
CGATAGTCAACTTTTGTGAC
GTAGAACAAATTGTAGATAA
ATGAAACGTCAATGCTACCC
ACCCCATGGTACACGCGACC
CACCGACTGTGAGTCGCGTG
ACGAAAAGTCAATGCCACAG
TCAAGGAGAGGAAGAATGGC
CGGCGCCGGTTATCGGAGAG
CCCTTATGTCTACCCCGGTG
CAACCGAGCAGGCGCATATG
TCATGCGATTCTGGGCAGGG
GTGTTGGGCCCAAACTTCTG
AGCGAGGTTCTACGCTTTTC
CTGCGTTGTCTCGTTCAGTA
CGTGGTAACACTTCCCCCAA
GTGTTGGCTCCAACCATAGG
CCTCTGAGTTTATCAACCGG
ATTCAAATGCGTTTCGTGAG
GCCCCATGGTACACGCAACC
CTAGATGCGTTGGCAGCGCC
CGGAGTACAAGTAAATCATT
AAGCTTCACTAGAATACGTA
AGCTTATGTCGGTGAACGGG
AGCGGAAAAGCGCAGCGAAC
CCGAATTCAAACTGTTGGAG
ACGAGTGCGATGTCCATAGT
CTACGAGATCTACTCCGGAT
ATGGAACCCAATTCTTCTTG
CCAGAACAAATGCTAGACAA
TACTGCAGCCACGCTATTCC
GGCGTGCACAGGTATTGCAT
GTTTCTTGATCGGGTGTTGC
ACCGCGCGGCTGCGTCATTT
CGAGAGCCATCTTTTGTGAA
AGGGATGTAAAAAGTGGAGG
CTCACGATGAAGCCTCCCCA
TAGTGTGCGATTAAGAGTTC
CGATAGCGAACTTTTGTGAA
CAATGCGATTAAGGGCAGGG
CTAGACGCGTTGTCAGCCCG
TACTGCTGAAACACATCCGC
ACCTTAATCAATTGCCCTGT
TCTGAAACCGACTCCATTGG
GAACATATAATAAAGAGCTG
AAGAGCTCGAAGTCCATAGT
AAAACAGTTGGTGGGCGCCA
ACGCACCTAATTATCTTATG
AAGAGCGCGATCCCCATAGT
TCGGTCACACTCGTTCAGGT
TGATCCCTTGTAACGAGTCC
GACGTGACCAAATGCCGGGT
GGTGCAGTTCAGTTTCTAAC
CATTCCAGCCGATGGAATTG
CCGCCCCGGTTACGGGAGAG
ACTCAAGACTGTATCCGTCG
ACTAGTCACCAGCGGGGAAG
GCTCAAATAAAAGGCTAATA
TGTTAGGCGGGACAAGGCCC
CGGCCCCGGTTCAGGGAGAG
TCTTATCTTCGTTGTCTACG
CAACTTGTACTAACGAGCTG
CAGAGTACAGGTGAATCATT
GCAGAACCAATGCTGGATAA
TGGCGCGCTGCTCAGAACGC
CATTAAAAAGGGCTCATGTT
AACGGCTAAGAAAGGTGCCG
ACCGATACCAAAGGTGATCA
TACATCTCATGCGGCCTGCG
TTGTTGGGTCCAAACTGCGG
TACGGACAGGCGTAGCGAAC
CTACGAGATCGAGGCCGGAA
GACGTGACGTGATGCTGGGT
GTGTTGGATCCAACCATCGC
CTACGTTCAGAATCAACCCT
CGACAGTCAACTTGTGTGAC
AAAGCGGAGACCGGTCACTT
AGGGATGTAACATGTTGACG
ATAAATCGACGACGTACATG
CGGCCCCGGTTAGGAGAGAG
TGATCTTAAGTTATCGCTAT
ATTAGCTCAGGTGCAAGTTA
AGAACCAGAACGCCCTTCCT
CCTTCTTTAGAGAGCAAACA
CGCTTCCAACCTGTTGCAGC
ATACACTCACCTCAGACTAG
TTTTGTGGTACCTATTTTAT
GTGCTGGGTCCATCCATCGG
ACAAAAGTCGTTACTCCGAG
TCCCGACCGACACGATAGAG
CTGCGTTGTCTCGTTTAGTA
CGATTGCCAACTTGCGTGAC
GGAGATGCGAACTGGCGCAG
AGGCTCCGGTTAAGGGAGAG
GACCTATGACAGAATCTCAC
CGATAGCCAACTGGTGTGAG
CCGCCTTTCTATGTGTGGCT
GGATCTTAAGTAATCCCTAT
ATAAGAGAAGCATCGCCACC
TAGCTATCAGCTCCTGATGC
TCTTAGGGCACCCTTTGAGG
ATTGGATATCCCTGTCTTCT
CACTTGTCTTCATCAAAGCC
CGATTCGATCGAGGTGACGT
AAATATCTAACGAAAAACTA
GCTCAAATCAAAGTCAATTA
CGATAGCCTACTCCTGTGAC
GACCTTCTACAAAATTTCAC
TGCGGAAATCCCCATCCATG
CGGCCCAGGTTATTGGAGCG
GTACATACGCCTAATAGTAC
GACCTACTATCGAATTTCAC
TCGTGCGCTGGCTCTCGTAG
ATTGTCATGCCATCTCTCCC
GCCGGACTACAGAATTTCAC
AGGGATGAAAAATGTGAACG
CGGCCCCGGTAATGGGAGTG
ACGCCCCGGTTATGGGAGAG
GCAGAACATATGCTAGTTAA
CGATAGCCAAGTTGTGCGAC
TACGGTTGCCACGCAATTCC
GTCGGACCGAGTTGGTATGG
GGTCGTGGGCTTAGGTTGAC
TGAGTACTTGTAACGCGTCC
AGTTGGCGGGTGAGGGTAGA
CTACATTGGCGCGTGTAGTA
GACGATTCACTCAACGGCCT
TACGTTTAACATGACTGTAA
CAACACAGCTCCTTCTAATG
TTCTAGTGTACATGTAAAGG
ACCTCGCGGTTGCGTCACCT
TAGAGCGCTGCTCAGGACGC
GGAGTCTCCATGTCGACCTA
ACCGCGCAAGTGTGCCCGGA
ACATCTACAGTGTGACCGGA
CGATAGCCATCTTGTGTGAA
ATAAATCAACGACGTCCATC
CTGCACGCCACTGTGTCGCA
AGCGCGGTCCTACGATGTTC
CAATCTCCTACATCAGCGCA
GACCTACTTCGGAATTTCAC
ATAATGGCGTCGATCGAGCT
TCGGAAGTCACAGTCTCTAT
AGCTTAATACGATTCGGGAT
TCTAACTGCAGTACAAGCGA
CTTCGTTGGCTCGTTTAGTA
ATCGATGCCAAAGGGGATTA
ATTTGTAGTACCAACTTCAT
ATAAATCGATGAGGTACATC
AAACTATCACTGACGTATTG
ACCATAATCGATTGCTCTCT
CTACGACATAGACTCCGGAA
GCAGAACAAATGCTGGTTAA
ATTCTCATGCAATCTCTCCC
ATGTAAAGTCAATGCAACAG
GGCCACACGCCAAATAGTTC
TTACAATCATGACTTAATTG
TGTGCAGCCAAGTTTCTAGC
CTACGAGATCGACCCCGGAA
AGCGCGGTCCTACGCTAATC
TTTCAATCAAGACCTAATTG
TGCTAGATCTGGTCGCGTTG
GGCCCATAGTACACGCGACC
CGGAGTACAGGTAAAGCATT
ATAACTCAATGACGAACATC
GGCTTGAAGAGGTATTGCAT
GTACCGTTGGTGCCTTGGCC
GTGTAGGGTCTACCCATCGG
AGCGCGCGTTTGCGTCACTT
GGCATCCAGACGTATTGCAT
GCAGCACTAATGCTAGATAA
TTCCGTGGTTGAGTTGTTCA
GGAGTTTACATTTCGACCTA
AGTTCTTAAATAATCTCTAT
AGCGCGGTCCTACGCTTTCT
GGTGCAGCCCAGGTACTAGC
ACCTTACTTGATTGCTCTGT
CGAGGTATGGTAACCGGACC
TACTGCTGCCAAGCAGTTCC
TCCTATATCTGCTCGAGTTG
ATAAATCAAAGACGTACCTC
CGCCGGAGTTTATCAACGGG
AGTGTGATGCATTCTCTCAC
CTCGTGATGAAGGCTCCCAA
GGCTTGCAGACGTATTGAGT
GCACTACTGCAGAATTTCAC
CCTATCTGTCCACCCCGCTG
GTGTGGTCTCCAAGGGAAGT
AACATACTACAGAATTTCAC
ATAAATCGACGACGTACATC
TTGAGCGGTGCTCTGAACGC
GTCGCATAGCCCGCACATTA
TCTGATTTTAATCGTAGTTA
TTTGAATCAAGACGTAACTG
CTCGTTATAAAGCCTCCCCA
AAAGCTCAGACCTGTCACCT
AAGCTTCACTAGCGTACGTA
TGGTGCATTCCTATGGCAAC
ATCCCATGGTACACGCAACC
CGCCGTATACGACTGACCGA
CTCGTGATGAAGACTCCCCG
AACGTCCTCGTGGACTGGTC
TTCAGCGCTCCTCAGAACGC
GGCTTGCAGACGGATTGCCT
CTCGGGATCAAGCATCCCCA
TTCTACAACTGCTCGCGTTG
AGGGAGGTAAAATGTGGGCG
ATATGTTGGCTCGTGTAGTA
TGAGCCCTCGTAACGCCTCC
TCCTGGCTGTGAGTCGCGTG
CGCTAGCCACCTTATGTGAC
TACTACTGCCACGAAATTTC
CGATATCCTACTTGTGTGAC
ATAAATCCATGACGTACCTC
GACTTACAGAAGTAATGCAT
TTTTGTGGTAACTACTTTAT
GACCTACTACAGTAATTCAC
CTACGACATCGTCTCCGGAA
CACCTACTACAGACTTTCAC
CGCCTGAGTGTCTCAACCGG
ATACAGATAACAAGGATATA
TAACACGAAATAATGCCACA
TATCTGCAGCTCTTTAGGGA
CATTAAAAAGGGCCTGTGTT
AGTAAGCTTTAGCGCGGCAC
AGCGGTCAGGCGTTGCGAAC
GTTAGGTTTAAGAAATAATT
GGCTTGCACACATATTGCAT
CTCGGGATGAAGCCTCCGCG
AAGCTTCACTAGTTTACAGA
CGGAGTACCGGTAAATCATT
GAAGATGCGAACTAGCCCAG
GAAGGGAACAAGAGCAACAA
GCCGAACAAATTCTAGATAA
GTGCTGGGTGCAACCATCGG
GTGTTGGGTCTACCCGTCGG
CTGCCCGCCACTGTGTCATA
GGCTTGCTGACGTAATGCAT
TTGAGCGTTGCTCAAAACGC
ATACAGCTAAGTAGGTTATA
TTTTTGGTGTGTTCCAACTC
CCGTGTGCGAATAAAAGTTC
TTATGCGATTCGGGGCAGGG
GGTGAATCACCTTCAGTTGT
TGACCCCATACTCATCCGCC
AGGTGCATTCTAATGGGAAC
CAAGGTTGTGTTCCGAGAGG
TAATGCTGTCACGCAATTCC
AATCTATAACGTGTCCAACT
GCTGAAAAAAAAGTCAACTA
CGATATAGGTTGTTTGAAGC
AGCGTGGTGCTAGGCTTTTC
GCCTTGTACACGTATTGCAT
AAGACCGCGATGTCCATTGT
TCGTGTTCGATTAAAAGTTC
TATGGTAGGCACGGCCCTGC
CACCTACTACAGAATTTCTC
ATCTCCGGGACGAGCATCTG
TATCAATAAAGACTTAATTG
CAATGACAGCGTGACTCTAG
TCAGGACAAATGCTAGATAA
TTTCAATAAAGACTGAACTG
ACTCCGCGTTAGAACGCAAG
TCAGAACTGCCCTTAAACGA
CTACGTTCGGGATCTATCCT
AAAGCGGAGACCTCTCTCCT
AGATCTAAAGTAACCGCTCT
GTCCACACGCCGAATGGGAC
CACCTATCAGATCATGATGC
CACCATGTAATACCGAGCTG
CTCGTGATGCAGCCTCCCCC
TGTCAATCAAGACTTTACAG
GTAGATGCGTTGGCAGCCTG
GCCGATCATGATATTATCGA
TATCTGCAGCTGTATACGAA
GACCTACTACAGAATCTCAT
ATGTGTGGTACGTACTTTAT
CTACGTTGGCTCGAGTAGTT
ATACACCTAAGAGGGTTATA
CGGGATGTAAAATGTGGTTG
CCCGGGGTTTAGCGTGGCAT
CTATAACGTGGGCTAACGGA
ATACGTTGGCTCGTCTAGTA
GAGGATACTCTGTTATGTTC
AGGGGATCTATCAACATTCA
TGAACCCTTGTAACCCGTCA
AGCTTACCTTAGGTGAGCTA
GGAGTGTACATGTTGACCTA
ACTCAAGACTGTTGCCTTCG
GCAGAACAACTGCTCGATAT
ACTACGCACCCGCGGGGACG
GCAGAACCAATGCTAGAAAA
CTACGTAAGCTCGTGTAGTT
GGGCCCAGGTTATGGGAGAG
ATACACCAAAGAAGGATATA
CAGACCCGGTTATGGGAGAG
GGCTTGGAGACGTATCGAAT
TGGCAAGTCCGGACTACAGG
CTACTTTGGCTCGTGTGCTA
AGCTCTTTAGGAATCGCTAT
CGGCCCCGGTTCTGGGAGAA
CGCCTGAGTTTATCGACCTG
TGACCCCGTACTGACCAGCC
AAGCTTCACCAGTGTACGTA
CCTGTGATGAAGCCTCCCCA
TTGCTTTCTAGAGATCTGTG
TATCAATCAAGACATAACTG
AACCTACTACAGAATGTCAC
TACCGCGGCCACGCGATTCC
TTCTATATCTGCTCGCGTCG
AGGAATGTAACATGTGGACG
TTCTATATCTGCTCGCGTCT
AGGTATGTAAAAAGTGGACG
TATCTCCTTGCCCAGTTAAC
CAATGGCTGTGAGTCGCCTG
CTCGTCATGAAGCCTCCCCT
AACCTACTTCAGAGTTACAC
AACGTGACCTGATGCTGGGT
GGCTCGCAGTCGTATTGCAT
GGCTTGCAGACGTTTGGCAT
GGGTTGAAGACGTATTGCAT
CTCATGATGAAGCCTCGCAA
TGTCCCAGATCGCACTGCAA
AACTAAATCGATTGCTCTGT
CCGCCACGGTTATGCGAGAG
CGTTACCTGGGCATCAGCCA
ACATCTAAAGTGTCCCCGGA
GTCTGACCGAGATGGTACGG
TGATCTTAATTATTCGCTAT
TACTACTGGCATGCACTTCC
GCTCAAATAGAAGTCAATTA
CGGAGTACAGCTGAATGATT
TGCATGCAGAAGTATTGCAT
GGCTTCCAGGCGTATTGCAT
ATAAGTCACTGACGTACATC
GTATTTAAGAAAATCTTAGC
ATAAAACAATGACGTTCATC
GCTTAAAGAAAAGTCAAATA
TGATGCATTCTAATGGCAAC
AGAGATGTGAAATGTGGACG
TCAGAAGAAATGCTAGATAA
GTGCTGGGTCCAGCCATCGG
TAGGAGGTACGGCTTGGTGT
CAACGAGATCGACTCCGAAA
CGCGGACAGGCGTAGCGAAG
CGATAGCCAACTTTTGTGCC
AGGTGCATTCCAAGCGCAAC
CACTCGCTGCGAGTCGCGTG
TTTCAGGTAAGACTTAACTG
ACATCTAACGTGTGCCCGGA
CTTGTGATGAATCCTCCCCA
ATGAATCAATGACATACCTC
TGACCCCCTACTGATCAGGC
GGCTTGCAGACTTATTGTAT
GTCCCTGGGATGGGCCGTTA
ATATAGCTAAGCAGGCTATA
AGCCGAGAGTGACTTAACAT
GCAGGGCAAATGCTAGATAA
CGGGCCCGGTTATGTGACAG
AAAGCTGAGACCTGTCACCA
GTCCCATGGTACACACGTCC
ATAAGTCATTGACGTACATC
AAGCTTCACTCGTTTACGGA
ATACAGCTATGAAGGTTATA
AGGGATGTAAAATGTTGTCG
ACTACGCACTAGCGGGGCCG
TGCCTGAGTTTGTCAACCGG
TTTCAATCTATACTTAACTG
TCTACTCACCAGCAGGGACG
AGAGCTAAAGTGGGCCCGGA
CGTAGTTCCCGGAATTGCGC
AGCGCGGTACTACGCTTGTC
GTTCCCTGGTACACGCGACC
ACTAGTTATCAGCGGGGACG
GGCTTGCAGCCGTATTGCTT
CTCTTGATGAATTCTCCCCA
ACTACTCACAAGCGGGGATG
CGATAGCCAACTTGTGCGAG
CCATATAAAGCGGTAAATAT
TTATATATGTGCTCGCGTTG
CGATATCCAACTTATGTGAC
AAAGCTGAAACCTGTCACCT
AGCTAGCGTGAGCCCTATAC
ATTGTGATGCATTCTCTCAC
CTCGTGACGAAGCGTCCCCA
AGGGACGTAAAATGTGGGCG
GGTTTGCAGACCTATTGCAT
ATAAGTCAATGACGTACAGC
TCGTCGTTTCGGGGCACAAG
AGCCCCCGCTATACGAATCA
GGCTTGCAGAAGTAGTGCAT
GCCGAACAAGTGCTAGATAA
AGCGGAAGGGCGTATCGAAC
GAGATCGAAGACCGTGAGTT
GCCGAACAAATGATAGATAA
ATACAGCTCCGAAGGATCTA
CACTGGTTGTGCGTCGCGAG
AGCTAAGCGGGGATCTTTCT
TAGCTTCACTAGTTTGCGTA
GTTGCCGCCCAGTTTCGAGC
CTGCGTTGACTCGTTTAGTA
CCTTTAAGTCCACCCCGGTG
GACCTACGACAGAAATTCAC
AAAAATCAATGACGTACATG
TCTTGGGTGTGTTGGAACTC
GGCTTTCTGACGTATCGCAT
AAGTGCAACACGTATCGGTC
GACCTACTACAGAATTGCAG
CCGGAATTGGGTGAATCGAT
TCACACGAAATAATGCCTTA
AGCGAGGTCCTTCGCTTTTC
GCCCACACGCCTAATACTAC
GCCAGATTCTGAGTCATGGA
CAACAGGTGATAACGCGCTG
CCCTCTTTGATATACCGTGC
ATTGGCATGCCATCTCTCAC
TACTAGATCTGCTGGCGTAG
CGATGGCCACCTGGTGTGAC
AAGGCGAAGACCTGTCACCT
GTCTTGGGACCAACCACCGG
TTGAGTGCTGCTCAGAACCC
AGAAATGCACGACGCTAGTA
TTCCACACGCCTAATACTAC
CGCGGAGAGGCGTAGCGAAC
AAGCTTTACTAGTTTTCGTA
ACTGGAAACCGAAGGTGTTC
CTCGCGATGAAGCCTCCCTA
GAGATCTTATACCGTGAGCC
CTGTTCGGTCCAACCATCGG
TTGCGCGCTGCTCAAAACGC
AGCGGTCTGGCGTAGCGAAC
GTGTTGGGTCTAAGCATCGG
CTGTAGAGAACGGGGGTGGG
GCTCATATGAAAGTCAAATA
GAGTTGGGTCCGACCATCGG
TTTTGGGTGTGTTGAAACTC
ATGTGCATTACCTATAAGCG
CGATAGCCGACTTGTGTGCC
CGCTTGCAGACATATTTCAT
GCTCATATGCAGATTTCACA
TGCGGACAGTCGTAGCGAAC
GGCTTGCGGACGTATTGCAC
CTTCATTGGCTCGTGTAGTA
ATTGGTGGTACCTCCTTTAT
AGACCCCATACTGATCACCC
TGATTTTAAGTAATTGCTAT
GTCAGGGACGGGGAACCCAT
CTCTCATCTCAGTTGCGCAC
TGTGAACCTTCTTCTTCGAG
GGCGCAGCCCAGATTCTAGC
TTCTATAGCTGCACGCGTTG
TACAGATATCAGGGCATACC
CACCTATCAGGTCATGATGC
TCCCTGCGCCCTCGTACAAG
CGATAGACAACTTGTGAGAC
CACTCGCTGTGATTCGCGGG
CTCGTGATGAAGCATCCCTA
CGGCCCCCCTTATGGGAGAG
ATCAATCAATGACGTAGATC
CGCCTGCGTTTATGAACCGG
TTTTGAGTGTGTTCTAACTC
TGCCCGGTCGCCAGGATGGG
CGATAGCCAACTTGCGTGGC
CTACGTTGGATCGTTTAGTA
CACCATGTAATAAGGAGCTG
TCGTGTGCAATTAAAACTTC
GTCGGGCCGAGTTGTTGTGG
CCGCCCCGGTGATGGGGGAG
GTCAAAGAGTGCGATAGCAT
GGCTTGCAGAGGTTTTGCAT
TTCTATATCTGCTCGCCTTT
GTCCTTCCTAGAGATCGGTG
TTGTGCTGCCATGCAATTCC
GGCCACACGCCTTATAGTAC
GTGTACCATTACGCTTACAA
GTGTTGGGTCCAAACTCCGG
CGGCCCCCGTTATGGGAGCG
TAGCTTCGCTAGTTAACGTA
ATGAAACGTCAACGCTACAG
ATAAGTCTATGACGTACATC
GATGCACCTCAGTTTCTAGC
CCAGAACAAATGTTATATAA
TTCTGGGTGTGTTCGTACTC
TGACCCCGTACTGAGTAGCC
TTCCACACGCCTGACAGTAC
ACGATTCACTAGTTTACGTA
TTACACGAAATAATTCCTCC
ACCTTAATCAAGTGCTCTGT
CACGGCTGGGGTGTTAACAC
CGATAGCCACCTAATGTGAC
CTCTTATGTCCACCCCGGTG
CAACATGTGATAACGAGCAG
TTTAAATCAACACTTAATTG
CAGAACGCGATGTCGATAGT
CTGACAAGCGTGGTTCTATT
ACCTTAATCGACTGCACTGT
TTCTATAGCCGCTCGCGTTG
ATTAGTGGTCCCTATATTAT
AAAGCGGCGACCTGTCTCCT
GGCCTACTTCATAATTTCAC
CCCAGCCATCCCGCAAACCC
GTAGGCGCAAGTCGTATCGG
TCCATAATTTCTAAGCACGC
AGTAGAGTTGAACCGCAGAG
TTTTAATCAAGACGTAACTA
GCAGAACAAATGCTTGAAAA
CTAAATCACTGACGTACATC
AGATTAGGTATGCCAAAACT
GGATTGTAGGCGTATTGCAT
AGCTTGCAGACGTAATGCAT
TATTAGGAACTGTGACACGT
TTCCCGAGTACATCTAAAGG
CTCGTGATCAAGCCTCGCCA
TTACAAGAAATAAAGCCTCA
GCAAAACAAATGCTAAATAC
GCCCAAAGAAATGTCAAATA
GACCTACTACATAATTTATC
TTTCAATCGAGACTTACCTG
TTACGTTGGCTCGTATAGTA
TTTCAACCAAGACTCAACTG
ATGCGGCCGTGGCGCCAGTT
CGATAGCAAACGTGTGTGAC
TGAGCCCTCGTCACGCGTCC
AGTGTATTACCTGCCTAGAT
GGACCAGTGAGCTGCGAGTA
TTTCAAACAAGACTGGACTG
CTCGTGATGCAGCCTCCCCT
AGGGCTGTAAACTGTGGACG
CGTTAGCCAACTGGTGTGAC
CTATGAGGGTTTTACATACC
AAAGCGGAGTCATGTCTCCT
TCGTGTGCGATTAGACATTC
TTCTAGATCTCCTCGCCTTG
TTCTACTGCCATGCAATTCC
GTGTGAACGAGTTGTTATGG
ATTGTCATGCAATCTATCAT
TCTAACGCAATTACCACGCA
CGATAGCCAACTTGAGTCAC
ATGGTCGTCGGCTTTTCAGA
TTCTATGTCAGCTCGCGTTG
TTTCACTCAAGACGTAACTG
CTATGAGGTTCTCACAGACC
ATATGAACGAGTTGTTATGG
CAGACCCTTTCCAATGAGAG
ATTCGTGGTTCCTACTTTAT
AGCACTGTCCTACGCTTTTG
CGACAGCCAACTTGTGGGAA
AGCGCGGTCCTACGACTTTC
TTCTATGCACAGTCCACTCA
ATACATCAATGGCGTACATC
TACTGCTGCGATGCAATCCC
GAATAGCGCCACAGATTCCA
CGCTAGCCAATTTGTGTGAC
AGATCATTAGTAATCGCAAT
ATCTGCATTTCCTCCAAGCG
GTCCCATGGGACAGGAGACC
CTATGTTGGCACGTGTAGTA
GGAACCCGGTTATTGGAGAG
TATAGCACGGCGAGCTACTA
TTACCCATAAGGATTGGACA
CGATATCCAACCTGTGTCAC
CCGCGGGTAAGCTATCCCGG
TATCTGCAGCTATATCGGAA
AGGCCCCGGTAATGGGAGAG
GCTCAAATAAAAGTCAATCA
CTGATGACCGGCTATTATCC
AAGATCGCGGTGTCCATAGT
CCAGAACAAATGCTAGCAAA
GAAGAACAAATGCTAAATAA
GCTCAAATAAAAGTCAAAGT
GACCCACTACAGAATTTGAC
ACCTTAATCGGTTGCTCTCT
CACTGATGGTCGATTTGTTT
AGACACCATACTGATCAGCC
GCAGGACAAATGGTAGATAG
CCGAGCGTGAAACCCAATCA
TTGAGCGGTGCTCAGAACGG
CTACGTTGGCTCATCTAGTA
ATAAAACAATGACGTACGTC
CGATAGCCAACTTGCGTGAG
TAAGGCTGCCACGCAATTCC
ACAGAACTTATGCTTGCTAA
GTCCACACGTCTAATAGCAC
TATCTGCAGCTATATTGGAG
ATTCAGCTAACAAGGATATA
GGAGATGTGAACTTGCCCCG
CTAGTGATGAAGCATCCCCC
AGCGCGGTCGTACTCTTTTC
TTTCAATCAAGGATTAAGTG
ATACAGAAAAGAAGGGTATA
CGGTAGCCAACTAGTGTGAC
GGTGCTGCCCAGCTTCTAGC
CGATAGCTAACTCGTGTGAC
TAGGGCCGTTGGGTATTACT
TATCTGCTGCTATATAGCAA
GTGTTGCGTCCACCCATCGG
CTCGCGCTGAAGCCTCCCCA
GGCTTGCAGTCGTATAGCAT
TTTCATTCAACACTTAACTG
CTACTTTGGCTCGTGGAGTA
ATTTGTGGTACCTAATCTAT
GTTCACACGCCTAAGACTAT
CTCGTGAAGAAGCATCCCCA
ACTACTCTCCGGCGGGGACG
ACTAATCACCAGCAGGGACG
TGAGACCTAGTAACACGTCC
GCAGAACAAATGCTAGTAAA
CTACGTGCAGAATCAATCCT
TTGAATACAAAGGTGCCGCT
CTACGATATCGACTCCGGAA
ACTACTCACCAGCCTGGACG
AGCGCGGTCCTTCGATTTAC
AACACTCACCAGGCGGGACG
ATTCGCTGCCGTCCCCGTGG
CATTAAAGAGGGCTCGTGTT
GTGATCTTAGACCTTGAGTC
GTGGGCTTACGATTACGTAG
CCATATAGAGCGGTAAATAC
GGAGATGTGAACGTGCCTAG
AAGATCGCGATATCCATAGT
AGCCGACAGGCGTAGCGCAC
TTACAATCAAGACTTAACTC
CAACAAGTAGTAACGAGCTG
GCACGACCATCCACGCTCCC
GTTGTTTAGAATTTGTGATG
ATTTGTGGTATCAACTTTAT
GGTGCAGTCCAGTTTGTAGC
ATCTCAAGGGAAAACCTCAA
ATCTGCATTACCTCTCACCG
AGTGCGGTCCACCGCTTTTC
TCCTATCAACGCATTGCATT
AAGCTTCACTTATTTACGTA
AGGGATCTACAATGTGGGCG
CAGACGGACGATAGTCAATA
TTCCAATCAAGATTTAACTG
CCCTCCGCATCGGCCCAGTA
ACTACTCTCCAGCGGGTACG
TACCCATGGGTCGATTGTAG
AACCTTCGCTGGTTTACGTA
TGAGTCCTTGCAACCCGTCC
TAGGGACAGTTTACTCGGTG
CATTAAAAAGGGCCTGTGAT
CATATCATGTGCAAAATTCA
AAGCTTCACTAGTTTGCGCA
AACGGACAGGCGTAGGAAAC
AACCTTCAGTAGTTTACGTA
ATACGTTCGGAATCTATCCA
AGATAGCCAACATGTCTGAC
CTGGTGGGTCCAACCATCGG
ACAGCTAAAGTGTGCCTGTA
AATAAACGGTAGGCGCCCGG
CGGCACCGGTTATGGGAGAA
TTTCAATCAAGATCTATCTG
TCTAGCGCTGCTCAGAACGT
TAGTGCCACTTCCCTTGCTA
GCTCAAATCAAAGTCTAATA
GTGCTGGGTCCAACCGTCGG
ATATAGCTAAGAAGGATATC
GGAGGTGCGAACTGGCCCAG
ATGCATTAACCGTGGTTTTA
CCATATTGAGCGGTAAATCT
CAAGTATGTTTTCCGCGAGG
GGTCGTCTTACACCATACAT
ACCCTGAAAGCTACTGAGTC
CGAGGGCGGGACATAATGCT
AGGGATGGAACATGTGGACG
CACAAGTTAATGGTTTGATG
TTTTGGGTGGGTTCGATCTC
GACGTGACTTAATGCTGGAT
CCCGTGATGAAGCCTGCCCA
AAAAGTTCGCTATGCCTTAC
CGGCCGCCGTTATGGGAGAG
GGCATGCATACGTATTGCAT
AGATCTGAAGTAATCGCTCT
CGATGGCCAACTTGTGAGAC
ATAAATCAATGCCGTAAATC
GAGGGCGCGATGCTCATAGT
ATTGTTATGTAATCTCTCAC
CCATAGCCAACATGTGTGAG
ATGGTGGGTCCAACCATCGG
CATTTGGTCGGGGAAGCTAC
ATAAATCATCGACGTACATC
TTGAGCGCGGCTCAAAAGGC
AAAGCGGAGTCTTGTCACCT
CATTAACAAGGGCTCGTGTT
GTCCCATGGTACACCCGAGC
TGAGCCCTAGTATCCCGTCC
GACCTTTACCATAATCATCA
GCACAAGTAAACGTCAAATA
TTTCGATCAAGACTTAACTA
AACGAACAGGCGTAGGGAAC
CCGCCCGCTATCTCTAACTA
GTAGACAACGCGTCAATAAC
CTACGTTGGTGCGTGTAGTA
CATCGGCAACGGTGAACTTA
AACTGTTCTGTAAACGCACA
CTACGTTGTCTCGTCTAGTA
ATAAATCTATAACGTACATC
TTCCGGAGTACCTGGAAAGA
CTATCAGGTTCTCACATACC
GCAGAAAAAATGCGAGTTAA
TCACGGAGTACATGTAAAAG
CTATGTTAGCTTGTTTAGTA
ACAGCTAAAGTATGCCCGGG
GGAGATGCGAACTTGCCCTG
GCGGAACAAATGCTAGACAA
GTCGGACCGAGATGTTATGG
CTGCAGCGTTGCATCGGACC
GACTTGCAGGCTTATTGCAA
TGACCCCAGACTGAGCGGCC
GCAGAGCAGATGGTAGATAA
TACTGCTGCCATGAAATTCC
GTCTGGCCGAGTTGGTATGG
AGATCTTAACTACTCGCTAT
TACTGAACGGCATCGGGAGG
CTACGTTCGAAATTTATCCT
CTAGGAGCGTTGGCAGCCCG
CGTTGGCCAACTTGTGTGAC
CTGCGTTGGCTCCTGTAGTA
CGAGTTTGCATGTTGACCTA
TGAGTCCTTGAAACCCGTCC
AGCGAGGTCCGACGCTTTTC
TTCTAGTTCTGCTCGCGTTG
TCATGCGATTCTGGGAAGGG
AACCTACAACAGAATTTCAC
TGATAGCCAACTTGAGTGAC
GTCCCATGGAACAGGTGACC
AAATGGGATTCCGGGCAGGG
GACGTAATACAGAATTTGAC
GTCCAAGCGCCTAATAGCAC
AGAGCGGTCCCACGCTTTTC
TTTCGATCAAGACTTAATTG
ATATCTTAAGTAATCGAGAT
TTTCACTCAAGACTTATCTG
AGCCACCAGTGGTCATGCAA
GCAGAGCAAATTCTAGATAA
AGCGCGGTCCTAGGTTTTTC
ACTACTCACCAGCGGTAACG
CGGCCACGGTGATGGGAGAG
CGATAGCCAACTTGGGTGAT
CAGCTAGGAGTTCATGATGC
CCTTTGTGTCCACCCCGGTG
GGCATTAAGGGCCGATGTTC
ACTCTACAAACAAACGATTG
ATCCCATGGTACACGCGGCC
CTACGTTCGCAATATATCCT
TTTCGATCAAGACTTGACTG
TCAGCAACTTTTGAGGTGTG
TACACCGCAAAGTGTCGGTC
GTAAATCAATGACTTATATC
GTCCACACGCCTGACAGTAC
GTGACGGGGAGGTCTATAGC
GAATGAGGTTTTCACATACC
AGATCTTAACTAATCGGTCT
CTCCAGGTCTACTATTCTCA
CCACGGTATTTCAAAATCTT
TAGCTATCAGCTCATCATGC
TACTGGCTGTGAGGCGCGTG
GTCAGACCGAGTTTTTATGG
AGGTGCCTTCCAATGCCAAC
GTAAAAATCTTGTTTATTGG
TGCGTTCCTAGAGATGTGTG
TTGAGCGCTGGTCAGAACTC
ATTTGTGGTACCTCCTTTAA
GTCGACTCGCCTAATAGAAC
CTACATTCGTAATCTATCCT
CTAGCTGCGTTGGCAGGCCG
TGTCAATCAAGATTTAACTG
CTCGTGATGTAGCCTCGCCA
CGCCTTTAAAAACAGTACGT
AAGTGTACTTCAATGTAGCA
TTCTGGAGCTGCTCGCGTTG
CGGCCCAGGTTATGGAAGAG
TATTTGCAGCTATGTAGGGA
CAACAAGTAATAGCGAACTG
GTGCAGGGTCCAACCATCGG
AACGGACGGGCGTAGCTAAC
GACCTACTGCAGGATTTAAC
ATGCTTCACTAGTTTATGTA
ACCCACAATCATGATGCCGT
TTATGGAATCAAGCGAGCCA
AAGTAAGTTAAATAGAGCGA
CGGAGTACCGGTGAATCTCT
AAGCTTCACTAGTTCCCGTA
ACCTTAATCGGATGCTCTGT
TTACACGAAATCATGTCCCA
CTATAGGCAACTAGTGTGAC
TATGCCGGAAATGTAGTAGT
ATTGAGAATTACCTCAATTC
GCTTAGTTCGGATTACACCG
ACTTTTGATCCCGCGTTGTC
GCGGCGAGGTGTGCGGCAGC
GGCTTGCAGACGGATAGCAA
TTCCGGATTACATGTAATGA
ATCGTGATGAAGCATCCCCA
CTCGTGATGGAGCTTCCCCA
TGAGCCCTTATAACGTCTCC
AGAAGTCGTTGGACATAATC
GGCTTGAAGACGTATTGCAC
TTGTTGGGTCTACTCATCGG
GGATAGCCACCTTGTGTTAC
ATCAATCAATGACGGACATC
CTACGTTTGCTCGTATAGAA
ACCTATACTTTACGATCGGA
CATTAAAAAGGGGTCGTGTT
GACGTGACCTAATGTTGGGT
GTAAGGTTAAATCTTTACAC
GTGTATGGTCCAACCATCGG
GCTCTCGGAGTGGAGAAGAG
AGGTGCATTCCTATGGCCAC
CGCCTGACGTTATCAACCGG
AATACTCACCAGCGGGAACG
GTGTTGGGTGCAACCATCCG
TCGTGTGCGATTAAAAATTA
GACCATTAATCCCCAGGGGG
CAGCTTCTCTAGTTTACGTA
CAAGGACGTTTTCCGCGAGG
ACAGATAAAGTGTGCCCCGA
CTGGGAATTGATCCGCGTGA
TGACCCCGTATTGATCAGCC
GTCAGGAACGGGTAAGCCAT
ATAAATCGACGTCGTACATC
CACTCGCTGTGAATCGCGTG
ATTGTCATGAAATCTCACAC
ATAAATCAATGACGTACACA
CCGTACGGTAACCCAAAGAA
CAAGTTTAAAAGTGTAGGTT
CATTAAAAAGGTCTCGTGTT
TCGCAGCCGTCGTGCCGTGG
CAAGATGCATTGGCAGCCCG
ACATTTTACCTCACTGCTGT
CGATTCATGATCTCATCGCG
TTTCAATGAAGAGTTAACTG
CTCGTGAGGAAGCCACCCCA
CTACGTTCGGAACCTAGCCT
ACTTAAGACAGTAGCCTTCG
TCGGTTGAGAGTTGGTACAG
GAGATCTAAGACAATGAGTC
ACTAATCACCAGCGGGCACG
GCTCTAATAAAAGCCAAATA
ATACGTTGGCTCGTATAGTA
GGAACTGGGTATGGCGCCCA
ACGGTCTATCTAATTCTGGG
AGGGTTCAGATACTGGCAGA
CCAGGACAAATGCTAGATAG
TTATCGTCGGACGTTCCGAC
TATCGACCTGCTAGAGCGCC
CGTGAGCCAACCTGTGTGAC
CGATGGCCCACTTGTGTGAC
AGATAGTTTGTAATCGAAGA
TTTCAAGCAAGACCTAACTG
GCAGAGCAAATGCTAGATTA
GTAAATCAATGCCGTACATC
GGCTCGCAGGCGTATTGCAT
GCTCAACTATAAGTCAAATA
CATCTTATAGAGTAGGCTAT
GAAGAACAACTGCTAAATAA
ACTACTCAAAAGCGGGTACG
GGCCTGCAGAGCTTCGTTTA
ACAGAGAAAGTGTGCCCGGA
AGGTGCATTCCAATCGCCAC
CTTTAATCAAAACTTAACCG
CGATAGCCAACATGTGTGAG
CGATAGCGATCTTGTGTGAC
AGATCTGAAGTAAGCGCCAT
GACCTTCTACTGAATTTCAC
AGGAGTACAGGTAAATCATT
CCTTGGTTAACACCTCACAG
TTCAGCGTTGCTCATAACGC
CGATACCCAACTCGTGTGAC
AAGCTTCACGAGTTTAAGTA
AGGAATGTAAACTGCGGACG
TTTGGGGCGTGTTCGAACTC
AAAGCAAAAGTGTGCCCGAA
TTGCAATCATGACTTAACTG
CTCTTCCGACGGTTCTTTGA
AGCCAAAGTCCATGCTGTAA
CCTGTGGTCTAGCGCGGGAA
GATCTACTACAGAATCTCAC
CAATGGGATTCCGGGCAGGG
TAAAAATTAACTGGCTTGTC
CTAGATGAATTGGCAGCCCG
GCTCCCCGGTGGGCAACGCG
AACTTAATCGATTGCTCGGT
CACCTAGTACAGAATTTCAC
GGAGTTTACATGTTAACTTA
TGTCTGCGGCTATATAGCAA
AAGCTTCACGGGTTTACGTA
CTATGTTGGCTCGCGTAGTA
GTCCACGCGCCTAATAGGAC
TTTCAATCAAGCCTGAACTG
AGGGATGGAAAATGTGGCCG
GCCATGATCGAATTAGGCGT
GAGCTACTACAGATTTTCAC
AGGCTCTAGAATACCTAAGG
GTATTAGGTCCAACGATCGG
CCGGAAGAGCATGAGTCAAA
TTCCGGAGTACATGTTACGG
ATACAGCTAAGAAGTATATC
CAACGTGTGATAACGAACTG
AGAGCTGAAGTAATCGCTAT
GGCCTGCAGACGTACTGCAT
TACGGCTGCCATGTAATTCC
TGACGTGCCTAATAGTAAAA
TGAGCCGGTGTAACGCGTCC
AGAGATCTAAAATGTGGACG
TACAGCTTCCACGCAATTCC
AGCGATGTAAAATGGGGACG
GACTGCTGCCACGTAATTCC
ACCTTACTCAATTGCTCCGT
CGATAGACAACTTATGTGAC
AGAACTCACCAGCGGGGACG
CTCCTTTCTAGAGATCTCTG
GCTCAGATATAAGTCAAATA
CTAGAAGCGTTGGCGGTCCG
AGGGATGTATAGTGTGGACG
TCGTGTGCGATTAAACGTCC
CTGCCTGCCACTTTGTCGTA
GAGATCAAAGACCCTGAGTC
ATTGTCATTCAATCTCACCC
CTTCGTTGGCTCGTGTAATA
CTCAGGCACGGGGAAGCCAT
GGTGCCGCCCAGTTTCTACC
CTACATACGTTGGCAGCCCG
TTTCAATCAAGCCTTGACTG
TGAGCCCTTGTAAACCGCCC
TTCCTTCATAGAGACCTGTG
GTGTTGAGTCCAAACTACGG
ATACATCTAAAAAGGATATA
TTCTATATCTGCCGGCGTTG
CGGTCATTGCTTCAATGGGC
CGATAGCCAAGTTATGTGAT
ATAATTCAATGACATACATC
CTGCATCCTAGTCGAAAACA
TCTACTAACCAACGGGGACG
GTCCCATGGTATACGCAGTC
ATGACGTCGAGACTGTCAAT
GAACTGCTACAGAGCGTATA
GATCAATCAAGACTTAACTT
GGCTTGCGGACGTATTGCAG
ATGTGAATTACCTCTAAGCG
ACCGATGCCAAAGGGAATTT
TCTCAAATAAAGGTCAAATA
GGTCAAATAAAAGCTAAATA
GTCCACACGCGTAAGAGTAC
AGGAGCGCGATCTCCATAGT
GTGTTGGGTCCAAATATCGG
GTGTTGGGCCCAACCAGCGA
GTAGGACAAAAGCTAGATAA
CCCGCCCAACTGTGGAATTG
GAGCTGCAGCTATATAGGAA
CTAAATCAATGACATACATC
GGAGATGGGAACTTGTCCAG
AGAGCTAGAGTGTGCCCGAA
GATCTACTACATAATTTCAC
AGATGCATGCCAATGGCAAC
TAAAGCTGGCTCCAGACCGC
TTTCAATCCAGATTTAACTG
TGGAATAACTGTAGTTTTGA
CTACGCGGGCTCGTGTAGTA
CGTGTCGGACTCGGATCTTA
GCTACACACCAGCGGGGACG
ATTTGGGTGTGTTCGACCTC
CGATAGCCAACTTTTATGAC
GGACTGTCTATATGGTGAGC
TCTGGGCCCTGAAGACACAC
CCGAAACGGACGGAGGGCTT
CGGTAGCCAACTTGCGTGAC
CTACGTCGGCTCGAGTAGTA
TATATGCAGCTATATAGCGA
TTTCAATCAGGACTTACCTA
ATCCGGCAAGGTACTCCTTT
CTGTTACTCACGCCTCTGAT
CAAGGAGGTGTTCCACGAGG
GACCTACTACAGAAGGTCAC
CTCGTGATGAGGCCTCCACA
CTTCAATCAAGACTTAACGG
GACCTATCACAGAATTTCAC
ACAGGTAAGGTATGCCCGGA
GGCTTGCATACGTATTGAAT
GCCTCTGTACTTGTTCGCGA
AGGAATGTAAAATGTGTACG
ATTTGGGGTACCTACTTCAA
CAACATGTAATGACGAACTG
ACATCTAACGTGTGCCCGGG
AAAATTTATGCGCCGCGGGT
CTACCTTGGCTCGAGTAATA
GTTAGAGACTTATGTTGCTA
TGAGCCTTAGTAACGCGTCC
TGCCAGAGTACATGTAAAGG
CAACATGTAATATCGAGATG
GCAGAACAATTGCTAGATAT
GTCCGGAACGGGGAAGCCAT
GTACGCGATCGAATCCGGAA
TGAGGTCGATCGCGATCCCA
AAGAGGGCGGTGTCCATAGT
TGTCAATCAAGACTTAACTC
TTCTATATCAGCTCGCTTTG
AAACTGCTAAGAAGGATATA
GGGTGCATTCCAATCGCAAC
AGATCTCAATTAATCGCTAT
AGGGTTTTAAAATGTGGACG
CGACGTTCGGAATCTATACT
ATTTGTGGTACGTACGGTAT
AAGCTTCACTAGCTGACGTA
GTGTTGGGTCCAACCGTTGG
TAATGCGCTTCCGGGCCGGG
TGCCTATGCGATGGTATCAG
ATACATCAATGACTTTCATC
GATTCACTACTTCAGCGGAC
TTCTGCATTACCTATAAGCG
AAGGTTCACTGGCTTACGTA
CGCTTGCCAACTTGTGTGAC
CCCTTATGTTCACCCCGCTG
CGGCCCTGGTTATGGGAGGG
GAGAGCTAAGGCCGTGAGTC
TATCGGCAGCTATACAGGGA
TATCTGAAGCAATATAGGAA
CATTATTGCATCGAAGGGCC
CAGCTATCAGTTCATGGCGC
ATAAATCAATGACGGACAAC
AGCGCCGTCCTCAGCTTTTC
AGTTGTGGTACCTACTTTTT
GATGAACAAATGCTAGATAA
AGGGATGTATAATGTGGATG
CGGAGTACACCTATATCATT
CTCGTGATGAGGCCTCCCCC
CTTATGATGAAGCCTCCCCA
AGCTTAATCGCTTGCTCTGT
CTTCGTTCGGAATCAATCCT
AACGCACGGGCGTAGCGAAC
CTACGTTCGAAATATATCCA
GTGTCGGGTCCATCCATCGG
TTCTAGATCTGCTGCCGTTG
AGGAATCTAAAAAGTGGACG
GCATGACAAATGCTAGATAG
AAGCCTCACTCGTTTACGTA
CGATAGCCAACTTGTGTCAA
AGATCTGAAGTAAACGCTAG
TAATGCTTGCACGCAATTCC
TTGAGCGCTGCTCAAAACGT
ACAGCTAAGGTGTGCCCGAA
ATCTTAATCGATTGTCCTGT
AGGGATGTAAAATATGCACG
GGATAGCCAACTCGTGTGAC
GTAGCATGCTCGCTTGGGGC
ATTGTCATGCAAGCTATCAC
CGGTAGCCAACTTGTGCGAC
GTCCACACGCGTAATAGTAA
AGGGAGGTAAAATGTGGACC
GACCTACTAAAGAATTTCTC
GTGTTGGGTCTAACCATCGT
CACTGGCTATGAATCGCGTG
CTACGTGCGGAATCTATGCT
CCGACGTAGTAGTTCACAAG
GTCTTCCCGAGATGTTATGG
CTACGTTCGGAACATATCCT
ACAGAACAAATTCTAGAAAA
ATTCCCAACGGGTCCCCGGA
GAACATATGATAACGAGCTG
TCTGGTAATCACGGCCCTGC
GCGTTGGGACCAACCATCGG
GGTGCAGGCCAGTTTCAAGC
GGCTCGCAGACCTATTGCAT
TGCTTGCATACGTATTGCGT
GAACTACTACAGAACTTCAC
GGGCCCTGGTTATGGGAGAG
CCTAGTTATTTGCTTCGGTT
CTTGTCCTACAAGACTGTCG
GACCTCCTAGAGAATTTCAC
GACACGTGAGCCTTCCTCAT
ACTACGCACCAGCGGGGCCG
ACTCAAATAATAGTCAAAAA
ATTGAGAATTACCTCAACTC
TTTCAAACAACACTTAACTG
CCGTTCTGTCCACCCCGCTG
GTCAGACCGAGTTGTTATGT
CACCATGAAATAACGACCTG
TATGGTAAAGCCGGCCCTGC
CGCTCGCGCGTGCAGTCGGC
ATTAATCAATGACGTATATC
CTCGTGACGAAGCCTCCCCT
TCCTAGTGGAGCGGGGCTGG
ATCTGCATTACGTCTGAGCG
CGCCTGAGTTTATCAAAGGC
GCAGAATTAATGCTAGATAA
CTACGTTGGCTCGTGGAGTG
TCCTTAATCGATTTTTCTGT
CGAGGATGTGTTCCGCGAGG
CACTCGCTCTGAGTCGCGTG
ATTGTCATGCAATAACTCAC
GCAGTCGGTTTAGAGGAATT
CTCGGGATGAGGCATCCCCA
CTACGTTCGGAATATATTCT
TGTCAATCCAGAGTTAACTG
TACAAAGAACCACCCTCCAG
GAATAGCTATAGGTGATCGG
TAATCCTGCCACGCACTTCC
GGATCAGCCCAGTTTCTAGA
CCCTGTTCTCCTAGGACGAG
ACGAAGACGCAGGAGTCCTC
ATCGTGATGAAGCCTCTCCA
AGCGTGCAGACGTATTGCAT
TTCCTTCCTAGAGTTAGGTG
GCAGAAAATATGCTAGATAA
CGATAGACAACTAGTGTGAC
TGAGCCCTTGAAGCGAGTCC
AGTACTCACCAGAGGTGACG
ACGATATGAAGATAATGCCT
GGGTTGGGTTCAAACATCCG
AGATCTTAAGTAAACGCTGT
AGCGCGGTGCCCCGCTTTTC
AATAGTTCTAATGGTCTCTT
GTCTGACAGAGGTGTTATGG
TAGCTTCATTAGTTTACGTA
ATCTGCATTACCGCTAAGCG
GTGTTGGGTTTAACCAGCGG
TACAGCTGCCAGGCAATTCC
CGGCCCAGGTTATGGCAGAG
CAAAGAGTGTGTAAACTGGC
GTGCATTGTCGTAGTCACAG
CCGAGGAAAGAGCAAGTGGC
