# Supplementary material for: A generative model for constructing nucleic acid sequences binding to a protein
Source: BMC Genomics. 2019 Dec 27;20(Suppl 13):967. doi: 10.1186/s12864-019-6299-4 (PMC6933682; doi:10.1186/s12864-019-6299-4)
Supplement: Supplementary file 2 — Additional file 2 Nucleic acid sequences of three types. Nucleic acid sequences generated by our model, AptaSim, and random generator for four proteins (DRGX, GCM1, OLIG1 and RXRB). [file 12864_2019_6299_MOESM2_ESM.zip › GCM1_LSTM.txt]

GTAGGGGGCATGCGGGTAGA
TGCGGGCACCCGTCCACCTA
CCCACCCGCATCACCCGCAT
CCCACATGACCCCCATCAGC
AATACGGGCCGTGCGGGTTA
CCCGCATGAGCCCGCATATC
ATGTGATCCCGCACACAACA
TATGAGGGTGCCCGAATGTC
TACCCGCATACCCATACCCA
CCGTGAAAGCTACGTACTAG
CGATAAAAGCCTACCCGCAC
CGACGTCACCTGCATAACCG
GGGCTGATAAGGGTATGGGG
TTTGTATGCGGGTAATAGAA
CGCTGTATGCGGGCCCTAGG
TAGTCGAGCTATGCGGGTAC
AGCACCCGTATCCCCCTCCA
AGCCCGCTACGCCCGTAGTG
ACTGATGATGCGGGTCGAGT
TTGGGAGGGCAAGGGTGTAA
GCGCCCTTAAACCCGCATCT
CTTGACCCGCATTCACACCC
AGGTCTTGCAGTCCTGGGGG
TCCCCACGTTACCCGTATAG
GCCGCCTGCATGCCCCTATA
CTTTGCCCACATCCCGTATT
CTCCGGTACCCGGCATCGCG
AGGCCCATGTGGCTCACAAT
CCCCAGCGCCACCCGCATTA
GGTGCCCGCATCAGCCTCCA
ACCCGCATGCCACGCAATAG
CAAGCTGGTAGTACCCGCAT
TTGATGAGGGTACATTATAC
TGCAGGTACCTTGCCCGCAT
AGGGATACGGGTACCCCGCG
AGGACCCGCATAACACAGAG
CACACCCATACCACCACCAT
CCCCGTATTAATGGGGTATG
ATACCCATATACCAGTATGT
CCCACCCGCCGTGCGGGTGG
GGTACAGGGTGCCAGCATGA
ATACCCCCACTACCCTGAGA
GAACGTACGGGATGTGGGCA
CATCATACGGGTAGTGATAC
TGCGGGCACCAGCAATATCA
ACACTTTTAAAGTACAAGCA
GGGTAGATGATGGTACGGGC
TGCGGGTACAATTACCTCTT
GATACGGGACACCAGCACAT
ACACTTGATGATACTTATGA
GATGCGGGTGACCCGGATAG
TATATAAGGGTGCGGGTAAG
TTATTGTGTGCAGGCCCACA
ATAACCTGCACCCACACCAG
AGGCACCCCTATTACCCGCA
AAAAGAGTCCTCTATCTTAA
CTCCGCCTACCCACATGCCT
ACGCATGCGGGCACTTACGT
TTATGCTAACGGGCATTATA
ATGCGGGTACCCTCATTGTA
GGGCCCACATAAGGGTCAGC
TAGCCCCTCACCCTACCTGT
TTCCCGCATCACCATCGCTC
TCGGCACCCGCATAAAGAAC
ATGCTGGTAGCCCGCATCCC
CAAACCCCCCTGGCTCCCAC
GGCAAAGGGGAAAACCTGAG
CACGCGGTAGCACCCACACA
GAACCAGGACCTGCCAACGC
TGGCGGTAGTGAGGGCCACG
TGCATGATACCCGCACCGCA
CGGTAAAAACAGGCCCTCAT
TGGCTGCCGTTACTTCACAA
ACAAACGACCTGCACCTAGC
GAGGGCGGTCGTACCAGCAT
GCCAGTACCCGTATCCATAC
ACACCCATCTTCACCCGCAT
ACAGCCCGCATAACCAGGTA
CACCCTGTGAGGGCGATGAC
GTGCGGGCGATGGGGGTAGG
GGTAAAATGGTACCTTTTAC
TGCAGGCCCGCATTGTTAGG
CTGGCCATTATGTGAAGGGA
GGCAGGCAGTAAGGGCATGA
CCAACCCGCATCGACCCTTA
TTAGGGCCCGCATTGCCGGG
AGAACCCGTACTGCTACCTA
TACCAGCACGCCCACGTAAT
TACGGGGTCTTGATGGGTTT
TACCACTCGGGCCCATATGT
CGTTAGCCTGCGTGACGAAA
GGGTGTACCCGCATCACTTG
TGCGGGTGCTAGTACCCACA
AGCCCATGCACAACCCACAT
ACCTTAGCTGATCCTGCATA
CCCGCATACCCCTCTGCCCC
GTACATGCGGGTCCCGCATG
TGATATTAAAGGATGCGCTT
CTCCCTGTCACCCGCATTCG
CAACCCTCATGCGGGACGAT
CGCCGGTACGGGTAGGCGTA
GAGGTATAAAGGTTATTATT
GTACATGGAAAATGAGGGTA
TACGGGTAATACGGGTTCAC
CCCGCATGAGGGAAATGCAT
AAACAACCAGCGTGTGGTTT
CCCCCATATGTCCCATTCAC
TGCGGGTAGCTGCTCCCGTA
TACGGGTGCTGGTAAAAGAT
CGCCCCCCCGCGCACCCCGC
AGTACGGGCACTATGGGGGC
CCCGCCTACAGTACCACCCA
CCCCGACTACATCCATACCA
ATAGGGGAGGTAAATGCGGG
CCTGCTGGTACCCGCACTGG
TGAACGCTAACGCGTAGCCG
GGGTGGTGCGTGCGGGTCAA
TATGTAAGGTAGTCCGTAGG
CCTCCCGCATGATGCGGTAA
CCCCTATTACCCGCATGGTC
CATGCTGGTGGTAAATTCGT
CCGGTATTCGGGTTTCTTTT
TGCCCGTAGCGCCCGCATGC
TCCAGCCAGTTCGGTGCCTG
ATGCGGGTACCCGCACCTGG
GATCTCTATGCGGGGTAGTA
TTGTCCGCGGAAAATACGGG
AGTGCTGGCAATATGCGGGA
GGTAAATCACCCGGATGAAC
TGCATACTACCCGCCCCCAT
AACAACCCGCATCCCCGTAA
CGCAGCTAATAAGATAACTA
GGGTAGCCCCCATCGCCAGG
CACCCCTCCGACCCCGTACC
CTATGCCCGCATGTACCACA
TGCGGGCGGTGACCATGCGG
GCCAGTATATTTTATAGGGG
CCATACCCGCACCACGCATG
AGACCCGCATACCATGCCCA
CAGAACCCGTATCACCCGAA
ACCCCCCCGTGTACCCGCAC
GTTGTGTATGCGGGTCCATT
GGGGCACGATAGGGGTGAAG
CAAGCTACACGCTGTGCTGT
AATATGGGCACCCGCATCCT
ACCCGGACATCCAGCCCACT
TCCCTTATGCCTGGTATCCC
TTAGGACCCATTCATGGGAA
ATGCGTGGCTGGTACAGGCA
TAGACCCGCATATAACTCAT
CCCAGCACATATGCAATTCG
GGAAGGCGTAATGCGGGCTC
GCCCGCACGCCCACCATGCA
CCCCCACTACCCGCATCATG
GATGGATGCGGGTACTGGCA
CTGGTAATGGGGGTATCCAG
TGCGGGCTATCCAATGAGTA
GACAAGGTATAACAACCGGG
CGAGTAGGGGTAGGGGGTTG
TGGGGTTGGTATGAGGGTTC
CACAATTGGATGCTCAGGGG
CCCGCATGGGGGTACCCGCA
CCAGCAGCCGTATATACGGG
ACCCGTACCCTTACCACCAG
ACGACCACCACCCCTATCAC
ACCCCCCCCCACCCGCCACA
GGGTACCAGCACTGAGACAT
ACAGCATGCGGGCACCAACC
CAAGCAGCCCGCATTTCGCA
TAAGGGTCCAGGGTATGTGG
ACAATGCCCGCATGATGGGG
CCTCCCTGGTTACCCTTCAT
CATGCTGGTTTTGGCGGGTA
AGCCATGTGGGTACCGCCTT
CCCGCACATGCGGGTAGAAG
CCCACCAGTACACCTGATTT
CCACAAGGTCATCGGGTTTA
AACCCCCACTCCCCCCATTC
GATACCCCCCTATCACCCCG
TGCGGCCCCGTTAACCCGTA
TGATAAAAGAACCCGCATAG
CCCACGTGTGCGGGCGTTTG
CATACCCGCATATTAGGGAC
CAAGGGACCCACATAGTACA
AGGTCCGCACGACCCGCATT
ATTCATGCGGGTATGCGGGG
AACGCCCTGGACCCCCACAT
TCGTGCGGGTAATGGAATGG
GGGCGGTGTGGGTACTGGGA
GCGGGTTATAGGCGGGTATC
CGCCCGCAGCCTGTCCCGCA
CCCATAAGGGCGGTGATACA
ATATGCGGGTACTTACCTAG
AAGGACCCGTATGTGCCCTG
TCCCGCCCTGTACGCTGCGA
AGTGATGCCGGTACCATCAA
CAGATACCCACACTACCAAT
CGAATACATGGTACCAGCTG
TAACCCTTAGCACCCGCATC
GATATGCGGGTACCCGCATC
AAATAAGGGTACAATAGTCG
AAACTGCTAAGCCCGCATTG
CACCGTGATAACAGGCTTTA
GATCACCAGCCCGCATGTGA
TGCCGTTACCCGCTGCTTGT
ATGCCGGGGACCCGTTTTAC
ACACCCATGCGCCCCCCACT
ATCCGCACAGGGCATTTTGA
GGGCAGCCCGAAGGTAAAAA
GGCCCTGCCAGCACGGGCCA
AGAGCCGACGGTACCCGCAT
ATAAGCAATGATGAGGGTTT
ACCCATATTCCCGCTCATGA
GGGTGACCATACGGGTAATG
GGAGGATGCGGGGCCCGCAT
TGCTGGGAGCCCTGTAGTGG
CCCTACCCGTACCCGTATGA
GGGATCGTGCGGGTACGCAA
AGGCACGGGCACTACGGGCA
GTTCAATGCGGGTAGTCCGA
CCCGCATGCCTGTATTACCA
CTATGAGGGTGGAAGACTGT
GGTAGTATGCGGGTACAGGG
GGCCGCCATGCCCGCACCAC
ACCCCTACGGACCCGCATGA
CCCTGCGGGCACCAGCATAA
GCATTCCGGGATGTGGGTTC
AATAATCCGGGTTTTGAGTC
ATGTGGGTACTAGGGGTAGA
ACGGCAAGCACCCGTATATT
CAGGGTAGATGCGGGTTATC
CCCCCATATAACCCCCATCC
TGCGGGACAAGGGCTTAAGC
ATACTAGCGGGAAATGCGGG
TGAGACCCATACCCGCACCC
TAGGGAATGCGGGTGATTGT
GTGCTGGTATAAGGGTAGAC
ACGAAGTAACCCACCCGCAT
TACCAGATTGCCGGCAGGCA
CCCACACCCTACCACCCCCA
CCCGCACCCACCCCTCGTGC
ACCCGTATGGCACCAGGAGG
GGGTGTTATGCGGGTAACAA
AGGGTCACCCGCAGCCCGTA
AAATATCCGGCATAAGTGGT
CTCATCGCCCGCAACCCGCA
GGGGATCAATGGTCTTCCAT
AACTGGACTCCATTAAACAA
TACAGGTATGCGGGCTATGA
CCCGCACCCGCATTACAAAC
TAGGTCACTGCCCGTATACG
TTCAGACGTGCGCACAGACC
TAAGAAGTTAAGGGGACACA
CTTCATAACCCCTATGCGGG
AATTGAGCTGTTGGCGGTAA
CGGGTGGGGGAACTATGGGC
TAACCTTGGCCCGCCCACAT
CACCCACTACCCCTACGCAG
GATGCGGGTATGAGGGTAAA
CTATAAAGATGAGGGTTATG
AGCACTGTACCCGCATCACC
TAAAAGGGTACCAGACCAGG
TCCACGGCACAGTCTAGATC
TACCCAGCATGGTAACTACG
TTTAGACGGCCCCCTCACCT
ATAGACCCGCATCCAACTAA
CCCGCACTACCACCACCAAC
ACGCGCCCGCATTACCCGCA
CCCGCATACCCGCATCCTCT
CAGTTTGCTACGCCCACATG
GACCCTGAGTGGCCCCCTCA
CCAGGAATGACGGGCATTAT
GGTACCCGTAGTACCCGTAT
AGTGCCCGCATGCCCTGATA
TACGGGTGGACCACCCGTAA
TACCCGTATAACCAACCCCG
TACGGGTGGCAAACATGATT
CTGGTGATGACCGACTCGAT
CCACGGGCTAACCCGTACGC
CGTGTTAATAATACCCGCAT
TGTGGGGGCAACCGGTTATA
CGTAAGATGCAGGCAGCATG
CGTACCCGCATGTGTGCATC
GTTGGCAGCGAACTTTTCAA
GGTAAACGGGTACCACCATA
GGGCAACCCTATACCCTGAT
GGGGGCCCATTGCCACCAGC
GATCTGTACCAGCAGACGAC
GATCGGAGCGTGCGGGTATT
AAAGATCACCCGTCTGGCAA
GCACCAGCATGGTACCACCT
CGGATGCGGGCTAATTCAGT
AATGGTACCCGCATACTGCT
AAATATGCGGGTTGGCGGGT
CGAAAGGGGTCTTTTGAAAT
AATGCGGACGGGGGGTGGGT
GGCCCCTACTAACCCGCACC
AGGGACGTGAGGGCCCATAA
ATTGACGACCCGTACCCTAC
GGACTTATAACGCCCTCCAA
TAGGGGTGGTGCGGGTGCCA
CACATAGACGGTCCCTCCAC
TAATGCAGGTACCCGCACAC
ACTCCCAGACTGCCCCTATT
CGCTTGGGGGCATGGTACCC
TGCTGGTTGGATGCGTGCAG
GTACGATGCGGGCTGGTACA
TACCCCTATACAACTACCTA
ACCTAGACGCAAGTGAGGGT
TGACAGGCCCGCATAATATG
CGGCAAATGCTGGTCCAATT
CTTATAATGCGGGCATTGGC
GACGGGCGCGTAGGGGCAGA
CAAACTGAGGGTAATTTAAA
ATCCCGCGGGTGCATGTATA
CCACCCGCATGTACCCCTAT
TACCAGCGTATGTGCGGGTC
TGTGAGCATAAATGTGGGCT
GAGTACTGGGGGGCTATGGG
ATACCACCACATATCCACTA
ACCCCTATGGATCTTTGACA
GGGGACCCGTACATATTGGT
CCCTCACCTACCCGCATAAT
ACCAACTGCGAACCAATATC
GGACGTGCGGGTCTGAGATG
CGATACCGGTATATAAAAGT
AGTGTGCGGGTACGGGCAGT
ACCCGCATCGATTAATGCGG
TGACTACCGGTATAACCAGC
ATCCACCCGCAAACCCTAAT
GGGTATGGGGGTCACGGGGA
TGGCCCGCATGCACACGACC
CCCAACACCCGCATCTCCCC
CCCCACCCGTACCTACCCGG
CGCCTGCCCGCATCAGCAGG
GGTAATACTGGTACAAGTAC
GGGTACCAACCCGCACGAGG
CTATGCGGGCACCCACCGCA
GGAGATACAGGCAATGGGGG
GGGAACATTGTGGGGGTAAA
GGAAACACTTCCCGTAGTAT
GGGCATCGTTATACCCGCAT
GACCCGCATATCACTGGTGG
TCTGCACGGGCGCCCGCATG
TGTGGGCTGAATGCGGGTAC
CGGGTGAAGGTCCGTATCGC
CCACTTGGACCCGCATGACC
CCAAGTACGACCCGGATGAA
GGCCCCTATAGCCCGCATTC
CCCCGTATCGCAGGCAGTAA
GGTTGCGGACCCTGCTGGAA
CACCCGTAAACCGGATTTAG
CCAGGTAGCGGTGCGGGCAC
TCAGAGGGTAATGGGGGCTC
GGGTAGTACCCATATGAATT
AATAGATACCCGTAGTAAAC
AGGGATTCTGTGATAATGGA
GGTGGAACGAATACGGGTAG
TATACTGGCTTGACAGGTTT
GCCCACCACCCACGACCTGC
CCCGCCCACTGCCCACTTTA
TGTGATGCGGGCTTTGTATG
GCGGGTACAAGGACAAGTGG
AACCCGTACCAGCCCGTATT
CCATAACGCCCCTATCCACA
CCCCTAGCCCTCCGTACCCT
TGCGGGCGGTGCGGGGTCGA
AAGAATGCTGGTACCCGCAA
AATATAGCGGGTTGTGCGGG
CCCGCATATGAAGCCCCCAT
AAACATGAGACCGCCCGCAT
GTGGCGGGCCCACATGTACG
CAACACCTGCATACCCGTAT
ACTGTGACATGCGGGTCAAC
GGCTACATGAGGGCTAATAA
GTTCAAATGCGGGTATTGTG
ACATGTAAATCGGCTGCCAG
ATAGTGAAGTGCGGGAAATG
CACTATTTGCCCGCACAACT
ACACAGACCTCACACGCACA
TAAGGGTACGCAGCACCCGC
TTATACCCGCATGCAGATAT
CGTATGAGGGTTCTGTGGGC
CCCGCAGCGCCCCCATACTA
CGCCCTAATACCTACCCTGT
TCTATGCGGGTACCATGACA
CACCACCCCCTAACCCCGCA
CCAGCATAATACTATTACCT
GTATAATACGGGTACGAGAA
CCTGGAGTACGGGTAACGCT
CTTTACGGGGCTAACCCGCA
GGGTGCGGGTAGAAAGGTCA
AGCATGCGGGCAATGATCGC
TGCGGTTTCCATACCCGCAC
GATCCCCGGACCTTCGCGCA
CAATATGCTGGCATTACGGG
CTGCCACCAATTACCGACCG
AGAATGCGGGTAGTAGTGGT
ACCTGCCCGCATCCTACACT
TATGCGGGTATGCTGGGTGT
ACGTGCCCGCATTACCCCAA
TGAATTCGTACGGGTCAGCA
AATGCGGGTAGTACGGGCAC
TCATGTGGGTTTAAAGTTAT
AAACCCGCATTTACCCGTAT
GGGTGACGTGCTGGTATCTG
CATACCAGTATATGCGGGCT
TGTGGGCTACTAATGCGGGA
GGGGCCCCGTATGAATACTA
TCCCGTATGCGGTGAGTAAA
AATATAGCGTACGGGCTGCA
GCGAACCACGTGCCCCTACG
CGAACCCTCATAGGGGTACT
CCCGCAAACTTGTGGCGCGT
AGGGGTACCCGCATGAGTAC
CACCCGTCCTACCCCTATCC
TATACTCCCGCCACCCGCAG
TGCGAGGGTAGCCGGCTGTA
TGCGGGTGCCATTAAAAGGG
AGGTGCGGGTAATGATGATG
CACCCGCATTAAATAACACA
CCCCACTACCCATATCACAT
GGGCACCCTTAGTGCCCGAG
CCCGGGTACGGGTGTGAATC
CTAACCCCCACACCATCCAA
TTCCCAGAGTACTGGTATGG
GGAAACACATTCCGTGCTAC
TGATCCCGCACCCACCCGCA
GGTACCGCCCTGCCCGTATA
GGGAGATACGGTTACCAGTG
TGTGGGGGTTATGAGGGGCT
GGCTTGTACATCTGCCCGCA
AATGATAGGAACATGGGGGG
ACATAAGGGCCACTGGCATG
CCAGTACGCGCCCGCATCGT
TGTACCAGCATACCGGTAGG
GATGAGGGTAATAACAGGGC
CCCTCATCACCCGTATGATA
CCAAAATCTGGACCGCATGA
GGGAAATTGATGCGGGTACG
TACTACTAGTATGCGGGTGC
CAACATGCGGGTATACGGGC
CCCGCATTGACGCCCGCATG
GATACAGGTGGTGGTCATCT
GTAGACATTGATGCCCGTAT
CCAGCCCATATCCCACATTC
TACCCGCACAAAAGTATCGA
ACGTGGTATGGGGGCACAGG
GCAGACAAGGTGGGCCGACA
CCCGCCCGCATGCCACCACA
TGAGCCACCGACCCTCCTAT
AGCAGATATTAACTGGTAAT
TGTGCGGGCATTACTCTAGA
CCCGCATGTGGGGGAGGTAC
TGCGGGTACCGGTATGATGG
ACGTAAGGGTACTACCCTCA
TTCCAAACCCGTATAACCCT
TGCGGGTACCCGCATAGAGC
CTAAAATGAACACTGGTGGT
AAAATCACGGCCCACACCAG
GAAACCCGTATTATAGGGGT
CAATGCGGGCCAGGGCACAG
AATGCCCTGTTTCGCGGGCC
AACATACGGGTAATTGAGGT
AGCCCGCATGTTCTGTCATT
AGCAATGCGGGTAGTCAGTT
CCAGCATTTTGAATGCGGGA
TAGGGGGGATTTACGGGTAT
GTCGAACGGGTAATGTTGGT
CACCCGTATTGTCCACTATA
TTCCCATGTCCCCCCTTACC
GCAGACCTACGGCCACCCAC
CCCATACCCCTCCAGTAGAG
CCCCTATCAACCACCACCTC
TCCGGGCATGCGGGTTGTAC
AGCAAACCCGATGTAGGGTT
AACGGGCGATCATGCGCGTC
TGGTAATGCGGGATTATGTA
CCCTGAAGGTGCCACGCATG
TCCACACCCCTACCACCACA
AATCACCATTCACGCCCCAC
CACGGGAGCCTCCAACATGC
GGGTACAACCCGTTCCTGTT
GTAAGCCACGCACACCCTCA
AATAGTAGATGGTCGCCAAG
CCGGTCCCACTAAACCCGCA
ATTATCCTTGCATTTGTTCC
AAACCCGCATCCCCTATTCT
CAATACCTGCATATAGTCCG
TGACATACAGTACCCGTATT
CGTACCCGCATTTCCTGTAC
ACAAGCCCCTATTCCGCCAT
TGCAGGTATATCTGGTTGAC
ACTCCTTTTCCTACCCGTAT
GGCAGATACGGGTTGGTCTT
TGTGCCCCCTCCCCCCATCA
CTGCGAGCCTACCCGCATCA
AGTACGGGTAACCTGGGCCC
CACCACCCACATACCACAAG
ACGTACTGGCTGTCCCGGCA
TACACCCGCATACGGTAGGT
TCAGAGTGATGCACGCATGT
CTACCCGCATGTACAAAACC
TACGGGTTCATGCGGGTATC
ATTCTGATCCGGATGTGTCA
TACACCCCTATGAACCCGCA
CAGACTTACCTTCATAGCCC
AATACGGGTAGTATGCGTGG
AGACTCTATACCCGCATTAG
AGCTAGTGCGGGATGTGGGA
TAAATACTGCGGTATATGCA
ATATGGGGGGTACCAAGGCA
TGAGGGCAATGCGGGCCGTC
AACGGGGGCATACTGGTACA
AAACTAGCCCGCATGCTATG
AGGGCCCGCATAAGTTTATC
TAGGATACCAGCATGCGGGA
CCCGCATAACCCGCATCACA
CAACCCCCCTCACCACCATC
TAAGCCGTGCGGGCAGCGAA
GGGTACCCGGATGATTCGGA
ATTGAACCCGCGTCCCAACA
AAGGGTCACCACCCGCACAA
TGAGGGTCGAGGGGCACCGG
GTACCCCCATGCCCCTTCTG
GCGGTATACAGGGGGGTATG
GAATGCCCGCATTGCATCAT
GAATATGCGGGTGCCATAGC
TACCGCCATCTACCCGCACG
ATCGGAACCATTTACTGTCA
TAACCCTCACCTCTATCGAA
CCTACCCGTATCACCTCCAC
CACATAGTTTAAAAGAGACA
GAACAACGACTGGCCTGTAG
TGCGGGTATTGGTGGTTTGA
TGTAATGCGGGTACCCGTAG
TAGGTACCGCGCTGCCAACA
GAGAGGGGGCATAGGGGTCC
GATGTGGGTAGTGCGGGTTG
CGACACCCCTTTAATACCGC
ACTGACGACATACACACATC
AGGGGTGGACATATGGCTGA
AAGGGCACCCGCATGTAAGG
TACGGGTACCATATCGGCTG
ACCCGCAGGGGTAATTGGCA
ACCCGCACGACGTGCTACAT
CCCTTACGGGACTGGGGGTG
TGGGGGCAACGCAGGTCCCG
GGCGTACCGGCTGATGTACC
CACGGTGATGAATGTGCCAG
ATTATACAAGTACCTAGTAG
AATGATGTGGGCTATTGTGG
ATCAGGGCGGTCCACCATGC
AATAACTACCCGTATTTCCT
GGGCCCGTCTGCCCGCATCT
TAAGAAGAAAGGTGACGGGC
TGCAGGCACCAGCACGGGTG
TGCTGGTGTGTTTAGAAAGA
TGACACCCCTATCTGCCCCC
GCCGGCCACCCGCCTGCATC
CCAGTAATAAGGGTTGCGCG
AGGTACCAGGGCTGAGTAGG
TAAGACTATGCGGGTGCGGG
GCCATGCGGGCATATTGATG
AAAGGTACCCCCATGGAACA
TATGGCTACCCGTATCCACC
AAATGCGGGGATAACCGCTA
TAATAGGGGCAGCCGGCAGG
AGGCACGGTTGCGCATACGC
ATGGGGGGCCGACCCGCAAA
CCCGCGTAGAGGCCCTCCTA
ACGCCCGCATCCCAACATCA
GTAGACCCGCGTATACGGGC
ACGATGCGGGGATACCTTTA
GCCGGTATCGTGGTGGGAGT
ATCAAAATCATGCGGGTACT
GAACCACCACAATACCCTGT
GGCACCACCACCATTACCTG
AGACCCTGGCCTACCCGCAT
AAGATTTATCAAATCCCGTA
AATATCCGTGTGTGACCCCC
CCCGCACGTACAAACTTCGC
TACCAGCATGCAAAAGATCT
CGGAGCCGGTATAGGGGCCT
GGCATTGCTTTGGTCCCGGA
CGGTCGCCCAGACCCGTTTG
ACCTGTATACCCGCATCATC
TACGGGTACCCCCATATGGC
GGGGACCCGCATAACCCGCA
ACCCGAACCCCTATACCTAC
CACCCGCATTCAACCAGGTG
CGGGCAATGCGGGGATGCTG
GTGGGGGTCCCCTACAAAAA
ACCCGTACGACCAACCCGTC
TAAGGGTATAAAAGACCATA
ATCCCGCATTACCCGCACAC
CCCGCATACCTATGACGGGA
ACCCGCATGCACTACTATAC
CGACGCATACGGGCATAACA
TGAGGGCCCGTATTACATAA
ATTACGAAGGGTTTTGCGGG
GATGATACTGGTATGAGGGC
GAATACCCGCACGACCCGCA
GACCTACCAGCACTACCCCG
AAGCAGCGGGGCGATGGGGT
TGCGGGTAGTGTGGGTAGCT
GAGGCAGGCCAGTAGGGGGG
GAAGCGCCTTGTGGGATATA
GATGCGGGTAGTACCAGCAC
AAGGGTACCCGCATTATAGG
AAGGATACGGGTACCCCTAA
TGCGGGTATAAATGTAAGAG
TGGGGGATACCCGTATGCTA
GGGACCCACATTACCATGTG
GCGCCGGCCTGGCGGGCCGG
TACGCCCGTGTGGACCCGCA
CACCCGCATTAGCCCGTATA
ATACCCGCAGTACCCTTACG
TGCTTCCCGCACCTTCAGGT
CCACACCCGCATTCAACATC
CCCCCAATGCTGGCAGAGTA
TAGCCCGCACCCGCTTGATC
GGACCATACTTTACCAGGGG
TTGTGCGGGTGTGTCAAGGT
GTCCATATGCGGGTACCATA
GTACCGCTACCACTCCACAG
TTACCCTTAGCGCCCGTATT
GATGTACCCGCACCACCACT
CCTGTCGTAGCTAACTTAGG
AGTAGGCAGATGCGGGTGCC
CCCACACCCTGATCCATCAA
TACGGGCAGTAGGGGCACCA
GGGAGCCCGCATACCCACAC
CCCGCTCTGCCCGCATTACC
CACCACCCGCACCACCTTCA
ATGCCGTTAGTATGTGGGCG
TGCGGGGACGCCCTCATTTC
CGAAACCCGCATGATACTTA
AAAAAAACTATACGGGACAT
TGCCCGTATTGCGGGTTGCC
CTACCCCCACACCCCCCCCA
AAGCATGCGGGACCCGTTCC
TTCCAAACCCGTATATGTGC
TACCGTCCCGCACCCCCAGG
AGGGGTCAGAGAGGGTCCCT
CCCGTATGCCGCCCATATAT
CCCACGGTACCCACATACAA
CGTAGAGGTATGATGGTAGC
CATGCGGGTCCAACCGTTAA
CAGCCCGTATACAACTACCA
TATGGGGTAGCTAATCGCGG
CAGCCCGCATACCCACATCC
GCATGCGGGTAGAACCCGTC
ATACCCGCATAGCGGGTAAC
CAAGCCCGTATCGCCCCCAT
CGGGCCCGCACGACCAGCAA
GCCCACCCGTATTACCCCTA
CTGATCCTGCACTCATGGAC
TGCGGGAGGTATAAGGGTAT
CGGGTACCGGTTACATTCCA
CGTGCCCGTATGCCAGCACC
ACCCTCCGTATGCCCACACC
CGGGCAGGGGGGCAGTGGTG
CCACCCGCATGCCCCTAGAG
CCCCCACAACCGCCAGCATT
TGCTACCCGCATACCAGCAT
GATGCCCACATACCCGCATA
TGAGGGAAGTATGGTTAAGC
ATGCCCGCACCAGCCCCCAT
GCCTGTGCGGGTTCCCGCAT
ATTATACGGGCATTTGTCAT
GTCAACCCGCATCACCACCT
TGGGGGCACCCGCATTTTTA
CACATATGCGGGCACGCAGT
TTGTATACCTTTATGTACGG
CACATCCACCATACCTGTAT
TGGGATACCGGTATATCATG
TACATAGTCAGAACCGTCCC
TTCCGCAGCAACCCCCAATG
AGGAAAGCCAACCCGCATGA
GAAAGGTGCCCGCACATGGT
CCAGCCCGCATGCACCCCTA
TGCGGGTACCGGTAGGTACC
GCAACGGTATACGGGACTGT
ATGTGATGCGGGTATCAAAT
TAAAACCCGCATCAGCCCTG
ATGAGCGTACCCGAACTTAT
CCCACCCTCATCCCGTATCC
ACGTGATAGAATGCAGGTAT
CATGCTGGTACCAATAGGGG
AGGGACATGGACCCGCATAC
GTTGACGGGGTACCAGGTTA
CGAAGGCCTACCCGCCTCCC
TGAACATGCGGGTAAACTTG
GACACAGCCACCCGCATGCT
GCCATCAGGGTACCCGCATA
ATGAAAGAAGCCACCTACAA
ATTATACGGGTACATGCGGG
TGCGGGTTATAGTGGGGAAG
CCCGCATTACCACCCGCACA
CCTGCAATGAAGGATGCGGG
TATGGGGTATTAGAGGGATT
TCATGTCGGGAACCTGTAAT
GGTACCCTTATACCCACACC
ACAGCTGTATACGGGTTTCA
TGAACCGCTGGCACCCGCAT
ACGTACCCCGTTACCCGCAT
CATTTGCGCATGCGGGTCGA
GGGTTGGGGGGGCATTAAAG
GACGCACCCGCATTTAGCCG
AAAGTCGTACGGGTAAACAT
GGGGAACGGGGTACCCGCAT
CCCTAACGCCCCCCGACATG
ACAAGGCGCCTGCGGGCATA
ATATGATGTGAGCCCGCATG
GGAACTTAAGTGTACGGGCC
CAACTATTGGTAGACGGGAA
TAAAAGTACATGGGGGCGTG
TACGGGCAACCCGAATATAG
TCGATACGGGTTAAAAAATG
ATTGCCTGCATGCCCGCATC
AGGCACGTGCGGGCGCCATG
TGTGGGTACCAGGAGTGTTA
ATGCTATGATCCGGGTACCC
ATGCGGGTACTGTGGGCAGA
GGGAGGTAAGGGCCCCCCAT
CCGCGACCCGGATTCAAAGC
CCCGCACGAATAACACGCTA
CCTAAATCCCGCACGAGTAG
AACAAGCCCCTATCATACTC
CAAAGACATTGTGCAGGTAT
CCCGCGCCACCACCATCATG
AAACTAGTAGAATGGTAATA
ATGGGCCCGGGTAGCAGGGC
TGACCACGGGTAAGCCCCCA
CTCTGCAGCACCCACATCTA
CGTCACCTGTATTGGTAGGG
TGGGGACATGGGCGCCAGTC
GGGAACCCGCATGGCTAGAA
TTGACAGTACCCGTATGCCA
CAAACACTGGACCGGTATAA
AAGTATACGGGTACCCGTAT
CCCGCATAACCCCCATTACC
GATGCTGGTACCATGTGGCA
GGATTCCCGTACCCCGCATC
TCACGGCTCCTTGTCCGTGG
ACATCCCTTACTATATGAAA
TGATACGGGTACTATAGATC
AGATGAAGGCATTGCAGGAG
CCTACCCCTATGATCGTGCT
CCCTCCGGCCCGCACCATTA
ATGGAGAAATGTGGCATCCT
CTCGCCATACGGGCCTGCAA
ACATAGTATGCGGGTATATA
AAAGGTGCGCCTAAAGGGGC
CCCGTATCTGCACGTGAAGC
CCCACTATGCATAGTACGGG
TCACCATGACATCGAGCGGT
TCGATATGCACGCCCGCACA
CGGCACCCGCACCGCCCCCT
CATACGGGCATCATGCGGGC
GAAGTGCGGGCGTGGGGGGA
TGCCCTCATCGTCGCCCTCA
CCCGCATTACCCCCATCGAC
CCCATATGCGGGCCCCATTA
AACATCGCCCGCATTTCCCA
GTGAAAATTATGCGGGCACC
CTAGCCCGGATACCACTTGC
GCGGTCAGCATGCGGGCTTA
GGGCAATCCGCTCACCCTCA
GGACATGCGGGTAGAATCTA
AGACGTAGTGCTGTATTCCC
GCTAGCCCGGATACCCGCAT
CCACGCGCCACCCCCACCAG
AAGTAATGTGATACGGGTAC
CCCACGCACCCCACCCCCAT
GACACGGGTATAAAAGATAA
GGGTAGATGGAAGGGGCAAG
CCGCATCAACCCATATCTGT
TTATCACCAACCCGCATGAT
GATATGCGGGTAGTAGACTT
ATCCGGCCCGTAAGACTTGC
TACGGGCGGGCACTGGTTTG
CGGCCAATGATACGGGCAAT
AGGTAGACGGCTACCATAAG
ACGCAGTATGCGGGTATCAT
CCGCCTCGCTACACCCGGAT
CACCAGACTACCAGCACACT
TGCGGGTACCCATATCGACC
CCACGGCCCTTTACCCCGCA
ACGCCCGCATGCTACCATAA
GGGCACCTGTATTATGTACT
GCATCCGCCCATTCTGCGCA
ACCCATGGACCCGCATACCA
CATGATGGAGGGGGGTCTAA
GGTTTACATTCGGTAGGGAA
GCCCCCCGCACCACCACCAA
CATACGGCCCCTATACTTCC
GCCCCGTATGTGTCTATCAC
AGCCCTCGTACCATTTACCG
ACAGTAGTATGTGGGGTGTT
GAGGGGTGGGCGCAGGTAGA
AGTCGGCCTACTAGTATGGT
CCAGGACAATACGGGCGTGA
CTGTCCTGTGATAATGCGGG
CCACCCGCCACCTCCCCCTC
CGAGAGGGCAATGTGGGTAG
TCCCCTACCCATACCGGTAT
AGGGATGTGGCTAAACCCGT
AATTAACCCGCAGGTATAGC
TACCGCTGTGCCCGCATTAA
TACCCCCATTAGAAGAAAAC
AAGCCAGCAATGCGGGCACT
TGCGGGTGGTGTGGCCCACA
CCCGTACAGTACCCAATCCT
AAATAGGGGTGGTGCAGGTT
CGCGCAACATCCCTGTACCA
CAACGCGGAATATGCGGGAC
ACCCGCCACGCTACCCTTAA
AATCATGCTGGTGCCTCGCA
ACCCGCGCTACCCGCATGGA
ATCCACCCGTATACCCTCGC
CAGGTTCCTGCCCGTATCGC
CGCCCGCATGCCCTTATTCT
TTGGGGTCTGGGTGGACGGC
CAGCTGCACAGTACCACTCA
AGATACTGGCACCACCGACT
ATGATCGTGCGGGTACCCTG
AAAGGACGAATTGATGTTCA
AGTGCGGGCTGCGGGTAGCA
CGGGAGCGAATACCCGTATT
TACCCCGTATTAACCCGCAT
ACACACCAGCATCATTCCCA
CTGCATGATGGTGGATGAAA
CATAAAATGATGCGGGTAAA
CTACCCGCATATCACGCACG
CATGCCCGCATACCTCTATC
AATAGTGCGGGTAACGCCGA
GTGCTGGAGGCATACGGGTA
GAGGGCATGCGGGTATGCCG
CCCGTACAACAAATTCACCA
AACCTACCCACATTGCCTAG
TGCGGGACCACCACATATGT
CTTGTAAAACGCAGGTACCC
AGACTACCCGCATCCTTACC
ATGCCCGCATATACCCCTAG
CCCCTATCCCCCACCACCCG
CACCACCCTTATCCAGCCAA
TATGCGGGTAATGGGGGTTA
TTACACATCCGGGCACCCGC
CCCGTATGCCCCCATGCTCA
CGGTGGGGGTACCCGCACAA
TGCGGGTTGCCCGCATTTGT
ATTTGTACTATATGGCCCTA
GAACTTGGGTACCAGTAGTT
ACAACCGCTGTATTATGGTA
GGGGACGTGAGGGTACCTGG
AATGCGGGCGATGTGGGCCA
TACCCTCCTACACTCCGTTG
CGACCCTCATCCCCGCATAG
ACGTTGTTGGGCAACCCGCA
CCCGCATACCCCTTACTCCC
CCCACCCGCATTGCCCCCAC
GCCAACTCCCCGTGCCACCA
CAGACCCCTATGACCCGCAG
CCCGGAGAACCCGCATAGGA
ACCCCTATCTTACCAGCATG
GGGTAGCCCGCATAACTTTG
CTAACCCGCATCGCCCACTG
GAAAGCCCGCACCAACCTCC
CAACATACGGGTACCCGCAT
TGAGGGCATGCGGGACCCGG
CCGGGTAGAGGGTGCCATGC
TAGCCGCCCGCATATGCACC
AGGGGCACCCGCATGGCAAG
CCCCCACAGCCCGCATGCAA
TGCGGCGCGGCCCCCATGGC
TAAGTGATACACCCCTTACC
GCTTACGCCACACACCCGGA
AAGCAATGTATGCGGGTCAT
TTAGCGGGGCGACGTACGAG
TACCCGTACACCCCTACCAT
GCCCACACCCGTATGCGGGA
CACCCACCCTCATGATCAAT
ATAATAATAATGACACGATC
GGGTACGGGCCCCGCATTTT
AGCATGCAGGCTCACCCGTA
GCCCGGTCAGCTGATGCGGG
TGAGGGTGGTCCTGGCATAC
CACCCCCACGATCCCAGACC
GCCCGCATTACGCCCGCCTT
GCGGTTCCTGCACCCACACG
TAGTGGTACTGTAATAGTGC
ATGGCGTGCGGGTAGGGGGA
GGTCCCCGATCAACCCGTAT
CACCCGCATAAGGCACCTAA
TGCAACCGCCAGCACCCGCA
CCCGCAACCTGTCCCACTAC
CCAGTACCACCCAGATTTTA
ATGATGCGGGTTGAAAGGCA
ATTCCATATGGGACGGGATG
TAAACGGGCGGTACGGGTGC
TGAGGCTGTGGTTCTGTATG
AGGCCCCCACGCACCCTCTT
AAACCCGCATATATATGATA
AAAGGTGGCAAATGCTGGCA
GGGTAGCACCGCCTTACCCG
ACCACCCTGTAACCATTATC
CACCCGTATATCAAACAAGC
TACCCGCATGGTGCCTGCTC
ACACCCGCATCCATCATGCC
ATTCCGACATGGGGGTATCT
GAACCCGTACAACCAGTAAA
TGGCCCGCATACCCCTATTA
TACCCGTGTCAACCCGCATT
CTGCTACCCTCATACCATTA
CCACACCCACCAGCAAGACC
GGTCCCATACATTCCCATAT
AAATATAGGGGTGATAACAC
CCACGCATGCCCATATCCTC
GCACACCGCACTCCCTAGCC
ATGCGGGGCAATGCCCGCAT
TTAAAGGTGCCCGCATAGGC
TACGGGGTATTATGGGGGTA
ATAATGCCCGCATGGCAGAA
GGCGGATAGTACCCGCAGAA
ACGATGAGGGAAATGTGGGG
CGACGGTAGCCCGCATAGTG
CCCCCCCTAACCAACATGTT
CCCGCAACCCGCCTACACGA
GGTCATGCGGGTACCAGTAC
TACGGGTGTGAGGATGCTTG
AGGATGCCGGTGTTGGTCTG
GTGACCCGCATACATCACTA
TAGGGACCTGCCTGTGTGGA
ATGGTACCGGTAGCACTCTA
CAACCCGCATCCCGCATGCC
CTTACCCGCATTCCCCGTAT
CGGGTTAATGGGGGCTGGTT
TACCCCCATATACCCGTATC
TACCACCCGCACGACAGTCA
AGCAACCCGCATGCTGTGAA
AACGCCGAGTGCGCGCCATC
GATGGCGCTGATGCGGGGCG
ACCCGCATGTACACCCACAC
TTAGCATGCCGGCAGCACCC
AAACCCGGACACCCGCGTGA
CTGTTATACGGGTACCCGCT
TGCGGGTATTATGGGGGTGG
ATAAGGGGGCCAAGGGGCGT
TGATGCGGGTGGCGCAATGG
TAAGGGGCGATAGGGGTAGA
ATTCATGATGTGAACTGTTA
AGCATGCGGGTCCGTACAAG
ACACCCGTATACCACCAGTA
GGGTACCCAACAACCCTCGT
AGATACCCGCATGAAATCGG
GGGGTTAACCCTCATCTTAG
GGGCGCCCGGGGCCAAACAC
CGGCAGGCCCGTACCCCCGT
CAGGGCGGTACCCGTATGGG
AACCTTCCCGCATAACATGG
CCCACCACCCGTAACACACC
ACCAGCATGCGCCCGCATCG
TATGCACCCGCATGAGCAAT
CCAGCCCATATTATGAGCAT
CCCAAAAATCCCGCACGAAC
CCCACCATATCCCTGTACTT
GATGGACATGCGGGTAGTAC
TGGCTATGCGGGTACCCCCA
CCCTGCCGATATACCATATC
TGAATACCTGGTACCCACAT
GCCCTTATCCCGCCCCCCGT
CAACCACTATACCCGCATTC
GTAGGTAGGTAGCCCGCACA
TAAACCCTCATGTGCAGCAT
GCCACTCCGCGGCACCAGTA
AGAATCCTGCTGTGGTTTCC
ATGCGGGTAATGCGGGCCCT
CGTAGGGGTTACCCGCATCT
TACAGGTGATTAGGGTCATC
CCATACGACCGTTAGGGTGG
CTCATAGAAGTGCGGGTAAT
TAAATACCAGCGAGGATGAA
TGCTACCCGCATGACCCTGC
TACGGTACCCCCACTACCAC
TGTAAGTTGCCATCCTGCAT
AAAGTTAATGCGGGTTCCAA
CATTACTACCCGCATGCTGG
GTGGCCAGCACTGCTGGCAG
GGTTCATTGTGCCCATATGG
AACTTGATAACTATGGTAAC
TCAGCCCGCACTTCACAACT
TGGACTCCCTTATACGGGTA
ATAGGGGTATGGGGGTAGTG
TGGTACCCGCATGGTTGCTA
GTGGTACCCGTATACCACAC
TTATATACGGGTGCCTGCAG
TGATACCCGGATACCCTTAC
GGTAGACTACCCGCGTTACT
CGGCCACCTCCTCCCTATGA
AGATACGGGTAAATAAAATG
CCAGCACGCCCGCATGCCCC
TACCCGCATTACCCCTTTTT
TACCCGTATACCTGTATCAA
AAGGTAGATGTGGGCATGGC
GCCCGCATCTCCCTCCCACC
CACCATGCGGGTACCCGTAT
TCTCGTGCCAGCGCTGCAGG
CAGGAGTGCGGGCCAGATAT
GCCCGCACAAATACACGTTA
GGCTGGTCCCGCACCATACC
CAGACCAGTATTAAGCTGAT
TACATCCGCAAAACTAGAGC
TAAGGGTACCAGTAGCTAGC
GGTCCCCGCATGCACTACGA
TGGTAACAGGGTACCCGCAT
GAGTGCTGGTAGCTGGTGGC
GGAGTACCCGCATATGCTTG
AGGGCCCGGCCCCTTCCTGG
GGTATCGTACAATAAAAATG
GAACCCGCATGAATGCGCCA
AGGCTTGCTAGGGATGTGAA
CTAGCGAGTCTAGGTAGCAT
AGGGCCCCTACCCACAGCCC
TGCGGGTGCCTGGCAACCAA
ACAGCCCCATTATGCCGCAG
TACCCGCTGCCTGCACCCCG
AATGCGGGTAGTGCGGGTGG
GGTTGGCAACCCGCATAATG
TGGACCCGGATACCACCATA
AAAAAGCCGGCATGTGTGCA
TACGGGTACTGGGGCCTCGC
TTTACGCTCACCCGCATAAA
TGGTACATCGATGCGGGTAG
GCTGTAACATGATGGTTGTA
GATTAGTTTACCCGCATCAG
ATGTGCGGGTAATGGCGGGG
TCACCTCGCCCCCATATGTT
TCTTACTACCCGCACTACCA
TCCCCCGCTGCCCGCCGCGT
CGGCACCATGATGCCCGCAT
AGGTACCCGCTCCGCGTGGA
CGGGTACCCGCATCCATAAG
TGCGGGTACCTGTACGAGTA
GTATCCTGCATAATCCTAGT
TGTGATCTAGGTACCCGCAT
TGGCGGGCATGCGGGTCGAA
CATGAAACTGCGGGCATACT
AATACCACTTGCGGGGTGTG
GGTAATATGCGGGTAACGGG
TATACGGGCGCCCGATTATA
CAGTGGTAAGGGCCCTAACA
ACCCGCATTCACCCATCATA
ACGTATCGCGATCCCCCATC
ATGATCACCCGCATGTTCTA
ATGGGGGTAGGTGCTGATGA
ATTATGATGGTGATTTATGG
TGGTACCCACACTACCCGCA
GTTGCCTGTACTACCCGCAC
CAGGAACAACCGGTAGATTG
TAAACGGGGACGCCCGCATT
TGATAGCAAGTACCCGCATA
GACCCGTATATTATGATGAA
CCGGCCCACCCACGTACCTC
CAGGATGGCTCGTAGGGGTC
GGGTTTAAAAATGCGGGTAG
ATACCTGCATACCCGCATCA
CCATCACCACGGGCCGAGTG
ATATGGGTATAAGGTAATAA
GGGCTGTGGTACCCTGATAA
ATAGCCCCGTAATACTGGGA
TGCGCGATGTCGGGTCTTGG
TAAACCACGATGCGGGTGGC
CCAGCTGAATGCCCGTATTC
CAGGTACCCCTATGGAAATA
CATTTATCACCTTGCGGGCG
TTTCCGCACTAAACCTGCAT
AAACCCGCACGCCCCCATGA
CCACACTGAAGATGCAGGTC
TGACTGCAATGCGGGTAATG
CCATGCGGGGTACAAAGTTA
CCCGCACATGCTCCACCAGC
TGGGGGCACATGGGGGCGTA
AACCATTAGGACACGGGGCA
CATTATCCGGGTAGGTACCA
CTACCCCTATTACCCCCTCA
CTACCGGGTACCGCTACACG
TACCCCCATCCCCCCATATC
ATAGGTGTAGCCCGTACCCC
CACCCTCATTGCCCGTATGG
CAGGGGGGATGCTGGTATTA
CGGGGACTCACCCACTGATG
CCGCTCTCCCGCATCGCCAG
TGGGCTGTAGGGGGAGAGGG
GTACAGCGCCTTAGGGGTGA
AACCCGCATGGCCACCATAC
TTCCGCTACACCTCCCGCAT
TGTGCCCGCATAATAACCCC
CGGTATACCAGGACCACCCT
ACCCGCATGCGATTGTTTAT
TGAATTCAACTGGAACCCCG
ATACGGGCGAGGGGTAATAC
GTAGAATGATGCGGGGGGGT
ACCCGCATCCATAGGGGGTC
TTAACATCAGGGTATGCGGG
CACCCGCATCACCCCCACTA
CCCTGTTTAGTAGGGGGCAG
AATCCACCATACCACCCGCA
AGGACCCGCCCAATCCCAAA
GATACCCGCATGGGTTGCCA
GGCAATGCGGGTCGTATGCA
TCATGGGGGCGGTGCGGGTG
GAATATAGCGGCAGCCTTCA
AAAGGGTGATTGGTAGGGGG
GGAACCCGCATGTCGACAGC
TTGTATACGGGTAGTACCAT
ACTATGATACCAGCATGGCT
CTACCACCGCGCACCCGCAT
GTAACCCGCGCCCCTTACTT
CCCCTTGATACCAGCATCGC
ACAAAAGCATTTTACCGGCA
CTACCCTTATGATGCCAGCA
GCCAATACCCGCCGTTTACT
TCACCAACCGGCACCTTCAT
AAACCACGGGCACCCACATC
CACCCGCATACCCTTACCCT
CACCCCTACTCTCCATTTTT
CCCCATTAACCCGCACTGTA
AACCACCCGCATGCATGCCA
ACCCCCATATACCCGCATAA
CGCAGGGTATGCAGGTTAAT
CCCGCATGCCGGTCACGCGC
TTACCCTCATAACACCCGCA
GGGTAGCCCGCATACATCGA
TACGGGCACTGGGGGCAGCT
GGCAAGCGATACCCCCACCA
GGGGTATGTGGGTACCTGTA
AACGTGAGTACATACCTTGA
CAGTGCTTTACATGCTGGGG
CACTAAATCCCCTACTACCG
GGCACCCGCATACCGTCGAT
CCATTGCCTACCCGCATGTA
GTCCCCCACAGGCCCCTATA
TGCCCGCATGCCCCTATTCA
TGCACATGCGGGTACATTTG
TTCGGACTATGCGGGTTGTG
GAGTACATAGATAAGGGAAA
TAAAAGTGGTTGACCCACAA
TAAGGGTAGCTGATGGGGGG
GACCAGCATAGCACCCGCAT
CTCATAAGCAGGCATTCAGG
AAGTCACCCGCATCATACCT
GGCCATACCCCGCATCATTA
GTGATGCTGGTCCCTACCAC
TACCGCAGGTACCCGTATGT
GTGATGGGTGCCATGCCAGC
CAGGCAAACCCGTACCTTAC
TGGTACCAGTACCACCCGCA
TACGGGCCACGCGTTGTTGG
ACCCGCTAAACAACCCCTAT
AGACTGGTACCCGCATCCAA
ATGCGGGTACCCGTATGCCA
ACATCTGGCCCTTATGACTT
CCCGCTCCGTTGGGTAAGAC
TTGTAACCCCCACCCCCATT
GGGATGCGGGTGTGTAATGA
CCCGCATTACGGGCACAAAC
TGGTGGTACCCGTCTTATCA
TCGGTACCAGCCCGTGCAGG
CCCGCATGCCCTGAACCACC
AAACCGCTTAGCTGGCGGGG
ACATGCGGGCGATGCGGGGC
CAAATCATGTACCCGCATAA
CCTACCCGCATTCATGCACC
GAGATGCGGGTATGCCTAGA
ATGCCCCCACACCCGCATAT
CCCGCATCCCTATAACACAT
CAAGGTAATGAAGTACCCGC
GGGCGCAGAAAGACGGGTAT
GCCGCCCGCATAATGCACGC
TACCGTGTTGACGACCCGCA
GTGCGGGTAAGAAGGGTAGA
GACTTTATGCGGGCACAGGC
ATACCCGCATAGGCCGCCAG
GGGGTTCCTGCTACTGCATA
ACGCCATCCGGTGCCCGTAT
GAACACCCATATGCGGGCAC
ACACACAGCGTACCTGCAGA
AATACGGGTGGCGGGTCCCT
TACGGGCGGATGTACCCGCA
ACAGAGGGCTATGTGGGGAA
CATGATGCGGGCAGTAGTGG
CTCATGCGGGTTCATTCATA
TAACCCGGATCACCTGCCTA
TGAAGGTAGGATGTGGGTCC
TGCCCGCTTTGCAGGGCCCT
AGCCAGCATAATTAAATAAG
CACTGCACCTCACCAACCAT
TGCTGGTATCCACGAGAAAG
TGACATACGGGGTCGTTAAC
AGGTAGTATACGGGCCAAAA
TGGCCCGCATATACCCACAT
TGAATGAGGGTTAAGCTGGA
CACCCGCATACCCTCACCGC
ACCCACCACCGTATTGTACA
GACTAGGGGCCATGCTGGTG
ATACATTAGGGATATGCGGG
ACAGACCTGCATGCGGGTAT
GGAACTACCCGCATAGTATC
CAGGTGCTGGTACCCGCATG
GGACGCCGCCATTTAGTGTC
GAGGGACACCCGCATGTGCC
ATGTAACGCTTGGGCCTAAC
ATGAGGGTACCCGCATGTTA
CATGCGGGACAAGTCCCACA
CCCGCATGTGAGGGTACTAT
TGCTAGTATGCGGGTAGCTA
TACGGGCATTACGGGTATTA
AAATGGGCCTGGGCACTGCA
CTACGCCCCCATCCCTCTCA
CTGCCCGCATCCCCCCCATG
GAATCCCCGGTTTCCTACTT
CGACCCGCTCTACACCACAA
ATACCCTTATGTTACACTCA
GATACGGGTTTGCCATTATA
TTTGATGCGGGTTAGACCGC
AGCGCCCTTATCAGCCAGAC
TATGGGTACCATTATTTAAA
AGCAGTGATGCACCTGAGGA
CCCGCATGAACATGGGGATT
AAGGCCAGCGGTGCGGGTAC
CCCGCCTTGCCCGCATGGGG
CATTGCCCACATACATCTGG
CGCCGCCCGCATTTGTTACT
ATGCGGGTACCACTAGTTAT
GGCTTGAAGCAGAACCCGCA
TTTGTAACCTGGGGTAGGGG
TTACGAACCTGCATAAGGGT
GGGCACCTGCATGTGACACT
CCCGCATTGCAACCACCATT
CTGTGTGACAAAACTGATAA
TACCCTCACAATCCCTGCAT
GGTTGGCGGCCTACCCGCAT
TAGGTTCGCCTGCATTACCA
TATAGAAAACCCCGATATTC
TTGCCCGCATCAGGCCCATG
TCCCGTACCCGCATGCCTTT
ATGGTGCACGTGGGGTATTG
TAATGCGGGTAGTGCTGGGG
TGCGGGCATAATACCTGGAT
CAAGCTTAATGCTGGTAATA
ACCTGATACTCTCTTGAGCG
ACCCTCCCACTACCCGTATC
CCCGCATAAGATACCCCCAA
AAAACCGATACACCCGCATA
GATGTCGGGTGAACTGGTTG
GCCCGCAGGACCCGCATTGT
CAGGGCCCGCATGTTTTAGA
GGCTCACAGTCCCCCCATGC
CCTACATAACACCCGTATAG
GACCCGCATAAAACCATTCT
TGCGGGTCTTACGGTTGACC
CAAGGTAGCACACTGGGGCA
TGGTACCAGTACCTACCGTG
TACGGGAATACGGGCATAGG
CTGAGGGCGGCCCTGATCAC
CCCTCATGGGCAACACCCGC
TATGCGGGTGGTCCTGTCTC
CACCCGGACCAGTACAAGGG
CCCGCATATGCATGCTGATC
CCCGCATCTTTTAGTGACAT
CCGCCACACCCCCAACCATC
GCTAACGCTATGTGGGGTGC
AGACACCCTCTCAACCCGAA
TACGGGTACGGGCGGATTTC
ATGCGGGCAATAGCGGGTAA
ACCATCCACAAACCTGTTCC
TGCGGGTTCATTTGGAACAG
CCTTCACCCGCGTTGTGGTA
CGACGGGGATATGGGGGCCC
CCCCCATCGCACCCGCATGG
ACTATTGCGGGTAGACGGGG
GGTATATAAGGGTGATGGTC
CTACGCTGTCTGCTGCCACG
TGCGGGTTAAACAAGGCCAT
GCAGCCAACCCTCAGCCCAT
GGGCAGTACGGGCTTGTATC
GGGTACCCGCATGCCCTGTA
AAACGGTTCCGAGATATTCG
AACTCCTGTATCACGGAAGA
TGCCCGCATCTAGCCTGCAT
GGATGAGGGACTAGGGGGCT
TACAACCCGCATCCCGCATG
ATCGGAGCTCACCCGCATAC
GGGGGGCTAATACTGGTAGC
ATACCAGCATACCAGCGAAA
CATGGAATGATGGCCCTAAA
GGGCACACTTATGAAATGTG
GGTCTTAGGGACTACTCGGC
ACCCCCCGGCGATACTTGTG
TCAGGCCGTCCCGCATATAG
GGGCCCGTATACTACCCTGA
TACCATGCGGGTATCAATGC
CCCTCATGCTACCATCATGA
ATACCAGCATGCACCCAGCA
TTACGGGTATTGATGCAGGT
TACCCACACCAGCCAGGCTA
AGGTACTACGGGTCCTTGCC
AAAGAAGCATTGAGGGCACC
CCCGCATCCCCCGCGCCCGG
GATTACGGGTGCTAACTTAA
TACGGGCACTACGGGTGGGA
CCTGCCCCAAACCGCCACCC
AGACACCCCTGGTACCCGCA
AGATGCGGGTACCGGGAGCA
ATCTACGTGCCCCCCGCATT
CGGGATGCGGGTACTGGTGC
TGACCCCGGACTACCCGCAT
CCATTCCCGCATGCTGATGC
CCAGATGCCCCCATGCGGGA
GGGCCTCCGGAACACTTGTC
TGCGGGCAGCCTGAGGCGGG
GGCAGTTCCCGTGTCTTATT
GGGTTGCCCGCATGCCCAAA
GGCGCGGGTAATGCGGGGGT
CCTTCCCCGAACTAGAAGGA
ATGATGCGGGTATACCCGCA
CACCACCGCCCGCACGGTGG
TGCTGGTTATGAGGGTGCAA
TGCGGGAATCCAATGCGTGT
TCTCCCCCGGACCCGCATCG
CACACCAGCGGTACCCTTAT
ATGGGGGTACCAGGCGGTAG
TGCGGGAACCTGTTTAGTAA
TCATGCGGGATGCGGGTAAC
CCCGCTACCCGCACCCTGCC
TCCCGCATAGCAGGGTACCC
CACCCGCATGGGGGACCAGT
ATCCGGCCCCTACCCCGCAT
CCAGCCCGCATCGCCCTCAC
TCCAGGAATTGATGCTTAGG
TGTACCAGTACCTCTAACTA
TGCCTGGACGCCCGTATTAG
ATGTACAGGGGGTGCGGGAC
ACCCGCATGCCCATAGACGC
CACGAAACCAACGCATAACA
TGGCCCGTATCACCCGTAAG
GCATACCCGCATGCCACCAG
GTACCACTAGCACCCGTATG
AAGTACGGGCACCAGCTGTA
CCCGCCCACATCAGTACAAA
CGTACGGGTGCAGGTATTAC
CATACGGGTATGCGGGTCCA
CTGCCCGCATACATGCTTGC
AACATGGAAATGCAGGTTAC
TCCCCACTTGCCGTCATGGA
TAGGGGGGGACGGGTACAGA
CCCGCCCACAGCCAACACAG
ACAATTCACCACTCCCCTTG
AAATGCGGGACGCCTGCATG
GGGCGCCCCCATGGCCCGTA
ACACCCTTATACCTACCTTA
ACATACCCGTATACAGGCAT
CACGCATGTACCCGCATAAT
ATTACCATGCCCGTATGGCG
TGATGCACTTCTCCCGCATA
AAACCTTCCCGTGCCAGCCA
CACAGTAGAGGGTAGGGGTA
GTGCGGGTGGCCCGCAGGCC
GTGCTACTAGTGCAGTAACA
CCTGGGCAAAGCCAACGTCT
CATGCGGGTAGCAAGGTACC
GATGCCCGCACAACCGGCAT
TAGTTGCCCGTATTCACCGC
ATGCAGGCGGTAAATGAAAC
ATAAGCCCGCATACCCGGCA
CTACTGCCCGTAGCTTTATT
GGGCGGTACATACGGGCCAA
GATTCAAATACCCCTATGTG
TAGACCCGCATGATGGTTAA
CCAAGACCCTCATACCCCTA
ACGCCCACCCGCAAGGCCTG
TACGGGTGCCCCCATCCCCC
TGTGGTCCGGGACTGCAAAC
TGCCCGCATACCCGCATAAT
CGGGCTACCTGCGTATGATA
AATAATGCGGGTAGTGCGGG
TTTACGGGTGCCATAAGGGA
GTACCCGTACTGCCAACAAT
CTGTATAATACGGGTGATAT
TCATGCGGGTATGAGACGAA
ATGCGGGCACGATGTAAACC
CCCGCATACCCGCATACACA
ACTGCAGATGTGGGTACCAG
CGCACCCCCAGATAAAGACA
CAATTATATGTGGGCGGTAT
GGCATGCGGGTAGAACCCCG
CACTTTATGCGGGTCATCGC
CCCGCAGCGGCCCGCACACT
GCTGTGAAACACCGCTATAA
CCCGCCTCGCCCGTATGCGG
GAGTACCCGCGTCGAATTGT
CCACCATTGTGTGCGGGTAG
CGACGAGGATCATACGGGTA
CGCTATGTGGGTACCCGCAT
TAAGGGCAGCCATGTGGGCA
ACCTCCAGCATGCGGGTAAC
TGACCCGCTTAGCCCCCATC
CCCGTATGCTGCCCTGACGG
CTATAACAGCGGCCCGCATC
TGTGGGTGTCATAAGCCCCT
TACCCCCAATACCCGCATGG
CATACCCGTATACCCTCAGC
AACGTGCGGGATGCGGGTAC
GATAGTAGCTAAAACCCTCA
CCCGCCCCACCCGTACTTCC
GGATAATTCTGGATACTGGG
TCGGAATATATGGGTACCAT
CGACCTCGCTATGCAGGGCA
GCTGATACGGGGGCCCGTAC
TATCCGGCCGAAACGGGTGG
TGGTGAGATACAAACCCGCA
GGGCACCAGCCGGGATCATG
GGATAGGGGCACCCGCATGC
CGTACCCGCACCGTATACAA
ACCCGCACGGGCACACGTAG
ACCCACCCACACCCTTATGC
CCCATATCTGCTGTTGCACT
CGTACCCTGTATAACAGTCT
TACGGGTAATCCGGGTCGGA
ATGATGGGGGTATATGGGTA
GCATATATGCTGTTCTATAA
CTTACACCTTATGGGAACCC
TGCGGGTACGGGTGTAAAGG
GTACGGGCAGTCCTATCTGT
CCCGGGCTACCTAGCTGCAG
GGCGGATACTGGTGCAGACG
TGAGGGTATAAATGTGTAAC
TACGGGCAATATGGGGTAAA
TATAACCAGCATGTGGGTAC
CGCATTATGCGGGTTTGCAT
CCCCGCCAGCCAGCATTTCT
CGGGTCATAGAGGTACCTAC
TGAGGGCCCGTACCACCGCA
TATAGCCGTACGATGGTGGT
GCACCTGCCGGTAGTCCTCG
AGGCCCGCATTGCCCCTATC
CAGGGTATCATGTGCGCACG
AAGCTACCGGTACTACTTCT
TGCGGGTACCCGCATGCAAA
TCCAGCTTCTACCCACACTC
TACCCGCAGCCTACCCACAT
GCATGCGGGCTATGCTTTCA
TCTAGGTGCACACGACAAAA
TACCCGCATATAGCCCGAAG
GGGTACCAGCACTATGGCGG
CTGCCCTTGCACCACCAGTA
TTGTGCAGGTGATTGGGGCA
GATAGGGGTTTAACGGGTAC
CGCATGCCTGCATCATGGGG
TATGTTGCTGTTGTGCGGGT
TAATTAAATTGGGAGAATTC
GGGCAATACCGGTACCCTAA
ATAACCCGCATGAGTCCCCC
TGCGGGCGGTGTAAGGGCAC
CCTACATACCCGTACGCCTC
GTACCCGCAGCTAGCGCTCC
TGATGCGGGTATGCGGGATC
GCTTACATAACTACCCGCAT
CCTCCCGTACGATTACATAA
TGCCGGTACAACGGGCAGAA
AAAAAACCCGCATGGCTGAA
GGGCACGGGAAACCCCGCTG
GGGCCCGCATGCCACGGTTT
TGCAGGTGTGGTTGACACAA
AAAGTTCGTGCGGGCTGTGT
TGTGGTAGGCCCGCATGGTT
GGCCCCAACTATGCCCGCAT
CCCACACGTGCCCCTATACC
TATTGATCCGTGCGGGTGAA
AACCAACACCCCCCGGCCAG
CAGGGACATGATGGTGACGC
CCCCCATACCCATCATTGCT
CTTAGCATGCGGGTAATGTG
GGTAGCATGCGGGCTCCCCA
AGTGGGGGCCCTCCATGACC
GGAAAAGGTTATGCGGGTAC
CAAAGCCCGTCGTGCGGGTA
GCAGTGCAGGTGCCTTTCGC
CGATAGCCCTTACGACAATA
TACCCACCGTGCGGGTACCA
TACAGGTAGCATGTTTGGCC
CCGTCCCGGCCCACCAACAA
CCCACACTCCCTCCTTATCA
ACAACACCAGTACCCGCATT
CACAGCCCCTATACAACCAA
AATCCCGCCTACCAGCCCGG
GGGTACCTGCTGACCCGCAT
CCCGTACCCCCCGCCATTGT
CCTCTACCCGCATGACACAG
TGGCATGGGGGTAATCCTTG
CGTGCCCGCATGATGCCATG
TACTACCTGTACCTGCATTA
ATCCATATGGGCTCTAGGGG
AACCAGCATTTACCCCCATC
GATGGTTGACCCGCATAAAC
CCCTCATACCAGCACCTATG
CCCGCTTACCCCTATATTCT
CCCGCATACAGCTAGCTGCC
ACCAAGGCCCGCATATCTAA
CACCCTCAACGCCACCATAC
GGACACCGACCCAGCATATG
CGAACCACCACGCGCGCACA
CACAACTGGATACCCGCATA
ATTGTACGGGCGCCCGCGTC
TATTCGTGCCCGCATTATAG
GATGACCCGTATCATTAACC
GGGTACCCGCATAATACCCA
TGCCCGCACGCCCCCATATC
CCCGCATTGTATCCCTATCT
AGTCCCACATGCCCTTATTT
CCCGCACTACGGGTAGCCCG
CATGGTATGCGGGACCTGGG
TAAGTTCACACTACCAGGAC
CCCCTACTTCCTACCCGTAT
GCCCCTATCGGGGCTAGTCT
ACGACCCGTATTACCTCTTA
AACACCCTGACACCCGCATT
ATTTGCCGCTGTTAATGTTA
GCTACCCGCACAAACCAATA
GGGCCCCTGTACCATCATAA
CCACCGGCGTTGAGGTCCCC
GGCGGAAAATACAAACACCT
GGGCAGTGCGGGTTATGATG
GAACCCTCACCCATACCAAA
GGGCCAATGCCCGCATGCGA
CACGGTACATGAGGGATAAT
CTCAGAACCGGAATACCTCC
CGTAGCCGTGCAATTTATCC
TGCTGCTACCCGCATACGGA
GTATACGGGTGGCCGCTGCT
ATATTGCAACTACCCTCATA
AATACGGGCAATACGGGTGT
GATACGGGTTCATCATGAAA
GTATGGGGGTTGCCTGCAAC
GCTACCACGTACCATCCCTC
CACCCGCATTATCCCTTATC
GGAACATGCGGGTGGTAGCA
TCCCCTGCCGACAACCCGCA
GGGCATATACGGGTGGTGTA
GCTGATGCGGGTATTATGGC
ACCAACGTATGCCCCTACCA
TGACGGTGTACCCGCATCAA
CCATTTACTACATACGAGAT
ATGCGGGTATAACCCACTGT
CTCTACCTTCGTTCCGCATG
CCCCTATCATCACCCACATC
GAATATGAGGGTACTTGCTG
TGCGGGTACATGGATGTTAG
GGACATACTTGGAAGATTCC
CTACCCGGCTATAACCCCTG
CCCGCATGCATATTTACGAG
GGGGGTACTGGTGTTATGGT
CTAAACGCTGGTCATGCGGG
AATTTTGAAAACCCGCATGG
CCACCCTGATGACCCGCACA
CCCCCATATGTCACAATACT
AGTAACACTAATGGGTCGAG
CCCGCATTGTCCTATGCGCG
ATTTACGAATGCCGGCAAAG
CGCAGCAGTAGGCCCGTATT
AAATCCATGCGGGTAAAAGC
CTCGCCCGCATACATTAGTA
CCAGGTGCCACATGGTAATA
TGCTGGTGTTACCCGGACAC
GGCAGACCCGCATGATCATG
TACACGCATGCTGGTGCCAT
AATCAGGGTACCGCCACCAT
TGAACACTCACCCGCATACA
TGACCCGCACCCGCCCGTAT
TACGGGCACCCTCACATGGG
CGAAGTGTGATCCGCACCTT
ATGACCCACCACCTGTGCGC
CCCCCATACCCTGCGTTTTT
ACCCCCATACTACCAGCTCT
TGCGGGTGATGGATCACATG
ACACCCGCATCACCCTCCGC
ACGACCCTTTGTGCTGGTAC
ACTGCACACTACTATAGAAG
CAGTTAGGGTATTAAGAGTG
ATGACGGGGTTGAATATTTG
CCCAGCGGGGTACCGCCATC
GGCACATGTACGTGGGTACT
TTCCGGCACACCCTATACTA
GTCATGAGGTTATTCGTGAT
CCAGCATGACTTATACCAGG
AGGTAAAGGGATGGGGGTAG
GTGTTAGTGATCGGGGGTCC
CGGGCAGCGTATGCCCGGGT
TGTGCGGGTACCCGCATATT
TAGGGGGCCATGGTGGGACA
GACACCCGCATAATCTCAAG
CAGCATGGTGCAACTGCGCA
ATAAAGGGTCATCGCTGCGA
TGGTACAATCACCGCCAGCA
ATAGTATCAGGGTGCCTGCA
CTTTTTTGAGAATTCTAGGA
TACCCGCACAGAATCATAAG
CAAACCCGTACTACCCCTAC
CGGAACACCCGTATGAGACA
TACGGGTGGCAGGGATATAC
AAGAAGTGGGGGAATATACA
TATAGTACGGGCTATGTGGG
CCCGCAATTACCCGCATGCC
GTACTACCCGCATCACCCAA
TTGGCGCCCGCATCCGTATA
TGAAGCCCGCATGCAGGTAT
AAAGTCCACACGCCCGCACC
ACCCGCATTGACATCCAACC
CACACCCGTCCTACGGGAGA
TGCGGGCATGCGGGGTGGTA
TGCGCCCCTATAACCGCCAT
AGGGTAGGGGTATTGGCGAA
GTGCGGGTAGTAAGGGTAAA
CAACACCCGCATCCCAATGG
AGGGTACCCGCACCACGGGC
GTAACGGGACTACCCGTAGC
ACGACCCTCATATACCCGCA
ATATATGCAGGTCCCCTACC
AAAACTACCCCCATGGGAGA
GGGAAAAATACTAGCACGTG
TGCGGGCACTTTTGTGGTTT
AGGGTTGTACAGGTGGTAAC
GGGCGTACGGGTACCAGCAC
TAACCCGTACGGCCCGCATA
CAATACCCGTATGAGGTTGG
CGACGCGGTTGCCACGGGTA
GTTAAGGTGCCCGCATGTTA
TGCCCGCATGACCATTAGCC
AACAAGCTACCCGCCTGCCA
CATGCCGGCCGCCATGAGGG
CCAAGTCCTACCCGCATGTG
ATAACCCGCATAATAACTTT
ACGTGGTAATAGCCCGCACA
CATGTGAGTAGATAAGGTGC
TGTGGGATGCCCGCATCCGT
GATACCCATCGTCCAGCATC
GGGTAGCGGGTACATATTTA
AACGCCACCATGCCCGCGTT
TAAATGGGGCCCCCATATGA
AAAACGCCCGCATGCCCACC
CATGCCGCTGTAGGGGTAAC
TACCCATATGATTGGTCACG
GGGAAAAGCCCGCATCGCCA
CGATACGGGACCCATATGAC
CCCACGCCCATATTATACAT
CACACCCGCATCTCACAAGC
CTTACCCGTATGACCCGGGA
ATGAGGGAACCTATAGATGT
ACATCAACATGGGCTGCATT
GGATTTCCGCGAGCCCGTAT
TGGGCACTGCTGGCAGCCGG
GGGCATGCTGGTAAAGATGG
GGACGTAGTGAACCCTAACT
TGCCCGCACGTACCAGTGCT
TTATGCTGGTACCCGCATCT
CCCAGTCACCCTGCACCTGC
ATGCGGGTATCCCATGGGCA
GACGGGATACCGTGTCCTGT
CATGCAGGTTGCGCATAGAT
GGGTATCGGGCAACCACAAG
TCACAAAAGTGCGGGTACCC
CACACTCAGACCCGCATGAA
TGAAAGCCGGCATGCGGGAA
CGGGTACCCGTAGCCACCCG
ACCCGCATACCCGCATACTC
CAGCCAGCATGCGGGTATCC
CCCGCTTCCAGCCTTTGTTA
AGGGGCCCGGGCGAAGCTGT
GGCACCCCCGTGCCCAGATT
CAATGATAGGGGTTTTGATA
AGGAACCCGTACACCCCTAC
CAAATCTATCAGGGCAATCC
ATCTATGCGGGTCCCCTGTT
CATTGATGTGGGTACTCACC
CACGGTAACCCGCATCATAA
GCCGGTACGGGTACAGACGC
TGCGGGCCCGTAGGGGCCCC
CTATATGTGGGAAACCAACG
GATAAGGGTACCCGCATGAC
CAGATTCTATACGTGCGGCT
GGACCCGTATGACGGGTATT
CCCCCGTACCCGCATGAACG
CCAAACTGCCAGCGTGCGGG
GGCATGATGGGTGATACCGG
GCTAATACCGGCATACACCT
TACGGGCCCGTATTAGAACT
GATGGCCCGCACACCCGCAT
ATACGGGATACGGGTCATGG
ACTTCAGCTACCATGCGGGC
GTATCTGGCCCGCATAAAAA
ACCCACCCACACCCACCACA
TTCACCCGCATGGCCGGGCA
GCACCTGCAGTTCTCCTCTT
GATGCCCGCACTACCCGCAT
GCCCGGATGAGGGGGTGTAC
TTAAGCATGGCAGGCCCGCA
AATGATGTAAGTATCAGCAA
AACCAGTACAGGGATACCAG
ACGTGGGTATACAGGTAAAA
GACCCCGAGTAACCAGCATC
CTACCCACATACACCCGCAT
CACCCAAACCCCTCTCACGA
ATACCGGCTAGCATGCGGGT
TACCACCCTTTTTTTACCGG
AAGTAACCCGCACGCACCTA
TGTTGCGAACTGCGCATGTG
TGCGGGCATATAACCCGTAT
TACCCGCATGACCCGTATGG
AAAGTTGTATGCGGGCACCA
TGGGGGTTAGCAGGTACCCA
ACCCGCAGTGCTACGTACAT
CCCTGATAACCCGCATCAGC
GGGTAAATGAGGGCAATAGA
GTGAGGGCACCTCCGGCATC
ATAACAATGCGGGTGGTACA
AAAAACCCTAATGCGGGCCT
TACCCGCATGCCTGCAGCCA
GGAATACTGGCCCGCATATG
AGGCAGGGACCCCGCATTGC
TGCCCGCTCCGCTATACCAC
CCCCGCATATGACATGCTTG
GAAACTTGGCATGCTGGCAA
ATGTACCACGGATACTTTAT
CCAGGTGCCCACACCCCCTA
TTACATGATACCCGCACACT
ACCCCACTTACCCGCACACA
GGTAAGATATCAGAAGTTGA
CCAACACCCGCCTACCATCA
TACGGGGATTGAGTGCAGTA
AACAACCTGCATACCCGCAT
GGAAGGTATTTAGTTCCTAG
CATAAGACTATATGCGGGCA
GCAGGTTGGTGCCGGTATCA
CCCGCATCAGGGCGGACCTC
TAGTCCCCATACCCTCATCC
ATACGCGGGTAGGGCTAACA
ACCGTTATACCCTTATCCCA
CACCCATATCTACAGGATAA
CACGCCACTCACCCGTATCT
CGAACAAAGATACCCGCACG
GGCCAACCCGCATAGTTCAG
GTGACACCTGGCCCCCATCA
GCAGAACAAGCCCGCACGAG
AACAGCCCCTATCATGAAGC
GCCCTCACTTTACCTGTATC
CAGGTGGCATGCGGGTGCTA
ATGATGCGGGCTCCCGTATC
ACTACCATGAACTCCCCGCA
TAGTGGAATAACGGGCGTCA
GGGGCGGGCACCCGCATCCT
ATTGCGGGTAGCCAGGATAC
ATGGCAAATGCGGGTATTGT
TGCATACGGGTACCCATACC
GCCCTGATGCGGGTAACACA
TGCGGGCATTACACATGCAT
TGCTAATGCGGCAGGGCTGC
TGCCCCTACCCGCCCCCATC
TAAGGCAGCAGGAAGTAACA
GCACTCCTCTATCATCACTG
CACATGCGGGTGTAGTGACA
CCAACGCCCCTTATACCCCG
ATGGTAGGGCGACACTTGCA
ACCCGCATGCAGGCAAACCT
ACCGGGGTAGGAGAATACCT
CAGTAATGCGAGCGCTGGCA
CCTGAAACCTACCCGCCTTC
TACGGGCAATGGATGTTGCA
AGTAGATAAGGGCCGGAAGA
GTCATACGGGCAGTTGTGGC
CAGGTTACTACCTGCATCCC
TGCGGGTACCATCATGTAAC
CCGCCCCCATGCCCAGTATT
AATCACCCGCCTACCCTTAC
AGTACCATCAATCCACGTAT
TTGATGCGGGCGCTGGATAT
AGGCACATTCTCCCATGTAA
GGTATCAACCCACACCAGGA
AGAATGGGCGAACATAAGGG
TATTACCCGCACCATAACAG
GAACCCCGCATAGCCCGCAT
CAAGCCCACATAGGAAGCAA
TGCCCGCATTACCACTATCC
CCAACATATGACACCCGCTT
CCTAAGATACTACTGTATGA
CCCGGCGAACCCGCAGCAAT
ATGCGGGTAACCACACCACG
CTTAGGGGTACGTTAAGGGT
ACGGATGGAAGTAATGCGGT
GGGACCCGCATGACGTCAAG
GTACCCGCATACGGGTTATC
GGGGGCATGCGGGTAGCACC
CAAAACCGGGCATGAATAAG
TGGCATCTATAGGTTCGAGA
TCGGGGTACCTGGTGCGCAT
TGTGGGTAAGACTCTTCGGG
TCACATATTATATGCGGGTG
AGCCCGCATTTTTCACCCAC
CCCAATAACACCCGTATGAA
CATCAGCCCGCATGGGGATA
CGGGCCCTCTACCCGTGCAG
CCTGTACTACCCGCATGTAA
TACACCCTGGGCCCGTGCTA
AAGGTGGTGCGGGCATCTTA
GGCAAACCCACATGGCCCTG
TACCCGCACGACCCGCATAT
TACGGGCAAACATGAATAAA
CCCGGTGCCACCCACATCCC
TTCGACATGCCCGCATGAGG
CAAAATGGATGATACGGGTC
GCGATCCGGGTACCTCTAGA
CAACCCACCCATTCGCACTA
ACATAACCCGTATATCAACC
ACGCCCGCATCACTCACGCC
TACAACCCGCATGCCCGTAT
GGTTACGAGGGTACTTGGGG
ATGCGGGGCCTTACGGGTAT
CATAAAGGGGTGGTCGCACC
AGGGTACCCGTATGGGAATT
GATGGAATACGGGTAGAGGG
CCGCAATGACCTCTACCCAC
CCCGCATTAGCCACCAGTGG
TTCGGGACGCGATGGCCCGC
TCCCGTACCAACAACCCACA
GGAAAATTGCGGGAAGCCAT
TGGCGCCCGCATTACAGACA
CCCCGCATTGCCTGTATCAC
TATGCGGGCACCCGCATGTC
GCCAGCCCGCACGACCCCGG
TGTGGCCCTAACATGATACC
TATGCACACGCCCGTATGTC
GAATGGTGCGGGTAGAATCG
GCATGCGGGTACCAACGTTA
CGGGACCCGCACCACCTCAC
TAAATGCGGGTCTCTACCCT
AAATTTGCTGGCATGTAAGG
AGCTACCAATACGGGTTTTA
CCCGCATCAGCCCACATGTC
CGCATGCCTGGGTAAAGGCT
TGTGGGTCACAAACCCACCT
TATGCGGGTAGTATACAGCC
CCCGCAGCTCCACTCTGCTA
CAATCCTGCTGGCCAGCATT
CCCGCACCTACCGTTACCAC
TGATATGGGGATTATGAGGG
AACGCCCTTATCCGCACACC
GCGGGTTTCTAGATACGGGT
CCCGTATTACCTGCATAGAC
AATCGAAGTACACGTACGCG
CCCCCATCATCACCCCCTAC
GTATGCGGGCAACTAATGCA
CGACATGAGGGCCGTCTGGC
GGTGATACTGGCAATAACCA
GTGGATTCAATGCGGGACGA
AGTAACAGGTACAGGGGTTG
CGCATACGGGTGGCCCGCAT
TAGTACATGGGGGTTACAAC
AAACCTTTATACCCGCATGA
TACGGGTTATTCAATTTGTG
TGCCCTGATGCCCGCATCAA
CACACGGTAGACCACCTGTT
CCCGCATACCCACATACAAA
ACCACAACACCTTTACCATC
TGATGCAGCTACGCAGAATC
ACCGTGATTTTCAACTGGCG
CGGGATTAAAGGAATTCTAA
AAATGATGCCAGTACCAGCA
TGATACACCCTGAATGATAA
TGCAAGGGTACAAACGGACA
CATACCCGCATCACCCTGTA
TGAGGGGACTGCTGGTAGTC
AAAAATCTGCAGTCCCGGCA
CGATAGGGGTACCCGCATTA
CTCTCCCTTAGCAACCCGGA
TGTGGGTACCCCCATGGGCT
CCTCATCCCATCTGCCAGCA
TTGACCCGCATATGGCCTAA
CCAGTAAACCTCCCGCATTG
TATACATAGTATATTGAACT
CATACCAAACACTAGGTTAA
TCTACCCATATACGCCCCCA
CCACTATGCGGGTGTATTTG
CCGGGACAATACTGGTAGAA
CCATGCCGATCACCCGCATC
TATAGGTGATGCTGGCACCT
TTGTACGGGTGTACCAGGGC
ATGGCGGATTAGCCGATCCT
GGGTATGGTAGCGGGACGAA
AGTATTTGTGGGGATGTCCC
AAGGCATGAGGGTACCGCTG
TGCGGGTACCGGCACATCAA
TCTGATATGCGGGCAACAAC
CCGCTCCCCGACCATCACTA
TAAGGGTACGGGCACCCGCA
CACGACCCGCATCATGTTAT
TCGGGAAAGTGGTACACACA
GTAAACTACCCGCTACCACG
AATCGGGGAAGTAGAATTCA
GTGATCCACGCTACTGGGTA
AACGACGGGTACCACCTGTA
TGCGACGGGATCTCTACCCT
TAAGCCCGCATGTCCCGCAC
AGGGTACTGGCCAGCACCCC
ATATACCCGCATGAATCTCA
TACACTAGCTTACCCGCACG
TCACCCGCAACCACCCTTAG
GAGGGGTCCATAAGGGTAGA
CCCCATTATGCACACTACCC
TGGGCACCAGTAGTTCAGGA
CTCGGCACCCGCAGTGCCAC
ATCGGTGCCAGCATCACCAA
GTTCAACACGGGGGCCCCCA
TGCCAGCTCGCATCTATCTG
CGGGTGATGGTACCCACAAA
CCTACCAGCCCGCATAATGC
TGCCCGCACAACCAGCATGA
AAAACGAAGGGGGTGCTGGT
ATACCGGACACCTCCCACAA
GATATAGCCTCCGTTATTTA
CCAGCACCCCTATCTACGCG
ACCCGCATACCCCTATTACC
GGGTGCAGGATATGCGGGCA
ATAAGGGTTGTGTGGGCTAC
CATGGGGGTAACATGTGGGG
TTGTGTGCGGGTACCAGCGT
GAATACGACTACCCGCATCA
CCCGGGTCACCCCCTATCGC
GGTTGCCCGTACTAACATGG
GGGGGCTTTTAAGGCCCAGC
AGTAGCCTGCACAACCGGTC
GGCGCCACGATAACCAGCAT
TGACCGGGTACCATGTGGTT
GCTAGGGGCTAAGGGTAACA
CGGAACTACCCCTTATGCCG
CGCACCCGCATGACCCGCAT
TGCGGGTACCGGTATCGCCG
ATAGTACGGGCATCCAGGCA
CGCGCGCCGGCCCATGCACA
CGATATAATGATGACCCTAA
CGCGGGTATCATGGTACCCT
CCCGTTTCCACCCGCATATA
CTTGGTGATACGGGGGCGCC
CCCCCCCCTATACCCGCATA
TAGCCCGCTTACCCGCATAC
ACCCCTATCCCGCATCCTAC
CCCGTACTGCATTGGAATTA
TACCGGCATCCCTACCGTGC
TCTATACCCGCATGCTTCCC
CCCCTTATCGCCCGCATTTG
TACGGGTATGCGGGTACTAC
AAGACCATGACGATTGGCCC
CATGCAAGGGAAGGCACGGG
AGGGCAACGGGGGCAATATA
CACACCCACAACCCGCATAT
GGTACCCTGATGCGAGCTGG
AACCCGCATGGCCCTGATCT
GAATATACGGGCCATGTGTG
ATCCGCACCATACGCTACCC
ATGGTGATGGTACGCGTAGG
CCCTCTGCCCGCATGCACTT
CATGCAGGTACGAACCTGGA
CTAGGGGTATAATAGTAAGC
TGCCCGCATTACCCCTATAC
CGGAACCTGGGGCATGCTGG
CCTCAGCACCCGCATTTTCG
ACCCTGCCATGCAGGTAGCT
AAGGGGATGGATGCCAGGTA
ATGCCCTTATGCGGGTAGTC
TTAGAACCATCAGGGTTGGG
AGGTTACCCGCATCGGCTAC
CCCGCATGCGGGTGGTTGAA
CCCGTACCACCATTTTAGGC
CACCAACACCCCATCCTTCC
AGCCCGCATATGCCATCACG
GCGGGCATATGGGCGGGTAA
TCGTTAATACGGGTTGTTTT
ACCAGGCACCCGCATAGCCA
AATGCGGGTTGTGCGGGTAC
GCACCACCACCCACATATCA
AGGTACCATGGATGCGGGAT
CCCATGCATACCCTACGAGA
CGCCCGTATAATAGGGGTAA
TCACCACCCTGCCCGCATAG
CGCACCATTGTGCCAGTATC
AGTGTGTGGCACATGGGGGG
TGAGGGATGTGGGTCAATCC
AATGACCCGCATACCCATAC
ACAACGCTGTCGACGGGGCA
CGGGACCCGCACTGCCTGTA
CACGCCCCGAAACCTTCCGT
TTGATGCGGGTAATACGGGC
CGATCCCTTTACCAAACAGG
CCGAGAGGGTATAAGGGTAT
GGGTGTAATGTCTGGCCGTG
TGCGGGCTTCAGTACACCCT
ATGCAGGTACCAGCAATTAA
TAGGTAAGGGGGCACATATA
ATCGACCCGCATCGTCATCC
CCCGCATGCGGGCACCCGCA
TACTCTGGTACCAGCATGCA
ATTATAATTAGCTTACACAT
ACACCCGCATTACATCATAA
ACGCCCGCATACCCTTAGCA
AGTAATGGCCCCCTGCACCC
TACCCCTATGAGGGTAGAAC
CTGGTAAACTACCACCACCA
TTTACCCGCATAACTGCGAA
CCATATCCCCTATGCGTAAC
CACTGATGTGGGTGCGGGTA
TGCGCCCGCATTAACCCGCA
GGAGTAAACCCGTACGAGGA
CCAGGGCCCACCCGCATCAG
TCCGTGCGGGTACCTCATAT
TTTACCCGTATGTCTATCAA
GACGGGATATACTACCCGCA
CCCGAATGCCACGCCCGCAT
AGGTTGTACGGGTAGTGGGT
TACCCGCATGACCCGCCCGC
AGCTGGCGTGCCCTTATAGG
TAGCACCCGGATGACCCGCA
TACCCGCTAACACCCGCATA
CATACCAGCCATACCCGCAT
CGGTCACATTCCACACGATG
AGATACGGGTGCACTCAAGT
GCCCACAACCCCCCTTATGT
GCACCATCACCCGCCTGTTC
GGCCGGTAGTGCGGGTGGTA
TGCGGGTACCCATATGGGAA
CGGATACCCGCATTGTAGGT
GATTATAAGGGTAGGGGATG
GTAACCTGCGGGCGGTACCA
ATCTGCCCGCATACCGCATC
CATGCTGGTAGGTACGCGCT
GCGCGTGCGGGTAGCTTGCT
TGCTGGTGCCCGCATTTTAG
GGGTACCCTCATAGCCATCC
CTGGTACGGGCGGTAATGGA
GGGGCCCGTATATCACGGTG
AACCTGCACCCGCTACAATG
GGGGATAAGGGGTGCATGGA
AATGGTAGGACTGCCCGTAT
GATATTAATTTCAGACTACG
TACCAGCATCGTACACTCCG
TCCTGGTGCCGGTGCTGGTA
ACGCCCGCATGCTCCACGCC
GGGCACCAGCATATCCGTAA
TGGATATGAGGTTGCAGGGT
TAAGCGGTAACGCTGTTTGG
TGGGCGTACCCGCACAATAC
GTACGGGTCGCTGCATGGGG
AGTGATGCGGGTATATGGGG
GGGCAATGCGGGTGTTATAT
TGTATACAGGTACGAGCCGC
AACCCGCACTACCCGCCTGA
GAACCCCTATGAGCCACCAT
GCGGGATATCCGCATGGCGG
TGACACGCACGGTACCCTCA
ACGAAACCATCATTACACCC
GCAGCGGAACCCGCATGCAG
CACATAATGCGGGCAGTCGA
ATACCAGCATGTGCACATCA
GGGATGCGGGCTGTTAAATG
TACAACCCACATGCCCGCAC
AAGGATACGCCCCTCCAAAT
GCACCTGTAGGGGCGTCATA
ACGACCCTGATACCCCTATC
AACGCTGGTATCGCACACCA
TGACATGGTATGCGGGTCGC
GTTGGTTTTAATGCGGGTAA
AAACCACGCGCACCACCCCA
CCTATCCCGTATACCCCCAT
CCAACTGGCCCGCATCTACT
GGGTTACCAGCATACCAGCA
TGGTTATGCGGGTAAAGACC
TAGGCATGCGGGTAACTGTA
TTGTGCGGGTGTTGTAAAGG
CCACCCTCTACCCGCGCCCA
ACTCCCGCATGGTTCTATGG
TCGTACGGGTAGTATGGACG
TCAACCCGCATACCCGCGCT
GCCCCCCGCACTCCTTTATA
CACAAAATGCTGGCCGAGAG
CGGAGGTTATGCGGGCATGA
TAATCTATACTACCCGCATC
GGGTGCGGGGATCTTGGGTA
TGGGGTAGCATGTGCGGGCA
CCATTAACCCGCACCCGTAT
GTTGCTACCCGCATACGGTT
CCCCATACCCGTACTACCAC
TAGTACAACCTCGCCAGCAG
GGACCATTAACGCACCCGCA
GAGACACCTGTATGCTAGCA
CCACCCTCAACCAGCATTCA
CAGCGCCTTCCCCTATATGC
GGATAGTAGGGGGTGAGGGG
CGACCCGCATGCCCCGTGGT
CGATGCGGGACTTACCTCGG
GAGGGTCCCATATAACTATA
GTAAAAGGGTTCTCTGGGTC
AACCCGCATCAACAGCACAA
CGGGTACCAGCATATATCAG
GCACCCCCCTCCCTTCCTTG
TACTATCATGCCCGCATGCA
AGATGCCCGCATCGTGATAG
GTACTCTTGATGCGGGTATC
CGTATCCGCCCCTACCACTA
AGGGCAAACGGGTAATGGGG
TGCGGGCGATGCCGGGATGC
GGCCCGTATTCCAGCATTGA
CCCGAATAGTGGCACCCGCA
ATAGACACCCACTAATTCTA
TACCCGTATCTACATATCAC
TTTGGAATGAAACCTATAAC
GAGTAATAAGGGTACCCACA
TACCCGCAATGCTCACCTTA
GGCCCCCATACCCCCACTAT
CCATGCGGGTATGCGGGCAC
TACCCCCATCCCGTATGCAC
GACAGTACCCATCCCGCCCT
ATTGGTAGGTCCCGTACGGG
ACATGCGGGTAATTTAATGG
GGTCACAAAATAGGCAGGGC
TATTCGGGTCGATAGGGGGA
TGCGGGTATGTGGGTGCGGG
AAGACTACCCGCATGCAGGT
TCATGAACGATGACAGCATA
AAGCGTACACCTACCCGTAT
TTGGCGAAACGCCAGAATAC
TACGTGTACCCGTATGACAA
ACCCCGACCCCCATACCGCG
GGACACAAGAGTACCCTGTG
GTCATACGGGTATCCTGTTA
TGGCAGTGCGGGTAGTACCA
TGTGACTGCTGGTTGGACTA
CGCCCCGCATTCCCACGACT
GCACCCATACGCCACCCGTA
TACCAGGCGTACCCTCCTTC
CCCGCAGATGCCCGTAGGGC
CGTGCACCCGAAGGCCCGCA
TGCCCGCATTAAACCCTGCC
CGGGTTAATGTACATCGTGT
TACCGGTACATGACCAAATC
CCCACCCGCATACCTTACAA
CCCCGTATAACGCCCGCATC
CATGGTAGTGCGGGGTTACA
TATGAACGCACGTGGTTATC
CGCACCCGTATAACCCACTT
ACATGTGGACATACGGGCCC
CCCTCATATCCCCTATGATG
GGGGACCAGTACCTACACTT
GAAAGACAAAGAACCCATGC
TGCGGGGGGATGTGGGCTGC
CTACCCTTATGCGTAAGGGC
TGAGGATTGTGCGGGTAGTA
GTGCGGTGAGCGGGAGCCTG
TCATGTAGGCACTGCGGGTA
AAAAAGCTACCTGTACCATA
AGGTTTTTGATGCGGGAACC
CCGGCCACACCAGCATACCC
AAGAACCCGCATTACCTACT
GGATTGAGGGCTACCCGTAT
AAACGAGCATGATGGGCAAC
TACGGTGCGCTGGCTGGGCG
CATACCCAGCATCACCCGCA
AACCCTGATGTGGTATGTTG
GAAATGATGCCCGCATCCCT
TAATAACGGGCATACTGGTA
TATGATATTGCTTAAGTGAC
GTGCGGGTTTGCTGGTAAGG
TGGCGAAAGGGCTACGAGCA
GACCCGCAATATAAGCCGAT
GAACCCGCACTGCCCGTATC
TACAGCCCGCATGCACACTA
CCCCCACGCTCACCCCCATC
CGGGCAACAACACAACGGGC
CACGGTCACATAGGGGACCT
AACCCGCTCTACCCGTACCC
CCCCGTATCACCTGCGCTCC
GGTTACGGGGGCTACCCGCA
CCAACCAGCTCATACTAATA
ATTGCCCGCATCCCCCACTG
TGTGTACGGGTAACGTGGTG
TGGCCCTACTACCCGCATTT
CGGTAACCCGCATTGCTACC
GGTTGTGTGGGCAAATTTCC
CAACGTTTATGCAGGTGACA
ACAGGGGATAAGGGGTGTAC
TTACACCTATCTGCCCGCAG
ATACCCGGGCACCCCGCAGG
AAAAGCATGATGCGGGTGCC
ACCGTTGCGCTACCAGCATG
GGGAAAAAACGGTATGTGGG
TTGTTCCCTTATGAGCTTCT
CCCTGACAACACCTTGTACT
CGGATTAACATCCCCTCTGA
TACCCGCATAATGGGGGCCT
ACAGATAAACCTGCAAAAAG
TCTGGCGGGCGCCCGTACCC
TTCAGGGCATAAGGGTCTAA
AAACCTACCCCGACACCTGC
AATGACCCGCATTATGTCAC
TTCTGCTGGTACATAAGGGC
CGTACCCGTATAACCCTACT
AAGATACCCGCATCAACCCA
GATAATACGGGTGCGTACCT
GACCCTCACGACCCGGACCA
ACACACTGGTTGACGTCACA
ACGCACCCGCATCCCCCACC
GTGCTACCTATATCAAAGCA
GTGGTGCCCGCATAATGTGA
TACTACCCGCATGTTACGTC
ACTTCGTACGGGTACATAGC
AATAGGGGCAATAATGCCCA
AAGCGGGGTGCCCGCGCTAG
CCCCCACACCCCTATGTACG
GGGGTACCTGTACCCGCAGG
AACCCGCATAATGCATTATT
ACCCGCATACCCACCATTGT
TGGTCATAAAGGTATGAGGG
TAGAATGTGGGTACCCGCAT
CCCCCATGCGGGCAGACAAC
GGAAGGCACGTGCCCTCATG
CCCAGGATAACGGATATGTC
TGCGGGTAGTACCGGTATAC
ACCGACCCGTATTCCCGTAT
GGGCCCGCATCACTGCATAC
AGATACTGGTAGTACTGGCA
TACTAGGACCAGTACCCGTA
GGATGCGGGTATCGTTGGCA
CGCAACCCCTAACCCGCATG
GTACCCGCATATATGCTGGA
TAACACCCGTACGACCTTCT
GAGGTCATGCTGGTTGGTAA
TGCGGGTGAATGAAGGCCGC
GGAGTTGTACCCGCATGGGG
TTTACCCGCACACTACTGTA
TGCACCCGCATTAAACCCCT
TATGGATACGGGTACCCTTA
GAAGATACGGGCACGTAGGA
AGGCACAGGTACGGGCGGTA
CCCGGTATGCGGGTAGACCA
ATTGTTATGCGGGTCATATT
ACGGACGGTGGGCCCGCATG
CCCATATTTCCCCCCTATGC
CGTACCCGCATCCACTTGGA
CCCGTATACTGGTGCAGGCG
AGGTACGGGTAGGTGGTTTA
CTCATGAGAGCCCTGGTACC
CACCAGCAACAATGCGGGTG
TGCGGGCAATAAGGGTACAA
TAGGGCGTGCCCGCATATCA
GAAGGTACCTGCACCCGCAT
CGCACCATTACCACAATATG
CATACGGGCAGTGCGGGTAA
GGCACACGTGTAAAGGGGAA
TTACAACCCGCTATACAACT
GTACGGGTATGTATGGTATT
GGTTGCAGGTGCGGGAACAA
CCCGCACGCACGCAGCCCAA
TGAATACCCGCATAAAGCGA
CACCGCGTGCGGAAAGTGAC
GCTGCCTGCATGCAGGCATA
CCACCCGGATATACCCGTAT
CATAGGGGTACCCTCATTCA
ACACCCGCATGGTCTACCAA
TTGCGGGACTGATGCGGGTA
CATATGCGGGTAACTTAGAC
AAGGACTGCGAGTACTAGTG
ACACCCGCATGGTGGGGCAT
ACCAGCCTTAACCCGGAGCC
TACAGGATCTCCATGAGGGG
GGGATGCGGGCTACAATTCC
CCCGTATCCCCTATGGATAT
CCATCCAGTATGCGGGCAAC
ACCCGTACTGACACCAGAAA
GGTTAAGGGGCCATGAGGGT
ACCCCCACCCGCAGCCCGTG
AAAGGGCGTACCCGTATGCG
ATACATATCCTGTACCCTCA
CCTACCAGCATGCCACTACA
TGCGGGGCGAACCGGCATCC
AGCCAATCACCACACCCTTA
GATCCTGTTGGGGGATCTGG
CCTATACCCGCATGCCCGCA
TATGACCCGCATGAGGGCAT
CGGAAGCTTGTACGGGATAA
GGTACCCGTATACCCCCTTA
CCCGCACCTTCCCTGCGCTC
GAGGGCATGAGGGTGGTTCA
GGCACCCGTATCATAACCCA
TGGACCCCGATGACCCCCAT
TGCGGGTAGTGCGGGTAGTA
TACCTGCACAGCACCCCTAT
AGTTCACGGGCGCCAAATGA
TAGACCCTTAAACCGGCTCA
CCCCCACGCCCCCATCACCA
AGATATGGGGGATGCGGGCA
CCCGCAACCCCGCATCTGAA
TACGGGTAAGTGGTTGTTCC
ATACTGGTAAGCTGGTTCTT
ATCCCTGTCTCACCAACATC
AAAACCCGCATCGATAAGGG
ACCCGCATTTACACCCGCAT
TAAATACACGTCCACCTTCG
ATACCCGCATCGTGATGAGC
ATATGGGCTATTAAGGGTTG
ACTAGCCCGTATCATACCAG
CAAGCCCGCATTATGCTTTA
AGTACTACGGGCCTTTGTCT
GTGGCCCGCATCCACACCCT
AGTACCCGCGATGATACGGG
CGGCAAACGTCCACACACCC
CAAGCCCGTTTTGCCACCAC
TAACACGGTTATGCGGGGAG
GACCCGCACTACCCTTATCA
ATACCACTATATCATCACAC
TCTGACCTGCGTTACCCCCA
TACAGGCGGTTATGGGGGTA
CGGGTATTTGGTTATAACTC
CCCGCATGCACTACCCGCAT
CCCGCATCACCCGAATGCTC
GACACCACCATTACCCGCAT
ATGGCGGGCGTAGGGGTAGC
AGCCAACCAGTACCAGCACC
GTCATGCGCGCATACTGGAT
GACATGAGGGGTGCCGTCAT
AGTAGATATACGGGTATTAT
CCCAAATACCAGCTCTGAAG
AGAACCCGCATTAGCCACGA
TGACCCATTTATACCAGTAT
TCCATCATATACCTGCATTA
ATGCGGGGTGATATGCGGGT
TACGTATCGGACCCGCATAA
GGTTCATACTGGTACCGTTG
TACCGGCAGCTGCACTTGAG
CGAAGATGCCGGCATGCGGG
ATAGGGGCGCGCCCGCATCT
CAATGCCAGTAATAAGGGTA
TACGCGTCACCCGCATTACT
GACGACATGCGGGTTATAGC
CCCGCAGTGCGGGCTAGAGA
TGCACACTGGTGCGGGCTGG
CGGTGGTGCCCGCTTGCAAG
GTATGTGGGTGTTCAGGGAA
GGACGATGCGGGATATACTA
GGCATCGTCACCCGCATCGT
GATAAGGGTGGTAATACGGG
GGTACCCGCATCGACCCGTA
TGCGGGTATACTGTATCTAA
CTATCAATGCGGGCAATCCA
ATCTACCCGTACGCACCTGT
TTGGGGGTCTAGGGGCAATT
ATGGTAGACACATGTGGGTG
TGAAGGCATACGGGTATGTG
TGATGCGGGCAGACTAAACT
CACCCGCATAATGCGGGTAG
CCCCACCCGCATGCCCGCAT
CCCTCCTACCCGCATGCGGG
GTACTGGTTGACCCGTATAA
TGTAGTACCCGTATATAAGA
TACCCGCATCGCCACCAGGA
AACCGATACCAGCATCATCC
CGAGCCCGTATAAGAACCGT
ATGCGGGTCCTGGATCGCAG
CGCACCCCTGTGCCCGCAGA
GGTAATCCGGGCAGTGGCGG
TGAGGGTGGTGCAGTTGCCA
AAGGTAGGTCCTGCGGGTAT
GGAAGTTAGAAATTGCCACG
TGGTAGGACCCGCATGCTTG
GAGTAACACCCGTACGCAAC
CAATGGGGGAAGGGGGTTGT
TCAACCATCACATGCGGGTA
CCAGCATAGCCCGCATTTCC
CCTGCATTGCAATACCCACA
TGCAGGGTGCTGCGGGTAGT
ACCCGCATGTCACTACCCAT
CCATCACCAAGGTACCCGCA
AATAGTGCACAAACCCTTAG
CCCGGTACCCGCTGTAAGAC
TACCCGTATGACGGGTCCTT
ACATAAGGGTAGTGAGAGAT
GGTACCACCAGGCCCGCACA
CCCGTATGGGGAAGAATACG
ACATACGGGCTGCCCGTTAG
GGGTACCGGAGCACTGAAAG
GGGGGACGGGGCAAGAATCT
GGAAAGCATTGTGCCCGTAT
TACGGGTAAGGGGTACGTAT
CCCTTAAGGGTATACCCATA
AAACTCCAGCCACCACTAGA
TACCACCCTGACCCCCATCC
GATACCCGCATCAGACAATA
ATGCACCGCCCATATGGGAG
CCCACATTAACTGGCTCTTC
CGCCGGTACCCGTAACAAAT
AGCCCGCGTGACCCGCACAG
CGGGGACATCGGGGCCATAC
ACGCCTACCCGCATATACAT
GGTTGCCCGCAGTGGCCTGG
TACCATACGGGTACCATCAC
ATAATGCGGGTAAGGGATAA
TGGAGGTACCGCTAACGCAG
CCCGCATGCGGGCTCCAATG
TACGGGTAATACGGGTACCA
ATAGTGTTTGCGGGTAGCAG
CCGGTGTATGTGCATTCCCC
CGGTCCCGGATGCTGGTAGA
ATACGGGCTATTGGGCAGCC
TAAGAAATGCCCGCATGATA
GGGGTGCCGGTTTTCTACGA
ATACGGGGGTAACGGGCATC
TGGTTGGGGCGATGCCCGGA
ATTACAGAAACCCGCATCTC
CCACTATAGTCCGGGCAAAA
CTGTGCGGGCGTTAGTGGTA
GATGCGGGTATCCCGCACCT
AACCACACTTCCCGTAATAA
ACCCGCACCATGCGGTTGAC
ATACGCTACCGGTATAAACA
CCCACTTTTATTATGCGGGC
GCGTATGAGGGTGCCCATAT
GAATTTAGGGGGTATGATGG
TGCGGGTGAATTAATGCGTG
AGCACGGCATACGGGTATAT
AATCAAGCTATAATGGATAG
GTGTAGGAACCCGCACATGG
GAAAGAATAAACGGCAAATC
ATACACCCGCTTACCCGTAG
CCCACACGTAGCGCCCGCAC
TGTGGGATGCGGGTAACTTC
TGCCCGCATACCCGCATGTG
GGTACGGGTGGTGCGGGTAA
CCCGCATGCTACATGCACCC
GATGTTCTGTATCGGGGGTT
CAATGCTGGTTACCTACGGG
AAATGCAGGCGACGGGGGAT
TTTTAGTAATGCGGGTAGAC
GGGTTATGACAGGCTACCAC
GTCCATACGGGAATGACAGC
GGGTACCCGCATGATCGGGG
CCCGTATGATGCCCGTATGT
CCCGGCTGACAGTATGTGGG
AAGGCATTAAAACAGGGGTG
ATATGGCACAGCGTAACGTA
CCTGCGGCCATAATAGCCCT
CCCCCTAGGGCCAGCAATGA
ATTACAGGCAAACCCTGATG
ACGTAAGAGGATACCCGCAT
GGCCCGGGCTACTGGTAGAC
TGCGGGTACCAGCTGTATGG
ATCACCCGTATAATAAGGGG
TGGTCACCATTGCCCCCTCG
CTACCCGCATAATCACCCAC
CATGCGGGTTCCCCCATACG
GTGAACTGTACCACCGTGTC
TGAGGGTAACATGTGGGTAA
TGGCAATGTTATGCTGGTAA
TACGGGTGACACAGGGTAAC
GGCCCAACGTATGCGGGCCA
TACGGGCTGTAGGGGCATCG
GTAATACGGGCCAGCATAAT
GAGGGCAATATGGGTAGATT
AGGGCACCAGCAGCATGCAC
TAGCATCATTCGGTCTTGTT
GTGCCTGCATGAACACGAAC
ATTAGGAACCCGCATTGCTT
GTAACGCCCGTGAGTACCAC
CCCGGCTCCCCTATGAAGTC
CCCGCATCGGTCACTCTTTA
CCACCCGTACCTACCACATA
TGACATACCCGCATCACCCT
TCCCCGCATAGCGGGACCCC
CTATGCGGGTACAAGGATCA
ATGGTATGTGGGTACCTGCA
TAAGGGTGCCCGCATAATTA
TGAAATTCGGCCCGCATGGT
GCGTAAAATGGGGGGTAAAG
TGCGGGCAACATGATGGTAA
CCGGCACTACCCGCATAATG
AGACCCGGGGTATAATGCGG
GGGTGCCCGTATCATTTGAC
CGCATGCGGGTAAGCCCGCA
TAAGGGTACCCGTATTGCTA
GATACACAATGCGTACATAT
AGGTAGACATACCATCTCGA
TGGCCCCTATCTCCCCGCAT
CGGTTATACGGGTATAAATG
ACACATCATCCCGCATATCA
CACCAGCCACCCGTATATAT
CAAATCCAGGCTACCCGTAT
GGTAGTGCGGGTGATCATGT
GCAGACCATCGTACCCGCAT
GGTGCCCCTTAGACGAATAA
TGCGGGTATTACATACGGGT
CGGAGGTTAATGGGGGCTAA
AACGATCCCGTTCTATGCGG
CGACACCACTATCCGTCACG
TTAACCCCCATACGCCACTA
TACTGATAACCCACACGTTA
TAGGGGACTAGGGGGGGCAC
ATGTGCGGGCAGTGCTGGCA
AAACGACACTACCCTTGTCA
GACATGAAGGCATATGGGCA
GATATGCAGGTACCCACGGG
TAAGATTGTGAAGGTAGCAT
CCCGGGGTTGTCCCGCATGT
TCCGGCTAGCATGATGCGGG
GCGGGCACTGCCTGTACCAA
GAATAAGGGTACCCACACCT
TGAGGGCGTAACTGGTGGAT
CCAACGATTATGCGTGCGTC
TACGGGCACTACCGCCACGC
ACCTCCGATGCCCGCATCTC
TGTGGATACAGCACCCCTAT
GATAACCCTCATACCGGCAT
GAAGCCCGCACTGTATCGTA
CGGGTTACCCCTATGCGGGT
GATTGTAAACATAAAGTTTA
GGGGCAGTGCTGGTCATCGG
CGCTACCCGTATAGGGACAA
AGGCCCGCATAGCCACTACC
ATACCCGCATAAGCATACCC
TGGCGCTACCCGCATACCTG
CCAACAACCCCTATGCGGGG
TGTGCATGGTACCCGTATAT
CCTACCCGCATATACCCGCA
ACCCGCATCCGCGCACGACC
ACCTAAACGTAGACAGTAGA
GTAGATGCTGGTAGTGGTTA
CACCCAGCTACCCTGTTACA
ACCCGCATGCGGCCCATATG
AGAGGGTAACGTATAAGGGC
CTAATCTAAATTTACCCTCC
TCCACGATGCCCGCATGGCA
TCACATGTTCCCATACCCTA
CCCGCATACCCTCATACCCA
CCCGCAGACTACCAACTCCG
AATGGGGGTTGATTGGGATA
CCTCTGTGCAATGCCCGCAC
CACTGGTACTGGGGGCCCCA
CCCATACCGGTACCCACATA
TGTAGGGCTAAGTGGGTATA
TTCGGGTCGTGCGGGTATTC
ACAACCCGCACGCATAGGGC
TTCCCGCATCACCCGCATGC
GTTGTTATGAGGGTATAGTA
TAGTACCCGTACTGTGCGAA
TGGTGCGGGTACCCACAAGG
CCATGCGGGTACCCGAATCT
TAGGGGCGAGGGGGTTATGT
CCTTTACCCGCCTGCGTCAA
TACCCGCACTATGACCAAGA
AGTAAATACGGGCATTGGGG
TGCCCGCATGCCCTATGACT
TGGTGCGGGTAGTGATATGA
CCCAACCGCCCTTAGTACGA
GTGCCCGCATCTGTCATAAC
AAAGGGCCCGGCTACTATGT
GACACCTATATGCCGCTATA
TCCGGGATGCGGGTACCTGC
GGCCCGCATCCCCGCATTAC
TTGAACCCTTACCGCCAGCC
CAATATGCCCGTACCCACGC
GGGGACACGCGGGTGGTTTG
ACGCCCCTATCCCATCACCC
AAGACTACATGGGTGTCGTT
GTGTATGCGGGTCGACCCAC
TCATGAGGGTATAACGGGAT
CAGCCCTCCGCCCCCCCATA
GGAACACCCGCATGGTCCCT
CCCGCATACCTAATACGGGT
CCAACCATCACCGGCCCTAC
GTATACAGGGAGGACCCGTA
TGACCCGCATGTTGCCCATA
TAACATGCGCGGCAACCCCC
TATGCTTACTAATGTAGGGC
GGTTCCCGTACAAAAGGGTA
ACGACACCCGCCCGCACCTG
CCCGTACCCACATCCCTACC
AATGAGGGTATTTTATGCGA
TGCGGGTGGGATTGTGGTTG
CGTGCGGGTACCACCATCAT
TGCGGGTACATATACGCAGC
GGCACGCCTGAACCCACATT
CCCGCACCATCGTGGCTTAC
CTGCCCACCGGCATACCTGT
GGAGTTAATGCGGGTGAATG
GTCACCCGCATGACCCCTAT
AAAGGGCGGTAGGGGTTTCA
CAATATGGGGTTAGACATGC
TGTGTGGTGCGGGTTATGCC
GCCAACCACCCTGATAGCAA
CGGCATACCCGCATGCCCAC
ATTCATGATTCCATATGGTA
GACCCACACCCCCACCGCAT
TAGGGGTACGATGCGGGCGG
ACATGCGGGCATAATGAGGT
TGCGGGCACCAACCCGCACC
GCCCGCATGCTACCCGCATA
GGGGATTATTAACCCGCATC
TACTACCCGCATGTCGACTA
GGCCCCGTATGACCATCAGG
ATGCGGGTTGCCCGGATACC
GGGTAATGCGGGATACCGGT
CAAATTCCCCTTCTTCCTGA
GGGTACCCGCATAATGCTAC
ATGACACCCGCATGCCCATG
CCTCCTTAATACACCCGCAT
CACCAGGGTACGCCAGTAGG
CATCTATAGCAACCCGCATG
ACCTGCCCCCATCCCCGTCA
CCCACACCTCCCCGCATGAA
CGCCCGCATCCCCGCTGCAC
CGTACCCCCAACTCTTCCCA
GGACGACCATTTGCCCGCAT
AAACAACCCGCATAGCTTCA
TACGGGTACACGAACATCTA
CATTCAATCCCGGGTAATCA
GGACAATGCTGGTGCCAGCA
CGATCACCCGCTACCATCCC
TGCGGGTGCCCTTTACTAGT
CACATGGTAGTGTATGGGGG
CTGAACCGGACATGTCTGGT
GACGCCCTTACCCTTAGAGT
ACCACGGCATGGCCCACATA
ACGCCCGGCGTGCCCAAATG
GGGTGATGCAGGTAGGAAAC
AATAGGGGAAGAAAGATCTC
ATGGTGCGGGTAGGAGGGCA
AGGTGGTAACGCCAGCAAGC
AAACCATTACGGGCGGGAGA
GAAGGGAGCGTCATGCGGGG
TTGCAATACGGGAATAGGGG
TAACGTACGAGCCCGCATAA
CACCCGCATTGCCCTTATCC
GAGGTATGCGTGCCGGCAGA
AGATCCCTATATCAAGTCGC
CAAATGCCTGCCACTGACGC
TTGGCCGCCATACCAACATA
CCCGCCCACCACCCCCCCGA
TCCCACACTAGACAACCACC
TAACACGGGCCACACCCGTA
GGTTGAGGTACAGGTATCCA
CATGCAGGTAGTGTGGGGTT
CATAAGGGCCCCTATACTCA
AGTAGGGGTAAACCCGCACC
CCCGCAGCACCAGCATCATT
TGTAAACCGCGATTGTCGTG
ACCCACCCACGTACCCCCAT
GAGCACCCGCACACCCGCAA
GGATGGCCCGCATATGCATA
ATATTCCCGCATGCAGGTAT
ATGCTACACCAATACCCGCA
CCCATCATTGCCCGCATGCT
AATAAGGTACAGGGGACACA
AGGTAATATCCGTATCCCCA
CAGGTAATGCTGGCACATTG
TAGGGATGAGGGACCTAGGG
CCCACACACCCGCACGTAGC
TGACCCCCTACACCCGCATC
CCCGGATACTGTAGTAACGG
AAAATAAGATGCGGGTCACG
GGGCATACCCGCAACCTAAA
CGGGCCACCCGCATTAAGGG
TGGATACGGGTTCCGCCACC
CCCGCCGCCCGCATGCACCA
ATACCAGCAGCCACCCCCAT
CACCCGGGTAAACTGCTAGC
AACAGACCCTTGTTTAGCTC
TGGGGGTATGCGGGTATCGG
ACCCGTATCTCACATATACA
AGTGGCCGGCATGCCCCTAT
GGGAACCCGCATGCCCGCAT
TGCGGGTACCACGCTGTCGA
ACCGCCAACATGCCAGCGTG
GGGAAAAGCGGGCATTGCTC
TGTACGGGTATAAGGGCCCA
ATAGATGGCTGGTATCTAGA
AATGGTACTAGATCTAGAAC
ACTTTACAACACGGGCATGA
CAATGACGGTATACCTTCCA
CTACGGACATACGGGCCATA
AAGGGCACCAGTAGACCAAT
AGTCGTACGGGATACGGGGC
CCTCTTCGCCCGCATCAACA
CCCAGTACAACCCGTATGCG
TAACCCCCGTTACCCTTATA
TAGCACGGTAGTCGTATCCG
TGCGAGTATTGCTTGCAGGC
AAATAGGTACCCTGATCGCT
CAGGATAGGGGTACCTGCAC
ACCCACGTGCTGCCCGCATA
GCTGATGGGGGCGCCTGTGC
TGCCACGCCTCCCGCACAAC
AGAATAAACGTTCCACCATA
GTATGCGGGTTAACCAGCAC
CAGGTAACACCAATACCCGC
TACGGGCAGGCTGTGACATC
TAGGGTACCCGCATCACAAC
CGGCGAGTACCTATCCTCTC
TACCACCCGCACCAGGACAC
TAGAATGTGGGCACCTCTAC
GCCAGTGCGGGCAGATTATA
TATGATGGTAATGGTAGTAA
CCCGCAAAGACCCCGCATGT
GCCCCCATATTGCAGTCACA
GGCGGGACATAGGGGTGGAC
AGGACAATACGGGTACCCTG
TACAGGGATAATGCGGGCAA
ACCAGTACCCATGTGCCCAT
CGCGGTCACCATTAGGGTTA
GAACCCGCATTGGGATAACA
GGAACATGCGGGCACTTGTC
TGCGGGTACAGGCAATTCGC
GTCCACGCGGGTACCAGCAG
CTATACGGGCACCCTCAAAT
TGCCCGTATTGTGCCCGGAT
CAACCATCCCCCACCAGGAG
CCAGTACCCGCATTATACAC
CACCTGGGCAGTAGGAATGG
ACCCAGCACCCGCATTGCGC
GATCGTAAGAGGGGATCCAC
CCCGCATTGCCCGCACTCAC
AACGCACCGCATGGTGCAAA
ACAACCCGGATGCCAGCAGT
ACCCACGTAAGTGCGGGTCT
CACCCACATCCACCCGCATT
TTGAGCCTCCCGTATACGTC
ATTCCTGATGCCCTCATGCC
AACACTACCCCTACGGGTCA
TCACTGCGGGATCATACCCG
ACCCTGTACCATAGTAACCG
CATGTGGGGTGCCCGCACAC
CCCTCAGCCCCCCACCCACC
TTTAGTCCCGCATGTGTGTG
CATTGCCTTGCGGGTGCCAT
CACCCACACATACCCCCACG
CGTAACGGGTTACGGGTAGG
GACCCGCAATGCGGCAATGT
GTACGGGCATTTGTACTCTT
AGGCATACCCCCATGGAAAT
CAACGTAAGCCCGCATCTAT
CTACGACCCGCATGACATAC
ACACCTTAGCCCCCACACCG
TGCGGGCTCTTCGATGCCCT
TCCTCCCGCATCACCTTCAG
TACATTGTGTTAATATACCT
TAGGCACCCTTATGGACGCA
CCACCACACCACCCACATAC
CGGTCCCGCATCCCACAGCG
GGAGGAACCCTTATGCAGAT
TATGCGGGTAGTTGGTACCA
CCTACCCACATCCTAATCCC
CGACGACGGTAGAATACTGG
CGCATGATCCTACAGTAAAG
ATGCGGGTAAATTGAAGGTT
CATGGACCCCCGTATTTAGG
TACAGGTGGCACATCCCTAT
AGGGCCCCCGCTACCCGCAC
ATGGAAATGCCTGCATATTG
AATGCAGGTAAGCCGGGATG
CCGCCCGCACTACCCTCATC
GTCATCCCGCACAAGGGCAG
CACACGACACCCGCATGGCC
GAGAAATAGCCCGCAGAGTA
GGTACGGGCACCCGCATGTG
TGTGTGGTAATGCGGGCATA
CCCCGACCTGCACACCCGCA
TAAAAAGACCCGCTGCACCA
GGAATACCCGCAGTGTCATG
CGATCGGGGATAACTGGATC
ATAACCCGCATGACGTGCAA
TGGTGCCCGCATGCGTACCA
TGCGGGTAAGGCTGGTTGCT
TGGGGGTATGCTGGTTGCCA
AACATGCGGGTATTAGGGCA
TGAGCCCGTATATCTGCCCG
GGGAGATATGATACCCGCAT
ACCCCTCACACCCACACGCA
TTAAGGTGGCACGTATGGCA
CACCCCCATCAGCTAATGTG
AGGGTGATATGGTTCGCCCT
AAACCCGCATTAGCACAAGA
CCTTCATGTGGGTACCGGGT
AGGGGTATGCGGGTCCTTGA
GACTAAGGTACCCGCATGCT
TTATGCGGGTACCCGTCTAA
TGATCTCCCGCATGCTTAAT
TGCGGGTAGTAGCCCGCATC
TTCGTTACCCGTATGATGCG
AAGTGGCGATGCGGGCGCTT
GATCATGCGGGGCACCCGTA
GGGTAATGGTGGGGTACCCG
GACTACCCGTATCTGGTAGG
AACCCCTACTCTCCCGCATC
CACCACTATGCCCCCCTTAC
CCCGCACAACCCCCATGATC
GGGCCATACCCCTACGCTCA
AGGAACCCGGATTGCCAGAA
TAACCCGGTATGACCCGCAT
ACGCCATGTGGTACCAGCAT
GACTGCCCGTATGATAAATC
GGTCCGGGAATAAGGGTAGG
TGCCGCCATCACCTGCATAC
CAGGGTAGACCCACATGTGT
GATGCCCCGCAGACCCGCAT
ACATACCCGCATGGCCCCTA
AACCCGCCCGCATATGGGGT
TAAGCACCCGTATCCCGGAC
CCCCATGCGCCGTCGTCTCA
ATCACCTTTAACCCGCATGG
TACGGGTACGAGTGATGCTA
ATACCGCACGCCCGCATCAC
CCTACTTCATACCCGCACGT
GGGGAGACGGGTAATAACCA
ATCCCGTGCCCCTTTACACC
ACGTGCGGGTAGCCAATATG
TACAGGCTATACGGGTAGTA
GAAGCCCATATCACCCCTAC
GGGCACCACTAGGTCGTGCA
CCGATGCGGGTTATCGTCGA
CATGGATGCGGGCACTTGCC
TGGATTCATGCGGGTAGGGG
CTCGACCACCACACCAACTA
GGGTATGAAAGGACCCGCAT
GGATATGCCCGTATGACACT
AGGCTACGGGTAACCCACCA
TGCGGGCCCCCCCGCATACA
AAGTGATACGGGTACCTTAT
TGTCGCCCTTATCACCTACC
AATGACCCGCATGCGGGCCT
CCAGCATGCGGGTGGAGAAT
AATGAGGGTGTTGACTTTCA
TACGGGGTGCTCTATGTGGG
GCAGCCCGCGTACTTGGAAT
AGATCGCCCGTATCGTGCAA
AGACCCGGATGCGCGAACGG
AAATGCGGGCACCCTACTAC
TACTTCTGGGGCATCCGTGT
GCCCACCTACACTCGCCCGT
ACATGCCCTCATTACCCGTC
CCCGTATCCCGCATAGAGGC
AAAGCAACCCCAATATGGCT
CGCGCCCGCACTGGCCCTCG
CGGGGCCATGCGGGCTGAGG
CCGTCAACCCGCATCAGCAT
ATTATAATGCGGGTATACCA
CCACGAGAACCGGGCCTAGG
GCGAGCCCGCATGACCCTTA
CGCCCGCATACCCCTATGAC
CGGCGCGGGAAAGGCGGGTA
ACGCCAGCCCGCATAGGCAC
CTGGTAGCCTGGGATCGTGA
TCGTGAGGGTACCTTGCCTA
ACGGATGTAGTGCACTAGAC
TAGCACCATCAACCCCCTAT
CCATATAAGGTACCAGCATG
ACGCTACCAACCCCGCACAA
CGTCATGCGGGCGCCACCAC
TCCGCTATGACGCGTAACCT
CCAATGTCCCCTCACTACCT
TACGGGCAAGTCACGGGCGG
TGTTACCCCCATATCCACCA
CACCACCCGCATCACCCTCA
TCAGGGTGATGCGGCCCTGG
ATGCGGGTTATAATCCCGCG
GCATGCGGGTTACCCGACCT
CCCAGCATGAACTAAATATG
CAACAACCCCTATACCTGCA
GGGCGTACGGGTACCCGCAT
GAGTAATACCAGCATCCCAC
TGGCGGCACCCCGACACCGG
TGCCGGACAGTTACGGGCAA
TTATGCGGGTACTGATCTTT
CCAGCACCCATACAGGTACG
ACTGTGCAGCCACATCCAAC
GAGACCGGGAATAAATGTAC
AATACGGGTATTAATGCGGG
TGGCATTTACCCGCATGTAC
GATACCCGCATGCCCTTATG
GCTCACTAACCCTGTCTCTT
AACATGCAGTTTGCCCGCAT
GGGAGACATCATACCCACAT
GCCCGTATTACCCATTAGGG
CATCACCCCCATAACCTATC
ACAGACAACCCCCACATCCC
CCACGTACCCGCATATGGGG
ACACCCACCCTCCCGACTTC
GAATGCGGGTACCGCCTGCA
ATGCGGGTACTACTGGTAGG
AACACCTACCCTTACCCGCA
TGATTTTACGGGCACCATTA
ACCTGCATGAAGCCCGCATA
GAAAGGTGCAGGGACATCGA
CAACCAGCCCGCCCGCATAC
TGCGGGTTGGATACTGGTAA
GACGCAAACCCTCACCCCCA
GGAGCATGCGGGCTATAAAG
GGAACATGCCCGGATACTTT
AGCCCCCTGAACCCACCGCA
CACTACATGGGGCCCCTATC
AAGGGTATGAGGGCAGCACA
GTATGGATGCGGGTAGATAC
GACCCGCATGACCTTGAATG
ACACCCCCATGCACCCCTAT
GTAATACCCGCATGACACTA
CATGGTAAGTATACGGGCAC
TGCCGGTATACGGGTTATTT
ACTGAACGGATAATGCGGGC
TTGCCCTCATGCAATGTGGG
GCACTACCTGCACCTCGGCA
ACCCGCAGACCCCGCTGTGT
AACCTCTACCCGCATGGGAG
AACGCCATATCGACCCGTAT
GATACCCACACGATGCATGG
ATAGTACGGGCATACACGCT
TAGGGGTGCGGGTACCGTGA
GCCCGCATATACGAGTAACC
ACCTCATGCTACCCGTATGT
ACCAGGAACTGTGCGGGTGT
GGCCCGCATCATAAGCGTAA
CCCCCATCATCAACCCGCAT
CGAGAAAATGACCCGCACCC
ATAAGGGGCCCGCATTAGAA
ACCCACACCCCTACCCGCAT
ACCACCCACATACCCCTACC
TGATGGTGCGGGTACCGGGT
AACGAGCCCGCATGCACGAG
CTCGTCTGGCAACATAGACA
GGAATGCGGGTGTACCGGGT
GCCCCGCACCCGCATCCCCA
CGCGGGTACCCGCATGTAAC
CCGCCCCCTGACCCGCACCA
AATAGAGGGCACCTATGCGG
TACGGGTATACGGGTTAAAG
GCGATGCGGGTCAAGGGACA
TAAAACCCGCATCCCCCATC
GGGTACCGGGTACTCTTAAA
CCAAAAAAAACGTCCGCATC
CACCCGCCCGCATTACCTTG
CATATAGGGGTACCCGTATT
AAAAACCTACATACCAGTAA
GCCCGCATGACCCATTTACA
AGGCCTCCCGTATAATGATA
AGTGCCCGTATAAGTGCTGG
CTTACCCTTATCAATTGTTG
AATACCCGCTTGCCAGATAT
AGGTACCCTTATGCCCCCAT
TTATCCGTGTAGTCCCCCAT
TGACTAGTATATGCGGGTAC
AAAAATACGGGTACGCTGGC
GCTGCTACGCGCATTAAATA
CGGTACCGCATGCTGCCTCC
ACGATGCGGGTATCTTACAG
GGGGATACCAGGATTACCAT
TAAGGGTATTCCACCCGCAT
CCCTCAGTACCCCGCACCTC
ATGCGGGCATTATCCCCTCA
TTGCAAGCCACATGGAAAAA
CCCCTCAAGTACCCGCATAA
GGTCTAGCCAGTATTTCCAG
TAAGGGTGGTTTTCATTACC
CCCCGCATACCGGTAGCACA
GAAATACCCGCATAGCTCAC
CCCACACCTTCATACTTTCA
TACGGGTTATAACATAATGA
CGGTACCCGCATGACTGTAG
GGGCCCTGACTACCCTTACT
CATGGGGGCATTTATCATAT
AGACCGGCATGTCCTGTGAT
AAAGCACGGGCGGATGCAAT
CTGTGTAAGGGCCAAGATGA
GGCGGTACCGTCATGCGGGC
TACGGGCACCAGGGCCCCTA
TACCCGTAGCTGCCCGGATC
GCAACCCGCATGTTCACGCT
AGTAAAACGTTATGCGGGTG
CCTACTCCATACGTTTCATC
GCCGCCATGTGCCCCTATAC
TCACACAAGCCCTCATATAT
GGGATCAACCCGGCATATAT
AGATAACATTGCAAATAATG
TGGACCCGCATTACATGACC
CCCACATAAAACCATCACCC
CACGGGCATGCGGGTTGCAA
CCGACCTTGATGCCGCGATA
GCATTAATGACATACGTCTG
AGGGAACATGATGCGGGACA
CGGGATCCGGGGCACACTAC
TGCCGAGTTCTGGCGGGCTC
GGGTAGGGGGGATACGGGCT
AGTGCCCCCTATACCCCGTA
TACCCTTATGTAACCCGTAT
TACCCTCACACCCCCACCGA
CCCACCCCCTACGGCCCGCA
ATGGCCGCGCATGCCCGCAT
TAGACCCGCATAAGCTGGTA
GGGCAGATTTAAATTGTATG
TCCGCGTGTGCGGGGATACT
GCGGTGCAGGGGTGCGGGTA
AAACGCAGCGTTGTTCGCCC
CCCCCCACAATCCCCTATGT
ACATATACGTGCGGGCACTG
TAAACAATACTACCCGCATG
CGAGTACAACATACCCACAT
CTGCCCGCATCATAACCCTT
GGCCCCCTTCACCATCAGAT
TGCGGGTATAAGTGGGTTGC
TTTACGTGCCCCCATCTCGA
CTAAGATATGGGTAGCGTGG
CGAACCCTCATGACCCCTAC
CCACCCTGAGAGCCGAGGAT
TGCGGGCGTACCGGTATCGT
TCACCCGCGCAATACCCGCA
AACAATACGGGTATAACCAG
CCGGCACGCCCGTATATCAC
GACTTTGTGGTACCCGCATT
AGCTACCCTCATACCCGCAC
CGACCCGTATGACCCGTATA
CAGGTACTAATAAGGGAACT
ATACAGCACTAACCAACCGT
AACCCGCATTTGACCCATAG
ATGACATCCTGTTGGGCTGC
CCCTCATCCCACCGCCCCCA
GGAAGGCGGTGCTGGGTGAA
CACCCCTTAGACTAGACGAA
CCTACCCGCATTTACCCACA
TGATGCGGGTAGTGGGGGTA
AGTAGTAGTGGTACCCGCAT
ACCCGCAGCGCCCGTATTGC
ACGGTATAGGGGGCATGAAC
GTACCCGCATGCCCTCGACG
ACCCCGCACACCAGTAAACC
TCACCCGCATGTCTTTACAA
AGCCCCGCATGGACGGGTAT
GAAGCGCCCCCATCGCCGGA
GCATGACCCCGATACCATAA
GGGGTAAGGGCACAATGATA
ATACCCGCATAGACCCCGTA
CGCGCGACACCAGCCCGGAG
ATACACACACCCGTATTGAA
GGGACGGACCCGCCCGTATA
TACCGGTACCCCCCCGCGTC
CGGACCCGAATATTACCAGC
GATACCCGCATATTCCGCAC
GAGAGCACGGGTACCCGTGT
AACTCTGCACTAACTGCCTG
ACTCTCCTTCATGCGGGTAC
ACATTCCCTTATCACTACGT
TACCTGCACTAGGTAGGCAC
AGGGTAAGGGCATGGAGGTA
TAAGGCCCGGCATGCGGGTA
GGAAACCCGCATGATAGAGT
AACAGCCCGCATAAAGCACG
AACCCGCATCTGGTCACCAC
GAGTGGTGTGATGCTGGTAA
GCACCCGCACTATCTGACTA
AATGATGTATGCGGGTACTG
ATACGGTATAATGATACCAG
GGGACCCGCATTACAATCTA
TAGCCTACACCTACCCCTTG
TAGTACAGGCGTAATGCCAG
TACTTGGTGGTCCGGGCGAC
GGACAGCCTACCCGCATTAA
CTACGGGTACCCTTACCGCC
GGTGTAGGGATGCGGGTAGA
TGCGGGTTATGCCGGCCCAT
TCTATCCGTCAGTGTGGTCT
CCCGCATAGCCCCCAGGCCG
TGAGGGTACCTGGGGTATTC
CCACCACGCAACCACCACAC
TACGGGTACCCTCCGGTTTT
TACCAACCCGCATGGCTACA
ATAGGGGTACTGCCAGTATA
ATGCCCGCATGACCTGCCCC
CTATAACGATACCAGTAGCA
TGCGGGTCACTGGAGATAAA
GGCACTGCCTCCACCCCCAT
CCGGAGAGGGTACCCGCACC
TAGTATAAGCCGGGATGATG
GGGTTTCAGCGGCCCGCATG
TCTAGCCCCCATTAACCCTG
CCTGCGTATGCGGGTCACAA
CCCATGCCCCTAGCCCCCAC
TCAATACCCACATGTGTATA
TGCGGGTACTGCCGTGCGGA
CCCACATGGTACCCGTATAA
GGGCCAGCCCGTATGGAAGG
ATTATGCGGGTTGCGTCAGC
TACATATGGGGGAACAGGCA
TGAGACAAACGGGCGCATTG
CGTGACCAGGGCAGTGCGGG
AACACCGCATAAGTTGGGAT
AAAGCAGGGTAACATGCTGG
GTATGGTACCCGCATGTGCC
GACCCGCATAACATCCCGCA
TGGACCCGTATAACGGGCCA
CTAACCCGCATCTTCGGCCC
TGATGGTGGAAGAATGCGGG
TAGGGGTCCGATACCCGCAT
ACGACCCGCATCTCACCATC
ACGCCAACACGCACCCGCTC
AGCGGGGATATGTGCGGGTT
TGCCCGTCCCATGGCCCGCA
GACTATACGGGCCCACGTGT
CCCCCATTAACCCGCATAAA
ACCAGGATACCCGCCCGCAT
TAAGGGCATATGGGTGATAT
TGTTATCATCTGGGTTGTGA
AAGGATACCCCTATGCGGCT
CCGTTAGCCCTACAGCAGGC
GGTACGTACAGGTACCCGCA
CCGGCAACTCCAGCATGCGC
TACCATCATGCGGGTCGGGG
GTCTTTGTAACCAGCATGCA
CGTATACGGGTACTACGTGA
GGGAACAACTTATGCGGGCA
ACGTACCCGCATTAACACGC
TATACTGGTTGTGGGGGTAT
CCCTGCGGGACACCTGGCAT
GGTTATCGTAAACTAGGGGT
TGCGGGTACCCCCACACCAC
ATATTGTGGGGGTATCAATT
CGCGGGTACCCACATACACC
GCTTCCCGCATTTAACTGAC
CCTGCTGTAACCCCTATTGT
CGAGACCCGCATGCAAATAA
CCACATCCATGCCAGCATAA
TACGCCCGTATCCTGTAAAC
CCCGCCCTCACCCTCATTTA
TACACGCCTGCTATACGTAA
AAGGTACCACTACCCCCACA
GGGTTATTGTACCCGCATCC
CCCAACCCGCATGCTGTGTC
AAGTGCCGGTATTACCCGCA
GCCCTGACCCGCACTTATCC
ATACCCGCATTACCCCTAAC
TTTACCAAGGATGCGGGTTT
ACCCCTACTATACCAGCTGC
CATGATGCAGGCACCCCCAT
CTTACCGGCATGATCAGGAG
GGGACGTAGGGGCCCGATTG
CCCGGGCCAGGTATGGGATC
CGGCGACGCCCGCATGCCTT
ATACCCGCATGTTACCCCGT
CCCGCATGCCGGCACCCCGC
AGGTGTGAGGGGTGGATAAG
CGACGCCCGCATCACCCGGA
ATGCCCGCATCCAACACCCG
CGCCCGCCATCCCGCATAAT
AGGGACCCGCATGGGGTGGA
TACCTGTCATGTGTTAACTA
AATGCCCGCATAAGTGCGGA
CACCATGTCCCGCTACCCAC
CGAGTACCCGCATCGCATCA
AAATAGGGCAGCGGGTTCAC
CCCGCATGCGGGTCAGCCAC
ATTCACCCACCTGTAAACAC
AGGTGCTGGTAGAGACGGGA
TAGACCCGCATGACAATGGA
ACCCACCGGCTCCACAGCCC
GGGCATGCTGGTATTACTTG
CACAGGTAGTGTGGGTAGAG
ACCCCACTACCCGCACCACC
TAAGGGCCATTCCGGTAACT
ATGCCAGCGCACCAATGTAG
AATACCCTTATTATGCAGGC
CGACCCCGCATGCCCTATAT
GCCCCCACATACCCCCACGA
ACGGTGCGGGTAGCCCGGTC
TGATATGCGGGTACGGGTAG
CACTGCGGGGTCGGCCCGCA
TTCATGGTTGACACGGGTAG
TATGCGGGTAACACGGGTAC
ATATATGCGGGTCGTGATGC
CGACGATGGCGGGTGGTAGC
GTAGTTATGCGGGTGTGACC
TACCCGCACGCCCACCTCAA
TGCGGGATGATTAGCAGGCA
TGCGCCTATCATGCGGGCGC
GGGGGCGGTAACCCGCATGA
CCCGCTACCCGTATGATCGG
TACTCCTGCCCGTATCACGT
ACTAAAGAGGGAACCCGTAT
GGGTACGGGTACCACCTTAT
AACCCCTATACTACCACTTT
AGTAGCGCATGCGGGTAACA
CGGATTACCCTTATTACCGA
ACCACCCGCATCCCCCCACA
TATATGCGGGTATGTGGAAC
GTGCACCCGTATATGCACAT
TCCCTACCCACATGGCCAGC
GTGCGGGCCCTTTAACCCCG
AGGGTACCCGTATCATCGAT
AAACACGGTTCAACCCGCAT
CACCCATACTACATGTGAGA
CGGTCGCAACGTTGAATTAA
AAACCCCCATTCCCCCACAC
GGTAACCACGTATCCGCACG
TACCCGCATGCCAATGATCC
TACAGTGCCAGCATGTACCT
TACGGGTGTCACCCTCTTAA
CAAACCCGCATAATATTGGT
AGATTTACGTGCTAAGATGC
TCGTGCGGGTAGCCACCCAT
TAGGGGTAGTTAGGGGTGCA
TATGGGAGAATGCGGGCAGT
GGATAAGGGTAACGGGTAGC
CCTGCCCGCATCCACCAGCT
ACAAAATGGGGGTACCGGGT
TGGGGGTGCGGGTACCCGCA
GTGGCCCGCATCTACGGGCG
AAAAACCCGTAGTACCCGCA
AAGCCCGCATAATGCCGGGA
CACCCGCATCACCCGCATGG
TACGGGCCCCCGTAGTGCAA
TGGGCCCCTAATACCCGCAT
CCGGCAGGGGGGTGATATTG
AGGGCACTAAAAAAACGCGG
TAGATCAAGTGCCAGTAGTT
ATTATGCTGGTAACGACATA
ATCAAAAACACTGATGCATA
TTACCAGCATGCGGGTAAAT
CGGATACGCGCGGTGATATA
AGCCCCCCCACATGCCCGCA
TGTAGGCCCGCATTATACGA
TTAGCCTGCATTACCCGAAT
CATAGGGGTGCTACCCGCAT
AGCACCCACATGCCCATATC
CACGCCAGTATTAATATCAC
TGCCCTCTAGCATAGACCTT
GAGTGGGACGATGCGGGAAC
ATGTGCGGGTAGGATGGGGG
CTAAATCACAACCCGCATTA
AGTAGTACAGCTACCCGCTC
GCGCCCGCATAACCTGCAAG
CTACCCGCATACCCTCAACC
ATACCAGCACCTTTAGCTGC
GCCACCCTTATTACCAGCAT
GTAGATACTGGCACCGTTTT
TGGTGCAGGCAGGACGGGAT
CCTGGATACGGGTATCCGGG
GATACTGGTGGACCCGCAAA
CTCCCATACCCCCTATTACT
GGGTTATAAAGCTCTACCTG
TGCAGGCGCCCGCATGACAC
TAAGAATGATACATATAAGA
AATGATACGGGTCTACTTCC
ATCTATGCGGGAAATATGAG
GGTACGGGTGCGACCCGCAT
GGGTAGTGCTGGTACCCTGA
GTGGTGCGGGTAGCCCGCAC
TACAGGCAAGCATTTAGCCG
GGGATACGGGTACTGGAAAA
ACAGCAATGCGGGTGGCGAT
CCACCGGCACCCCCATTTGG
GGGCAGCTGCACGCATCGCC
GCTGGATTACCCGCATATTC
TATATCACAAGATGCCCGTA
TGACCTCCATCATACCCGCA
ACACGCCATTAATACCGGCA
ATATCACCCGCATGAGCCCA
AACCCGCCTATACAGGCCCC
GAAATACGGGCTTCCCGCAG
CGGAACCAATGCGGGCCAAT
AAAGACGGGATTGCCCTCAT
TCCACCAGTATAACCCGTAT
ACACCCTCATGGTGCGGGTT
CGGGCCCGTATACCCGCATC
GAATAGTAGTAATCCTTCCA
CCCGCCACACCCGCAACATT
GATCCCCGCTTGATGCGGGA
TTGGTACTGGTCTTATTGGG
CATATGCGGGTGCGGGTACC
TTATGGGGGTAGTGCGGGTG
GGTTGTTGTGCTGGTAAGGG
AGCAATGCGGGCTGCCCGTA
AGTTAAATGCTGGTACCGCT
CCCGCAGCCCCTTTTGCACC
AAAGGGTACCCGCATCCAGC
TTTATCACCACCATGATCCT
CGATTGTACGGGTTTAGCTA
TACGGGTAATAGGGGGCCAT
CACCAGCTGCCACCCTTATC
CGGGTACCCCCTGTACCCAC
CGATGCCATCCAACCAGCAT
TGGACCCGCATCACCCCCAA
CATCTGGGCATTATCCGCAT
GCCGCCACGCGCCCCTATAA
ATCACCTACCCGCATACAAT
CCCGCATACAACCCGCATGC
GGGAAGATACATACGGGTAT
ATCAAGGCAGGCCCGCATCT
ACACCCGTAGACATCTCTTT
ATAAGTGAGGGCATACGGGT
TTGGGGCCCACCTTCTCCCT
ACCCCCACGCCTGCATGCAA
TGCGGGCATAAGGGCATAGG
ACCACCAGGTTTACCCACAC
GGCTACATAGGGGCGATTGC
GGAACTAATGGAGAATGCGA
CCCTTATCCCCCCACTAAAC
AACCTACCAGCATCAGCCCA
TGGTGGCGGGTAGTGGCCCT
GTAACGCCCGCATAATTTAC
GCAATTTAGTGTGGGTATAG
CTCCACCTGGTCGGGCTCCC
TACGGGCTGTGCGGGTACCA
TTCGGTCTCATCATTATTAG
ACAATACCCCCATCCCACCC
CCCGCACGCATAGGGTCAAG
TGCGGGTAGATGGGGGTCTA
CCCAACCACCCACACTCCTT
CAGATGGTATGGGGGACCCG
TGCGGGGATTACCTGGCACT
ATATGCAGTTCCCATGGGGG
GCCCATACCCGCATGTCCCC
TACCGGCTACAATGGGATCC
ATGACAGGGTAGCACATACA
AACCCCCAACACCCGCACAA
CACCCGCATGGCCCGCATCC
ATAACCTATAACCCACATAC
TACCGGTACACCATGGCGGC
CGCACTCGTGGCACCACATC
TGCAGGATGCCCACCCGCAA
CGCCCCTATCACCATCTTCA
AAGCCATGTTAAAAAAAACA
CCTGCACCTATATGACCTTA
TGCGGGTTAGAAGGGATGTA
AGGCCACCCGTACGGGCACT
CCCTCACCATCATAAACACG
CATACGGGTATATGCGGGTA
AGGCACCCGTATGTTTATCT
GGGTTCCCTCAGTAGGGGTA
TACCCTGATAGCCTCCTGCA
TACCCCTCTGCTACCCTTAT
TAGTGGGGGTTGTACGGGCA
CGGGTGCCCGCAAACCGGCC
CACACATCCCGCTGCCCATA
CCCGCTCTCGACCGCCCGCA
GTCCACCCGCACGTCAATAC
GGACCCCCCCGCGTTTCCGG
GTGCGGGCCCACATACCCAG
TGCAACCCGCATGCCCCCAC
TTCGGGATACAATACGGGTC
CCCGCATCCATAGCATCCCT
GTGAGGGTTTATAGGCCATT
CCCCCGTGCACCACCCGCAC
AGAACCCGCACCCACCCGCA
CCGGGGATTACCCGCATTCA
TAACCCGCATGGGTGCGTAT
GCGGCTTGCCCGCATCTACT
CGACACATACCCGCATCACT
AAACCCCCCGCCCACCCTCA
AGCAATACGGGTATAGAGGG
ATTCCGTGATACGGGTAGCA
CCCGCATGCGGGACCAACCT
TCGACAACAGGGTATTAAAT
ACCCACCCGCATCATCGTAC
CCTACTGGCATCTACCCATA
TGCGGGATAGGGGTACCGGT
CATACCAGCATGCTACCATG
AACCCACTTGTGCGGGTACG
GCACAAAGTAAAGAATACAT
GGGCACACAAACAACAAACT
GAATGCTGGCACACTGCAAA
TACGGGTACCCTTATAACTC
AGACCACTGTTCGTTATTCT
CAATTAACCCGCATGGACTC
TATGCGGGCTTACCTGCATC
CCCGCATGTACCCGCTATCG
CAGTACCCATATGAGAATGC
TCTGTGGTTCATGAGGGCAC
ATACGGGTATCCTACCCGCA
AACCCGCACAACCCGCATGA
ACAAAACAAGGGCGCCACGT
CCCGCATCCAGCATACCACA
ATCTTAGAAACCCGCATGGT
GGGCTGGGGGTAAAACTGGC
TGCGGGGCTCATGCATTGTT
CGACCCGCAAATAACGATAT
TGATAATGCCCGCATCAAGC
GGGCCCGCATAAGGACAATC
CCCCAACCATCCCGCCTCAC
CCCGCACCTCTTAATCCCAA
TGCGGGTGGTACGGGTTAAG
CAGGTCGTATACGGGTAGAT
AACTAGATTCACCCGCATAT
CTGTCTTGATGGTACAGGTA
ACCCGCCCCCATATAATCTT
TGGATTTACCCGGACCCGCA
TTAGGACATACGAGTAAAAA
GAGCCCCCATCACCCGCACA
ACAGGGTTCACCCGCATGCA
GTTAGTACCCGTACTGCGGC
TCAATGAGGGGTGGGGGTTA
TTGGTAGATGTGGGTAGGGA
TAGGGGTTACCGGCATACTG
CCCCCTTATCACACTAGTGA
CCTGCTAACCAGCCAGTAAG
CTGGCGTTGGGGGTACCTCA
ACATAACACTACCCGCATAT
CGCATGGCACCCGCATGGGT
GGAAAATACCCGCATACCCA
TGCGGGTAATATGGGGGTAA
CGGGATGATCTGCACCATCA
GGGTCCCTGGTAATATGGGC
TGTCAAAATCCGTCAAACCA
TATGATAATGCGGGCGGCGC
CCAGTAATCCCGTTTCATAA
AATTATGTGGGTGTAGTGTG
CCCACCACCATGCCCGCATA
CAGGCGGGCATGAAGGTACC
CCCACCACTTACCCATACCC
GATACCCGCATTGTGCACAC
TTCGGTACAGGCCCGTATGA
TACGGGTGTTGGCATGGTGG
CAACACGATATGCGGGCTAC
AACCCGCATACGGGGTCGTT
AATACGGGTAAATATAGGCA
CCATCCGTTCTTACGCGTAC
ACAACTACCGGTATTTGATT
GTGCGGGTGTAGTGGTACCA
TAATATGCGGGGCATGCGGG
AGACCATCCCATATCCCGTG
GCATGTAAGGGTATAGTGCA
CCCGCATTATGGACGGAGAT
GGGGAAATACGGGTATCCAC
CCCCGCATGCGGGTCCGTGA
ATACATGCGGGCAGTTGGGG
CCCACGTACCCGCATACCCA
GGGACACCCGCATCCCGTTA
ATACGGGTAGTTGTACGGGA
CAGGGTGATGGGGGAACTTA
TGCCTGGCTTGATACCCGGA
GGGCATTGTTCATGCGGGCT
GGGCGCCCGCATAGCGGTTC
AGGGGACTATACGGGATCGG
TGGCACAGGAGATGATAGGG
TCAGCCCTGTACCATCTTGC
CAGGGGCCACACTTTCAGCA
ACCCGCACGACCCGTATCCA
TAACCGGATAACCCGCATAG
CCCGCCCGCATGAACCTAGC
CTTCCTATGCGGGTCCTTAG
AATGTGGCATGCGGGCTTAG
AACATGCGGGTACTAATGTA
GCCACCCGCACCTGCCAACG
GGCAAAACCCCCATGACACC
GGTAATAATTGTACCCCTAT
CGCCCCCGTCATGCAGGGTC
GACCCTAATACCCGTATGGC
CTAATGCGCGTACCACCCCT
ACCGCCGCAACATTTGAGCA
CCCGCATCCCGTATTGACCT
AATACCCGCATCCGTCAACA
TGCAGGGTACCGATAAAATA
ACGCGTCTACAGCTGGTACC
CAAAGTAGGATGCTGTGCAG
GCCATGCACCCGCATCATCG
TACGGGCGTAGGGGCTCATT
GCCCCGCATACCCCCACCTG
GAAAATGGGGGTACCAGCTA
GGCGCTGCACGTACTTTACA
CGGGAGTGGGGGCATTAGGA
TACGGGTAAGCGCAATAGCC
TGATACCGGCACCACAGCGT
AACATGCTGGTACGGGTATG
GCGTGCGGGTCTACCCCTAT
ACAACCCGCATCGCGGAACG
TGCGGGTACCCGCATTACAA
ACGTAACACCAGCATTTGAT
TAACCTCCTACTGCAAGTGT
TGGGGCTATGCGGGTAGCAA
ACCCCCTACCCTTCCCGTAC
GCCAATCTTTGTTATGGGTA
CCACGTGATGCACAATACGC
CCTCATTGATAAATGGTAGA
CCCCCTATACCAGCATGCGG
TACTTGATGCCGGTATGGAA
GATGCCCGCAACACCCCTAT
TGACCCGTATGTACCACCAC
AAACATGGGGGTAAGGGGTA
GGCTGCCCGTGTCACCCACC
ACCCACTCAGGCCCGCATCA
CACACTCCCCTTCTGCCCTG
AGCCCGCACGCTGGCCAGCC
CGGGTGACAGCATGGGGGTG
ACCATCTCGCAACATGCAAA
GGCTTGAGTGCGGGCAGTAA
AAGGTACCTGCATGGTGGGG
TAAGGGTAAATGCGGGTAGT
ATAGGGGGGCACCAGCACCT
CATGCTGGCGGTGCCCGCAC
GGGTAGTATAGGAAGGCGGT
ATACCCGCAGCGATACCAGT
AACCCTACCCGCATGCGGCG
GCACGCCCGCATTGATGAAT
ATATGTACGATGGGCGCACT
TTGGGTGGTACGGGCTGTAG
ACACGGGCCTCTACCCCTAT
TACGGGTAGTGCGGGTAGCG
AGTTAAGGGTTCCCGTATAT
CCCGTAACCATCATAGCCCG
GAACCCACATACCCCTATCG
GTACACACTGCCCGTATGAC
ACCGACCAGCATAGGGGCAC
TGCGGGCGCCCGTATGATGC
CCATACGGGTATCGTCCTCA
CTTTTTGAATTCACCCGCAT
ACTAAAAACCCACGTGCCCG
ACCGCATACCCGCATGCTTG
GCAGACCCGCACACCACCAA
GACCCGCATACCCGTACCCA
ATATAAGGGTCATGCGGGAG
TTCCAGTAGGATACCATTAT
CCAACCCGCATGATTACAAT
CCCGCAGTAGGGAGCAATGA
TAAGGGTAATCTCCCCATCA
ATGCCGGCAATAGACCTGTA
GAAGCGATGCGGGTTTACCA
AACCCGTATGACCCTGATGC
AAATTGTGGGGGTAACTAAG
CCCCTATAATACAGTATAAT
AAAAAAATAGGGGTAGTAAG
CACACCTGCATGCGGGATGC
TACCGGCCCGCACCTACCTC
CCTATACCCGTATTACCCAC
CCCACACTTGCGGGTGATTT
AGCCCGTGTTATAGTGGTAG
TGTGTGGGCACTGGGGCTGT
AGACACCCGCATATGTTACC
TGTATGGTTATGCGGGTACC
CCCGGATACCTTTAATTATG
CCACGTACCCGTCAGTGCCA
TCACCCGCATATAGCACCCA
TAATGGGGGTGGTCACCATC
TAGCCTAATAAGCCATCATC
GGGTCAATTATGATTCCACA
CCCGCTGTCCTACAATCTCA
TACGGGTAGGGGGTGCGGGT
AAGGGCCCCCGTACCTGCAT
ATAGACTGGTACCCTTATAT
CACGGCCTTGTGCATAACTA
GATGATTAATGACCTGCATA
GGCACCCTTACCGCCATGGT
CTATGCGGGTGCAGTGGTTT
TTGGTGGGGGTAGACCCGGC
TGATGTTGGACGCACGGGAG
ACGCCCGTATAACCCGCATC
CATAATACGTGCCCGCATAA
TGAGGGCCCTCGTTATTACC
TGCGGGTAATGCCGGCATGA
TGCGGGCGGTCATCCTGCGG
GCGAGATTCCCGCACAACTT
ATGCCGGTAGTGGTAATCCT
ACCCACTGTGCCCACATCAA
AATATGATACGGGCACCAGT
CGGTATGGTACCCGCATATT
GGGGATGATACAGGCCCGAA
TGCCACAATACGATGCCTAT
TGCCCGCATGACCCCGCAAC
CACCCGCTAACTATAGCACT
TACCCTCCGCGTATGTTGCG
GCTATACAGGCATGCGAACA
TGGGCCCTCATACCAAGCAT
CACCCGCGGACGCCCGCATA
TGCGGGTACGAGGGACGACC
TGTGAGGCACCCGCACCACT
GCCCACCCGCATCCTGGTAA
CATGGGGGATTATATGGGTA
AATCAATGGTCACCCGCATC
TGCGGGATACCCGCATGTGG
CAATGCGGGACTAACAAGGG
ATAAAAACCCGCACGCTGTG
TTGTAATCCAACCCGCATGA
CCCGCACCGCTACCCGCGCC
TCCGCCGCTACCCTGCGTGC
AAACCATGCGGGTACTGGTA
CGTTACCACCTGCATCACCA
CACCATACCTGCCCGCATCA
CACCCGCATAACCCGCATGG
CCTTCATGCGGGTATACCGC
TCTGTTATAACCGGTAGTTA
TCAGAAAGACTAACCAGCAC
AGCCCGCGGGCACCCGCATG
CCACCCGTAACGCCCGCATC
GTACCTGGATGCGGGTTTAA
AAAACGCTAGTACCCGCATT
AGGTTGTGTGCGGGTAACAA
TGCGGGCATGATGGTTGGTG
TTGTGAGCCCCTACCCGCAT
CCCCCACGGCTCCCCGTATT
ACAATGCGGGCTATCACTTA
TGCGGGGCTTGAATGAGGGT
AAGCATGGGGGGCTCTAAAA
GATACGGGTAGAATAATTAA
TGCGGGTATGCGGGTAGTGC
CTTTACACCCACATTCTACA
CGATCCCGCATCACGTAGGT
GGCGCCCGCAGCCCTATGAC
TCCCCACTACCCCCACCATG
GGCCCGCACACATGCCTGAC
CCCCCACACCCCCTGGCTGA
ATGGCCAGGTCCCCTCACTA
TCCCCTACGTACCCCCATCA
AACATGTACTACCCACATAT
ATGACCCATATCCCGCATGC
GTACAATTGGGGCATATGGG
AATGTGGGCCCCCCCCCCCC
CAAAATATGCGGGTCCAATC
AAGTACCCGCATTAGAGGAT
TAAACACCAGTTTACCACTA
CGGGTACCAGCACATAAAAT
CGCACCCTGTGGGAGTACCC
CGGTGCCACCGTACCGCCAC
TGCGGGGTGATAGCACCTTG
CGGCGCCCCCACACCGCCAG
TGCCAGCTGTACCCGTACCG
CCCCTAGGTGCCCGTATACG
TGGCCACTTGTTGCCCGTAT
ATGCGGGCAACGGGGTGTGA
GGTACGACCCGTATCTAGCC
GTGCAGGTATTGGAGTTTTG
AGATGCCGGCATTTCCGGTA
GTGTAGCTGGCAACTAGGGT
ATATAGCATGATATGGGCAC
GTTGTATGGGGTGGTGGGGG
GACGATGATGCGGGTACTAT
CGTGCCCGCGTTACCCTCAT
CAGACCCCCCATACGGGGAG
GGGACTGCACCCGCACGAAT
TGGGTGGATTCAAACACAGG
AACCCCCCCATGCCACTCCA
ATAGTAAAAGGCAGGATTAC
AAAACCCCCTACCCCCACCC
TAGAGGGACGTGCGGGTACA
CAGGGGATATGAGGGCCTGC
TACCCGCATCACAACCACCC
GGATACCGGAAATAAGGGTG
TAGCGGGCATGTTACGGGTA
GATACCTGCATAACAGGTTT
GGGCACCCGCAGGCCAATAG
CCTGGCACCCGTATACACGC
CTCGTGCGGGTAGCAGTTAA
CGGTGCGGGTAACGACCCGG
CACATTATGCGAGTAAGGGT
CCCCACGCGCTACCCCGATA
GGCGGTACAAACTAGTATCC
TCCACTCCATCCCCTTATAG
TGATAGTACCTGCATGATTC
CATTACCCCACACACCGTGG
CCCGCATGAGGGTATGATCT
AGGTAATACGGGTTATTTTG
GGTGCACCCGGTATCTAGTG
GTGTAATATGGGCGGGTGCC
CCCGCATGCCCGCACCATTT
GCACCCGCATACTAACACCC
CCGGAAGGTGCTGGGGGTCA
AACAAGACACCCGTACCAAC
GCAAAATGCGGGTTATGAAC
TATGATTGTTATGCGGGTAC
ATCACCCGCATAAACCCGCG
AAATGCCCGCACCAACATTG
CCCCACTCCATCCTGTTCTA
GCCCGTACCCTCCGCGCACA
TGAATGCGGGTAACTAATGT
GACGTTATGTGGGTAGAGCA
TGATAAGGCCCGCATGCGGG
GACCCGCATGTACCCGCAGA
GGCGCGATTCCATATTTGTA
AGCATCTATATGCGGGCGTA
AATACCCGTACCTGACCACC
AATACCCGCACAATAGACAC
ATAAGCCTCCCGCAGCCATA
GAGGCATTAAGCCAGCAGGC
TCGTAACATTCCACCACCAA
AGATTTATGTATATGCGGGC
AGGATGCCCGCATCACTATC
CCATGCGGGCATGCGGGTAC
GACACCCGCATGCGCAACAC
TAAAATGCGGGTAGCCTACA
TACGTACCAACATAGCCCAT
CCATACCCCTATTTGCCCGC
ACCTCACCACCATGCGGGGG
AATCAATGCGGGTACTTAAA
GGCTACATCCCGCATTCCTA
GGGTCACCAGGTCATATTGA
TGCGGGACGTTAGGGACACT
TTGTGCGGGTACCCGCATAC
CCTGCCCGCATACCTGCATC
ACCCGCACCACCCCGCATCA
ATTAACCCTCCCCCTGGCAG
TTACCTGGATACCCGCATTT
CAAACATGCGGGTAGGCTAT
GGGTTTGCACCATGCGGGTG
AGTACCCGCACCATCTTGCA
TGATACCCGTATGTAACTTA
ATGCGGGCACCGGGATAGCT
ACCACACCGCGCAACCCCCA
TCACCACCCGGATACCGCGT
AAACCACTGCCACCCGCATT
TCTAAAAACTTCAACCCGCA
GATACACGGGGAGCTATTGT
ATGCCGGGGTACCAGCATTA
CTCGTACCAGTAACGCTTAG
CTCACCCATGCGCCTATTAG
CACCGGCCCCCCCACGCTGA
GGCTGACCCGGCAGGACAGG
TATACCCGCACCATAACCCT
TGGGGGTTTCTATGCGAGCA
TCCCACTCTCAACCCACATT
ATGCCAGCAAAACACACCCG
AACAGTACCCCGCACACGGG
TGCGGGTAGTAAGGGTACAG
TGGTACCAGGCCCTTACCTC
TCAACCCGTAACAGTTCACA
TGGTACCCACATCATAAACC
CGAGGTGGCCCGCATAAATT
AAATTGTAATACGGGCGCTG
GATTCTTGTTATAGGGGGTA
CCACCCGATACCCGCATCTA
CACCCGTATTCGCCCTTCAG
CAGATAATGGGGGTATAGAG
TAATGCCCGCATTGCCCACA
ACCACCCTGCATGACCATCC
ACCCCCAGCTACCCGCATAC
CCCTATGATGCCCGCATCTA
TATGCGGGTTACTAAAATGG
GTGCAGGCCCGTACAGGCCA
CTCCCCACGGCGTACCGGCA
AAATGCCAGGGACCCCCATC
GACCCCCAGTACCCTTATCA
GATAGTGTGGGTACTTGCCC
ATAATACCCGCATACATGAT
GAACCCGCAGTAACTCCTAC
CGACAACACCCGCATCACCA
TACGGGTACGCTGGTACCCA
AGCCCTTATACGACCCGCAC
CCCCTATGTCCCCGCATGGT
AAGTACCCGCATGGTCTTTT
CGGGGAATCCGGGTGCCAGC
GCAGCCGCTCATACCCTCAT
ATAAGGGGTACGAGCGATGG
TGATAGGCCCGTACTTAAAC
TGCGGGCATATGGGGGTTGA
CATTATGCGGGTCTAATATG
AAAGTAGGGGTGCATTTCCA
AGGTAGCCTTGCGGTCATGT
CAATGCGGGTAGCACCTCGA
TAACATACCCGCATAACTCT
AGTTCCCCCAGATCTTGCTA
TAACAGTGATGGGGGCCCGC
AACCCGCACCCACCACTCGC
CGCAGTTCTGATACGGGCCG
CATACCCTCTTACCCGCATA
CCCGCTTACCAGTATTAGGC
CCGCTGGCCATTGGTGCATG
AACCCGTACCCTGCATGCGG
AAACCAGATACCCGTATCAC
TGCGGGTATCCCGCGCATAT
TGCGGGTACCGATGAGGGAT
TCGGGGTGAGGGGTTGTAGC
AATACCCGCATATAAGGTGG
GCGCGTTCTACCATTATGAT
GCCCCTATGAGGGTAGCTAA
CATACGGGTCGTGGCGGGTC
CTATGCCAGCAGTACCTCAC
CCTTATCCCACGCAACTGGT
TACGGGTCGTGCGGGTAAGG
TGACATAGGGGTGATCTGGG
ACATGCGGGCTATATGATTG
GATGCCCCCTTACCACGCCA
CCAAAGTTCGTATAAGGGCA
TAGACACTATACCCCCCCTC
TACGGGTAGGGGGTATGGGA
CCTCAGCAATAGCCCCTATG
CCCGTATCTGGCACCCGCAC
AAAAATATGGGGTATAGGGG
CAACAACCCGGACTGCTTTT
TAACCTTCAATACCCGCTTG
CAGGGTATGCCGGTGCGCTT
AGGTACGTTCAACCTGGACA
AAAAGCGAAATTCTAGCCCG
AGGAAAACGGGTACCCGCAT
CACCAGCTGAACAATGCCAG
GCCCGCATCACCTTAACTTA
CCGCGCTAACGCGCCCGCAC
GCTACACCCGCACCACAACC
GGACGGGCTGCATACGGGTA
CGGTACCCGCATTGACCTGC
CCAGCCCCCCCACATTTCAA
CCCGGACGATAGCCCGACCC
CCCGCATCCAGCCCCCCCGC
CTCTACCCAGACCCGCTTCT
GATGTGGGAAATATGGGTAC
TGCGGGCGATGTAGGTAACT
TGTGATGCGTGTAAAGGGTC
CTGGTGCGGGTAGGTGGTGA
AACCAGCACGTTACCCGGAT
TAGCACCAGCATATATGAAG
CACCCTCGGACCCGCATTAA
CCCCTCATACCCTTATGTAT
AGGGTACCCGTAATAGTTAA
TGGTGGGTGTTCGCGTAGGG
CCCGGGTTGGCGTGTGGTAT
TCAAGTTGAAGCCCGCATAA
CCCGCCAACCCTGCTTTTTG
AAGAATGCGGGAGGGAAAGT
AAACAGTAGACCAACATACC
CCCGGTGATACGGGTTGCAG
ATCCAACCCTGACCCGTATT
CAAGGATACTGGTATAGTTG
TAAACCGTGGTGCGGGTAGC
TTACGCACGACCCGCATAGC
CCCGCATACCCGCATCCCGT
GAGCAAAGCGGGTACCCTGA
GGTACCAGTATCAAATCCCC
TACGGGTGTGTGTGGTTACA
CGGGCTTCATTCGGGCATAC
GAATCACGCTTTGCGGGTTA
CCCGGGGACCCACATGGCCC
CCCGCATGTGGGTATGCTGT
AGCTATCCTGTAACACGCAG
CCCGCATGCGGGTAGTAAGC
TGCGGGTCTATGCGGGTGCA
TGCGGGCATTTTTCAGTATT
CCCACACCGCCCGGCATGCC
GGGGTTGAACCCGCATTTTA
CACGCAGGTATACAATCTCA
TGCGGGCTATGGGGGAATCC
ATTAGTACCTGTACCCGCAC
CTATGGTTCGTAGTGAGAAG
TCATGGCTGCATGCGGGCAT
ATACGGGTACCCGCACTAAA
TGGCGCCTATGAGGGTACAT
TGCCAGCACCGACGGGCAAA
TGAAGGCACCCCCACCATGG
GCATGAACCCGTACATACAT
CCCGCCGTGCCCCCTATGAC
CCCGCGGATACCCGTATCCA
ACCCGCATGGACCCGCATAC
TACCCGCATTACCCACACAA
GCCCACCTGCATACCCGTAT
CACAGATATGCGGGTATGGG
TGCGGGACTATGGGGGCCAA
CGATGGGGGTGCAGGTTTAC
CACATGCGGGATGTGTTTGT
AAGTACCCGCAATGCCTTTC
GCAGATACGGGTGCTAGCCG
AGCGTTGCGGGATTAGTGCG
CGTACTACAGGTACCCGCAT
CTAGGAGGGTGCGGGTCGGT
GCCGCCACCCGCATACTACC
TCCCGCATCGTCCCAGCATC
CGCCCTTAACCCTCACCCAT
CACTACCCGTATAACCCGCA
CCCCCACTACCCGCAGGCAA
CATCGAGGGACATGCGGGCA
ATGTGGCAAATATGGAGGCT
GGGTAGTATGCGGGTAGACC
ATGCAGCCCGCATCAAGTCA
AGATCACCCGCACGAACGTG
CCATATATACCATGTGCGGG
ACTAAACCCGTATGCCCGCA
CGGGCGGTATGCGTGTAAGC
ACCCGCATGATACAGAGCAT
GCCGCCCGCATACACCACCG
CATGGCTGGTGAAGGGAAAA
TTACACCCTCCCACGGGTTT
CGACCACTATACCCCTACAT
AAGGGGACCCCTATGACGGG
CCGCCCACTGCCCCACCCCA
CTCCCCCTGCCCTCCTCGCA
AAAAGACCCTCAGCTCCCGC
CACCCGCATGCGGGTACCCA
TAAGGGTAGAAATGGCCGGT
CTCTCTACTTCACCCGTCTA
GTAGGATATGGGACATCACG
CCACCCGTCAACCCCTACCC
ACCCCCATCACCCTCATAAT
ACCCGTATGGCCCCCCATAG
CCCCCACCCCACCCGCATTT
TGTCCACATGCCGCTCTTCT
CGCATGCTGGTACCTTTTTA
TGCGGGGCTAAGGGTAGGGG
CGCGGGTGCCCGCATGTCAC
CACCCTCATAACCCACAACT
TAAACACCCCTACCCGTGCC
AGAACCCGTATGACCACTTA
TAAGGGTAGCGTTTATTTGT
AAACAAGGCGGACGCGGGTG
GGCGCCCGCATAATTCAGAG
CGATAGTGGGTGACAACGGG
TAGTGATATGCGGGCCGCGC
AGCACCCGTATGAAAAACCC
CCAGCCGTGTTACCCGCATC
ACCCGCACCGTCCTGCACAC
TTTACCCGCATCCCCCCATA
GACCCCCATAGCCCTTATGC
CCATCCCATTCCCTTCACCA
CCTAATGAGGGAATAAGGGC
CCTTACCCTCATCCCACCTG
CCCTCATACCAGCATTATTA
GGATACCCGCATGCCTGGGT
CCCGCATGCGGGTACAGAAT
CCCGTACCAGCACCCCCACC
GTAGCAGGGTGCCCGCACTA
TAGGGGTACCCGCATAAGCA
TGACGGGCACCCCGTAACCG
CCACGCCCGGATTACCTCAG
AAACCCCGTATACCCACACT
AAAATGATGATGCCAGCATG
GACCCGTGGGGTGCGGGTAC
TATGGGGGTGGCTACACCCT
AAATAAGGGTACCGGAGACG
TCACCCATACGATTCATTAC
TACCACCACCGACCCGCATG
CCAACCTGCAGGCTCTAGTT
CTAGGGCGGTGCGGGTACTT
ACGGGGGGTCCCCTACTAAT
CGGGACATACGGGTTACCCC
GAGTACCAGCACCAACCAGT
TGAGCCCCCAGGCACCACCC
CGGGTGGTTCTAATTAGTGT
ATGAGGGTAGTGGGGGTTGA
GCACCGGCAGGCCCGCATAC
ATATCATGCGGGTCAAGAGG
TTACTACCCGCAAACCACCA
GGTACCTGCATGGTGCCATG
GGATACCCCTACTTTGGATC
CCATGCGGGTAAACCAAGGC
CGCGTGCTGCGGGTAGTAGA
GATGCGGGATGATTGTGCGG
GTAAGATGCGGGCGGCACCT
GATATGCCCGTACACCCACA
AAATGCGGGTTACAATAACA
AAAGAGGGTATGTGGGTAAC
TACGGGTTAACCCGCATTTC
CCCTTATGTACCCGTATGAA
AGCACCTCCCGCATCACGCA
TAAGGGTACGTACGGGCTGG
TGAGGTAGCCCGCATAACAA
GTACCACCGCCAGTGACAAT
GGGGCACAAGAATGCCAGTA
CCACCACATTTCACCAGCAC
TGCGGGCACGCATGCGGGAA
CAGGATGCGGGTAGTCACCC
TACCGGGTGAGCTATACCTG
TGGTACCCTGTCCCGGGCCT
CCCGCATCTCGCCATGCCTG
TGACGGCCCCGATACCCGCG
TGAACGCTGGTAATCAGCCA
AAAGGGGGCTACCTGGGCGA
CACCCGCATCAGCCCAGTAT
TCCAGGACTTGAGTGACCCG
ACTGGTGGTACAGGCAGTGC
ACCCACACAACTCACCATAA
CTACCCACCCTGTACCATCA
GGGCACCCGCACGGCCCACC
ACCCGCACGATACCCACATC
TGCGGGTAATGCGGGTGCCA
AGGGATGATGAATTGTAGGC
AACCCACAACACGGTGAGAT
GGCGACATATGCGGGTGTAT
TGCACAACCCGCACTCCCCA
AGGTACCACTAGCACCGACG
TGGGGGTACCCGTATAGCCT
CCCTTATGAGGGCCTACAGA
AGCCACGTTACCCCCACCGT
ATGCGGGATTCTGAGGATAA
ATGGACCACTGGCATGCTGG
CGTACATAACGAACCTGTAC
GGTAGATGATATAGTATATC
ATGCGGGTAGATATGGGTAC
ACCCGCCATCTACACCCTTA
CGGTCGTACTACCCGCATCC
CCAGCACCACCACCCGCATG
ATCCCACACTACCCGCATCA
AACCAACCCGTATATGCGGG
GTAATACCCGCACTCACCCG
ACCCGCATAAAACGTGGTAG
GCATGCTGGTACGGGTAGCG
AAGCAGGGCCGCCATGTGCG
TACGAGTACCCGTATAACCC
CTGCCCGCATTCCCCTACCA
ACTTCCCGCATTGACCTCCG
AAACGGTGTTAGGGGCTTCA
GAAACCCGTAACCATCAGAG
AGGGGACGCGGGTATAACCG
AAACACCCGCATAGCCCCCT
CAAACCACTATAACCCGCAC
ACTATAGTGCGGGTGGTAAA
ATACACCCGTACATGCCCAC
ACATCTTTGGTATGCGGGTA
TATAAAGGGCGAGGGGGTAT
TAATGGTGGGGTACTCGTTC
GAGCCGAGCATCATACGGGC
ACGCCCTAATTTACCCGCAT
TATACGGTTATGGGGGAGTG
CCTGCACCCGCATGACCCAG
GCCCGCCTGCATACGATTGA
CGCCCCTCATTATTAAACGT
ATGGCACGTATGCGGGTACC
TGGGGGTACCTGCATAGTTA
TGCGCGAATGCGGGTATGAC
GTATGCGGGACGTGCGGGTA
GAACCCGCATGGACCCGCAT
CTACCTGGTAGAATTGTGGG
TGCGCGGCATACCCTGACTA
ATGCGGGTAATGGTGGTATG
TGCGGGTATGGTGATAAGGG
AACACCGCATACCACCATGG
TTCGGGTAAGGGCACCCGCA
ATCTGCCCGCATCTCAGCAG
ACACCCGCATGGCATACATG
AAAACGGAAGGGGGCCAGCA
CCGGTAGCCTCATGCGGTTA
CCCGTAGCGCCCGCCCACCA
CGTACCCGCATGGACCCCTA
AGGGCATCACACAGGTATCC
ATATGACGGGTTATGCGGGC
AGGGCAGCAGATGCGGGTCC
CCAACCATACACCCGAATGA
CGCTGCCCCCATCACCCCCA
CCACAGTGCACTTCCACACC
ACATCAAGTACAACCCTTAT
CCACCCGCATAATACCACTA
GCACAAAAACCCGCATGACA
GGGCATGCCCGTATTTGGGC
ATGCTGGTGCCATACAGGCC
GTAGCTTGCGTACCGCCCAC
GACCCGCACCACTATTTGCC
TAACAGCGAAGGGATGCAGG
TGAGGGTACGCGGGTACCTC
CCCACTGGAACACATGTGGG
CCCGCATTACGTATGGGGAA
CACAACGTACGGGTACGAGA
CACCCGCATCAACGCCTGCA
TACCCCCCATACCCGCATAT
CCAACCTGGCATACCAGGAG
TGCGGGTATGATATGCCTTT
AAAGGCCCTGTATATGCGGG
GATGATACGTAGCTACCACC
TGGTACATGCCACTCGTGAT
AGGCAATGTATGCGGGCATG
TTTCGTTGATATGCGGGCAG
GATACCAGCATGTTGCTGCA
CCACCCTCATACCCGCATAC
TGCAGGGTTAGCCATGTACA
TATGTACATGCGGGTCAGTT
AATAAGGGCTCTATAGGGCC
GGTCCACCCGTAACAATGGG
CCCCTACCCCCATCCCGCAT
CGCAGCAGGCCCGCATGGAA
TCACTACCTCTAGCCCCTGT
ATGCTAGCTAACCCACATGA
CGGACCCACATGTACGGGCA
TGGTGACGGGTACCCATTCA
CACCCTTAGGGCCCGCCTCA
CAGTCAAGTTGTGATACCTC
TATAAGGGCGCAACCCGCAT
TGCATACGGGGTTCACTACA
ACGACCCGTATCCACCATCA
CGCTTACCCGTATTTGCATA
AAAAACTCCCATACCCGTAT
AGGACCCGCATGGACCGTCA
CCTACCCGCGTAACTCCCCC
ATGGCAACCCGTATGACCAT
AACCCTCATCCCGCATTAAT
GGTGCGGGCATACCCTTATA
CCTATACCCGCATTGCACTC
TTCTGGAAGCCACGGGTAAA
AGTACCCGCATGCTGTTATA
ACCCGTATGTAACATCCTTG
CGGCTACCCGCAAGGACCCA
ACCCGCATATTAATTGACAA
CCATGCGCGGTACCCCTTTT
CCACGGGGCCCGTATCACTT
GGTCACGTGTGGGTGGAAAA
CCCTCACCCGCACCATAATT
AGAAGGTCATGCGGGGGGAG
GAGAGACTAAGAAATTATAC
AACACCCGCATATATATAAG
GGTATAAATATGAAAACGTG
CGGTATGGTCATCGTGCGGG
ATTATGCGGGTCTAATAGCC
CCCCCATCATCCCCGCACGA
TGCCGGGGTAGTGGTGGTAG
GAAAAATGGGGGATATGGGG
TGCGGGTACCGGCATACCAC
CGACATACGGGTGTACGGGC
CTGGTACGGGTACCATTATG
CACCCGCAATAGAATGTAAA
CCCTAACCCGCATGCGGTAT
TCACCCGTATTGCCCGCATG
CCCGCAAATAACCCCCATAA
AGGCTACCGTGCTGCCCGCA
AACCCGCATGCGGGTACCGA
AGACTAGGGGTGGAACATTG
TGCCCGCATTGCCACCAGGC
GGTACCCTTCGGTACCCGCA
GGCCGAACGCCCGCTTTAAA
AGTCAAACCCGCATAGCAAA
GATGCGGGTACCATGGGGTC
TGCGGGCTATGTGGGGTAGC
AGACCTGCCCGCATGACGGA
AACAACCCCTACCCGCATAC
ACTGCCGGTACGGCCCCTAG
CAATATTTCCCCTGCAAGAA
GATAATGCCCGTATGCTAGG
GTTGTATTGCTATCCTGTTA
GGGTAAGACGGCTGTACGGG
AATTGCCCGCATACCCGCAC
GCCCGCATGAACCCGCATGC
TGGCATATGCGGGTGCAGGT
TAGTGGGGTACACTAAAAGG
CGCCCGCATCTACCCACATA
ATGCGGGCCATACAGGGCAA
TCCAGCACATGCCCCGCATC
TTAGCCCGGGTGTACCAAGG
ATTAACGCATAAGACCAACA
CATGCGGGTACGGGGTAGTG
ACCAGGTACAATGGGGGAAA
AGGCAATACGGGTGAAATGC
CCTACCCCAGGTTTGATCGA
CAAGATATGCGGGGTAGTCT
TTTCCCGCTAAAAGGTACCC
ACCCACCTCCCGTATGGTGA
CACCAGTGCGGGCGGTATCC
CGCGGGTAGTGCGGGGCAAC
CGGGTATACCCGCAGTACCC
AATACCCTCCGTCACCAAAT
CGTCCGACCACACCCTGCTC
GTTAGACGGGTGCCCGTATG
ATAAGATGCCAGTATTGGGG
AATGACCACCCGTAAAAGGG
AAACCCACACGGCCCGTACA
AAAGGTAGTTAATGTAGGGG
CAAACCAGGTATACGGATCT
TGCTGGCATTTACCCGCATG
GAAATACATGCAAGTCAGCA
AGATGTGTGCCGTACGTGCA
AACCGCGAGACCCGTATAAG
CAACAACCACTTACCCGCAT
TAATGCGGGTTATGGTGGGT
TTTGTAGTCACGGGTAAGGG
AGGCGGGCACCCGCATGCGG
AATGCGGGTCATGGGGGCTA
CGAACATGTCTACAACTACT
TAGGGGCACAATGCGGGTAC
AAGGGCACCCCGCATTACAA
CAGTTGCATGTGAGCGCTGG
TGCGGGCGCCGCCCGTAGAA
TGCGGGCACCACCCACATTA
GAAATGCGGGTAGGGTAACG
CCCAATGCGGGATCTGGTAA
GGCAGGGGTACCCTGTGAGT
TCAAGCACCCGTACGTACCC
CCAGCCCACATGCCCGTATA
TTGCCCACAGCACCCGCATC
TGCGGGATATGAGGGAACTA
CAACCCCTATACCGTGTAAC
TTCAGGCTATACGGGTTATA
TATGAGGGTATCGGGGATTG
ATACAGGTAACCACTGTCCC
ACTACCCGCATCTACCTACA
CAGGTAATACCCGCATGAAA
CGAGCCCGTATAACCCGCAT
AAAGGCCAGTAACCGAGCAT
CGGGCCCACCGGTATACGGG
CCCTGCGCACCCGCCCGCAT
AGTGCGGGCATGCAGGTGTA
ACCCGCATACCACATGCGGG
TATAGGGGCAAGGGGCCGTA
TAAAGGTAGTGCGGGCATAA
GCCCGTATACCATCACCCAA
TGATACGGGCAGCAATATAT
CGGACGACCCTTTGTGCTGG
CCCCGTGTGACCACTATAAC
ACCAGATGCGGGTACCCGCT
GCCCGCACGGTGCCGCCATA
TGCGGGCCCGTATGCCCTGT
CATCATACGTGCTATAAAGC
TTACCCGTATGGATTATTAA
GGAATAGTAGGTATATGGGT
GTGCCACCATGTGCGCAAAA
AGGCTGACCTATACTGCCCA
GAACCGTGCTACCCTCATAA
AAGTGTTGTACCCGTATTTG
CAGCGCATCGACCCGTAGCT
TGCCAGCATAACCGCTCACT
AGGCCCCGTACACCCATATA
ATACGCGTTGCCACCTGCAT
CTGCCCGCATACCCGCATAA
TAGTAGGAGGGATTATAAGG
CAGCAACTAATACACACATG
TGGTGCTGGTACCACCATAT
AAGCCCACCATACCCCTCTA
AACTGATAGCGGGTGATTAA
GGGTGATGCTCGATTACAGA
TAGGGGTAACACATGGAATC
CTCCGCTCGCCCGCATCTGA
ACTTTGGTGTGCGGGTAGAA
GGCGGTGCAGGTAGATTCCA
GATGCCCCCATGCCCGCTCA
TATGCAGGTAAATGAAGGTT
ATATGTGGGCTACCAGCATA
ATTCATACTGGTACCTACGA
AAAGACACTACCCACATGCT
CGCCCGTACCCACGGCCGCC
CCATCACCCGCAACCCGCAA
TACTCCAGACCCCTGTTCCG
ACCCCTAATACCCGGACTAC
TAAAACCCGTATCCCGCCGG
TGCGGGTAGTATGCGGGACA
ACTACGGGTACCCTGATAAT
TAATCCTTATTACCCACATC
AATTCCTACCTGCATGTCAC
GCCACTACCCGCCCCACCAG
GCGTGCGGGTGATTGATTGC
CCATGTTACACGTGTCTGGT
CGTACCATGACGCCCGCATG
ATGCGGGTATATGGGCTGAG
GACACCCCCACACCCCCATC
CCCGTATGTAACCCGCACTT
AACTAAGTACGTCTTTTAAA
GAATACCCTCATCCTCGTCA
TATCTAAGGGTAATCATAAT
TGATACACCACGCCCACATC
ACCTTCCCGTACCATGCACC
ACCCGCATGCTGGTGACATC
CGGTAAGATGAGGGCCATGT
GGGCCCGTATACCACATAAC
TACAGGCCCGCGTTAATGGC
TTATACGTGCTAAATGCGGG
TGGAGGTGTTACAGGAAGTA
ATACCCGTAGATGATATGTC
ACCCTCATTGCCCTCAGGGA
GTACCCGCACCAGCACCCTG
AACTGCAATAATACTGGTAC
AAATACAGGTAGTACTTAGT
GTGGTTGTGTAGCTCTGCTG
AGACGGGCACGGGTGAATAG
TTAGTACAAGCATGCGGGTA
TCACTCCACACTTAATGCGT
GGATCATGGCACCCGCATTA
CCCTCATAACAACCCAGAGC
GGGTATGCGGGTATCGCACC
CACCCTATACCCGCATTTCA
GACAAAAAGTGATACACCTA
CAAGGAAGGGAGTTAGGGGT
TGGACTCCCGCATGATAAGA
TGAAGGCCGAGACCCGCATC
CCGGCGCCCGTATTACAATA
TGCGCCCATACCGCCCGCAC
TGGATAATCATGTGATGCTC
ACCATGCGCGTAGCCCGTAT
CGGGCGCGGGTGGTATTATT
TTCATGTGGGTAGTAACAAT
CCCACCCGATGCGGGTATAA
GTACCCGTACTGCCCCGCAT
AGCAGCCCGCATACCAACCT
ACCCCCACCGTCAACCCGCA
CTGCACGGACCCCCATGCAT
TGAAGATGCGGGCTGTACAA
GCGCCGCGACTGCCTACTAC
TGTAACCCGTATGCCCCGCA
AGGCCCGCCTAGTGCAGGCT
GTTACCGCCCGCATGAATTA
ACCCAGCATGCCCGCACTCA
ACCCGCATGGTACCCGCATG
CGCCCCTCTGCCACCCCCAA
TGCGGGCACCACCCATACAG
GCTTCATGAGGGTATGCGGG
AATGGTGCGGGCGTGGACGT
GAAATATGAAATGCGGGTAT
TGGAAACGTAAAGCTTATCA
ACACTGAAATACCCCTATCA
TTACAGGCGAACCCGCATAT
CAATCCCCGTATTAGTTTAG
CTAGTGCGGGTGATGAGGGA
AGTAGTGCATACCCGCATCC
AGTAAGGGAACCTGTAGTAG
GCATGCGGGCACGTCCGGGC
GGGCACCTGGACGTGCGGGT
CGGACCCGCATTTATATGCG
TACCCTCGTACCCGCATGTA
CAATGGTACCCCAAACCGCA
CCCGCGTCACATACACATGG
ACTACTGGTGGGGGTAAGCA
ATGGGATGCGGGCATTACAA
TGTACCATTTGCCACCCGCA
TGGGGGTCCCGAACCACCAC
CCTGGAAAGGGAGAAGTGCT
AGGGCACTTACCAGCATGGT
TTATACAGGGTACAACAGGC
CATACCCGTATCACACCCGC
GCGGTAACCTCTACATGGGT
TCACCCGTACGATTACCAAT
TAAAACCCGCATGATTCCAG
CCCCACGCCCCCCAATGTCT
TACGGGGGTGCCTGCAATAT
TAACACGGGTCAAGGAAGTA
TACCCCGCATATGGTGTTCC
GGTACCCGTAGCACCCTGAT
CGTTTCATGACTTAATACTT
AAAGTTAAAGGCTAGTCACT
AAAACCCGAATAAGAACTCA
AACAGGTACCCGCATCACCG
AACCCGTACTACCCTTTTAC
ACATACCTGGATCTACCCCC
CAAATTATACGGGTGGTAAG
AGATACGAGTACCCGCATGA
AAGGTAGGGGCATGCGGGGG
GAGTCACCCGCTTTGTACCC
CCGGTAAACCCCCGCACCAT
TGCGGGTAGCTGGGCACCCA
CGTCATACGGGCTGAGGGGA
AGACCCGCATAAGAATAGAA
TGCATAATGCGGGTATGGTA
CCCGCATGCCATTATACCCT
CCCGCATCACCCGCATTCAT
AAAGGTGATGGGGGTACATA
GATACCGGCACCATAACCCA
ACCCTTATGACCTCTAGGTT
GAGAGCTCACAACCCCTGCC
CCAGTTGTACCCCAATTACA
AAATATGAGGGAACTTTAAC
CCATAGGGGCTACCTGCACA
TGCGCCATATGAGGGTCTAA
GGGTGCACCATGTACCCCTA
ATGTGGGTACGACCCATAAT
AAATGGTACGGGCCCCACTG
CCCCGTATATCACGCATTCC
TTATGCAGGTACTCCTGGTA
TACGGGCATGGTGATTGATA
TAATCCCAGCCACCCGCATA
TTAGATGCCCGCATCTGCTA
ATGCGGGTAACACTGGCATG
TAAAAGCATGGCGGCACTAT
GGGAAATGTCCGGGTGTCAA
CGGCCAACTTACCAGCAAGG
CAGCCCGCATGTACCCGTAT
CGGGCATTGAGTGCAACTAC
GGCCACGCCCGCATCACCAT
CCGTGTTGGTGAGGGCAATA
CACCATTGTCCGCACCCCCA
GCTAAAGGGATACGGGCATT
CCAACCAAGTGTGCGGGTAC
TGATGGGGGATATGCGGTTA
CCCTGTACCACCTACATGCA
AAAGCGGATGCCCGCACATC
GTGAGGGCCCTTGGATTATA
CCCGCAGATGTTGTTTCAAA
AACCGCCAGTATGACAAAAT
TGCGGGCACCAACTGGAACC
TAAACCTCTGCTCCCCATCA
CAACCCGCATGAGGCTATCT
CCGGCTGCTGGGACCCGCAA
ACCCACACCCACCCGCATCT
GCAACCTGCATGTCACGGAC
GGAACCCAAATGCCAGCTCT
TATGACAATCATACCCCGGC
TGCGGGTTGATGGGGGCCAG
TGGTACCCGCATCCGCCCTC
CCCGCCTCTCCCTTTACTTC
CCCCGCATGAACCCGCACTA
TGGTTGTACGGGTGGTGCAC
TTCATACGGGTAGCGAATGG
CCTCCCCTATCCCCCAGTCA
AATACCCGTATCGTATGGGA
GGACATGCGGGTCCAATGAG
TACGAACCCGCATATATACC
GAAGGGCGTGCGGGTAACGA
CACACCCGCATTACCCAGGC
AGCCATGCGACTTACCACCA
AGTGCGGGCACCCGCGTGCG
TGCGGGATGCGAGCCCGCAT
CCAGCATACCCGTATTTCTG
CGACGTATGCCCGCATGGGG
AGTGACAGCGGGTGATAAAA
GGTGAAGATGCGGGTGCCAT
CTACTCCCACATACCCGCAT
GGCACGTTGATGCGGGTATG
TACCGCCCCTATGCGATGAC
GACCCACCTATACCCGTGCG
CCAAATATCACCCGCATATG
GGGCCCCGTATAGTAGGGGT
CATACCCGCATAGAAAGTTA
AAATGTAACATATTATGGGG
GTGGATACCCATAGTGGTTA
TATCCCCATACACCACTATC
AACAACCCGCATTATGCAGA
TTATGCATCATGGTATGATA
GCAACGGAGCATCAGGGGCG
GGAGACCCGTATATTTTGCA
AGGCCTTTACCCGCATGCCC
CGCGGGCCCGCATGCGTAAT
CAACCCGCAGAACCCTTATG
GGGCATACGGGCAGCAGTGC
TACCCCTGCTACCCGCATCA
ATCAGCCACGCACCCGTATG
TGGGCGGGGTAACCAGCCTA
GGGATACGGGGGTGCAAGTT
AGCATGTACGGGTAATAAAT
TCCACAACCCCTATCCCGTT
TGCGGGTAGACTAACATAAC
AAAACCGATACGGGTGGTTA
CCGTACCCGCATGATGACCA
ATTATGCGGGTGTTGGGAAT
CTTTTACATGCGGGTAGACT
GTATCGTGCGGGTACGGGAT
TATGACCCCCAGTAGCAGGC
TGAATGCGGGGATCGTAATC
AGGTATCCCGCATGCTTTTG
ATAATAGGGGCACCCGCATG
CACGACGCGTTTGATTGCCA
CCACAATACGGGTACTGTAT
CCACCATGCCCGTATTTAAG
AGTCCCCTATGTCACCCGCA
CAGGGAACAAACCCGGATAG
TTCACCCCGAGCACCCGCAT
GGACACCCGCACTACCAAGT
ACCCGCATGCCCGCGACCAT
CCCGCAAGCCCGCATGCAGC
GCCACATGATGCGGGGTAAT
CGACCCCACACCCGCATAGA
CACTTGGGTAATACGGGCGG
CGCCCGCTTACCCGCCCACA
CCCGCAGCAACAAATACCAA
TGCGGGTCGACTACCCGTAT
CCCCGTACTACCACTAAAGC
TGCAATGCGGGTATAGTTAG
TCAACTGGCGTATATGGGCG
CTGAATGTGGGCACCCGCAT
TGCCCGCATTACATGGGAAA
TAGAGCATAGAGGATACAAC
ACCCAGTACCCGCACGAGTT
CTTGCCATGATTTCTCCGCT
ACGTACATGCGGGTACCCTG
CCTGCACGGGACTACCCACA
GGGTGCTGGTACGATACTGG
GGTAACAAACGGTGCCCCAC
AAAACCCCCACTGCCCATAT
AGACTTTGGTGCGGGTGGCA
GGGCTCAAACAGGGTCTATG
GGTGTTGTTGAACCCGCATC
CAAATGCGGGTTCATGGTTC
CATACCCGCACGACCTACCA
AATGCGGGTCCCACATGGGA
TGCTGGCATAAGGGAGGTGC
ACATGCGGGTGCCCGCATCA
AGAGATAAAGGAAATGAGGG
GCTGACCCGCATGCCCGGCA
GAATACCCGTAACAGGGGGA
CAAAGGAACCAGGGCCATCA
TCCCAGGCGGGACCCGCATA
GGTACTACGGGCGCAGTCTG
ATGCCCCCACTCACCCGCAA
CCTGCACGGGCCCCCCACGA
AGAGGGTTCGATGGTCACAA
ATTTGTGTGCGTGCGGGTAC
AATACCCCTACAACCCGCAT
GACCCGCATAGCCCCCACTC
TCTACCCTCATGGCAATGAC
ATATTGCCACTACCCGTATC
TACGCCACTAATATTACGGG
TTCGAATGGCGGTGCGGGCA
AATACCCGCATTTGCCGGCC
TATGCGGGTAGCTGACCTGT
CCTCCCTTCACACCGCCATC
CGCGGGGAATGCAGGTAGTA
CTACCCCTATGCTACCACCA
GTGGTAGAATGTTGGGGGTA
CCCGCATGATATTGTTATTG
GAAGCCCGCATAGGTAATAT
CCCAACCCGCATTGCCCGGA
AGAGACGCAGAGGGTACCTG
GAGTACGGGTACGTATGGTG
TGACACACGTACCGGTATCA
ATATCTAGGGGCAGGGGGAT
CCCGCATGCTGCCTTGCAGG
AAGCATGCGGGTTGTAAGGG
CGTACCCGTATTAACTTGGA
GTTATGGACCCGTATTCTAC
ATGCGGGTACCAGTGGTGAT
TTGTAGTATAGAAATACGGG
GGTACCTGAATACCACCAAA
TCATGCCCTGATGCGGGCTT
CTACCCGCATGCCCTAATGA
TCAGGGACTTAGGGCGATCG
CTATTGCTAGAGATGACAGT
ATGCGTGTTGTAACGCAAAT
TTTACCTGGCTACCAGAAGC
ATAGGGGCATATGGGGTAGC
CACGCACCCGTATACCACAC
TGCGGGTAGCACGGGTCCTT
GAAACCCCCAATACCCGTAA
ACCACCCGCATACCACCAAG
GTTAACCTGCTGCATGCAGA
TTAAGGGTACCAAGTTGTAT
AGGTACCTTGCAGGATATAA
TAATGCCCCTAGCGCCCTGG
TAGGGGTACCCGCATATTTA
CAGTAGGATGCGGGGATGGC
AAGTAGACATGGGGGAGACA
AGGTCCCTGCTATGCGGGTC
CACTACCCGCATACCCGCAT
AGGAACCCTTATTCGCCACA
ATATGCGGGTACGATTAGGG
CGCCAAACCCGCACCCACCG
CCCGCGTCCAGTGATGCTTG
CGCCCCCATGCACCCACGCC
CCCGCACGCCCTCACCAACT
TTACAATGTGCCCGTACTTG
ATTAACTAGGATGCCCGCAT
ACACCGGCTCGAAACATAAT
TAATACGGGTACCTGTGGGG
ATAATGGTGCGGGTAGAAGA
AATACGGGGTAAGGGGCGGA
ACCCGTAGTGCGGGCTGACG
TAAGGGTAAGCCCGCAAAAT
AGCGCCCGCATCAGCCATAT
GCAACTATGCGGGTACACGT
GTTGCCAGCATGTGGTTACA
GTTAGCTGGACATACCTGCA
CCAACCATCACCCACATTAT
CCACCCATCACCCCCACGTA
GCATGAGGGTATCATATGGG
TGCGGGTGACACACCCGCAT
CACGCGCTGATACCCGCATT
GACACGGTACCCGTTTATAC
GGCCTACCCCCAACCAACAC
ATAGTAAATAGGCGCAAGGG
CTACAGGTACGCACCACCAC
TGAGTCCCGCATAGTTGGGT
CCACAACCCGTATGATGTAA
ATTACGTACCCTACAACCAC
AACCGCCCGCATAACCCTTA
AACCCGCATTAGCCCGCATC
CGCCCCCCGCACCCACATAC
AGCCCACACATACCCGCACA
CAACACCCTTTCACCCGCAT
TACGGGTACCACCACATTTC
AGCCGGGGCATACGTGCACA
GCCACCACCAGCCCGCACAT
CAGTATAAATGCGGGCGTCA
ATGGATATGCGGGTATGATA
ACCGCCCATTAGACCCACAG
TTAAGAGGGTAAGGGGGCAC
ATCTAGCGTGCCCGCATACC
GTGCTCCAGTACCGGTACGC
TGGCCCGCATGATTGAAAAT
CCAGGGAAAACCCGTATTGA
TACCCGTATGATACCCCCAC
AGATGCGGGTAATATGGGCC
TGTGGGTGTTGCGGGTACCC
ACCAACCCCTATGACCACCA
TGGGATATTAACAGTAGTTG
TTCGGGCGTTACTGTAGCCC
CCTCATGCGGGTTCTGATGG
TGCTAACTAACCCGCAGGAT
CCACTACCCGCATGTCCAGC
AATCATACCCGCATGACACG
TGGTGATTTTAACTACCAAG
ACAGTAGGGGCCCCTACCAG
CCCCCACCGACCCTCACGGT
ACCAGCATACCCTCATGCCA
CATCATCATAGGGCGATTGA
GACCCGTATATAGACCTCTT
AGGGTACCCACATGTCGAGC
CATACTGTCACCCGCATAAC
AGGCGCGTACCGTGGGTACC
AAATGGCGTAACATGGGGGC
TATGTGGGCATTCTGGGCAT
CCTACCGGGGTACCCGTATC
GAACAACCCGCATTAATACC
CTATAATGTATGCGGGTAGC
GACGGGTTACACCTTGAGGG
ATACCCGCACCACCCACACG
ATGTGCGGGCTATAAGGGGG
GGGTAGTAGATGCCCGTATG
TATAGGGGTATCGGTCTTTG
TGTGGGTGGTAGGGGTGCCT
ACCTCGCGTACTGGGTTGGA
GGTACCCACGATACCCGCAT
ATAACGGTATAGTGGGACAG
AACATCCCGCAGGTATCCAC
ATGGTCATTCAAAAAACGAC
GACCCATGTATCCTGCATGG
TTAACACCCGCATGCATGAC
CACACTACGGGGTACCTGGA
CCGCACTATGCGGGTACTAC
CTAATAACCCTCATCTGCAA
CGTACCCGCAACCACATACC
CCCGCCCCCATGAACGCACG
ATGAATATAATGGGGGTACC
TCGTGCGGGTGTACAGGGTG
GGCCACTTGCGGGCACACAA
GTACCCGCACCCAGTAAAAG
TGGTAAGGGATGACCCGGAT
TGAGGGTACCCGCATGATAA
AAAAACTAGCATACCATGAT
CATTATGGTTAGCCTGAACA
TCCGGCTTTAACGGGCAGAT
ACCCGCATATGCACTGTACC
AGGGCGTACGGGCCCCCGTA
GTGCCACCCCTATCTTACCA
ATCATGGGGGTACCAGTAAT
GGGGTATGTAACCCCTACCC
TATGGGCGGTAAAAAAACAA
CACACATACTGGTGAGGGTA
ATACCCCGACGACCCGTACA
CTACGACTTGCACGCCCATA
CCTCTGGTACCCGCATCTAG
GGACGGGAGGTACCAGGTTA
CTAGAACATACGGGCACATA
GGGTAGGGGTACCAATAGTA
CTGACTAGATGCGGGTATGG
GGTCCATATGTGCCCCTATT
CGAGGGACGTACCCGCATAC
GGGTACCATGAGGTCTTGTC
TGTGCAGATGCGGGACAGAA
GATGCGGGTACATAATATAT
TGCGGGTAGCCCGTATGGTC
CACAGACAGGGTACCCGTAC
TACTTCCATTATCCCGGTTC
CTCACCCGCAAACCCGCATG
ATGCGGGGGCCATTTAATGG
TCCTCATATTAAGCTGTACG
GTTGTGCGGGTTTCGTAACG
GGCACGCCCCACTGTGCGGC
TACGGGTACCCGCATGACAA
CCACCCTCATTACCCGCACG
CAGGTCATGCGGGTACAGGG
ATCCGCCACATCACCCGCAT
ATTAAGCCCGCATGCGCTAT
AAAACACCCATATGGGTAGG
TTATGGTAAATGCGGGCTCA
TACGGGCACAGAGAAGGGTA
TACAGGGACATATGACGTAT
TGGCCCACAAATGCCTGCAC
CCAGCAGTACCGCCGTAGCC
GCGGATACTGGTAGAAGGCA
CCCATACCCGCATGCCCGTA
CCCGCATACCTACACAGCTA
CATACGGGACGTGGTGGTAG
TGTATGCGGGTAGCTACCCG
GTACCCCACATCCCCGCACA
CCACCTCCATCATCCCCTAT
CCCCCACGACGCACCACGAA
TAAGTTGTACGGGCATAAAC
TCTATTTGGGTACGAAACAG
GGGTAAGGCACGTTAACTAA
ATACAGGTGCCCGCATTCCA
GGTGCCCGCATCAACACACG
TGCAGGCGCCCGCATGCAGG
TTGCAAACACCCGTATCACT
GCGGGCCAGGTACGGGTATA
TACGGGCGGAAGGGTAATTG
CACCCGCATAGACCCGCATA
CAGTCTCCACCCTGTCTACC
TACGGGCACCCATACGAAAA
CGCACGCCCGCATTTAGCTC
CGAACCCGCATCAATTCTGA
TTACTTATGAAAAATACGGG
CACACCCGCATGGCAGCATA
CTGTATGATACGGGCACCAA
AGACCTGCATGCGGGCACCT
GTATGCGGGTGCTGGTTTAA
AGACCCGCATTAACACCCGC
CACCCACATGCACCCCTATG
AGCGCATAGTGCACCCGCAT
CCACGGCCCGCATAAAAAGG
CCCGTGGGTTATACAGGTAC
TACCCGCATGCCAGTATAGA
ATACGGGCGTACCAGCATGG
TTAGCCCGCATCCAGCAAAA
AAAGGTAAACCGATCGTACT
ACGGGAGGTGAACTAGTATC
TACGGGTGGAACCCGCACCC
ATGCCCCCATACAGCTTGTC
CTGTACACCATGATCCTGTC
CACACCCGCATTTCACTGCA
TGAAGAACGGATAATTAGGC
ACAACCCGCATGCACCCACA
ATCCAGACCCGCATGAACAA
AACCCCGCATATGCCTGCAC
ACCCGCATCCCGCATTAACG
TACGGGTAATTACAGGGGTG
CGCCCGCATACCCCTAACAA
AGCATACCCGCATGAGAGAA
CCCACACCACATATCCCGCT
AACGAATACAGGCTCAGGGA
TCCACCCGCTCCTGCACACA
ATGGTAAGGGTAATGCGGGA
GCACCCGCATGAAGGGGCCA
AATGCGGGTATGGGGGACAA
CCCTTACTCAGGGTTGTCAC
GCGCCCATCATTAATGCCCG
GGGGATACGGGTCATAGGGG
GCCCAGCTACCACCATCCAG
CTGACCCGCATCACCATGAC
CCGGAATAACCTACACGCGC
CCGTCATGCGCTAGCCCGCA
CACAGCCCACACCATTACCC
GGGCGCCAGCATGTGCGACA
TGATCATTACGTGCCTGCAT
CGGTAATGAGGGCCATGACC
GAAAACTATGGTTACCTGTA
AGCCACTACCCACACCACCC
GATGGTACCCGCATGCCAGG
TGTACCTGCAACCCCCATGA
ATGCGGGTATGCGGGCATGA
GTACCCGCATAAAAGGATAG
GCATGCTTGAAAAAGATACA
CCAGCATGTGGGGTTCGGGT
CCGCATACCCGTCCCCTATA
GCCTACCCACCTATCTGCTC
ACACCCGCATAAGTGCTATA
TGGGTTACCCCCATTGCGTA
GGCCCGCATCTTTACATAGC
CCAGCACTACCCGCATGCAT
AGGACCCCCGTTAACCCAGC
CACGATACCCGCATCACGAT
GATACCCGTATATCCTAATT
GGCATGGGGGCAGCCCGCAT
GCCGCCACTGTGGCCCCGGT
ATGGGGCACCACCATTATGC
CATGCGGGTGGTTATGGTCA
GGGTGACCCGTATGTCTAAA
CCCACATAGGGCCAGCATCC
TTGGCACCATTTGTGTACGA
TGCGGGTATATGGTATATTT
ATGATGCGGGTCCATTCTAC
GGCGGGTAAACCCGCATGAC
CCCCCATGCCCCTACCACCC
TTGGATTAAAGGTATATATC
ACTTTAACCCTCGATGCGGG
GGTTATAACGGTTATAAGCA
ACATTACCCGCATCCTACCA
TTGTGAGGGTATGCGGGCAC
AAAACCTGCGTATACCAGCA
TGATACCCGGTTACCCACAT
CCCGCATGCACATCGCGGGA
TGCGGATCTAAGGGGCCCTC
CAGTAGTCCACTAAGGTGTA
CCCAGCACCCGCATCAGCCT
CACACACCATCTTAATGCAA
GGCATTGTGGTAGGGGGGAG
GATATGCGGGCGGTGACTGG
CAATATCACACGACCAACAT
AAACTTTCCGTACCATACCC
ATACCCGCATTACCCCACCA
AAGGTGCCACCATTGGACTG
AAGTGTGAACCACCCCTATG
ACCAGCACTAGAACCCCACT
TGCCGCCGTATACCGTGAAT
ATACCCACTGTAATAGGGGG
CCCACTGCTGCCGCTCGGTA
ATAGTCCGGCACGCACATCA
AGGCCACCACCCGCATTTTA
GTGATCAAACCCGCATCTAT
AGGTACGGGTACCCGCATGT
GAGTACATGGGGGATCCTAA
CCCTGTCAACCCTTATGTAT
ATGACGCGGTACCCGTATAA
TGGTAGCCATGCCCGCACGT
GATGATGCGGGTACCCATTC
ATGCGCGTGATAGCCTGCAT
AGGCGGTATGGGGGTGACAA
GGACGCCCCCATCTGACTTC
GGTAGTGCAGGCTCTAACCC
GCCCGTAGACTCCCGCATAC
TTGACTAGAAGGCCCTATAA
ATGCGGGTGATGGAGGCGAT
TACGACTGGCCCGGATATAG
AAGAAACACATCCCCCTCAC
CGTTATAAGGGTGCCATGGA
TGTAGGGGTTACCCGCATGG
AACCCCTATGATGTGCGGGG
GGTAATAGGGGGCCATTAAG
GGGGGACCCGCACGCGTGGA
AAGCCCACATAACCCGCATA
TAGACCCACATCGCCCCCAT
TGGGCCCTGGCTGCCTGCAT
GGCAGACCCTATGCACTGGC
ACATAAGGGTATGCGGGTAT
CCAACGACTACATACGGGTA
ATGGTACTGGTAACCACCTT
CCAACCCGCACAATCCTACC
TGGGACAGATACTAGTAGGC
CAGCCCACCACGCCCGCCAT
CAACCAGCACTATCCCCCAT
GCGTACCAGCATTATCCTGG
ATGCGGGTACGTAACAATAC
TATGGGGTACTAAGGGGTTG
ACACAACAATATCCCGAAGG
CCCGCCCTGATGCATGCATT
AATGTAACCCGCATCAATAA
GACTGGTGCGGGTATGCAGG
AGGGTATTATTTACTAAAAC
CTATACGGGCACCACCAGGC
CCACCCGTAGTACCCACCCC
ACCTGTTGACCATCCCGCAT
TGATAGGGCTGCCCGTAGAG
AACCCGCATATCGCCTATGA
TAAGGGGCGAAGGGTATACC
ATCTATGCGGGTGCCATGTA
TGCGGGCCCACATGCTACCA
ACCCACCTGCAAAAGCGCGC
CATGCATGGTAGTGGAATTG
TTTTTGTGTACTGGCTTGGT
GGCCATATAGCCCACATATA
CTCATCTCTGTTTGCCCGTA
TTACGACGTTGAACTGCGCG
GCCACCATCCCGTATTACTG
TACTGCAGTGTCGGCAGCCC
ACAACCCCTGTACCCATCGC
AATATAGCGGATGCCCGCAT
GCACACCCGCATGACATCAC
TGGGTGTACGGGTAAGTACA
TATGCGGGCAACCAGGGGCC
TAGAAGGTGATACCGGCATC
GGGATGGGGGACCCGCATAT
CCCCCTGCAGGCCCCTATAC
TTCGACCACGTTATGGATGT
ATAGTAATACCACCATGCTC
TAGGGTATCATGTGGGGTAA
CCCGCGGCCCGCACCCACTC
CAAACCCGCATCACCCATTA
ACCCACTACCCGCATTGCCG
AACCTTCATATCTTTTACCC
ATGCGGGTTTTTAGATTATA
CAAACCCGCATGACCCGCAT
TACGGGTAGTGGGTATGGTC
CCGAGCTAGTGCCGTGTAAA
TTAACCCGGGCGATATGCAC
TACGGGGCTGTGTGGGTATC
TAGGGGTACTGATATTTACA
GGGTACCCGTACCTGCCTAG
GATGCGGGTACCACCAGCAA
AAGCCCGCACCCCCCAGACA
CAGTGCCCGCATAGGGACAC
CCCTCCTTTACCTGCATCCC
AACCCGGAGTGCTGGTATTA
ATAACGCATTACCCTCACGA
AACACCCTCACCCCCCTGTC
GGTGCGGGCTGCCGCCACCA
AAGCTCGCTGGATATGAGGG
TAGGGGTTCGTGGAATTGAG
TGCCCGCATTACAAGGGGTA
CAGGCCCGCATCGTGATATA
TTACAACCTGGTGGCATCTG
ACCCACACATTCCACACTAC
TGCGGGCCGCCGCCAGCCTT
ACCCGACATCCTGGGGAGCT
CGATAATTGCAGGTACACTA
TTATTTACAACAACCTCCAT
CATCTGATGTGCGGGGAAGA
TCCGCAGTACGGGTGCCGGT
ACCCTTCTAGGTAGTATTGA
ACCCGCACCCCCCATATACA
GTCCGCACCCACTACCCATA
ATAAGGGTTGGTAATGCGGG
ACCCCCGCATAGCCACCTGG
GGGCCCGCATACGGGCCCCA
CGGGCACCCGGATGGCGTCT
TGTAGGGATGCGGGTACCCG
CCCCCCATAACCCCGCCCAT
AGCCCCATTCCCGCGTGATA
TGCATTTTGGTGGCCCTCAT
TCTAATGCGGGAGGGTGTAG
AACCCGTATATACCCTCACC
TATCATGCGGGTAAAAAGGT
GACCGGGATACCCAGATAAA
CCCAGCATTTACCCGCATGA
AGAGGACTCTCACCACCCGG
ATGGCATTGAAGCTGTTTGC
CAATACTGGTTGCCGGCATA
TACGGGGTACTAAGTAAGTC
TAAGGGTACCCGCATGCCCG
GCTCGACGCGGGCGATGGTA
GTGCGGGTATACTAAGGGCG
CAAGCACGGTACCAGCACCC
CTGGTGACAATGTGCGGGTA
ACGTGCAGGTGCCAGCATCG
TAGGGGGCGGTACCCGCATC
CCCTGTACCGGTATACGCTC
CTTGTACGGGCATGCGGGTA
CTTATTACCCCTCTCATGCC
TGCGGGTTCTTATGCTGGCT
CTGTCCCACATCTCCCCCTT
TAGGGTAGCGGGGATGGTAG
TACGGGTACCTGTATGGGAC
AGTGGTGGTGCGGGTACCAC
TGCGGGAACCCGCTTGGATG
GATAGTTACATACCTGGTAC
GACGCTCAATACGCTGGTAT
TGGAAACGGGTAGCCCGGTT
TGCCCGCATAATACCCGGAT
GGGCCCGTACTATCTATACG
GGTACGGGCATACGGGTAGA
ATGCGGGCAGACCCGCATAA
CACCACCCGCATTACCCATA
ATGACCCGTACACCCTGCGA
CCCGCATCACCCTTACTACT
TGATGGGGTATGCGGGTCAA
AATTACGAATTCATATGGGA
CACCAGCATGCTACCACTAT
CCCAAACCTACCCGCATGCA
AAGCCACCCACTGCCTATAC
CCACCACACCGCCCCCATCA
CCCCGCATGCCAAACCATCT
GGTTCTGCATTACGGGCGCT
GTGCGGGTACCACCATATCC
AGTACGGGCTGAGATGTGGG
TATCTAAGGGTAACAGGGTA
TACCCTAACCACCCCCACCT
GAACACGGCCCATGCCCGCA
CCCGGATCACGTTCATGGTC
TCCGGGCATTTAACCCGCAT
CGCAGGTGCATGGTCGTGTT
ATAGCGGGTAACCCGAATAG
CTAACCCTCATCCTGCCCTT
CCCGTAAGTTCCCGCAAGGC
TACGTGTGTTCCCCCATCAC
CACGGATACCCGCAGCATTA
CCAGCTTGGGAGCCCCTATA
ATGCAATAAGGGCACCCGCA
CCCCTACCCGCATACCGGGA
GGCCCGCACACACCCCTATC
CTGGTGGTGCGGGTAGGGGG
GCTACCAGCTACCCGCATGA
GTACGCAGGTACCCGCATCA
CGTACCCGCCCTACCCGCAT
CAAGTTACCCGCATGCGTAA
ATGCGGGTGTGGCAGTGGAC
ACTTTGTAATCCCTGCCCAC
TACCCTGTGCTGACCCGTAT
TGTTGGTCACAGGACCGCAT
GGCAAAGGGGGTACCGGCAT
TTGACCTGCGTTGCCCGCAT
CCCAGAAACGCACTGCCATG
TTGACGGGTACCGCCTCCAT
ATCCCTTCCGCCATAAGGTG
ACTCACCCGCATCACCCTTC
CGTGGTACCCGCATATAGAA
CACCACCACCATTACCCCCA
CCGACCATCCTCCACCCGTG
ATACCATCCATCACCCTCAC
TGCGGGTCAATACCCGCAGC
AATGCGGGTGGATAAGGGTG
TACAGGCTTGAACTATGGTG
CTACCGCGTACCCGTATCCA
TGCCCTGTATGCGGGCCGTG
ATAACAACTATTCGAATGAG
GTGTGCATTTAATACGGGCC
TCCACCCGCATTTTCCACTA
TTCACCGCATGGCCCGCAGT
CCCGCACTCTCCACACCTAG
AATGACTGCCCGCATAACCC
CGCCCCGCATGCAGGATAAA
ACAGACCCGCACTACCTATG
TAGGGATGAAATGTACGGGT
CCCACATTCCGCTCCCATGA
ACCCTCATATCCCGCATGAG
AAGCTGCCAGCATCACACAC
TGCCCGTATATACCCGCCCC
GGTACCCGCAGACCGCCACG
AGCGTACCCGCATCTGACCC
GGGCAGGGGGGTTGACAGGT
ATACCCGCATTGCCCTTATA
ACGCCCGTGTCCGCCCTGGT
CCATACCAGCATGATTCTCA
AACCGGCATGACACCCGCAC
ACGGGTATGCGGGGATGCTT
CCCGCACGATGGGCCCGCAT
TACGGGTATGCATACGGGAT
TAAAATGATGGTGCGGGTAC
TCTACCCGCATCTCTCTACA
AGAGCATATGCGGGTCCGAT
GTATATACGGGTACGAGGGA
TGCCAGGTCCCACACTATAC
CACCCCTGCCACCACTATTA
TAAATAGGGTATCACTGCTC
GCAACAACCCGCAGTACCCG
GGCCCGCACGGATGTACAGA
ACCCACACCACCCACATCTA
CCACCACCCGCATCTTCCCT
AATATACCCGCATAAAAAGT
CCCGCATATCACCCACACTA
ACAATTCGGGCATGACCCAC
ATCCCAACACTACCCCCAAT
CCCCCGCCCTCCCTGCAGTT
ATTCGACCCCCACCCACCCC
TACCACCCACACGACCCACA
CTCGACGCGGGGGGCTGATT
GGGTATTAGGGAAGAACTCT
TGGTATAACACTACCAGCCA
CTCCACCCACACAATTTGAG
TACCCGGATTACCCTTACCA
TACACTAATACCCGCACACC
CCCTAGACGGGCTACCCGTA
ATGCCCCCCCGCATGAACTC
GGGATAAGCGTATAACCCTA
CAAGATGCGGGTACCTGGTA
GGCAGGCTGTACAAGGTCTA
CCATCATGCGGGCACCATAG
TGGGCCTTTGTGTGTGGTGA
ATGCGGGTTCCATCACTTTT
TGCGGGCATGCGGGCGTAAG
GGCAAGGTACGGGATACGGG
CACCCGCATGTTACCCGGAT
GGGTGGTGAGGGTAGTACCA
ACCTACCCGCACCACCCAGA
CCACCCCCAGAGTACCAGCC
GACGGACACCCGTATAAGCG
GGCGGGCGGGCACCGGCATT
TTACCCGCACGCCGGCAATA
CAGTGGAATGCGGGCGGCCA
CCAGTACCCGTATCGGTACA
CCCGCAGCCCCCCTCAGGTA
CCTGCCCGCATGGTTCATAT
TTAAGGGTACGATGTAGGGT
TCCGGCAGATCAGCCCGTGG
TTTCGACCCTCATGGCGGGC
GGCGATGATGGTACCGGTAG
TGCGGGACGGTAGCATTTCA
TTGTGGTACCCGTACCAATA
TCCCGGCATTACCCGCAGTT
TCGGGGGTGCGGGTAAATAT
AGCACTGCCCGCATGACTTA
TTCTGCCTTTGGTACGGGTA
CAGTGGAACTGAATGGGCGA
TGCGGGTAACAAATATGGGA
TACCCGCATTCTACCGGCAT
CCCACATCCCGCATCTCTCA
ATATACCCGCATAACCATCA
GGGCACCCTTATCCAGCATC
TTGAGACTACGGGCCCGTAT
TAATATGAGGGGACTACGGG
CCCGCATCTCCACTAAAAAT
GGGAACTATATGGTTCGTAC
GGTTCCTGCCAGTATTCGGG
GCATGCGGGTAGCCCATACG
CATGCCGGGCCACCCGCACC
ATTATATCAGGGCAGTTTAT
TCAGGGCTCCATATGGGTTG
GAAATTTCGGGTACCAGGTG
CACACAATAGCCCGCACTAA
GATACGGGGTACAATGATAC
GATATGCTGCATTAGGGCAG
TAAAGTAATATGCGGTCCTT
TAACAGTGGGGGTCCATGTC
TGAATAACAACCCACACCAT
CGGCACCCGCATGCCCACCA
CCACATTACCACCCGCATGG
CAAAACTACACCGCCATATA
GATACCCGCACGACCCGTAT
TGCGGGGCATACCCGCATCA
GCAACGTGCTGGTACCCCCA
GGGCAAAAACCACCCGCATA
CATCTCACCCCCATCCCGCA
ATTTAATAACCCGTATCATC
CCCCCATACCTGCATAGGAG
AAGTGCCCGTATCATGGCAC
GGGCCACCATGTGTAACGAC
TACACGCATGGGGGTTGTAA
GCTGCCCGCCTTATACCACC
GCGTAAAACCCTCATATGCT
AGACATGCGGGTGCCGGGAG
GGCAACCCTCATCCCCGCAT
TAATGACGGGTAGCATGACA
GACGAACTGGCGGCAAGAAT
GTACGGGCGCATCACCATGA
AATACCCGCATGGTTGCTAA
AAATGGGGGTGCCCGTAGGA
CTGATGCTGCAATAAACACC
GTAATGCGGGTTATGCGGGC
TGCCCGCATGCTCACCACAA
TGGCCCCCACATGCCACTAC
CTGGGGATGCTGGTATTTTA
TTCAGCCCGCATCCTGCTAC
CCCCCACATGCCCGTACGTG
CCGCACAACGGGTTCAAATA
CTCTCCCCTATCTCGCCCCG
ATACCCGTGTCACCTTATAA
GGGTACCCGCATTCAATGTT
ATGAGGGTATGGGGTGGTAA
GGTCTAGTACAAAAGCATTC
TAAGGGTGGATGCAGGGAGC
GATACTGGTACCCGCACCCC
AGCAGGGTGTTTACGGGCAT
TAATCAACCCGCATGGCCCC
CGTATAAACGGGTACTATTA
GGGCAATAGGGGTTCCGTCA
AACGCGGCTGCATAAAGGTT
GACCAGCGGTTGATGAAAAG
AACAGGTAGATGCGGGTACC
AGGGCTTCGTGCGGGCTCAC
TAGAAATGCCCGTATTGTGT
ATATATCAATAGGGGTAGAC
GGAAGGGGCCAAGCCGGGTG
GGGTGCCTGCATCTGACCCA
TATGGGCCCTTATTATTGGC
AAGGGATACTGGTCCGCATT
AACCCTCCCACCCGCATGTA
TGCTGGCGGGCATATGGGTA
ATGCGGGTGATGAGGGGGGA
CTTACCCGCATCTGAACCCG
GATACGGGGCCATAGGGGTG
AATCCGACCCGCATTATCTA
CCACCACTGCCCGTATAGAT
TGATCCGGATAGGGGTAATG
TGCAGGTCCCTGTACCCGCA
CTGCCACACTACCCCGAATA
TGGGGTTCATAGGGGTCCCT
CCCGCATACAACCCCTATCA
AACTAAGGGATTATATGGGA
CTAATACGGGCAGTAGCCCC
CCCGTATACCTCTCCCATCC
ATGCCTGCCCGCATGACCCT
GGGCTAACCTGCACTAGCAT
AATGCGGGCGGTTACTCAGT
AAATAGGGGTAACCGGGGGT
TGAGGGCGATAAGGGTGACA
GGGACCTGGTAGGCGGTAAC
AAACGCATTGAGGGTGTGAA
CCAACCCATACCCACATAAA
ATGAGGGTGCGGGTTAAATC
TGGACACCATGCCCGTATGA
CCATGAGGGTTTTGGGGGCA
CACCCGCATGCACCCTGTCT
AAAGCCCACATACCCCCACC
AATAGCTCACCCGCAGACGA
TACGGGCACCCGCATGGCGG
TACCAGGATTATAAGGGTGG
CCCGCATGGTGGCGCCCTAC
GGGCGTGGTATACCCGCATG
CGCCGCCTCTGCATATGGGA
AACATGCCCGCTTTTCCGTG
ATACCATAATGTGCCCGCAC
ACAAAGGAGCCATATTAGGG
GTAGAAAGATGGGGTTCAAA
CCATATGAAAGGAAATTTGA
AAATTGATGCGGGCATGGTA
GGGTAACTTGGGCACCCGCA
CCCACATACCCGCACCCCCT
AGCAATTCACTCTGCCCGTT
TACCGGGCAAGCGTCCGCCC
TCACACAGTATTACCGCACC
AGACACCCACATATCAAACG
AGGCCCGCATGCCCATATAT
CTGCCCACATGCGGGCATTG
CCCGCGTAAATCGTGAAAAT
CCCGCACCCGCACATCAACA
ATGGTGCGGGCAGTTGATAA
TCTTTTAGATCCGTACATGT
CCCACACACCCGCAGGAGCC
CCGCATCACCCGTATGGGCG
AAGCCCTCACGGGCTGTGCC
AGACGATGTTGAGCCGGTGG
CGTGGTTAACCCGCATACCC
GGCCGAATAAGGGTACCTGT
AATCGATGCGGGCATAATTC
CCTACATGATGGCTTAATAA
ATACATGCGGGTAGTACGCG
ACTAACCCACATGCCCCCAT
ACCACCCGTATGATACATTG
CGACCCGCATAACCATCTAG
TACGGGTGCTAGGGGGAGAG
ATGGGGGATACGGGCTCATA
ATAATGCGGGTGTTTTCGAA
GAGGTAGGTACGAGCCCTCA
GACGCCCGCATTACAGATAA
AGGGTGGTATACGGGTACTA
GCACTATGTACCCGCATCAT
TTCACCGGTATACCCGCATC
CTGGAACGGGTAGCGGGTAA
GTATAGAAATTATACCAGCA
ATACACCTGATTGACCTACA
ACATACGGGCGGACTTAGGG
GCTGCCATGCGGGTAGTACG
TATAAGATACTGATATGTTT
AAGGAAAAATGCAGGTAAAA
AGCAGGACCCGCATAAACCC
CACCCCCCTATGCCAGCACT
TGTACCAATATACACAAAAT
ACACCCTGCTACCCACATGG
GGCTACCCTCCTGGGGGGTG
CCAATAGGGGTTGATCCTTT
GCATACCCGCATATGATAAA
CCGCAGCAGGCAAGGGCGCC
ACGCGGTCATCCAGGCAAAA
GGCCATGGGGCAGTAGCAAA
GAACCCCCACGACCCCTATG
ACCGACATAAGTTCTTAGCC
TGCGGGGTAACCAGGGTGGA
AACCACCCTATGATACCGGT
GCTACCCGCACATACCCGCA
GATACCCGCATGCCCGCAGA
AGATACAGGAAGGTAATGAT
GGTTGAACAGACCCGCACTA
GGGCAATGAATTGCCCGCAT
ACCAGCACATCCCGCATTAT
CCCGCATGAAGGGTACCTCT
CGTTACCCGCATCTCAAATC
GGGTGCGGGTTGTGGTGCAA
AGAACGATGAGGGCAAAGGG
TACACAAGCACAGCATACGT
ATAGGGGTACATACGGGTGC
ATACCCGCACCACCATAAAT
AAATGGGAAAGACCAGCATA
TACATCCTGCAGCACCTTTG
ACGCTATTCCCTCACCCCGA
TAAACGGCTGCCCGCATCTC
CACCCATATGCTACCAGGTC
GTAGGGGTTTGGGGGCTCCA
AAACCCGCATTACAAACTCA
TTAACATACCGGCATGGCAC
GTGGACGGTAGGGGTGTGAG
AACTTACGGGTAAATGCACA
CGGTACTCCCGTATTATATA
TAATGATATGACCCGCATAA
GTGAAACCTACATTAATGCA
TCCCCTATCACCCGTATCAT
TTGTGCAGGCAATGTTGGCA
AAAAGTTAAGTATTTATAAT
ATGACACGGGCACCAGTGGA
GTGGTGCCCGCGCCCCCACA
TAACCATGCGGGACGATTTA
GTATGGTAACCAACATTACA
GGGTTAAGAGCAGCTTAGAG
ATGGGTAACCCATACGTGCT
ACAGTGGTATGCGGGTGGTC
CCAACCCGCATAACTCCACC
TGCTGGGACAAGGGGGTAAG
ACAATAATGTTGCCCGTACC
TGAGGGTGCTGGTAGCATAA
GTCGCATATGCGGGTGGTCA
GACGGTACCCGCATTAAAAA
TGTAACCCCTAGACTCCCTC
GGTGGCCCGCATATACTACC
TGAGCTTGCGGGTACGATAT
ACCACTCATACCCGCATGGT
CTATGCGGGAATAAAACATT
GCATCCTGGCCCCCATACCC
TAGGGGCCATGAGGGAATGG
GTTACCCGTACTAGGGTCAC
GGGGACACCCGCATAACAAA
AATTGGGGCGTTATGCGGGC
GGCGGGTTAAGCTGTACATA
TGACCCGCACGCATCTACAC
ACCCGCACTGATACCCTTAG
TCCCGCATTAGGAATGCGGG
ACGAGTACCAGCACCCGCAT
TGTTGAAACAATACCCGGAT
GTGTAACCTCCATGGAGTAT
TTCCACCACCAGCCCGTATC
TATGTGGTCGTGGACGTACC
GGGGGTTGCCAGCAACAATA
ACGCAATGCGGGTAGCAATA
TGCGGGATTTTGTGCGGGAG
CACGGGTGCCACTGTATGTG
AGATACGGGTACCCCGCATA
GGAGATGGTGGGGTAGCCCT
CCCGCAGGGTCACCCGCATA
TACCAGCGTGGTACAATTAG
AGGCCCGCATCCCTGTTCCC
TAATCGGTACTTATAGCTCA
GTGCGGGTGCTGCTTAAACC
AGCGCTGAAATGCGGGCAGG
TGCGGGGAGTGAAATGCAGG
CACAAAGATTGTTTCACCAA
GTACCAGTATATACCACCTT
GAAACACCCGCATGTAGTTA
GAATGGCGGTTACCTGGGTC
CCCAAACCGCTCACTGCCCT
TTACACCCGCATGTAGTTAA
CCCGCATTCATCCCGTGCCT
TAGGGGCGGCCAACACTGGT
TACATAGGGGACTAAAGGGT
ACCAGCATGGATATGATAAA
ACCCCCGCACCAGACCAGTA
TGCAAACCCGCACCCCTTTC
ATGCGGGTACCCGCATTACT
ACCCCACCCGCATAGTGACG
GAATCGAATGTGATTGCGGG
TGCTGGTAGTACCTAGATCC
ATACCCGCATACTACGACCC
TACGGGTAAATGACCCGTAG
ACAACCCCTATGACTCGTCT
TTGTTGCAGTCGGCCCGCCT
TACCTGTACCTGCAGCGTGA
TGCGGGTCCAGGGGGGTATT
TGTTGCGGGTGGTGCGGGTT
ACCCTCATCTTGCCCGCATC
CCAGGTCGCCACATGCAGAA
CATACAGAGCAAACGTGTAC
ACCACGGGGACCCGCAGTCT
TGGTAAGGGGAACCCCTACC
AAAAAGCCCCGCAAGCACCC
TGCAGGCTGCTAGATGGATG
TGATACTGGTACCCGCATAT
GTAGGGGGCGTCATGGCCAT
TACAGTTCCCATGACATACA
ACCACTATCTAACCCGCATC
TGCTGGTACTTAACCCGTAT
ATACGGGCACCATGTAAAAC
ATACGGATCGACACCCGCAT
CGAGGGACGATGTATCTTAT
TGCAGTCCATCACCCTTACA
GTGCCCGGATCGGCGGAACC
TACGGGTAATTAGGGGCGGG
AAAGCGGGTACCCGTATCGA
TACAGGTTATGACCCCTATC
GGGTATGGGGGGTGTAGGGG
TACAACAGCACCCGTACCTA
AGCACTATGCGGGTTACCCC
GCATGCGGGGACATACGGGC
CCCGCATACTAGATGATACA
GGTGGGGGTAGGGATGCAGG
ATTGTAAGGGTACGAGCAAG
TTAATATACCCAGTGATCCT
CCCGCACCCTCATAGTGGCA
GACCACCTACCCGCATCTTT
TGATAGTGTAGGGGATATTT
GGGTACCGCCCGCATCACCA
GGGACCCACATATGGTTCAT
AGACGGGTATGTGGGCTTAG
TACCCGCATCCCACTAATCA
ATCGCATAGACCCTCACCAT
ACACGACCCGCATATGCTTC
ATGCGGGTACCGGCACACCT
TGCGGGTACCGGTGCTGAAC
CCATGCGGGTATCTAGGTGA
AAACCATGCTGGTAACCATC
GTACCCGCATTTCCCTCAGA
GAGTATGCGGACAATATACG
TGCGGGAATATGCGGGCTCG
TACTGCCCTGGTACCACCAT
TAACCATAATAATCCGGGTC
TGGCAAAAACTGGCTGTCAC
CCGGCATGAAGGGAATAGAA
AGGACACCGTGCGATAGCTT
TAGGGGAGGCGGGGAATGCG
CCCGCACAACCCCGCACAAC
GGGCACGGGTTTAATGAATT
GTACGTAGGGGCTAAGCGTC
TAGCACCCACGCCACCCGCA
ATACAACTTGACGTTGATGG
CGCCGCCCTGCTATCCCTCA
GGGGTAAAGCGGTACACTGA
TAGCCCGTACCAGCTCGATC
AAGATAAACCCTGCATGAGA
AGGCATGCGGGTGCTGGCGG
TTTGTGATAAGGGTGGCGGG
CCCGCATAGCCCCCATACCA
CGGGTAATGCCTATAGGGCT
AAAAAGGGATGCGGGTATCG
TGATGCGGGTGGTACACAGG
GGTACGGGTAGCCCGTATGC
CGTTGCGGGTATAATGGGGA
GATTCCCGCATCACCCGCAT
TACTGGTGCATTGGGGGTCT
TATACCGCCTACTACATCAA
CAACGTAGCCCGCTGCACCA
CCCGCATGGCGTATAAACGT
GTAAGCCGGGACCGTCAGTT
GGGTGGTAGGGGTATGCCGT
AGGCCCGCTTCCTAGGAACA
CGACCCGCATTGTATATGCT
TGCGGGTAGCAATGCGGGTC
ATACCCGCATGTGCAGGTAT
ATGCGGGTCCCCGGATATGT
CGCCACCCGCAGCACGCTCC
TAAAAGAAGACCCGCACAAT
ATTGATGCGGGTACCGCGGG
CCATCGCGTGCATCTGCGGA
ACATGAGGGCATACCGGTAC
CCACCATGCGGGTATCGTAG
CGCGCCCCGCTAGCCCGCAT
TGCAGGGTACGGGCCGTCAC
AATGAATGCGGGTATAATGG
GTACCACCATGCACCCGCAC
GGCATGCTAGCGCCTACTGA
CGTACACCCGCATACCCTAA
ACACACCCTTACACTCATAC
TATTATGTGAGCATGCGGGA
GGCACCAGCACAGAGTTCAC
AAACCAGGTTACGGGTAGTA
CGCACGGGGGCAAGAGATGA
AATGCGGGTACCGGGCGTAC
TACCCGTATATACTGATTGT
AAGATACGGGTACCTGGTTC
CCCACTGTCCAGCACAACAG
TGAGGGTACCCACATCTGGC
CATGCCCCTATACCTGCACA
CCCGCCCTCACCTTCACCTA
ACCAATGCGGGTGCCCGCAT
CGGGCCTTTGGGGCCCGCAT
ACCCGCACGGCCCACGCTAT
CAAGCCCGCATACACCCTAG
TGATGTACTAAGGGCACCAT
GCGCCATTACGATACGGGCA
CTAACCATAACCCGCAGTGC
CATGACCATTACGCGTGCGG
TATTGGCGTGCGGGCGACGC
CCCACGGGTACCCTCATCAT
AGCAGTGCTACCGGCATAGA
ACAAGGGGAGATACTGGGAT
CCGACCCGTATACTAACTAG
ACAACCCGCATTGCCCTCCA
CAACCCGTATCGAGGTACCT
AGATGATACGGGTTAGATTG
CTATCAAGTTGTAACCGGTA
GCCGTAGGCCCAACGGGACA
TGCGGGCTCTACGGGTACCG
ACCCGCACTCCCGTATATGT
GGGGACCCGTATGAGGGTCT
TACCTGCCCGCATGCTTCAA
ATAAGAGGGTGGGGGTAGTC
CAGATGGTGCCGATAGATGA
TACAATACGGGTACCGGGAT
AAATGCTCATGTATCGTACC
TGAGGGATACCCGCATATAG
GATAACCCCCATAACCAACC
GGACCCGCATGACCCCCATA
TGGGGGATGAGGGTAGATGA
GCTAACATGAGGGTACTGTA
GCGCCCGCATAAGGGTGCAA
GGGGAGAACATGATACGGGA
ATAGGGGTGGTGTGGTTAAT
GCCCGGTGCGGGATATTCTG
TATAAGGGTATGCGGGCATC
ACCCCCATCCCGCATAGCAA
GGTGGGTACCCCCACGGCCA
TACGGGTGTTGTGCGGGTAC
GGCACCCGCATACCACCATC
TAGGGGTACCTCCATAGGGG
TACCCGCATGGTTCCTCCAC
ACGTATGCGGGCCTGGTAGA
GGGGGCAACCGACGCCCTCG
GGCAGCGTAATAAGGGTAGA
CGGGGCTGCGGGTACATAAT
ACGACTACCACCCGCATGCA
TTCGAACATTTACAAAAGAA
TGCCCGCATCCCCCATCTCC
TGTACATTACCCGCACGTTC
GGATATTATGGGGTATGGCT
AATCCGTACTAGTATGGTGG
AAGCAGAAAGGAAGCCCGTA
CATGGGCCGGTACCCGCAAC
GCTGCCCGGATGCACGTGGC
TGCCCGGCGGTAGACGGGTA
ATAGCCGTGGCTATTGCCAC
ACACCAGTACCCCTCCACAT
ATTCTGACTACCCACACAAG
GTAGGGGCTATACGGGTTAC
CGCCTGCGAGTGCGGGGGAC
CTAACACGTTATGCGGGTGC
TGCGGGTACTAGGGGATACT
CATGGGGGCATAAGGGCGTG
GAATAGGGGTAACGGTTGAT
CCTGCGGTGCACTGGCTTCT
TTTAGCGTGGTATGATGATG
CCCCCGCTGATTCTGCACCT
GGGAATACCCGTATAACCAA
AGGCACCCCCATCTGCCAGT
CGGCCCGCACCACCTCCTCT
TACAATTGTGCGGGTACCCG
CTCCCCGTAACGCCCCGCAT
GAACTACCCCCATCACCCGT
AGGTATGAGGGTATGACTAT
TACGAGGATACCCGCATCGC
CGGCCCGCATATCAGGACGG
TACCCGCATATGGCATCACC
CATGCGGGTATTAGCTGACC
ACATGGACCCGCATGGTGCC
ACCCGCATGGCCCGCATACC
ACCCGAATTACGCGCGGGTA
CAGTACCCGCACCTAGCTAC
ATAGCCCTGTACCCTGGCAT
GTACCCGCACCCACCTGCCA
CAAACCCCTTTCGCCCCCAC
CAAAAAAACCCGTATGATTA
ATACCCTTATGCTGCCCGCA
CCCGCATCACGGGGCCCACA
CCGTACTGCTGGCAATCAAG
TGTGCACGGGTAGTAATGTA
CCATCCCGCGTAGGAACGGG
TGCGGGTTAATGGGGTATTG
ATGGGGGACCCGCATGATCT
TAGTGCCCGTAACCTCACAA
CCCCCTTAAACCCCCATATG
GGTGCCCGAACCTACTGCGC
AATGAGGGTACCAGTTTACG
GGATACACTACCATGTGGGA
GCTACCCGCAGAGGTGAAGT
ACTAGTATTTACACTCTACA
AGGGAAGGGGGTACCTTAAC
GCATGGCTGTAGATGGGGGT
TCCAGTGAGGATACTGGGAA
ACGAGATGCGGGTAAAGGGT
TAAATGGTGGTACGGGTGGG
TGCGGGTACCCGTATCATGA
AGCCCTCATTACCACAATGA
GAGGCCCGTAATACCCCAAT
GGCATGCGGGTCACGTGATA
ACACGACACCCGCATTTCCG
TGAACCCGCATCACCCCTAT
ACCCGTAGCCACCCAGCATA
TATAGTAGTGCCCCTACTGT
AATCCGTCCGCCCACATGAA
CCGCTGTACGGGCCCAGCAC
CCCGTACAGACCCGCATCAC
TGACCATCATGTTTTTGGCG
ATAATGCAGGCCTTGCGGGT
ACCGCGTTCGCACTAGCAAC
TAATGCGGGTACATGCCGGG
CCCGCTTGCCTTGCATTTTA
CAATGCCCGCATGCGGCAGA
ACAAAGACCCGTATCTACCA
TACCCAGTAAAGAATGCGGG
GCATGCGGGTAGGGGTACTG
ACACCCCCATGTCCCCGCAC
CCACCAGCATTTCCAGCACT
GGTAGATACGGGAACATCAA
TGCAGGTGCATCCGGGCTGT
CCGATACGGGCTACCAGGGG
TCCCCCACCCGCACCTGTAG
CCCGCCACGCGATATGGCTC
CGCCACCCTCATGCCCCTAG
ATAGGGGGTGCGGGTAGCTG
GAACCCGCACCACCCGCATT
ACCACCGCGACAGCCAGCAC
GGACCCGCATGATGTGATCA
TGCGGGTGCGGGCACCGCCG
GCCCGCACCTTACACCTGGC
AATTAATACGGGTAGGGGTA
TGCGGGTAGAAAAGGGTACA
CATACGGGTATGCCAGCAAA
TACGGGAGCCAGCGCCCTGA
TGGTACCTGCACTGCGGGCG
TAATACGGGTTAGGGGTAGC
CCACCCACCGCCCGCATGTT
TCGTAAGGGTACCCGTATTA
CGGTAGCCAGTATGTGCGGG
CCAATACGGGGAGATACGGG
ATTCATCCCTGCATATGCTA
AGGACCCGCATAAGACCTAG
AATACCCGCACACACTTGAA
GGGCAAAATGCGGGCAATGA
GGAATGACATGTGCGGGCTT
GTAATGAGGGTGCGTGTGGA
TGTCAAGGTAGCCCGCATAC
GCCACACTATGCGGGCTGCA
CCTAATGGGGGTAGCCGTGT
TTAAGAGGTAGTCGTAAAAA
AGGAATACGGGTAATTAAAG
AATAGTGGTACCCACACTCA
CCCTTGACCCGCACACGCTT
GGGGTACTAGGACCTGTACT
AGCCGCCGGCACCCGCATCA
GATACCCGCATGCATCTGGA
CCCATATGGGCCCCCTTTAC
GACCCCCAATGGCGGTCAAG
AACAGCCCACAGAACCCGCA
GTAAGGGTAATATGGAACTC
ACGCCCACGTTACCCGGATT
AGCGCAGGTAGGGGGTGGAT
AATGCGGGCGATGGGTACCA
TTTATACGGGTAATACCACC
ACCCGCATGCGGGTATGAAA
AGCCCGCATACCCCTATGTT
CGCCCGCATGGTACCCGCAT
AGGCCCGCATACCGGCATGA
GATGACCCCTATGTTCCTAA
AGCACCCGCATTACCCTGAC
TGCCCGCATCCACAACCAAC
TGCGGGTCATACGGGTAGTG
AGTATCCTGGTACCCGGATG
TGTTACCGGAATAGGACAGG
CGCACTGCTACTCGTGAATA
CACCCGCATACTACCCGCAT
TGCGGGTACCCTGTTTACAA
GACCAGGTTCCATACCCGCA
CCCATACAGGGTCGGTTTGG
ACCCCCACATGATGCGGGTC
TACCCGCATCACCCACACAT
AATCAGGGTATAAGGGCCTC
CCCGAGCGGGCGGCCCGCAG
GAACACCCGTAACGCCCCTC
TTTGCCCGCATGGCATACGC
TATACGGGTACCCCCATGCA
AATTCACCCCCATGTGCCCG
AGGGTAAACAGGCCCGCATA
ATCCATCCGCTCTGTGCGGG
TATGACCATACGTCCCGCAC
CCACCCTACCGCCCGCATCA
CTTGCGCACCACCCCCACGC
AACCCGCATGTTAAATGCAT
ATCACCCGAGCTGGTGCGTA
CCCGCACCCACACTCGCATT
CGAATACGGGTGGTGGGGGT
CAAGTTTAAATAGTAGTACA
AACACATGTACCCTCATTAC
CGCAGATGCGGGTGTTATTG
AACAACCCCACCATTAATCA
ACGTCCCGCACGACCGGTAT
AGGAAAACCGGGACCGATCT
ACCCGCATATAGTTGTGATC
CGTATGACCCGTATCAGTGG
AAATTTATGCGGTGAATGTT
GCAGTATAACCTTGAGGTAA
TTAAAACCCCCCGAAAACAA
GGTATGCGGTCACATCATGA
AAATACGGGTATGCTGTACG
GGGACTGTTATGGACAATTA
CTAGCCCGTATCCCTTACGA
CAACCCCCACACTTACCGCT
ATACCGCTATGAGGGCGCGA
GCCCATACTACCCGCATAAC
AGACCCGCATGCTCCTGCCA
GGTGCACGGGTTAAGGGAAA
TGATGATGCGGGTAACTTGG
TGCGGGGGATACTGGGTTGT
TGCGGGTACCCGTGTACCCT
TACGGGTTCCCACCCACAGG
ATAGTGGATACGGGCATTAC
TGCTGGTGTGTGGGGGCAAA
CCTGCATCGCCGTGTGATAC
AGGAATGATGCGGGCGATTA
ACCAATCCCGCATACACTGT
GAATGGTATGCTCCATGTTA
TGCGGGTACCGGCATCGAGC
CCCAGGTCTTCAATCAACGT
ATGCGGGTGGAATGGTGGTG
TACAATGAGGGCAATTTTGT
CTATTACAGGTCCCCACCCT
TAAGAGAAAAATCGATGGGG
AGCCACCACCAGCCCGCATC
AGCGACCCGCATTTATGAGA
ATGAGGGTATCAGGGCTACC
TTGGGAACCCCCTACGTACA
CTGTGCGGGTACTATAGGGG
ACGTTGGTACACTCTGCAAG
TGAGAGGGCGTCTGGACGCC
CCACGCATGCGGGTAGGCCA
TGTACCGTAATGCGGGGGGC
TGATGCCGCCCAACCTGCAA
GCCCGTATTAGCCTGCTACC
CCCGCATGCCTCCTGTATTA
GGGTACCATGGTTGTAGACA
GACCCGCACGGTTATCCATT
CCGGCAGCACCCCGTACCGA
GGGCAATCCCGGGGTTGCGC
GATTCTGGATGCCCGCATAA
CAAAGTGCCCGCATAGAAAG
TAGCACAACGCTGTCAGCAC
GGCCCTCATTACCAACATAG
TGTACCAGCACCCCCATGAC
GGTTGCGCAACCCCCCCGCA
CCCGCACCCACAACTACCCG
AGCAAACCCGCATCGCCCGA
GGACCCGGGTGTAAGTACCT
GACGATACGGGTCGTGAGGG
TGGATCCCCTTGTAATGTAT
TGCGGGCGTATAGGGGACAC
TGCGGGCCCCCGTACAACAC
CGGGGCCAAATGTTAACCCT
ACCGCACCCGCCCACCCTCA
CGGGCCCCCATCATTAACTT
AGAAACGCCGGGCGGTGAGG
TGCCCGGTAGACCCGCACCG
ATAGTAGAGGCCCGCATGCC
TAGTAGCATATGGGGGTGGT
ACTGTGCTACGTGGTTATGT
ACATACCAGCATGAGAATAC
GAAAAGGTACCCGCACGTTT
ACCCGCATTTCTGCGGCGGA
CCCGTATACCCCTTAACTCT
GCAGGCGAGGGTGCCCGCAT
TGTACTAACCTTGACCCGCA
CCCTACCCGCATAATGGTGC
TTCCCGCATGCCTTTATTGG
GGAATTGTAGAAACCTTGTG
CCCACAACCCTCATTAATAA
CACCCCCATTACACCGCTCA
GAGTGAGGAGTACTAGGGTA
GACCCCCCGCGTACTGGTAA
GTGCGGGTATGCGGGTATTA
ACCCCTATGGTGCCCACAGA
CCCCTATTACCGTCATGTAC
CCAGACCCGCATTACCCACA
TGGCTGGAGCTACCCGTATG
TGCAGGTACGGGTTCTAAGA
TAAGCCGAGTACCCGCCTCT
AGGAACTACCCACATCCCCA
GCGGGAAGCCCGCATATGAA
TGTTGGTAACTTGCGGGTGG
ATACCCGCAGGTAAGCTGAC
AAGATTAAAGGGCACCGCCC
CAGCATAAACCCGTACTCCG
AAATGGACACCCGTATCTTT
TGACAAGCTGGTATCCTGCA
AAGGATCTGATGCGGGTACC
CCCGCATCGCCCCTACAGTA
CAGGTCCCTTATTATAAGGG
CTCCCCCATATACCCACATA
CCCGCACTGCCCGTATCATA
CGGGCTCCATGATTATACCC
ACACGCCCGTTACCCCTCGT
TAAAGGGGTAGTACCCTGTA
GGGTCACGCTTGCGGGTATC
CCACTATGCTCCTACCGCAC
GTGGTGGCAGGTACTGAACT
TTACCCGCATGAATCATAAC
GCTTAGTATGCGGGTGCGGG
TCTGTCAGGGTTACCCGCAT
CTAGTACCCGCATCCGCAGT
TGCGGGTACCAACCAGGCCA
GCGAACCCGCATGCAGCCCG
CGGTTAGAACTACCCACATG
AGCGGTTGCCCGCATCAGTA
CTGCCCCCACCATCCACTAA
GAGAACCCGCATTATTACAA
AATCCACCCGCATCTACCCC
CGGGCATTCCCGCTACCAAC
ATGCATGCGGGTTTACAAAG
CGCAGATACGGGTACCGGCA
GTGCCACCATGACACCAGCA
CCTCCAGCACGCCATCCCCA
CCCGCATGGTACCAGCATGG
CAGTACCCATATGCACGATC
TGCCCGCATCAGTCATATGA
TTGCGGGAATGTGGGTAGAC
GATGCGGGCATGATGGGTAC
GGGTACTGGGTACCGTCATC
ACCCGCATACCCGCAGACGC
AGGTGGGGCTACGTGGGTAA
ACAAAACCGCTACCCGCATT
GTACAAGACTCCACCGTGTG
ACTCCAGGTACCCACAAACC
CTACAGGGGTTCGCTGGTAA
CAGTCACACATAAACTACCT
GAATCCCCAGCTAGGTTCCA
GAGCCCCCTTGCATTCATAA
TAGTACGGGTACCCTCATTG
ATACGGGTTACGCATGCCCG
ACCCTCCTGCCCACACCACG
ATGCGGGCCCGGCCTAGGCG
GGACACCCTCATTGTACACC
TACCCGCAGTGCGCCACTAC
AAGTTGAACCCACAACCACA
CTGGTAGGCGTAGCTAGGCG
GTGCAATGTATGAGGGTGCT
CATGGGGGTACTTCCCTGAG
TGTAAACCCACGTAAGGGGT
ATGCCCGCATAACCCGCATG
ATGATCCCGTATGAACGCCT
ACCCACATACCCGCACGCTA
GACGGTGGGGGCGACTCCTG
ACATGCGGGCTGAAACATAC
CTCCAGTTGGTGGGGTCATC
AACAAGCCTGAAAACCAGTA
GCGGGGTAGAACCATGCGCC
ACTGCCATCCCGCCCCCAGG
CTACGCCCGCATTGTAATGT
GGCCCACGCCAACCTGCATC
CCATCGGGGTACCCGCAGTT
CTGCAGTACAAGGGGGCAAA
AACCAGTACTCTCTTGAATC
TGCGGGCCCGCTCATATATA
CCCGCATACTACCCGCATGA
GGCCCGCATATGAAGGTCAA
AGTAATGCGGGTGATGGGGG
CCATACGGGCTATACGGGTA
GCACGTCATATACGGGTACG
AGCATGTGGGTTGTGGGGGT
CCCCTATGACCCCCATACCC
ATACGTAGACGTCACCCGCA
GGGCAACGTAGTACAGTACG
GGCATGCGGGTACCTGGTTA
GATGCCGGGTGGCCCGCCCA
GGATGCGGGTGCCATGGGGT
TAATATAAGGGTACTCCCAA
GCCAGGTGATACGGGTACCC
GTATGCGGGTGTCCCGCCTC
ATACATATGGGTGTAAGGGT
TGCGGGTGACCAAGTATGCA
CATGATCAGGTACCCGCAAG
CCTACCCGCATTACCCGCAT
AGGGCTATACCCGCAGTTCA
ATGCCCGCATCACTTTCCAT
ATACATGCGGGTCATTTGTA
GTAGGTAGAAGTGATGCGGG
CAGTGACCCTATACAGGCAA
GTGATGATGGTACATGGGGG
GGCATGCAGGTACTGTTTAA
AGGGTAATGCGGGTCACCAT
AAATCCCGCTATGCCAGCAT
ACGACCGGGATGCCCGCATG
TGCCGGTAAACCCGCATAAC
TGCGGGTACCCTGATATCGG
CTCTACCCTTACTTTGCCAC
TGATGCCCCAATTCCGCCAC
CCAACCCTGATCCACTCGCA
GCATGCCGGAACACCTAACT
TCGGTATGAGGGCAACCTCT
TAAAGGTAAACCCGTATACT
TAGGGGATAGCTGTTTCGAA
AAACCCGCGCGTTACCTTGG
AGCCCATACCCTTATCACCC
CCGCAAGGATATACAGGCAA
GGGCACCCGCATGAGCCCAC
CACCCAAAGCCACCCGCATA
AAACGGTAGGTCAGATGTGA
ATGAGTTCAATGCGGGGTAT
ATTTATGCCCGCATTCCTTG
CCAGGGCTCCGTATGAGGTC
CCCCTTTACCACCCGCCAAC
TGCAGTTATACGGGTACATA
TACCAATGTTAGCATGCATA
ATTCAAGCGGGTTATACGGG
CAAAACTGATACGGGTAGAG
GAGTACGGGTATCAGCGATA
TATGTCGAAAGCCATGCGGG
CCGGTGGGGGTCCTGCACAC
TGAGGGTGAACGCGTACGGG
TGCAGGTTATTCAGTCCCAC
ATACGGGGTGCTGCTGGGTG
GGACCCGTACCACCCCGCAT
GCCATGAACCCGTAAGGCGG
GCGGCCATGCGGGCGTACCC
CGCCCCCATGGCACCCGCAT
CAAACCAAATGCTGGCAGAA
GGAAACCCGTCGTACCCGCA
GCCCGTATCCCCGCATGGTA
GGGTCACGGGTGCCCCCATG
AGACCGCGAGCTCGCACGCC
ATTAAGCACGATACGGGCAT
TGTTAATATGGGAACCTAAT
AGGAAACCAGCAAACCGCTA
CCCTCTACACCCCCCCGCCC
CAACATGCGGGTGTGCGGGT
GATACCAGCATCTTCCTTGC
CCCCCACATTATTACCCGCA
AGATAGGGGTACCCGCCTGG
GAGGGTACCCACACTATTAA
GCATCATACGGGCTCATTCA
TCACGAGGCATCCGCGAAGT
TCTAATAAAGATGCGGGTAT
GACCCGCTTATACCATTGCT
CCCACGACCCCCTATGCAGG
AACCCGCATGGCGGGCAGCC
TTTACATAGGGGCATTGTAA
ACCCACCATAAATTCCCACA
TGCCCGTACCGCCATCGCCG
TAAGTATGCTGGTGCGAGCA
TGCGGGTATGCAGGTGCTTA
GGGAGAAGTCATGGTGGTAC
GGCCCGGCCTACAGGCTCTC
CCCCCATGCGGGCAATTGCC
CCCTGGTACCCGCATGACAC
CCCACTGGTGCTTGCAGGTA
TGAGGACCATACGGGTCATT
ATGCGGGCATACGGGTAAGA
GTACCCACACATGCGGGTTG
AGAAACAGCCCGCAGCATAT
GGCCAGCCCGCATCCCGCAT
ACAATGCGGGCCCCTAATAT
CCCGCATAACCCCTCCACCC
AGTCCCGTATGGCGGGTGCT
CCTAATCTTGTATCAACACT
CTAGTAGTATGGAGGTTGCT
CATGCGTGGGGAAGGGCCCT
AGTGTAACCCGCATGTGAGG
TGACCCCCCGTATCCTCGAA
AATGCGGGTAACTACGGGAG
TGCGGGTAATGCGGGTGTGT
TGCGGTTGCCGGCACCTGAA
ACAAACGGGCATCCCTGCAT
TGCGGGTATATGAGGCGCGG
ACCGCGCAGCCCGCATAGGC
CCGCTTATGCAGGATACGCA
AACGCCACTCCCACCAGCAC
ACCGCTCCCATCAACCCATA
TTACACGGGCGGGACCTTTG
CGCCCCCCCACCAGCATTAC
TAAACCTGTACAATGCGGGA
GATCACAAACCCGCATGAGA
AACCCCACATATCCCCACCC
CGTCGTACCTGCACCTCTAA
CCAGTATCATGCTGGAGCCC
TTACGAACCATACATTCGGG
CAAGGACTCCCTCAGCAAAA
AACCACATGCACTGGAATTT
CCACCCGTATGTATCCAAGT
CAACCTACCCGCCTACCACA
GGGATACCAACAATGAGGGC
ACATTGCAATGCGGGTAAAC
CGTCCCCTATGGTATACGCA
AACAAAACCCGCACTTGATT
AGATACACATGCGGGTACCA
TTATGCTAGCAGAGGGGGTT
CCTGGTAGTACCCGTATAGG
CCCGCATTAACGCCACTATC
TAAGGGAGTACCCGTATGAT
CCAGCCCGTATTAAACGTGT
AAATCAGCCCGCATGCAGTC
CCATCATTACCCGTACCCGT
TACCCGCATACCCGTGTTGA
TGGTGCTACAGGTAACAAAG
TGAGGGCATTAACGCCGCTC
GGGTAGCATTATATGGTTAA
CCCGCATCGACCCGCATCAT
ACCCACATGCGGGCTAGGGG
ACAGTACGATCATTGACCAA
CCCACCACCACCCGTATACC
CCCCAGCTGCCCTCATGCTG
CCTGGGTAGACCACCATCCT
ATGGTGGGACCCGCATCACC
ACTAAATAATATGCGGGTGG
ACATGTGCCCGCATACCTTT
GTAAACAATATGCACCCCTA
GGACCACCCGCATCACACCA
TACCTCTATGCGGGTTGCGA
CCACGGGGACGAGGGTGGTG
AAAGCCCATATATTCCTAAA
ATACCCCTATGACCCCCATC
TAGAGGTGAGGGTATAGGGG
TATACACCAATTAGACATTC
CCCGCATGACATACGGGCAT
GCATACCCGCATACCACCCG
CCGCGCTTCATCCGAAGTAT
ATACGGGCATGCGGGTACCC
TACCCGCATCTTGACCCGCA
CACCCGCACACCGACCCGCC
ACACCCCTTAGCCTACCCAC
CATAGGCCCGGATATTATTA
GGTAGAAATGCGGGTAGTTT
CCCGCTTGTACCCGCAGTGG
ACAGGGTATGCGGGTATTTA
CAATACCCGTCTGGCAGTTG
TGGTGCCAGCATAGTAACTT
GCACCAACATTAGCCCGCAT
ATGCGGGTAGAGATGGGGGG
GTGCCCGCATGTACCCTGGC
ATGCCAGCATCCAGGCACAT
CCCGCATGTAGCGGGACTGC
ACACATTGATACGGGTATGG
GGTACCCGCATCACACCTAC
ATACCCGCATACCACCTACA
TGGCGCTGCGAGACACCCAC
GGGCCCCCGTGTGGATATGA
TGCGATGCGGGCCTTGTGTG
TGGTTATTATGTGGGCATTT
GGTCCTGCTGGTTGTGCGGG
CACCCTGAACGCCCCCACAT
AGGAGGTAGGGGTAAGAGGG
TGGCGGTACGCGATACCCTG
TGCAATCTGGGTATACGGGT
ATGCTGGTATTTGATAGAAC
ATAGTGCGGGTATGCGGGTA
CCCCTCATACACCCTGATAC
CCCGCATGGCCCGCATCATA
TCAAATGTGGTGACCCACAT
CATGAGGGTACCAGCATTCA
GGATACCAGCATTACAACCA
GCAGTCCCGTAACTAACAGT
TGCGGGATAAGGGGACCATG
CATCCCCCACATACCGCCAT
CGCGGACCCCATACCTATCC
TGATCAAGGGCCATGGGGGT
GGGAAGGGGGTAACGGTACA
TAGACGTTAGGCAGTAATCC
GGGCACCAGCATTGCCCGAA
TACAATCCACCCGTATCATT
CAAACATGCGGGCCAATGGA
AGTGCCGGTGTGCGGGGTTT
ATGCGGGTGTAGATGCGGGT
TACGGGCAGGATGCGGGTCG
CCGGCTGCCTACCGGTATGT
CCCAGCGGGCTAAGGGGCCG
GATGTTAAGGGCAGCAATGT
TACGGGTGGCTACCCGCACA
GGGTTACATGATGCCCGCAT
ATACCCGCATGGACCCGCAT
GTGTGCGGGTTCCTACAGGG
CACACGATGCGAGTAGCAGG
TACCATGCAGGCACCCCCAT
AGCGCCCGCATGACCCAACC
GTGCATTACCTGTATTGTCG
TGCCTGCATAACCCTTATGG
ACGGCAGTATGCGGGTACGA
GGGCACCCGCATCGCCCTGA
TGCAGGCTCCCCCCACCGTC
TACCACCCGTACCTACCCAG
TCCCCTACCAGTAGAGTACC
AAGTGCAAAAAGCAGATGCA
TACCCGCAGCTACATGCTTG
CCCGTATTGCGGGCACTTGG
CACCCGTATACCCCCATTTT
ATGAGTAGGAAAGGTGGATT
GATACGGGTAGTACCGGTGG
CAATACCCTGATACCCGCCA
ACACTACCCGCATAATATTA
GGTCCAGCATGCGCACATCA
AACCCAAACTCCCCCTGTAA
CGCATATGTAGTACCTGCCC
ACTAGGGGCGATGCTGGCGG
TACACCGTGCGTCCGGCAAC
AAGCAATGCGCGTTACCTAA
GGGTACCCCCACCACCCTAC
TAATGCCCGCATTAGTTAGA
TAGGGCATAGGCGGTATGTG
CCGCCCCTGTAACAAATAGC
TGCGGGTCCCTGAGTACAAG
GGGTACTAAACCCGTATTCA
GCCTACCCGGTATTGAAAAC
AGAACCCGCATGGATTCAGT
TGCCGCCCGCACCCCACACC
GGAACCCCTGTACATATCAT
ATCGGCACCCGCATATTGTA
AATGCAGGCGGTATGAGGGT
GTGGACGCCCCTGATGCTTA
AATAGGGGTGTTGTACTGGT
CGGGTATCGTGGTTGCCCGG
TGCTGCTGACCACTAGGCCG
TGGCGCCCCATGGTGCCATT
ACCAGTATGTGAATTGGTAG
TACCCTCATACCCCCCGCAC
GTAGGGGCTGTGGGGGCCTC
GGGTACCCGTATAGGATCGG
ACCAGCACTACCCGCACCCT
TATATGCACGTACACTCAGT
GGAAGCCGTGGTAACCAGCA
AACCCTGTGCACACCCCTAC
ACCTTCACCCGCTCCACTGG
AAGTAACCAGCTGATGCGGG
ACGGCTAACACAAACAGTAC
AACACCACCCATACCCGCAT
TTAAGGGTGTGGTAAGCAAA
CCTTTTTTTACGAAACGTGG
GGGTGATCCCCTATGAGGGC
AATGCGGGTAGACATGCTTA
GCTAATACGGGTACGTCCGT
ACCCACCCGCATATCTAGCC
CCTAATTCCCACCTGCATAC
AGCAAGAGTACGCGTGGTGG
CCACACTACCCGCATTAGCA
TAGCCCGCATTTGAATTTAC
CGATCGCATACCTGCATAAA
CGCAGGCAAGACCCGCATCT
GTATCTTTACCATAATGAAG
GTTGACGGTAGATGGGGGTA
CTCGAAACCCGCATGGCAGA
GATACCCGCATGCGGGTAAA
GCACCACCCTATTCTTACAA
ATACGCCTGCTCTAGCCAAA
CGTAGGCGGTATACCCGTAT
TACGGGCCTTATCGATAGCG
TACGGGTCCGTGCCACATCA
AATACCACGAACCCACATGT
CCGTATTACTACTTCTACGA
ATGCCCGCACGACACCTCCT
CGCATACAACATGTGGGTAC
CCCGCATACCCCACCATTAG
ATGGTAAGCCCGTATTACAT
GGGATGCTGGCATGATGGTA
CCCGGTTTACCATGCCCGTA
GAGTGGGGGTACCTGGATGA
TAGTGGTGCGGGTTAAAGGG
CATGATGATGATACCCTCAC
CCCGCATAACCCTTAGTGCA
CCCCCGCCACACGCCGCATG
TGCGGGCTACATGCGGGTGT
AACTGTCCACGCCCGCATTC
TGGCGGTAAGGGTAGTAAAA
TGACGGTGATGGGGGTGAGG
CACCCGCATCCTGCCGGGAT
TACGGGTATCAATGTAATGA
ACGGCCCGCATAGCCCCTAT
GGTTAAATGTACCCGCATGC
TATGCGGGTTACGACGGGTA
AGGAACTATACGGGCCCCCA
GGAACCCGCATTACTCTAGG
TACCCGCCTGCCTGTATCAA
CGCCCCCAACTTCTACCATC
AAGCCTCTGGGGCCTGCGTG
GGGCCCCGCATGACTCCCCA
AAACCCTTATACTAGAAGCT
TGCTGGGCTCCCACATATGA
TGGTCCTGCAACACATGATA
CTCCCGTAAGGTACCCGCAT
CAGTTTGCTGGACGTGCGGG
CCCGCACCACCCTTATTAGA
CCACTGGTGTAAACTTATCA
GGACACCCGCATGCGCTCCT
AGAATGGCCACAAACCGTTA
GTACACCCGCATTTCACCAC
GTGCCAGCACCTATCTAGTA
ACAATACGGGCGACCCGCCT
AAAAGGGTGGAAACCGGCAT
AATACCCCTATAACCTATTA
TTACCGGTACCATAGGGGTT
CTACCCGCACCGCCCGCATA
GGTATACCCGCACGACTTAC
CAAGATTGGATAGGCGTACT
ATAAGAACTTGTACCGGTAT
ATCGAGGGTACCTATATTGC
CCCGCCCGTACCACCACAGA
TGTACCCGCATGTGAAATGG
CGCCCACGGGGAGCCCTCTC
GGTACCATCTAACATACGGG
TACCAGCACCCTCATGCGTG
GTGCTACCCGCATATACCAA
CCCGTATCCCTCAGATAAAC
CGCACCCCCTTGGCATGCAC
TGAGGGCTATATGGGTTGTC
TGGCAATACCGGGCCCCTAC
CACCCGCATAGCTTGCACAT
AAACATATTGATACCTTGGC
CGCCCGTACCATACCCGATC
AATCCCCACCGCGTGTCAAT
TACAAATGCGGGTAGAAGAT
TTCTACGACCCCTATCCTCA
ATGCGGGTAGCTAGAAGGGC
GGGGAGACCCGCATGCCCAT
ATACCCTCATCGCGGGCACC
TATACCCTCATGACCACCAT
CACAAAACCCGCACATGGCT
TATAAGAACCCCTATGTAAC
TGAGCGTGCCCTTCGGTTCT
ATACGCGGGACATGCGGGCA
CCCCACCTCCCCACAACCCC
TGCGGGTTAGATGCGGGTTC
CCCGCATACCCTGCAAATTG
CCACCCGCATCTAACAATCT
TACGGGCAATAGGGGTACAT
TGCGGGATACAATGAGCCTC
GCTTCACCCGCATCCTGCTA
TACGGGCCGTGTGGGTAATG
AGGCAAAGGGGTATTATCAA
CACGGGTTACAGCGTGCACC
TGTGATGCAGGTACTTCTTA
TACCCGGTACTTTTCGTGAC
TACCCATGTCAGTACCTGCA
AATCTCTCATGCGGGCAGCA
AAGAAAGAAGACGGTCCTTA
GACCCCGCATCCCCACCCAA
TTGATGATGGCAGTACATAT
GGATGCGGGTAGGACCAGTA
CAGATGCGGGTATACGGGCT
TCACGCCGGTACCATAAGTA
TGATTAACCCACCCGCATGC
ACCCCCCCTATACACCCGCA
CAATGCGGGTACGTGGGGTC
ACAACCCGCATATTACCGAA
CAGGGCCGGTCTGTAATAAC
ACATGCACGGATACCCGCAT
ACCCCTACATGCCTGAAGCA
AAGTGAAGGGTAGTAGGGGT
TACCCCTACTAACCCGCATC
TAAATGCGGGTCGATGTGTA
TGGTTACAGTCGTACTGGTA
GCAGGTACCCGCACTGCCTG
CATGCCCGTACAGCCTGTAG
TGGGTCCCATGGCCCACAGT
TAAGGGTATATGTGTACGGG
GTTCACCCGCATGGTAAAGC
ACGAAGATATGTGGGTACGA
TGCGGGTATTATGCGGGCAC
CACCCGTAGCCCTTACACTG
CCCCGTGTGCCCCCATACTG
GAAGACCCTGCACACCCTGA
TGGGGGTGATGATGTGTGGC
ACCCGCAAACCCGCATCATG
TACCAGTAACACCTAACGAG
CCAACCCTTATTACCACCAT
AGATACAGGTGCAGCGGTCT
TCCGGGTTGCCCGCATGAGC
CCCAGTGACCCACACCCGCA
TGCGGGACGACCCGCATACA
GAACATACCGGGCTATTCTA
ACCACCAAAATACATGCTGG
CCCTCAGTTGCCCTTACACA
ATGACTGGGGATGAATTGGA
AACCCGCATGGCACCCCTAG
CCCGTATTGTAGACACTGGC
CGCCACGTCAGCCCATACGA
GGGTGCCCGGACCACCCGTA
CATACAGGAACCACCCACAT
CGCCCGTATGTACCCAGATA
CCCACACCATGTTGCAGCCA
CCGCCATCGTGCCCGCACCA
CCCATGTACTCCCTCATACC
ACTGCCCGCATTAGGGCACA
CCCACATAATCCGGGTACTT
TGCCAGCATCACCATCATGG
CCGACCCGCATTTACGATAT
ATGGACGATATGGTAACGTT
CACCCGCAGCATGCGGGTAC
ACCCTGATTACCCTCATGGC
ACACACCCCCATCCCCTCTG
CAGCGCCCCTACCACCCTTA
GGGTAGTGGGTGAATACATG
GGTAGTACGGGTTCACGCTC
TATACACATCAGTACAAAAC
CCCGGATGGGTACTAAGCGC
GAGGTATACCCGCATTAACG
CCACCAGCACCCCCGCATTA
ACCCGCAACTACCCCTATCG
TGCGGGTATATGGGGTGGTA
CTTATACCCGTATTCACGGA
GGCCCACCTGCATGCCCCCA
AACAAGGCCGTGTGGGGGTG
GATACCCGCATACTTACATA
ATTAATGCACATGCTGGTAC
ACCACCCGCATCGTCCCACA
ACGGTAACTCCACCCGCATG
AACTAGAGGATACCCGTACC
ATACACGCGGGCCCGCACCA
CCAGCCCCTGTACCCGTCTA
CATGCCAGCAATAACAAACA
CCGACCAACATGCTATGTGC
TACAGGTACGAGGGTAAGTC
AGTTAGCATAATGGCATTAA
ATGCGGGTGCTCAGATGCAG
GTGCTCCCCTATGAATAATA
AACATGCGGGTGGGAATGGG
GGGCTTGTGGTGGAACAACA
ATACCTAGTGCGGGTCCAGT
GTTATCAATACCCGTATTGC
TGCGGGTACCGTTATAAATA
CGCCCTTATATGAACCCGCA
GGGCCCACTATAACCTAGAA
CTAGTACCCGGATGATACCC
CCGCCATACGAGCCCGCATC
TTAGCCTTTAACCCGCATCT
ATCCCACGCCAGCATGTGAG
CCTGAATACGGGTAACTTTG
CGGGATATTCGATTAACGAA
TTACCTACCACTATGCTGGG
ACCCACACCCCCATGTATGA
TGATTGGAACACACCCGCAG
ACAAGACATGCCCGCATGAG
ATTTATGGTGCGGCCCGCAT
CCCTCACCACCACCCGCACC
CCGTCCGTCCCGCATCCTAA
CCCTCCTGCGCAGTATCTTC
AAGGGGCACTATTTCTAGCA
AATATACGGGTGGTACGGGA
AGTACCAGCATAAGAGCTAG
GGCCCGCAGCACCCCTACCA
CCACAGCCCCCATTCTGCAT
TGCGGGTCTTGCTGGGCCTA
ACCCGTACTACCCGCACCCA
TACCCGCATCACTAGGGAGA
CAACGGTGGTGGGGGGCGGA
ACCCCCTTCACCCCCACATG
TTATACGGGCAGCGAAATAT
AATACCCACAATACCTATAT
CGTGCGGGCCCGTACTATTG
TAGGGGTACTGGTTAGAAGG
AGAACTATGCGGGCACCGCA
GGGAGGTCACCCGCATGCGG
CAACCCGTACCCCTACCCAC
TGCTGGTACAAGATGCGGGT
CCCTCATGCGAGAATGAGGG
ACCATTAACCCGCATATGAT
AGACGTATGATACCTGCATG
TAGCCCGCAGCACCCGCACT
ACGTGGTGTATGGGGGTAAT
ATAGCCCGCATTGTCCCACA
TGTGACCCGCATGACCCTGT
CATGGGGGTAACCTGGTCAG
ACCCGCATACGACCACCTTA
GAACGGTGCATTGTGCGGGT
CTCACATGATACCCGCATGA
GGGCCGATAGCTGTATGCCC
AAAACCCGCATGCCCACATG
CACCCGTACCGCCCGCATCA
TACTGGTAGCCCGCATCCTC
CGGACTACGGGTGTATGGGG
AAGTACGGGCTATGGGGTGC
ATAACACTTGCCACCCGTAT
GGGTCGTAGGGGTACCCGCA
ATTACCCGCATTAACCGCGA
CGCCTACCACCCGTATGTAT
TGCAATACCCGCATAAAGGC
AATACCCGCATACTATGTCG
CCAACCCGCACCACCCGCAC
AATCATAGCTACTAACGTAT
CCCCCCACATGACCCGTATT
CCCGCCCGCATTACCCCCAT
CGGGCCACCCCCAGTTCCAG
GGTAAAGACATGCCCGCATA
ATGCAACGCCTACGCCCTCA
CGCAGGTAGGATCTTAAGGG
CCGCAACCACTACACCCACA
AAACCCATACATACCTGTAT
TAAAGGGTCCAACCCGCATG
AAAGGTAATGCGGGCGAATG
CCCGGATGTTAAACTCCCTA
CCCCCAGGACGGCCCGCACA
CACGGTAACCTACCCGTATA
TCAATACCCGCATGTTTTCT
TGATGCGGGTACCCGCAGTG
GGCCCTTGTCTCCCGTCTTA
CACGTGCGGGTGCGTAGTAG
AAGTACCCGCATTACGGGTA
TAACTATAATGCAGGTACCT
GGCCCATATGTACCCGCATC
GAGCTCCCGCATTTATAACA
GGACACCCGAACAACCTAGT
TACGGCTACTAACTCGTGTT
TTTCATGACAATACAGGTGC
CACCCGCATGAACATGCGTA
CCCGCACTACGCCACCATCA
ATAGTGGGGAACGGGCGAAG
TAATAGTTAGCGTGGGGGTT
ATGATACTGGTGCCCGCATG
TGCGGGTGACATACGGGTAC
TGCCCGACTTGACTACGTGA
CGTGTGATACCCGCATTATC
TACGATGCGGGTGCGGTTTA
GTACCCGCATATAGATGACG
TACCCGTAGCGGACCAACAT
TGGGGGTACGGATAAGGGGC
TAGGGGTAGCATATCATGCC
ATGCGGGGTGTTGATACACG
TCATACCCGCATACCAGCAC
GGCAGCCCCTATCTACTGAT
AATTCGTACACTGTACTCAT
ATACGGGTATTTACTGTTAT
TACCGGCATACCTGCGTGAA
TTACACACCCTTTTGTGAGG
GGTGCGGGTAATTGTTGACT
GCGATTAAGGGTGGTAATAC
TGACACCCGCATGACCCAAT
CGCAGTTCAAAGGAAGCACA
AGTATGAAAGATGCGGGTAT
AACAGATTACCCGCATGCTG
TACACCCGCATTGGCAATCG
TAATGACCCGCACCGGTATA
CCGTCTGTTTATACGGGTAC
ATGGGGGCATCGGGGTAATT
AAACATTGTGCAATAGGGGC
GGACACCAAATACCCTTATG
ATACGGGTAATAATAGGGTA
ACATACGGGAGCACATGGAA
CATTATATGCGGGTAGCACG
CGGGTCATTAAAAGCACCAC
CGCAGGTACTGCTAAAATCA
CCCAGCCACCCTTATCCGCA
AAGGGCTGATGCGGGGGCCA
GTACCCCTAAGGACCACCAT
CCCACATATAACCCACACAC
GGCGTTACCATGGCATGAAG
CGTATTACCTACCCGCTTAA
GAAGAATAGCACCGCCTGCA
TGCCACTATGGTACGGGTAC
TGCGGGTGCATCTGGGTCCG
GATTATGCGGGCATGCGGGT
GGGCCCCTTGGTGGGGGTCC
ATGCGGGACATACGGGTGCA
TGGCAACCCGTATGTTGGAT
TGGGAACCCGTATGCGTAAA
GAAGATACGGGTAGTGCGGG
CCTTATATGGGCGTGGTAAC
TGGGGGGTTGCCTGGATATC
GAAACGCCCGCAGCCTACCG
TAAAGGCGTTGTGATTCCCT
GCAGGGCTAACTTTAGGTAG
AGTGTGCGGGATCTTATTGG
ATAACATGCAGGTATCCAAG
GGGTAGGAATATGGGGACCT
TGCGGGTTGTAGTACGGGTC
GGACCCCTGCCGACATCTAT
CATGACCCGTATCTCATAAC
TGCCCTCATTGCCTACAATT
TGATGCGGGTGCTTATACAT
CGGTACCCTCATATGAATTT
CGGCAACCCGTACCCACAGA
GCTATGCGGGTTGTAGGGGG
TGTGGGACGCGGGCATATTT
TAAGCCAATACAGGTATCAG
CCCGTATCAGTACCGTGATC
TGCTGGTAGTTTATACGGGC
GCCGCCCGTATCCCTTATTA
TGAACATGCGGGTCATGAGT
ATACCTACGGGCAATGAGGG
TGCGGGTAACTGGGATATGC
TTGGACGCCGCCACAGACGA
CCCGCCTCGCCCTCATCACT
TGTGTGTACACTACCCCGAC
TAGGGGTCCTATTCATGTGG
TTGGATGGGGGTACCTGCAC
AACCAGCATACTTCAGAACC
TGCCCGGGTGTATGTGCGGG
GGCGGGCATACGGGGCTTGT
CCCTTATGCCCCTACCAGAA
AGCATCACCCGCACCTCCCG
TACGACCACCCGCATGGCAA
AAACCCGCATACCCGTATCA
ACCCCGCATAACCCGCATCC
AGCAAACCCGCATCACACCC
CTAGTAAGGGTATGGGGGCG
TGAGGGTGATGCAGGTAGTG
CCATCACAACTGACATTGGG
TGTACGGGCTAAACAGGTAT
CGTTCCCGCATAAGGATTGT
CATCCCGCACCAACAATTGC
AGCCCGCACTGCCTAGAGCA
GATAGTGCGGGGATAGCAGG
GTGCCCACATCAACCCGTGT
AAGGTCCTGGTAGGTATACT
ATACCCGCATAATCTACCAG
GTAGGGGTATATTAACGGGC
TGGGGGTACCTGTATCGGGG
GGTGCCCGCAGGGTAATGCG
TAACCCGCAGGACCCCTATA
AGGGCACGGGTGCCCATTAA
TATGCGGGGATACTGGGGGC
ACAACCTCACAGGCCCGTAT
CACCCCCGTACCCGCGCCAA
TGTTGTTGCGGGCTCCTAAA
GCAAAGAAATAATGTTGGGG
TACAGGAATAGGGGTGCCCG
ATACCAGCATCACCCGTACA
CCGGGGATGGGGGATGGCTG
CCAAGTACGACCCGCATCGC
GGACCACCATTAACGCCGCG
GAAACCCCTATAGCACCACC
CCACGCACATTCAGGAATTA
GGGACCACCATCTAGATACC
AACCCTGGTACCCCATGGAA
CTTAAGGTCAAGAAGCCACC
TGGCAGCCCCCACCCGCACC
CCCCCCGCTACCCCCATGCG
AACGCGGCGGCCCCTATACC
GATACCCGCATATTCAAAGT
GTATTTATGACCCGAATAAT
AGTGCCCGTCTTACTGTTAT
CTGCTCCGCTGATGCACATA
AAGGAGGCGTTGTAAGGGAT
GACCCACATACCACCCGCAT
AGGTTACCGTGCGCGCGCCG
TGAAGGTAGTATGCGGGCAT
ATACCACAATTAGATGCGGG
GACGGCAATGCAGGGATTAC
AGGATACGGGCATACGGGTA
AGTGCTAACTGGTACCCGCA
CCCGTATCACCCGCATAACG
CCCGCGTACCCCGCATCCTT
AAATTCTCCACCCCTTCACA
CCGCCCCCCCACATACCGCC
CTTTATGATCCGGGAGGGTA
CAATGATGTGGGTGCTGGGG
TGACCCGTATATACCTCCGG
GATAAGGGTACGGGCGGTTC
ACGAGGGGCTATGCGGGTCC
CAATGGTGCGGGCTCCGATA
GGATTATAAGGGTGCTAACG
TACACGCCCGTATGCTATAG
ACGTACCCGCATCCCACAAA
TGATCTAGCGGGTACCAACT
TGAACATAAGGGCACCCACA
CCGATATGTGCGGGCTGCCA
GGGCATAAGGGTACCGGGTT
GCCAGCCCGCATGACCCCCA
CCCTACCCGTATGCCCCCAT
TGTCCCTAATAGGGGCATAA
TCCAGTGCCCTTATTATCCC
TGATGGTATTGCCCGCACCA
ACCCGCACTGTACCCGCATT
TACAGGGCGCACCCCACTGC
GATACGGGCTACCCCTATAG
ACATGGTGGTCACCCGCCCG
CCCGCATGGCACCCGTAGCG
CCCGCATCTCACCATCATCC
TGAGGGTAGTGGCAGCTTTC
CCCGTACCAGCATACACCAC
CCAGCAGTGCACAACTAGTC
GGATATGCTGGTATTGTGAT
TGCGGGTCGCCCACATGAAA
TGAATGCGGGTACGACTATA
TGCGGGTACCCGCACGCTAA
GGCAACCCGTATCAAAGAGA
ATCATGTGGGTACAAACATA
CTAAGACCCGTTTACCACCA
GAAGACCTGTAATCACTCCA
GCACCCGTACGACCCCCACG
AATCGTTAGACGGCTGCATA
ACCCACATGTGCCGGCATCC
AGAACCACCATCCCGCACAC
GGGGGTGGCCGGTATTTACA
AAATAACCCCCATATCCCAC
GAGGACCCGCACCACGTCCT
AGGTGGAATCCGCACGTGGC
CGGAGATGCGGGTAGCCCAC
TACAGAATGTACTCTACCAT
ATACCCCCATACCCTTAACG
AAGGGCCCCCTGTGGAATTG
TGAAAGCATGCGGGTCCCTA
CCCTTGTACCAACCACAGCT
TATGGGCATACGGGCCTACC
CATCGCTTCACCGGTACCCA
TATGATGCGGGTATAGTCAC
CATGCCCGTATCCCCTAGCG
TGCGGCCTCAGTGCGGGCAT
CGGGTAGGGGCGTAGGGGTC
TTGAATGTACGGGTACCACC
TAAGGGTACCACCCATAGAT
AAGAGGGCAAACCCGCATTG
TGCGGGTAGTACACAATATA
ACATGCGGGTTGCGGGTACG
CCCGCACCCCAGCCCGCATG
TGCGGGCCCGCACGGCTGAG
CACCCTGGTACCGGCACATG
CAATGCCCTTAACCCGCATA
TGCCCCCAATTCCCAGATTG
TTCTGAAAGCAATTCACAGG
TACCCTCACCCAAAAACCCC
ATAATGCGGGTATGCGGGTC
GCCACCCTCCATAAACGGCC
AACTAGCGGCACCAGCATCA
CCCGACCATGCAGGCGGGCC
CATCATACCCTCATGACTTC
GACTACGATACGGGTACCTA
TGCCCGTATCGCCCAGACCC
TGTGTAGCTGCTATGCGGGC
TTACCCACATGTAACCCTTT
GTTAACTGATTACCTCACCC
TAATGGTTAGGACTAACATG
TGCGGGCTGCAGGTCCCTGA
TGCGGGCACTGTACTGGTCA
AGTGGTACTGGTACGGGTAA
CCCCCAGCATCCCCCAACAA
CCGTATAATGATAATCTCCC
TGCCCTGATGGTTATGATGG
TTCCACCGCCATACCCGCAT
CCCGCGCAACCCGCATCCGC
CGGGTATATGCGGGGATTGC
GATGCTGGTATATAGATGTG
CGAGCCACTATACCCGCATA
AATGCGGTGACCCAGTCACC
AATGGGGGTTAAGGGGTACT
TGGGACAGAACTGCACCCTC
AATACGGGTAGGGGACTAGG
GCGGCTGACGGGCCCGCATC
TAAGGGTAGTGCTCCAACAT
CGAAAGTGACCCATATTACC
GCGCCCTCACGCCACTATCA
AATGCGGGTGTCCCGCATTC
CACAAAACCACCGGCCTGCC
GTGTACCCGCATAGATACAG
TCAAAAACATGAGGGTCGTG
ATGTGCCCGCATATTGAGAT
ATGCGGGTTACGGGCGCCTG
TGTGAGTAATGCCAGTACGA
AGGGTACCAGCACATGCGGG
CGACCCCGCATGCGGGTCCA
GACCATAAAGGGCGGCAAGT
AATGATGTATACTAGGGATA
ACTACCCATATTAACCCGGA
CCCGCATGATACCCCCAAAT
CGGTGGGGGTAGGCTGGGTT
TACACCCGTATCCCCACTAT
CCACCCCAGTACAACCCGTA
AGCGGCTAACCATATTGAAC
CCTAACAGGGACACCAATTC
GAAGCCATACCCGCATGGCC
TCCCGCATTTCACGAGATGC
GGTGATGCGGGCTACTTGTC
CACATGGTGTAACGGTGGGG
GCCCGCTGGCAATGCGGGGT
GCGCACATACCCATATGTCT
TGCGGGCATTAATGCGGGAA
TAACCAGCATGGTCCCGCAT
TTAGGCTCATTTTGTTATGC
TGCAGGTACCACACCCGCAT
TCATCCGCGACGGCCCGCAT
CCGCTTCCCACATGAGGGCC
CCCCTAAGGCCCCAACTCCG
TGCTGGTGCCCGCACGTCAT
GAGTGAGATTGAGGGTGTAG
CCAAAGTACCATACCCCCAT
TTGGCACTTACGGGTCCGCA
GGCCACCCGCATATTCAAGT
GAGACCAGTAAAAAGCGGTG
GCCCCCATGCTACCCGCATA
GTAATGTGGGCCCGTATCTA
ACCCACACCGCCCGTCCTAT
TGCGCTGGTGCCCGCACATC
TGCGGCTTACCCGCAGATGC
CCCGGGCTACCCTGCCCCTA
TTACCCGCATGGTGCGGGTA
TGGGGGTAGTTGATGAGTGT
TACGGGTACCAGCGTCAAGG
GATGATCCGCATCTTAGGTA
AGTGCCCGCATTATTTATGA
GCAGGCACGCCCGTATCGCA
GGGTACCCGTATTACGGGTA
CCCCCATGCCACCCCGCATA
CAAGCAAGTACCACCACCAC
GTGGGACATGCTGGTAATAC
TGGTGCAACTGGCCCCCATG
AAACCCATACGGGTAAGTAA
TCTGTAGCGGGCCATATGTT
TTGTGCAGGCACCCGCATGC
TACGGGTGCTGGGGTAGATC
ATGCGGGATATTGACATGAA
CCGGGATAGGGGTACCAGCA
CTGCCAGCATAACCCCGCAC
CTAGTGCGGGTGCTGAGTGC
TGATTTTACCAGCAGCGACA
CCCACCTGCATTACCCCCAC
ACAGCTATGCGGGTATTTTT
AGCACTACCTACCTGTACTA
TAATACCTGGTCCCGCATCA
ACCCATAAGTAACCCTGTAC
CACCCCCATCTGGACCGGGA
CTCGTGCGGGTGCAGCCTAA
TGCGGGCGATACGGGTATGC
TATACAAGGCTACCCGTCAT
AGGAGGCACCGCCCGCATTT
CTTCTATCCACCCGCACACC
AACCCGCATGCCACACCCCT
CACAATACTGCAGATCCCCA
CATCATTGGGGTTTAAAAAC
TGGACCCCTATGTCCCTATA
AAAAAATGATGCGGGTATGG
TGCGGGATATGAGGGTTACG
CCATAATACTGGCAACACCT
GTGCGGGCAGGGAGAGGGGA
CCCGCATACCCGTATTTGAA
GGGTGCCACATTCCTCGGAA
CATCCCATGCGGGCTACCGA
TACCGGCTGCGGGGTAGATC
AAGTACCACCTTGTCCAGGC
ACGTCAACTGAATACCCGCA
TACCCTCATGGGCACCCGCA
TAGAAGGGTAATTGTGGCTT
TATGTTACTGGTGCATTAGT
GTAGGATCATGTGGGTAAGT
ACACATTCTGCGCGTTACCA
GGGTACCATACGCACTACAC
TACAAGGGTAAACCCCCATG
CCATGCCCGCATAATTCCGC
ATGCCCCGCACTCCCCCCAG
AGATATGCGGGTTTTGTTAT
CGTATGTGGGCATCACCATG
CAGGTAGGCATACTGGAGTT
GAAGAGGGGTTATGATGGTA
GCCACGGTCCCGCATTTTTC
ACCTCCCGCACTACCCGCAT
CTGTGGCCGCGGCGCACTAG
GAACCAAAAAATGCGGGCAT
CATGCCCGCATAACCCTCAC
CTGCCACTTCGAGTGCTAAA
TGCGGGTAACATAAGGGCAA
TATGAGGGTACCACCCATAG
GAAGATAAGGGTACCAGGTA
AACCAAGATACCCGTATCAA
TGCGGGTACCCCTATGGTAA
TGACCCCCATGACACACAGA
CACTACCCGCATACTGGAAT
CATACGGGTAACATGGGGTA
TGGGGGATATGAGGGCTCCC
ATATGTAACAAACCAAGATA
CAAGGCCGTGGTGGTACCGG
ACCCCTGTGATAGCCTCCTG
CGATACCCGCATACCACCCA
TGCAGGTGGTAGCAGAGGGG
ATAGGGGGGTACCGCCTCCA
TGCCTCTGGCAAGGGTTACG
TAGAATTAGTATTCGGGTAC
TGCTGGTAGGCATACGGGTA
TGCGGGGTTTAGAGGGTAAA
CGCCCGCACACCCGTAACAC
GGCCCTAGCAATGCCCGCAC
CGCCCAGGGGGTCCCGCACA
TTACGGTAAGATAGTGCACC
CGCCCGCATTGCACACCAGG
ACCCTACTGCTACCCGCATA
TAGGGGTATACGGGTATGCT
TAGATGATGACCTGTAACCT
ACCTGATTATGGGGGTTGGG
TACGGGTCTTTCACCCACAT
CCCGTGGACCCGCACATAAT
CATAGGGGCTAATATTAGTT
AACACATGCGGGCAATAAGA
CCCGCATGCTAGATATTACA
CCGGCCCGTATGCGGGATAA
GATTATGCGGGTACGGGTGG
TTAATCACGCGGGTGCTGGA
ACACACCGGTACCGCCGCCA
ACGCCACCATACCCACATAT
CGGGTTAATGGAGGCTCCCC
GGGCCCGGGGCCCTACCTCT
TGTGGGTCATACCCATATCC
CGGGGCAATACGGGATTAAT
CCCGCATCACCACGCATCCC
CAACCCGCACGGCCCCTATG
GGTTTATACGGGTATCAACC
TGATGGGCACTGCATGCGGG
CGGCGGTACCATCACCCCTA
GCGGTAGGGGTTCAGAAGAA
TGTCAGCACATCCCGTATGC
TGCTGGCATTCCAACCCGCA
TAGGGGCTGCCACATGCGGG
GCGTCATAGGGGTACAGGGA
CAGACCGCCCTACCCACACA
TGCGGGTACCAAACGGGTTG
ATTGTACATGCCGGTTGACC
CGTGCCTGTAGTTCATTGCT
CACCTAGTAGGGGCGCGGGC
AAGCCCGCATGACTAGCCTA
GCCCCCGCGCACCTACATGC
CCCGTATGAGGGTAGCCGCC
CGAAAGGGGATACCGGTGGC
ATGATGCGGGTAGTACCGGG
ATAGGGGACCCGTATGGTGC
CCCTCTACCCGCATTATCAC
CATGCTGGTTCGCCCGCACA
TGGTGGTACCCGCACCACCC
GCTTAGCATAATGCGGGAAC
AGGCCCGCATATGCCAGTAA
CGTACCCGTGTAAACCCGCA
AACTTTCGACGCATGATTGT
GAAGTAACTTGGAACAACAA
TTAGGACGTACCGGTAAGTA
CCCCTCGGTACGACCCGCAT
TACAGGGCACATATGGGGAT
GGGTAAATAGTGTACCGAGG
CACCCGCTGCACCCACTTCT
TAGGGCCCCAACACCTTTAC
CCATTACCCGCACTACCCCC
CATTGGACTGCATGCAGGAT
GAAAGCACATGCGGGTGTGT
AACCCACGGGTAACCCCCAG
AGCCAGCCCCCACCCGCATC
TGTGCAATGAAGGATAAGTG
AGGCGCCCCGCGTACCCGCA
TGGAGGCTTTACCCTTAGCG
AGGCATGCGCACAAGTGTGT
AACAAGGGTATTGGGGGCGG
CCCGTACTATTTATAGGTAT
GGTAATGCGGGTACATTGGG
GCATACGGGTAATAAACAAA
ACCACCCACATAGACTCACC
TAGTGCCCTCAGATTACCCC
CATGCCCACATAATCACCCG
CATGACACCTCGCCCGGATC
TGGGGCACCGGTACCTGCAC
ATACCACTCGCACCCGCATG
CATTCATGGGGGCAAAGGGT
AAGGGGTGCGGGTTATTGCG
ACGGTCGTAGACGGGACGTT
GTTACCCGCATAGTAAGGGT
ATGAGGGTAATCATACCATC
CCCACATACCTCCCCGCATA
GCGCTGCGCTACCAGAAACC
GCCTTCCCCTATGCCCCCTG
GCATCTTGCCGCACACTGTA
CAACCCGCATTTTGAACAAA
GGGGATACGGGTAGTGCCGG
TGGCTCTACGGGCCCGTATC
CCACGCCCGCATGCACCAAG
TGACACATTCCGCTAGACGG
TGCGGGCACTATCCGCAGCA
GATGACCCTGACAGAGCACA
GATGCGGGTTATCTAACTCG
GTTAACCCGCTCTTAACAAG
CGTGCGGTATATGATGTGTA
CCCTGGTATGCCCGCACTTG
ACAACCTGTAGATTCTAAGG
GGGATAGTAGGGGCGTGGGG
AAACCCGCATCATGGTAATA
AAACTCCAACCCGCATGTAT
GTGATAAACCAAACACCAGT
GATACGGGTATGCTGGCAGC
CCCTCATCTGCGCCCGCAAT
CTAACAATGACACCAACTAT
ATGCCTGCTACCCGCAGGCT
GGGCTAGGTCCGTGGATAGG
GGAATTCATGGGCCCGCATA
CCCGCATACCCCCATCATCA
TACAGGGGTGATACGGGTAA
CGCCCCTCCAACCCGCATAC
CTGCGCACCCTGCCCTCACA
GGGATAGGGGTATGGGGGTC
GGCGGTGCCCGCACATGTAA
CAACTAACATTGCCCCCATC
GTGATATGGATGCGGGTGGG
CGTGCGGGTACAAAGCGTCC
AAAAGGGTAATGCGGGTAGA
CCCGCATGGCCCTCATGGCA
GGGTCCCCCCGTACCCGCAT
CGCAGCCCGCATACCCCCGC
ACCGCACTGCCCGCATGTCA
AGAGCTTGATTCGATAGTAA
GACGATGAGGGCACAACTTA
GGCACCCGCACTACCCAACA
ACTACCCGCATAGCCCCGGT
ATGCGGGTGCCTGCAGCAAC
GCGCGATATACACCCGCATG
TACCCGCATTTGCCATCATC
GTCCGACCCGCACGCCCGCA
TGCGGGAGATGCAGGTACTT
CGGTATCATACCCTTGTCTA
CCGACCAGCACTACCCGCAT
CCAACCCGCATCCCCCACAC
TACCCGTATGCACTCAGAAA
TGTGGGGGTAGCGGGAACCA
GCCTGACACCCCTATAAGGT
TGCGGGTATGTGGGTAACAA
ACCCGCACTGGGGCCCGCAC
AGCCCGCACGACCACCATTT
CAGAACGACCCCGATCGCAA
GCCGTCGTGCACATGAATGG
CCCGCATATAAAGAATGCGG
CCTTAAACGTGCTGGCACCG
CCCGCATGCGGGCTCCACTA
TGTATGGGATGCGGGCAAAT
CCAGATGCGGGCACTGCCAG
CGATTTTACGCACCCACGTA
AACCCACACCAGCACTATAC
TACGGGAAGGTGGCGGTATA
CACACCCGCACCCCCCGCAT
CGAATACGGGTTACTGGGGG
TCAGCAATATGCGCCACCCG
ACCCGCACGCCCGCATTCCC
ATACCCGCACGACACCGCAC
ACAACATACCCGCATCTAAC
TCCAGGGCACCCTTATTACT
TGCGGGTTATAGGGGTACGG
CAATAGTGCCCACATGGTCA
GTCGGCTCATGCCCGTACAC
CTCACCCCCGTACCCCCTAT
AAAAGGCCCGTAGCCCGCAG
TACTGGTATGGTCGTAAGTT
GGCAAAGGCCCGCACAGATT
AAACCCGCATAAGACATATT
ACATATGGCTGCACCCGCAT
TGGATTGATGATAAACGGGG
AATCACCCACCTACCAGTCC
CCTTGGTACCCGTATGAATG
TACTATTAAGATGATTGGTA
ACAAGGACAAATGAGGGCAA
GTTGATGCGGGTTGTGCAGG
ACGGTACTACTGGTAATTGG
GGGTAGGTACCCGTATGCGA
GAGCTACCCTACATGCCGCC
CACCCGCATGCCCGCTTTAT
CCCCCACGTACTGCCCTGAT
ATGCGGGTGACGTTGTAGTT
CAAACCCGCATCAACTTCAG
GCGTTGGATGGACCCGCTTG
CGGCCACCTGCAGCCCCTAC
CCCGCACGCAAGGCATGCAG
TAAACCAACATGGCCTTCGA
CATAGGGGTTGTCCGGGCTT
TCCACCACCTGCCCACCACA
TCCCGCATACTTCAAGAACA
ATGCAGGAATTTTGATATAC
GCACCCGTATGCAACAAGCA
CCGACCCGCCTCATCATCAA
TATGCGGGTGTTACTATTTT
CCCACGGTTGCATGTATAAG
CACCCGTACACCCCTCACTC
GCGACATTACCTCTTACAAA
AGGATGCAGGTACTGGGTGT
CCCGTATCGGGTACCCGCAG
GGCCTATCGACCACCCGCGT
ACATCATGTGGGTGCGGGGT
TCAGGGTGTGGGGGTGCTAT
AGGCACAACCCGCATGGAAA
GTGCGGGTATGCAGGTTTAA
AGCCAACCCATAATACGGGT
AAGACCCGAACGCCACGCAC
ACTAAAACAATACCCGCATG
CACACCTGCCCGCACATGGA
TGAGGGTACCCATATGGTTA
GGGCATACCGGTGACATAGA
ACCCGCACGGCCGTAACTAT
AACCCGCATATTACAGATTC
GATAACCCTTACCCCCCGCC
AATGCAGCAACCCTACGGCC
AATATGGGTACGGGGTAGCT
CACCCGCATGCAACCCGCAT
ACCCCCCCGTGACCCCCTCC
TGCCTCCATGCCGCCATCAC
AGTACCCGCATCACCCTCGC
ACCCTCATCGCCATCCTAGT
GGTAGAACTACCAGCATGCA
GTGATCGGACATATTCCCTC
ATCAAGTGGACAGCTAACCC
AGCATACCCGCATGCTATCT
CGGGCTATGCGGGTACATGC
GGTCGAAGGCCCGCATTATG
AGACCCCTACCCTATACAAC
TACGGGAGTACAATACGCGT
CCACCCGCAGACTCCCCTAT
TAACGGGTACCACCCGTATC
CTGCCCGTATGCCCTGTGCT
ACATTAGGGCCTAGTACGGG
CGTGCCCTCATGAGCGTTTA
GATCCATGCGGGTGCCCGCA
ACTGTACCAGCAGCTGTAGT
TAGTACCACCGTGACCAGAC
TGCGGGTAGGTGGAACGACT
ATACGGGCACGAGGGATGCC
CCCGCATATCAATACCCCCA
AAAATACGGGTACCCCCACG
TACACCAGCGCAACCCTCAC
TCAGCCCGCATTGCCACCCA
ATGCGGGATAAGTACATATA
ACCCGCACTTTATAACGCCA
GGGCGCCCGCATGACCCGTA
ATTCCCGTATGGTCGGTCTA
GGTACCTGCGGGCCCTCCTA
GATGATCGTATGGACCGCAA
ACACCCGCACCCGCTCGCTT
GCACTACCTGTATTGGAGAC
CAATGCACGGTACATCAAAA
TGGTGGTACAACACCCGCAG
TACGGGCGGGCTCAGGGCTT
TACCACCATTACAACATGCT
ATACCCGTATGGACAGGCCC
CGCCACCTTCACAACAACAT
CATCATACGGGTAGGCTGGT
TAATGGTGCGGGTATATAAT
CCCTTACCCTTATGAAACAA
TCCGGGTTTAAGTACCATCA
CTCCCCCCACCCCCGCATCA
AGGACCGCCTTCCCCCACCC
GATTGAGGGCTAAACCCGCA
CCCGCATCACCAGTACGAAC
GATTCCCGCATACCCCCCGT
GGTGGTATGAGGGTACCTGG
TAGGGGCCGTAATAAAAAAA
CCCACGCCCACATCTACCAA
ACTTAATACCCGTATCCAAC
ACATCCCCGCGTACCCCTAT
CACCAGCGACCTGCCCGTAT
GGACAACCCTCTCATACAGT
GGAACAGTAGGGGTAGGGGG
TGGTGCCCGTACTAAACCTC
TACGGGTAGGAAGGGTGCCA
TACCCGTATAGCTGCACTCA
GACCCGCACGATGCTGGTGC
TGGTGCCCGAAGTGCCTGCA
ATAGTGCGGGTAGTGGGTAG
CCCCCATATGCCCGTACATG
CATACGGGTACATGGGTAAT
CACTACCCGCATGGCACAGA
CATGCCCTATGTCTGGAAAA
TACTGGTAACCCGCATCTCA
GGCGCTGGGGGTACCCGCAT
GGGCGCGGGTATAGTACTGG
CATCGTATGGGTACCCGCAC
GAAAAACCCCCATACCCCCA
AAACCCTCCCATGCCCTCAA
GCCCACATGTACATCCCGCA
AAGGAATAGGGGTTTAGGGC
TGCGCATAAGGGTAAACAAA
TACACTGCATGCGGGTATAA
AATAGCAGAACCCCTATGAA
ACATCAGACGAAACCACTAG
TGGCGCCACCCGCATACGGG
GTTAATATAGGTTATTTACA
TGGGGGATATAGGGTACTAG
AAGTAACTACCCGCATCAAA
TACGGGAGCCCGCATCTTTT
ATGCCCTCATAGGATATAAT
AAACCCACTCCATCCCGCCC
ACGCGATACGGGTGGCATAT
TGCGGGCATAAAGGGATATA
GTCCCTGACCACACCCGCAT
ATGGTAACGACGGGTGTTAC
AGGACACCAGGGTACGGGCA
GGCAATACCAGCATTGATAT
TACTACCCCAATGCCCACAG
ATGACCCTGATATGCCAGCA
CCCGCATCCTGTAATTAGAT
CATACTGGTAGCTGGTATAA
AGGTAGGCGGTAACATGTTA
ACCACCAGGGTACCATAATG
TACCTGCACGCCACCCTTAT
AGGTACGGGTACCAGTATGT
GGTACCAGCAGTACACATGG
TGCCCCTGCATTACAACCCG
GATCCCCCATCATGACCGAT
TAGCTACTGGTACCACTATG
TGACAGGCAGCCACCAAGAC
CCCATGTGGGTAAGAATAAG
GGGTGTACGGGTAGCTGGTT
CCCGTATGGGGGTAACTGCT
AAGATTCCATACCATGTCTA
AGACCCGCATAGCCCGCATT
GGTACTAAGCCGTTTCGATT
CCTGTCATACGGGTATCTTA
CTCATACGGGCGCCTGGATA
CCCGCATGGCCCGCATCGCC
TGAAGGCACACGGGCTTTCC
TGTGCCCGCATTGCCCCGCC
CCACGCGACCACCCGTATAC
GACCCTTACTGCCCGCATCC
GGCTATTACCAGCATCATCA
CGGGGGTTGTTATCAACCCG
ACACATACTACAGGTACTCC
TTGCAGATGATGCGGGTAGT
CACCCCTATGGCCCGCCTGT
GGCGATACGGGGTGACCTAC
CCCGCATCACCCGCATATAC
TGCGGGTAGTGCGGGGCGTC
GCATGGATGCGGGTACCACG
AGGCAGGACTCATAGCCTCA
TGAGGTTGGTACCCGTATGG
TACCCGCATAGTGCGTATGA
ATGCTGCTAGCCCATATGGC
AAACATATTGCTGGTACCCT
TCCCCTATGTCCCTTATCGC
ACACCACCTACCCGCATGGG
ATATACCCGCATAGAAGGCA
AGCCGACCAACCCTGCTCTC
CCAGCATACGGGATTCACAT
CAGCCCACATACCCGTATAA
TGCGGGCATTTTAACCGCGC
GATACTGGCTACCTGCATTG
GAAATGCGGGTACAAGGGTG
CAAACATGCGGGTACCATTT
TGAAAAACCCGCATGTCACG
ACGGACACCCGCATGCATCA
GTTGACCCGCATCATCCCGG
TGATGATCCGGGTATGAGGG
AGATGCTTATTACCCACTTC
ATGAGGGTGCCACCACCACC
CGTTCCCTCATACCCTCACC
CATTAACATCACCTCTCCCA
AGTGCTAGTACCCGCATGAT
AGGGCAATGCATGTTGCTTG
CCGGGCATATACTGGAATAC
ACGCTACCTGGCAAGCATCT
TGCCCGCATCAACCCGGACA
CATGGTGATGACGGGTCCAT
AGATACGGGTCGTAGGGGCA
TGCTCCCACTACAACCCCCA
GGATACTGGTACCACCGCAT
CCCGCCTACCCTCATCACCC
TACCCGCATCACCCCCGTAC
CCCACATTGCGGGTTGCTGT
TTTTTATGCGGGTTAATTTA
TACCTATACGGGCACCCGCA
AACCCGCATACCCATAACGA
GGGTAGAGCGGGTATGCGGG
GGGTATGTGGGGGGCCCGCA
GTACCCCCGTCATACCCGCA
ACACTATACGGGTATAACAC
ACCACCCGAATGGGCCCTAC
GCTTGCATGCGGGTGCCAGC
CCGCCCGCACTACCCATCAA
AAACGGTGCACTGAAGCGTA
CACCCCTATACCCGCCCAAC
GTGCGGGTATCATGGGGGTA
CCCTACCCACATAACCAGCA
GTTGCGGGTACCCGCACGCT
GATGCGGGTACTACCAGTAG
TACCCGTGTCAGCTACTACA
TGCGGGTAGTACCGGCCCCA
CTAATATCAGCCCGCATGCA
GCCCGCCACCCGCATCCGAC
CCCTAATAAGCTGCTTTGGT
TGGGTTATGTTTAACGCTAC
ACATACCCGCTACACCCGTA
GGGCCCGCGATGCCCTGCAC
CCCGCATCACTAGCCCTCAT
ATGCATGTAGGGTACCGGCA
AGGGCCCGTATAAGGGTGAT
GGGAAGAAACTGCTTAGGTT
ACATGCTGGTGATGCGGGTA
CCAGTTAAGTAGGGATGTAC
AATGCAGGCTACTATAACCA
ATGGTGATACCAGTATGTGC
AACCCGCATCACCAATCCTA
GTGCGGGTACCTTTATATGT
AGACCCGCACACCCGCATCG
TAGGGGCCGATGTGGTTAGG
TGTTGTTGCAACACGCATGC
ACGGTACTGGTATGGGTCGC
CCGTACCATAACGCCCGCAT
TAACCACCAGCACACCTATT
TGGTTGTGCGGGTACGCACC
TACCCAACATACCCGTATCA
AGGATAGGGGTACCAGGATA
TGCAGGTAGCACGGGTTGAC
CTACCCGTATGACACCCATA
CACCCACATGGAGCCCGCAT
AGGCACTACGGGTACCCGCA
GGGTACCTGCTTCGTGATCT
GTTCATCCTCTATGCGGGTA
GTGGTATAGATACACGTATA
TTGGTAAAGAACTATTATTT
AACATGCGGGCGACCCGCAC
CCAATACCCCCATGCCCCTA
TAGCCAGCACATACACAAGA
CCCACGGCCCGTATGGGTAG
TACACTGTCGGGATGCGGGT
GAACCCATTGGGACCCGCAC
TGCGGGATGCGGGTAGGCAT
CAATTCATTATTGATAACCC
CCCGGGTATGTACGGGTAGT
CGATACCGGCATATGTATGG
TTTGTAAGCAGGCAATGGGG
GGTAATACGGGTACCAGTGT
AACTCTTGGCCCTGGCATAG
GGCTACCCCTATAACCTGCA
GGCTACCCGCATCCTTCAAC
TGAAAACTTCGTAGGTTGCC
CCACCTGGGCCTATGGCTGA
AGGCCTACAGGCCCGTATGG
GCTGCCCGCATAACCTGGCT
GGACCCGCATCCTGCGATTA
CTGACCCGCGCGTTACTGGG
TGCGGGCCTCAGTACCCGCA
GGTATACGGGTCCATGATAT
GGGCAACCCGCATTGCCAGC
AGTGCCCGCTTCGCCCTTAT
ACAGCGATTACAGTTCTATT
CGCCACCATCATACCAGGCT
CCCCTATGCATGCGGGTATG
TTGCCCGCATTATGCAGTGT
AGTAGATGCACCCGCACCTA
GCCCGTAACCCGCGTTCATC
GCACAACGATACAGGTAGAA
ATTGCTACCCGTATTTTTAA
GGGTGATACCCGCATCACCA
ACCCTCTGACCACCATACCA
CGATCGTGATGGTGGCAATT
GCCCGCATACGGGCCCGTGC
CACCCCCATTGGCGGTCTAA
CTACCCCTAGCCGCCATCAC
TATGCGGGTTACCCGCATCG
GAATGCGGGTACCATGGATG
AAGTTCAGACCCGCACGCGC
CTACCATGCACACCTGCATG
TCCATAGACGCATAGGGGCG
CCCTCATGATGGTAGCCGGT
CATGCCCCTATCACCATCCC
TACCCCCATGCCGCCATCAT
TGCGGGTGCACGCTTAACGG
TACGGGCGGATGCTGGGATC
ACTGTTATCCCCTACCCATC
ATAGATTGCTATACGGGCAC
ACCCCCTTACCTGCGGCCCA
CGAGACCCGCATACCATCAA
AATGGCGGCACGTGGGGGAA
CCCCAAATCTGCGGTTATAA
ACCTACCGTTACCCGCATCA
CGGTGCGGGCTTAGTGAGGG
TGTTGGGGTAATCTGGGTAC
CCCGCATACCTACTAGTCCT
ACCCGCACTACCCGCATTGA
TGTCCCGCACATAATCAAAC
ACCATAAGCTACGGGTACCA
TACCCGACCCACCCGCATGC
AATAGTATACCCGCATGTCA
GCGGATGGTGCTGGCATATA
AAAGGGCACACGCCATGCGA
ACCACCCCTGTGCACCCGCA
CCCTCCCCCTCTCCCCTTAG
TAGTAATAATGCGGGTACCA
AACTAGCCGCCCTCATACCA
CCAGCCCCCATCACCCATTA
CCCGTGTAGACTATTCCCCT
CCCGGTAACCCACATCCGCT
CCCGCCCCCCGCCCGCATCG
CACCAAATACGCGATGAGGG
CCTTACTATGATGCAAGGGA
CCAGCTCCGTTACCCTAATT
CACTAATGCGGGTACCGGCA
AGCTACCCGTATACCCTCAC
GTAGCATGTGGGTACTGGTG
ATCACTATTGAACCCGTAAC
TAACACCCCTCCCTCCAAAC
CACCTCCATGCGGGTACCAC
ATGCGGGTGGTACCCGCATG
GCCTGGTGAGTTCCCTGTTT
CCATTCCGCGATGCTGGTTA
CCACCCGCATGCCATCGGCC
TACGGGTAGGACATACGAGG
CTAATCAGGGTAATGAGATA
TCCCGTACGTATCACCTGCA
TTACAGGGTTGCCCGCATGG
TACCCGCATCATCCCCCACA
ACATGCGGGTACGGTGCGCA
TGCGGGCACTGCATAACACG
CATGCCCGCATGATGCCATA
CCCGCACGTGGCACCCCTAC
CTTCAACGTGGGGGTACGGG
AATGATACGGGTTCCCAGGC
ATTCCATCAATTCCAGTACC
GCGACGGCACCCCTATCTTA
GGGGTACCCGGATAATACAT
TAGCATACAATAGACCATAA
ATGCTGGTACGGGTATCTGT
CACATACGGGCCTACATGGG
TACGGGTTATTAATGTACAT
CCCCAATGCCATCATGAACC
TACCCTGGTTGGCCCGCATT
AGCCCTAAGTGCCGCACTAA
TATGGCGGGTAAACAATTTG
CCATCCCGTATCCCGCATGG
TAGATGCGGGTAGTGGGGGT
TGGGGGCCATACAGGTATAC
AAAATGCCTGTAGTTACCTC
AACCCCCACACCCACATAAC
CGCACTACCCGCATGCAGTG
CAATATGCGGGTGATGGGGG
ATAGCCCCTAACACCCGCAC
CCCGCACGCGGGAACCCATA
GGAAGCGTGATGCCATGAGA
GTGCCCACATCACCCCCGTA
CTGGATGCGGGTTCTGATTC
GGTAGGATAGATAGGGGTAA
GGGGGCGATAATGGAATCAG
ATACGGGTAGACCCTTATCA
GCTGTGTTACGTGGGTACCG
GCCAAGCCCGCACATAAAAG
CTTAGTACCCGCATTGGAAA
AGATGCGAGCATGGACATGC
ACCATCTCCTTGTCCCCGCA
GCCTATACGGGTATGTGTAT
GGTCATACGGGCTAACTGAT
AATTTTCAAGCACCCGCACA
TACGGGTGGTAAGGGGTTAA
TGACATTGCCCGTATGCGGG
TTTATGGGATAGCTAAAGGA
GGCACCGTGGGCACCCGTAT
TAAGGGCCCGCATCCCCGCA
CTAACCCGCATACACAAGCT
TAGGGGTATTGGTGAATGTT
TGCGGGCGACGGGATTGTAT
TATATGCGGGCTGCTAAATT
CACGCGGGACATAGTGATAT
CACGGGCTAAGGGTACTTGT
AGAAACCTATGCGGGTTAGT
AAGGTACCAGCATCACATTA
ACCCGGCACACCCGCATAGT
CACGATACGGGTGCCTATAA
CTAGGGTCATGCAGGTAATA
CCGCCGTAAATGCAAGCAGG
TACGGGTAGTATTGGTTGAT
ATGGTGCGGGTATGGGGGAA
GACATGCGGGTTAGGGGTTA
CGCATGGGGGTGCCCATATC
CCCCCACCACCGCCCCCATT
ACAGGTATGCGGGTACCAGG
GGGGCATTGTACTACCCATA
CAGCCTCACCCATCCTGTAC
ACAAGGAGCACCCGCATCCC
GGGTACCGGCACCAACAAGA
ACAACCCGCACTATGGGAAC
GTACAGGTACCCGCATTTAG
TATTTTGGTAGGTGCGGGTA
ATCACCCGCATACCAACCCG
GGTACCCTCCATGAGGGTAG
GAGGTACGGGCGGTCATCGG
GCGCCCAGCAGGGTACGGGA
TGGTGGGTGGCCCGTATCGC
CGGTACCCGTATGGCAGCAA
TGCGGGTTGACAACCCCCAC
CGTACAGGTATGCGGGTCCC
ATAGGGGCCCGTAAATATCT
AAACCCACTGTGACCCGCAT
GATGATGTCCGCATAAACCT
GCTTTACGATACCCGCATTA
GGAAACCCTGACACCCGTAG
CCTAATATGGGGGTTGATTA
GCGCACTGCAGGTACGGGGA
TAGGGGTGGTAATGCGGGTG
TGCACCACCTGCACCCGCAT
TAGGGGATGCTGGTAGGGGG
CCCGCATCCCCGCACCCTTC
CCACGATCCCGCGTGACCCA
ATTTAACCCATACTGCCAGG
AAGGACGATCCGCTCAGATC
CCTTACCCGTATCGCCCGCA
CGGGCACCCGTATATAAACT
CCGATCTTACGGGTAATATA
CCCACATGGCACGTACCAGG
TAGGGGCCTTCTAGTTCTAA
TGAAGGATCTTAAATGGGTG
CACCTGCATGCGGGTAGTAG
CACGGTGCAGGTTATATCAG
TCGCCCACAACACCCGCATA
GGAACCAGCACAACCAGCAT
CCATTAGTAAGGGTACGACA
CTACCCGCATCACCCCCTTA
TAAAGGATACCCACATGGTT
AAGCCCTGATTTATGAGCTC
ATACAGGTGGAATGAGGGCA
AAATGCTGGTGCGGGTAGGA
GGAAAGAGGGACCCTTATTA
TATACCCGCACTACCGCCCC
ATACACGCATGATAAGGGCA
GCCACCCCGCATACCCCCAG
TGCGGGTAGCGGGGCCCGCA
GACCCGCATGACGGCAGCTA
TGTACATGCGGGTGCGGGTG
CCCTCATGCTGGTACAAACC
ACACCACTATACGGGTACCC
TATGCGGGTACCCGTATGTT
CCCGCATGGCCCGCATAATT
GGGGGTTAGCATGACCCCTC
TAAAGAGCCCGCACTTTTGT
AGGGCTTACCGGGCATTTTG
CAGGCAGGCAGACTTACGTA
TACTGATCATGATGGACTGA
AAGATCCCGCATACCCCCAT
GGTCTAACTGCCCGTATTAT
TGCGGGTGGTATGCGGGCAT
CTATGAGGGTGTTTTATGAA
AATTGTTGGGTGCCCGCATT
CCTCCCGCATGTACACCCTT
CATGGGGGTGCGGGTAGACA
TGCGCCAGTGCCCTTATCAG
CCCCACTACCCCCACCAGCC
AATACGTGGTACCGGCATGT
GCAACGGATAATAAAATACC
AGCGCACTGTACCATCTACA
GTAGTGATGCGGGTACTCTC
TATATACGGCTATAGGGGCA
CCACTACCCGCATGATGCCC
ATACCCGCATGACGGATTCC
CGGGTTCCGCTGACAAAGGG
AATGGCCCGCATCGTGAATA
TACGGGCATCTTGTAGGGGG
TGCGGTTAACAGGGTATCGA
GATGCGGGTACTTGTTGACA
CGGTACCACCAGCACACACC
GTACGAGCACCCGCATGAAC
ATACAGGGTGATGAGGGCTT
TGAGGGATAACCACATTGTT
ACTACCCGCATGACCCCCAT
GTAATACTTGAAGGTGAGGT
CCCGCAGAACGCCCGCATCC
GAACCACCTACTCGCCCATC
ACCCACCCAGATCACACTCA
GATAATGCGGACTACGGGCA
TTCATACCCGCTACATTACC
GACTACCCGCATCTTTATTC
ATGAGGGTGCCCGCATCAGA
AATGCGGGCACTAATGGGTG
CGTGTACTAGGGGGATGGGG
CTATTATTCCCTACCCCCAT
GAGTAGTCTGTGCGGGTCCA
GCCCTTCTGTATACCAGCAT
TGCGGGTACCCGCATTCCTA
GAACCCGAACAACCCGTATG
TGCATTGCCAGCAGTACCAG
AGAGGTACCCGTATGTATGA
TGAAACCCGCAGTTAACCCC
CCCGCATACCTAACTCGCAC
CCCTGCATCTCCCTCATCCC
CCATTCCCCCAGCACCATTA
GACCACCGCGTTCGGTGCGC
CCCAACGCACCATCTGCGGG
ATACGGGTTAGGGGAGTTGT
TCCCGCGGTGCACCCCCATA
CCCGCCATTCCCGATCCACA
AATAGGGGAGGACCCGTATT
ACCAGCAACGGGTATCCACA
GGTTGCTACCAGCAAATCAA
AACTTGTGCGGGTAACAGGG
CTGCAGGGTGGGTTTCCACT
TGCGGGTACTAGGGGGTATC
AAGGGCCCCCATACCCGCAT
GCCCCCTCGCTACCCGCATA
CTCTTTTACCCTGTTTCTAC
TCACGGTTACTTACCAATCT
GCAGTATGCGGGGTACATGT
TGCACCCCTATTAACCAGCA
ATCCCATTAGCACATGCGGG
AGGTTGTTCTACCAGCATGG
CGGGTACCCCGGCCTATATT
CTATACATGTGAGCCCCCAG
ACCTAATGCGGGCTTGTATC
AAGAAACCCGCATACCCTTA
CACCTATGCGGGTATGGCGC
AACACGAGGATGCGGGTACA
GTTCGGAGGACCTGCGGGTG
CAACATGCTAACATTAAGGC
CACAACCCCGAGCGTCCCAA
CGTATGATGCGGTTACCAAG
CGGTAATGAGGGTTCACTAT
TGGAACTACGGCAGAAAACC
TTCACCTTGCGCCACGTGCA
CCCGCTATGCGGGCGTTGCT
GGTATATTACCCGTATCTGT
ATGCGGGTAATGGTGAAACA
ATGAGGGTCATGCGGGTGGC
GGGGAAAATACCCGCCTCAC
AAGATATGCGGGTTTGGCCA
CCACCCCCCTGACTTCCCCC
ATCCCCTCAACCCACATATA
ATAAGAAGGGTGCATCATGG
CCACCCGCATCGTACGGGGA
GACCTGCCATGCCCGCATAT
AGGTGCGTGCAGCAGGTTCT
AGGGTACCACCACCACCTCA
CCCGCCCCACTACAACCCCT
GGGCCCACACCATGCGGGCA
CGCCCGCACCCGCATCTTCT
GGGGAATGGGGGTTATAGGG
CAAACATGAGGGTACCCGCA
TGCCCGCGTGCCACCCATAC
TACCCCCATAACCCCGCACC
GACCCGTATGATGCCTGCTT
AGCACCCGCAGCCCCACACT
CATAATCACGCATGCGGGTG
ACGTGCGGGTATCAGTGATA
AATGCGGGCCACCCTCATTA
TTATGATCCCTATGCCCGCA
AACACCTATACCCGCATCCG
GAAATAGGGGTACCCGCGTG
GCATGCTGGTGAGACATCTC
CTACCCGCACCCCCCTGATC
AATGCGGGTGCGTCCCGTTA
GACACCATGAAAACCCGCAT
AACCCCCGCATGGCCCGCAT
CACCCGCACGACCCGCATGA
GGTTCAACTAGTATACGGGT
CATGCGGGCCCGTACCTCTA
CTATCATAGGGGCATGGGGG
GTTGCCCGCATGCGGCACTC
AAGGGTCTTTCTCCCACATG
ATGGGGGCACGTGCGGGAGA
TACACGGGCGTATCCCTCAA
GGTGAAGATGCGGGTAGTCT
ATGGGGGGACCCTGATGACG
CAACACCCCTAGCACCCGCA
TGTGCGGGTATAATTTAGGA
GGGACGTGAGGGAGACATAT
AACGCCCTTATTTATAAAGT
AAAGGGCCGAGGGGGTAGTC
GCTACCCGCAGTACCCCCAC
TTTTAAGAATACGGGTATTT
CTAGCCCGCATATATTACTT
CCCGCATGAACCCTATCCTG
CGAGACCCGCATCATAACCG
CACACCCGCATGCCCCCTCT
ACATACGGGACCTGCATACA
TGCGGGTGGACGGGTGTTAA
TGCGGGTAGAGGGGTGCATT
ACCCGCTACCCATGTCCTAG
ACCCGCATAGGCGACAAACT
AGTACCACTAGCGCCCGCAT
TTTCTGACGGGTAATGTAAG
TCCCCCTCATACCCACACGC
CTAGTCGGAGTACTGGCACT
ATGCGGGTTACCTTGGCCCA
GATACACCCGCATGAGATCC
TCGCCCGCATTGCCTACCTG
ACATTGCTACAGGTATTGGG
ATTAGTTGAGGGTGATGATG
CACAGGGGGTGGGGGTGAAA
CCTCCTCTTAATACGGGTAA
CTTAAAATGCAGGCTAACGA
TACTGGTACCCTCATACGCG
TGCCCGCATGCGGGCATACT
CAAAAATTACCCGCATGCTA
ACACGCCCCCATGCGCCCAT
TGCGGGTACCCGTATAACCA
GGCGCCATGCATGGTGGGTG
CCCTCATACGGGTAGTATGT
AACCCGCACGGGCCCGTATG
TGTGGGGTGCGGGTTATGGA
GGTATGGGGGATAATCATGG
GATGCGGGTACCTGGGGAAT
TACCTGCAGTCACCAGCACT
TACTGTCCTGATGGTATGCT
GGGAATATATATGGGTACCC
ATTCATGGTGCATGATGGGA
CCCCTATTGCGTGCACCAGC
TGCCCGCATAACGCTACTAC
AACCCGCCTACCAGCATCTC
CCACCCGCATGACCCGTATA
GCGGCCCGCATTGCCACCCA
AGGGTGTCCGGTAGCTGCCA
AACACCCCATATACCCTTAT
GCAGGGCCATTTATCAATGA
TCACACTTCATGCCACCATG
ACCCCGCATCACCACCGATT
TGGGTACGTATTACCCGCTT
TTATGCGGGTGTTGTAACAA
GGGTACTCACTACCCGCATC
AAGTAATACAGGTAGTAAGC
GGACCACCCGTATTATGAGG
TGCCCCTATTACACTACACA
TCAGCCCGCACATGCCCCTA
CATCACCCGCATCCACCCCC
CGGGATTAAGTGAGGGTGTA
GGGTAGTACCAGTAGTTGGC
GCTATATGTGGGTAGGGGTA
AATACCCGCATAGGCATACC
ACCATGCCCGCATAAGTGCT
TGCTGGACATGTGGGCGTGT
ACGGTAACCCGCACCACCCT
TGCGCCCGCATATCCATCTG
TGATAGGGGTACCCGCATCA
GCATAAATGCAGGTATTTGA
TTAGTTGATCCACCACAGGG
TACCGGTACACCCGCGTACA
CCACATGCGGGTACCCATAT
GGCAAACCCGCATTAGATGT
GCAGGTACTGAGGGCAGATA
TAGTGCGGGTTTTACGGGTT
GATGCGGGTGCCCGCACTGC
AATACATGCGGGCGCCCGCA
GTAATCTGGTACAGGACGTA
TAGAGGGATGGTGATTAGGG
CCCTGATGCCCGTATCCCAC
GGATCTGGCACCTGCACCAG
CCGCATGGGGGCTCTCGATG
CAGGTAGGACTACCTGCAAG
ACCACCCCTATCACCTCCAT
TGCTACCCGCATGCCCCACT
AAACAAACCCGCATTACCCA
TACGGGGTGCCCGCATAAGC
TGAGGCCGGGTATGTGGGCA
TGATGTTGCCCGCATGAATA
CATACCTGGATACCCGCATG
TGGTGGCCACATGCCCGCAC
GGACCATCTACCCGCATGAA
TACGGGTACCCTCTTGGTGA
GCCCGTAGCCACCCGCATCC
ACCCGGACACCCTCCTACCC
TAGTGCCCGCATCTAGAGAA
CCCGCACCCTTAAGCCAGCT
TAGCCCCCACCTTACCCCAT
TGGCGGTACTACGAGCATAC
CACCACTGTACCCGCATGAA
GAATGCGGGTATAGGGGCAT
CTAGCCCGCATGCCCGCAGC
CTAATGCGGGCTGCCCACAT
GGGCATACGGGTGATAACCC
TGGGGGTTGTGGGTCGCAAG
TGCTGGTGCCGGTATGGGGG
GCCCAGTACCATGCAGCCCA
AGGGGGCAATGCGGGTACTG
GGCTAAGGGGATAATGGGGG
CAGGTACCCGCATAAACGGA
TACGGGCACCCATATCCTTC
TAAAACCCGCATGCACCATC
CCCCCTTACCTGCATAACCA
TGCGGGTAGGACCCTCATTA
ATACGGGTAGTACCCGCATC
ACCCCCATAGTACCCTTATT
CCCTCTACCAACCCGGATGC
CGTAAAGCCAAAACCCGCAT
GGGCCCCCACGCTGCCCGTA
TCACCCGGGTACCCGTATAT
GGGTACCAGGATATGGAAGG
CACCGGCATCCCTCCAGGGG
TGCCATCTGGAACCCGCACG
ACAAACAAGCGCCCGCATCT
AAGATATGAGGGATGGGGGT
AAAAGCCCGTATGAGAAGCC
CCCGCAACCTGGCCGTGGGT
ATCAGGGTAGTACCGGTTGT
GGTACACACGGCCCCTTCTA
AACATTGGTGCGGGTCGTAC
TGCCCGTAGTACCCCGGTAT
TCACCCGCATTCCGCCCAGC
GAATACCCGCATGCAGGTAC
TACAACGCCCGCATATACTA
CCCGCATGCCTGCAGTTTAG
CCCCCACGCTCGCATGCCAA
AGTACCTGCATGGTGGTAGC
ATAAGGTATGCCGGTATATA
TGCAGGTGAATGCTGGTAAA
AGGCCCGTGACCACTAGGTA
CAATGCGGGAACTTTGATGA
AAGAGTAACCTGATGCAGGT
TGTGGGCATGCGGGTTCCCA
TACCAGCACTGCCGGTACCC
GGCTAAGGATGCGGGTACCA
TGTGAAATACCCGCATAGAG
CGGGATCATTCGAACCCGCA
CAAGAACCCGCATGGCCCCG
TACATGCGGGTACTGGTACA
TCGGCATACGGGTACCAGTT
TGGTAAAACCGTCAAAAAGG
GGGTATGGGGGACCCGCATA
GCGACAAATAGGCGCCCGCA
TGCGGGTATCATTATGCTTT
TGGGGGTATATGGGTGCCAC
CTGGTTTACCCGCATGGCCA
CTGTACCCGCATTCACTGAT
CCCCACAGCCAGCAGCTCTT
TGCCACAACCCCTACTACCA
AACACCCGCATCGCCCTTCC
ATTGACCACCACCCTCAACG
GACGACCCGCTGTATAGAGA
GAATGGACATATTGGCCCGC
TGCGGGGGTAACTCTAATTT
CCCCATTCACAATCCATGAT
TGGTACAGGTTGATGCGGGT
ACATGCTGGTAATACAAGGG
CGGCTACCCGTATTGAAGGA
TGCTGGTATAGCAGGACCCA
GGACCCTCTCTACCCGCACA
TGGCAGGCAGTACCGGGTGT
TGACACCCGCATGCCCGTAC
GACCCCCGCATCTCACCACC
AGTAAACGTGGATACGGGTA
AATATAATGGGGGCTGATGA
GCGGGTACCCGTATTGCAAT
TGTATGCAGGCAGGACCTGT
GCGTCCCGCAGCACTAGTCA
GTATTACGCCCGGACTAGCC
AACTAGGATACCCGTACCTA
AAAGCCCCGTATCCTGCATA
CCCGCCCCGCACAATTTCCT
TACGGGTGGTTAGGGGGTAT
AACCACCCACATATACCCCG
TCAAACCGGCCCGCCGGCAT
CCCCCCATGCACCCTTATTG
CTGGGTACCCGCATCTTCGC
TGCGGGCAACTAGTAGATGA
CCAGTACAGGGAACGGGCAA
CGGTTCATGCGGACGGGTAA
GAATACGGGGAGTATAAGGG
ACGGAGGTTAACCTACTTTT
AGGGTCGTGATGGCATGAAG
CCCGCATCCCGCGTTTACAA
CACCAGGATGCGGGGACTGA
AAACCCGCATCACGAACCAT
AAACCCGCATCCGTTCATCA
AATCATAAGGGCACCTGCAC
GGTGCGGGTAGACCCGCACA
GAACCCGCATCATACGACCG
TGCGGGTACAAGCGGGTGGG
CTAATACCCTTATGTGCCAA
GTGCCCGCATCATTCCTTTA
CACCGTACCTCCATAATTGA
AATGATGCGGGTACTGCGCG
TGCCCACCTGCCACCCCTAT
AGGATAGCCACGTGGGTGCT
AGGTACCCGCATCACCCGTC
CGAGTACCTGCATCCTGCCG
AAGGTTCATGCGGGTGATGG
CCCCGCATCGCCCGCATCCC
AAAGACATGCGGGTTGGCAG
CCCGTAAGACCCGTATAGCA
CAACCACCCTCATCCACATG
TATTGTTAGGTACGTGTGGT
ATACTGGAAATACCCGTTTA
CCCACATACCAGTACCCCAA
CACCCCTATAGCCCTTATCC
TAACTAGCCCACACCCGCAC
CCTCAATTCGGGCATCAAAA
ATGGCCCGCATCCAGCCGAC
CAGCCCGCATCAAGACCTAC
CACCATCAACTGAGGCCCAG
ATACCCGTATCATACGGGCT
GGCCCGCATAGCCCCCCCAT
CAAACCCTGTATGACCCCTA
TAGCTGGTGGAAAAGGGGGT
GGGTGCGAGTACCCGCATAT
CATAATGCAGGTAATGAGGG
TACGGGATCATGAATAAGTA
ACCAGGTCAAATGTTATATT
AACCCTCTATCTGCCCGCAT
TGCACGACCCGCACGTTCTA
ACGTGCGGGTAAAAGGGTAC
CCATCATCACCATGCGGATC
TCACGCCCACCACACCCGCA
CCCGTACGGGTAGATACGGG
CCCACATATTTGTAAGGGTC
CACAAAGCCCGCATTAAACA
TAAGGGTTTTAAGAACTACC
ACATGAAGCCAGTATTTACA
AAAATACGGGTACCTTCCCG
TCACATGATAGTGGGTTAAT
CACCCTCGTGGGGCCCGCGT
GGTAAACCCGCATCAACTCC
ACCCGCATGCGGGATATCAA
TTGAGGGTGGCCCCCCCACG
CGTTGAAGGGTTGAGGGTAT
GGCGAAAGGGGATGCCGGAA
CACATTGCGCCCGCATCTAC
AGGGGGTGGGATATGGGGGG
TGCCCACACGCTCAAATAGT
TGGTACCGGTACCACCTATC
GCTTCACATGTGGGTAGAAA
TGCGGGTACAGGGCGATACC
CCCACATGAGGTCATGCGGG
CAACCATGCTGGCAACGTAC
AATACGCGCCGATAACATCT
TGGCCCGCAGGGCGGGCATA
CCAGTACGATAGGCGAAATT
CGGGTATGCGGGTTGTGCGG
AATGCGGGTACCAGCATATG
TGGGGGACACCCATATATGT
CCCGCATACCCATACACACC
ACCGCCACGATAGGGGCCCT
CTGCTGGCACCCTATTCTCA
CCCGCACCTCCAACCAAATG
GTGCCCGCATTCTACCACCA
TAGCAACCCGCATCGATCCC
GGGCACCCTGCACCACGCGT
TGGTATGAGGGTGTTAGGGC
GCCCCGCACGTACCCGCATA
CCAACAAGGAAATGCGGGCG
AGACCACTAACCCCCTCCTA
ACCGCCATCCAGTACATTGA
TGAGGGTGATGGGGGTGCGG
ATATGATACCCGCATACGTA
ATCAAAACGTATGATGTGGG
CCTACCCGCACCACCACACT
CCCATCTGGCAGGGGGTAAT
AATGAGGGTACATACTCGTC
TCTAACCGTAAGGGCTCTGT
TCACCCGCATAACCCGCACA
AGGGCCCTGCCCGTATCTCA
CGCCGCCACCCGCACCACAT
GGTAGACTCGCCCTGCCAAG
ATACGGGCGCCCGCGCTGAA
CCGTGATGAAGGCGGTGATG
TATTGAAAATATACGGGATC
CCAGCTACCACCCGTACGGT
CGCATACCCGCACGATCCTC
GCCCGCACCGGATCCCGCAT
TGACAGCCCGCACTACCCAA
GGGTAAGACGGTTAGTACCT
ACCCGATATGCGGGCGAGCA
TGTAACTACAATACCACCAT
AGCATATGCGGGTAGGTACC
TGATGGTAAGAGTAACCGTG
ACCGCCACTACCTGCACAGC
TCCGGTCCCACACCCGCATG
ACATACCCTTATAGCGTACT
TAAGGCGTAAGGGGTGATTA
CATGGAATGCGGGTTTTGTA
ATACCAGCATACCCCCATCC
CATCTAACGTGCGGGTACAA
CCACCCGCATGACCCGCATC
GTGAGCCCATACGGGTGTCG
TATTAAAACCATGAGTTCAC
CTCGTACCCTGATACCCCCA
TTCACTGCATGCCCTTACTG
CGCCCCCATGCTACCCGTAT
GATACCCGTATCGTACAGCT
CACACTATCTGAAACTATCA
GCTGGCCGCCACGCGTACCA
CGCCCCCATTGCCCCCATAC
TGCGGGTTAGGCCCGCATGC
GGGTTACATAGTACGGGCTA
CTACCCGCATAAAGCAAGCG
CCCCCCCGCATCAACAAGTT
CACCCTCCGCACCCGTACAG
CACCGCCCCTATTACACACC
ACCATCCACTCCAAATATAA
AGGGTACCCACATATGAGCA
CTGGTACGGGTAAATGCGGG
CCTCCAGATGGGACCACCAT
TGGGGTGCCACTAGCGGGTT
CCCGCATTCGCACCACCATA
ATACGGGTACCAGCAGCAGA
GGCCCGCATACTACCAATGC
TGCCACGCGCCCGCATGCTC
ATGCGGGTTGATGGTGTGTG
TGGTAAACATACGCACTTAG
CTTGCCCGCATTAACACATG
CCCATTGTGGTCCCGCACCC
TTACATTGAGCGGCCCCCAT
CAATACCGGCACATCACGGG
TAGCACCCGCATGTCCCCCC
GTATCTTGATGCGCATAGGG
ACGTTATCCCATACGGGTAT
TACCGGCCCACTACCAACAA
TGCGGGCCCCATACCCCGAT
GGACCACCCACATTATGAAT
AAATGGCTACGGGCGAAGGG
CGCAAAACGTAAGAAATTAA
TCTATTACGGGTAACATCGA
AATGGTACATGCGGGTATGC
ATAGGTACCCGCATGCGGTA
CGTAGCGGTAACCCGCATCT
AATCGCCCCTAACCGCACAC
CTACCTCCCCTATTAGTTAA
ATGTGACTACCAGCATATCA
ACGAGACCCGCATCAGCCCG
GGTCCCCCTAGCCCTAACAC
AGAAAATGCACCTGTTATGA
TGGTACCTGCACACGAGACA
TACGGGTTCACCCCTATGTA
TAGGGGACTGATAGTCCAGA
AAGGGTAATGCGGGTACCTC
CTGACCCGCATAACCCCCGA
TGTACTGGTGCGGGTAGTGG
ACGACCCGTATTACCCGCAT
CAGCCCTGACCCGTGTCGTC
GTTAACACCCATATTACCCA
CCCGCATCTTCACCCACTCA
ACTTACCTTACCTACCCGGG
GCAGGTGGCATACGGGTAGC
GCCCGCATAACTGGCACCAC
ATACTGGCAGGGGGCATGTA
TGCGGGCTATAGCGGGACAT
GGGAATAGGGGTATACGGGG
ATGCGGGAACCAGCATCCCC
CCCGCATACCCGCATCATCA
CTGGAAGCGAACAGGATAGA
TTGAGGTATGCGGGTGGCAT
CGATATAATTTAACCCGGAG
ACGCCAGCTACCTACCACAA
GCACGCCGGCGGGCCCGCAT
CTACCACCCGCATACCCGCA
CCCACATACCCACCTCATTC
ATACTGGGGGCTATCGCACG
GCGCTACCGGTATCCCACGA
CGCAGCTCCAATAGTACCCG
ACACATCAAACTACCCGCAT
CAGGCCCGTGCCGCTGCCAC
CTAACCCGCATAGTCCACAT
CCACCATATCCACTAGATGA
CACTTTTGATGCCCGCATCC
TATGCGGGTTATACCCGCAC
GCATATAAAGGTTGCGACTG
ATACCAGCTCACCCGCATGA
AACGGGGCCCGCACGGAGTC
GGTAGACCCGCATACCCATA
AGATCAAATGGCTGTTACAT
TGCGGGATACCCGCGCGCGT
TGCGGGTGATGCGGGTACCA
CCCAGGCTGCTGGTACCTAC
GCCAGCATGCCCGCATGACA
GGTAGTATACCCGCATAAAT
ACCCTTATTTACCCGCATGC
CCCACATGCTGGCCCGCATA
AACATGCGGGTGACTTAATA
CCCCCCGCATGCGGTCCACC
CGATGGCTAATGCGGGATTA
AGTTACTTGTGGGTAAAACA
GACCGGGGTAAAAGGGTCAC
ATTCCACCCATATAGCACGG
AGTGCCGGCACGGGGGGTAC
GGCACTGCCCGCACACAGCC
AAGGACCCAGGTACCCGCAC
GGGTGCGGGTACCCCATAAG
GAGTATCCCGGATTTCCTCG
TATGTGGGGGGTCCCCGCAC
CAGGCACGTGCCGGTTGCCT
TGAAAGGGGGTACATGGTGG
GCTTAGATTAGGATTGCCTC
CCCCCTGCCTGCCCGCACCA
AATACCAGGATGCCCTCATC
ACTCCACGACCCGCATCGTC
TGGTTGGCTGCCCGCATTAG
AGCAATAAAGGTATTGTGAG
CGAAGCTCGCTACACACGAG
CCTACCCTAATAGTACCCAT
TTATACTGGTAAGTTCATAT
AGGGCCCTCTGATTCGTACC
ATGCGGGTACTTATACGGGC
AAAAAACATAACCACCACAC
AGATAATGCGGGTAAAAAGG
TGGGACCGGTGTACCCGCAT
TGTACATACCACTACCCGCA
TGGATGTGAGGGTATATGGG
CCAGGACCACCCACATTAAG
AACCCGCAAATCAGTGCACA
AATCCCTTTTGTACGCTAGT
CACCAGCATGATGCGGCTCT
AGGTATACCCGCACGGCCAA
TATGACAAGGCCCGCATGCT
CGGGTACCAATAACCCTCAT
CCTCCGTGGTACCAGCACAA
AGCCCGTAGTTCACCGTGGG
TACCCGTATGATGCTTTCAC
CCATCTGGTCATCCGGGTAA
TACGGGTAGAAGAGAAGGGG
TGTACCGGTTCACCCGCATC
CCCACACGCCCACATAATTT
AGGTTATGACGGTCAAGTAT
CCAGTGCCGACCCGTATGCC
ATCCCCCCCCACCCCCCCCT
CTACCCGCATATGCACAAGG
GGGCACGGGCAGCAACCGTT
AATCAGAGGGGTTGCTACCA
TGCTGGTACCCGCATATCTA
TGCGGGTATGCTAGCGATAG
TTCCCGTATATGATTATAGG
GGTCCCCCCAAATACCCACC
CGGTACCCTCACCAGCGACA
CCAACACCCGCATTACCCTG
AAAGAAAACCCGCATACGGG
ACACCCGCATGACAACCCAC
ACTAGGCCCGCACCTCCCAT
AAACATGATACCCGCATACC
ATGCGGGTACCCACAGATCT
AATACATGCGGGTACCCACA
CGACCCCCATTCCACCAGCA
TGGCTCGCGGGTTACCAGCA
TCCCACATACCCGCACCTAA
GGCCCACACGTACCCCCATG
TCCACCACCCGTACCCTCAT
AAACCCCTATGGGCTAATAA
GAGTGTGCCATAACCCCGCA
TCCTGCCCAAGCCCTCATCC
CCGGTACCACGTCCATCACA
AAGCCCATACTACCCCCATT
AGTACTTCCCACAGTAGCCA
CCCGGAAAACCCCGCGCAAA
GGCCCACTTAAGGGGCGCGG
CCAGGTATATGGGTTGTGGC
CCCGCACTTACCCCCACAGG
CGCCAGCAGCTTATTAGCCA
ACAATGCTGGTAATGACCGC
GAACAACCAGCAGTGCGGGC
AATGTGTGACGGGTAGGGGA
AGAGTCTACCCGCATCACCC
CATAGCCCGCACACCTCTTT
CATTTAAGAATGTATGGAAC
AACCGGTATATCTGGTGGCG
CAACCCGCATGTACCCGCAT
CCCAACCTACACCACCATGC
GAGCCGTCTACCCGCACGCA
ACCCGCATTCACCTACCGGC
CCTCCACCACCACCATGCGA
ACCGCCCGCATAACTCGTTC
AGATGCGGGCGATCTAATAT
TACGGGAATATAGGGGCATT
TGCGGGCGCTGGTACCAGCA
CAGATATAGGTGCATGCGGG
GGGAGGGTAATGTGGGTATT
AGGATGTGGGTAGGGGCCTA
CATCGAAAATGCGGGCATTG
CAGGGGCCGATGAACGCTGA
AATACCGATCTCCACCCCCA
ACATACGGGTAGGTATATCT
TATGGGGGTTAACAGGATGC
CACCCGCTTTGCCAACACGT
CTCACCCGCACTACCCCCAC
TGAAATGCGGGTCCGTGGGG
TACATGCTCGCACCCCCTCA
TGGGGCTGGCAGGGAGGCTC
CGAAGTGCGGGCCCTCAGTA
ATTGTACAGTGAGGGCTGTC
GGTGCCCGCATATACCTACA
CAGTGACCCACACCCGCATA
CCCCCATGATCCGCTATGCG
GCATACGGGTAAATGCTCTC
GATAAGTAGTCATGACCCAC
CTGTGCGGGTATGATGATAC
TAAACAGTATGGGGGTAGGA
ATGAGTATGCCAGTATCAAC
CAACCCCCAGCCCCTCTACC
GTACATGATGCGGGTGCCAC
ACTCCCTGCTGCCTGTCGAC
ATACGGGTCTCCCTTACAAC
TGCGGGCGCGTACTGGGCAG
ATGGCCGATACCCGCAGACA
AAACCCCGCATACCGGTACT
GGTTCTAGATGTGCGGGCTA
CCCGCCTTCCCCGCATGTAT
TTGGAATACGGGTGAACATA
TGCGGGTTCTACCCGCATTA
CAAGGACCCCACTCCCCCAT
GGGTATGGAGGTATTGTAAT
GATAATGCGGGCATACTGGA
GGGTGCGGGTACCCGCATGT
TGCGGGTAACCAGCATAGTC
AGCGTAGGGGTAGCCCGCAT
GAATTATGTGGGTAGCCCAT
TGGTACCCGCATTGCCACCC
CGTAAGGTGATACGGGTTCG
GTTTTGACAATACCCGCACA
ATAAATGTGGGTACCAAGTG
CAGCCCGCATTACCCCCACT
TACGGGCGTGGTGCCGGTAT
ATTGCCCGCATCACCACCAT
GTCCGGGTTAATGCGGGCTG
CCCGGACCAGTACGGGTACC
CCTATACATGCGGGGATTGC
CACGGGTGCGGTTAAAACAC
CTAATACGGGTAGCAGGGAG
TCTACCCGCATCGTAGTCAC
TGCGGGGTGTAATCCAGGCT
AGGCAGAACGTGCCGCCCAT
GACCCGGATGATGCTGGTAA
CGATGGTGGTTATGAGGGAT
CTGAAATGCAGGCATGTAGG
CCGGATTCGTAAGCGTATGA
GGCACGGGGAATGATACGGG
CGCTACCCGCATATTGCAGA
ATGGTGCGTGGTGAGGGTAG
ATATCCACAACCCTCACCCA
GGTTACTACATACACTAGAA
TTATGCCCGCATGCCCGCAT
ACTTGTATACGGGCACACGG
TTATGTATGATGCGGGTGCA
CCTCACCTGCATCTCTGTGA
AGCGCATGATGCCCGCATCC
GGCCCGCATAGGAAAGGGGA
GGAATACGGGTAACCATGTT
CCCCCCTCTACCGCCCACGC
AAACGGGGATGCCGGGATGA
ACAGTACCCGTATAATCAAC
GGGATACGGGTAAGTGATAC
GTCACCCGCATGACCAACGT
ATGCGGGTAGTGCAGGAATG
CCCCGACCCTCACCCGCTCG
TGGGGGGTATGTGGTCAAAT
AATACAGGGTATGATAGCTC
GTCGTAGTACCCGCATCTTG
TCCACCACTATGCTGTACCC
GTATGATGCGGGTCCCTTAG
CCCGTATATGCGGGCCCCAC
CCCAACATTGGTACCATTAT
ATACTGGTGGTACCACTAAG
CCCCCATAATGCACCCCCAT
CTCCCCGCATGGTGCCTGTA
CGGGGGCTCCGCATATACAA
CCCGTAACGCAGTAACGGGT
GGGCTGCGATTCCCACATCA
CAAGTACCCTCTTGACCATA
TGCTCCCATCCCGTATATAA
CTATGGCTGGTACCCGCATC
AGGTGGGTATCCTGCATGTA
ACTTGCGGGTACCAGCATGT
ACAGCCGAAGTACCAACATA
CGGGGTCCCTTATGATGCCT
AGCATACGGGTGCTGTTATA
ATTTACCCCCATCGACATTA
GTGCAAATTATACTATGACA
CGGGGCATGGTTCACAGCGA
ACCTAGATCCCAACCCGCAT
AAGGCTCACACATCATGTGC
CATGCCCGTACGCCCGTATG
TAGATGCGGGTAGATGGGGG
CATCCACCATCCGCCCACAC
AAAGCCTGTACCAGCATGCA
TGGCACCACGTGGCTTAGGC
CCTGCCCGCATTACGAGGTA
GGGTAGCAATGAACACACAC
TGGCATAGCCCGCCCACCCT
GGGCCTCTCACATGCGGGTA
CCAACATGGCACCCGGATCA
CGGTGTCATGCGGGGGGCAT
GCACTACATGCCATCATAAT
AACTTGGGGGTTCAACAACG
TGCGGGTGATGCGGGCTTTA
TGCGGGCTCCCGCTGACCCC
GAACCCGCACCACCCTCATA
GATGCGGGACATAGTGGGAC
GAAGACAAGCCCGCATGATA
AGCAAACCGCGCATCACCAT
ACGAGCATGAGGGTACTGGA
TACGGGTCAAGTAGTATTAG
ATAGGGCCGCCTGCCCACAC
TGAAGGTACCATCCTGGTAA
ATGATGCTGGTACCCATATC
GGGTGATACGGGGAGAAATA
GTACCTGCACGCCCGCAGTA
ATGGGGGCACGGGTGCATAA
CACCCGTATAACCGGTAGTC
CAATGTGATACCCGCATAGT
CGACCCTTATAACCCCTACA
GATGCGGGTGGTGGGGGATG
CCCGCATTTCTTATGCTGGT
TGTGGGTATACCCGCATATA
AGGGTGGCACGGCACCCTTA
AAACCATAAGATGCCCTGAC
CCCTCACTATCCGGTACGGG
AGGTTATGATCCCTCTTCTC
TACCCGCATGAAACGGGTAT
CGCTATGCGGGTACCCTTTA
TAGCCCCGCTCATACCGCCA
CAAGCGAGGGAGTCTATAGT
AACGCCCGCATTACCCGCAT
GCGTAACCCGCATCACCATG
ATACCCGCCCACCACCCATA
ATACCCGCATCTGCCCGCAT
AGCCCGCATCCCGCACAACT
ACGACACCCCCATGTGACTC
CCCGCATGCTGATGGGCCGG
CGGATGGGGGTCCCGCACAT
CATAGGGGTAGTGCGAGTAA
AACTGAGACACCCGCATGCT
CCCGCTGTGCGGGTCAGATT
ACGCGGCGCGCATACGGGCC
GGAATGAGGGTTATGCGGGT
GACCCGCATGTACCTATGGT
GGAATGATATACCGGCAAGA
AGGTAACGGTTATGGGGGCG
TGCTGGTAGATTGTGGAATA
GTTCCCCCCATGAATGCCGC
ACGGCCGATACCCTCATGAC
TCCCGTATCCTGAAGGTTGG
ATGCCCGCACCTAACACGTT
AAAACCCTCATACCACACTG
ATGCGCTACCACTTGCATGA
GACAACCACGATACCTGCAT
GCACCTGGGGCTACGGGCGG
CCCGCATTACCAGCCCACCA
ACATGCCACACATGCCCGCA
TGCGGGTCATGTGGGTCCAA
TTAACACATGATGATTGACC
TACTACCCGTGCTTTCCCTA
CGACATGCGGGTATAGTGAA
GCATCACCCGCATCACCTTC
TGGGGCATGCGGGTACTGGG
TAGGGGTACCCGCATGCTAA
CGACCCGCTGTACTACTTGA
ACATACGGGTCACCCGCATA
CCATACAGGTACCCGCATAG
ACGCATGTACGATATGATAC
ACATAAGGGGTCAAGACGGG
TGCGGGTACTTTGGTATGCG
TATGCCGGGCGCCCGCATCG
AAGCCCATACGGGTACGTTT
GGGTGCACCCGTATTCATCT
GATAAGGGCACCCCTATCTA
GGGCTGCTATAGCGGGTACC
GACAGAGTACCGTTAAGAAA
ATGCGGGCTGCGGGCTAATG
ACCCCTAACCCGGCGTGCCA
CCCGCATTTTGGGGTGCTAT
AAAATTGGTGGGACATGTCC
AACTGCCGGTAGTATTATAT
TTGCAGTGAATAAAGGGTGC
AATGCCGGTACCCGTATACG
GGTACTGGTATTCGTGCGGG
GCCAATTAACTAGAAAACTC
GATACGGGTGCACACCCGCA
ACTGGTGCGGGGTATAATCA
TGAAAATGCGAGGGATAATC
TCACAATGCGGGCCCCCGTC
ATAACCGTCGACCCACATCC
ATGTATGCGGGTTAAAATTA
CTGGCACAGAGATGATGGGG
AATACCCGCATAAGGGTACG
CAATCCCTGCAGGTACCCCC
TACCCGTATGTGCCCGTATC
AAGCCCGCATAGGTGCGAAT
CTCCGTACTTGTGCGGGTCC
CCTGCCCGCATAGTATCTTA
AGACACTAGGTACCAGAAAG
TGCGGGCATTATGCACTGGT
CATAGCCCGCATCATCCCAC
AAGTTGTATGCGGGTCCTAT
ATTGGGGTACGGGCAGTTGA
TTACATCACCGTCCACCATA
TGGGTTGACATAATGGGAGC
CGCGACCCCTATCACCAGTA
GGGTACCCGTATTACCTGTG
TTATATACTACCAGTATGGG
ACCACTGGATATAGTAACAT
GAGAGTGTGGCTGCGGGCAG
CCCGTATGCCCGCATACCTA
CGCAGGGTGTTACCCGCAAA
AGATGCGGGTACGCACCCAC
CGGGCCCCTTAATGCCACCA
ACCAGCACCATCCAAGGCAA
CGCACCCACACCCTCCGTCA
ACGAGGGCACCCGCATGAAA
AAGCCGCCATATAGAAGTGT
GACCCACATGCACCCCCTCT
GGATACCTGGATACTGGGCA
TCCGCATAACCCACACACCA
ACATATACTGGTACACCACC
GAAATATGGGGCCCGCATAT
GTACCCGTGTCTCCCACCCT
TGTGCCCTTACCACCCATAT
CCCCCGTACCCATAGAGAAG
CGGTACATAGGGGCCTATAG
TTAATGCGGGTTACCCCCAT
AAACCGCCCGCATTATGTTT
GGGGGACCACGATTACAGAC
GCTCCCTTCCCACCCGCACG
AGAATGGTACAGATGTGGGG
AGGGACATAGCCATATCATG
TTACACGGGTGGTGGGGGTG
ACTATATGTGAGATGGGGGT
TATGAGGGTGTTACTGTACC
AGTTGTTTCACCAGCATATC
CCCGTACCACCCATACGTAC
TGGATACGGGTAGCCTGTGC
ACCCATACGCTCCGAAGTGA
CCATAGGGGTAAACGGGCAA
CCCCCACCCTCACTATGCCA
CACGCAACCATGCTCCTCCC
AGCAACCCAGGTCTTACGGG
ACCCCGGGAAACATCCATGC
ATGTCACTGGTACCACGTGC
TGAGAGATGCGCGTTACTGG
TTTTACCAGCACAGCTTAGA
TGGGGGTATCCCCTGTACCT
AGACTCCCGTACTGCGGGTA
TGCGGGGTGGTGTGCTGGGG
CCCGCGTAGTGAAGGGCGAA
TACCCTTATGATGTGGGTAC
GGCTAATAAGGGTAGCGGGT
CGAACCATATGATACGGGGA
CAGACCCCTATTCCACCATC
CAATATGCGGGTAGCCCGTA
AGACTGCTGGTACAAAAATC
TGCGGGTACCTCTCCGTCAC
ATTGCTGGCCCTGCGAATAA
ATGAGGGTGTGCCGGTGATA
GGTTACATGGTGAGATGTCT
ACCCGCCTGCACCCGCATCG
TGTGGGCATGCGGGTAAGCA
CCCATTTACTAACCCGTACC
CCTGATAGGGGCTCCTTTCG
AGATACGGGTGCCATGACAC
GGGAGTTAATGCAGGTACAC
GACCCGTAGTGCCCTCACCT
TGTCGGGGCGCCCGCATCTC
AAACCCCTATGACCCGCATA
GGTTACACACGTGCGGGTAG
CTGGTGAATCATGAGGGTGC
GGTTGCCCGCATGCCCTGCA
GGGTATCCATGCAGGTACCC
ATACATGTGGGTACCAGCAT
ACCCCCATGCAGGGGACGGA
GAGATGGTGCACGCGAATAA
TATGAAAGCACAAAAGACTT
TAAGGAGACGTAGGGGTATG
AACACCCCTAAATACAACCG
TGATGCCCGTATCTAGTAGC
ATGACCCGCATAAACAAAAT
GGAGACGGGTCTATTTCAGG
GACAACTTCCCCTATCACGG
TTCTATACCTGCATAGCGCA
ATGCTGGCCCGCATATCGTT
TCCATGCGGGTCGTGTTGGG
AGGGTCACGAACACTGGTGG
AATGTGCGGGTCACGGGTGC
AAACTTATGCGGGTGGCTAT
TGATGCCTGCATACATGCCA
CAATGGTGACACCGCACGAT
ATACGGGTGGTATAAGGGTT
AATGCGGGTTATGACCGGTA
CCTCACGTATGATGAGGGCC
GGGACTATATTGTTCTTGTA
GGGAGGTATGACCCGTATTT
AATGCGGGTATCCGGGTACT
ACGGGGAAGGTACAAAATCT
AGATGATAAGGGTATGCGGG
ACACCCCCATACCCCCATCA
CACCCGCCCTAACCTGCATC
AATACATACCTGCATGATGA
AGGGTACCTTGTGTCCAAAT
ATTGCTGCTGAGTCGGCAGA
CCCTTTAGTTCCGATATGAG
TACGGGTGCGGGTAATGTAA
ACAACCACCTACAATACTGG
ATGACCCCCCTAGCCCCGCA
TAGATTGGTTATGCGGGTAC
CACCCACCTATGTGGGCTTA
TACAGGTTATATACGGGTAC
CCTGCTAACGTGGGGTAGCT
AGCTAAGATCAAATAATTGT
AGACCTGCAGATAAGGGGGG
AAACCCGCATCGAACCGCTA
GAACTTACAGGATGCCAGGC
GAGTTGTGAATGGGGGTGCC
TAAGGGCATGTGGGAAGACA
CTACCCCGACACCCGTATCC
TCCGCCATCACCACGTGTGC
CAGGCCCGCACCACCCACAC
AAAATACAGGAGAGTATGCA
GACCCGCCCCCAATACAAAG
CTACCATATACGGGTAAGAC
ACAAGTCGATAATGCTATTT
AAAACCAGCATATGAACCAT
CACCCGCATGCCCAACACTA
CCCCCAAATTAGCAATTGAA
ATACGGGCGTTACCTTTATT
TGACCGCATGTTACCAGGTC
TTAGACATACGGGTATGTTC
AGAATACCAAAAGGCCAGCC
TGGACCCCCCATTAATAGCA
CCCACGCGTGCTGGTACCTG
CCCGCATTACCAGCACGAGA
TAATACGGGTACCTGGACCC
GGTCATCAGGCTCTACATAG
TACCGGTATTCCCTTATAGC
CAGGATACCCGTATGGAATG
CTAAGGTGTGGGGAAACATA
ATGATGTGTACCCGTATGAC
GGACCCCCATCTCCCTCATA
TTCTCAGGATCCGGGTACAT
GAATACCCGCATGCTACCCG
CGTGCGGGTGATGATACTAC
CCAACCCGCACACCCTTATA
TGCTTACGCGGGTACCCGTA
CAAATTGCCTTCACTAGTAA
ATACGGGTACCCTCCATGGC
TGCGGGTTTCGGGGTTAGAT
TAGGGTGACGTACCCTTTTC
AATACCCGTACTACCCTCAT
CGATGTGGGCACCCGCATGC
AGGTAGCGCTACCCGCATGT
TGGTTATGCGGGTATGGTGG
TAATACCCGCATATGATAGC
GTAGGTAATCCTGGCAGGTA
GTGGACATGCGGGTATCGAC
GACACCCCGCAATCCCGCAC
TAGGTATTACGCAGTGCTGG
AGGACCCGCATATACCCTCA
GAGGCATTGGCCGCCTGACA
AGACCAGTAGTCCGTAGTTG
GCCCGCAGCACCAACACTTG
CGACCCGCATGATATAGTAA
ACCTAGGTAGTACGGGTAGA
CCGGCGTATCCAGCATTATC
TAGGGGACCCGCATGCCTCT
GGGGCAGGTATGGGGGTAGA
GAACCAGGGCGGTACTTGGG
AACATACCACCTTATAGTGA
GCTTTGGGGGCTACTAGTAA
TGCGGTTATCATGGGGCCTA
CCTTTACACCCGCTTTACCA
GGAGGGTCTGATTGGTGTTA
CCCGCATGATGGTAGCAAAA
ATGTGGGGTTCAATAACATT
TGTTTGCGGGTACCATGGGG
ATGCGGGTATCCGGGATCTT
GCCCCCGTTGAAACCCGCAT
ACACCCGTATGAGTACATTA
CACATCACCCGCACACCCAC
ACGGGTATATACACTGGTTT
ACTACTGGCCCGCATCCCAT
CCCGCATGCCCGTATCCACA
GATGCGGGTACTAGGGGTGG
CAACCCTCAGTACCCGCATA
CCCCACTCAACACCCGCATC
GCGCCGATACAACAAGGAGG
CCCCTATGCGGGCTCCCTAG
CAGAGGCGGGTTACCCGCAC
CTAATTACTATAAGGTCTAC
ATAAGGGCATGCGGGTGCGA
TGTGGGATATATGGGTGGCT
CACTTACGGCACAACCTGAA
GCAAGCACCTATGCATGGGG
TTTAGGCTACCGCTTACTGG
GGGGAGTAGAATACGGGCAT
GGCCCGTATGATACTGGACA
CCGCCACTACCCCCGCATCT
GCGGATGCAGGTTGCTGGTA
TTAACCCGCACCGGGCCGGG
AATACGGGTAGTTACCCATC
ATGATACGGGCAACCCCGAC
GTGCCTACAACATCAAACCT
GGGTATGTACGGGTACCATG
GTACCCGCATTTCCGGGTCA
TACCCGCATACGTACCCACA
CTTTACGTGGTCCACATGGG
CATCAAGTGCTCACATGGGT
CGGCAGGGATACCCGCATAG
TACAGCTACCCACATGCGCA
AAGATCAATGGATACAGGTA
ACCCTCACTACCTCCATGGT
TGACCCCGATATACCCGCGT
AGAAAGTACCATGCGGGTGC
GGGTGAATGCAGGAAATGCG
TACTCTACACCCCCCCGCAC
TCAACGATAAGGGATGCATG
ACAAACCCCTAGACCAGGCA
TTACCTGCATGTTGTCGAGT
ACTGACGGGTTATGCGGGTC
GTAGTGCGGGTAATGATAAG
GATGAGGGTTAATACCGTGT
TGATATATTAGCTATGAGGG
AATATCCGGGTAAACGGGGT
GATACCCTTATGCCCTCATG
ACCCGCATACGGGCTATTCA
TAGCGTTACCCGTGGCGGTT
TGGATGGTGCTATTGCATGT
TGCCTGCATTACCCTTAGTA
GCCAGCATACATGCGGGTAC
TGATACGGGTAACACCCTGA
ACACCCGCATACCCCTGCCT
GCCCGGACCAGCATGTCGGG
CAACCAAACGCCCGTATGCC
GTGGGTACCCGCATCGCCTC
CACCCACCGGACCCCCTATC
AGACTCATGCGGGTACCCCC
TACGGGCATGCGGGTAGTGG
CCCTAACCCTCAACCCCCAA
GGGTACAAACCTTATGACAA
GGGTAGATGTGGGACCCGCA
TCTGCCCACACCCCCCACCT
TAAAAACCCGTATCAGGGTA
AGTAAGATAGGGGGTGTTCT
GTGCAAGTCATAAGGGTATG
GAAATGCGGGCATACGGGCA
TACGGTTGCCCGCATGCCTG
CGATGCTGGCTCATGACGGG
ATGCCCACCAGCACTGCATG
TGCCAACCCGCATCATCAAC
CCCGTACCCACACCATCCTT
TAGTGGGACCCGCATTGTGC
TACCCGCATGCCAACTGCCC
CAGGTACCGGCATGATAACA
AAGCAACCATGACCACTACT
TGCGGGTATGAGTTGAAAGA
CCCCTATGACCAACCTGTAT
ACCCCCACTCCACTCACCAC
ACCCGCATGTATCCCCACAC
CATTACAATTGTGAACATGC
GCAGTGCGGGCACCCGGATG
TTTATGCGGGTTGCCCGCAT
CCCCTATCCCCATACATGCA
ATACCCCCGTCCCCCCTCTA
TTACATCACCCATATGGCTC
CTACCCGCCTGCCCGCATAG
CTTGCGGGTACCGCCGTCTC
GCATAGTCATGTGGGTCGCA
AGATGGGGGTAGTGGGGTGC
TGCGGGCAGGTTAAGGGTTA
ACACAAATGCCAGCATGTGT
CCTACCCGCCTACCCCTATG
CAATAGACCCGCATCGGCAA
ATATGGGTAGTACAGGCTGG
AACATCATCCACTATGATCT
TGAGGGTCATAAGAGCCACT
ATCCAACCCGGATCTCCCAA
TGTGGAGGACCTGCTGGAAT
CAAAACGCAGGCATACGGGG
AAACAAACCCGCATCGCAAG
TGGGGTATACCGGTTTACCC
TCGAGGGGGGATGCGGGCCC
CACCCACTATACCCCTATAT
CCCGCATATCCCTGTGGAGT
GTATAATGGTAACAGAACTG
TGCGGGTAATATACGGGTAG
CATACGTACTACCTCCACCT
CACCATGCATCCCCCTATCA
TTTAAAATGACCGCATAGTA
TGACCCATATACCCGTACAT
AAACAGCGGTATCCCTGATG
CCCGCATGCGGGCCTCTCAT
TCATGTCCAGTATCTGTTAT
GACTAGCGCGATGCGGGTAC
CCCTGGCCCGCATATGGTTG
CCAGCCAAACCGGGACCCTA
CAGCACCCCCTACCCCCATA
CAATCACCACCCGCATGGGC
CCAGTATGCTGGTAATGGGG
TACCCCCACCACTACCCTGA
CTACACACCCATATCATCGT
GTATGGGTAGGCGCTATACA
GCAACATCCCTCATCACCCT
TGCATATGGGGTGCCAGTAA
AGGAAGGAAGGGAGGGTATG
TATAATGAGGGGCTCTGATG
GGGCACACCTGCACTCCCAA
AACGGGTAGTACCCTTACCA
ACCTGCCCGCATTACCCGCA
TTGGCGCAGCCCGCATTTAG
CCTACAAGGTACCCGCATCA
CCCGTACCCGCACCAACTAC
CAAGGGTACCCGCATCTGAA
CCCCTATTCGTGTCCCTACA
CCACCCTCATAGCGTGCCGT
CCCGCATGACAACCGTGCGG
TCCCACCATACCAGCATTCA
CCTAACCGTACACGCGCTGA
TGTGGTATAAGGTAAACCCC
CAGGATGGCTATTGGGGGTG
GCACCACCCAGCCCCTATGA
CGCGGGATGCGGGGCACCAC
CGTTATGGGGGTCCCGCATT
GCAATGGGGGTTCTCTACCA
GACGCGCCTGCGAACCAACA
CCCACACGCCACCCCCATCC
GACCACCCGCATACCCGTCA
TGACCCGTATAGCCCGCAAC
ACCTTGCGCCCCTTGCCGGC
CCCGCCCGCATGCCAGAATA
TCGGAGCATAGGGGTATAGA
GGGTGGTCCCGCATGGCCCC
GCTGCCCGCATGAATACCTA
AACCACCCCCACATTGCAAG
CAACTGTATACCCGCATACT
CACTGCGATGCGGGTTCTTG
TGAGGGTTATTATACGGGTG
GGGCACCGGCATCACCCGCA
AGCGCAAGGGTACTGGCAAT
CCTTCCACCATCTCCCACTC
GGGTGCCACCCGCATTAGTG
GGGTATACGCGTACCCGCAC
AGCCCGCAGTACCAGCACCC
GGGCCATACCCGCACATGTC
GGGGCAGCTGCCCGTGTCGG
CCCGCATACCAACCATTATG
ATCAAATACCCGCATCCTTC
ATTGAACATTGTGCGGGCTG
TGATGCGGGTAAATGCGGGC
GCTAAGAGGGCGGAACGCCG
CCCACACCCAACCAGCATGG
ACCTGCAAACCCGCACTAAC
CCCGTAGGCAGGTACCTTAC
AGCAAGGGTATGTGTGCGGG
CCCGGGTGATTACGTTACCA
CAATTGGGGGCCACCCGCAT
TGCCCGCATACTATGGATAT
ACCGGTATACCCGCATAGTA
GTTTGCCCCCATGACTGCAA
TGCGGGCTATTAAAGTGCCG
GTATTACCCGCATCACGCAT
CACCCGTACCCACTAGACCC
GACACCACGATGCGGGCCTG
GGTGCCGGTAGACCTATAAG
GACGGGTAGGCACAGGCATA
AAAACGTGGGGGTACCGTAG
CCCCCCTATACCTGCAGCCA
AGGGCCCCCAGTATACCTGA
CCCGCACCCCAACTGCGCCC
ATATAGGGGTCACAGGTAGG
TGATACCCGCATGCCCCCAT
CGACACGGCTCCCCGCACCA
CTACCCACACTACCCCGTAA
ATTGAATTAAGGGAATATGC
GGTGCCACAGTGCGGGTGAT
GCGAAAGATGCGGGTGCAGC
AAACCCGCATGTACCCACAC
CAGGAAGATATTGCCGACGA
AGGAAATGTGCGTAGTGGCT
TGGCCTGCATACCCGTATGA
GGGCAAGAAGGTACCATCAT
TGGATAGCCCGCATACCAGA
GCCCGTATGCACCAGCTGCG
ATGCCCATACCCTCCATATC
CATGCGGGCATCCTCATCAC
AGTAACCCGCATAGATGATA
AACACCCGCATGAAATCACT
AACGGTACAGCTAAAGGACC
TAGTGCGGGCATTTTAAGAT
GTATACATGGCTGCTGCTCG
CTGATACGGGTACCCGTATG
GAATGCGGGTAGGGTTGAAT
GATGATGCGGGCTGTTGAAT
CACAGCGCTACCCGCATGAT
TACGGGTCCCATTACGGGTA
CCCGCGCATGCCCTTATCTG
TTATTAATGTGGGTGGCAGT
GGGATATACGGGTGGAATTG
CGACCCTTATGTCATATGGT
AACAAATGCCCGCATGCGGG
CCCGCACACACCCCTATGTA
TGGGTGCCCGCATGGTAAAA
CATGAAAAAACAGTGCTACA
CCCGCATACCCTTAATGAAA
CCCGCATATGCTGCCCGCAT
GACCCTCACGACACCCGCAT
GGTACACCACTACCCATACT
ACATCGCCCGCATGCCCACA
GAACCCCTATAGCCCGTATC
ACCCCCACCCACCCCTATGC
ACAGACGGGAACCAGGGCTA
CAATACCCCTTTGCCTGTGC
ACCATCACCAGACGCCCGCA
GGGCCCTCACATACCTCTGT
TAGGGGTAGTTAAGTGCTGG
TGGATGGGGGTACCATTATA
AGTGCGTGCGGGTCTTGTAA
GGTCCACGTGCCCGCATTTG
GGGTACCCTCAGGACCCGCT
TTTCCGTACGGGTACCAGCA
TGGGGGCATGCGGTATGATC
TAGGGACCCGTCTAAACCGC
CCCTACCCGTATCTCTTCCA
TGAGGGTACAGGTACTAGAA
ACGACCTACAACAACCCCCA
GGGGTGCGGGCAATGGTAGT
AGTACCCTCTATACCCACAT
ACGCCCGCACAACTTCCCCC
AAGCCCGTATAGTCTTGACA
TGCGGGCGTGCCTGGTACAT
GGTAATTTAACCGACCAAGT
ACGGGCGCATGCGGGTATCG
CGCTACCCGCATAGCGCCCG
GGAGCGTACCCGCAGTCCAT
TGCCCGCATGAACCCGCACC
ACCATACGGGTACCATACAA
TGCGGGTCCCAGATACTATG
CTAGCCCCGACACCTGTACC
ACCCCTAACATTCCAACATT
CCTTCATTGGTAAGAAGGGA
CGACCCGCATCATTCCCAAC
GTTACCCGCATACGTTTCAG
GGGTGGCGGTATATTTGGAA
ATAACCCGACGGCCCGCATG
TCATATTATGCCCTTATCGC
AGACCATGCGGGTAACCGTC
ATAATAAGGGTACTATGACC
AACCCCCATGCGGGCCCTAG
GGTAAGGCCATCATGCGGGT
CAAGCCCGGATTATTTGCAC
CCCCACCGGACCCCTATATG
AATTCCACCTGCACTACCCA
GGGGACCCTTACCACCCGCA
ATACGGGCACCCGCATGTCG
TACGGGCACTTCCGTATTAC
ACTACAGGCTACCCCTACGT
TACCGGCATCCCGTACGTGG
GGATGCGGGCCACCCACATA
CCAAAAGGTAATCCCGGCGA
GGAGTCACACGTATCATCCA
TGCTGGTAGTAGTACGCTCG
TGGATGTGGGTAGACCTACA
ACTTATCTCATGAGGCTATT
CACCCGCTACCCCCTCTTAG
TGCGGGGCGTTACAGGGTTG
GATAGGGGTATGGTAAGGGT
GGCCAGCATAAGATCTTAAA
ACCCGCATGCAGTACCCGCA
TCATGGTGGTACCCGCACCT
CAAAAATTGTATGCGGGTAG
ACCAATCCGCCCTGCACATG
ACACCCGGATTGCCCGCATA
ATACAGGGTATAAGGGATAT
GACCAGCTTGCGGGTACCCG
GTGCACAAGGTAGGGGGTGG
GACTCATGGGATGAGAAATA
GGGTATTGAGGGTCCCGGAA
GCCCCACCAGCATACCAGCA
TACGGGTTGCTCACACGTAC
TATTGGCTCCCGTGTCGCTA
CCCCCCCTAGCCCACCCATA
TACCACCCTCACCCGCATCA
TGCCCGCATCCTTTGCGCGA
GATAAAGGACGTGTGGGTAC
AGCTAGAAGGTAGGTGGGTC
AAAACCCCTACCGTTTCCCT
TGGACCCAGCCCGTATCTAA
AGAACATGCGGGTACCTTTC
ACTATTATGTCACCCCGTAT
ACGCCAGGTCGACGCCCGTA
CTAGATATTATGGGGGTATT
ACCCTTATACACCACCCACA
GCCTTGCGGGCCTGGGGGGT
CGAAGTGCGGGTTCAGCGAA
CATACCCGCACCCCACACCC
CCGGCAATTTAGCTGCCGAG
CGGGTACAACGAAATGCTGG
CATAGCCCGAATACCCCCAA
ATGCTGGTATGAGGGTTGCT
ACATCATTATGTACTTATGG
CTCTGCTGGGTATTAATAAT
GGGCTCTTTACCGGCATGAA
ACCGCTTCGATGCGGGTATA
CTTCCACCATTACCCACATT
CGGACATCTCTGGGAAGACA
CATTACCACCCGTATCACTT
CCTCCCTCACCCCTCCTTGG
GAGACCAACATCACAGGGTA
CGGCATCATGCGGGTAAGGG
GGTGGTAGGGATGCACGTTC
TTAACCCGTATTAATAATAT
CCCGCATGTAAATACGCCCG
CTTGTAGTGGTACATAAGGG
CGACAAAGCGGTGCGGGCAC
TTGATCTGGGTCACTATTCC
CGCGCCGCAAAAAACAAAAA
ATGCGAACGAATGTATAATG
AACCCCCCCCTTACCCGCAT
TTGTTCCATGTGGGGCACTT
GAGTAACACTGCCTGTAGTA
AAGGTCCACCATATTCGTCA
AAGCATCATGCCGGTACGCT
AATTAATATGTGGGTGGGCA
ATGCCGGTATGCGGCATGTG
TGCCCCCATAGCAAGGTAGC
GGGTCCTGCCGGGACTGGTA
CGACACCCGTATGCCACAAC
TGCGGGCGATTCAAGGGGCA
CCCGCATCACACCCACATAG
AATGGTGTACACAGGGAAGA
TCCACCCATACCCTCACGCA
CTAACCAGATACCCCCTGCT
GGCACCCGCACATACCCGCA
ACTCTACCAGCATGACGCCA
AGTGTAGCTAAGGGTATAAG
GGCGCCCACACGGTACTATA
GACCCGCATGCCACCCGCAT
GGGCACCCGCATGCCCGCAC
CAATAGGTGTACCCGGCATA
GACGATGCGGGTAATAGTTG
CGGGCTCCGATACCCGCATG
GATACGTGAGCAATATATAT
AACCCTAAGCACGCCCGCAG
GAGCAAGTAGATGCGGGAAG
GGGACCCGCGCCACCCACTA
CCCATAATGATAAACCCGCA
CTACACGGGTGGTAATAAGG
TTCCCTTTATGGCCCGCACA
TACTGGTACCAGCTTACGTG
TGGCTAACTACCCGCATCGC
CTGAACCCGCATCTGCGGGC
ATAGCGTTATTACATGCTGT
TTACACCCGCATACCCTCAG
ATGGGCGACTACCCGCACGC
CCAATGCGGGTACGGGTAGC
ACGTAAACCACCATAATCGA
AAAGAGGGAGTACCCGCATC
CGCATTTCCACCCGCATCAC
ACCATGCTGCCCGCATCGTT
TAGATGCCCTGACGCCCCTA
ACAGGTTACCCGCATGGAAT
CGGAAACGTTATGTGGGTCA
CCTCCTAGTACGGAACTAGT
GGTACCCGCATCGGCATCCT
CACCCGCATGAGCCACTGCC
ACTGTGGGTTGACGTAGGGC
AAACATCCGGTGATCTGGCA
CAGGGCAACATATAGTGCAT
ATATCTTGCTGGTATCAACC
CTGCCAGCATCACACAGGCG
AACAAGAGTGGTGCCCGCAT
TACCATCCCCCCTATTACTC
AAGGCACCCTCACCGGGCCC
CCAACCCGCATATAAATTGG
ATAACATAAGGTGAGCGACA
TACGGGTAGCCTGATATGTA
GACCCGCATCGCACGTCCCC
TGCTGGCTATAAGGGTCCAA
ATACCCGCCCACGCACTACC
CTACCAGCTACAGTTTTTGT
CTACCTGTACACCACCACGC
TACCCATAGGGGTCCCCCAG
AGGTCCACAACCCGCGCTAC
TGGCAGGGCACAGGGGCCTT
ATATCCTGCGGTTAGTGCTG
TACCCGCATGGCGGATGTAT
TGCCATCATACCAACACAAT
CTTATGTAAGTACGGATGTG
TGTGGGTAGTGAGTGCACCC
GATCCCTACCGCTCCACCGG
TGGCCGTTGTGCGCATGATT
GGGCACCTAGACACCCGTAT
CCCATAATACCCGCTCCAGT
TGCTGGTAGCTCCTTCAGCA
CCCGCACACACATCACCAAG
TCGCCCGCATCTTGTCCCTA
TTACCCGCATGCATTAACTG
AGATGCGGGTACCGCTATTA
CCATGTACTGCCCGCATACT
ACCCTGCCCGCATTCCCACC
CACCACCCCCTAACCGCCAC
GTAAGGGTATGGGGGTGCGC
CCTGGTACCGTGCGGCTAAC
GATTGTTAGTGGCAGTTAAA
TACTAAACCCGCATCTATTA
ATTACCCGCAAAGCCCGCAT
ATGCGGTGTAGGCCATGGGG
TGTGTGGCGAAAGGGCACCA
CCGGGCCCGACCAGCCAGCA
AGTGAGGGCTATAATGGTAG
AGTGAGGGACCCGCATACTA
GTGCCCGTAACCCATCGAAA
CACCCGTACGACCCGCACCT
TCAAACCCACATACCCGCAC
TAGTTTAGGCCCTAAGGGAG
GCCCGCAATAGCAAGGCATA
ACGCAGCACCTTTTACTCAA
TGACTAATGCGGGCGAAATG
TAGGCTCACCCGCAGCAGAC
ACCACTACCCGCATATGCAA
GGACCGACACGGCCGACAGT
ACCCCCACCCCACGCCTACC
CATACCTGTAGCGAACGGGT
ACCCTGCCACCTACCCGCAC
CAGAGTGCTGGTACCTATGA
GGGCTGAGGGCGTGCGGGCG
AGTAATACTGGTAGATGAAA
TCACCAACACCACCCGCATA
CCAATGCGGGTACCCGTATG
GGGAATGCCGGTATGAATGT
AGCCAATACGGGTACCGTGT
CACACCCGGAAAGTGCGGGG
ATGCGCACGGGTAGGCGGGG
TCAGGGGGTACACAAGGTAC
AAACCCCGCATGCCACCATG
CGCGATACGGGTTTAATGTC
GTCGGTGCACGGGTGGTATA
ACCCGCACCATTAGCACACC
TGCAGGATATGCGGGCAATC
GGGCACCCATATTGAAAGTT
TTGACCCGTATTAACCCGTA
CGGTGAAAGGGGGTCAACCA
GGTATACTATCGGGACACTA
CACCACCCGTATGCTAAATT
GCAATTGGGGCACATGCGGG
CAACCGTACCCCCCCACACG
CCCGCACCACCCGTACCGTC
ACCCCCATACACCCGCATCC
TAAGGGTAGACCAGCATACC
AAGAGATGCAGGTGGGTAAG
TACGTATACGGGCAAGAATG
ACCTGTACCCGCACCAGCCA
CGTGGCCCTCGCACCCGCAT
CCCGCTCCATCATGACCTAT
ACTGCCATGATCCCTGAACA
GAGATAAGTGCGGGTGGTGG
TGCGGGTGCGGTAAAATGAT
AGCAAGAGCTATGCCGGCAT
GATAACCCGCATGTACATAA
TGCAGGGTACCATGTGGTCC
GTCGTGGTGATACCCGCATA
CAATACCCTGATTTAGTTGT
GGAGGTACATCGGATTAGAT
AATATGCGGGTACTGGTATA
CCCCACCACGACCCGCATCA
GGTGACCCTTATTCACCCGG
TACCCCCATGCTACCCCTTA
AGATGCTGGTACCCGCATCA
AGGTTCCCGTAGCACCCTGA
TGAGCGTATAATACGCGCAG
AAACCCGCTGCCCTGCGGGT
AAAGGGTACATGATGCTAAT
TGGGGGTCCGCGGTGGTGAT
GGGTAGGGGCATAGGGGCAA
CACCCCTTGCACTACCAGCA
TGTGGGGGGAGTAGCGCGCA
ACACGGTGATGCGGGCTACT
ACCGGGTGCAACATGCTTGA
CTGGCGGTGGGTCATAGAAC
ACCCGCACACCTCCCACATC
ACTAAAACCGCCCGCACCCT
GCATACGGGTAGCGGCGGCA
CCAGGCGAAGGGGGATACAC
GGGTACATATACGGGCATAT
GAAGTCTGTGGTACGGTCTG
CACGGTACCAGCATGTACAA
TGGTAAAGGGCTTACCCGTG
TACCCGATGGCACCCGCATT
TGATCATACGGGTATTATGC
TCAAGAATGAGGGCATCTAA
CTGACCCGCTTTAAAGACAG
GAAACCCGCATACCGTCGGT
TGCGAGTTCGAAACTACATT
AAAAGGGTACAATACAAGTA
TGCGGCAAACAATTAATCAT
CACACACTAGTGCCAGCATT
GATAACCAGGACCCGCATGG
AATTACCCGCATAACACTGG
CAAAAATGTATACCCGCACA
CATCTCGCCCTCACACACGG
TGGAGGGCACCCGCAGCATT
TACATTGTGGGCATACAACT
TTTGTATGTGCGGTAGGGGT
TGAGGGATTAGGGGTAATTT
TAGCCCCGCACGCCTACAGG
AACAACCACCATGCGGGATG
CCACGTAACCCCCATCATCG
GCTATAGGGGACAGTGTAAG
ATGTGGGTTCCGACCTGTAC
CACGGTAACCAGCCTGGCTT
CCACACGGGATGCCAGCCTT
CCAGCCGTGCCCGCATGATT
GTGCGGGTAGTACGGGTCGC
GGGGACTGGATGCGGGTGTC
ATAAGTATAATACGGGCATA
TGAGTACCCTTATATAGGGC
CCAGCAATAATGCGACCAAC
AACCCACCCATACCTACCAC
CTCAACCCGCATACCAGCAT
CGAAATAATCGTACGGGTGC
TACCACCATACCCCACTACA
CACCCCCGCATATCCCGCAT
CATGCGGGTATGGGGGTTGT
TTTATGCCCGCATAACGCTA
CTACCACCCGCATTCCCTGA
CCATACCCGCATTGCCGGCA
GGGACCCTTACCCCCATTCT
ACGGGGACCCGCACCTCCAC
TTTAGAATAAGTACCAGGCT
ACATACGGGTATGAGGGTAA
GTAGGGGTAGCTAAGGGAGA
ACCCACAACTGTCCACACCA
AGATAGCCCGCACGCCCCCT
GCAAAATGTGCGGGTAATTT
GGCAACCCGCATGGTTCCTG
TGGTTGCAAATACCCGCATT
CCCCCCCTCCCGCATACCAA
TCCCTACCATGGATGCGGGC
TAATGCGGGGGGTAACGGCA
TGCGGGTACTCTGATGAATT
GGGCTGCTGGTACTGCGGGA
TGCGGGCGTGGTTAGTACCC
TACGGGTACAGGTATCTCGT
TGCCCGCATGATAATAATAG
GGTACCCGCATTACCAGTCA
CCCGCAGAAACCTTCACGAT
TAACCCCCAATTACCCGCAT
GGGGCCCGCAGTTACCCGGA
GGACATGATGTACCATTACA
GGATGCGGGCTATGAAGGCC
CAATGGTGTTATGTATGGGC
GCATGATAGCCCGTACCACC
TGCCCGCACCAGACCCGCAC
GTGCCCGCACTACCCCCGTA
CAGAAACGATATGCCGCTAG
ATGCGGGTCATGCGGGTATA
CCCCACCCGCATCTCCATCA
AAATAAGGGTACCCTTGCGC
TGCTAGGGCATACGCGGGCC
AAATTGCTATTGTAAAAGTC
ATTATACCCGCACCAGTAAC
GTAATGACACTTTATGTTGT
TACACGCACACCCATATTTA
AGATACTGGGCAGCCTGCAT
ACGTACCGGGACGCTCCGCG
CCTTACCACTTCAGCATTAT
GACGACGCGCCCCTGTATAA
CCCTTTCCCACCACCATATC
TACCCGCATGCCCCTTAACC
CATGCGGGTCATCTAAACCA
AACGTGCGGGTACCGCGTCG
AGAGATGTGGGCACCCGCAT
CGGATTAAAAGTACCAGCAT
CACCCTCACCTCCCCGCACC
GGCCCGCACACACCCCTACT
GAATCATGCGGGGCATTGTA
CCCCCTTACACACCAGCACC
AGTAGCACCCGGATCCTGTC
CAGTAGTAGACGATACGGGC
CAGACCTGCCGGTAGATCAT
ATACCCACATCATTAGAGAA
GGATAGACGATACCCGCAGC
TAATGCGGGGGCAAGCAGGG
CATACGGGTAGACAATCGCT
CGATGCCCACATCGTAAGTG
TGACCGCACACCCGCATGAC
ACCTGCACCCACACCACACA
ACCCACACACCCCGCATACC
GAGATTCCGGGTCAGACATG
ATGTGAATGCGGGTAAGTCC
GCTGACATACAGGCATGAAT
GTAACCCTGCAGCCGGGCGA
ATCCCATGCGGGCTTAAGGG
TAGTGCGGGTGATCTGTAAA
GTATACCTCTATACCCTGCG
TAGTCCCCCCATACGGGTCA
TACTCATGCAGGCACCCGCA
GACCCCTCGCACTACCCGCA
CCCGCCAGCAACCTACCGGC
TCCCGCATGTCACCTGCACC
ACCCCTTACAAAACCACCAC
TCTACCCGCATAACACAGCA
GTAGGGGTAGTGGGGGTAGT
AACAATGCTGGTAAAGATAA
TGTATGGGCTAAATAGAAGA
CACAATACCCGTACGTTAAA
CAGAGATCCCGTATCCCCTC
CGAGGTATGTGGGGACGAAA
GTACCGTCATGGACTATCCG
GGCTGCCCTTCCCCTATAAT
ACACCCGCATCACCTGCATG
ATGCCGGCTACCTACGTAGT
CCCGCACATACCCGCATACT
TACCTCATGCAGGCACGGAA
CCCTTACCGGTATATTATAG
ATGCGGGCACCAGCAGCATC
GGGTACCTGTGGAGTTGGGG
TAGGGGTTACAATGGTGGTG
CGACCCGCATATGGAATATT
CAATCCCGGATTAATAGGGC
TACCCTCGACTGCCCCTACC
CAAATCGCCTTGTAACCAAT
CCCGCACGCACCATGATCTT
GAATGCTGGCCCTGCACACC
TCATGCGGGATGATATGCTG
ATACAGGTACGGGCCTCACT
GGTACCAGTATAGCGAAGAA
GGGATACCGGTATAGATGCA
GATATGTGATATACGGGCAG
TACAGGTACATGCAGGACTA
TGCCCGCATATTTAACGATC
CATGCCCGCATAAGGCGGGC
GGATAACCGCTATTTAACTA
TGCGGGTATCCCGCATGCCA
AACCACCCGCCCTATCCTGC
CCGCGGCACCAGCATGGTGT
TGCGGGTGCCCGCATGAGGG
CCATGGTTATGCGGGTAGAT
AAAAAGCCAGTTCAGCACAA
AAGGGTGGTACCCGTATCCA
ACCCGCATTTTAACAATTTA
GATACGGGTACCCGCATAAC
GGTTATACGGGCAGGTGATA
TGCCCGTACTTTTAGCCAAA
CACAGGCCCGCATGTGCCAC
TGGTGCGGGTATCCCCGCAG
GGATGCAGGTATTTAAAGGA
ACCAAATAGATCCCGCATCC
GCGAGCTGCGGGTATCCATG
GATCACCCAGTACCCACCAT
GGTTGTTGGATGATTTCGGG
GCGGGTATGGGGGCATCTTT
TACGGGTACCATGCCCGCAT
TCTTACCCGCATAGGGGAGT
CCATCCTGCCCGCATCTGCA
GGACTACCCGCATGCACGAG
GTATTATGTGGGTTGAGGGC
AGACGACCCGCACCGGCACA
GAGTACCCGCATGGGGGGTG
TACCCGCATGTTACAGTGTT
ACCCACCCTATGAGGACATT
GAGGGCAGGGGGCATACGGG
CTCACCACTGCAATACAGGG
CAAAAAGTTACACCCGTATA
CCATCACCCGCATGCCTCCA
TGAGGGACCCGGGTGCTATA
GAGTGCGGGTAATCAAGCTG
CGACCCGGACCGCACCCGCA
GGTATTGTATGGGGGTAATA
CCCACCACGTACCCGCATCA
TGGTATAAAGGCTACCCGGA
ATTACCACCCGCACCACCTG
GACACTTTTACTACCCGCAT
CGGCCCGCATGAACCCCTTA
CCACACACCCACACAACATG
ACCCGTATTATCCTGGTATA
CTGTACCCGCATAGGCCCGC
TTGCATGCCTGTACCCCTAT
TGAGGGTACCACCAGTACAA
CGGTAAAGGGGGACGACGGG
GATACGGGTATCACAGGGCT
TACCGGCATGGAGGACGTTC
TGGTGCCCGCATTTCAGGAA
GAAACTTAGACCTGCCATAC
AATATGATAATCACTAAAAT
CGCAGGGGGAACCCCTATTG
GCAACCCCGGCCCGCTCGGG
ACTATACCGTGAAGTGCGGG
AGACAAAAAATGCGGGTTGC
ATGATGCGGTATGCGGGTAT
CGCCCAGTACCCGCATGGTG
ACCACCAGCATGCGGGCATC
TACGGGTGAGGGGTCACCTT
CTGCCCCCATTAACCACTAT
AGCCATAAGGGCTACCAGTA
CGGTCGTCACCCGCGTATAA
ATGGGGGCACAGAGATACTC
TCTCCCTGCATGCCCTTATA
CGTCCCTCATGTCCCTGCCA
CATGCGGGATACCCGCATAG
CCCTCTTGACGACCCGCATC
CCTATCCAGTCTAGCGGGTC
AGTGGAATGTACACCCTGAG
GGGGCATGGAGGATGCGGGT
CCAACGCCCGCATGCGCAAC
GAGTGCCAGCATGCTAACAA
ACTTCCAAACCCGCATGAAA
CCCGCCTTATACCCTGACGC
GCACCCACCCTCTCAGACCA
CGGTGCGGGTAGCGGCGCTG
CTATACGGGTACCCGTATAC
ACAAGCGCACCTACCCTCAT
TACCCTCCCCGCATAACTAG
TGGGATGGGGGCACCGTGCA
CAATGTGGGTAAGGGCATCA
CATAATGGTATGGGGGGAAA
GGGTCTAATGCGGGTCACCT
TTAGAGGGATGAGAGACCAT
CATGCCCGCATTACATACCA
AAGATACAGGGTAGGGGTAA
TCGAACCCGCATATTGAGTG
TGAGGGTACCCGCATCCCAC
CCACCACCAACATACTTACA
TACAACCCGCATCACCATCT
TTGGACACTGGACCCTCCGC
CTGCATGGTATTATATGAGC
TGCGGGGATACCGCTCTCCG
CCCCCATGGCCCGCCCGCAT
ACAAACCCCTATACCCGTAC
TTATCATGAGATGCCCGCAC
AGGACCCCGTATCCCTTGTA
AACCCTTGTTAGGGGCATAC
GGGCGCATGCGGGTATCCAA
ACTGATACGGGCAGACCAGC
CACACCCGCAACCCGCATGC
CCCGTACCCCCATCCCCCCA
AGCCCGTATAATTGATGTAG
CCGATACCGATATGGTATAA
TGGGCCCCCATTAACCGCAC
CAGTGCGGGTAGGACTGTAT
ATATGCGGGTCATAGTTTGA
CCTTGCCTGCCCGCACTGTA
GCGTACCAGCATGCGATAAA
TGCGGGTTGCGTGCGTGGGG
ATGCGGGCGTATGCCCGCAT
AGGTTACCAGGCGTATGGGG
TGCGGGTGCCCACGTTTTGG
GGGCATACTGGTAGCATGCG
TGTTATATGCTGGTCGGTAG
GGAGACGTGCGCTAATAATT
CAAACCCGCATACGTTACCA
AGAACCATTGGGGTCAGTGG
TTGCGGTGCGGGTACGGGGA
TGCGGGTATACCGTTTTAAA
GACGAAGGGGTATGTACGGG
TGAGGGCGGTACCTCTACCC
CCAGGCCCCCTCGTATGAGC
TAATACTGGCACCCGCACTA
TAGTGGGGGTATGCGGGTCG
GGGGCATAGGGGTACCAGCT
TGCCCCTATTTTCGCCCGCG
CCCCCAACACCCGCATTTTC
TACGATGCGGGTGCCGTTAC
ACCAGTGTACCGCCATTAAC
CATACGGGCATGAAGGGTTT
ACTCCCGCACCTAACTAAAA
GGTCGGCCCGCATTGGGGGT
TACTGTAACGGGGACGGGTA
TGATGCGGGACACCATTAGA
GCGCACGGGTTGGCAAAAGA
TGCGGGCAGAAAACCCGCAT
ACCCGCATGGCAGATAAGGC
TTACAAACATACCCGCTTGT
GGACGCCCGCATCATCATGA
CACCCGTATTACGTGTAGCA
GATGCGGGTGCATGGATGCG
GAGGGATGCGGGCGCTACCC
AGAGTCACCTTTTAGCCTGC
TGCGGGTAGTGATGCTGGGG
CACCAGCTACCCGCATGTGG
AATAACCCGCATTAAGGTCA
CAAACCCGCATCAGCCAGTC
CACACGGACATGAGGGTTTC
AAGAAACCCGCATGAGGGCC
CCATTATGCCAGTACGACCA
TGCGGGCACCACCACCACAT
AGTGGTGGTGCAGGTAAGGG
CTAGGGTGCTCTGGTTGGTG
TCGTCCGGGTAACCCCTATT
CACCCCTACAACCCACATAC
CCAGCACCTGGGCACATATA
CCCCCCATACGGGTAACAAA
ACTACCGGGCACACCCGCAC
CCTCCACAATACACCCGGTG
GGATGCGGGTTAATGTGGGT
CCATACCCGCATGGCATCTT
ATGACCCCGCATCAAATCCA
GTCAACGTGGGTACCTTGTC
TATACAGTCACCATGCCGAC
AAGAAATACGGGTATGCGGG
GATACCAGCACGTACCCACA
TACAGTGCGGTGGGGCCTGG
CCCGCATGGTTAACCCGCAT
GTATGAGAGGGTACCTGCAT
CGGCATCCACTTAGAATTAG
TAAGGGTACCCGCATGATCG
TGCGGGGATGGCGGGTTAAT
TGAGGGCGCCGGTATGCGGG
ATTCGGGGCCCATACGGGTG
AAAGGGACCCGCATGATGAA
TGATGCGGGTACCCCTGATA
GTCCCTATGTGCTTGATTAA
CCCCTAATTATACCCCTATC
GGAGACGAAACAAAATTTTA
TAAAGAAGGACACCCGCCCC
TGATGCGGGCAGCACGGGTA
TTGCTATCCGCACTACCCTG
AAAGTGGTGTTGTGAGGGTG
CCTGCAGCCCTCGGCACCTA
AAAGCCCGTTCCCTCATGCG
GATGGTACGGGGAGATTCAC
TTACCAGCTTTCAATTTCAG
TAAAGGGGTACGGGTAGAAC
AAGTACGTGCGGGCCCCCTC
TCCCTGCCTGCCCGCATATG
TACCCCCCTAGGTACCCGCA
ATACCAGCAGTACCCGCTAT
GGTCCTACGGGCTACCTGTA
CACCATGATGCCCGTATCAT
TGGGTAGCCCGCATGATTAA
ATACCCGCATGTTCCGCCAA
GACCCGCATCCACCCCTATG
CCGCCACGGCTTCACCACCA
AATCGACGCCCGTAACTAGT
GGTACCCGCATTGGTATGGT
CAAAACCCGCATTACCCTCT
GGGCTGCCCGTATCTGGAAC
CACACCCGCATCCCTCCATA
CGATGACACGACACCCGCAT
AGTAATGCGGGTAGTGAGGG
ATGAACTGAATCTCCGGCGT
GGGGCTAAGGGCCCACGATC
AAAATCGGCTCCCGCATAGC
GGGGTAATACGGGTACCGGT
ACCCCGCACCCTACCCTCAT
AACGGGGGTTCATGCGGGCA
GCAATGCAGGCAGCCCGTAT
TATGAAGATGCCCGCATCCC
AATGCCCGCATCCCCTATCA
TACGGGTAGCTGAGGGTGTG
CCCGCATCATATGGTGCGAA
TGCAGGCATGCGGTTAAGAA
AAGACCATCCCGCATTCAAA
GTGCGGGTAGTGATGCCACA
TTACAGGACATGTGGGCGGT
CCATTACATTGTACCCGCGC
ATATTAACCCGCATTCCCAC
CACCCGCCTCAGTGAAAACA
CCCTCATGTGTGGACCTATC
CCCGCATACCCGCACACTCT
AGGGTATCACCCCCATTACA
CATGTGACATAGCGGTAATT
ACAAAGGGGTAGTACGGGTG
CATGCGGGTATGGGGGTGAC
TGTTTCAGTACCTAAAATAG
AGTGCCCCCTACTCTACCAT
GCCAGGGACTAGCAGGCGTC
TATTACCCGCATGAGGAGAC
GATGCCCGCATCACCCCCCA
ATGCCCGCATGAACATCCTC
CTGCTGTGATACTGGTGCAC
CGCGATGGCATGCGGGTAGA
ATAGTTAAGTGCGGGCATGA
TAATGCTGGTATCACAGTAA
TACGGTCTAGCGGCATGTAA
CCCCCAGCACCCGCATGTAC
AGTAGCATGTACGGGCTGTT
GGGTATTGTGGGCGTGGGGG
CCACATCCCCGCGTACCACT
GCCCGCATCATGCCAAACTA
GGTTAAGTGGGGTGTAATAG
GGTGGGTAATGCGGGCCCCA
AATTAATGCCCGCATACATG
TGAGATAGTTGGGGTGACCC
CAAAAGTAGGGGTTAATCCT
CCACCCCTCAGCGTACATAT
CCCGCACAAAGCCCGTATCT
ACGACTATCAGGGTTTGCAT
CATTGCAGGTAGCATTTAGT
ACAACAGCTACCCGCATAGC
ACCCGCACTACCAGCATCAC
GGTTGACCTGCTATACATAT
TACCCCTCTCACCCTCATCG
ACCCGGTGCGGGTACCGGGA
CATGCGGGTGACCCGCACCT
GGCCCGCGGAACCCTAATCA
AAATGCCCCTATGACCAGCA
ACCCGGCCCTACACACCGTG
GGGCAATGCGGGTGGTGCCA
ACGGCCCGTATCCAGCTAAA
CCGCGCGATAATGATGAGGG
GACGCCGTATGTCGCATGAG
TGCGGGTACCCGCTGGAGTA
ATTGCGTGTTCACATGCGGG
TTACCCGCGTATCAACCATG
GGGCGCCGGGCGTCGGTTTC
CCCACCAATACCCGCATGCC
AGCCTAAGATGCTGGTAATG
GGGGCACCGGGTACCCACGA
TGCGGGCCTACGAGGGTATC
TGGGTGCTGTCCCGTATGGT
TAGTGCGGGTAGAGATAATT
ACTTTACAGGCTGCCCACAC
CCCCTATGGTAAGGGTGTTG
TCAGGGTGCAGGTATGCGGG
TGAGAACCCCGAGTTCCCCT
GGCTGTACGGGCCCGCACAA
TCTGTACCCCAATTGGCCAA
TGCCAGCAGTACCCACTCTA
CTCTATACTGGTACCCGCAT
ACCAACGCTACCGGCATGCA
AAGGGACGTACGGGCAATAA
CCCACATCACGAAATCCCCG
CGCCCGTACCTGCCCGCATA
ATACGGGTAACACGGGTAAG
GCGTACTGGTGGCCGGACTG
TCCAACCCACATCGTTTACG
GCGGTGCGGGTGGGTACTAA
CTGCCCGCATGGCCGACCAC
TACCAGCATCCCGCACACAT
TTACCCATATATCCCCTGGC
GTACATGCGGGTTCCCCCAA
CACCCGTATTACCCGCATCA
TAAGGGCGGGTACAAGACTT
ACGAACAGGGCCCTTATCAC
TTATGCGGGTAATTAAATGT
CCGTGACCATACGGGGCAAA
CCCTCATTATATAATGTGGG
TGTGGTAGACCCGCATAACA
GAATACCCGTATCTTGAAAG
GTGCAGGTTCATGTGGGCCT
TGCTGGCATGCGGGTACCCC
GGTGGTGATGTGATCACCTA
GGGGACCCGGATTACCTATA
AAGGAACCCGCATGTGTAAT
CTAAAGGTACCGGTAAGTAG
CACCCATATAACCATGCTCA
AGGTGCCCGCCCGCTGCGCA
AACCCGCATCGGCAATAGAC
TAGGGCACAGAAGGCATATG
CCAACCCGCATGGTCTTGGG
TGCTGGCCTACGTTCCCGCC
GATTGCCCGCATACCCTGTA
ATGATTGTACCCGATTGTCA
TACTTGGCTACGGGCGCTAA
TATGGCACCATGCCCCTATC
CGCAGTAGGGCATTATACTT
CCTCCTATTACTACACGTCG
ATACCCGCATGAACCACCCG
GATACGGGATGCGGGCCCAC
GGGCACCCCCACGCCCCCAC
TGCAGGTACGTCCCTCATCT
CGGGTAGGGGAGGTAGCAGG
CCTCAAGAGAAATGGGGGTA
AGTAAACCCTATACCAGCAA
CCCCTATGCCCCCATACCTG
TCGCCCGCATACATAAACCC
TAGGTAGGGGCAACCCACAT
GAAAGGTTATACGGGTAGCA
GGGCCCTGCCCACATGATCC
TTCACCACCATAACTATCAC
TGCGGGTGTACAGCCTCTGA
CCCGCACCTTACCACCACCG
TCTTGTTACGCCCGCATCCG
TCCCCTCTCTACCATCATGC
TGTACCCGCATTACCCGCAT
ACCAGCATAGATACGATTCG
AGCATAAGGGCAGTACGGGT
GCCACCCGCATCGCCGGCAT
GACAATGATAGACCCTGCAA
ATAGTCCCTCACTGACGACA
TGCACCCGCATACAAACTAT
CAACCAGCATGCGGGCGCCT
AGGGTAATACCCGTATGCAA
CGACCCGTAATGACAGTATC
GCAACCATGGGGTTCCTCAG
ATGTACCCGTATAACTAACG
CCCGTATAGATCAATGCGGG
CAAGCACAACCCGTATACCG
CCCGGGCACCCGCACTATAC
CGCCACGGCCCGCGCAACTC
AACCATGGGTTATGTGGGTA
CCTCAAAGGTATAGGGGCTA
ACAGGGTACCAGCATACGGG
ACCGGGAAGCTGGGGGCATA
GATGGGAATAATGCGGGTAA
CGGTACCAAGATACCTGCCC
GACCGCCCGTATGTGAAAGT
TGATGCCTGGACCATAATCG
TTCCTGGAACCCGCATGCTC
TGCGGGGATTACAGGTGGGT
GATACCCGCATGAACAGGTA
ATAAGGGTTGTGCGGGTTGA
GCATACGGGACGCGGGTAAG
GGCACTTGTGGTACCACCCG
CTAGCCCTCATGGCCCGCAT
ACCCATACCCGCATGGAATC
ACCACCCCACCCTCATCCAA
CCCGCACTCACCCGCATGAG
CACCCATAGTAGTATAATCT
TACACATACCCGTACCCGCG
CACCCGCACTACCGGCTCAG
TGCCCCCCGGTACCCTCATT
GACTAAGATGCGGGTGGCGA
ATGAGGGTGCGGGTAGAATC
AGGGCCCCGTATGGACCCTC
ACCCCCATACCAGCATTCAG
TACGGATGCGGGCAGCGAAG
CCCACATACCATAATCACAA
AGGTATACAGGAGATATGGG
GACCCGTATAACTACCAGTG
TAATTGCTACATACTCCGCA
CGCCAACTTACCACCCTCTT
TAGGGGGTAACCCGCATCAA
CCACTAGCCCCTTCTCCAGC
ATGACATATGGGTAAAGGGC
TTAGTAACCCGCATAGACGG
GGAAAGAGGTTCAAGTACCC
GATGCGGGTAAAGGGGGTGG
ATGTGATGGTGCTGGCGGGA
CGACACTGGCACCCGCATCA
CATACACGGCTGCCCGCGTA
AACCCATAGCCCATGCGGGC
ACTTACGTAGTGAACGGGTA
ATCAAACCACCCTTCATGAT
TAATGCAGGTCCATGCGGGA
GGGACCCGCATACCCTCGCC
GTGCATGCGGGTATCATCAA
AACCCAGATAAGATAAAGTA
TGATTATCACCCACATGCCA
GAACGATCATATAACGTGTA
TACCCGCTGGGTGCCAAAAG
GGTAGGGGTACTGGTACAAC
TGATGCGGGTAGTAGAATAC
CCCATACCCGTATAAGACCA
ATGCCCCTATACACGCTAGC
TCCGGGTAGGGATGCCAGTA
AAACATGCGGGTGTAGGTAG
CATATGCGGGTAACTGCATT
TGCAAGGTCACCCGCATACC
GGACACACCTGTCGAACACA
GCGGCCCCCATAGCCCACAG
TTACCCGCATGATGACACAA
CGTAACACGGGCTGCGGGTA
CGCAACCCGCATATGACCTT
CCGCCCACATGGCCCCCCAT
ACGTGCGGGTAACGGGTACC
CGCCAACCCGCATACCAGCA
CACCCGCATTGCCTAACCCA
AATGATGGGGGACTACAGGG
ATAATGCCCGCATCACCATT
CCCTCACCACCTGTATGGCT
CACACCCGCATATGCATCCC
GAGCCCAAATACCCGTATAG
CCCGGAATACCGGCACATGA
GTATCGAGGAAGTTGTGGTC
CCGCATGCGGGTTCAACGTA
AATGCGGGCGCCCGCATGGC
TGCGGGCGCTGCGGGTAGAT
ACAGCACACCTCTCACACTT
TGCGGGCACCCTTAGGGGAA
AACCCACACAAATTCCTGCA
CCTAGTTACTCGTCACGTGT
GGGGATACGCATAAGAAGCC
ACCCAACCTCCATATGCCTA
CCTGGTAATGCTGGTGGGGT
TGCGGGCCCTGCCCGTATTG
GGCCCGCATGGACGATGTTA
TCCCGCCACACCGTCACCTG
TACGGGTAGAAAGATAGGGG
AAGCCCGCATTACCAGGGAG
TTTACCAACACCGTGGGTGC
CAACGCCCGCATCGACTCCT
AACCCGCATCATCATACCAG
GATGCGGGTAGTAGGGGTAC
CGCCCGCATGGCCCGTAGCT
CGGTCCATGCGGGCGCCAGT
ATGTACCCTGATGAGGGTAG
ATGGTAGATACCGCTACTTA
GGGGTGCGGGTACCGGTATC
TATTCCGCCCGCATGGCTTC
GTAGGGGTATCTACTGGTAG
ACCCGTATAGGGAGGTATAA
CACCCTACAGGCCCCCATGC
CATGCAGGCATTACCCTCAT
CAAGGAGACCCGCATCAGCC
ATCGAGTAAGTGCGGGCAGC
CGGGTGCCCGCATACCTTCA
TGGTATAGAGGGGCCATCAG
TGCGGGCATACTAGCATGCA
AAACCCCCACGCCCCGTCCT
TACGGGTACTACAGGGTGTC
TTTACGCCCGCATCGGATCA
GTGGTTGCTGGTATTACGGG
TTTTGCGATAGCTGGGGTAC
ATACGGGGATGGTGGTGTCA
TAACCCGGATACTAGTGGTT
AGCGATTCTGCAGGTACCAC
GAATGCCCCGATGTTAACAT
TTATGTGGGTTATTCATATT
TAGTCCACATGTACCCGCAT
TGCGGTTGACCCGCATATAG
AAAAATACGGGTTAGCTGTG
ACGGCGCAACCCGCATACCT
TGAAGATATAAGCGTAGGGG
AATGTATTATAGTGGTGGGC
GGCTATATGAGGGAAACTAG
GACTGCGCGAAGGCTCCTGT
TGCCCGTACACCCACACACT
GGACCAGTATGCAACCATGG
CCAGGCTCTGACGCCCTCAC
TGTGCGGGCCACAGCTGGCA
AGGACGCGGGTAGCAGATAA
GTACCCGCATACCAGCAGCG
ACGTAAAGGGTGCGATAGAC
GTTGCCCGCTATACTAGCAT
TACGGGCAACAAGTGTGGTA
GCGACAGGGGTGGATGGGGG
AACCACCGCTACCCGCACAC
GGCGTACGGGCCGAATGCAT
ACATAAGATACGGGTACCCA
ACTTAGTACCCGCATTCTAG
ATTACGTAGACGGGGGTGAT
ACCAGCCCGTATAATCTATC
TTTACCCGCACAATATTGAG
TGCGGGGTTTCCTAACGGGC
GGACGTTACTAACAGTTGAA
AACGCATCAGAGTACCCTGA
CCCGCATAAACTAAGGCAAA
ACTACAGTTACATGCGGGCC
CCCGCATTGCCACCCGAACG
GTACACCTCAAAACCTGCAT
AGCTTACGGGTAAGGGTTGT
TTCGTACATACCCGCATGGT
CGCCAGCATGCGGGTGACGG
AGGTCCTCTAGGGATGCGGG
AACCTTTCGATGCATGCGAC
ACATGGTCATGCGGGTACAC
CTACCCGTAGCGAGTGCATA
TGGGGTAGCGGGTGGCATGA
TGCCCGCATGCCCACATGCC
ACTCCCGCATCAACAAGGCG
ACCAGCACGCTCCTCAGCAC
GTAGATGCGGGTATCTAGAC
AACAGCCGTGCTGGCGTACT
CCCCGCCGCACCCGCATTGA
GGCAATACGGGCATACGGGA
CTAAGTATATGTGCGGGTGA
GCGTTAATACCCGCATAGCG
GGACCCGCATAAGATCGGTA
ATCTGGGATCACACCCGCAT
AAACCCCCATACATTAACTG
ATACCCGGCACCAATCCTAT
GTACAATGTAAGACGGCCCG
CCTGGTCCTATACGGGTTTC
GAAAACCTGCATACCGCCAT
CCCTTGACATCAGGGGTAAC
TGATGCGGGAGGAGGGTGGG
CCCGCACGCACCCTCTCACG
GAGATAGGGGTAGTGGGGTA
CCGGCAATTGCCGCACCTAC
GGGCCCGCATGTTATTTACC
ACGCCTAGGGGTACCCGCAT
CATCACCCTGACTACCCGCA
CGCTACCAGCATTCCCCCAT
CGGGGAATACCCGCAGCTGC
ATTACCCGCACATGCAGGAA
ATACCCGCATCAACATTGAT
GGGGTACCATTAGGGTAGCA
CCGACCATACCCGCTTACCC
ATTTACCACGAGCGGGCTCA
GCAGCCGCATGATCGCCACA
AGTGGGCACTACCCGCATGC
TACCCGCTATTATTCCATAT
ACCCATCTTAGCGGGTAGTA
CCACGCACCCACATTTTAAC
TAGTAGAAATAGATGGTTGG
CACCGCCACCCGCACGCGCG
GGCTTGCGGGTAACAATATT
CCCATATCCCACGCCCACAT
CGCCTAAAGGGTAAGATGTG
CAAACCCGCATGACTCACTG
GCTACCTGTATATACAGGTT
TAGGGGTACCCGCATGGGCA
CCCTTACCCGTATCATAATA
CCCTGACCCTCATACCCGCA
CCCGCATACCCGCGTAGACG
TAGGTGACATGCGGGCAATA
AAATGATAAGGGCATGAGGG
AAGGGGGCCCGCATCCCTGT
CCCCCGTTAACCCCTATCAC
GTGCGGGTACCGGGGGACGA
CCACTAAATAGGGGTGCCGA
CCGCTTTACGCCCGTATAAC
CCCGTATCCCCCGACTACAG
GGTGACCCGCATCGCCTGTG
CATGGTACCGGTACACCACG
AAAAATGGTACCCACACAAG
ATATGGGGATTATGATGCAC
GGGGCGAACTGGTGCGGGTA
AGGATGCGGGTCGTGCGGGT
CCCCGTATTACCCGCATAAG
AGGGTTGGTTTACAGGAGGG
CCAGGTAACCACCATCCGCA
CTACCCGCATAATCCCACAC
CCCGGTTCACGACACTACGT
AAAACCACACACACCCCCAC
TAATTCATTAGATGCTGCTG
CAAATGCGGGCACCCGCATG
ACCGGGCCACGTAGCCCCCC
TGGGTGGCCATTGTAGATCC
ATGATGAATATAGAGGAACA
ATTATCCCGCATGATATTGG
CCCGCACATACTCACCATCA
ACCCCCAGTACCACCAGTAG
AACACCACCCGAATATGAAA
CCCGCATCCCCCACACGCAG
TAACCCCTATCCCACCGCAA
CCCGCAGCCCCCATTTACCA
ACCCACCTGTAGCCGCCCAG
TATAGGCGGGATACCTGTAC
ACTCCAGCATGCGGGTCTGT
GGTAGCCCGCATGACCCACA
CCACCCACACCGCCCGCCTA
CGGTATAACTAAAGTGTGTC
GATACGGGTAGATAATAAAT
ACTACATGCGGGCACATTTG
TATGCGGATTGGGGGCGTTG
CTTCCCGCCCCCGTACCAAG
CCCGTACACCCACGCGTACG
TCCGGGAATGCCGGTATCGA
ACCACCCTGCACTACCTGTA
AACGGTAATGCGGGCCACAT
AGCGATGCAGATACCCGCAT
ACAACCCTCTCACCAGCATC
ACAATGCGGGTATTGCTGGA
GCTGAGACCTTTATGTATGG
CTATGCGGGTATCAGAAATG
ATAAGGGAACATGATGAACT
GCTGTAGCTATCAAACCCGC
AGTGCGTGCGGGTGTTGGGG
ATTGGATTAGTGCGGGCACC
TGCCCACGCTCCCCCCCATG
GGGCTCATGCGGGTGGTATA
CATACCCGTATATCCCGCAT
GCCCGCCCGGACCGCCCCCT
ACGATACGGTGACAAAGTTT
AGGTAGATACCGCTGCGCTG
GTTCACACCCGCTGCATCAA
TTTATGAGGGTTCACCCGCA
AGGTACCCATATCCGTATCA
TACTCCCCATACGTAATAGG
GTGCGGGTACGTAGGGGCGC
GGACACGGGTGTATAGGGGA
AGGTAAAGGGGAAAACTGGT
AACCATGCGGGTAGGTGCCT
TCATAGGGGCCCACATTAGT
GTACGACCCCTTGACCCGCA
TAGTATTAGTACTGGTAGGG
TGCCCGCCTCCTTAATGTAC
CCCGGTACCCACCCGCAATA
TGAGGGTTGCCCGCCTCATA
AGATGGTATATTACCCGTAT
TGGCCCGCGTCGCCCCCCAT
CGGTTACCCGCATCGAAATT
GGCGCATACGGGCTAGTACT
ATGCCCTTACCCCCCTTCAC
GGTGCCAGCATCCTGGTCGC
ATCAAAGCCCGCATTCCACC
CCCGCACGGGTGTAGCGGCA
CCCGTACTACCCGCATGACG
GGGCCTGCGGGTACCCCCTT
ATACGGGTACCGCCGCAACG
CAATATAATACCCGCAGCGC
GTACCCGCATGACCCGCTTA
TGATGCGGGTTATACTGGTA
TCTCCCCACAGGTAAGTAGT
ATACCAGTGCTACCCGCACA
CGGGATGCGGGTGAGGTGCA
TCAGTGCCCCTATCGTTAAC
TGGATGATGGTGGGATTGTG
GGTCAATATGTACCAGGATA
TAACACTACCCGCAGTACAT
ACGCCCGCATGCCGCATCGT
ATGGTATACGGGTACCATGA
TACTACCTGGACCATCAGCA
GGTATACCCTCATACTATGC
TACCCTGGTGTCCATGATCA
GGATCACGCTCTAGCCCTGA
GGTTATGCCGCCATATATAT
TTACACCGCCATACAATCAA
CGGTGCCATGCCACCCCTAT
GACCCTGTACCAGTAGTTGA
GCAACCCGCATCTCCTAGGA
TACCACTATGCCATTATCAT
ATGCGGGTGCTATGGGGGGT
CAATAACCCGCATTGAGGCA
TATTGTTACCCATATCCCAC
TCTAGGGGCATGACGGTATA
ATACGACCCGTATGACCCGC
TACCATGTGGGCCCTGCCCA
TTGCTAGTATGTGCGTCATA
TACGGGGCATACCAGTATCA
TAATAGTCGTGCCATGAGGC
ACCCGCATAGAACCCCACTC
GACCCCCGCCCTTCCCGCAC
GGGGAACCATCCCCGCATAC
TGCGGGTACCCCGTGTTAGT
TTTGTGCCCGCATTACTTAT
CACCCTCAAGGCCCGCATCA
AAGTGCAGGCACATGTGGGG
ACTATACCACCTCACAATGT
AGCCCGCGCATCCCTCTCTT
CAGTACCCCTACAGATCCCA
CCCACTTATACCTACCCGCA
AGACGATGCGGGTACCATGT
CTATGCCCGCATTGTGTCGA
AGGTGGATAACCGTTTGCCT
GCTGTACGGGCTACCCGCAT
GGCCTGATGCGGGCGGGTAT
AAGGGTCAATATGCGGGTCA
CGAGCTGCCTGCATCCCCCA
CACTCCCGCATCATACAACA
GAGCGTGCTGCCCTTAATTG
TACCAGCAGACCCGCACCTC
GGCGGTGTCAGGTTAAGACT
CACACCACCTTGCCCGTATC
GACTACCATGATCGTGTGGG
GCAAGCATATGCGGGTGGGT
TAAGCCCGCATATCCGCTAT
CCCCCATCTCCCCGAGGCCC
GTGCCCAAACTACCCGCATT
TTACAAAAACCCGCAGTATC
CCGTATACCAGCATGCGGGA
CCCGCATCCCACCCACCCAT
TAGCCCCTACGACCCGCATG
TGCGGGTAGCCCGGGACCAA
GTGTAGCCCGCACGTTTTCC
TATACCCGCATCTCCTCGTG
GGATGCCCGTATACCCTGCA
AAGAGGGTGCCGTTATTTAC
CACCCGCATACCCCCCCCTA
GACGAATGGGTCTATGATAT
CACGCTAGCCCGCAGCACGT
CTGATTAACCCGCATACTAA
CGGGCCCGCATCACCCGCAT
GGATAGGGGTACACCCGCAC
TGCGGGAATTATGCGGGCTA
CGGACTGTACTTTCGATTAT
TAGGTTGTGCGGGACATGTA
TACACCCGCATGAGCGGTTG
TGCATAGGGGTGGTAGGGGA
GGCCCGCATATTAATGGTAC
ATAAGGGCCCTTTTACCACA
ACGCAACACCCGTATGGATC
CCCCCACCCATAACCGCCAT
ACGGCACAAACCCACATCCA
TTATGCGGGGGCACTGATGA
CTTCTTTAACCTACCCCTAT
TACGGGTACTGGTATACACA
ACCCGCCTGCAAAGGTAGGA
AATGCGGGTTAAAATTGTAT
AGACGGACCCGCACGTTGAA
CCACGGACCCGCATTTCATC
GGGGGGGATAGGGGGTTTGG
GAACCTAACAAACCCGCCTA
TGCTGGTAATCCATTGTACC
CACGACCCGCACGGAACCAG
CAAGAACAACCCGCATACAG
AATGCGGGTGACAATAATGC
ACACGCCCGCATAGCCCTTA
TAACCATGCTCCCCCCGTAA
CGTTTCTCTTGCCGTGACCA
ATAAGGGTAGAATAAGGGCT
GAGGCGCCGGCACCTTAAAT
CCCGCATCAGCACGTGGGTT
AGTCGGAACCCGCATTACCC
ATACTGGTACCATTCATGGT
ATGCGGGGGGCTGGTTATTA
TTAAGATGAACCCGTATTGC
GGCCATAAATGCTTGTGATT
GGGAGGGTAGTGTGGGCTGG
AGGTAGACATGGGTAGATAC
TTTAAATGTGGGTATCTAAC
ACATACTACCCGTATATTGA
CCCCCATGAGCCCGCATAAA
AAAATAAGAGATACGGGCAG
TTACGGGCACGGGCAGTATG
TGCGGGTCGTCCAGTACTTT
TACGGGTAAGGGGGTAGCAC
TGTTGGTGGGTGCGGGTAGC
TGTACCCGCAGATTACCCCC
ATAACCCGCATAAACGGGTA
TCTGGGTAGTACCGGTATCC
CAGCCCTGGCTACCCGCCAC
ACATGCGGGTGATGCGGGTA
CCCGGACTACCCCCATTAAC
CCCGGAAAACTATAGTCAGA
AGGGAGCTGTTGGTACAACG
CCCGCACTACCACCATTATG
CAAACCCGCATGGTATCTAA
TGCGGGTACTACCAGCTGAG
CGCCAGCATATGGGGGTAAA
AAAAGCCCTGATAAGCACTA
TACCCGCATCCCGCAGCCCC
TCCGTAGTACCGTTAACAAA
GAAACCCGCACGGCAGAAAC
CACAAACCCGTATGTACCAC
ATGGCTTGTTGCCGGTATGA
CACCCACACCACCCGCATGT
GGGGACCATACCCGTATCAG
CAGAGCCTGCATAACCCGTA
GGCACGCCACAATACCGTAC
TGACCCGTACGGGCATAACC
GGTGATTTTTAAGCGATAGA
GTGCGGGTGCCGTTAACCGA
TTGGTGCCGGTATCAATTAA
GAAAGCGTGTTGTAGGGGTC
ACGCAACTCCCGCATCACGA
CAACCATATACAGGTCATGG
TTACGGTTATACCCCTATCA
GGGATACCCGCACATCCTTT
CACCCGCACACCAGCCCACA
GGCAACCCGCATACCTGCTC
GGCACCCTAATGACCCGCAC
TATAATACGGGGATACTGGG
TACGGCTATATGGCCCTGAG
ATACCTTACCCTAACACATT
TGTTGAGGTAATAGAAGCCC
GCTCTGCACACGCTGCGCAC
AAGAAATGCGGGTATGCTGG
AACAACCCTTATCGCCCTTA
ATATGCTACAGATAGCACCA
GGATATGCAGGTAGTGTGTG
CGATCCTGCCCGCATATATC
TCCCGGGCGGATATGGGGAG
CCAAACGTGCGGGTTGTACC
GCCCGCATACCCGCATGCCC
TGTAGGGGCATGCGGGTATC
AAAAATGTAGTACCCGCATG
GATAGGTAGGATCCGGGCCA
TGCGCTCGGCCACCATATGA
CCCGCATCGCCCATATGAAG
ATGGCCCGCATGAAGTTCCC
ACCCGCATAACCACCCGCAT
CCGCTACCCTTACCATGGAT
ACCCCGTATGCCGACAACCC
CTGGGAACCATACGGGTGGT
AGAAGACAAACCCGCATACT
ATGCCCTATTATAACAGTCA
CCACCCGCATAACCCCGTGG
CTGAATGTGATATTCCGGAT
GGCACCCTTATGTGCTATTC
AAATGAGGGCGTAGGGGTTA
CGCCGGGTACCCTCATATAT
TACTTGTAGGGGTATCATGG
ACAATGCGGGTGGATGCGGG
TACCCGCACGCCCCTTAAAA
GCCCCCCATACGAGGTATGC
CAAATAATGATGCGGGCTCA
CCCCACGCGCACCGTGATAC
CTGCGGGTATCAAAGAGGTT
GGATGCGGGCATTCCTGGTA
GTCCCGTAGGGGTGGTGGTA
CTCAATGTTTCGCACGGGTG
CATGCTGGCCCATAAGGTAT
CCCGCATATACCATAATGCA
CAAATGCCCGCATGTGCTCA
AATATGGTACCCGCATGATC
ATGCGGGTATTTAGGGCCCT
CCTGGTACCACTATGCGGGT
TTGCCATGTTCCCGCATGAA
GACTGGTTTTCCACCCGCAT
GGAGTATGCGGGCTAATCTG
TACCCGCATCTCACCCACAT
TCCTATAAGCCTACCACCAG
AAATAAAAGCCGACCAATAT
AAGTGGCAGACCCGCATAGT
ATGCGGGTGACCTTTGGACA
TACAGGTAACACACCCGCAC
ATAATGCGGGTAGACGGGGA
CCCCTTGTAACCCGCATGAC
GGCCCCTATCACCCGCATGA
ATGGGGGGTGCCCACATGGT
ATACCCGCTGACCCGCATCC
CCCGTATGCGGGCTGCAATG
TTTCACGTGATACCCGCATG
TGCCCCCATGATCCCCTCCA
TGGCCTGCTGCCCCGCATGA
TCAATGCGGGTGGTGAGGGG
CATGCGGGTACTACCATATG
CGGTGCGGGTATGCGGGTAC
GGCAATACGGGGGCATATAG
TACCCCCATAACCCGCATGC
GGGACCCGCATTAGCACGGG
ACAGTTGAGCCCTACCCACA
CCCGCATGGGGGAGGGACGT
GGGCTGTAATGCGGGTTGAA
CTGCATATGGTTCATGCGGG
GCACCACACGCAGCATGAGA
AAAATCATGCTGGTAGGGGC
TGTTCCGACACTGGTCATGG
AAATTAGCCATTATGTGAGA
GACCCGCATGTCCCACTCCA
GGAACCCGCATAGAGAGCAT
AACCAGCACCTACCCGCATG
AATTACCCGTATACATTTAA
AAGCACCCGTATGAAATGTG
AAGGGCATTGGGGCAACATC
GCGATGCGGGTTGCCAAAGA
AACATGATAAGGGTAGTTCA
ATACATGAGGGTGTCGCAAA
CCCTATAATCCCCGTAACAC
AGACCCGCATACCCACCACA
TAACCCGCATTGCGTGCGTA
ATGCGGGTAGGACTAACCAC
TACCCGTATATACCATAACT
AGGTTATGCGGGTACCCGCA
CAGCTATACCCGTATAGTCT
CGCTTATGCCCCGAGGTGGA
ATAATATTACGAGCAATGAC
TGCGGGTGCCACATGAGGGA
TTGGCCCGCATGTGCGGGGT
GGGAGGATGGGGGTGGGGGA
CCCGTTACCAACATCCCTCA
TACGGGCAGTAACGTCGGGG
GCCCCACATACCCGCGTACT
AACCCTGTTAGGGGTACCAG
TAAAGCGCCCGTACGACAGA
TAATATCCTGTAATTTTTTA
AACCTCGAGTTACCCGTATT
ACCCGCATCAATACAGTGAG
TAACCCCGACGTGCCCGCAT
CCCGGCATTATCACGCCGTA
AATGCAGGTGGAGGTGATAC
TCGCACCCGCATATACGGAG
GATGCGGGACCCCACATTAA
ATACTGGTTAGACATGCGGG
ATATGTAGGAATCGTACGGG
CATAGCTGGTACCCGCATCT
CCAACCCGTACCCACACACG
CTGCCCCTATACAACCGAGG
CGAGGGTAGCGGGCACAAAC
GTATGTATGCGGGTAGTACC
GGGAACCTCAGTAACCCTTA
TGCAGGTTCCCTTTAGCGCC
ACACGCCCGCAGTCCCCACA
TAATATTACACGCATCCATG
ACGGGTACACAATGGGCAAA
TGAGTATGTGGGCCCAGGTG
TGCATAACACTACCAGCATC
TGCCGGCATAATCCCCGCAT
GCCCGCATATCCCCGCGGGG
TTCATTCCCGCAGCCCTCTC
AGGCTATGCGGGTATTGACA
GGATACCCACACCCACATGT
CAGTGCCGTGCCCGTACAAC
TAGTAAGGGTAGTGCGGGCA
CCCGCCATGCGGGTTATATC
TGCTATTACCCGCATACCGA
ACTACCCTTATATCTACCCC
TAAGGGGTGCGGTACATGGT
ACCCGCACCTGCATGACGGC
AGGTAACTACCCGCATGCCC
TATGCGGGTGACATAAGACA
CACGGCGGGCCCATGTGGGC
ACGTCTTACGGGTAGAATAC
CGCCGCTGTCCAACTGAGCG
AATGCGGGTGGTAAATGGGA
AATTACCCGCATAGCATGAT
GGCAGCCCGTATTGTAACAT
TATACCCCCTATACTGTAGC
TTCAGATATGATAGGGTTGT
CGAGAACGAGCCCGTATTGA
TACGGGTACTTGTGGGATGA
CGGAACCACTAGACATTACG
ACGTGCCCGCACCATACGGC
TGCGGGTTACCATGACTGGA
CGGAGCAGTGTTGTATGCTA
CCTGGTAGCCCGCCCCTGAA
GGGTCTGCCCACAAAACAAG
TGCGGGTGCCCTCAGGGTAG
GGACCCTCACTACCCACATA
AGACCAGCCCGCATATTTAT
GTACCCTCTATCGTTAAGTG
CCAATACGGGCCGCTATCAG
GTGCCCGCGTCACCAGCATC
CCATGCCGCTGTATACAGGC
CCCCCACGGTCTCCCAACAC
CGCAGGGACCAAGATGCTAA
GGGTAATATGCGGGACCGTC
GCAATACCGGGGCATATCCT
GCGCCCGCACGTTGCACCCC
ACGCGCCCGCGTACCAGCAC
GGGACATGGGGTAGTGGGGG
TACCCGTATCCCCCCATGCT
TGCGGGCACCCGCATTGCAC
TATGGGATGCGGGCATGTAG
TGTAAGGGCTATAGATCAAA
GCCCGCCCTCATACCCCTAC
TATACGGGCACCCGCATATT
TACCCGTAATACCACCATAC
AAGTCACCCCTATCCCCCCC
TGCAGGTACCCGCATTGCCG
GTACTGCTTATTGCCTCTGT
CTACGTTACAAGACGGAAGG
GAAGATGCGGGTAGTCCGGT
AGCTAGTTCTATGAACCCCC
TGGGGTATCTGGGGAATATT
AATGCGGGTATTATGCCTAT
GGCATGGTAACCCGTATGGC
GATGCTGGTTTGGGGGGCAG
GACTCCCCGCACCACCCTCA
GTTACGTGGTTGCATAGGGG
CCCCCATGACCCGCATCTGT
AATACCTTCCCGTACCGTCC
ATAACCCGCATAACCTTCAA
TGCGGGTATGTCGGGTACCA
GAATGTGGGTAACCCTGCTT
CCCGCATGATGCGGGCATCA
AGCAAGTGATAAATGAGGGC
CCCATACATGCGGGTGAAAT
GACCTGCCCGGATACCCTCA
ACGTCACCTATAATTACGTT
CTATTGACCCGCATGGGATA
ACCTTAATACCCGTATCGAT
ATGAGGGTAGGCATAGAAAC
AATGCGGGTAGGGGCCATGA
AATACAACCTATGGGCGCAA
AACGCCCGCCCCGCCCGCAT
TGCGGGCCATGGTAGGAAAT
CCTACGCATACGGGTACTAT
ATACCCGCATACCTCCTGCA
CCACCGTGACCCCGAACCAC
CCCGCATCTCTACCCGCATC
CACCCCCAGCCTGCCCACAC
CTGCAACCCGCATGTTGAAA
GGGAATCCATGCGGGTGCCA
GCAACACCAGGTACTAGGGG
CCATACGGGCATGTAAATGA
GGGAAGTAAACACCCATATA
GGATGCAGGTGCCCGTACCT
AACCCCCAGCCCTGTTGCGG
CCCGCACATGCCCGCATACA
ATCCCGCATGCTGTCACCTG
TCCAAACCCTAAGGTACCGG
CATGTTACCCGCATCACCTG
CCCTAAATGCGGGCACCCTA
ACCACGCTAACCCGCACATA
CACTATAGGGGCACCCTGAT
GGTACGTGCCCGTATGGTGC
CCAACGACCCGTATGCACCG
ATGGAAACCACGCATAGGCT
TGATGAAGTTGGAACCCGCG
AGGTAGGGGTTCCACCATGA
TACGGGCGGTACCCCGATCT
TTCCCCCTCAGCCCACCCGT
ACTACCCCTATCTGCCCTCA
CAATACCCGTCTACCATATA
GCCCGCATGAGGGCAATGGT
GCCGACGTACCAGTATGCAG
GGACCCGGGTATTGAATCAT
CCTGCCTGCATACCCGCACG
CCCGCACCACCCGTATCCAT
CCATTATGGTGGTACCCACA
GTTGAGTTTGTGCGGGTGTA
CACCCACCCACATGGCCCGC
TAGATATGGGGGTTGTGAAC
ACCCTGCGTGCGACCCGCAG
GGGTAGTGGTAGGGGCTCCT
CGGGCCCGTGCCACCACCAT
GACCCGCATACCCGCACTGT
TTGATTTTTAAACCCGCATG
TGCCCGTACCTCACCCACAC
GCATGGCACCCATACAACCA
TGTATGCGGGTATCTGGAGT
TAGGGGTATGATTCTTGGGC
AGTTACCCGCATCGTATTAC
TACGGGTATGATGCGGGTAA
GCCACTCGCTACCCTCATTC
TGCGGCATACCAGTAGCGCG
CACCGCCACCGCCCCTACAC
ATACCATCCACCTGCCCGTA
TTGCCCGCATTAGACCCCGC
ACACGTACGGGGACCAGCAC
CGCACCCGCACTACCCTCAC
TTTGTGCTGCTACTAAGGGG
TACTGGTAGTTCCTGCACCA
CACCCACATAGCCCGCACAT
TGAATGAGGGATGCGGGTAT
TGTGGGCACTGCGGATTACG
TTGTCCTGCATATCATCACC
GAGACCCGCACTACATCTCA
ATACGGGTAGGACGGGTCGA
TGCTACGCTGGTAGATAACG
CCCACACCCATACCCGCACC
TGCGGGTAGTAATGCGGGTA
CAAGCCATGCGGGTTATTAG
GCGTTACCCGCATCTGCTAA
CCCGCACAGGCATCCTTAAT
AGGGCACCCGCATCAGCGAT
CCCGCATTACCAGCACCACA
AGTACGGGCAGCGATATGGA
TCATGCCAGCAACTGAGCCA
CGAACCATTACCCGCTTCGA
GCTACCCCCATCAAACCTTG
TAATGACACCTTACGATAAT
CCCGCATCATCAGCGTGGCT
TCCCCCCAGCCTCCATGTTG
CCCGTATAGGATCACCCGCT
AGGATGCTGGTATGCGTGCT
GGGCAAAACACCCGCATAGG
AATCATGGTACCCGCATGGA
CCCTCATGCCCGCATGCCCC
TGCCCGCATCACCCGTGTGT
GCCATCCACCTTCCCGCATC
CACCCCTATGAGGGCACCCA
ATGCCCTTGTCACCCGTTTT
CCCGCCCAGCAACCCGCATT
CGCCCCCATTTGCATAAGAA
GGTACCCGCACTTGGTACCC
AATTTAAACACCCGCATACT
AGACATATGGGGGGTAACCC
ATTATGAGAGCCCGGGTCAC
CGGAGTACCAGTATACTGAA
GCCAGCCTACCCGCATGTTC
TAGGTCATAAGCACAATCTT
TACCACTATCAAGATGGCTA
GTACGTATGCGGGAAATAGC
CAGTACGTATCCGTATACAA
TAGGGGTATGTGGGTACCTA
CCGCAACTGCCAGCATCAAC
ACGTCCCTACCTACCTCTAT
AACTACCCGCATATCCATGC
GTACGAGCCCGCATAACATA
AGTAAGGGTATACGGGCATC
ATGTCAGTGAATGGGGGTCC
AATACCCCCACGATCACAAC
CTTACCAACCACAGTCGCTA
ATTCGCCCGCACGTCCCGTA
CGGGGCGGATTTACCCACAA
AGTGCCCGTACATGCGGGGG
CAAGACACCCGCATATCAAC
AGGTGCGGGCGGTCTTACGG
TAAACCACGGCTCCCATATA
TTAGGGTAATGAGGGATGTC
CCCGCAGCGGCCCTTACCCA
CCCGCATAACAAACCCGCAT
CCCCTTGGTGGGAGAAGCGG
ATAGGGGCATGAGGGAGGAC
CCCGCATACAAGCCCGTAGA
GCGACCCGCATACCCTCCCA
ATACCTGCTCTGCCCGCACC
CAATGCGGGCCCTATAGATA
GCTACCCACACACGCGTAGA
GAAAGGGACACGGGGTTGAC
AGCACCCGCCATACTACGGG
GGGTGAAGGACCCGTATTGG
CCTCCCAGGATGATGCATGC
ACCCCTATACCCTCACGGTT
TCCGGCATCCTCGCTATTAT
CATTTGGAGCTTGGCAGCGA
TGCAGGCAATTAGCCCGTAC
ACGGGTGTAGATTATGGGGG
TGCCTGCCCCACCCGCATAC
TACAGGAGTAATGGATAATA
GGGCTTTACCAACATTACCC
GCCCTATACGGGGTGATGCG
AGGAGGGCCAACATCAACCC
CCCGCATCTCATGTGCTCTA
GATGAAATTTATTAATGGTG
GTATAAGGGTACACGGGCGC
GCATGCGGGCAGCTTGGCTC
TAGAGCCCCTTATACCCGCA
TCACACGCTCAGCCCTCACG
CACCCCCCTTACCCGCACCC
ATAACCCTTATAATGCGGGC
GCTCCGCCCGGGTATCCACG
CGCTGCTACCCCCATAGAGC
AACCACTATACCACCCGCAT
CCCGCCCGCACCACCGCCCC
CGCGTGGATGTGGGTGCCCG
ATAGTACACTGTACACACTG
GGGGATGCAGGCCCCGTAAG
AAAACCCACATGCACCTACT
CCCGCATACCGGTGACATCA
AAAGGTGCCCGCATAACCGG
GTCACTATGGGGGACCGGTA
GGGGCGTGTGGGTCATACTC
ATGCGGGCGCCCGGATGGAA
CCCGCATATATGCACTTGAC
TACAGGTAAACCCGCATGAA
CCTTAAGGCTGGTACAAGAA
AAGGGCTGTGCCCGGGTAAT
TGGCGGGGCATGCGGGTAAC
AGGGCTAAAGGTACCCCCAT
AAGTACAATGATGATACCAA
GGGCATGCGGGTACCAGGGA
GCTACCCGGTTTCCATCCCC
TTATATGCATACGGGTACTA
CGCCCTCATACCACCATCAA
GCACCGGGCACCCACGTACC
AATACGGGTACTGGTGGCCT
CCACGTAAACCCGCATGACA
AGGGAACCCTTATCCCCCCA
TGCTGGTACCCTCAGCCACC
AAGGGGCCCCCACCGTGAAA
TGATTACCCGCATGGTCATA
TGCCCATACTTTAACCCGTA
CCCGTATTCCCCATGGCGCC
CAACCATCTGCTGCGTCGGG
ATCCCACCCGCATGCGCAAT
TGCGGGCACCGGCCTCCAAG
AACTTACCCGCTCTACACAT
ACCCTCGTCACCCTTATCCA
CCCTGCCGCATGTGCCCGCA
TGATGTATGATGGCACCCAC
CAGCACGCTGAACCTGTATA
ACTTAACGTATACCCGCATG
GTGCGGGCAGTACGGGTAGG
CATAGCGGGTCATTAGTGGT
GGATGCGGGAAAATTGCGGG
ATAATCGCGGGCGTTCCCTG
CTGCCCGCATAGACCCCCAT
TAACCCGGTACGCCTTTTCG
CCCGCATGCGGGTAGCCACA
CCCCCACGGACCCGCATGCC
CAACTACCATAATGAGGGCC
TGAAGGACGTGGGGGGTAGA
TACCCTGCTGTATTCAGGTG
ACCCGTACTACCCAACCCAT
CGGGTACCCATGTATAGGTT
TCCGCACTATTGTACGTGGA
ATGCGGGTACATACTGGTAA
CCCGCACCAGCTTCCCATCT
TATACGGGTATGAGGGTGCC
CGTAGAACATTGATGGGGAT
CGCACCACACGGCCTGCTAA
AAATCACTAACATTGATGCC
CCATCATTATTCAGGATTCA
CCGCCACGTGCACAGCAATA
AAGTAAGGGTCGAACAAGGC
ATTTTGACTACCCGCATACC
CAAGTCCCGGAGTGCGGGTA
TACCAGTACCAACCCTTAAC
TACCGTGCCGGGCCCACATC
CCAACCCGCATAAAGGAACC
TGAGGGTACCCGCATCGACA
CCTGCATAGCAATGCGGGTC
GGATCGTACGGGTAATTTGG
ACCCTTATTCACTCCCTTAC
CAATCCCCGCATGACAATGA
TGATACCCGTAACCCCTCAT
TACCCGCAGATGCTGGGGGT
TCCTACCATGCTTATAACCT
ACCCCGCTGCACCCGTATAA
CCTATGGAGGGTACCAACAT
CCCGCAGCAAATGCTACCCC
ACCCTCATGAACCCAGCATG
GGGTATCTGTACTAAACGAG
TGCGGGTGGGGGCCTGCTGG
ACCCGTACTCGAAGCGCATC
GGGTACCCGCATCATCTACC
TACGGGTCCGTAAGGATAGA
GCTACCAGCATCTTAACATA
CATGGTAATGGGGGTACGCA
GTTGATGCGGGCACTGGAGG
CAGCCCGCATGTGACCAAGT
GATGTCCCGCATACCCACCG
GAGGGCACGGGATGTGGGTA
CCAAACCTGCATAAGGGTGG
TACCGGCATGCGGGTTATCT
ATGTATATGGGGGTACCGGC
CCCACAGCATACCAGGACGC
CTATACAGACCCCCCATTGC
CCCCCTTCCTTCCCCCAGCG
AGATGCCCGCATCAATATAC
AGGGCTAGCGGGTACCATTA
GTGTGGGTGCAGGGGTACCA
TTACTCCCTGTTACCCGCAT
CCCACACGGCCCTTATGCCA
ACCCACCTACCCTTATACCC
CTACTTTGCTGTTGCGGGTA
CACGTGCTACCCGTGTACAC
CCAGGCTGTAGTACGGGTTC
TGCGGGTAGTACCCGCATAG
GAGATGTGGGCAGCGGGTAT
GTTGCGGGGAACCCTATTTC
GGAATGCGGGTCGTGCGGGT
CGACCCGTATGCCCGCACAA
GGACGGGGAGTACGGGGAGT
TAGGGGCAACCTGGTATCTG
AACCCGCATGCCGCCCACAT
TAAAGGCAAAACCCGTAGCC
TGACCCGCACACGCCTGCAC
TTATGACGGCCACCAATGCT
TGCGGGTTCATGTAGGGGAA
GGGTACGGGACCATGCGGGA
CCCGCTTAATGGGTACCGCT
AGGGTACCAGGCCCCCAACT
TGATGCGGGTACCCGTATGG
GATCGGGGCAACTGGGGATG
ATAATATTGATGGAGTTTTG
TGACTGGTAGCTAACCCTGA
AAGGTACTTACCCGCATACC
TGGATGACACACCTACCAGT
AAATGCGGGGATATTGGCCG
ATTCTTTGTGCTGGTACGGG
CCCTCATGCGCCCGTATCTC
AATGCCAGCATTACCCGCAG
TGCCTGTAATATCCTGATGA
TACATTACTGTAGCCCGTAT
TGCGGGTACAGCAATGGTTG
CATAGCGGGTTTGATGTAGC
ACACCCGCGGCCCTTATACT
TATGCTGGAACTAGGGGTGT
GTTATGCGGGTACCATTACC
CCCGCATAAACATGTCGGGT
CCGGCAGCACATAAAGTTGA
CCAGCTTACCCTGCGGGCCC
CTAACATTTACCACGTACCG
TAAGGGCAGGCGTGATGATG
TACTAGCCTCTAAGCGCGCA
CCCACCAACTGACCCGCCTC
CCCGCATCGCCCGCTTAGGG
CCCGCCAGCAGGGTATGCTG
CTCACGGTACCTGTACCCAT
AGGCACCCGGATACGCTAAA
CCTACATGCGGGTACCCTTA
CTTGCAATGCCGGTATTACA
GACTTACCCGTATAAGATGC
GAATGCCTGCATCGTCGACA
TTAATTGTGATGTGCGGGTA
TACCCGCACCTTGCCCGGAT
GATACCCTACTTGTACCACG
ACTACCGGTACATGCACATT
GAACTAAATGAGCCCGCATC
CCCGCATACCCCCACGACTC
AAATGGTATGTGCGGGTAAT
ATGTTACCCGCATGAGTATA
CGCAACCCGCACTATGTAAA
TCCATCCCGCATGCCCGCAC
TGGTGCGGGTACATCTGGGA
CGTATCCCGCATGTGGTTAG
GGGTAGTAGGGGCGTACGGG
CAAGGCCCGCATCATACCAT
CCCGCATTCCCCGTAAGACC
CATCAACCCGCATTTCACGA
ACCCACATCCTACCCGCATC
CACTCACGACGCCTGTCCCA
CCCGCATATCCCACAAGAAA
GAATACCCGCATCCAACCAT
TCCAGTGCCATACCCGCATG
CACCCACCCACACCCCATAT
TACGGGTATAGTGGTGGGTA
TGCGGGTTATGAGGGGCCCA
TCACCCCCATTGACCCACAT
TCAGCCACCCGTATGTACGT
CGAGGCCATACAGGCATTGT
CAACCCGCCTGACCAGGGAG
ATATGCGGGTAGCGGGAAAA
TACGCCCCCATCCCCCACCC
GGGGGCCCTGGCCAACATAT
GAAGGCCAGTACCCGCATGA
AAATGCTGGTGCGGGTAGAA
TACCCGCCCGCATGCCCCCC
TGATGTGGGTAATACGGGCT
TGCGGGTGCACGGGTTATAC
TGCGGGTACCAGCACCTAAC
CACGCTGGACGTTTATGCAC
GGTCAATTATGCGGGGCAAG
TCCCAACGCCCGCAAAATTC
ACCCCTTACTAGCGGCCCTA
CCAACGATACGGGTTGAATC
TGATGCGGGTATGGTGCCAG
CATCCTGCTATATATACAAA
GACAAGATAGGGGTACAAGT
GGGTCATGCGGGACCAGCAT
CAACAGCCAGCAACATTACT
AAACACCACCCCCCCCCCCA
GACCCATGTGCCCGCATTTA
ACCCGCATTGCCCTCTCATT
CTAGATGATACGGGTACCAG
AGGTGCCGGCATGAGGGGCA
TGGTTTATACGGGTTGCTCG
GGGGTTCCCGCATATGCCTT
GTAGGAAATACCCTCATGCT
CACATACTGGCAATACCAGC
TCCTGATAAAGGGTAGCAGG
ACGATGCCCGCTCACCACAT
GGAAAAATATGCCCGTACTA
CATACCCGTACGTCCTCATG
AAGAATGAAGGTTTATGCGG
CCCGCAAACCACATCCCCAT
CGATGCGGGTGGCATGCGGG
CGCACACCCGCATGCCCACA
GCTACCCCCATTCCCGGCAT
CTGTCACGACTTCGGTGCCA
TGCTGCCCTTAGGTATTCGG
ACGGCAAAAACCCGCATCCC
CCCGTGGGGCTAAGCCTGCA
GCATCACCAGGAAGATCACA
ATACCCGTATAGCCACCAAG
CCTTCACCCCGACCCATATC
AATGCAGGGCACTGCGGGCC
CACTTACGTACTAACTCCGG
AGCAGCCAATTCGCCCGCAT
CACACGCCCGCATGGGTAGC
ATAGAATGATACGGGTATAA
GGAACGACCCGTACGTATTT
ATGCGGGTTACCTAGAACTT
TCCGCACCCCCATGGATAAA
TACGGGCCCGCAAACACCAT
ACTGCCCGTAGGTACATGGG
CCACTGCGGGTACTGGTAGC
GAGTAGGCATGGATGGGGGC
CTTAATGTTGTACGGGTAGA
GCATAGTACAGGGACGCGCA
CACCAGCGCGGATTCGATTG
TGCGGGGTGCTACATATTGT
GAAGACCCGCAACCTTAACC
CTGGGCGCACTCATCTTTAT
CCCGCAGTAACCATGTTTGG
CACCCACATTGCCACACGTC
CAGGGTTGCTGTACCCGCAT
GGTTAATGCGGGTTCGTACA
CCACCACGCGCCACCACCAG
CCATCAAGTATATGGGGGAG
ACACCCTTATGCGCCGCGTG
ACAAACCCGCAAGCCCGTGC
CAAACGTGCGGGTATCACAG
AAGACACCCCTATCCCGCAC
GATTCTGTGACCCGCGTCCG
GAGGCACCCGTATGCTATGA
CGTGCGGGTCATTATACCCT
CAAAACAACCCGCATCAGCC
ACACCCCTATGCCCCCCCCG
TACCCACATGCATTGTATAG
CACCACGCATACCCGCATCA
GGGCATGACCCGCATGCGGG
GGTTACCAGCAGCGCACCTT
CCACCCGTGTCGACCTCGAG
CAGCCAGGATGCGGGCAGTC
CAGGGTATGTGGGTAGCGTA
TGTATACCGGTACCACGTAT
CCCATCCCGCATGACCTGCA
ACATACGCGCGACGAGGGTA
CGCATACAGGTCGTACAGGC
ATGGCCCGCATCACCCCCAT
AATGAACTGGTATTGTGCTC
GCAGCCCGTATATAACTTGT
CCCGCTCGTGGATGATACAA
TGATGCGGGTCATCGGGGCT
ACGGGTGCCCGCACAATCCG
CGATAACATAGTAGGACAGC
CTGAACCCGCACGTGTGGGG
CATGCGGGTTACCGGATGGT
AAGTGCGGGTACCTTGACAT
GATCCTACTTGTCATGCGGG
ATACCCGTAACCCGCACACG
TGCTGGTGGACCCGCACATA
CCCACCCTCGGGGCATACCC
ACCCTATGCGGGTGGGGGCG
ATGCGGGTTAGCCTTATTAA
TACGTGTTGCCCGCATTGAG
GATAATCACCATGATTCTGT
ATTAGCCCTCATCACCCTGA
CCCGCATATCCTGCCCGTAG
AAATACTGGTGTGGGACGGG
CCCCACGTACCCCCATACAT
AAGATTTTCTACTACCCGCA
ATGGGGGTATGACCTGTACC
CATACCCGTATATTCTAGAC
AACTGTACCCGTATTAACGA
GGGCGCCCGTACTACAACCC
ACGCAATAAAAGAACCCGCA
ATATGTGGGATATGGGGGGT
ACCCGCCCGTACCTCATGCC
AGAATGCGGGCTGCATATAG
GGCACGGGTAATGCGGGTAT
CTGCAGGTGTTAAATCCAAA
TCGAAGACCAGTATACCTTA
TACGGGTATCAAACCCGCAT
TACCCGCATTACCCACGCGC
TACCCCACGGGCAAGCGCTA
CCTAAATGTGGGTATTAAAA
AATCCCTCATAGAAACCGCT
TGCGGGTGCCGGCATGGATA
TACACATGGTGCCCGCATCG
TGGTACATAAGGGCATAAGA
GAAGCCTACCACCATCATTA
TGCCCCTATCTCCCCCAGGA
AAAGCTACCCGCATGACCAC
AAACGTGCCATCAGGATGGT
ACATACAGGTCAACCAGAAG
ATGACCCGCATAGGACTGTC
TAGTGCCCGCATCGACACAC
ATGGGTACCCGTATAGCTCA
GATACCCGCATGTAAGAATA
AGGCACCCGCATTCTGTGAA
AGCCGCAACCCCTCCTATCT
CCTTGTGCGGGTCAAAGGGA
CCCGCATTCCCAAAGGGCCC
AGCGCCCGCATAATACGCTT
TACGGGTCTTTTGATTTTGT
TATTCCCGCATCAAGCACAT
TAAAGGCATGCGGGTATAAG
TTCTAATGATACAGGTGGTC
CCCGTGTAATAACTTAGTAT
GTTACGGGTATGGCCCGCAT
CCCACACATCCCTACCAATA
GGGTACACGCTGGTGGTATC
AACATACGGCTACCCGCATC
ATAATGGTGTTTAATCAGCA
GGGTGGGGGCTACCCGTACG
GTGCGGGTATATTAGGGGTA
GGGCAAATGAAGGCCCGCAA
ACATAACTTCACCCGCATAA
CTAACCCAGTACCCTGATGG
TACCCGCATATGCCCCGCAT
AATTAAACCCGCATGGGTAG
GGTAGGACGGCGGACCCGCA
TGCGGGTACCGACATGCTGT
CACATGCGGGTATAGGGGCT
TGTTGCGATGCGGGTAACCT
GCTCCCCCACCAGCGCCCGG
TGGAGGTTATACGGTTACAC
AACCAGACTACACGAGGACG
TAATGGTAAGGGTACCACTT
TGCGGGTGCCGGACCACGGG
CCCGCATAAAGTTGCTTAGC
GATACCTGTATGATACCCGC
CCCCCATTGTGCCCTCATCT
GGCCCGCATGGCCCGCACGC
CCCGCAGGTACTCCCATACA
AAGGTAGCCCCGAGCCCGTA
AATGCAGGTGCATATACGGG
CGGGCATAGGGGCCCGTCAA
AACTACCACCTCATGGAAAA
TACCCTCAGTACCCGCATAT
CAGGACATGCTGGTGGCGTA
GTATACGGGCGCTGTTACGC
GGTAATCATGCTGGTCGATG
GTCGCAGAATGCACTTATAA
TGCGGGCGTGTTCCGGTTGT
TGATACCAGGATGCCAGCAT
CGCATGCGGGTATTTTCCAA
GGGACCATGACCGCGGGTGT
AACCCCGTAGCACTACGGGT
CTGACCCGTATCGGGGTCTT
TGATGTTGGTAATGCGGGTA
CAGTACTATCGGGGCCATTG
CTTATACGTGCACGATGGGG
ATGGTCCCGCATCAGTTAAG
ATGTGGGCAGATGATTGGAA
ACTAAGGGCAAGGGACCAAC
ATGCCCGCATCGGCCCCACA
TGCGGGTGGCCCGCATCATA
AGGGTACCCGCATGGTTACC
ACAATGCGGGCTGTAAACTC
CAAGGGACCAGGGAACTGGG
TATCATACGGGCAAGACGAA
TACATATACCCATAGAATTC
GGGCAATACGGGCATAGCAC
TTGTGGGGGTAGTGACCGTG
AGAGACCCGCATGCCCTCAC
TGGAACGCCCGCATTATCTC
CAACTTTAGGTTAGAAAATG
CAAACCGGGACCTGCATCAT
CGCCAGGTAGCCCGCACCAT
ACCACCGGATACCAATCGCC
TTAGCTGCGGCTACCTGTAT
ACCACGCTTCCCTACAATTG
GACACCCGCAGCCTGCAGAG
GTGCAGGTATTGCTACCGGG
ACGAGCTTGGTACCCGCTTG
TGCGGGTTATGATGGGCAGC
CAACCACAATGCTAGCAGGG
CCAACAATGAGGGAGGCTGA
ATTATTGAATACCAACACAA
ATCATACGGGAAGCCCATAT
CCCGCATACCAGCATGACTG
ACCTAACAGTACCAGCAGAC
GCCCGCATCCCGCGACTCTT
ATACGGGCGGTAGCGGGTGC
TACCCGCATTCCCCATATAG
CCCGCACGGATACCGTTACA
AGGGGCTCATGTGGCATCTC
CCAGTACCCATACGGGCCAT
AACCAGCCTGCATCACACAA
CATAATCGTGACGTAGTATA
ATACTACCAGCATTTCATAG
GTACCAGCACATATCCTGTT
ACCTGCTTGTCGTAAAGGGA
TCTCCAAGATACAACCCATA
CCCGCACCCGTATACATCTG
CCCATACGCCCGTATGACCT
CACTACCCGCATCATAAAGC
CCCACACGAAAATGATGGCC
GAACCCACATTGCACCCTCT
GGTCATGCCGGTACCTGCAT
TGCGGGTGGCAGGGATTTAT
TGGTACCAGCAGTCTAACAT
CCGCGTTTACTACATGCACC
GAAACTACCCGCATGCGAAA
GTTCCTACTAGTACCTGTAT
CTAGACGTTGTGAGGGTCCC
TACTATCAGAATGCCCGCAT
CCCGCCTGCCATGCCCTCAT
CCCGCATGGACCAGTACCCC
CATGCCCTCTATCACCCACA
CTCGCCACGTACCCGCCTCA
CAATACAAAGCAGGCAATTC
AGGCGATGGACATTATGGGG
AGAAAGACCCGCATACTGAC
TACGGGTAGCCCTTATGACA
TGCGGGTACCAGGGATGATA
AATCTACCCGCATGTCTTAG
AGAACCCGCATACCCCCATT
CTTACGGGTACCCGCATAAA
CAGCATTTACCCACCGTCCC
CCAGCAATATTCAGTCCCAC
GACCCGCCGCCCTACCCGTA
CCTACCGGCATATACCGCCA
GGGATGACACGTACCCTCAT
TAATACGCGTGATTATAAAA
TTTACCCGCATCAGCTAATA
TACCCGCATACCACCCATGT
AAACATACCCGCACCACCCG
AACCGCGCGTACCCGCATCC
TACCCGCATAAAGGTTGTAG
CAAAGCATGCGGGCTGATGC
AAGTACAGGTATACCTGCAT
CCCGTATGCCACTTGCCCGA
ATGTGGGTAGGTGAAGGGTA
CCGGGTGCGATACTCATGGG
GAAAGCGATGCGGGTACCAA
AAACCCGCATGACCCACCAC
AATACCCACATGGATGCGCT
GAAGGTACCCGCATGCACCA
TCCCGTAACACCAACTACGG
GGGCACTACCGGGTACGGGC
GTACCCGTATGACCCTGCAC
TACTACCCGCATCGGCTAAC
ACATACCCTTATCGCCCTCA
TATGCCAGCTTAAACACGAG
AGGCAAGGTACGGTCATATC
CCCGCCCGCATCCCTCTGCT
TACGGGTACCCGCATAACAC
ATCAAACCCACATTTCCACT
TTGATCGGGGGGTATCGGGG
GGGTACCGGCATTTACCTCT
CAACTATGGGACCCCTGCCC
CCGAGCGCAGGTGCGGGTAC
GACGTACCCATATGCAACAG
ACCCACATAAGCATATGTGC
TCAACTAAGATGACACTATA
ACACCCGCACCTACCCCCTC
GGTATGGTGGTAACAGACGC
CACCCGTACCACCCGCACGA
CCATGCGGGTAGCCCGTATC
CGAACGGTGCCCGCATTTAT
CCAACACCACACGACCATTA
CATACCCGTATACCTTCAAC
CCCTGCCCTTATACTACCAG
ATTCACCCGTATGTTACGAA
CTAACTAGGGTATCAGGGCG
GATTATGCGGGTACCAGTTG
AACCCACGACCCGCATGTAA
CTGGCATGAACCCGCAGAGA
TGACCCGTATGTTATGTCCT
CCCATGCTGCTTAATGAGGG
AAGTGGAGGGTAGCGGGTGC
TCCGTATGCGGGTACCTATA
CTAACATAGGTATGGGGGTT
TGTGTGAACTGGTATTGGCG
GGGAATATCTGCTATTCTGG
GAGCTTTGATGCGGGTGAGG
GGTACCCGAGCATGCCCCCA
GCAAAACGGGAGACCACCAT
TAACCCGCATCATACCCACG
CGCGTGTGAGGCCCCCATCA
TGCGTGGCTATGGGGGAATT
TACCCCCATGCCCCTTAAAC
TAGCTGCCAGCAGTACCACT
ACCGGCACACCCGCATACAT
GATACCCGTATGCCACATCC
CCGGTTACAAGGGTATCCTA
ACGATGCTGGTCTCACCCGC
TGGGGGCATAGGGGTGGTTT
CACCCGCAGACCCCCGTCTA
CCCGTATACCCTCTGACATC
GATGCGGGTACTACGAGTAG
AGGGTAGTGCGGGTACATAA
CAACTCTGGGGGATGGAGGT
TGCAGGCACAACACAGGTAG
CACAATACCAGCATGCGGGT
TCCACCCGCTTTGGGGATAA
CCCACCATGACAACCCTCAT
CCAGCATACCCCCATAACAG
CGCCCCCCCACTACTGCCCC
CCCTGTTACCAGCTTGAGGG
CATGCGGGTACAAGGAACAA
GGGTAGATAAGGGTAGTAGT
TAGGGGTACCCGTAAACGCA
CCCGCATGAGGGTGCAAAAG
GTAACCCGCATCTGCCAACA
TATGCGGGTATTGACTATGG
CGACACACCGCACATGATAT
GGGTACCAGCTTTATGATCC
CAGTTTAGGTAATACACGCG
AATCGCCCGCATAGATACGT
TACCCTCACACCTCCCGCAC
ATAGGGGTACCGGCGGTGCA
CACGCCCTGAGCCCGTATGC
TGCAGGGTAGCCCGCATGAA
CCCACACACCCGCATATTCG
CAAGCCCCTATCACCCACAC
TTAATTCGGTGGTGGTAAGC
CCCGCATGTCACCCGAATTC
CCTGCCATGAGTAGAAATGC
TGATACGGGTAGCAAAGGGT
CCGTACCCGCATAATGGCCA
GCTTTTATGCGGGCAGCACC
AGTACTCCGGGGTAACTCGC
ATGGTTAACGGGTAGAGGGT
AAGATGCGGGTCTTCACTTT
GGTACCCGTATAACCCGCAT
GATGCGGGTTACCAATAAAA
CCCTTATGTAGGGGGAGCGG
GATGCGGGTTCCACCATCGT
TAAGCCCGCATGCCTTTATT
AGGGCCCGGATACGGGCACA
CGCTATGAGGGTCGTGAGGG
CCCTCATACCATGACACCCG
ATAGGGCTCCACCCGCAAAT
TGCAGGGACACGTACGGGGG
ACGGGGTATGTATTATACCT
TACCGGTACTGCTACCCGGT
TACGGGTGATCAAGTATGTT
CCACGACTGCCCTGATATCA
AGGTACCCGTATTTCATGGG
GACACGGGTACATGCTAGAA
GGGACGTAAATGGCGGGCGA
GGATGGGGGTAATGCGGGTA
CCCTCATACCAGCATTGGGG
AGGGAGCACAATACCTGTAT
GGGTAGTGCGGGTATCAATG
CCTGGTACCGGAATATGTGG
TGCGGGCCGTATCTAAGCTG
GGGCCATGGGGGTACCAGCA
GCTACGGGTATACAAGTGCA
GGTGGTGCGGGTTATATGGA
GGAGGCGGTGCGGGCGCCCG
CCCGCATACCAGTATGGCGG
GTTCCCACTGGTACCAGCAT
TGTGGGCGCAATAGGAGAAT
GGGGACTGTATACGGGTGTT
CCACCAGGGCCCGCACGGCA
TTCCCGTATACCAGCATGTA
TAGGGGATACCCGCATATGG
ATGCGGGCGCCCGCACTCAT
TGACCAACTAACCCGCATGC
AAATTTAGTAAACAACTGGG
ATATGCGGGTGGTTATAATG
TGCGGGGTACGGGTACCAGC
ACCTATGCGGGTAATGGCTG
CGGTACCCGCACGCCTAACA
GTCATGCGGGTATCATTATT
GACCCGCATCACCCACATTT
TAGTACTGCTACCCGCATCT
TATGAGGGTACCCACGGCAC
CGCCCACATCCCCACGCGGC
AATGCGGGCCGCCCGCATGT
CTGACCCTTAGCAGCCACAA
TACCAAACCCTAACCCGTAT
CCCCGTATGATGCGGGTACA
AACGGGTGCGGGCACCGGTA
TAATAATGCGGGTATGCGGG
TACGCCCGTAGTTCCACGAC
CAATGTTATTCAACCCTGAT
CATGCGGGTACCAGGTCCGG
CCCACCCTCATCCCACTCAT
GTACAGGGTACCCGCATGAT
CACCCGCACATACCCGTATG
GATGCGGGTGACCGTGCAGG
GATAACCCGCGTGATTTAGG
AAATGTACGGGTATGAGAAA
CATAGATAAGGGTACCGCAA
AGAGTCATGTCGGTGCCCTC
ACCAGCACCCACACGATAAA
TTAAGCAACCCCGTTTCACA
AACGCATACCCGCATGGTTG
ACACCCTCACCCGCGCGGAC
CCCGCATACCAACCCACACA
AACATGGGGGCTACCCGCAT
AATACTAGTAGTACCCGCAT
GGTTTATATACCTGCGGGTA
TACGGGCGCCTGTATGTATG
AGTACGGGGCGCCCGCACAA
CGAAGCCTGTATGCGGGTAG
ACGGCCCGCATGTAATCTGA
GAACTCCCTCATACCCGCAT
TACGGGTAAATGCGGGTAGT
AGAGATGCGGGCACTGCTAT
TACCCCTATTACCCCTATCA
CAACTGCGGGTACCCGTATC
TACCCACATAGAACCCGTAG
TCTAACCCGCATCATAGCAG
ACGTGGTGCGGGTGTGTGTA
ATAAGCCTCATGTGATACAA
GGGATACGGGTAGCTATTAG
CGGTCCCGCATGACCCCTAT
TACTTCAGAACAACAGGGTA
ATCCATGCGGGTGGCCATGG
GGGTACATGCGGGTATCCAT
ACCCACGGACCTACCCACAC
TAGGCTGCTACCCGCATATG
CAACCCCGTATGTGGTCTCG
ACATGCGGGTGCCTATACAA
CCCCCACATTCCCGTATCCC
CGATGGTAATAAGGGCGTCG
TAATACGGGTCCAAGGGAGA
TGCCGCAATTCCTCTCAGAC
GGTACCTGTATATATGGGAT
ATATACCAGCACCCCACACA
TGGGATCCCTACCGCCATAT
ACGCACCCTACCCACATGTG
GGGTGCCCGGGATGTAAATA
TCACATCGATGACATCGGCA
CTCACCTCTGCCCGCATTAC
TACCCGGGTATTTATTGTCA
TGGACCCAACATGTCCACTC
ACCACCACGAACCCGCATTA
TAGATAGGGGTACGTTAGTA
CCCGCCCGCATAACCATTAG
GGTCTACCAGTCCACCCGCA
ACAGGTACCCGCATATGTGC
CAGGTATGCAGGTAGTCAAT
GAAGGGGTTACCCGCATGGT
AACTACCATCATGCAGGTAT
TGAATACGGGCTGATGCGGG
CAAAGTACGGGGTATATATA
CCACCCACATTACCCCTATA
ATGGGGGCCACCCCTATTGG
TTTGCCGGTCCAGGGGGTTC
CCCGCACCTTGCTGAACCCA
CACCCACCCGCATGCCTGGT
CCCTGCTGCCCGCATGGCGC
GAGCACCCGCAATTATAGTT
CATTAAGTCATGGGGGTAGA
TGTGCAGGTGGTACGGGTAC
AATGCCCGCATGGAGTGCCC
TAGAACCTTATACCCGCATA
CCCACACCACCCGCATACCC
ACTGCCAGTAGGTAAATTGT
GCACCCGCATGATAAAACAC
AGCATACGGGTAATGTGAGT
AAGCCCACATGGTACCCGCA
ACCCGCATCATACGGGTATA
GTAACCCCTACCGCCTACTC
AACAGCAACCCGCATACCCC
ACAATACAATACCCCCACTG
AACGAGGGACCATAGGGGAC
GAAGGGACGCTGGCTATACG
CCGCAACCCTTACCCACAAC
AGATGTGATACGGGCCTGAT
CAAGGAGATGTGGGTACCTA
GTACGACGTACAGGTACGGG
GGTCATGGTAGCACTGCAAA
TCTTGCATGTGGGTATACGG
GGTATAAATGCGGGTCCCAC
TGCTGGTAGATAGACAGGAA
CCTACGAGCTATTCACACCC
CCCGCATGTACCATCATGTA
AACCCGTAACACATGCCAAA
TGCGGGCGCCGTACGGCTTG
TACCCGCATCCCTTCGGGTT
AAATTGGATACCCCGTATTT
AGGATAGGAACCCGCATGAA
AAAACCCCCGCGCCCACCCT
CAAACCAACATCCGGGTGCC
CAAGGGTATTTCCCCTATAT
GTACCCGTATAACCCCCATC
TCCATGCCCTCATGCATCCC
CGTTTATACAGGATACCATG
ACCCCTATTACCCACACGCA
ACGGATTGTATAGGGGGTAT
CAGGACGCGCCCACATGTCC
CCCACCCGCATCGCCCCCAT
CCCCACAGATGCCGGCAACA
CAGGCCCGTATATACCCCCA
GGCCCGTACGCTAGGATTAT
TACCCGGAGTACCTCTATCC
CGCGCCGGTACTAGTAATTG
AGGATGGGGGTTGATACTGG
GTGATAGGGGCGGTATGGGG
CCACCATCATCCCCCCCCCC
ATACGGGTAGATGTGGGTAA
AAGACTAGCAAGATATCATG
GTACACACTGCCCGCATGCC
TCGCCCTTTACAACCCGCAT
ACATGCGGGCAGTAGGGCCC
AGGGGCGGTACTGGTTCGTA
GTACCATGATACCCGCATAC
GATATTGGGTACATATATCT
TACCGGCACCATGGCCTGCA
GGGGGCTAGGGGCTCTAGGG
TGCGGGCGGGTGGCGGTACA
ATGGCAGTAATGCGGGTACC
GGGGCCCGTACCATACACGC
GTTAGCGAGCATGGGGGACG
GCACCACTACCATATAGAGA
TAGACCAACCCGCATAGTAT
ACCATACGGGCTATTATCGA
CCTATAGGGGCATCACGTGG
CCGCGATGCGGGCACCCTTA
CGCCGCATAACCCGCATGCA
CCCACAATAGGGGCATGCGC
CCCCACTCCCAGCATCATCT
CGGGCCCTCCTATGCTGCCA
AGGTACCCGCATCCCCCATG
AGCCCCCCTACCCCCATGGT
CCGAAAGAAGTTGTTGCCCT
AACGTGCGGGTTATGATGGA
TATTGGACTAAAACCCGCAT
CCCGCATCTCACCACCCGTA
AAAGCCCGCATAACCCGCAC
CCCGTATGTGCTGCTATGTC
CGGGCACTGCGGGTACTGGA
CCGAGATACCGGTATCCCGA
TGGTGACAGACTGCGGGATT
GATGAACCCAAACCCGCATA
CGATTCTGTGACGGTGGGAA
CACGGGGTAACCCGCATACC
TGATGTAAGGGCACCCGCAT
AGTCCCCCATCGTTTCGCTA
CCCGCCCCGTGTTTAGGGCT
AGATGCGGGTGCGGGTACAC
TGGGGCTACCCACATGCTAA
GACCCCTCAGCCCGCACATC
TCATACCCGTATAGGATAAC
TGCGGGCCCGCATAGCAGGG
AAGTACCCGCATGAATTAGC
TCACCCGCATGCATCCCGTA
ACGCATACGGGCATGCTGGG
CGGTTCATTTGTATTACCCA
ACCGCCAATACCCGCCACCA
GGACGAGCGTCATGGTATAC
TGCGGGCTTTAACAGATGGA
ACCACCCTTTTACCACCATA
TGCGGGTACGTAATGCGGGC
CCAACCCGTAGTATTATCAC
GCCCACGTACACCCCTGTTG
ACCACCCGCACAGCAATTAC
TCCCGCATACCACTGAGGAC
GCATGATGGTACCAGCATAT
AGGCCAAGGCGCCCGCATTC
CGTATGGGCAAACACGCGTT
TCACCTGTGGTACCCTGAGC
AAAAGTGCGGGTACTAATAC
TGCCCGCATGTACCCCTAGC
CCATGCAGGTGCCCCCATCA
ATACGGGTGATGCTGGTACT
GACACCCGCATCCCTCCCCC
TTTGTACCAGCATGTGAGGG
ATAGACCCGCCAACCGTAAG
GGATCCCTATGAAACGGCCC
TTAACCCGCATCCACCCAAA
TAAGGTACGGGTAGCACTAC
ACCCCCGCATGCTATGGTAA
TGCGGGTACCGAGTCGGAAA
TTACGGGGTGCCCGTATTAA
CCCTAGCCCGCATGAGCCCA
TGACACCCGCATTACCCGTA
TAATGCGGGCCCTTACTTCC
ACCGGCATTACGGGTTAGCC
TGATGCGGGTCGCCCTCATT
CTGGTTACGCCCGCATGACA
ACCACCATGCCCCGTGTACT
ATACGGGCGCGGTGCCCGAA
ATGATATCGGTATTAACAAA
TGGCACCAGCATACCCTCAT
CACACATGCTACCTGCATAA
CGAACACCCGGATGAGGGAT
ACGTAAGCCATGCACCCACT
CCCGCATACGTGGCTGCCAA
TCATGCGGGCCCAGGGTTGA
CGCCCGCACAGTAATGCGGG
TACCATCTGTCAAACCTATT
TGCACTGCACGACCCGCACC
TACCCCCAGCAACCCGCATA
ACCCCCATACCCGCACACCG
CATACCCTTATCCACCCGCA
TATAAGGGTACGCTGGTAAC
GGACGCAGGTAACCCGCATA
AAGTATGCGGGTAGATAAAG
CACCCGCAGTACCCGTATCA
TAACATGGGGGAGAAGAGGG
ACTACCCGCTCATTTCTAAA
GACGGAAGCAGCACGCACCA
CCCATACCCGCATTATACAT
AAAACTGGTACCCGCATGCG
ACATGCGGGTACCTACACGC
TCGAGCTTACCCGAATGATG
ACCCGTATACCCACTATGCC
TAAGGGTAGTGTTGGTATTT
TTGTAGGGTTACAAGCGGGG
TGGAGGGGCCCGCAGCGCGC
TTACAGTGCTGGTATTGATG
AGCGTACAACTTTTATATGA
CAGCCTACCCGTATGACGAT
TATACCCGCATGCCCCCAGC
AAACGGGTACCCTTACCAAC
AATGTTAGGGAACAAGGGGC
CACATTACCCGCATGCCCAC
CTATTGATGCGGGTATTTAT
GTAATGCAGGACCCGGATGA
ATACTGGTAACCCGTACCTA
TGCGGGGGTAGGATAAGATT
TGCGGGCAAGTATGGGCATA
AAGCCCTTATACCCCCACAA
AAAGAGGGTACCCGCATCAT
AAAACGCGGTAAAGTTATAT
CACAACGCACCCGCATACCA
TATGCGGGTACAAAGGGGAA
TGACCCCCCCGCGCACCATC
CTACCCGCATGCCCCCATAC
ACGCAGGGACCTCCAAGTTT
CCCTTCCAGGTACAACTATG
AAAGCACCCGCATCACTAGA
CAATTATGGCATACGGGCAC
ATAGTGGGGGTGGTATGTAC
TGTGCTCATGCAGGCACCTT
GGCACCGCCCCGCCCACAAT
CGCCCACATGCAGGACCCGC
CCCCCATGCCCCCTACGGGC
ACATGCGGGTATTACAAGAT
ATGAAGTCATGAGGGTTGAA
CGGGGATAGGGGCGCTAGCC
AACCCCACGCAACCCGCACG
GGCACGCGGGTAAGTACGGG
CCATCATTGTTCTGCATTCT
AGCCCTATGTTAAGGGGCAT
CACCACCCGCATCACCCCAC
ACAGTACCCGCATTGTAGCA
AACTACCCGGCACATGAACA
ACCCACACCCGCACACCAAG
ACCACCGTAACCAAACATGC
TTGGGGTATACAGGTATGGG
ATCGGCATGAGGGCTACAAC
GGGTTGCACCCGCATCCTTT
ATAGGGGGGGGCATACCGGC
CGCTGCTCCCCCGCCCCTAC
ATGCGGGTAGGGTCCTCTAA
CTTTAGGGTACCCTAATACC
GCACCATCCCCGCACCACCA
ATATGATGCGGGGCCCGCGT
AACCGTTGGCTCATTGTACA
CGTATGAAATATGCGGGTTG
GGCCCCTATTACTACCCCCA
GCTAACATGTGGGTGCTTCC
AAAACCAAACCCGCATGGCA
AACCATAATTATCCACATAA
TACGGGGTGGGTGGGCTGGA
GGGCATGGTACTGGTGATTA
TGATAGCTGTAGCGGGTAGG
TAATAAGCGACTACCCGGAT
GCAAATCATGATACCCGCAT
CAACTACGGGATACGGGTGG
GGCCCGTAGTATGGTGCTAG
ACCCACTCCCTACTACTATC
ATCCCACCCGCACATTCGGA
GAAACCCGCATGTTGCCACC
ACCCACAAAGCCTCCGCGTG
ATATACGGGTAAACCCGCAT
GGCCACCGCTTATACCATAT
ACCCACGTACCCTTATTTTT
AAGGGATAATACAGGTACAC
CGGATAGGGGTTGATGAGGG
GCATACCCGCACGGTTATAG
CCCGCATCCAGGCATGACCT
CACTCACCCGTATGATTCTG
CCCGCATGCCGGGAATACGG
AGATACGGGTACACCACTAG
TTGAGTACCCGTATATACGT
CCGAACCACCATTGTGCACA
ACCCGGATTCGAATTTAGGA
TTCATCGTAGTACCCGTATC
GGTGGTACGGGTCAAGTAAG
CACCCGTATAATTTTTTTCA
GGATACAATTATACGGGTAT
CCTAATAACGACCCGCATCA
AATGGTGTACCGGGGCACCC
CCATGGCAAACCCGCACATT
CAAAACCCGTATGAACACCG
CCCGCCCGCGGCGCCTGCAT
GCCATGCGGGGCACCCGCAC
CCCCCTACGATGCACATGCC
AGAACCCGCATGTAGCGAAG
TGGGGGTACTGCCCTTACAA
GACGGTGGTGGGGGTTATAT
CGAGAAGGGCCCGCCCGCAT
GCACCCGGATCCGCCTCAAA
AATGCAGGTACTCCGGGTGT
CATGTGGGTATTGCCAGCAT
AGATTCCCGCTCATGCCCAC
AGCCACCCTTATACCGACAG
ACCCGGCTTACCCGCATACA
GAAACTGTGCGGGCTACCAG
GCCACCTGCCAGCGCCCGCA
GTGCGGGTATACGGGATGCA
GTAATACACGGGTGTGATCT
TACGGGTGCTAATACACCTA
ATGCCTGCACATGCCCGGTG
CCCACATGCCAGCGACCCGC
TTCCACAAGATGCGGGCATA
TGCGATGCGGGCGTGGGGTA
CCGCATGCGGGTTCGTTATA
CGACGTGATACCCATACACA
CGCAAAGCCCGCATGATGGT
CAGGGTAAGTTTGCACGTAA
CAGCACCCAGCGGAAACAAG
ACCACGGTATAGTACCAGTA
TACTGGCATGCGGGCACTGA
CTCAATATGGGGGCATCCTA
AGTACGGGTATACCGGGTGA
CCACCCCCACACCCCTACGC
ACGGCCCGCATGATCAGTAC
ACATCATCGCCCGCATTGAA
ACACTACTCCACATACTTCA
ACCACTACCCTCAGATACCT
ACCTCTCCTCCACCCGCATA
TTCCACCCGCATACAATGAT
TATAATAAAGGCATCCCGTA
CACCACCCGCACCCCCATAC
CAGAACGGGCACCCGCAAAC
GAACTGTGCGGGTATTAGCC
CGGCCCTTGACACCCGCACA
TGCGGGTACCCATATACATC
AAGAATAACCCCGACGAGTC
ACGGCATGTACGGGTGGCCT
ATGCGGGTACCCCCATCATA
GGTAGGAGCATGCGGGTACC
AAACCCGCATTTGGGTATAA
AGCCACCAGCAGTGCCGTAA
GGTAAAAGCGTTCCCGCATA
TGACTTAAAGGGTGGGGGAG
CCCCCAAAAAGGCCCCCATG
TACAACCCACATGCCCGTAT
GGACATGCGGGTGCGATGTG
CCCACCAATACAACCCCTAT
CTATGCTGGTATCACGCGCA
CTTCTTATGAACCCGTATAC
ATAAGGGGGGCTAACCGTAA
TGCGCCCGTATACCTGCATT
CCCACACACCCTGTCCACCA
TTTGGGGGTTGCCCGCACGC
AAGATGAAAGGCACCTACTG
TGCGCCATGCGGGTATATAT
CCGGTGTACCCGCAGATGAG
TGCGGGTGCCCGCATACCAT
GACTGTTAGTCCCTACCGGT
CACCATGAACCACTCTCGCA
ATAATATGGCTACCCGCATC
TTGTACCCGCATCATGCTAA
TGCGGGTGCCCGCATTACCA
GAATGCCCGCATGACACCCC
CCCGCACGCCACCGCGCCAA
AGACGGGGGCCCGGGCTGGT
TTTAGTTATACTCTACTGCC
TTGCCATTCCTTCCTTCAAT
TCACCACCCACATCACCCAC
GACACCAGCATGATGGGCAA
CTACCAATACCCACATACGT
ATAAAGTGGTACCCGCATCT
CGGGTACCCCTATCCTCCTG
TACGGGTAACCCCGCATCGC
ATAACGGGTACGGGTTGTTG
GTACCAGCCCCCCCCCGTGC
TGGTAGCGAGGGGACTATAA
TAACGGACACGCACGTGGGT
ACGCCCGCATAGTGCGGGCA
TAAGGGTAGCCACGTGGCAA
TCAAGATGGTTGAATGAGAC
AGGGGCGATGCAGGTAGTGG
AACGGTAGTATACGGGTCGA
GGGCATCACTGATACCCGCA
TTTATGCGGGGACAGAAGGT
ACACGCTAATGCGGGTACCA
CAGACCCGTATTATGCGGGC
AGGATTGGGGGTAAGTTGCA
CCCCGTATGATCACCCGTAT
GATACCCGCATAACCTAAGC
CTTCCCGCATCGCCCTTTAC
TACAGGTACATGGGGGTATC
CACAGTTTACTCCCGTACGA
TACATGTGCTACGTACCAAA
CCCTGTGACATGAGGGTACA
CCTACCCGCATGTGAAGAAT
CCCGCAAGCCCGCACCCTCC
TGCGGGTACCCGCACGCGTA
TGCCCGCTATACCCGTATAA
ATGGCCCGTATGATAACGAA
GCCATCTTGCTGACTGGTGC
CAGTAGGGGAACATTGTGGT
CTGCACCCTTATCACCTACC
AAATACGGGTAGGGGTGATT
TCATCACGTTATGACCCGCA
CGTCGCCCCTTGCCACGCGA
AGATAGCCCGCATGAAACAT
GGTGGATTACGGGCACGCAC
CAGTATGCGGGTAACATGGG
CCCACATCTACCCCCAATAT
TACGGGTGCGCCCGGTGCCC
GTACCAGTATTGCCTGCATA
AAGGGCAGTACGGGGTTCAT
CTCCGGGTGCGCCCGTATCA
GCGCCCGCATCCCGCATCTT
CTAACGGATATGGGGGCTAT
ATACTATGCCCGCATGAAGT
CAGTGCCTGGATAGGGGTAA
GGGACCCGCAACTTGAAGGG
CGTACCCGTACCGCCCCTCT
TCGAAGTAGGGTGCTGGTAA
GAAGAGACCCGCATCACGCC
CGATACGGGCACAACTTCGG
GCGTATGACGTGCCAGTATC
ACATGGCGCCATTACGCATA
TGGGGTTACCCGTATGGGTC
GCCCTATTACCCTCATATGA
GGATATACGGGCGTTGGGGG
CGTATGAGGGCAGTCCGAGT
GCTAGGGGTAGAAGGTGAAT
AATACCGGGATAAACCTACA
CCAACCCGCAGTGGCCCTCA
CCCACCCGTATGAACCAACA
TCATGGTGTACATACGGGTA
AGGATGAGGGCAGAAGGGGA
AACTAACCAGCATGCACGGC
ATGGGGGGGAAGGGGCCTCA
TGGGCCCGTACAATCCACCA
CGGGATACTGTTCATACGGG
AACAACCGGTATACCTACAG
GACCCGCATCTCGTGGTATC
TGCCCGTATGAATATATAGT
GACCTCAATACAATGCGGGG
CCTCTATGGCAGTAGTAGTA
TACCTCATACCCACATGTAA
CGAGAGGTACCTGTATATGA
CAAAGGAGGCTGTATACGCG
TCAGGGTAGGCATACCCGCA
TGTCACCCTGATACCCTCAT
AGTGTATGTGGGTACCATGG
GGTACCCGCACACCCGCATC
AGCATAAGGGTACCTGGTCT
GGGTACCCGGATCTGATGCT
CTACCCGCATGCGATCATAC
CCCGCATAGTACCCGCATGT
TATGGGCAGCTACGGGCAAG
CCACCCCAATGCCCATCTGC
GCCCGCATCTTAATCTTGGT
TGATCCAATCCAATTGGAGA
ATAAAGTACCCGCATGAGGG
GATGGTACCTATGCGGGTGA
CTGGTGGTCTGCTAGAGTTA
GGCAGGCACCACCCGCATCT
CCCGCATGCCCATACCATTA
TGCTACCCTTCCATGTGGAC
CAGTATGCGGGTTATGTGGG
GCCTACCCCCACCCACTCGT
TTACGGGTACTTCTACGGGT
TGCCGCCATACGGGTAAAAC
TGAATGACATGCGGGCAATC
TTGAGGGTACCCTCACCACA
AGGTGAAACCGGCTCTTCAA
CCCGCATGCCCGCATCCCCT
GTACTGGGCCAACCCGCACA
ACCCCCATGAATAAGGGCAG
CACGCCCCTACGGTGGAGTA
CCATCATGACGGACAACCCC
TGATTGGGATACCGGCATGG
TGGTGGCGGTGCTGCATTCT
GCACAAACCCGCATATATCA
AGGGGATTAACCCTGCGAAG
GGCTACGATTAAGGGTATTA
CCACCGCGTGGTTGCCACCA
GCACCCGCATGATGCAACCA
CCCCCCTGCCCATACCAGTA
AACAAACCAACATACCCGTA
AGATAACCCACATGCGGGTA
TACCGCCCTTATAACCTTTG
ATACGGGTATAGGGGGTATT
TAGTTGGCCACTATAACCGT
TTGTAAGCGCATGACTGGCC
GACCCGTATGGGGGTTTAAA
GACTGTACCCACATAACCCA
CAAACACTGAATACCCTTGT
CCATGGCGTACCCGCATATG
GATTCCATCTGGGACCCGCA
GAACTACCGGCATTACAAAA
TCACCTGCCCACATGAGGAC
AACACAACCAGCTTACTCTA
GTAATGTCTGCACCGCCGCG
GGATACTGGTAGCCCCATAA
GTGCCCGCATCCCTGCATCA
TACGCGTACCTGCATAGAGG
CCCCTACCCGTATGTCATCT
CGGCGCGCCCTTAACCGCCA
GTATCCCGTATGGGTCTGGG
GAATAGGGGCTACATGAGGG
ATTACCAGCTACCCGCATTA
CCTTACCGTATAGGGGACAT
CACAGCCCTCTAGCAGCGCG
GTACGGGTAGTAGGGTAACG
TACCGTAGTACTGGTGATTC
GCCCGCACCTTCCTCACCCG
CCGTCACTACCACCCGTATG
GGTAACCCTCATAGCCATCT
GGGACCCGTGCATACCCGCT
GGCCCAGGCCCGCATCTGTA
TCCATGGCGGACGGGTAAAA
CACCATCATGACCCGCATAC
TTACACATAGGGAGAACACA
AGGCTGGGAAATGCGGGTAC
CCACCGCAACGCTGCACGCA
TGAGCATTCCGTAAATCCCG
ACCAGGGATCTGCTGCCTGA
GCCCGCATGCCCGGTATCAA
AGTGCGGGTAATATGGGCTC
CAGATGACTAGCCAACATGT
TATGGGCAACCCACATAATA
TTGTAAAGGGGTACCCATGC
GGTACCCGCACTATAGAAAC
CTTACCCGCATAGTGCTCAG
ACATTCCCATTACGATATTC
AGGTACCCCCCCCCCCCTCA
AAGGGTAGTGCGGGCATTGT
CCTTGACCACCCTTGTTCAA
AACCCGCTGATGCGGGTAGC
AGCCCGCAGTACCCACGACA
CTAAAGCCCGCATTAGGGTG
TTTTGAAATGGTGGCATCTT
ACCATGGATACGGGTAATAC
TGAGGGTACAGGGTGGTTAT
AAACGGGCGCCCTTTACGAG
GACCCACAATGCTGGGCGTA
CCCGCATTAGACTACTACCC
AGCGACCCACATGCCGGTAC
GTACCCGCATTAATTGTGCA
ATGTCCAGGTAGTGCGTGAG
CCGGTACATACGGGCTAACA
CAACGCCCGCATGACCCTGA
ACCCACCCCTATGATAAGAT
CCCGCATTACCCGCATGCGC
TAACCCATACATACCCCCAT
CGTTACTACTGGTACCGGTA
GCCCGTATTAGTTTGATTTA
TTGGTGGCCCGCATAATATA
AGGCCGACTTCCCGCATGGC
ACTACCCGGATACCATTACG
ACCCGCATACCACCATGTGG
TTCTTCCCCTATTCAATATG
CCCACCACCCGCATAGACCT
CGGGGAGGGTACCAGCATCT
ACCCCTGTACTCTAGATGCT
TGCGGGGCGCTAAGGGCTGG
AGGGCTATGCGGGCCCCTCC
GTGGTGATGCAGGTAGTAGG
TGCACTATATCCCTTATTAT
ATGCGGGCATTACACACCTC
CGATTCCCGCATTATGCCAC
TGGTAGAATACGGGTACCAT
CATAGGAGACCCACTCCTAC
ACCCCGCGCGCCCGCACATC
CACCAGCATACCTCCTTTAG
GCACAGGCCGTACCGGCATG
GGGTACCCGCATGCCACACT
TGGTAGTGTGTACGTGCGGG
GTGTGGGAACCACCCGGATG
AGACGTAGAGCCTGCCTGGT
TGCGGGTACCTCTGAACAAA
GTGGGGGTACCCGCATGCTG
GCCGTCCTTGACCCGCATCC
GGGACATACGGGCATAGGGG
TAATGCGGGTGGTGGTTGGC
CTTCAAAATGCTGTAGAACA
TGATGGGGGTACCAGCAGCC
TAATGCCCGCATAGCCCTCG
GCCCCTCGCATGCCCGCATA
ACCCCCTAACCCTTATCAAC
CCTTCGCCCGCACTACCCTT
GGTCGCTACCTATGCGGGAC
CACAATGCGGGTTTGACAGT
AGACTACCAGTAGCATCTAA
CATACCATGTTACCCGCACG
CATGGTGGTAGTAGTCAGGA
CGATGCGGGCAACTAACACA
TGGGTGACACCCGTATGCAA
CAACATTCAAATCACCATCA
CAAAGGCCATACGGGCCAAC
AGGTCATGCGGGTATTCTGG
TAGGGTCCCGTATACGGGTA
GGTGCCCGCATCAACGTACC
CACCCGCATTACCGGCATTA
ACCCGCATTACCTCCACTCG
CGATATGGGACATTCCTGCA
ACGACCGGGTGTACCAGCAT
AGGTCATACAGGTGGTAAAT
TACCCCACGATCCCCAATGT
CCCGCATATAACCCGCATAC
CGTTGCACCCGCATAATTAA
GGTGCCCGCATACCCTTATG
AAACACCCGCACATCCCGCA
CGACCCGCATAACCCTTATG
CATACGGGTGCATACCTGGT
TATGCGGGTGCCATCTTTAC
TACGGGTATCGATACCCGCA
ATACCCTCATCACTACATGA
TCCACACGGGTGCACTACGT
CGTACCACGTATGACGTGGC
AACACCACGTGCCCGCATAT
ACCCGTAGCCACTATATGCA
GGAACCCGCCTAAGGACTAC
GTGCGGGTTATTGAGGGCAA
TAAGCTGATACGGGTACCCT
CCCGCATCCACCCGCATCCA
AATCTGAACCTCCATTTGAG
ACCCCTATTACCCCGATGAC
AAGGAAATGAATACCTGCAT
GCACCCTGTATCCTGTATGT
CCATCGTGCGGGTAAGGGTA
GCGGGAAATGGTGGTACTGT
CACATCTACGGCCCACATCA
CAGGTTATCAACACCCGCAT
ATATCCAGGTACCACCAGCA
CCTCCATCTCCCCGCATCTT
TCGGGTTGTGAGGTATCGTA
GTGCGGGTGGATGGGGGTTC
TGCAAACATCAATACCCGCA
TGAAATCATGCCCGCACGTA
CCATACCCGCATAGGGTACA
ACCCGCATGCGGGCTTTGGG
CGATAACACCCGTACCCGCA
GACGTGCGGGAGGCCGCTAG
TGTGCGGGTAGTGGGGGCCT
GCTACTACTGGTAGGGGTAT
CAATCGTACGGGTGGTTGTG
AGAAAATGGTTCATGCGGGC
GGAATGCCCGCATGATGATT
AGATACACCCGCATCGCCCC
ACCAGTAGTGACCCGCATGC
GGCAAGCCCGCATGATGTTC
CCCCCACCATGCCCTCTCTT
CCCTATCCACCATTAGACAT
ACCACCCATACGACCCGCAT
AAATAAGATAAATGCTGGTA
TTCTTGAGAACTGCCCGCAT
TGCGGGTACAACACTGGTGA
GACCAATAGTGGTAAGAGGG
TCATGCGGGTACGCTAGATG
ATACGGGTACCGCTATGATA
TCCGGCATGGATCACTAAAA
ATCAATACGGGTGCTCGAGC
CTACCCTGTCCCACCCGCAT
CGTGGTATGGGCACCTGTCA
TTAATGGAAATGCGGGTATA
TGCCCTTATTAATTATTCAG
GGGAACCCGTAGTTGTTCCT
GGGACCCGCATGCGGGTATT
TATGCGGGTATTTAGTGCCA
ACCCGGCAACTACCATCATC
CGGGGGGAACACCTGGATAA
AACCACCATATGACCCCTTA
CTTAATGTGGGACCTTTCGA
CCATGATACAACCCGCAATA
CACCACCATACCCCCCATCA
CACCCCGCATGTCCCCTACA
AAGGGGTGCGGGTAGTGCAA
TAGCCCGTATGGCCCCCATT
CCCCCACTAGCCCGCTTGCT
AATAAAAACTAACATTAGGG
GGATACCCGCATGACCCCTA
TAGGCCCTTTTCATCCACGT
CTAAACGGGTACCCGCACAT
GCCCGCAAGTTGTGCGGGCT
ATTGTTTACATGCGGGTACC
CCCCCAACCCGCATAAGGAC
GATAACGTAACCGCATGCCT
CCAGACGAACATGCGGGGAG
CCAGGTACCAGCATGGCACG
CAGACAATTGTAACATTCCT
TATAATAAGGTATGAGGGTC
ACAACCGACATGGGCCCGCA
ATGTTTACGGGTACCCGCAC
GCATCTCCACGCGCGTGCCA
CCACCCCCCTACCACCCCCC
CTACCCGCATGCCCCCGCAT
GGCCCCTATTACCCCTACCG
TTGCCATGATAGCCCCTTCT
TCACCACGCACCCCCACGCC
CCAGTGCGGGTACAATGTAA
AATGCGGGTCGTCCTGCTCC
CCCGCATCACTCTTGCACTC
GGACCCGCATGCTCCACGCA
ACGGTACGGGCACCTGTATA
AGAAGCTGTGGGACGGGCAG
CCGCCCGGTCGACCCGCTTA
TGGATGGATACCGGCATGCC
TGCGGGCATGCGGGTGGTTC
ATATCCCGTGTTTCCAAACA
TTGTACACCGACACCTCCCC
TGCGGGTGCTGGGATCGCAA
TGCGGGCCATACCCGTATAA
CACGACCGGTAGTACTAGCC
GGTAATAAGACCCGCAGGGT
AAGGAATAAGGGTAGCGAAC
CCCACACTACCCGCATCCCT
CCCTCCACAGCCCGCATCCA
TCGACCCGTATGCGCTTATA
TGGCGGCTGCGGGTATATCC
TACGGGTACCTGTGTATGTA
ATAACCACTAACCCTCATCT
ATTACCCGCAGGGCCCATCC
GAGATGCAGGTAAACCTGCA
GTAGGTACGCTATGATGGTG
TTCATTGCCCTCACCTCCAA
AATGCGGGTAGTACGGGTTC
GTTGATGCCGGTACTTGTTC
ACCACCCTTCTTACCCCCAT
GGGGTGGAGGTAGCAGGGCA
CCCCCATGCGGGTACATTCT
AAGTGGTCCGGTACCCCTAC
TGCAACCCGCATACCCCTAT
TTGACCCGCACCTCACCTCG
ATCTCTACCCGCATAACCAC
GCGAGCAGGTGACCTGCAGG
CGGTGACCCCCACACTACCC
CCAAGACCCACATACCCGCA
GGGCGCTACAGGTATGATGG
GGAAGCCCGTATGCTGGTTA
TTAAGGCACCCGCATGTAAA
CCGGGAGATGGGTGGCATGG
TGGTACCTGATGCGGGTCAT
GGCGACATGCACTCGTACGA
GGCCCGCAGCACCAGCACCA
CCCACCTGGTCCAACTGACG
TTAATACGGGTGTGCGGGCA
CAAACCCGTATATCACCGTG
CATTTGCGATGCGGGTAGGC
CGGGTGCCGGTATCCCCTGT
AGTCATCCGTTGTTATGGTC
TAACCAGGGGCATGACATTG
GCTTATCCGGTAATGTTGTT
AACCCCGCGCACCCGTCGCC
GACAGCATTACGTGGAAACT
CCTACCCGTATCCCGCATTC
CCCGCATACACCCTAAGTAG
GGTAATGGATAATGCGGGCA
TGCGGGTGCCCACATAGCCA
TCAGACCCGCATGCCCGCAT
TATGAATACGGGTAACCACT
CCTCCCGCATGACCACTAGG
AACCCGTATCTTACCCTCAC
TACCCGCATGACCCGCATCC
GGGAGGTAATGCGGGCAGCC
TAAACCCGCATGACAGGAAA
TATACGGGTACGGGTAAAAA
TACCCGCATCATCATACTGG
CCAGCCCACCCGCACTACTG
AGGGGCTACCCGCATCTGAT
ACCCGCACGCGACCCGTATG
GTGCGGGCATAGTATTCAAT
ATCAGGGTACCAGCAGAAAA
CTATGGGAGTATAAGGGTCG
ACCCACATTGCACTAATAGG
CCACGTATAAACACCCGCAT
GTGCAGGGTAAGGGTTATGA
CGAACTACCGCGATGGGTAT
TATCCACGTGCGGATCATCA
AACAACCCGCATACCGGCAA
TGGTGAAAACTACCCGTATG
CCCCGTTACCCCCATCCGCA
TCTACCCGCACATCCCTCTA
TGCAGGTGAGGGGGGCATGG
TAGGAGGGAACCCGTATTGG
ACCCTCACACCACCCGCATA
TACGGGCACGGTGCGGGTAC
ATGCGGGTGCCACCCGCATG
CCACCACCCGCATGCCATGT
ATACAGGCTGTAATGGGGCC
GCCTTATCATCCACATACAG
GCAAACTAGCCATACTGGCA
AGTGGGTATGCGGGTGACAA
GGCTACCACCACATGGGTCA
ATCCGGGGCGAGAATATTTA
TGCGGGGACATGATGGAAAG
AATACGGGAACGGGCCCACA
GGATGCAGGCATGATACATT
ATCACAGTGGTATTTAATGG
AGGCTTTAGGGCCCGCATGA
TTAAATATTATAAAAGTAGT
TAGCTGGATGCGGGTAGCAC
ATACCGGCACAAATGAGAGT
TAGCTACTAGGTTCCCCTCG
TTGTAGGGGTAGTTGATTAA
CATACCACCACATACCCGCA
GCACCGTGCGCATCTCGTCC
GCACCGCGCAGGATTCGCAT
TGCCCGCCTACCCTCTAAAA
CCCGCATACCCGCATGATGT
GATGTGATACGGGTAGCTCA
GGAATCCCACCCGCACCGCA
TGATGGTGGTGGTGGACCTC
TGTGCGGGTAACAACGGTAG
TAGACCACACCAACCCGCAT
CCCGTATGGCCCGTATATAG
TGGGATGCGGGTGCAAGGTC
GGGCATACCGGCATATAACC
GGAGGTGGGAATACGGGTCA
ATGCGGGTGAGGGGACATCA
TAGGGGTGAAAGGGGGCTTA
AAACATGCTGGTACTAAACA
TATACCCGCATGTATGCCCT
CAAAAGGGTGCGGGTTATTC
CCCCCACAACCCTCATACTG
CGTGGGTACGGGTTGAAATT
GTGCGATGGTCTTATGGATT
CATGCCCGCATGACCGGTAG
ACCCGCATCACCACCCACCA
CCACCCCTAGTACCCGCATA
CCGCTACCCGCATCTAGTAT
GAGGTACTACAGGCTGAGAA
CCGTGCGGGCCCGCTGTAGG
AATCCAAGCGATGCGGGTAC
GAATACTGGATGCCTGGAAG
GGGCCCCGCATGCGCCTCTT
CCAACAATACCCTGCGGTGC
ATGGCAGCAATGGTAACTTG
TACTGATACCACGACACCAC
AATACCCGCATGCGGGTGGG
AAGGGATACGGGTAGCAGAA
GGCAGAACCCGTATCTAAAT
TGCGGGCGACATATGGGACC
GGGCAACGAATTACCCGCTC
CGGCCCGCATTGCTGGCTTG
ATGCGGGTAGTACCACGATT
GGGCCCAGCATGATGGGGGA
CCCCGTACCGGCTATGCGGT
ACCCACCCGCATCTCGCCCC
AAGGAAGCTGGTACTGGCCG
AAAACGCGGGTGTGTGGGGG
TACCGGCACAGTAATACGGG
ACTATGCACCCGCATGAAGG
ATCCCTAGTTCGTGCGGGTA
CACACATACGGGGCGGGCTC
TGCCGCGGTGGCCCGCATTC
AGTTTTACGTCAAACTGGTG
TTGTATGAGGGTGCTGGGCA
GATGGTGTAAGGGTGATAAG
GGAAACATAGGGGTGGAAGA
CATATATGGACACCACCAGC
CTCATATCTACACAGATGAC
TGCCCGCATGACCCGGACGC
CCAACGTGATGGTTGTAGAT
TCAACCCGCATAGTAGTCAA
TACACCCGCATGTACCACCT
GGCACAAGCTACATGCGGGT
CGGAGTTGGGGGCTAAATGC
TGCGGGTCGTGGGGGGTATA
AAACCCGTATCAAATGCTAC
TAACCACTATGGTCCCTCAC
TACGGGTAGATGATGGGCCC
GACTACCCCCAGCCCGCATA
CCAGTACGATCCAATGCGGG
ACCCACACGTCTCCCTCATT
AGCCCTACTAACTACCCGGC
AAATTACATTGGGATTACAA
TGCTGCTGGTTATACAGGCA
GCCCGCACCCACCCCGCATT
TCATACCCGCATGGCTGCCC
TACCAGCGCACCCGCATCCC
CCACCACCCGCACCCCACAT
CCCCCATAACCCCCTCCACC
AAACCATGAAAGCCCGCATC
TAATAGTACGAGCAGGTATA
CTCACACACCCGAACCGCAA
TAGGGGCATGCGGGTAAAGT
ACCTCGTACGGGTCACACGT
TAGGGGTTGATGATGCGGGC
AAACGCGGGTGTAAGGGCCA
TGCGGGCACCCATATCGCCA
CCATACCCCGTATCCTACTA
ATAGCAGGATATGCTGGTAC
CAAGCCTCATACCCGCATGG
CACACCCTTACTGCCCGCAT
AGCCCGCATCCCGGCATGCA
TTGGTTCTCCACCACCATCC
CCCCCCGCACCACCCCGTAT
GTACCCTCATGCCCATATCC
ACCACCCGCATGGGCAACAG
CGGGTGCCCGCATGCCACCA
GATGCGGGTAGGGGAGGTGA
TGGACCCACATACCCGTATA
GTTGTACGGGTGACATTAGG
ACGACACCCCTATCACCCCA
CACCCGCATCTACTGGTTAC
GAAGATGCCCGCATCTCGGA
CTGCACCCGTCCCTCGAATC
AGCGAGACAATGGTGCGGGT
ACTGCCCATATTATCCGCAA
TGCACACCCGTATACTATTT
TTATGCGGGTATGGTGGTAG
TGCGGGTAGGACCCGCATAA
ACAATGCGGGTTGACACGGG
AGTTACCCTAACACCACTCG
CCACCTACCCGTATCTGATT
CCCACAAACTCCCATTGGCA
CTTCCCGCATATACATTAAG
GATGTCATAGGGGATCATCA
CACTACCAGCATACCCCCCA
AGGTTGCAAAATGATGCGGG
TGTGAAACCCGCACATTATT
TGCCCGCATCAACCAGCATG
GATACCTGTTTACCCGCGTA
AGGGTCTACTAGTACGGGTA
TGCCCGTAGTACACCCTGTA
ATCATACGGGTGTATTTGAC
GGCTCATACCCGCAATGCAA
ATTTGTAGCTACATGCGGGA
GAGTGCTCGTATACCCGCAG
GTACCGTGAGTAAACCACCG
GGCCGGCCACCATGTACCCA
ATAAGGGCTATCGATACCCC
CACATGGGGGAAATATTGGG
TGCCCGCATTATCCCGCATG
TGAAAGCATTCGATGATATA
ACCTGTAGGGTTACTAGTGA
TAACTGATGTGGGTAGCCTG
TGCGGGTACCCGCATCATGT
AATGCGGGTATTACCATGGG
TGCGGGCTACCCGTATGGAT
GATATTGTAGATTTTAGTGG
CCCGCATTACCGGCATAAGC
GGGGACGACGGGCACATGAT
TACCCAGACGTGATCCCTAC
CCCACCCACCCGTATATAGA
ACGGTAACTGCAAGGTGACA
GCTGGTGCGATACTATATGC
AAACCCTTATAACCTGGCCC
GAAGCCGCATATGTATTTCA
CCGCCCGCATTAAGTACAAT
ACACCCCACACCCACCCGTA
CATCTAACGTACCAACAATC
GACACCCTTAGAACCCTGAC
AGGCTATACGGGTGTGCGGG
TGCTGGTACCCCCATGGGGG
ACCCGTGCAGCCCGCATCGC
CCCGCATGTTGTGGTTCAGA
ATTGAGACTGGTACAACATT
TGCGGGTAGTGCGGGTATGT
TTTAAACGGGCACGGGAGTA
CACCCGCATATACCCCCATT
TACGGGTGCACCAGTGGAAT
CACCCACAACTTCCAGTGGA
CCCCCACCCAAGGCCCTCAT
CCGGCAACCCGCCTCCCCAT
GCCCCCACCCACCCGCATCC
CACAACCCGCACCCCACAGT
AGTACCAGCAGGAGGCCATG
GAGGTAGGGGTAGTGGTCGA
ACTACCATGAAACCACCCAC
TGCTGGTACCTGTATAGACA
ATGCGGGCCGCCACGAATAC
AGATGCGGGTGCCCGCATGT
ATATCCCCTAAAGGCCCGCA
TACTGGACCCGCATACGCCA
CCAGGTTATACGGGTGCGGG
GCAGGCCTGTAGCCAATGTT
GGCTGTAGGACCCATGTGGG
ATGACCGCCCGCATCACCGT
TGACCCGCATACCCCCAACA
ACAAATACCAGTATCAATTT
CCCCTATCCCAGCCCACGCT
ACCCGCTGCATCCCCCGTTT
ACGGCCCGCATGACGCCCAC
TTAACCCGCATGTAACTTAA
TGTGGGTTACAGATGAGGGC
TCCCACATTACCCGCTCATG
GGGACCATGGTGCTGGTATG
CCCGTAACCTACTACCCGCA
TGATTTAGATGCGGGATGAA
ATTCCACACGGGTACCCGCA
GGAAACCCGCATAAAGACCA
TCCCTCCCGCTTACCCGCAC
TGCGGGCGGCTACGGTGCCC
ATACCGGCATGAGGGTCATT
ACATGCGGGTTACCACCTCA
CAATTCAGACGGGGATCGCT
CTATAGGGGACACCGCTAAC
AATGCGGGCGATAAGGGTGG
CAACCGAGCTAATTAACACA
CTAATATATAAATGGCGATC
TACCCGCATCCGTTACAGGA
CAATATCCCCCTCCCGCATA
GGGTATTGTGCGGGTATGAC
TGCGGGTATAAAATGTCCAC
CAAAGTCACATTACCCGTAT
TGGTAACCCGTAATGGGGGG
GACACCACCATCTCACCCCC
ACCCGCATATCATACCAAAC
TATGCGGGGATAACTGGCAT
CAAGATACGGGCCCTGCAGG
CATACTGGTAGGTGAACACC
TGATGCGGGTACCGTGATTC
CCAGGACCCGCATTCTAGCT
AAAGAAAACCCCATACCTGC
CCCGCACGTACCCGCACCAA
AAGGGGTAGTGTGGGGGTAG
CCACACGCAAACGGCAAACC
TACATGAGCCAGCGCTATTT
CATGGCCCCTATGCCTGCAT
TACGGGTGCCCGCATTGCCT
AGGAAATGTGAGTGGTTATT
GGGCACCACGCTGAAGTCAG
ACTTGCCCGTATCCCCATGT
GCACATGCGATTACCACGAC
GTGGCATATGACCCGCATCC
CCATCATATGCGGGTACGTG
GCCCCCATCACCCGGGCCAA
CTACTTGCATACCCCACTTT
TGAACACAGTAGTTAAAAAT
CTATGCTGGTACCCGTATAA
CACACTGCGCCCGCATATGC
CCCCATCACCCCCACACCCC
CGACACGGGAGTGCCCGCAT
TAGGGGTACCTTTTTAATAG
TTCAGGGTATACCCGCACCA
CCCGCATGGCAGACCCGCAC
TACCAGCGTACCCTAACATG
ACTCCATATTACGGGTAAGA
TACCTGCACGGGAACCATGC
CACCGACACCCGCATCCCTT
AATGCCAGTATCAGGGGGTT
GACCATGCGGGTACCCGCAT
CCTCACCCGCATCACCTGAA
CATCACCACCAGTACCCACA
CCCGCACGGGCAACCCTTAT
GAGTAAGTAGCCACCGGCCC
GTCGACAGCACACCCGCATG
CCACTGCTTACCCGCAACGC
TACCACCCGCATGCGGCGAA
AATCATGCGGGTAGCACCTT
GCACGCCCGCATCATCCAAC
ACGGTGCATATACGCGTAGC
TGACCCCGTATTACATATTG
TGCGGGCGTATGGGTCACGG
AGGGCCTTTACTGGCTCATA
CTACCCGCATAATGCCCTCA
CGGGCATGGGGGGTGAGTGC
GACCCAGTGCAACCCTCAGC
ATGTTCGGGATACGGGTAGA
GCATGCGGGTACCCGTATTA
AGACCCGTATCTGCATTTAG
TGCAGGTGGCCGTTGGAATG
CCTACCCACATAACCCGCAT
CGCCCGCACGACCCTCATGC
AGTGAGGGTGCGGGCACCTA
TTGTGAGGGACATGCGGGCA
GGTAACCCGCTATCATACAT
CCACCTATGACCCCCATGGT
CACTGTGTACACCCGCATGT
CTGGTGCGGGTAACGATCGC
TCGTGCCCGGATGCAACCCA
ATAATACTGGCGACCACGCC
TCGAGGCATTACGGGTCCGA
AACCCTGCCCGCATGACCAG
CCCACACCATCAAACCCATA
ACCTGCTAGCCACCGCCATT
AATGCAGGCGCACCCGCATC
ATGCCGGCAGGGTAAAACAC
GGGGCACTCCGGTCTGACAC
GGAATTGAGGCCCCCATTCA
CCGGTGGGGGTCACTTAGAA
ATGCCAGGTCAAAGTGCGGA
GGGAAATCCAGGCTGCGGGT
CCCGCATTACCCGCATGATT
GGCCCCTATTGCTACCCGTA
ATGCTGGTTCTACTGGTCTT
CGGTGGCAACATAAGGGACA
CCCGCATCACCTCCGCATAT
AGGACCCGCATAAACAAATA
ACACCCGCACCTTTATATAC
AATTTATCTTGCAGGTACAC
TGCGGGCATGGGGGTCTATG
GGGTACCCGCATTGATAGTA
GTCCCGCCTGCCTCCCGCAT
CCCACCCCGTATACCCGTAT
AGGTGCACCCGTATCACCTG
ATACCCGCATGCCCCGTTTG
CCCGCATTACCCCTATCACC
GTACGACCCGCTTTAGGGGC
CCCTTATCAACGTATGGGTA
TGTACCACACGGTACGGCAG
GGAAATGCCCGCACTACCTC
ACATACCCGCATCGGATGAT
ACCCAGCCTACCCGTATGAT
GGGGCGTTGTTTGGGGGTCA
TAGGGGCGGTGCCGGCATAT
CCCCCCCTGCGCCCGCATCC
ATTACCGGCACGTAGTGGGT
GCATACCCCTGTAACATACC
CCGCCCGCATAGGCCCATAT
ATCCACCCTACCAGCATGCT
GAACCAGGATACATGCGGGT
GGTCGATATGGGTATCCGCC
CCCTGTAATGCGGGTAATTT
CCGACCCGCATGACGTCAAA
AATTCGTGCACACCCGCATT
AGACCCGCATTACCTGCTTA
GGTCCAAGTATTTAAAGTAT
CAGCAAGGCTGGGACCCTCA
CAACTACCCGCATCCAGGCC
GGGTATGATGGGTGTCGTGC
TACGGGACGAAGCGTGTATG
TACCCGCATTACCCTCATCG
GAGTAAGGGTAGCTGAGGGT
TGCGGGTATATTTAAGTATG
CCCTCATGACGGATATAGTA
AAGAGGTGGTACCGGCATCT
ACGACTACCGGTACTATGAA
CAACCCGCATGATTCACGTA
CGCCCTTATCATACGGGACT
TGCTGGTAGCTGGTAGATAG
ATAGTGTATTACCCGCATGC
TGCCCGCATCACCCCTCATG
CCTCATACGGGCAATACGGG
TGAGCACCCGTATGACCCCT
GGCACCCGAGTAGCTTGAAT
AGGGCCAACGGGCCTGATCT
CGAGCAAACCCTTATCCCCC
TAAGGGTATCCGACTATCAA
TACATCACCCGCGATGCGGG
CCGACTACCCGCCTCATGCC
GGCGTTGTGCCGGTACCATC
AATCGTTAACCCAGATGAAG
TGTGCTACATGCAGGCATGC
ACCCTGATAAATCTATGGTA
TTTAGGACAAGGGGGGTATG
CCAACACGCACTAACCTTAA
CCTGTCACCAGCATGATGTA
CAACAAAACCCGCACCCGTA
CCCGCACCCGCACTGTATGA
AGAAACGGGCACCCCCAGGC
CTGGGGCCCCTATAATTGGG
TGCGGGTATGGATCCTGGAT
CCCGTATGGGGTTTCCAATT
ACCTGCCCACATTTGCCAAG
CGCTGGCATGACTGTGATTA
TGCACCTAGCCCGCATGCTT
GGCTAGTATGTGCGGGCAGA
TCCCCGCATACGTCACTCAC
AAACCCGCACGCCATACCAG
TGGGGGTTATGAGGGCACCA
ACACACCTGCACCGCCTCTA
CTAGTAAGAATGCGGGTACC
TGCGGTTCGCCTACCCGTAT
GATGGTAGCCCGCAGTCGCA
ATTTACCCTCACTACCGCTA
GAGGTGGCTGATGCTGGTTG
ATGCGGGCCCTCCATATTTA
AGATGCGGGTATGGTGGGCA
TATCATGCGGGTACCGACAG
TATGGGCACCAGGGCCGCTC
CATAGGGGAGCCAAGTAGGG
TGGAGCCACATTAGGGCCCA
TGTGGGCATACGGGTGTAGG
CAATACGGGACAATTAAGGT
ACAGCCCGCATTAATGACAA
TACATGCGGGTATCCCCCGT
AGGCCCACATACCCGCATGT
CATGCCCGCATAACCAGTAG
CCAAGCTATGATGCGGGCAT
AACCCGCATGTGCCTACACT
GGGACATACTGGTAGTTAAC
AACCCGTAGTCCCCCGCCCG
GAGGTAGTGCGGGTAGCACT
CTCAAACCCGCAACTCTCAG
GTGCCCGCATCATTGCTCAC
TGCTGGTATCATGGGGCACC
GCTGCCACCCACATACTGGC
TACCGCTACGGATACATCCA
GATGCGGGTTTACATGGCCT
ACCCCCCATGCGACCCCTAT
AGATGACTACCCTTACCACC
CCCGCTTGTACCCGCATCGA
CACACACCACGTGCCCGCAT
CATGCACGTACCCTGATCCT
CTGCCCGAATGGACCCGCAT
TAACACCACCCCTATTGACG
AAGTACCGGTAACCCGCATT
CACACCGCCCGTCCCTTCTG
GTAACCCACATGTATTCGGT
TAAGGGTGTCCCGTATCCAG
ACCACCATTGAACCCCTACG
AAACCCCGCAAACTCACTGC
GGTGAGGGTAGCAGGTTACG
CCCCCATCACCCCTATATAA
TGGTATGGTACCATTATGAA
TGCGGGTGCGGGCATAAATT
CCCGCATCACCCTAACTAGG
CACCTACCCGTATGTGGGAG
CCCTCGACCCCTGCCCACAT
ATGCCCGCCTACCCCGCATT
GCCCCCACAGCCCGCATTGC
TACACCCGCATCTCCTATAT
GCCCGCCAGCACCCCACGGT
AAGGGGCCCGCATGGCGGAA
GTGGTAGAATCAACTTGACA
CCTTGATACCTGCGGAAGGG
GGATACGGGTAATACAAGTC
CCCCCCACCCCCACCCCCAG
CAAAGATGCCCCGGCATGAG
CACCCCACGTGACCCGCATA
TATGCCCCCATTAGTACGTA
GGTTATGGAGGTTCCCACGT
CCCAACCCGCATAATCGACA
GGGTACCCGTATCCTGCTTA
CATCCCCGTTCCACCCGCAC
GGGCGCCCGTGTCCATGGGG
TGGCCCTCATGCAGGGGTAG
GACATATGGGTAGTGACGGG
CACAAACCCGCATAAGTTTT
GCTAATGCGCGGATCTATTC
TGATAGGGGCTTATTCTGTA
ATACGGGTAGCGATAGAGCT
CGACCATGATACCCGCACAC
ATTCATGCTGGTTTGGATTG
CACCCCCACCACCTCCATGA
TTAATGGCATATGCGGGTAG
TAAGGGCGCCCTCATGAATG
TCCCGCATGCCCACACATGT
TTGTATCGGTAGCATGGGGG
CTACACCCGCATGACCCCCA
CGGGGTCCTAGGGTACAGAA
GGGGTATGGGGGCATATGGG
CCCGCATACCTACCCCTATG
GGTAGCACTGGTAACATACA
CTAGGCCCGCATAGCTTCAT
CCCTCCGCACCTGCCAGCAT
GGGCTACCCGCACGAGATGT
CCCTCATTTGAGGGCACAAG
TGTACCCGCGTATACTATCT
ATGACGGTAGGTACGGGTAT
TGCGGGTCAATGATGGGTAC
TCACACCGCTATTCCCCTAC
ACTCCGTACGCTTAACATGA
AGGGACCCCTACCATCCTGA
TGACACCCGTATAGTACCCT
CACCCCGCATCTCGTGTCAA
CCCGTATTACCATCACCAAG
ACCCGTATGCGGGCTGTGCG
TGCGGGTATACGGGGTTGTT
ATGTGGCCCATCACCCACAC
AGGCGCCCGCATCAGTATGC
AAAAATACGGGAATTGGCGG
TAAGGACCCCCTTACCACCA
AGCCCGCACCTGCATGCCTT
ATAATGCTGGTAGGGGGTTC
CAAATAACCCTCATGGACTA
CCCCCCATCTGCCCCCACCA
TACAGGTATTGGGGTACCAG
TGCGGGCACTATAGGGCCCT
GAACACCCGCATAACCTGCT
ATGAGTACCCGCATACCATG
GATGCGGGCTGTGGTTACAT
CGCCCACTATATAACCCTCA
GCCATAGACTGCCCGCATGC
CAGGCCAATTATGAGGGCAC
GCCAGTGCAATATGCGGGCA
CAACCCGTATGAGCAGGGAC
TGCGGGCCGAATGCAGTGAC
CGGGTACCCGCATTTTATAC
ACATAACGGGCTACCCGCAC
TGAGGGTATGTGGGTGTCAA
GTCATGCGGGTACCCCTCCG
CTAATGCGGGTACATGGGGG
CGCGACCCGCATAATATGAT
TTGACATGCGGGTAATAATA
TGGACGCCACGAATCAATGC
TGGGTACCCGCACAACAGCA
CCGGCATGGACACCCTATCT
TGACCCCCACTAACCACAAA
GTGCGGGTAGGTGCGATACC
AGAACCCACATTACCCACAT
CATGCCCGCATAACCCGCCT
ACGGTGCCCGTACCCCCGCG
TGTAGGCGGTGATGGTGGGC
TCAGAACACTACCCCTACAC
ATAACAACACGAGCTTGTAT
CCCCTAGCCCGTATATCCCG
TGCCAAAAAGAAGTGCGGGT
TGCGTGCCGTCCGCATGCTA
TACCACGCTACCCGCATTAG
GTACACGCAGCACCCTGACG
TAGGGGTGTGGGTATTCGCC
CCCGTAATACCCCAGGTGAA
GGATTATGCGGGCAATGGTC
CCCGCATATGTGGACAGCGA
CTAGGGTGCAGGTACCGTAA
TACGGGTACCAGCATAGCCA
CCGCGACCATCACCTAGCCC
ACGTGCGGGTACTAGTGTTA
TACCGGGATACTACCCGAAC
TATACCAACATGTACCAACA
ATGCGGGCCGTACGGGTAGC
AAACTAGCCTGCTGGAAGAA
ATGCGGGTGGTCTATGCGGG
TGTCCCACATATTACGCTGG
ATTAGGGGGCCCCCACAGCG
GGTGTAACTATATACCCGCA
CAACCCGCATGCCCGTATGG
CCCGCATCTAACGGGGCACG
CCCGCATACGAGCCGACTCG
ACTTCTGCCCGCATCCCAGC
AGTGCCAGCGCCCACCCGCA
CATCGTATGCGGGTGTGCTA
AATATCGGTACCCGCATTGC
CAAACTGCCCGCATGATCAC
CCCGCATCACCCGCACGCGC
CCTACCCGCATCAAGCGGAC
AGGGTACCCGCATGTAGGTG
CCATGGGTGATGGGTACCTA
ACCCGCATGCCCCGCATACA
GCGCTGGTGGTACAGGGTGA
GGTAACAAGAGCTGAACCTG
CGCACCTGTATTCACACTTT
CCCGCATACACCCGCATGTC
ATACCAGCATTATCTAAATC
ATGCGGGATCCGAACAGAGG
TGGTACCCGCATTACCCGCA
ATACTACCGGTACTACGGGA
CCCAACCCGCATGAACACTA
ACACGTTTACCCACCCGCAT
CCACCCCACATCTGACCTAC
TAGGGGTACCCGCATGTGAA
ACCATACGGGCAATTGTGTG
CCAGCACTGCTGCCTGGAAG
GATGCAGGCCCTGGTAAACA
CGGTGGTACAACCCGTATGA
TTCCCTCGTGACCCGCATCA
ATGCCCATACCGAACTTCGT
TTACCCGCACCTAGCCCTGA
CACATTAACTACCACCACCA
GGTCACCGTGTACCCGCATC
CCCACCCCCATGCCTACCAT
GACCCACTCTCCCATAACGG
AATTCGTAAGGCAAGATTGA
GGACCCGCATCAGCCCCCCA
TGCACCCGCATGGCCCATAG
GGTGTCTACTACCACGTTAC
TGCGGGTGCTGGCGGGTAGA
TGGTAGTCTATGTGGGGGTT
GTGCCGCATGTAGGCGAAGA
ACATACCCGCATGCTGCCGA
GACTGAGGCCTATGCGGGTT
CCCGCATCCCCCTACCCCCA
GGGAACCCGCATCTCCGAAC
TCGTGGAGCAATGCTAGTGT
ATAAGGGGATGTGGGGGCTG
TTTAGACGCAGGCTGTTCGC
GACCCGCATTATGAGGATAA
TACGGGTAGACCACGATGGT
GGGAACCATCATGCGGGGAC
AAACCCGCATGCTGGTATTG
CACCATACCCGCATGTCAAA
CAGCAACCCTTATTAAAGGC
GGATCACTAAATGTCCTTTG
CACAACCAGCATGACCCGCA
ATGCGGGTTGTGATGGGGTC
TTGGTAGGGGTACCTGCATA
CCTACAGTAGGTATGTGGGT
CAACACGGGTACCAGTATGG
TGCACCATGCTACCCGTATT
CCAAATGACATACTGGTAAG
CATACCACTATGGAGGTAGG
AGGTTACCCGTATAACCTAA
ATATGCGGGTACCACCGAGT
TTATACGGGTTGTCTGTTTC
ACACACCCGCAAGACGGGGC
ACAATACAACCCGTAGTGCC
TACGCCCGGCTGGTGCGGGC
ACCCCGCACCCCCTCATATC
CATATCCGGGTACGAGTACC
AGATCTCCCGGATACCCGTA
GCCCATTATGCGGGCTTCCA
CCCTGTATACGCCGCTTTTG
TCCCCTATCACCCGGTATGC
GGGTAGTCTGGTTAAAGGGC
AGAACATGATGGAATAATGT
GCCATGCGGGTAGCCCGCAT
AAGGTGCCGTCGGTGGGGGA
TGCCCGCACTTCCCGCATCA
ATGATGCGGGCGCCTGCACA
ATGAAATACGGGTAGCTGGT
CTGGAAAGGATGGTGAAATA
AAAGTGGTGGTACGGGTTAG
TAAAAGGTAATATAAGGGCA
GGCAAGTCACGTACGGGTCG
GCCCTCACATACCACCGTCA
CCCTGAATGGGATATACGCG
CGTTCACCCCCACGCCCCCT
TGTTACCGGCGTACGTACCC
AGTGGGGGTACATAGGGGGA
CAATCCGGGTAGTGGACTAT
CTAAGGTCTGGTACCCGCAC
TAAGGGTAATGCGGGTGAAA
TGATAAATGTACGTGATCTG
TTCGGGCGCCCCTATGCCAA
AAAGGGGGACCCCCAACTGC
TCCCCATCTCCGGCATCAGG
ACCACCAATCCCTTATCCAA
GCAACCGCCCATATTACATA
TACCGGTAGCACACTACCAA
CGTGCTATGCTGGCAACTGC
GGCCCGCATACACCCGCACC
CCCGCAGTACCCGTATTGCC
GATCATGTGGGTACCCTCTT
TGCGGGCACCTTCATAAGAC
CCGTGCGGGTATAAAGAAGA
GGTCATAAATATACCCGCAT
CAAGCGGGTATGCAGGGCAG
GGGGTTTGCGGGTACCCGCT
CTATCAACCCACATATTGCA
ACCCGCATTCTCACCCGCAC
TCCAGCGTACCAGCATATAA
AAAACCCTCTTATTCACCAA
CGCGGTACCCATATGTTTAA
TTCCCCCTAGCCCGTATCCC
TGTTGTGCGGGTCCCCACCC
CACATGCGACCATGCGGGAC
GGGATGCCCGGACTACCAAG
TTCCACAAGGACCAATACCA
GCCCGCACGGCCCACATACC
CAGACCACTGCCCGCATGTA
CGGGACTGGTAGGGCAGATG
GAAAACCCTCATGCCCGCAT
GGGTATATGGGTAACTGTAC
CCGCCCGCAATTCCGACTTA
GACGCCGCATGACATAGGGG
GGGGCCCACACAACCCATCT
ATGCGGGCAAGGGGGTATTT
CCACCACGCGTAGGCCAGCA
ACGGGTGGTACGGGCGCATG
CGTACCAACTACCCGCACCA
CCTACCCGGATACATGTAAG
CCGATGATGCTGGTACGATT
TTGTAACTAAAGCCCGTATA
ATAAGGGGGTTCAGGCAATG
TCCAGGTGCCATACCCGTAT
ATGTGGGTGCGGGAGGTCGC
TCAACATGCGGGTAAGATTA
TCAGGCAACCCGCATCTACC
TGATGCGGGTATTAGTTTTA
AGAACAATGCGGGCGGCCTG
CGTACCTGCTATACCCGCAC
AAGGTGGTAAAAATAGACAT
CCTCCCCTCACTCCCCCATT
CCCGCACTACCTGGGATGCA
GTGCCTCCCATTCCCCATAC
GGTCTTTACGAACAATCAAA
AGGAGGCGGGGCTGAACGGG
TTGTTTTGCATTGTGAGTCA
TGCAACTGCCACTAGGATAT
TAGGGGCTATGTGTCGTGTA
TTCTATTCGGGTGGGTATGA
ATTGCCCGCATTAGCTACAA
GGGTACCCGCATGGTAGCGT
AATGCAAGGGGTACTGGTAG
AAACCCGCATACCCCCTTAC
ACGCTGTTAGGTGGCACCTT
TGGGGGTATGCGGGTTATAT
ACCTGCATAAGGGTGTGATC
ACATGGGATACCAGCACGAC
CTACCCGTATGATGCGGGTA
TATCCCCCCACCTACCCTGC
TGCGGGTCACAAAGGGTTTA
CCCCTACCAGCATATTTCCC
GGACCCGCATCGCCCTCATA
CCGCCGGCATAATAATGCTA
TGGGGGTCCCACTGGGTAAT
ATGGTGCGGGTATGGGCGGG
CACGGGATTGTGGGTAATAG
CCGGCCAGTACCCTTATCCT
ATGGGGGTATACGGGTTCAT
GGTACCCGTACTATTATAGG
CATCGCAGGTACCAGCAGGC
GGGGTAATTCCCATTTACTG
TGCCGGCATAGCCTCCCGTA
GTGGTACCCGTATTTACCCC
ACAACCCGCATCAGCCCCCA
ATCTCTAGATGCAAGGATGC
TACGGGTACCCCTTACCACT
GCCCACAACCACCCGTACCG
CACGGGCACCCCTACCTGCC
GGGTACCAGTATGGCTACTG
TGCGGGTGGTAAGAGAGATG
CCCCGTAGTGGATAAAATGA
CAGCCCCTATGACCCTGATA
TCGCGGGGAGTGGCAGCCCG
TGGTCTATCTGCCGCATGCT
ACTACATCCACCCCTATAAA
GGGCTTACTGGCCGTACGGG
GTCGTGGTGCCCGCATACGC
GCCCGCCGCACTACCCCATC
TCACGGGTACCCGCATCGTC
ATGACTGGATACGGGTTTTC
CGCACCCGCATCCACGCGCA
TGCGGGTCATCGACCCGCAT
CATAAAGACCCGCATAACTT
GACACATCCCCTACCCACAC
ATGTGGCACCCCGCCCGCAT
GCCCGTATAACCCTTATGGA
GCATACCTGCAGACCCACAT
CAAACCCGGGACAACAACTC
AATGGGGGCATGCGGGTACA
GGATAGAGGCAGACACGTGA
TAATGCCCGCATTACCAAAT
CGTTCTCATCGAAGCACCCT
TACCCGCCCTCACACATCCC
CTGCATACTGCTGTGTGGTT
CCCGCACCACTAATTTTCAT
CCCGCAACTCGTACCCCTTT
GTACCCGTATCCATACACAA
GGCATAGTAGGGGTTGGTAA
CCCGTATTAGACCCGCATGT
ATTATATGCGGGTACAATTG
AGGTAGCACATATGCGGGTG
TGCGGGTTACCATCATGCGA
TCAAACCCGCTGCCCCGTAT
TAAGTACCAGAATGCGGGTA
CCCCGCATGACCCCTACCCC
AAAGTTGTATACCCGCATTT
GAATGCTGGTAACGGGCCCT
ATACCCACAATACACCCCCG
GTGCCCGCATGGTAACTGCA
GCACCCTTGTCACCCGCATA
GGCCACTGGGCCCCCCGCAT
TGCGGGTAGTAGGTGCCGGT
TATTGGTGGGTATCCGGCAT
CGCTCAAGCGCCCGCATGCA
AGCCCGCATCAATGCGGGCA
ACCAATACTAGGGGGTATGA
AGTGCGGGTTACGGGTACAT
GACCGCCCCCATAACCAGCA
AGGAATGCCCGCATGACTAT
AATGAGGGTACTTTTATACT
AGGAGAAACCCGCGCACCTC
CACATAGTACTCAGGAATTT
CGGATGCGGGTATGCGGGCA
CATACCCGTATGCCCCCATT
TACGGGATCAGCACCCGCAA
TGCGGGTGGTGATGCGGGCT
TAAAAGGGCACCCCTATCAA
TAAAATGATGCATGGGGTAA
CCCGCGTTACCCTCACACAC
CCCAACACCCCTGCCCGCAC
GACACCACACAGAGAATACC
ACCATGTACTACATGGGCGA
CTACCCTCATGCGCCACTCA
TGGCGGATAGTGCGGGCAAG
AAAACGTAGACACATTAGTA
CATCCCCTAGCTATAGTGTA
GGGTAACCCGCATATCACGG
TACGGGTACCTACATTTAAA
AATGTGGGTAGGGGGTAAGC
TCCGCCCGCATTGACCCTTA
TACGGGTACCCGCATTACTG
AGCCAAACCCGCATCCTAGC
CTCATCGAACATACCCTGAC
AGGCGCCCGCATTATAGACG
ATGGTGAATACGGGCATGAG
ATACGGGCGTTGCGGGTACA
ATATCCCGTCATACCCACAT
CACGCATACCCCAGACGCAG
TGCGGGCAGGCAAAGCTGCA
TGCCCGCACTCAAACATGCA
CTATGCGGGCAGACGGGCAA
ATACCAGTATGTTCTGATTT
TGCCCGCATATTACCCGCAT
CTGACCATGACCACTGCCCA
AATGTCCCTTATCATGCGGG
ACGCCCATATTACTGGTAGA
CGGTTGTGCGGGTATTGTTT
TGAAACATACGCTATTAACC
CCACCCTGCAACATTCGGGC
GGCCCGCATTCCCATACTAG
TGTGCCCGCATTACTAGCAA
TATGCGGGTAGAATAGCGGG
TCAGGGCTATATGAGGCTGT
CAACTGATTATGCGGGTCGA
AAAGACGGAATAGGGGTTCG
CAGAATCCCGCACCGTGCTG
TGATATGCGGGTTCATCTAA
TTGTCCCCGCGTTACCCACA
GGGCAGGGTACCTGCACTTT
GAGGCCTCACACCCGCACCA
GAATGCGGGTACCCCTACAT
CCCAGTAGCGCGTACATCTG
AACCCCCGCATAGCCAGCAG
CGATCTATCATGGGGGCACT
TGCACCCTTACCCCTATAAG
CGATGCGGGACGGATAGGAC
ATGCCCGTATTATCAATAGG
GATCACATGGCACACCCGCA
TAACCCGCATTGATATCTAC
CGGTACCCACATACCCCGAG
CCCTATCTCACCACCAGACC
ACATCTATGATGCCCGCATG
AGTACGTGCCATGAGAGGTT
TGGGGGTACCTACTGTTTGA
CTACCTGTATTGCCCGCATC
ATAGCGACATACGGGTCCCG
TAAGGCTATGTTGGTAGTGG
AACCCTGATTACCCGCAGTT
ACCCCGTACCCCCCTACCTG
AGCATTGGGGAAATGAGGGG
TGCGGGTGCGGGTACATAGT
TAGGGTCATAGACGTTACCC
CCCTGATACTGCCCGCACAA
CGCAGGTGCCCGCATGATTT
CAAAACCCCGCACGCCCTCA
CGCCCTGGCTACCCGTACAA
ACCCGCATTACCCCCATGTT
TACCACCATAACCCCTACCC
TCAAGCCATGCGGGTGCCCA
GGACCCTACGGGCCCCCATC
CAAACCCCCCACCAACGCAC
AGCTTACCCGCATATCGATG
GATATCCGCATTGCCGGTAT
TGCAGGTAGCCCGCATCCGC
TCAATAGTACTGCGGGCCGA
CAGTGCCTACCTAGTATATG
TGGTGGTAGCCGGTATTATA
TGCGGGTGTGTACGGGTGCA
AATAATGCGGGCAAACTATA
ACACACAGGATGCGGGCAGC
GACCCGCATGACCCGCATTA
GCCGTGTGATACGGGTTACC
AAACGTACGGGCAGGGCAGG
CCCGCATGCGGGACTGCGCT
CCACCCATACCCCGCATAAA
AGGTAATGCGGGTACCCCGA
CGTATGTACCACCCGTATCG
TGCGGGTGCCACGGATATTT
GAATGCGGGTCTGTCGTATG
TGACAAGTACCACCCGTATG
CGGTGGCCCGCATATTTCAA
AGATATACCCCCATATCTAT
AGCACATGGGGGCTAAATCT
TAAGGCGCACGCCCCCCCAA
GCCCGCACGCCGCTTTGCGA
CACCCGCATGCTAACCGCAC
CCCGCTTGCCGCTATCCCAG
AACTACCCGCATGGCACCCA
CGCGATACATTAGCCCGCAT
GGTATCGGTAATAGGGGCAC
GTATGCCGCGTGCGGGCTAC
TGGTTATGTGGGGACAATTA
TGGGGTAATTCGCCAGTATT
TGAGGGCCATGAGGGTGCGG
CATGCCCGCACGCCCGTATA
GTTATGCGGGTAATGCCAGT
CAACTACCCGCATACCGTAA
AGCGCGACCCGCACCGCCCT
ACCCGCATGCCCGCATGACG
TGGGGTACCCGCATCCTACC
TACGGGCATTCGACCCACAC
CGACCACCCGCATGACCATG
GGGTCGGTTGCTAGCGGACA
TACCAGGACCCACACGATGG
AGTGTGAATGCGGGTAGTGG
AACACCACACACAACCCACC
TCCACCACCACCATGAGGCT
ATACTGTACCCCCTACGTAA
TACTGGCACACACCCGCATG
TACGGGTAGTAGCGGATACC
GCGTCATGGCGGTATGCGGG
TGCGGGTAGTAATGGGGCGC
GCCCGCTCCGCCCCGCATGT
CTACCCGTATGGCTTAATAG
AGACCAAAATAGGGGTGGTG
GGACCCACATTTTACCCGCA
TTGATTATATGTGGGTCCTG
AACAAGGGCACCATGCGGGA
ACCCTTATTACCCGCATTAA
GCAAACGACAGACCCCTATA
CGAAGGAATGCCGGTAGTGC
TAACGGTACCAGCATTATAT
CAGGCTACCCGCATCCATTA
TCGCGGGTAATAACTGGTTA
AGGACCCCCTTAACGTGATC
ATACCCGCATGACATCCTCA
TAATGACGGGTTTTGCGGGT
CCCCCACCCCTACCTATGCT
CCCGCATCCGGGTTGACCCC
GTGCCCGCACTGACTGTTGT
GATCTGGATCATACGGGCGA
AACCCCGTATACCCCCATGC
GACCACCCGGTGCCATATTA
TGCCCGCAGCACCCCCATTA
CCACAAACCCGCATTACCAG
CGCAAGTTTTACCCGCAACG
GGTCGCCCGCATGTGGGACA
CAAAGGGTAAAGCGCCTGCC
GGCGAAAATGTGGGCGGTGG
GGAGGGTATGCGGGTATTGG
AAACGACCCCGAGCCCGTAC
TGCGGGCATACCCTCATGGG
GATACAAGGTGGCCTGGGTA
ATGGGGGCATATGGGCCTTA
CATCACGATGAAGACCCGCA
ACATGCGGGTGAGATGCGGG
CCACCCGCACATACCCGCAA
CCCTATGATGCCCGCCTTAA
TACCCGCATATACCCCATTG
GGAAAGAACCCGTATGGCAC
CAACCCGCATGCATTACATA
CCGGCACATGCGGGCATCAT
ACCCGCATATACTAGCTCTT
ACCCGCATTTGCCCACACTC
TGGTACCGGTACGATATTGG
GTACCCTGAGTGAGCGTATT
GGGTAATATGGGTAACTGGA
TATGCGGGCTGAACAAAGGT
TGCGGGTGCCCATAATGGCC
CAATGAGGGGGTAGAGGGGC
CCACGAGCAGCACCGATGTT
AGGTACCCGCATGGTACCCG
AAAAGCTCCCGCAGCCATCC
TACCTACTTACCATCCTGCA
GTCTCTTGGTACCACCATGC
ATGGGGGTAACTGGTGGTGA
AACATGCTGGCTAAACCACA
AGGGTTATGCGGGTCACCCT
TGAAACCCGTATCCCGCCTA
GAACCATGCCCTTATCACTA
CGCCACGACCCGTACGTGAC
AGCCATTATGCGGGTAGGCA
GTACCAGCATTACCCGTATA
CGACCCGCATCCAGCATTTA
CAGGGCCCGCATGAAAAGGG
AACAACCCACATGTGCGGGC
TTGATGGTGGTATCCGGGTC
ACATGCGGGTATGGTAGAAC
AGGCCCAGATACCCCCTTTT
CGACCCGCATAAGCCCCTTC
GAATAATGGCAATTGTATTA
TGGCGGCTCCCATAGGGTCC
TGGGGTACCACTGGCATACA
GGTGCAGGGTCATGAGGGCA
ACACCCCTACCGTGCCACCA
TGCGGGTGCTACAGGTTAGC
GGACTAAATGATGCGGGTGG
CGGACAGCCCGGATTCTCCA
ATACGGGCTTAAACCCCGCA
AACTCCCGCTTCATCCGCAC
GGACCCCTGCGGCAGCACGG
CCCGTATGCGGGTATGTGGG
TCACCCGCATATCCCGCCTA
CAACTGGGCGGGTACACGGG
CACCAGGTAAGATACACATC
ATGTACCTGTATGATACGGG
CATGTTGCAGGCGTCTTGAG
ATTCCCGCATTTGCCCGCAC
TCCCCTCATACCCCGGCCAG
AGCATATGGGGGCTACTGGG
ACCAACCCTCACCACCCCGA
ATACCCGCATATGTACCCTA
CCAGCATACTACCCGTATAT
TACGGGCCGAGGCCTTGGGG
TACAGGTTTATGCGGGTATA
TACGGGTCAACCCGCATTAT
CGCGGTATGTTAGGGGAGTT
CCCAACCTACCCCTCCACAC
AACCCGTATCACCCCCATCA
GCGGGTACCCGTATACCGCG
AGCATAAACTAATACCAGCA
CAATGCCGGTAGGAGGGACG
AAGAACTATCCTGCATACCC
CACGGCCAGTCATCTGATAC
ATCGGATGCGGGTACCTGTA
GTGATAAGGGGATTACGGGA
CCCCGACCTCACTACCCCCC
TGCAGGCGTTATAAGACCCA
GCACACAACCACCCGCATCA
CGATTAAGGAGCCCGCATCC
TGTGGGACCCGCATGCGGTA
CTACGCGATACACATGCGGG
ACACTTCACACCAGTATGCG
GGCTACGGGCAGGCTGCTGT
AGTGTGGTGGTAGGGGCTCA
CAACACCCGCATGAATGGCT
ATAGAAAAGGGATACCCGCA
ACATTACCACCATTATCCCG
ACGTATATCCGCGTAGAAGG
GGTGCGAGGGTGTGTGGGGT
CCACGTCATGCGGGTATGAC
TACGGGTACCAGCATACTAG
GCTACCCGCACCCACCCCCC
TGCTGGTTCTAGCTGGTATT
CCCGCCCCATAGCTAGCGGT
GCCCGTGATACCTCACTCCC
ATACATAGCCCGTATGACGC
TCCAGTATGGCATACGGGTA
AAGGGGTACCTGTACGGGGA
TGCGGGCATCACGGGCATGC
ACCTGCATGAATGGCGGGTT
CAAGGGTAAGGGGAAATCCG
CAACGGGATACAGGTACTAT
CGAGTTGATACGGGTAGCAT
AATGACCTGCGGGCGGGAAG
CATACCCGCATACCCCTACT
GTACCACCTATCTGACATGT
ACAAGACCCACATGTATAAC
CTCGCGCGGGCTGCTGGTAT
TGGGGGACGATCGAAAAGGG
TGCGGGCACCCTCGTCAGTA
TGCGGGCCTAGGGGCACTAG
ATGCGGGTAATGCGGGTAGA
ATGCGGGCGTCCGCCAATCC
GTAATGACCCGCATGGACGT
CTATGCGGGAATACGGGCTC
CCCGTATCAATGCACCCGCA
CCCGTACCCGCGCTATACGG
AATAGCCAGGCGAACCCGCA
GTGAATTCCTTTAGCTGTCA
ACGGTCACCCGTATATCCTT
AACCACGAATAACCCCTATG
GGATGCCCGCATACCCGTTT
ATATCATGGGGAATTCTGGG
CCCACCATGCCCACCATTTC
GGGTTAGTATGCGGGCTGGG
CTACCACTACTACCCTTACA
GGGATCCCGTCTACCCGCAT
ACAGCTGGAGGAAGGGTATA
GAATGAGGGATGCAAATACG
GAATCCATGCGGGTTGTATA
AGTCAACCCGTAACGGCTGG
AGGGGTATGCGGGTGCAGCT
TGAATAGCTGGTACCCGCAT
TAGGGGACTATAGGGGCGAC
GCAAAGTTATGCGGGTGCCA
TGGGGGTACATGCGGGTTGC
CGCAGCACCAGCATACTACC
GAGCCGCCTGGTACCTCCAG
GAACCCACTCGGCCCGGATA
GGTAGGAAAGGTCAAGGGAA
TGCGATGTCAAAGATGATAA
TACGGGCATGCGGGTAACAA
AAATGCCCACATGATGGCCT
AACCCGCATGCCGCCCGGCT
AAAGACGGCTACGACTGGTA
CCCACACGCTTGTCCCATGC
TTCGATACGGGTACCTGCGC
TGCGGGCACGGGGGTCTTTC
GGGCAGTATCTGAGGGATGA
TACGGGTTATACGGGTGGTA
TTTCACGGGAGGCTGGTACA
GTTACAGGGGACCCGCATAC
CCCAGCTCCCACCCCGCATC
CCGGTAGCATCTGGTAATGC
ACCGGTATGGGGGTCGTGCG
GTTACAAACCTATACCAGTC
CTGCCCCTTCTTACCCACAC
CCAAGGGTACAATGGTGGGA
AACTAGGGATACGGGTACCA
CCGAATACCCGTATGTAGCA
CTCTGATGGAGCCCGCATGC
TTAAACCAACAGGTTACAGG
CCGCCTCCTACCCACATCAC
GGCCACTACCAGCATGATCC
CAAGGCACTGGTAATACGGG
ACCCCCCATGAACCACCTAC
AACCACCATGGTACCCGCAC
TATATGCGGGCGTAAGTATA
TTGCAGCATTATCATACCGG
TTACCCGCAGCACTACCATA
AGTAAAAGATGGGGGTTTTA
CACTCCACCCGTATCAACCC
CTATCCAGCATCGTGGGGCC
AGCTATGATATCAGGCAGGA
TAGGGTAGGGGTGCTGGGGC
CGTACGGGTACCCGCAGATC
TAAGGGTACCCGCATCGAAA
CCTGGTACGGGCTATGCGGG
TATGCGGGCGCCCGCATGTG
CCAGCATGGATGCGGGTAGT
TGCTGGCCACCCGTATACGG
AAGGTACCCGTACGCGGAGA
TACGGGCGCCCGGGTCGAGA
GCCCACCAATACCCGCATCA
AGCACCCGCAATAACCTTAC
TCCGCCTATACTGTCAATAC
ACTAACCCCACTTCCCTCTA
GAGAATGTGGGTAGCCTGCA
TCTCTCCAATGCAGGTTGAA
CACACCCGTATCACACACGC
TGTGGGCGCTATTGGATGTT
CTACCCCGCATGCCCTAGGC
CATACCCTGAGCTCCATGAA
TGCGGATGCGGGTATCAAAG
CGAACCACCACTACCCGCCA
CATCCCGCACGCAGAGGTAA
GGACACCCGCACCATTGTTC
TTCATGGTGACCCCTATCAC
TGCGGGTAGTACTGGTTGTG
GGGTAAGGGCCGTCAGGGCA
CACACTGCGGGCGTACTGGT
CACCCCCCATGCGTCACCAC
ATAGCATGCGGGACACGGTG
AGTACCAGCCCCTATTAATG
TACGGGCCTGCGGGTACCCG
GCATATGCGGGTGCCCGTAT
TCATGCGGGCCCGTACGTTT
AATTAACCCCAACCACCACA
TGTCAGATAACGGTGCGGGC
ATAGGGTTACCCGCATGTTG
GTACCCGCATATTGTCCGGG
GACCCGCAGCGGGTGGGTAC
AATTTGACCCGCATGACATA
ACGCAGGGGTAGGGGTAGTA
GGGCGGTTGGGGCAAGGGCT
GGACCCGCAGCTACCCGCAT
CCCGCATGCGGGTTACACTA
GACCCGCATGCCAGCTGCGA
CCCTGATGTACCCATATGGG
GTACCCGCATGAAAATGTGA
AGTACCCGTAATTAGTAAAA
AAACCCACCCGCACTACAAT
GCCACTAATGCGGGTAGAAG
GCAGTAATACGTACCCGCAT
TGATGCGGGATTAGCTAATT
CCTACTGGGTGCGGGTAGAT
TCACCCCGCCATACCCGCAT
AACATGCGGGTATAAGGGCT
GTGAGGCTACCCGCACGATC
CCAATACATGCCCGCATTTG
AGCCGCATGGGGGCTACGTT
AAACCTCCTGCAGTAACATA
ATATCCTGTTATCCGGCACT
CCCGCATACCCGTATGACCC
CACGGTAGTACCCCGTATGA
GTCCCTCACCAGTACCATGC
GGTATACCGGGATACCAACA
AACATCTCCTCCACCATTAC
ACCCTATCACCCACATCAAG
GTAATAGGATGCTGGTCCCT
GGTAACCCGTATCCACACCC
AGCATACAAGTATGTGGGCG
TGCGTGGGGGATATGCGGGT
CCCGCATATCCATTTGGATT
TAATGTCCCAGATGCCCGCA
CACCCGTATACCCGTATACC
CTGAGGGCATTTAACTATCA
AGATACCCCCACTACCCTTG
CATTAAATCATGCGGGTGCA
CGACTACAAATGGGGGCACT
AAGGCCCATATCAGGGAACC
GAACTATGCAGGTTTTCTAA
CAACGATGTGGGAAGTGGTA
CTATGGTTATGTGGGCATCT
AGATGGTCTAGCCCGCAAAG
AGGGCCAACCCTTATCTTAG
TATGGTACTACGCGCCCGGT
TTAATGATAGGGGTACCCAA
ACCTACCTGTGTCCCTTATG
ATGCGGGTCACTGGAACCGT
GATACCTGGTGTAGTGATGA
CCCTGGGATACCCGCATATA
TGGGGGTTGCGGTTTTTGAC
TGCGGGTTGATACGGGTAGA
CGGACCCTACGTGCAGGTAA
CCAGCGTGCACCGACTGCCA
TCTCGTACTACCCGCATATC
TACGGGCACCCGCATACAGG
ATCTCGCCCGCATTCCTAAG
GTGTATGCGGGTTGTAGAGG
GGGCCCACATACCCGCGTGC
GGGTAGTAACGCGTGGTTGT
AATACCCTGTGTGCCACTAT
TGGTAACCATTATATGCGGG
GGTATCCACTTACGCGCAAT
AAATACGCGGGCGCAGGTGA
AGGGTTCTGATACAGGCTCT
TGGTACCCGTATCAGGAAGA
TACCCGCACCGCCACCAACT
TCACATGTAGTGGTAACCAA
AAACCCGCATAAACCGGCAT
TAGCCGCATCAAGCCGGGAA
AAAACCCACATTTCAACCAT
CCTCATGCGGGTATCCAACG
TTCAACACCCGCATTGATAT
CAACTAGGGTGCATCCGCAC
ACGCACTCATACCCGCGCAG
TCGCGGGCGCCTCTTATACC
ACCCGACTTTGACTCCAGGA
ACGGCTTTTGTAGAGGGGGA
ATACCCGCATGTCATAATTC
CCCCCGCCTGCCCACACTTG
GGGGAGCCCGAATATAAGGG
CATACAGGCATACGTGTCTA
CTTTCTCGCCCACCCGCAGT
CCCGCATCGCCGTACATGGT
ACATACGGGTGTTACCCGTA
CCCAGCCTGACCCTCATGCG
AATGGCTGCGCTACCCGCTT
GGGCCTTAGTACTAATGACG
GGGCGCCCGCATAGGCAAAC
TGCGGGTACATAAGGGTATA
TACGGATGCGGGTATTAGTT
CGTGAAAGCTTAATACACTC
CGGGCCCACAAGTCCGGTCA
AGACCCCTATCCCCTTAGCA
CAATGATGGTACCCGTATGC
TCACCCGCATCACTACCAGC
ACACGCCCGCATCTGCCCGT
TAGCCCCCATAACCCCGCAT
TGGCCTGCGGGTATCTGGGG
AACCAGCCCGCATGCAGATG
TGGATGCGGGCCTCGCATAG
CGCGCAGGGTGGTGCGGGTC
TCCGGGGCCCGCATCAAGCA
TAAGGGATACGGGTATCAAC
CCCACAATACCCGCACTATC
ACCGACATGCGGGTCTTGCC
TATATGAGGGACATGGGGGG
TTGGACCGCTATACCGGTAG
CTAACTCGCGGTACTCGTAT
TACCCTCAATTGCCCACATC
CGTGAACACAGGGCAAGCAT
GTCCTACACCCCGATACCCG
TGCCTACCCGCATCACCCAC
AGGTTGCGGGTACCAGGTCC
TGGCAACCCGCACTGCTTTA
CGGCACCCCCATGCCCCATC
AAGATAGGTATGGGGGCTCT
AGGAAACATATGAAAACGGA
CGACTTGATGACAGAACCTG
TGCGGGTGCCCGCACCCCCA
TAAACCCTAACTACCTGCAT
CATGCAGGTAGATACGGGTA
GGGTAATAAAGGTACCTTGT
TTGGATAATACACATGGTTA
CGGGGGGATGAGGGTAAGGG
CAATACATCCCGCATACTAA
ATGCGGGTACCACCATAACG
AATCCCCCCATATAATGAGC
AATCAGACCCGCATCCTCCC
TAATGATACCAGAACCTCAT
CCCGCTTACCCGCACTATTT
TGCGGGTATCTGGGATTCAG
CACCCGCATGCCCCCTCACG
CAGACCAAGCAATCCCACAT
TAAGGAACGTACCCACAAGA
AGTGCGGGTGAACGCCAATG
TGCGGGTAACCCGCATGGTG
ATGCGGGTTACTGGGGGTGA
TGCGGGTACACACCCGTATC
CCAATGCCCGTAATACTTAA
ATTAAGGTATACCGGTACTA
ATACCATCCACCCGCATACC
CCACGACCCCCACCCATGTG
AAAATCATGCACCCCTTTTT
TTTACCACCCCCATGAAACA
ATGGAAGTACATGGGGGACA
TCACTTGTTGTGCCCCTACA
CCCCCCAACCCTCATCACAA
CGATACGGGTGGGTTCGATG
GCTGATGGCAGTATGCGGGC
GATGCTTGTAGGGGTGACCA
GGGCCCGCATAAGCCTACGA
GATGCGGGCTTTTCAAAACT
GATGCTGGTACCACTAGGCC
TCTGATGCGGGTATCATGTA
CGGGCATTCCGCGGTACGGG
GGATGCCCGTATAATGCTGG
GTGACCCGGATGGCACTATT
CATGAACCCGCATCCGGGTA
ATGGTAGTGCGGGTACCTAC
TGCGGGCGGGGGTTAGGGGT
TGCGGGGTGTGACCCTTATG
TATGAGGGTATGGTGGGATG
GAATTATGGAATAACCCGCA
CCCCCAACCTATACCCACAG
GTTACATTCATGACCCGCGT
CCGTATGCGCGTACCCGCAT
CCCGTATCACAGTCACATAT
CGGTCACACCGACCCTACAT
GATGGGTGCGGGCGTATGCT
ATCCCAGCCCGCATATTTAC
CCACAAACCCACACCAACCC
TGATAAGGAGGCATGATCCA
ACCATGAGGGTTTTACCCGG
ATCCCCATACACCCCGTACA
CATGCTCTACGTAGTGCGGG
AATGCGGGTATCCAGGATAA
GATTCCCTCTCATACCGGTA
ACCCGTATCCCATCGATCAC
ACGCCCTCACGCCCTCACCC
TTGACGGAATACCCGCATTC
CCCCCACCCCTCCCCCTAAC
CCCGGCTCATATGGGAAGGT
CCCGTATCACCCTGTATTGG
TATAGGTGGTAGCATACAGG
TAAGGGTGGTTACATCCGTT
GAATGCGGGTACCCGCATCC
TGCGGGTAAGATGGGCGCAC
CATGCGGGTACGGGCAAGTG
TACGGGTAGATGAGGGTTCC
CCCGCATACCCGCACTCCCA
CTCCTGCGATACCCGTATGC
ATGCCCGCACGCCCCGCATG
GCAGATGTGGGCAGCGAGGG
CAAGACCCCTACGCCCGCAT
GTATAGCATAGCAGCAGGGT
TGCGCGGCGCCCGTATATAA
GGAACCCGCACTACCAACGA
TAAAACGAAGCCGGCAGCAA
CCACATGATACGGGTACATA
CATTGATCCTAGCACCACTT
GTGCGGGCGCTCCCGTATCA
AAAACAAGTGCCATGCGGGA
GGTACATACGGGCCCATCTA
AGATTTATACCCGCATGTAC
CCACCACCCGCACCCCCATT
AGGGTACCTGCATACCCGCG
TATGCGGGACTAAGTGTAGG
CCAATGCGGGTATTAGGGTC
CCCGGTATTGCGGGTGTACT
TGCGGGTAGCGTAGGGGCGT
CGAACCGCATGAAGACCATA
GACGAATGCGGGCGCAGAAT
AGGCACGATGCGGGTCCGAT
CCCCCATACCCTCATATAGG
CAGACCACCTGCCCGCATAC
TGATGTAATAAGGGTTCCGT
AAAAATAATGTGGTAGTGGG
GAACGCCCGCACCCCTTATT
GTGCGGGGGGCACCCGCATG
TAGGGGCATGCAGGTTAAAT
ATACCCGCAGTAATCTGGTG
CCACCCGGGTATAACACCAG
CCCGCATATGTTCATATGCA
CATGCGGGTACCCGCATAAA
GGGCACCCGCATGGTACCAT
ATAGACTAGCTACAAAATTT
GGACTCTACCCGCACGACAA
CGAGCGAAGAGTTGGGGGAA
TATAGCGCCTGGAGACCAGG
AAAGAGGTTCCCACATAGGG
ATGTACCCACACCTTTACCC
TAATGCGGGTGCCCGCATTT
GCGTTGATGCGGGCCCCCAC
TACACCACTATACTACTGAC
GGGAAACAAACAGTGGACCA
GGCAGTACCAGGGAATCAGA
CATAGGGGCCCGCATGTAGT
AAAAGACACATGGTTATGAC
TCAACAGGGCGGGGGTCCTA
TAACAGGGGAATAATGTTAA
GCTACATTATAAGGGTATGC
GGCGTAGGGGTACCAGCATG
TGGGGCCGTGCGGGTTCTTC
CGGGACCCCCATGACCCTGC
AGGGCAGACGGGCATACGGG
CCAGCATGCGGCTATGCAGG
CCGCACCCACACCCCCATCT
CAAGGTAGGGGCGATGAGCG
AAAAAAGAAACCCTACGAGC
TAGGTACCTTGATACGGGTA
TTTGATGTCATATGGTACCC
TATCCTGATCTTCTGATGGG
GAAAGACCAGTACCCGTATT
CCCATATACCACCCTACACC
TGCCCGCATATACCCCCATC
TAATGGGGGCCCAATCTCCA
ATGCCCCCAGTGCCCCCATT
CGGGTGCCCACATGAGGGCC
CCACGGCATGGGGGTGGGGG
CCACCCGGATATGCCCCCAT
TTCAGGGACTTTCAGGGTCT
AGATTACTATTACAGCACCC
CCCCCATACGGGTTCAAGAT
TAAATGGGTAATGTGGGCAG
AATAGGGGTACGACCCGCAC
TTACAGGTTACCCCTATCAC
CCGGCCTTGTATGCGGGCAA
TGGTGCTCCATCGTACCCAT
TGGGTGAACATCCGGGTTGC
TGCGGGCGCTTGGGGTAGTT
GGTTATAGTGCCTGGCACAT
CGGATAACCCTTACCCACAA
CGCAGCCCCCGTGTCCACCA
ATATGCAATACTATAAGTAC
AGATACGGGCAGCGGGTCAT
GCCCCACTTGTGCCCCCATG
GCCCGCACCCACCTGTACCG
GAGACATGGGGGGGTAAAAT
GAGGGACCCACATGCACGAA
CTTAACACGGGTACTATCAG
CACCATCCCTCTACCCGCAT
AGGGTAAACCCGCATGCGGG
GGATTGCTATGAATAAGACG
CCCGCATTAATTAATGCACT
TACCCGCATAGTGCAAAAAG
CAAACGTAACCCGCATGACC
TGGAACAAAACGATCATACT
GTACCCGTACGAACCCGTAC
CCACCACTATGCCTCACCAC
CCCTGTGATGAATACTAGCG
ACCCCTATCATCTACCAGCA
TTATACGGGTACTCTAGGGT
TATTATATGGGCAGAACTAG
CATGCGGGTACCCGTATTGT
GTGGTATCGCCCACGCACGT
TAGGTAAAAAGGCCATCTTG
GTACATACGGGTTTCCTGAA
TAGCCCCGGACCACCCGCAT
GTTGTATGCGGGTATCCCGG
CCCATATGCGGGTAGGGTAT
CCGCCCGTATGACCACCCGG
ATACGGGCTGACGGAAGGAA
GGCGGGGGCATGCGGGTTGA
AATACGGGTAGTTGATGCAC
CCCAGGCTCACCTGCACGGC
TCCGACAACAACCAACCAGA
CACCCATATAACCCGTATGG
ATTGATAGTATCCCCTAGCA
CATCCGACACCCTAACTAAC
ATAACCCGCATACCCGCACG
CGGGCGACCCGCATGTTATA
TAACGATTCCGTTGTTGTTG
GCTTACGGGTGCCCGCATCT
GGAGGGCGGGTACCGGTGGT
GTATACGGGCTACCGTAATT
TGCTGGTACCCGTATACCCA
TGGTGCGGGACGATGTACTA
CTACCCAACCATTATGCAAA
CACCCGTATGACCACCCATC
TACCCGCATTGCCGGGCCAT
GCCTACCCTCATACCTTTAG
GAGGGTGCGGGCCCTGAGGA
AGGGTTAATGCTGGTGGCAT
CTGCCACCTTACCCGCATCC
ACCCGCATTGCCTGTAGAAG
CAGACCCTCAACATATGCCT
TATGCGCACTGCTGCCTTCA
GACACCGCGGGGCATGTGGT
TAAGTGGCAGCCCGTATAGC
GCCCGCATGCGGGAATCATT
AGGACGATGCGGGCAGTTGA
GGTGCCCGCATCCCGCGACA
CCATGTAGGGATGTTAAGTA
CATACGGGCTACGGGTACCC
TTATGAGGGTAGCCCGTATT
TTTACGACCCCCACCAGAAC
ATAGCTGGGGACAACCGGTA
CCCACACTACCCGCATTGGA
TAACCCGCATAACCCCTATT
GGGATCGATACCCGCATGTC
CACATAACCCGCCCGCATGA
GAAGCTTCACGCAGTACCAG
GAACACCCACATCCCCCATG
CGCCCCGTAGAACCCGAATG
CTAGACAGGTCCTGCGGGCT
CCCACCCTGCCATTCCCGCA
AGCAACATGCGGGTGTCAAG
TTAGGGGTGCACCAGCGTAG
CGGGTGCAGGCTGGTACATT
CCCACCCGCATAACCCTAAT
AGGTGCGGGTATACTGGTAT
GTACGCCACGCGCTAACCCG
TGATGCTAGCCTACCCGCAT
TGCTGGTTGTAGAGGGTTAC
TAAGGGTAATGGGGGTATTA
CACGCACCCGTATAGCTCAC
TACATATGCCGTGCCAGCCG
CCAGGCACAGTACCATCGTC
ACCGGTACATAAGGAGGCGG
AATGCTGGGGCAACTACAAA
CGTACCATGATACCAGCGGT
GGTACCGGTAATAACGGGAG
CGCGTACCTGCATTACCCAC
TACGGGCACTAATGTACTTG
AGTGTGCGGGTATTACCAAG
AACATACACGACCCGCATGT
ACTTTCCCCTGGGCCCGCAT
ATGCGGGTACCCTGTGCGCG
GAATATGCCAGTGCTGCAGT
CAACGAACCCGTATCCCACG
CTACCCGCAACAGGGAATAC
CTATGCGGGGACCAGCCTCC
GTGGGGGGCCCGTATGTATG
GAGACGGGCATTTGAATGCG
GCAAGATGCGGGCACCATGG
CTCACCCCTATTGATAAGCA
GACCCGCATCCCCAACCTAC
GGTCTTATGCGGGTACAAGA
AGGTACGGGTAGGATTTAGC
GCCGTGGTTCATGAATGATG
TAAACCACCAGCCACCCGCA
TACGGGCGGATATGAGGGCT
ATGCGGGCGATCACCACCAA
TAAACAAAAAACCCGTATAA
ATTTGTACGGGTACGGGGTA
GTAATCATGCGGGTATGAAA
CCCGGCTTAGTACCCGCACA
AACCACCTTTACCCGCATGA
GGTGCGGGCCACTTTGGCCA
TACTAGGCGTACACAATGCA
GGTACCTACACATGATGGTG
ATGATGGTACCCGCAGTGGT
AAACCGCGCGCCCGCATTCC
GTAGCCCACGCTACCCGTAC
ATACCCGTATAATACCCTCT
TGCGGGTTATACCCTATCAT
CCCGCAGCACCCGCACGCCC
GGACATGCGTGTAAAACGGT
GCATACGGGTAGTGATGGGT
ATGTGGGGGCCCGTATTTAC
CGCCCGCAACAACCCACCAC
TGACCGGACTATGACCCACA
TACACCCCCATTACCAGCTT
CAAGAGGGTGTATAAAACCA
GAAGGGTAGCCCGCAAACAT
CCCGCATGCTGGTATGGTAC
TGCGGGCGGCAGGGGTTGCC
CACCCGCAAAGGCCCGCATA
ACCCGCATGGGGGTATCTAC
TTAGCCCTTACCCGCAAGTG
CCCTGAACCCGCACCCCCGC
TAGCCACGCCCGCATGATTA
TAGGGGATGCAGGCATCTAT
GGTAGCAAAAACCCGCATAC
TACAGACCCGTATGACGGGG
TGAGGGCCCTTATGGTACAT
CATATGGGGATGCGGGTGCT
ATGTACGGGCGCCCGGATAG
GCTACCCACACCCCCATAAT
TGAAGCTTTAAACTCCAGGG
AATCTGGTACCACGCACCAC
TCCCGCAGTGCCCGCATCCG
CCCGCCCACACCGCCCGCGG
CCACCACCACCCATCATAGG
TGCTGGCATACCCGCATCAA
CGGGGTACCGTGTTATACGG
AGGTGCCCGCATGGAGTTAG
CCCGCTACGCCACCATCACA
CTACGGGGGGCACATGCGGG
ATCGCATTGACATTTTATTT
CAAATGCGGATACCAATTGA
GACCAGCATTAGATGCGGGG
AACCCATAGGTGTCCGGGAC
TGGTAAAAGGGGGGCAATAA
GGCTGCGCGGTCGCCCGCAT
CAATACCCGCATGATGTGGA
TACGGGCATGCGGGTGGTCC
TGCGGGCATTTTATAGCAAT
TTCTTACGTCGGTAGAACCC
TGATTCCCCGCATACCCGCA
TGTGCCACACCCACGACTAT
ATATTGACGCTGACCCGCAT
CAAGCCATCAATGCGGGCAC
TAATCATGCTGCCCGCGTAA
TACGGTAATGCAGGTCACCC
GAACCCCACCATACCCAGAC
GCCCTTATACGTGCATAGAA
CCCGTGGAGGCCCGCATAAC
ACGGGACCGCCCGCATCCCA
ATAAGGGTGATAAATTATGT
GGGGCTGGTCGGGTACTGGC
TGCGGTACCTGCTGGGGGTA
GACCGCCTACCCGCATGAAA
TGATGTGGGTGCCCGCACAG
TCGCACGCTGCATATGGGTA
CCCGCACTAGATGCCAATAA
TACGGGTGCATCCGTCTGAT
GGACTAACCCGCATATAACA
TTACATGCGGGTGTAGGTAG
TACCCGCTTAGTATCCCGCT
CCTTATGGTACGGGCACGGG
TGCGGGTACCCGTACCTCCA
TCTGGGAGCTAACTGTTACA
GGATACGGGCACTGGGACCA
GTATACTATCATATGGGATG
GACTAGGGGCTCCACATTAC
CCATGATGCGGGTTGCCGGG
GATATCCTGCCAACCCGCAC
TGGTGTTACCATCCTGCAGG
AGGACGAGGGCACCCTCACG
TCCCCGCTACAACCCCTACC
TGCGGGTAAAATTACTGGTA
GGCGCCCGCATCATGGCCCA
ACAACCACCCACCCCACCCG
CGATAATGCGGGTGCATGTG
TGCAGGTAGCATACGGGCAC
TAATGCCCGTATAATCCCCG
GGGCACCCCTATCACCACCA
GGGTACCCGCATCGCCCCAT
TAAGGGTACCCACCTGCATT
CCCGCATGGGGGTATAAGGG
AGGGATTACTGGTTATCAGT
GACCAAAATGGGCTTGCGGG
ACCTGTAACACCCGTATCCC
TGCTGGGGCTACCCGCATCG
GGGCACCTGCATGAGGGTAT
CATGTGAGGCCCGTATTTTA
CAAACCGCGTACCCGTACGC
AAAGTAGCCCTATAACTATT
TGCGGGTACCATGATGGTCA
CGCCCGCATAAATGCCAGGG
AAACCCCGTGCCAGATCGCT
TGAGGGTACCCGCACGGACT
AGGTGCTAGTGGTACATGCG
GTAGGATTATTGTAGCTATT
TGCGGGTGGCAGGGGGCAAC
GAAACGGTGATACGGGTTCA
GAACCCGCAGGAATACCCTG
CAATGGCAGGACCCGCATAC
ACAGTACCCGCAGTACTGGT
GCAATGCGGGTAGATGGGGG
TTACTACCCGCATCTTATCC
TGAAGGGTACCTGGGTCTTT
ACGCCCCTATACCCTTATTG
ATTGTACCAGCATGGTGACT
CGCCCGCATACCCCGTATGC
AAGGTAGGGGTATGCGGGTA
ACCCGACTTCGACCCACATA
CAATAACCAGCATGCGGGTA
GCATGCGGGTAGCATGAGCT
ATGCGGGGAACGACGGGCCT
GAGGGCATTGCGGGTGTAAT
GGGGAATGCGGGTACACGAT
ATGGAAGATAGGGGGATTGA
GATACCCGCATCTGAAGATA
ACTGCTGGTCCCGTATGGTA
TGGGGGCCCGCACCTAAACG
CGAGAGGGCGGTACCCGCAC
GGTCCCTGTGGTACCCGCAT
CACCCCCTACCCCCCCTGTA
CCCGCATTAACGCCTGCATT
TTGCGGTACCTGTATTGGAG
AGCCCACACCGCAATGAGAA
AGCCCGCCTACCCGCAACCA
TGTGGGTACCCGCATATTCT
CACAGGGCGGGCTAAGGGTA
CATGGGGGTCTACGGGACAC
GTCCACCCCCAGGGCACCCC
TGTGGGTAAAAAGATGTAGC
GCTACCCACATCCCCCCATG
ACGTTTGCAGGTATCAGGGG
CCCACCCCTTGCACCCACGA
CCCTCATACCCTTATCCTCT
TACCAGCGGCCCACCATGTT
TACACCCGTATCCCACCAGC
TGGCGTCGAGGGTACCAGTA
GATACCCAGGGGGGGGGGTG
CCCGAACTACCCGCATCAGT
GGTACCCGCATCCTACACAA
ATACGGGCTACAATAGGGGA
GGGCGACGTAGATATGCGGG
CACGCGGTCTTGCAGGTGCC
CCCGCATATGCTGGTCACCT
TGGGTACCGGTAACGTCTGG
TCAAAATGCGGGTTTTACGA
GTAAAAAACGCTGGGACTCG
GGGATAATGGTACAAATGGT
TACCAACATACCCTCCCCCT
TGATGAGGGTAATGGTGGTA
ACACCGTAGGGGTACAAATG
TGCGGGTAGATACCAGCACA
CCGGGACCAACCCGCATCAG
GGCTTGTGGGAAAGAAAATA
ATGTACCCGCATCCGCTCTA
GAAGGACACTAGAATGGCAT
TAGGGGGGGTGTAAGGGTAT
AGACCCATATCCCACTCCAC
GCCAGTAGGCCCATATAGTT
ACCCCCATACCCCTATTCTT
GTCTACTAGTACGGTCTCTG
TTCCCGCACCACCACCTGAC
CCCGCATGTCCCACTAAGAA
CCACCCGTATATCATTATTT
CCCCCACATACGGGTTAAGG
AATTACGCGGTATGTCGGCA
AACCCGCATGCGGGTACTAA
CCTGCCCGCATAACCGGCAA
TGGGGGTATATTGGATGAAG
AACACGATTTACCCACTCTG
AATAGTAAGGATACAACGGA
AAATCTTGTGAGGGCCTTGA
ATGCGGGACGTACGGGCATT
CTTGTATGAACGTATGGGGG
CTTATAACACCCCCATACCA
TTCATACGGGTATTAAGCGC
CGGTATGCGGGTAGCACCCG
GTTGCCTCTACCCGCATGCA
AACCACTCACCCCTATGCTC
CCGCCCGCAGCCCGCATTGT
GTTAAAGGAACGTTAATGAG
GATAAATCCCGCATCATCCA
AGGGATGATAAAGTACCTTG
CACCCCTATGCACCCACATC
CTGCGGGTACCATGTGATGG
TGAATGGTAGAAAAAGCGCT
CCCGCATACCACTGATGGTG
GGGTTCTGAGGGGGAGGTAG
GGACCCTTATACAACCCATG
TGTATGCGGGCACACGCGAT
ATGACCCGTATACCGCTACG
AAGATCACCACTACCCCTTG
CGGGGGTACCAGCATGCTGG
TACTTTACGACCCCTAGCCT
CCCGCATGCCATCATATTCA
CGCTAACTGCTACCCGCATC
AACACACTCCCGCACGGCAA
ACACCACCCTGCCGCCACCA
AATTTTTACCATCCTCGATT
TTAATCACCCGCATATCACC
ACTATACGGGTATAGTACTC
CGACAAGAAATGGTGCATAG
CCATGCGGGCCGCTTTACGC
GACCCCCATACACCCGCATT
ACGCCCGTCTAGTTCTGCAC
GAGAATTGAACCCGTATGAA
TTACATGCGGGTACCCGCAT
GGGGAACCCGCATCTTTAGG
GACCAACTAGGGTACCCACA
TACCCCCGACCCCTTATCCA
CATGGTGGTCGACCCACATA
ATGCGCAGAAAGACATTTTA
TGAAGTCTAATGAGGGCAAC
GCCCGCATGACCCACATATG
CCACCCAGCATCAGGGAAGA
CGCTGCCCGCACGACTGCAC
GCTGCCATTACTACCCGCAT
CATGGGGGCAGACGGGATGC
CCCCGCATCCCCGCATATCC
GCTACCCGCATGACCTGCAT
TGTCTTAACCCGCATGACTG
CAACCCACACCTCATGGGGC
TTACCCGCACACCCCGTACG
TTGCCCCCACACCCATAGCA
TGCAGGGCCCCCGATACCAT
TGCCTGCCCACAACCCGCAT
CTCCCGCATCAACCCACTAT
TGCGCCCGTATACCCCTAGG
CTACGGGTACCATGCCGGAA
AAATACGCCGATACCCCTAT
ACCCGCATACCACTAGGGTG
TGCGGGTACATTATGGTTAA
GTCAAAAGGTATGCTGGCGC
AGGTACCCGGATACCAAGTC
TATGTGCGGGTACCGGCAGA
ATGTGCGGGCTAACTCCATA
AGGTGCCCGCATGGTAACTT
CTCTACCCGCATACCCCTGT
CGGGCTACCAGCATAACCCC
CTCGTGGGGGAATACGGGTA
ATACGGGTAGTATGCCCGCA
GGAGCATGTGCGGTACCCTA
TAAGGGGACTACCCGTATTT
CCCACATGCGGGGACTATTA
AATATTGATTACCCATGTGC
CCCAGCATGCCCCCACCAAA
CTGGGAGTGCGGGTATCTCT
AAGTACCCGCATTGCCAACC
CGCGCCCGGATACTAATGAA
TATACCCGCATGAACCCGCA
CATGCGGGCACCACCATCAT
GCGTACACGTATGCCCGCAT
TGCGGGTAGATGCAGGTTAA
CACCCGCATGCTGATGATGG
AAACCCCTAGTATCCCAGCA
TCCATGGATGCGCCAGCTTC
CGCTACCCTGCATTCCAGTA
TGACCATCTTGCCCGCATCA
CCATCAGGGCAAACGGGCAT
GGGTGCCCTGTCCCTGACCC
CCCCTATGGTACCCGCATGG
TGCCTAAGTCCGACCCCAAT
CAATACCCGTATCCCACAAC
AAGCTTATATCACCCGCATC
AACAAAAGCGCATGGGGGCT
TGCGGGTAGCCGCCGTGGCC
CAACACCCGTATCACACCCC
GTGCGGTTACTGACGTAATC
CCCACACAAGGGGGTACTAA
TAATCATGATACATATGGGG
CCAGCATGGGGTCACAAGAC
GGTTGAATGGTATACGGGTG
TGTAGGCTCCTACTAATACC
CCCGCATGCGGGTATGAGGG
AACACCCGCATGAAACTACC
AACCCGCATGACCACAAGCA
GTACGATACGGGCGGTACCA
CTACCCGTAAATTAACATTC
CAATGCGGGCGCCCGGGTAC
GCAACCTGAAAACCCTTATG
TGATGATAGGGGCTAAGGCA
CCTGCCATACGGGTATTTGT
CTCCGCCCGCATACCCTGCA
CGACACCCGTATACGTGGGG
TTGTGCGGGTGCCCGGGTCC
TAACCCGCATCCGCCCACAT
CAGCGCCACATTGCCCGTAC
AATGCCCGCATGCCACCTTT
TACGCTGGTACCTTACCAGC
CACGGGCATCAAGGGCAGGC
TAGCAGGCACCCGCATTCTC
CCCCCGCTTCCACTTCACCA
CCCACTATGCCTGGTTACCC
TATGCGGGTACCAACGCACC
CATGGCACCCGCTCACCCAT
GCGCCCGCATTAATACCTCT
CCATCAGGGTGCATGCTGGT
ATCTAAGACTACCCGCATCG
CGTCGGTAATACGGGTACCC
GAGTTCAACTTACGGGTTGA
CCTGGAGAATACCAGTACCA
AACGGATGCGGGTACGGGTA
CGCGGGTAGTAGAACTTATC
TGACAACTGCCATTGCACCC
GGTCATTATGTGGGTGCTGG
CGTAGCCCCCATGACACCTA
TGTTCTGCACCGGTACTGCA
CCCCGCATCGCCCCCGTATA
GAGGATACCCGTATATTAAG
ATCAGACCCCTACGTCCCGA
AACCCGCATTTACCCGTATA
AATGATCCCGTAACACGCCC
CCCGCATTGCCCCCATCACA
CCCCCCAACCCGCACTACCC
CTGACGGGTGGAACCGCATT
ATTCGGGGTTACCCGCATCT
ACCTGCACCCTTATGCCTCA
AAATAATGAAAAGATCTACG
CCCGCACAAAAAGGCCGGTA
TGCGGGTACCCGCATCACGT
GGTGATGCGGGTATCTAACT
CCCACTATGTGCGTTACCCG
AACTCCTGCCCGCATATACC
ATGAATGCGGGAGTGCGGGT
AGAATACGGGTACCCGTATA
TATACCCGTATAACCCTCAT
CGGCTAGCCAATACCCAGCA
GACATACAATATAAAACTAT
TACGGGTAGTTATTGACCCT
AACATAATAATACTTGGGTT
ATGCCCGCATCCCCCGCGCC
CGTGCGGGCTGTAACAATGC
GGGGCTTGTGGGTAGTATGG
CAGCCCACGTGATCCCGCAC
TCCTGTACGGGATGATGGTT
CACCGCCCCGCCGTCATACA
ACTCCACACACCACCCTATG
TGGAGGTACCCATATGCTAA
GTGCCCGCATCTTTTATTAA
TTAACCTCTACCACCCGCAT
TAAGGGTACCCTTAGGTAAC
CCCTCCATCATCCCGTCGCA
ACCACCCCCCCAGGTAACAC
GCAGGACCCGCATTGCCCTG
GCCACGAGGGTATCTCTATG
CTACCCACATGCAAATGCAT
CGGGCACGTACCCGCCTATA
ATTATATACTGGTGCAGAGT
ATACCGGCGCTCAATGCCCA
CCCGCATAATAAGGGTAGTG
TATTCGATAGATACAGGTAT
TTAGCCAAACTCACCCGCAT
CCCCTACAAGTGCACGACTG
ATACCAGCACCATCCCCTAT
CGCCCGTACACCCCCATACC
GGTATAGGAGGTACTGTTAC
CCACCCTCATAACACCGCTA
GACATGCCCACATGCCCCAT
GCGGCCCGCTACCCTCACCT
GATGCGGGCCCTAATTGCCG
TGATGGCCCTCATGGGGGTG
CGGGGGGTATTAGGGGTATG
CAACCCGCATACCTGCATAA
TTCTGACCCGCATACCAGGA
GTGGTCGACCCGCATAGGTC
GCATACGGGATGGTGTAAGT
TGAGGGCATCATACCCGCAT
GGTTTACAAACCCGCATAAC
TGACCCGCATCGGCCTCCAT
TGCGGGACTGACCTACCCAC
CCCCCCCGCCCCATTAACAT
TCACTGTAACACCCGCACAA
CCCGCTTTGCTGGACACAAA
CAAGTTACATTTAAACTAGA
CGGTAACTAGAACATGCGGG
GGTGTGCGGGATACCCGTAT
TAATACGGGATTTAGATCCG
GATACCCATACACCCGCATC
TAAAACCCCTACCGTCATGC
CAGTCCCCTGGTCACCACCT
TAAGGGCCAACCCGCACCCT
CCCTCATTCCCGCATAATCA
CATCCGCCTCCCGCACCCAG
TACGGGTTACTCGATGCGGA
GGTCCTGCAGGGGCATTTTT
CGTGCCCGCATAGTGGGCCT
GGGCAGGGGGGAGCTAGTTG
TACCCGTATATGTGATCCCG
AGATAAGGGTAAGATGGGAT
TATGCCCGTATGAAGTGGTA
AACATAGTACCCGCATCAAA
CCACATGGGGGACGGGGATC
GGCACCCGCACTTCACCTTC
GGCACTACCGCCAGAAATGC
GGTAACGTATCCAGGTATTA
AGGTAGCAGCACTGCCAGGA
GGTAGCCGGTTACTTGGTGG
GGGCCATATGGACCAACAGA
GGCCCCTCAACCCGCATATC
AACCAACCCGTACAAGTAGA
AAGGCCATACCAGGATTACA
TTCAGGTAATACGGGCTGGT
GGGGTAGGACATGGGCTCCA
AGTTTTATACGGGCAACCAT
TACCCGGTCTATGCGGGTAA
GGACTATGTGGGTGCCCCTA
TGCGGGTACCAACCCGCATA
CCCACGTCACCATCGCTCAC
GGTACCCGTATCCATAGCAC
CATACCAGCAGTGTAACAAG
TGAGGGTGTAGGGTAGTTTA
CCGATACCCGCAACAGAAGA
TGGTATCCACATGCACCCAT
TACAGGGATACCTGCATGGC
CCCGCACATGCGGGTAGAGA
CGTAAGGGTTTATACGGGAC
TAGCCCGCATGGTGCAAGCC
GCCCTCAAAACCCGCATGCC
TACCACACCTGCACCCCTAC
TGCGGGTGATGCGGGGTGCC
TCCACATGCGGGCCACACCA
AGGGTGTTACCCGCAGACAA
CGTACCCGCATGCTAGGAAT
AAACCCTTAGAACCCCCATG
CAAGTGAACGGGCGGGTGGT
GTATGTGGGTACCCGCATGG
GAAACAGGGACATTCGGGTT
CCGAGCATACGGGCTGATTG
AACCACCCGTATCCTGTTAC
CCCGCATGCTGTTGTATACC
CCCGCACCCCCATCCCGCAT
CACCCCCACCGCCATCACGA
TCGCAGCATTAACTAGTAGG
ACCCGCTGCTACCAGCACAA
GCGATGGTATGATCCCGCTC
ATGTATGCGTGCGGGCGAGG
GTACCCGCACGCCCGCACAC
CCCCTAGTAGCCCGCCCCAG
GCTAAATGCGGGTAAAATTT
TGCGGGTGGTGAGGGTACCC
GGCCGGTGCGGGTGACCTGT
GGGCATCCGGGTACTAGACG
TAATATCATAGGGGCTGCTA
AACCACTCCATGCCGGCATA
CCACCCCCATACCCGCACGC
CTATGATAATACCCGCATCA
ACAGTAGCCCTCATTAGAAG
AGCCTGTGTGCGAGATGGGG
ATGCAGGTGCGGGCAGATTA
AGGGTGATGGGGGTCGAAAG
ATACCCGCATGCACCACATG
ACGTACCGTTATAACCCTTA
AACGCAGCCCGCATCACAAG
TAGGGGTGTGCGGGCCCTCC
GCCCGGCTCCCGCACTGCCC
GTTGTGCTGGACCGTGCGGG
CCACCACTACCATACTAGCA
GATCATGCCCGCACCGCTAA
GGGCAGGAGGGGTACCTGGC
ACGCGTGGACCCACATGCTC
TGCCCGCATGGCACCCATAT
GACCATTGCGCGGGTACCTG
CCCTGTTGGGGTACTACACT
TCCGGGTACCCGTAGGGCTA
GAATACCCGCATATACCCAC
CAATATGGGGGTATGCGGGA
GGGTCCGCAACAACCCTCCC
AATGGTATCCGTGTCATAAA
CTACGGGCTGCTGGCATGAA
CCACGATGCCCGCATTACCA
CACCCACCTGCATACATGCG
CACACCTGCACCCCCAGCCG
AGCGACTTCAAGCCATCGAA
CCCTGACTGCCCGCATCTGT
GGTGGCACTCCCGCAGCCCC
ATGATCCTATGCGGGTACTG
TAAAGGAGGTACGCATGTGA
GCCCACATATTGATAAAGCT
CCAGACCCTCCTCTCCGCAC
TAGGATGCGGGCGACTTGGG
TGTGGGTAGCCCGCATCATG
TCCTCACATGGTATGACGGA
CGATAAGAACATACGGGTTA
AGGGAGGCATAAAATAATGT
TGGGGGTTTTGTAGTGATCA
CGGGGTATCGTGGGTATATA
CGATGCCATACCCGCACCTA
GGTATAGACGCCCGCATAAA
ATATGGGGGCCAATCAATGC
CCATTAGTCCTGCAGTACCT
CCACCTCTACGCCCGCTTCC
CACACGATCATGCGGGCGAA
CGATGGGGGTACCGCTAAAG
TAGGGGATGAACCCCTTTAC
AATTCCCCCGGACGCCCACA
CCCCGCAACCCATACAATAC
TGCGGGTATACCTGATGGCA
TCAGGATGATACTGGCGATA
CACAATTGAATCAGGAATAC
AGGGGCTACCGACATACGGG
TTATGATGGTACTGGTACAA
CAATGCGGGGCGCGAGATGC
ACCCGCACCATCACATCTGT
CTCTGTCAGCTATTGATACC
CACTGCCAATGCCCTCATTT
CCCCTACCCGCATTTATACC
CGGGCATGGAGGGAAGGGGT
CCGCCCGCATGCCCCCACTT
AAGTTGCCCGCACTTACTCC
TGCCCGCATACCCCATGAAA
ACCACCCGGCTACCCGCATA
CCACCTTGACCCACGTACCA
ACACCCCGACTATCCCTGAC
AAAACTGGCAGTATTCAGGC
GGGTAGTTGACACCATGATG
AAGCGGCATATGCCGGATAA
GCGTTCAAAAGTGCTGGTAA
CTACCCGTATTATACCCTGC
GGGCAACCATGACCCACATT
GCACCCGTATGCTTGCCATC
GCCTACCAGCATCCGCCTTT
CCCTTACCTACTTGTGCATG
ATTCAGGGAGAACCCGTATC
TACCGCATCTACCCGCATAT
CCCACCTGCATACCCACATG
AAGACTTCCCGCACTACCTC
TGCGGGTCCTGTGTGGTTTC
CCCGCATAACCCACAGGCCT
GGGACATGGGGGTACTTCTT
CAGCCCTATAATGCCCTCAC
ACGCCCAAATGACCAAGATT
TAAGACATGCGGGTATTTTC
CGTTACCCACATGAAAAGGC
AACTGCGGACATTCGTGATA
GACCCGCATGGCCAATCCCG
CGATGCGGGTAACCCGCATG
CGGTGCGGGCTATGTGGGTA
AACCCGCATCCCTCACCGCA
CCACGGGTACATACCGCATA
TCACACTTCCCGCATGCATC
AGTATATTCTACGGGCAGGA
GGGAGGAGGGTATGCCGTTA
GGATGTCCTGTAAGGTCAAA
AAGCCCCTACGTGCTGGTAC
TGCGGGTACCACCACATATC
TGCGGGTCCCATGCCTGCGT
ACCTCAATCCACCCGCATCC
ATGGAAGGTAGTACGAGTAA
TACTGGTAACTATACGGGTC
CACGCCCGTAATGTTTAAGC
CACCCGCATGGTATCCCCTG
CCCACACACACCCACATCAA
CCCGTACGACCATCACCCCC
CCGGCTATCACCAGTACACC
CTAGGGGTATTAACGGGTCC
AGAGGGCGGCACTGGGTGAT
CACCACCTGTATTATTGCCT
ATGCCGGTACCCCCGTGCAA
TGAGTCTTGTACCGGCATAA
CCCGCATACCCCTACAATGT
ATTCTTCCCCATCCACCCAT
GACCGCATACAACCCGCACA
ACCCCCCTCTACAACGCCTC
CCCGCATCATAACCCCGGGA
CCGACCCGCAGCTCTTGAAC
AGGTACAGGGACACCCGCAC
CAAAATACGTAAGATTGACA
CCACGACCCATATATGCAGG
ATACGGGCAATGCGGGCGGG
ACCCGCATCACGCTCTACCC
CCCACACTCACCACTACCCT
TTACGGGGCAACATACACGG
CCCCTATATCCCGCACCAGA
CACACCCCTATATGCCCATA
AGGCCCGCATTAATGCGGGT
AACCACCCGCTATCCCACAG
ATCTCCTGTAGTGAGCGCTA
GATGCACTCCATGCGGGCAC
TTCATGCGGGTACCACCCTT
TACCCGTACTATTCATACGC
AGGTAGCAATGTATGGGCGA
TGATATGCGGGCATGCTGGG
GGGGACATATGGTACCAGTA
AACCTGTAATACCCGCACGT
AATACCCGTATCCCTCATCG
CATGCCCGTATGAATGCCCC
AACTCTCCACCTGCACCCCC
ACCCACATGCCCTTATGTCA
CCCACCATCTGTGGCGGCCC
AAACCGTCCGCATAAACACC
AGAGCCCATATCAGCCCCGA
TGGGCCCAGCCTGTATTTAG
CAGCGCCCGCATAGACCTAG
ACCAGACGGGAGCAAACGGG
ATCCCCGCGACACCCTTATT
TCCCCCCGGCATCCCTGCAT
CACCCGCATAGCAACACGTG
CGGAACCTATCCGTGCGGGC
CCCCTATAACAATTAAGATG
TAACCCCTATCACCACCACC
AGCCCGTATCCCCCCTTCAC
ATACCCGCACCTAGCCCTGC
AACGAGACCCGTATCACTTG
GAGCTTCCTCACCCGCACGA
ACAACGATACTGCTAGGAGG
CCATGCGGGTACCAGCGGGC
CTTCCACCCGCACTATCCTG
CCCCCATGCCGGCATCGTGG
ACGCTCCCGCATACCAGCAG
AAAATGGTGGCGCTATTGGG
TTGTACGGGTACTACCTGTA
AAGAAATCATACCCATACGC
GATACAGCCGTGCGGGTACA
CTGGGACACTAGACCCGCAT
ACGCACCCGCATGACCCGTG
TCCAGGCACCAGGAACAAAT
TAGTACCAGCATAAGTGTGG
AGACAACAAACGACTGTTAT
TGCGGTGATATGAGGGTACC
CCCCCCTCGCATCCCCCCCG
TAGCAGGTATATGCGGGTAT
ATTCTGAACCCTCATACACT
AGAGTACCCGCATAATACCA
CCCCTGTGAGGGTGCACCAC
AACTACCCGCATCATAGGGT
ATACCCGCATGACGGGTAAC
TACGGGCAATATCAGGTAAC
AAATAATGGTGCTCTTCCAA
ACATTACTGGACGTAGGGGT
AGACCCGCATAGCTAGGTAC
TCCACTACATGTACCGTATT
TTACTCCTACCTGTATATAC
GTGGGATGGGGATTATAACA
ATGCGGGTGAATACCCCCGC
AGACATTCCCGCAAATACCC
TACGGGCAATGCTGGGCGTA
CCCGCATTTTACCCTCATCG
TATAATGCGGGTCCATCGTG
CCACCCGGCTCACCGATACC
CGGACATGAGGGTCCGCCGA
ATCCGCCCGCATACCACTAG
CCAGCATGAAATACCTGTAG
CGACACCCGCATTACTGGTG
CAATGCCCCTATCAGAATGG
AATATAACCCGTATATGTCA
CAATTGACCCACATGTGCAC
AGCACCCCTACCATCCCTCA
GCCCGCACTCAAGCCCGCAT
AAGTCCTTTTTACGTAACAA
CGCCGCTGGTAGCTCACGAC
CATACAGGACAATATTATAA
GGGTATGCGGGTTACCCGTA
TAGAACGAGCTACCCACACC
CACCAGCAGCTACCACTGAC
CTACTGGTAACCACCAATAT
CTTCGGTATGAGGGTAGTCC
GATGGGGCAACCCGCTGTAG
CTAGGGGACACCAACAACCC
AAGTACCCGCATAACCACAC
TTGTCCAGCAGGCTGGTGGT
TGCGGGTACTGCGGGTAGCT
AGACGGCCCCAATTCCCAGG
TGCAGGAGGCGATGCGGGTA
GAGTGGCACCATAAGGGAAA
ATACCCGTATGCAATGGAAA
TACCCGCATTAACCTAGCAG
TGGAAGGCGGTACTAGAATA
ACCCCTATGCCCGCATTCTA
CATGGGCGGGCGTGCGGGCG
GCTTATAGGGGTAATTGTTA
AAACCACCCGCATCCTACCA
TACGCACCCGCATGTACGGG
GATACCCGTAGTACGGGCCT
TTCACCCGGTCCCGCATCAC
CACCTTCCCGCATGCCCGCA
TCCGCACACACCCGTATTAT
AAGTGCGGGCACATGGGGCC
TGATGCCCCCATATCACCCG
CATGTCCGGACTACGGGTAC
TACGGCCATGCGGGTATAGG
TAATGGTAATACCCGCAGCT
CCACCCGTATACTGCCCACC
AATAATGTGGGGGCGGAAGG
ACCCTCATACCCAGCATTGC
GATGCGGGTAGTGCGGGCTA
AATACCCGCAGTGCTAATAC
AAGTAAAGCGATAATGGGGG
ATACGGGTACCAGGGGTATT
GGATCCCTTAAGACCAGCAT
ATCCCCACCTACCTGCACCT
TAGGGGCGGGGAATGAGGGT
AGTCTCACGGTTTGGTACTA
GTAAGGCCTACTGGTATCTC
TACTGGTTGTATTCCTGTAT
CCCGCCTGCGCTACACTACT
CTACCCTCATACGGGTGCGG
ACCTGACTTGTTGCGGGTAC
GGCATGAAGGGTGCAAGTGA
GCCAGGAACGACCCGCACCA
CATACGGGTGATTACTAGCA
TATGCCCCGCACTGCAGGCA
GAGGTCGCCCGCACCCCCAT
TACCCTGTACCCCCATCCAC
GATGCGGGTACCACGCATCT
GAATGTAGGGGCTTTGTGGT
TCACCCGTATGTTGCCTGCT
GCCACCCGCATACCCCCCTC
ACCCTTATACCTGCACTGTC
AAGCCATGAGATACCCCCAC
GTGATGCGGGCATATGAGGG
GGTAGTACGGGCGGCATCTA
CCCGCATTGAAACCCGCATC
CACGCTACCACTAGCCCCTA
ACAACCTACCCGCATGAACT
GGGCACTGCTAAACCCGCAT
TGCCGGTACAGCAAGGAACA
CCCGCATGTGGAATATGGGC
GCGGTCCGTGCAAACACTAT
AGAATCAATGCGGGCGCATG
ATACGGGTAGCAGATCCTGC
AAACGGGAACTACGGGTACC
TAACCCGCATAGTTCATTAC
CATTACGACCCGCATCGCCG
ATACGGGCATGCGGGTATGG
GCGTGGGGATTATACGGGCA
ATAAGGGCACCCGCATATAC
AGTAAGCGATACGGGTCGCA
AGCACCCTGTATGCTGTCAG
CTGTGCGGGAATACGGGCAC
GGTAGGCCCGTAACCCCTTA
CCCACCCGCATTCACCAGCA
TGCGGGCCGTACAGGGTAAC
AAATACGGGCCCCCGCCTAC
GAGTCATGCTGGCCGTAATT
AGCAGCCACCACCATCCAAC
AACCCAGCACCAGCTAACAA
CCCTTTCTCCGCCCTCATGA
CAATACAGGGAGGTTCGGGT
CCAATGCCAGCATGCCCGCA
AGTACCCACCAGCACCCATA
TGATACCAGCATGGGGGTAA
TACCAAGATCACCCCCCCAT
GCAACGGGTACCCTCATCAA
CGGACCTTAATACGGGTAGG
ACCCGCATCCAACCCGTACT
CACGCCATACGGGCAACACT
ATACGGGTCCACCTGCATTA
TAAACCCGCATTACCCGCAC
ACCAGCATGCGGGTACAAAA
AGCACCCGCACACACTATAA
ACCCACCCGCATCTTAATCA
GTGTGCCTGAATACCCGCAT
TGTGGGTAGGCGGGCAATCA
CGGGTTGTGCCAGCATATGA
GAATATGGGACTGGTGGCGA
CTTGGATGCCCGCATCGAAA
ACCGGCATACCCCCATCCTA
ACCACTGGCGAGCCCGCATA
GCCTGGACGGATGGCAGCAT
GTCGACCCGCATGTCCTTGC
TGCGGGATATGTGGGCACAA
CCCGGGTGGATGCGGGTAAC
AGTGCACCCGCATGCGATGT
CGAGTTGGTGCTAGTGAGGG
GGCCCGCTACGGCCCGCATT
CATAGCGGGAACAGGGGAAG
GCGCCCGCAGGGCCCCCACC
GGCACCCTTATGATCTATGG
ACTGTACCGCCATACTGTCG
ACATGCAGGTATTACCCGCA
AAACGATCAATCTTACTTAA
TGTGGGTAGCTTGGCCACTG
CCCGCATTACCCACCTGTAC
AGCTGGTATTGCCTGTAACC
GAACCCCCATACAACCAGCA
CACCATCCACCCATCTACAG
AGGGCAACCCCCATGCCCAC
TCACAGCCAGCATTACATGT
CGATACGGTAATGTACGGGT
ATAATAAAGGTATAGTGGGG
TCATAACCCGCACCTCACAA
CAGCAGAGGCACCGAGGGCA
CAGCCCGCATCCACCCGTTC
CCCGACTATGCGGGTATTAC
TGGCCCGCATAAACCCGCAC
GACCCGTAGTGCCCTACCAA
CAGCCTGCATGTACATTGCG
GATACACCCGCATCAGGGTT
CACCCGCATCAGCCACCCTG
GGGTACCGGCATGGTTTCTT
ACTACCCGCACTCCCTGTGA
ACCTAACCGGTTATCATCAC
CACACCCGTACGTGCGCCGT
GATTTACCCGCAGCCCCCAC
GCCGCCCGCATAGCCCGCAT
AATGCAAAGAGGCGGTGTGA
TTAGGGGTGGGGGCAGGGGA
CATTGCTGTAATCCGCATGT
AGATATTTTATGCAGGTGGA
CCATATAAACCCGCATGCAC
CACCAACATACCAGTATCAC
CCACCCCCATCACGCCACCT
TTATGCCCGCATGCTTGGAG
CTATGCGGGTAGCTGGACGA
CATAGCCAACCCGCATCACT
CCACTACCCGCACGTACGCC
GGGGCATGGGGGATATGAGA
AGTGATGCGGGCATGTGGGC
CGACGCCCGCATATCAAAGA
TCACCTGTACTACGGCCATG
GCATGCCGGTGCCACTTGTA
ACAACCGGGACTTCGGGGTA
TAGTACTAGGCAGCCCGCAT
TGATACCAACGTTCGCTGAT
CCTATGAGCGGCATTAGGGG
ATTATGAAGGTCCCCGCATG
GATGCCCTTACATGCAGGTA
CCAGCCCGCATGGGGTGCTG
ACACGCATGTGGGTAATACT
CAAACCCGTATGATAAGGGT
TGCAGGCGCAGATGGGGGTT
GCCAGCCCCTATCACCCCCT
CCCTCCGCCACGATGAGGGC
CTACCCGCACATTACAATCA
ATGAGGGTACCCGCACATAC
AGAAAATAGTAGCTGGTTTT
TAGGGGTACCAGCAGCTGAA
ACCTTCAACCCGTACGTGCA
CGCCCGCATACCCCTACGCC
AACGATGCGCGTTAGTGGCA
ACCACCCGTATACCAGCACG
AACACCGCACCTCCCGCATA
AGGCGTGGGCACCTAGGGTA
GTCACAACCCGCATTGACTG
TCCCCCCACGCACCTGTAGT
CTATCATGATAATTCCCGTA
TACGGGTTACCCGCATGCAA
CGCCCACATGAACTAAATGG
ATACCCGCATGCTGACCCTT
TGGAGCGCCCCCATCAGCTA
AACCGGTACCTGATAGATAA
TGTATGCGGGCGATGTTGCG
TAATTCCCATAACACCCGTA
TGACTAGTACTGGTTGTTTT
ATAAGGGGCAGGCACCCTCA
CAACCCGTATCTACAGGGCT
TACAGGTATGCCCGCATTTT
TGCCAAGTATCCCCTAACCA
TGACGTTATTATGTGGGTGG
ATATAACCCGCATTATAAAC
AGGTACCCCCAGCACCCTCA
TAGGTAGCCCATATCAAACA
GGGATGCTGGCGTGCCCGCA
AGACATGCGGGTACTAGCCT
CATTATACCATGACCTAGCT
CCCGCATGCGGGTATCCAGG
CCCCTATCCCCCGCGCTAAA
ATTGCGATCCCCTACGACAA
AGGCACGTTACCCCGCTGAT
TGATCCATGCGGGTACCGGC
TGCGGGTAGTGCGGGTTACC
CCCGCACACCCGTCTATAAA
GCCTCCATGATACCCGCATT
ACACCCGCACATTGCTCACA
ACCCGGATGACCAGCACCAC
CGCCCGCATGATGCCCGCAT
GGATTTAGGGGCAACCATAA
CTAACCCGCATGGCCCTTAA
TGCTGGTACCTGCACGGTAA
CCACTTGAAAGGTACCAGTA
GCGAGATACCCTTATACACC
TCCTCCAGTATGACCCGTAG
CGTTCCAACAGATACCCCAA
CCGACCCGCATTACCACTAA
ACCATCAAAACCAGCATTAG
ACCGGGGCACCCGCATACTA
AGTAATACGGGCATATGGGC
GGGGCATGATGGGACCCACA
TAACTAGCTCCCTTATCTAT
CGCTACCCGCATCCTGGTTG
GCACTACCCGCATACCCGCA
AGCGCCCGCATGCCCCTATA
ACATGCGGGTAATATCATGG
TAGGGGTGAGGGTTGAGGGA
GGGTACCCGGATGCCACGTA
CGTCATGCGGGTACCCGCAG
GGGCGCCCTTATCACCCGTC
TGCGGGTACGGGTGGTTTAA
AGGTTACCCGCATGACCCGT
AGGGTGATGCGGGTGCTGGC
CATACCCATATACCCACGCA
ACCCCCACCATACCCCCTGC
CCGTAGGGCCAGGATCCTTT
AGTCGTGTACCCGCATCTGT
TATGAAAGTATGCGGGTACT
CATACCCGTAGTCATCATAA
TGGTGTGGGGGGTACCCGGA
CGGGTGAGGGGTATAGGGGT
GGCCCCCCCATGCCTATCAA
CCAGCATGAACTCGTTATAT
GACTGCTCGTACTACCCAGG
AAAGACGCACGCGGGTACAA
AGGTGGGGGGATAATGGAAT
TACGGGTAACGGTAGGCGTT
TGCGGGTGCTACGGGTACCT
CCCAGTATACCCGCATCTAT
TTATTGTGGTATGGGGGTAT
CTAGCCCGCATCGTGCTACC
GGGACACAGGCACCCGCATG
GAAAACCCACATGGCCCGCA
GCCGCCTGCACACCCGTATG
CCCGCATGACCCGCATCACC
CGAGGGCACATGGGGACCTT
TAGGGTTATTAAGACTGGCA
CACACCGTATTATCATGCGG
CGACTACCCGTACCCGCATA
CAACCCGCATACCCCTAACA
ACCCGCAGCAACGCCAACGG
GAGTGTGCGGGTCGTACGGG
TGTTGAGGCAGGTGTACGGG
CCAGCCCGCATCCCATGAGC
AGGCGGTTGAAAACCCGGAC
TGAAATGCGGGTATTTCTAC
CATTTATGCGGGTACCTGGA
GATGCGGGTACCACGCATAT
CTTGCATGCGGGTACTTGTT
TCAAAACCCGCATGTAGTTA
AAAACCCGCATATCCCTTCG
AGGGACACGAGCAAGGGAAT
ATACCAGCATCTACACTACT
CTTGGCCCCCACACTCCATC
TGTTGGTAATACCCGCATAC
CCAGTAACGTACTCCATGGT
CACGCCCGCATACCGCACCA
CGCCCTAATACGGGTATACA
TGCGGGGAAGTAGATACTAA
AAAACCCGCATAACCCGCAT
GGGGGCCCTTTTCAGTCCCA
TGCCCGCATGGCAATGCGGG
CCCGCATGTACCCACACGGC
GGCTACCAGCATTTGTCCAT
GTTGCTAAACCTCCAGACGT
TGTGGGGTATAGGGGCAGAA
CTTGAACCCGCATCCATGCC
TCGAACTCATGCTGGTCATG
TCAGGGTATAATGTGGGTGC
ACGGTATGCTCCCGCATCCA
TATGGTGGTGATCCGGGGAG
GACGTGACAATACGTATGGG
AACCTCTATGCTGCCCATAC
ATACCCCGTATCCGATAAGA
ATACGGGCGCCTTTCGTGGA
GGATAACCCGCATGGGATTT
GGACATTGATGCGGGTACGA
TGTGATTTTGCGGGTTCGAG
TGCGGGTATGAGGGCAAGCA
TTCAGACTAGGAACCCCCAC
TGCGGGTTGGATCCAGATGA
ATGCGGGTAGCCTGTATCAA
GAGGTTGGATTCATTGGGTG
GATACCCACATAGGTACCCT
TATGCGGGCGTACATCGTTG
ACAACCCGCAAGACGGGTAC
TAATGATGAACCCGCATGAT
GGGTATAAACACGGGCACGC
TGCGGGTACCCCACCTATTT
TGCTGGCATCTTGCTGTCAT
CCCCCACCCGCACTCCTTGC
ATACTGATTGTGCTGGTGGG
GAGGTGCCGCTACACAATCC
TCACCTGCCGCCCCCACGCA
CCCACCCACATGCCCGCAGC
GGCCCTGGTGCCCGTAGTCA
ACAGGTACCGGCATCAGTGA
TACCCTTATCTCGCCCGCAT
AATAACCGGCATGTGGGTTG
TGCGGGTGCCCGCATCTATC
ACGGCACCCGCACGACTTGG
CCATGCCCGTATGTATTACC
ACAATGCGGGTAGCATGGTA
CCACTACCCCTAACCCGCAT
ACTATACTGGGGGAAATCGT
ACAGCATACGGGCTTACCTG
ATGCAGGAAGTGCGGGCATC
ATACGGGCGGAATGCAGGCA
TGGTATAAGGGATGGAAGCA
TACCCGCATTACCCCTATTC
AGCCCGCATGATGCGGGTGG
ATACAATGTACCCGTACTAG
CATGGAGGTCGGTAATGATA
GACGACCCTTATTCCTGCAA
ATATCATGGGTAGACCCGCA
GGCGCCCGCATAGAATGCAG
GTGCGACGGATGTGCGGGTA
CACCGGTAGGGGATCCGGGT
ATGCCTACCTCTAATACGTT
AACCCGCATCACGCATGGGT
TGAAGAGAATAGGAAAACGT
AAGGTGGTAACAAATACGTC
GGGCCGCTATGTGGGTGCCA
CAGGACGTGGTGCACCCGTA
CCCGGCCCTGCATGTGGATA
AAATGTAATGTGCGGGCCAG
CGGACATAGGGGCTGCGGGA
CCACCCCGCATACCCGTACG
TTCAAGGTACCCGCATCCTA
TGACACCGTCATTAATCCGG
CATCCCACCACAGACCCCCC
GATCCCACCTCGATACAACC
CTATACGGGCCATACGGGGA
TGCTGGTATATACGGGTAAA
TGCGGGTACTATACCCGCAC
CATACCCGTATCGACCTGCC
CGATATGATGGGACCTAGGG
CTGCGGGCTGCCCGTATAGG
ACCACTATCCACCCGCATGA
CCCCCCTATCCCCCTCCGCA
CGGCACCCGCAGTACCCGCA
CCCGGATTACCTCGATACAT
ACACTTGTGCATTATTATTA
CTGGAGTGCGGGCAAAACTT
ATCGTACGGGTATGCTGGCA
CACCCGAATGTGCCCGCATG
ACCCGCATCACCCGCATGGG
AGATGCTGGCAAGTGCGGGA
ATGCTTTAATTCTATATGGG
CCCCCTACCCGCATTTCCTA
TTATACAATGTGATGCAGGT
TGCGGGAACTTCAGGATGCG
AAAAATACCCGCATATGATG
GAATATCCACCCGCATTAAT
AACACTGCGGGCGTGCGGGT
GGGTACCCGTATAACCCATC
GCGCACAAACCCGTAAAGTA
CCACAGGTAAATACCCGCAC
GAGGAAACCCGCACCCTCAT
CGGGCAGTAGCCAGGTTGGT
AAATGGGGCAATGCGGGTAA
CATGCCACGTACTACCCGCA
CTGATCCCGTATCAATAGTT
ACGCCATTACTGCCCGCATG
GCATGCGGGTTACCCGTTCA
CCCAGCCATAGTGGTAGATA
CCAGCCGGGCGCCCACATCA
CAGGTGACTTCACCAGCATA
GGGTACCTGCCCCGTATTGC
CACCACCAACCACCAGCATA
GGGACGCGGGCTGTGGGGGA
ACAATCCCGAGTATATGAGA
TACCTGCATGCGGGCGCCAA
TGTGGGTACCCGCAGCCATC
ATGAGGGTATGAAACATATA
AATGTTACCCACACCAGCCA
GTGCTGGGCCATCCTGGGGT
GAAGCCCCCATGCACTCGAT
TAGGGGTACCTGTTCCACGC
CAGACCACGCGCGCAAGTAA
AGGTGCCCGTATCAGCTAAA
ACGAAAATACCCGCATCATA
CGGGATGCGGGTACATAAGT
TACACCCCCCCCGCCCCCAT
TGCGGGTTGATGCAGGCAGG
AGTAACTACATGGGGGCATT
TGTGGGTGATGCGGGTAGTG
TGGGTAGGGGTGGCACCAAA
GGGCGCCCGCATGCCTGCAC
AACCCACACGGTACCGGCAC
ACAGCATCATACGGGTGCCT
CAGTCACCTACCCGTACAGA
TACCCCCATACCCGCAGTAC
ATAAGGGCACCCTTATTGGT
GGATGCGGGTACTACGCCCC
ATATGCGGGTAGGATGGGGT
CTACCCGCATGACAACCACC
ACCCCATACCCGCACCAACG
TGACGGGCATGCGGGTCCAA
TACGGGATAGTGCGGGGGCG
TATCGCACCATAATACCCTA
TCGCCCACATCGGCCTGGTG
CCTGCCTCACCCGCATACAC
CACCACCCGCATCGCCCGCA
ACGCCCACCCACATCTACAA
AAACCAGCATAAATAGAATT
GCGCCATCTACCCGCACACC
ACCCCCTTACCCGCATACCA
GAAAAATAGTAAATGCGGGC
ATAGGGGTACCATGGTTACC
TGTTAGTAAACACCAGTAGC
CCAGAGTGCGGGTTACGTGA
CCCGCATGTGCGATACCGGA
GACCAGCATAGTACGGGCAA
CTCCTAGCAAACCCGCATCA
GCCCGCATAACCCGCACCCT
GGCATACGGGCCCTACTGCA
AGAACCCGCATGATACCCAT
GAGAATGAAATAGGGGGAGG
GGCGCAGGGCTACCCGTATG
TGCGGGTCAAACCAGGATGT
CCGGTATGCGGGTGCATATA
TTATGCAGGGCGTACGGGCT
GTGCCCGTAGTTCCCGAACC
GAATGTGCGCATGCGGGATG
TCCTGACCCGCACCGCCCGC
ACACTTAACCCGCATCCTAC
CTACAGGGAATGCGGGTTTT
GACCCGGCTCATGCGGGGCA
ATAAACTACCACCCGCATCC
ATACGCCCGCACCCCCACGT
CACAGTAATAGACCCGCATA
CTACCCGCATCACCCGCATA
TATGCAGTTACCCACACACA
TCCCGGCATGAGGGTACCAG
AGTCATGCGGGTACAAGTAG
ACGAGCCCGCATGAGATCCT
GTCACCCACTATACCCGCAT
AAAGATACCAGTCGCTCTAA
ATCCGATGCAGGATGGCGGG
TTTTACGAGGATTATGCGGG
ATGTGGGTAGCCCGTATCTT
AAAGGCTATGCGGGTCACAG
CGGTACCCGCATCACCCGCA
ATACGGGGCACCCTCATGTT
GTAACATGCGGGTGCAGTAG
GGGGGGTACCCGTATAGACC
TGAACATGCGGGTAATAAAC
GACGGAGCAGGATGGGACTA
AGGTACCGAATATGTGGGCA
GATGCGGGTAGTGATGGGTT
TACCCGCACCCCTATTGTGT
CCCGCAGCTGGTTACGTACA
GGGTATACCCGCATCTTATG
CCCTGATGACACCCGCATTA
CTGGATGCGGGTAGGCGGCT
CAAACCTAGGTAAATACCCA
TTAAGTGTACTACCAACAAA
TATTAGACATGCGGGTAGGA
CTATGCGGGTAGTCCGGGAT
CGATTGCCCGCATAACCCTG
ACCCACTATTGTGCGGGTAC
GGCCCGTATGTACACCCGCA
ACCCCCTCTTCCCCTATTAT
CTCCCGGATTCGCCCTAACC
ACAGCCCCTATGACCCGCAA
CCCCTATAATGCCAGCATGG
GGTAGCCCGCATCATACAAC
CATGCGGGTAGTATAAGAAG
TGCGGGTACCCGGATACACT
CCTGGACCCTGTACCCTCAT
GGCAGACAGGGTGCGGGGTA
CCGACCCGCATCCAATCCCC
CGATCTGGCAAACCCGCACT
GGGCCATGCCCGCATAGTAA
TCCCGGTAACAATTGCTGCT
GTCAACAGCTTTGTGGGGGT
CACTACGCACACACCAGCCA
CGATATTTACCCCCATATCT
AATCATACCCGCACGGACTT
ACAAAGGACTAAGGGGTAGC
CAAACACCCGTACTGCTCGT
CCCTCATGAGCCCGCACAGT
ACGGTGCAAGGGCAGTTAGG
ACCGGCACGGTGCGGGTAAT
AAACATACCCGCACCCCCAC
TCCTGGCCCGCATGCGGGAA
GATGCGGGGTGGTTGGGGGA
CCCACCCGCATGCCCGCTCT
TATGGGTGCTGGCCCGTATA
AGGGTCTACCCGCATATGCT
ACATGCGGGGTGCTCACGTT
GACACCCGCACGGCCAATCC
ACCCGCATGAGGCACCCCCA
GGGTTACCCGCACCGCCCCG
GATGTCCAGGGATGTCAGCA
CCCTGCCAATGCGCCCATCC
AGCCCACGGTATTAAATCCT
TACACCCCCCCGCATTATGA
CTTCAGGTGGGGGCACAGGC
TTTGCCATGAGGGTGTGGGG
GGAATACCCTCATGATGGCA
CCTGCAGAGGTGCGGGCCTT
CGGCGGGCCCGCATGATCAT
AGGAAGACGGGTAAATACGA
GACCCGTAATGCCCGCACGT
CTACCCGCATGCCATCACAG
TGCGGGTACCAGTATACCTC
TACGGGTATGCGGGCAACCT
AATACGAGTCTTGCAGGTAT
GTGTATTAGAATGTGCTGGA
AAGGGTTAGGGGTAAAATCA
AACCCGCATCGCCGGGTAGG
CCCCTTCCAATACCCGCATT
GACCCTCATGTACAACCCGG
CAAAAAAATACCCGCATACG
CCCACAGCACCCCTCCCCCA
ATACCCGGCCGCCAGCACAT
GTGCCCGCAAGACCGCCTAT
CGACTTTGCACGCAAGCAGA
GTAGGACCCGCATTTATAAC
ACGACGCGGGTTAATTTGGG
CCCGCATACATATATTGGCT
CATAATACCAGCACCGCCCA
CGGATGAACATACGGGCCCG
TATTGCGGGGTGCCTGTGGC
AGCCTGTATATCACCCGCAT
CGACCCGCATGCAAAGATAA
TTGCCCTGGCATGGGCTCAT
CACAAGCAACCAACCCGCAC
CCCCCATCACCCACTATGGA
TACACCCATATCCCTTAGAC
CCCCCATCCCCCTCTTGACT
ACACCTACCATTATCCCCTC
CTACGAGTGCCCGCACCATA
TTCGCTATGGTACCCATATA
ATGTGGGCCACCCGCACATA
GTATGCGGGTCAGCAATGCA
ACTGCCCGGGCCTACCCCTA
CCACATACGAAGATTTAATT
GCCCCTCCCCGCATTACTTT
ACGCCCCGTGGAAGCTTGAT
TGAGATCCCCTGTGCCCGCA
CCCACAGTATCCCCGCTCTC
CATGTGGGCGGTTATTGGTA
CTAGTACCCAAATCATTAAA
CGGGGGGACGGGATGAACCT
ATGGTGGTACCACTATTCGT
GACCCCGAGATACCAACATA
TACGGGAATGCGGGTGTAGG
TACCCCGCATGTCCACTACG
CAAACCCGCATGCGCCATCC
CCCGCATCTCCCAGCACACG
CCCGTACCCGCATAGACAGC
GGGCCCCTATATACCCTCAC
TAGGGGCAAATGGGGGTTGG
GGTTGAAATGCGGGTTTTAT
ACATAGGGGCTACCAGCATA
CTGTTACCCGTATGTATCGC
CAGCCAGGATCGATGCACTG
TGCCCCCAAATCCCGCAATT
TCCGGGTACCTATCCCCGTA
TAGCATACTGGTACCAGGAG
AACCCACTATGCCAGCAGAC
GGGACAAAGGGACTGTCCGG
AACTACCCGCATACCCATAC
CAATGATGCGGGTGATTCAG
TCCCATACCGTTAACTCTGA
TACGGGTGCGGGCATCCAAC
GGGCCCTGCAGCACCTGCAC
ATCGTACCAGCATGACCCTC
CCCGCAGATCCTGCATAGGG
AGTACCAGGGTTTTGCAGCC
TTGGGGGTAATTTGTGTGGA
GGTGCTGGTGGTGCCCGCAT
CCTTCATAACTACCCTCATC
TTGTAACTACGTACCCGCAT
GGGTGAGGGTACCCCCATAA
TGCGGGCTATGGTCTGGTAC
CGCAGACATCACCCGTATTG
TGCCTGCATCATGCGGGATA
CCGTACCCGCATGCCCCTAT
CCCGCATTTAGGTATCGCCA
AACCCGCATTGCCGCTCGGG
CCCGTATCCACCCGCACGAA
GGTGGTATGCGGGCATATGC
TACTGGACACAGGGGGCCAC
AGGCTATTGTGGGGCGCATG
GGGCGGTACCCGCATCAGTT
CGATACGGGCCCCCCATGTA
CTAGACCCGCATCCCCTTCC
GGGGGCCAACGGATACTACA
ACTCGAACCCGCAGCGCGTT
GCGTAGAGGCATGCGGGCAC
AACTACCCCTATTACACTGT
GATAACCCGCATGTACTAAG
GTACCCGTATTAAACCGTAA
TACGGGCAGCTCCCCCATCC
CGGAATCCCGCATCACCCCG
TCAATACCCGCATGTCCATT
CACCCGCATAGCCCCCTTAC
TAACCTCCCGCACGCCCCCA
TCCACCAATACCCACATGAC
TACGGGGGCGCCACTAATGA
CCCGCATACAGGGGCTGCCA
AGGTATAGGGGCAGGGGTAG
CAACCCCCATCATTGCAGCT
CCCTCAGGAGTATGCGGTTA
ATGATGCGGGTATGCCTGTA
GGAGTCTGCCCGCATCTGTT
TTATGTGGGTGCTATAAGCT
CCCGTACCTGCACCAGTATA
GGTGGATTGGGGTATGCGGG
GAACGGACATTGCCCGTATG
GGCCCGCATACCAGCCTCCA
TCACCCGCATACTAACTACA
TACGGGTATTGCAGGTATTA
GGTACTAAGGGTACAAGGGG
ATGCCCGCATCACCCCCACG
CGTAGTAATATACGGGTAGT
AAATATCGGTGATGCAGGTA
TTAGTGTACGGGTGTGGCAA
ATACCAGGATGACACCCTTA
ACCCTCATGTTCACCCGCAT
TATGCGGGCAAAGTGCGAGT
GCGCAGTTGACCCGCATCTG
TTGAGAGAGGGGTACCCGCA
CCATGGGGGGGGGACGGGTG
TCAGGTGCAATTGGGGTACC
CTACCACCACCTACTGACAT
CCCCCCCGTACCACCACCGA
AATACCCGTACCACCTACAC
GTAACCCCCCTCCCCTACCC
ATGCGGGTAGAAGGGTAACC
AATGACCCGCACCCTGATAT
TACGGGCCTTAATGCGTGCG
TACGGGTGATGGGGGTTCAG
TTGTTACGTGACATGATAGG
CAAATGGAGATGACGGGACT
TAACGGGTACCAGTATATAC
CCATAGCCCGCACCATGTAC
GCACATACGGGTAATACCTT
GGTATATGGGGCTAAAGTAG
GGCACTAGTAGCTGCGCTAT
GGGCGTGTACTGCATGTTGA
ACCAGCTGCCCATATTAAAT
GAAATTTGGTGCAGCTGGAA
TCCGGGCCCACACTAAGATA
CCCGCAGTACATGCAGGCCC
GGACCCGCACGCCCACACCC
GCGGACCCATATCACCCACA
GATACGGGTTGCTGTGCGGC
CACACCACCTAGCCCGCCCA
GCGGCATAAGGGCACACAAG
GGGGAATATGGGAATGGAAC
TCATACCCCTAGCCACTTCC
TGGCTCTACCGGTACCCGTA
ACGATCATCACTTCCCGCAC
AATACCACCACGCCCGTATA
GGTGGATACGGGCGGACCTA
ATACGGCATAAGGGCATTGA
TAACACCTGGTACCCGCATA
CCCCGCATGCGGGTATAAAT
TGCGGGTAGCATGCACAGGG
TGATGCGGGCAATGCGGGTA
GGACCCGCATAGGTATTATA
CTTAGCTTGTGGACACACGC
GATACGGGTAGGGAATGATG
GGCCTACGGGCAGCACCACG
CCCGCACCATCACCCGCATT
CCAACCCGCATGTCAAGTAA
CTTATAACGGGAGATCTGGG
TAACCATGTATACACGAGGC
CATAGGGGCGATTTGGGTGC
TAGGTACTGATACGGGTAGT
TACGGGCCATGGCGGGTGGA
CCCCCCGAGACCCGCATTGC
AATAAGGGCATGCGGGTACC
GCGGTACGCCCCCATCAAGA
CCCGCATGCCAGCATCATAG
TGCGGGCCCGCGACCCGCAT
CACCACACACCTCCACCCTT
GGCCAACACCCGTATTTGCC
TGCGGGTTAAAGGGGCACTA
ATTAGTGCGGGTATCATGGT
AGTAGCGGTAGGCGGGCAAC
GAAAACCCGGACAAACCTGA
AGGTGAGTATCCTTGCAGTA
GATGTACCTGCATATAAAAA
TACTGCCATCAACAGGTAAT
ATGCGGGTTGCTTTCGTCTA
GAGGAATACGGGCACCAATG
CGCCCCTACTGCCCGCATCT
ATGCAGGTACCACTAGCGGT
TGACTGCCCGCATGCCATCT
GGGTACCAGTACCCAGATCC
CCCGCACCTGCCCACAATCA
AGATCATTTCGCTATACGGG
TACCGGCATAACCGCCATCA
GCCCCTATGCGGGTACCAGA
AACAATGCAAGGTGCAGGTA
CAGTACCCGCATCACACAAA
AGCTGGTTCTTATGAGGGTA
AAAGGCGGTGCGGGTGCTTG
CCCGCATCAACCCACAACAA
TGGCAACCAGCAGTGGCCCA
CCCCTGTCGCCAGTAGTATC
GTGACGCAACCCACATGTTG
ATGCCAGCATTAGGGTAGGG
ATGGCAGATCCTCCCTGTGC
AACCGCTACACCGGTAGCTG
TAGCCCGCATTAGTTCAGCT
GGCCCGCAAGGCCCACTTTA
GTTACGCCCTTATACACCCA
CCCGCACACCCACATGTCTG
AATACGCGGGCCAGAAGGCG
AAAACACGACATACCCGTAA
TGCGGGCACATGCGGGTATT
TACACCCGCTATGTAGGGCT
TGCCCGCATGCAGGGAGGCA
ACCGTACATGCTGGTACCGT
CGCCATGGCACCCGCATTCA
CGGCACCCGCATCACCCGTC
AAAAACTACCCGCATCCCCT
TACACCCCCCGCCCCCCTGG
ATCCGACATTGGGGTGCCTG
AGGGATAGGGGTACGTGGAC
CCCGCATGCCTGTATACACC
CCTATCTTATGCGGGTAGAA
GGAAGACTATTGCGGGCAAA
CGCAACCGCTATATTATGTT
GGTAGATCACGGATCTGTTT
AGGTAACATGAAACCCGCAT
ACGGGCATAGAGGGTAATGG
CCCGCATGCACCCTATAGTC
ACTACTAGTGCGGGTATGCG
GATGCGGGTAGATGGGGATA
GCCCACATGATCCGGGCCCC
TACACACTACACCCGCATGC
CCCGCATGGCCACCCCTATT
CACGCCCCTATAATGTGCCA
ATGACATGCGGGTACTATTG
CGTACCCGCATACCCTCATT
TGTCATGCGGGTCCCTAAAA
GGGCACCCGCACGGCTAGGC
TGCGGGGCTTACCCGCACCA
AATGCCATGATACCGCGTTT
CGACATGTTGCGGGTACGGG
CATACTGGTACGCGGGTAAT
TGCGGGTAATAGGGTGCATG
GGTCCTAGCGTTTTTGGCTA
TACCAACACGCTAAAACTAC
TATATCATGACCCTGAGGTA
CTCCCGGTACATACCCGTAT
CCCAGAATTATGCACCAGGT
TCAAAATTATACCCGCATAG
TGCGGGTATATGGGTGGACG
AAATGGTATGCGGGTGCATG
ACTGCGAACCCGCATCTACA
TGGTGCAGGTATGCGGGTAT
CAAACCATGCGGGTAGCGGG
CTATTCGGTAACATGTACAA
TGTGGCCCGCATGTCCAAAG
TGCGGGTCAAACTGGGTGTA
CATGTGAGTATGCGGGCGTT
GAAAACGGGTATGATGTTTT
ACCCCCACTGTGATCCACAC
CCTTGCGGTTGAAGGGCTCA
GGGCTTTTACCACCATCGGC
CCAACCAGCACCTACCCCCT
CAGGTCCCTCATACCTCCAT
TACAATTCCCGCATGATGCG
GCCTACCCGCATGCCCCCAT
ATACAGTGCTACCCGTACAA
TGCCCCCCTACCACCACTAT
TCACACTAGGGGGCCCACAT
ACACCCGCATACCCCTATGC
CCCGTTCAAGGTAACCCGCA
TTCTGCTATGGGGGTACGAG
CAAGGGTAATGTTGGGAATG
TGCGGGCGAAACCCGCATAA
GAAACCCTGTTCACCAGTAT
GGGCATCCGGGTGCCAACAG
TACCCGCATGCCCCGCCTAA
GACGCATGGTGGTGGTTGAA
TGCGGGTATACTGGTATATT
CCACACCAGCATGCCCCTCT
GCCCTCCACAAACCCACATG
CAGGATACCCGCATGGGCCC
ATACGGGTGAATGAGGGTTG
CCCCGCAACGACACTACCCG
ATGGAACGCTGGGTATTTCC
CGCAAACTGCCCGCACGGTA
AAGCCCCGCTACCCACATAT
TGCGGCCCCACCCGCACTGA
AAATCGTGATTTGGGGTGTG
GAGTACATCCGAGCCTCATA
GGACGAGGGTCTGCTGGCCT
GTGCAGGTACAATATGACTA
GTCCAATGGTAGCGGGGCAT
GGGGAGTACTGGTAACATAT
CGTAGCGATCACCTAGCCCC
CCCTCAGCATTTTTGCATAC
GCGTACCCGCATCCCCCCCC
TGAGGGCTACACCAGCATTT
GGCTACCGGCACGATTGTAA
CCCCCACCACTACCCGCATA
TGGGTACCCGCACCAACAAA
GATCACCATACAGGACAAGG
TGCGGGTACCCGCATTTGGA
TACAGGTACCCGCACCCAAG
ACCCGCATCAGTACCCGTAT
ATTCCGGCATACCCTTATGA
CGCGGGCAATTGAAAACATC
GATGCCCGCATAACCTACAA
CCCGCATCCCAACCCGCATT
TGAACACCCGCATTACCAGC
CCCCCATACCTGCACCCGCA
TTGCTGGTAACCATGCGGGT
TGCGGGTACCCCTGTGGTAA
CCCGCAGCGCGCCCGCATCC
GATCTCACCCGCATGGCAAA
ACCACCCGTACCCATATGCA
CCCACCCGCAGATTGAGGCG
TACCCGCATAGATAGAGGAC
TATACCCGCCTGCCGACCAA
GCTATAGGGGTTGATGCGGG
TAAGGGGGTACCAGCCTTCA
ACTGCTAGGGGCACCCGCAT
CAGTACGGGATGCTGGGGAC
AGAACCACCCGCCTAACAAT
TATGGGTGCATACGGGTGCT
TCCGCTGGACATGCCCGGAT
GGTACCCGCATAACGTCACC
GTGAGGTAGATGCGGGTATA
AGGTCGTGCGGGCTACCGCC
CACCCGCGTTAGTGCGGGTT
TGATACGGGTTGGTAATAGC
CGCTCATGCCCGCACCCAAC
GACATGATTCACTTTCCGCA
GGTACTACTGTGATGTCCCA
CACACGATAGCCCACATGTA
CAGCATCCACCCACCATGCA
CTGCCCTGAGACTCCCATCA
ACACCCGGATCCACCACCCA
GTCAGCCCGCACCTACCCCC
GGTGGCCCGCAACAGCCCCT
AATGCGGGCTTCCCGAACAT
GAATGCGGGTATTGTGGGTA
AACGCTTGCCATTAGCTCGT
ATTGCTACCCGCATAACCCA
TCACCCGTATGTTTGAGGGA
GGTGCCCACATACTTTGCAA
CCAGTAGCGCTGGTAGAAAG
GGGTATGGGGGTACGTTTAC
AGACAGTATAGATACTGGTC
TGGTTGTACGGGCACCCGCA
TGCGGGTGCGAAATGCAGGG
TCCCCGCATATGAGGGCATA
TTCCGGTCCAGATGCCCTCA
GTGCGGGCATGATGGGTGCC
AGTAAAGGGCTACTGGTACA
CAAAAGCTAATACAGCGCGA
TGCGGGCGAGGGCATCCTCT
CCAGCGTACCCATATGCCCT
ATAGCGGGTAGATGCTGGTA
TACCCACATATCAACCCGGA
CCCGCATCTCTTTTATACCA
TGACACCCGCCTCACCCCTC
CGCGGTATGAACCGGTTGTA
CGGGTACCAGTATGCGGGTC
GGTAGCAGGTAGGGGTAGTG
CCCGTATCTCCTATGTGCCA
ATGAGGGCCCACCCGCATGC
AGTGCCCGTAACGGTACCAT
GGTTCGGCGGGCAAAAAACG
GGGGGTACGGGTAGTAACGG
AAAGAGAGAACCCGTACTGA
TACTAACCCGTATTCTATGC
CACCGTGACCCACATATCCA
TGACCCGCGTGGCGCCCCTA
GGGCTACCAGCATCCCGCAT
CACCCGCAGCATGCACGTTA
AAGCTGCTATATGGGGGCTA
TGCAGGGTATTAGTGGGCGG
TGTAATGTGAAAACTGGTTT
CCCCACACTGACAACATGAG
GCCCCCGCAAGATCCGGCAA
TAACAGAGGTGGGGCCGCCC
TACGGGTACCTTGTCAACCT
TGCACCCTCATGCAATGCAA
GGGTGGCCAGCATGCAGGCC
ACATCGCCACTATGCGGGTA
GGTACCCGCATTATGCAATA
TACACCCGTATGAACCCATG
CACGTGTGGTACTGCTGGTA
AACCAGACCTGCTTCATAGC
GAGAGGGTTGCCCGCACGAA
CCTACCGGCATGAACCACAG
CGATGATGCGGGCAAATCGA
TATTATACGGGTGCCCTCAT
TAGGGGACTAGGGGTGAACG
TTAACATGATCATCTCCACA
GTGCCCGCATAACCTTTACC
GATATGGGGGTAATGGTCTA
GTACGGGCGGTGCGGGTATA
AAGGTGATGCGGGTTGTGTG
GGGGGCTGGTATGATAGAAC
TACTGGTATAGGGGTAGTTA
AGGGCCCACGCACCAGTGGG
ATAAACCCTTATCCCGCATA
GCCCGCATACATACCAGTAT
CCCTTATCGACTACCCGAGC
CCAAAACGTGGTGCGGGTGG
GCCCCCTCGTCTCTCCCTTA
GGGTACCCTCATGGCACCCA
ACGACCCGTATCTACTATGA
ACAATAACCCGCATACCCGC
TTAAACCCGAACGGTACCTG
CGCGCCCTCTTCACCATTAC
CCGCGACCAACCCGGATGGT
TGCGGGCGGGACATACGGGT
GTACCGTGTAGCATATGGGT
ATGGTGCGGGTCACTGAGGG
TGGAGGCACTACGGGTCTCC
CCCTGCCCTCTCAAGCGTAT
GATGGCATAAGCGGGCGCAC
CTGGAATGAGGGCCATTGGG
GGGTACCCGCATACCTTCTT
ACAGGGATGGATAGCCGCCC
ACAGGTTATACGGGTCACCG
GAAGTGATAATACTGGTAAC
GGCTCACCCTGATACAGGAA
ATTTATATTTCAGTGCAGGT
TCTTGCCCGGATGCTGGTGA
CCGCGAGCAACAACTAAAGA
CCCGGCTGATACCCGCATAG
CCCGCCCGCATACGGCTCGA
GCCACATAATCTGCTACCCG
GGCCCTTAACTGCATAGTGG
CCCACATCAGGGTACCCGCA
CATAAGGGTATGGTGGTAAC
GGGGCCCACAGACAGTACGA
ACGTACGGGTCGGTACCACT
GTCTAACCCGCATTACCCAC
TGGTGCAGGTGGATATCCAC
AATGCGGGTGCCCGCATGTA
ACTCGTACGGGTACGTGGTA
AACCGCCAATATGCGGGCAA
AAAGTAGGGTAACGTGCACT
TACACTACCCGCATTTTCTC
GATGGTCCGGGCATGCGGGA
TACACCCGTATCCCTGTCAC
GAACCGGCTATGTGCGCTTC
GGGGACGAACCCGTATCGAA
CCCTGGTAGCATACGGGTAA
CGACAAATGGAAAATGCTGG
ACGAACACGCAGGAGTCGTA
TTAGGGGAGGTGGCGGCACA
CGCCCATCGCTGGCCCTTAG
AGCACGGGGACCCGTACCCA
AGCATGGCGGTATGGGAGCA
AGCTTCCCGTATCACTATGG
CCCACTACCCACCCGTATGA
CCAGCATATGGACGGCCAAG
GGCGCCCGTGCAATACGGCA
CCCTCATATGCGGGTAGTAA
TACTGATGCGGGTGCCATCT
ACGTACCCGCATGACCCCCT
ATACCCGCATGCTGCCCAAA
TGATACCAGCATATCCTAAC
TAGGTGCCCGCATAGGAAAA
TTGAGGACCAATACGGGCTG
ACATTACTCTATACGGGTAC
GAACCCGCATGCCATATGCC
GGGATCCGGGTACTTAATAT
TGGTGACGGGAGTACGGGCT
GATAGGGGTACCGGACATGA
TGAACGCATATCCGCATTAT
CCCAGCAACGAATACCCGCA
GCTGTAAGGGTTTTGATGTC
AGCCCGCATACCCCCATTTC
CAAGTACGGGTACCGCTTCA
GAAGTGATGCCCCCCCATCA
TGCGGGTAGATGAACGGGTG
TAGAAACCAATGTGTGCGGT
TATGCGGGCGGTAGCATTAA
CACATGCGGGTAATAACCTG
CCAACATGCCCGCATGACGG
ACCAGCATGGAGGCCCGCAC
GATACCCCCATGACCTATCA
CACCCGCCGCATCCTATTAG
TACCCCTATGCACCCGCATG
CATATCTGGGACCCGCATGA
AACACCTAGAGCATGATCAA
AACCAGGTGCGGGTCCCCAA
ATGGTACCCGCATACAACGA
CCGGGCGAACCACTATGGGC
TGCGGGTTTACCACCCCTAA
ACCGGCCTCACCCGCACACG
CATAAAAGTACCCGCATAGG
TTGATACCGGTACGATTCTT
TGCGGGTGCTGGCCCGCATC
CCCACCCGCATGCCCGTACT
CTAGGGCACAAGGTGAATTC
ATGGCACCCGCATACCCTCA
AGCATGATTATGAGGGTGGC
TGTGGGGGTACAAGGGTAGT
TGGTAGAAGTTACCCGCATT
CAAAACCCGCATTGCCCATA
CCGCCCGTACGATACCCGCA
CTTACCCCCATATCCCCACC
CCCGCATAACCCGTATCGCA
ACGCACCCACCACCCGCATG
CCACCAGCCCATACCACCAA
ACGAACTACACCAGTAGCCC
CACCTGCTGGTACATGAGGG
CTCCCGCCTTTTCCCTGAAC
GGGTACCCGCATCCCTTCTA
TACTATAAATCATACGGGAC
TGCCCGCATAGCTACCCCAC
GGATCCACTGTAACCCGTTT
ACTATATTGGCAAATGCGGG
CATGCAGGCAACCGGTATAG
CTATGCGGTAGTATAGGTTA
TCATGATGCAGGTGCCCCCA
CGGGCTATCCGGGTCCTTAT
AGGTATGCGGGTACTAACGG
CAATGACAGGCACCACGCCT
TGCGCATACTGGTAGATTAG
GAGCTTCTGGAACCCGTATA
GGGGCGCTAGACCCACACAA
TGCGGGTATTTGACAGATTA
GACACCTGCAGACCCACACG
TACGGGTCGAAGGGGGGGAA
CTATAGCACAACCCGCATAA
AATGTCCGCACCCCCATCAT
ACTTCCGGGCGACCCGCATA
ATGCGGGCTACTATCAAGTA
ACACAGGGTTGTATGGTCAA
TGAAGTGGGCATGTGGGGAA
CCCACATACAATCCGCACGG
TGACCCCCATACCCACGTCA
GGGGGCAGAATGCGGGTAGG
TGATACCCGCATGGAGAAAT
CCATGCGGGTACCACCATGA
ACACGATACGGGTACCCAGA
CATACCCTTATATACCTGTA
CGTGCAGCAGGACGAAAGGA
TAGGGGCACCTCTTGCCGGG
CCTGGTACGTCCCTGTACTA
CGATTGATAATGCAGGTAGG
GGCATGAAACAGAGGGGAGA
AACATATACGGGTATTTAAA
GATAGTATACCTGCATGCTG
GCCCAGATCCCCCATACCCA
GAATGTGGTACCATTCGCAT
CCCTCATACCTGGATAGCAG
AAACCCTGCCGGTACCACCA
AGGATCCCGGCATGAACAAT
CCCTCATGGACCCGCACTTT
AAACCCGCACGACCCCTATA
TGTACCCGCATACCCACATG
GCCACCCCCCCCTTCGCCCC
AATACTGATGCTGGTATCAA
AAGAACATGTAACCCGCATC
TAGGGGTAGCCCGGACCTGT
ATACACCCACTGTCGCTACT
GGGATGAGGGTACCGGTAGC
TACGGGTATCTAGGATACGC
GCCAGCAACACCCTGTACAA
GTAACCCGTATCACGTTAAA
TGAACATACGGGCCCGCATC
TACGGGTGATCCCGCCAGCA
CCCTGGTGCTGGCAGCATTC
AAATAATCGCTACCCGCATC
GCCCACCCGCATACCCACAG
AACAACATATGGGTATGTCA
GATGCGTATACGGGACTGTA
TTAACTGGTGGGGAAGGGTA
GCATACTGGCGATACCCCTA
ACCGCCCGCATAATATGACA
GAGTCATACGGGTACCCTAA
GGGTACCCCCATACCCTCAC
TGATACCCGTATTTAGTGGC
TGCGGGTGATGTGGGGGCTA
TCCGCCGTCACCCCCTCATT
ACCGCCCGGCCACTTCCGGG
CCCATAGACCCATGCGGGTA
AGGGGATGCGGGGAGCACAC
TACCACCACAAACGAGTTTA
GAGACGAGGGAGGGGTAGCA
CCGCTACGGGCACCATGACT
CTAGGGGCACGTAAGGGTTC
GCAAACCAGGGTGAAAAAGG
AAGGGTATGGTGGGAGAACA
CCAGCGATGGGGGTGGATAT
CACCAACATGTGTAGGGGTT
CCGTATGGGGGGACTAACCA
AATAAAGATAGGGGTAAATA
AAACCCGCATACACCATTAA
TAAAACCCTGACCCTGGATA
ATAACCCGATACCGCACGTC
CCAGTAGACCCGCAGCCACC
TACGCCCACAGTATAGATAA
TGGGGGTACAAAACCCTCAT
ACCCGCCGACATCACATATC
AATGGTGATCGCGTATAGCC
AGACACATATCCGCCCTGCA
CTAATGCGGGCACTATGCCC
TGTGCCCGCATTAGCGTGTG
TGAGGGTGGGGGGGCGTACA
ATACGGGTACCGGCACCCAT
ACGATGATGGATACCCGCAT
CATACCCGTATCATGAGTCC
ACACCCGCATGCACTAAGAC
CAAACATGATACCGTGCGCT
GAAGGTATACCCGCATCTTC
GCCCGCATACCCCTCCATCC
GGTATGCGGGCTGTCATACA
ATTTACCCGGGTCTACAGAA
CCCGGATACGGCTATGCGTG
TGATATGGACGATGTGGGTG
TTATGCTGGTGAACCCTGGA
GGTAAGGGAGGATATGCGGG
AACCATGGCATACCCGCATC
CGACCACCTTCATATGCGGG
ACATACCCGCATGCCATAAG
GTGCGAGGCCAGTTATCATT
TACGGGCTAGTATGGTACAC
GAGGTTTGGTGATGGAGGCA
CAAATTGGGTGCGGGTTATT
AGACATACCAGCATACATGC
CTCATGTGCTACCGGCATCA
TCCACCTATTGCCCGTGTGC
TACTCACTTTAGTACCCGTA
AAATGCGGGTATTTGTTTAT
AAACCCGGGGACCCGCCTCT
TGCCTACCCGCATGCCAACA
GACCATCACCACCCGCCCTA
GGATACCCCCATAACTCCGC
CACCCGCACATACCTCTATA
TGAAGGTATCCCGTACTGGA
ATCACAAATGCGGGTATTTA
CTTGCATGCCGTTAACTAGC
CCCGCATCCCGGACCCGCAT
AATGCAGGTCCCACAATTCG
TGCGGGTGCCCGTATCTTCC
TGAGGGCAAGCGATTGTATG
GGGTGTGGCCCATGCGGGCC
TACGGGTATATGGTTGATGT
GGAGAACCACGCGCCCTGGC
TACCACGCTACCCGCATATG
GATCCCATACGGGTTCTATA
ATATACGGGTAGTGCGGGTG
AGGTACCACATACCCCGCAT
AAAGGGAAGCGGGGGGGACA
CCCGTACCACCACCAGTATG
TACAGGATGCTGGCCAACGT
TGTGAGTTTGTGTGCGGTCT
AAGTAAACCCCCACTTCAGT
GGATTGCGGGAACATGAGGG
GCATACGGGCAACCCGTATA
GATGCCCCTATTCCCCGTAT
AAGTTAGTATATTGCCACTA
GGTAACGATGCGGGTTATGC
AACTGCGCGGCTGAAATGCG
AGGGTGCTGGTTACCTGCAT
GATAGGGGTGATACGGGTAC
ATATAAAACTAATACGGGTC
TACCCTCATGCCCATATGGC
CCACCTGCCGCCACCGCCAC
TGCGGGTACGTGGGGGTTAT
TGGACCCGCGTAACTGCTTT
TACCCGTACGGGCACCCGTA
ACGACTACCCGCATCATGCC
CTAACCCGCATCTAACCCTC
CGATACCCACGTACCAGTTC
ACATCCCGCAGCACCAGTAT
GACCGACCCGTATCTACTAG
CAAACCCCTATCAACACATG
AAGGCGGTACCACCCATATT
GCCCGCAGACCACCCGTAAA
TTGTCTTCTCGTAACACTAA
GAGCCCGCATGACAGCCCTC
TAAAGGCCCTGTAGTAATAC
CGTTACGCGGGTACGGTAGC
GTACCCTCTAGTACCCGGTC
TACCTGGGTAACCCGCACGT
AAATCTATGTGGGTACCGGC
TATACAGTAATAATCTTAGA
CGGATTACCCGCATTACAGT
CTTCACTCGCCCTTATCCAC
AAAAGCCCGTAGTTCATTGG
AGCCGTATGCCCTTATTCTA
CTCCCTGTACCAAACCCCCA
CACGCGATGATATGTGGGCA
GCCCCGACTCCGCCACTAAC
GGTAGAATGATGCGGGCGCA
CCAAGACATGCGGGTGCTTG
AACCCGTAGATGCCTTCATG
ATAGGGGTCCCACCCGCACC
GGATACCCCTACACCCCCGT
AGAACCAGCTCATACCATTC
TATGCGGGCTACCCGCATAG
GCGTAGGGGTATGCGGGTAA
TACCCGTATCGTACCCGCAC
CATTACCCGCACTTAGCGGG
TGCGGGGTTTACCCGCATCT
CCTGGCGTGCAGGCCCGCAT
AGTGGTGCGGGTATGAGTCT
TGACCAGCAATGTCACCAAC
CCTCCACCCGCATCTCCCTG
CAGTACCCGTATGCAAAATA
GGCCATACGGGTAGTGCGGG
AGGTGTGCAGGTTATAAGGG
TGCGGGCGTACTGGTACCCA
TGACCAATACCCACATCCTT
CCGCATTATAGCCAGTATAA
ATGTAGGGGAACCGTGAATA
TATAACCCGCATTGTAAGAG
GCGATGCTGGTAGCCCCAAC
AAAATACTGTCCCGGATCTC
AATATCCGCCCGCATTTATC
TTACTTACCCGCACATCCCC
CCCCGCACCCCCTACCTCAC
TGCGGGCACTGGTAGTGGCA
TGAATAATCCGTGCGGGTAG
AACACCATGTGATCGTAATG
CAGGGCACCCGCATTACATA
CCCCCAGCATTAAGCTAGCG
CACCCGCAACACCCGTACCC
CCCCACATCAGTGCGGGTAT
AGGCAACCCGCAAACCTTCT
CCCGTATGTGGGCGCCAGTA
ACCGCATTCCACCCACCTAA
TGCCCGCATACCCGTACGAA
AATGGCGGGCATACGGGTTA
GTACCCGCATCCCGCATACG
TTCCGGTACCTTTATCTTAT
AGAAAAGATAGGGGCCATGA
ACCCTGTACCCGCATCTTCC
TAAGGGGTACCCACATAATT
TCAATGCGGTAAAATGCGGG
CGGTCCTGTCACACTGGATA
AAGGTAGTTGTACAACTGAA
TGATTCGAAGATGTAGGGGT
GCACGCCCCCGATGCTGGTG
CAAGTACCCTGACCCGCATG
GGATACCCGGATATATCCCT
CTGCCAGTAACCCCCTATCT
GTGGTACCAGTACGGGCAGC
TGCGGGTAAGTAGCCCTCAA
ACCACCCTTACCAACCCGCA
ACAAGGGGGCTGAGGGCACT
TGCAATGCGGGCGGTAGTAG
CCATCATGATGCTGGTATTA
TAACGGGATACGTGCCAGCA
ACACGGGTAAGCATACGGGT
TACCCGCAACGGCACCACCA
AGGTAAAGCTGGCTCGCGGG
CTCAATATAATACGGGTTCT
TACGGGAGGCCCCTATCTGA
CGGGTACCATCACGCGTGCA
CGCCCGCAGCGCCCCTCTCA
AGTTGTCCGTAGTGATGGTA
TGCGATACACAAAAGGCTAT
AACTAATGCGGGTTAAAGCA
TGCGGGCACCTCCTGCATAC
GATGCGGGCGCCTGCATGGG
TAGGACGGGAGAAATACAAC
ACTTGCGGGTGCGCGCACTT
GATGGTAGTAACATAGATGC
TGCCTGCCCGCATCACCCCT
GACTACCCGCACCAGGCCGT
CACACCCGCATCACCACTGT
AAGAATGCGGGTAAATATGG
ATATAGGGGGACCCGCATCT
GATAAAGGGTCAATCGGTAC
TCCCGCGATGTTTAATACCA
AAGAACGCTACGACCCGCAA
ATACACCCTCATGATACGGG
CCCCGCATGCCCCCACGTTT
ACAATGTGGGCAGCCCGCAT
CCCATGGGGGTATTGGGGTT
GATGCTGGTATGACCCATAT
CCCGTAGTATACGGGTACTG
CACAGGGGCCCGCAATTTTG
CATAGCAGGGTTACCCGCAT
CGCCAGCATGCCCGCATCCT
GGGCACCTACTGGTAGGGGT
TGCCCGCATATATTGTGTCC
CTAACACCCGCACCATAGTA
TCCCACCACAATGCCAGTAT
GCACCCTCATCGCCCGCATG
CCCACCCGCAGCATCTGAAG
GTCCAGGAAATACCCTGATA
CTGTACCCGCACAGGATTAC
TAACCCGCGTTGCCGCTCAC
GTACCCCCCACCACCCCCAC
GCCCTGAGCAACATAGGGGT
TATGCACAATATAAATATGT
CGGGTAATATGGATGCGGGT
CCTTCATACCCGCATCATTG
CCGCGTGCGGGCCACGCGGG
CGCGCATGCGGGTCCGGGCC
ACCACCCTGATCCCTCACTC
TGCCCCTATGCTACCAGCAT
TCCCTCATCCCACGATATGC
GTAGGTCCCCGCATGCGGGC
CCAATCGCTTTAAGTAAGGG
ACAACCCGCACGCACAATGA
AACACGCTCGATGCGGGTAC
CGGTAACACTTCCAGCCTCT
GTGACCGCATGATGATGTTA
AGTACCCTATCTACCCCCAT
TACCCGCATGATGCCCGCAT
TGACATGGGGGCCCCGTATC
AGGCGCCACCCCTATTCGCC
GATCACCGGGTACCCGTATG
CCCCTATACCCCTATTAACA
TGCGGGTGCCAGCATGGGGG
AGATATAAACTGCATGCGGG
CTACCCACATATCAGCTTCA
GGGTGACCCGCATATGTCGA
CATGGAGGCAATGTGGGATC
CTAATTGCTTGATCCGCATT
CCATGCGCGCATATATACTG
CGCACACCCTATATACTGCC
AAATGCGGGTACCATATAAG
ACCAGGCCACTACACGCATA
ACGTGGTACTACCCGCACGC
GCGATCAAGATGCGGGTAGA
TGCGGGCATGAAGGGGGTGG
GCCGCTGTAAGCCCCCATGA
CATTGTGTACGGGCTGCACG
TACGCTACAGGACCCGCATC
ATACCCGTAGCAATGGCCCG
ACACTGGCTGGGCGGGCGGA
TACAACAGGTCGCGACGCAG
CAGGGTTCAGCCGTCTGATG
TGGCGAGAATATACGGGTAG
TGGAAATAACCTGTAATACA
ATACCACCCGTGTGGTGTAC
TGACCCCGCATGCGTACCAA
AGCCCGCATCACGAGGATAA
GTAACTGGTGATGCCCGCAT
TATACGGGTACTACGGGGCG
CCAACCCGGCTGCTACGCAC
TCTACCAGCATCCATCACTC
AAACCCGTATGTCACCAACT
GCCCACTATACCCACCCACT
CCCGTATCCACGGTTTTATC
TGCCCGTATCCCTGAAAGGT
ACGGCCCGCATCTACGCTAA
TGGGGGACACCAGTAAATTG
CAAGAACCCATTAATGCCGG
CGCCACCGTAGCCGCCCCCA
GGGTAGTTGATGCGGGCTCA
GGTGCCCGTATACAAGTCGC
CCACACAACCAGCACACTTA
CGGAACCCGCGTTGTTGCGT
CCCCCACGCCCGTAGGACCC
ATACCACGCGGTACCCACAC
GTTTCATACGGGTGGCCAAA
AGCCACGAGCACCCCTTATG
TACAACACCCCTATCCCACA
CGCACGGCCCCTATCACAGG
TGCGGGCAACTAGGCGTAAC
GGGGGTACACCGGGACATAG
ACAGGGTAGGACATGGGCTC
GACACCCGTATAACCCTCCC
GCACCTATTATGCAGGCAAA
GGAAATAGGGGTAGGTAGGG
GCGCAGGTAACTCCCCTATC
AACAGATGCCCGCATCATGT
CACGTTACACCGGCATTACA
TGACCGGGTATAAGGGTAGT
GTAGGGGTATTACCCGCATC
CAACCACCCGCATCCCCCAC
ATTAAAACCCGCATGCTCTA
TCTACCCCTACTTCCCCTTC
CCTCCACCACATGTGCCCTT
TTACTGGTGCTATGTGGGTA
AGTGGCACCAGTACCCGCAT
ACTGCCCGTACATTTAAGGG
AATAATTCGGGTAATGGGGG
GTACCGGTACAGCGAATGTC
CAAAAAGGGGGTGCAGGGAA
AACAACCCGCACCACCGTGC
TAGTATTGGGGGGTCGTTGC
CGGCTGGATGTGGGTAGTAA
GGGTCATGTGGGTAGACTAA
CAACACCCCCTGTACCCGCA
CGCAACACTACCACTAGATA
TTTGCCATGTGCCCTGTGAT
AGAGACATGCGGGGAGGCCA
TAGCAGGCAGTAGTAGTGCG
GGGTACCGGCACCGCCCTTA
AAGGAAGTGGGACCCACACG
CCCCCCACGTCGCACACATG
GCGCCCGCATGCATTCTTAG
AGGAACCCGCATACATGAAT
TACGGGTACCAATTTATGAC
GACACCTCATTAACAAATCA
TTAACCACCCTAGACCCCCA
GGCGGTTACCCGCATACCTT
TACGGGCATGGAGGGTGGCA
ACACCCGCATGTACCTACAG
AAGGATATCTTGGCCCGCAT
CACTAGGATGGTGGCCAGCC
GGATGCGGGTGCCAGGGCAA
CACGCACCCCCATACCCGCA
TGGCCATGCGGGTACAGGCT
CGATCGACTATCCCTGCCAC
AATTGACGCTGCCCGCATCG
ATCACGGGTAACATAACTAG
CGGGCACCTATCTACCCGCA
AGGTGGCGATTGTATGGGGG
GCGGTATGCGGGCCATGTAT
GCACGACCCGCATGTGCCAA
ATAACACCCCGCACCACACT
GGGCCAACTGGTGTATTGCA
CTTACCCGCTTGAAAAATCC
ACCCGCACGCGCAGCATCAC
ACATAGACCCGCATTGCGGG
CGTGGTTATCAAAATAGGGT
CACGGCTTGTGCGGGCACGT
TTGTATCATGATGCAGAGTA
GGGTACCCGTATTACACAGA
TACGGGCCAACTACACAGCC
AAGCTATAGGGGTTTTTGGA
TGGCCCGGTAGCCCGTACAC
TGCGGGTACTAGGGGCCGAT
AGGACCCTCTGTGCCTGCAG
ACCCCTGCCGCCAGTATCGC
CCCGCTACCAGTACAACGTC
TGCGGGCTGTCTTACAAACA
GTCCCCCTAGCCCGCTGGCA
TTGGTGGGCTTCGCACGGGC
TTCACATGCGGGTAGCCCCG
TACGGGCCCGCATTTACGGG
AAAGTTACTCACCTGCATCG
GACCTGCAATGTGCTGATGC
TCACCCTGTCTCCCTGGTCA
ATACCGGCTAACCCTTACGA
CCGCCGTATCACCCGTACCT
TATGCTGGATACAGCCCCCA
CACCATCCCTACGCCCGCGT
GGGACGAACTAATGCGGGTA
CCATATACCCGCACCACCGA
CGGGTGTAGGGGCCGATATA
AAAAATGCGGGTATAAAAAC
CCACCCGCACGTGCCTGCTC
CCTGCCCGTATATGCAGGTA
ATAATATATGGGTACGTATT
ATGCGGGTTATATGGTATGT
TAGGGGTACCCGCATCTCAC
CGGCACCCTGCATACCCGCA
AGAACACCCGCATGACCACC
ACTTGTTGGCCCACACGGGA
CCAACCCGCATCTGCAGTTA
CTACACCCTTATGCCCGCCT
TATCACACCCGTATACCCCG
GACCAGGACCAGTACGGGCT
TAAGTCTGGCATGCGGGTAA
AGTGACACCCACACCCGTAT
CTGGGAAGTACGGGTAGCAT
GATGCCCGTATTCAGTTACC
GGGGCCCTATTGGTAGCGCA
CCCGCATTGTGGCCCGTATG
ACTGCCAGCACCATCACGGA
CCACCCGCACACCCGTATAT
ACTTCAGACACTGCATACGA
AGGATCTGGGGGAATGCGGG
CTTGTACCCACACTTGAGGG
GGTGGGGGCCCTCCCGCATG
AGCATGCGGGTACCAATGGT
AGTACCCGTATACCCTTTAA
ATACCCGTTGTGCGGGTCTA
GGACACCCGCATGCGCCCTC
ACACACGCAAATACCCTAAC
AGCACGACACGCCCACACAG
AGGATCCGCGCCCGTATTCC
ATGAAAGGCTACCCACATTC
TATAACGGTACGGGCGGTGT
CACAGAGAAGGGGGTGGAGG
ACTTATTTTGGGGGTACCTG
ACAAGGTCCACCAGCTAAGA
GGTTGCCCGTATGCTTATCA
TAGCCGGTGAACAAAGGCAG
GCCGTGTGGGGGAATGCGGG
AAAGGGCGCCCGCACATGTA
GGGCCCCGCTAACCCTTATG
ACATATCCGGTTAATAGCGC
AACCGGTACCAGCACAATCA
CCCTGAACACACCCTGCTAT
TACGGGCATACCAGTATGGA
TGGAAACATGTACGGGTGTG
GGCACCCGCTCTATTGGTGC
GGACCAACCGCCCTCTCACT
ACAATACGGGTACCCGAATT
CTAACCCACACGCCATTATA
CCCGCATCCCACCTGCATTG
CCAGCATCCACCTGCACCCG
ACGGGTGCGGGTACCAAACG
ATGAGGGCATTGTTTACGGA
AGCTACCCGCATCGATCTAT
TCCTGGTACCACCATGGGGA
GATTACCCGTATAAACGTCA
GGCACATATTCCACCCGCAT
TGTGGTGTACTACCCGCACC
TACCTTTATAACCCGCATGC
CGCCCGCTGGTGCGGGATCA
GCGTACTACCGTGTCAGCAA
TGCCCGCATGCCATCATTTT
GCTGCCAGCACCTGCCATCA
TGTGGGACGGAAACCTGCAG
CCCGCACGTCTTACTACCCC
CCGAGCTACCCACATACCGA
CCCCGCATTACCCCTATCGC
CGATGCTGGTATGTGGGTGT
TGCAGGTAAGGGGATGGGGG
ACTTTGCGGCATTATGGGTA
TCAAATACCCGCATGGTACT
TGGCGGCGCCGGACCCGCAT
TCCCACACCCCTAGCTCCCC
CGCGCCCCCGCAACTAACAA
AGCGTGGTACCCGCATTACC
TTGTATGCGGGTACCCACAT
TCACAAGCGTACCCGTATAC
ATCAATGTGGGGCGTAGGGG
GCAGATGCCGGTACACAAAA
CAGCGGTACCCGCACGGTGA
CGCAATGCAGGTGCTAAGCA
GGCGCTACCTGTACCTGCAT
TAGGGGGGTACCAGCATTGA
TACCCGCATATCGTCCGGTA
ACGCTCGCACGACATGCGGG
CGGTAATCCCGCCGGCATGG
CATTGAATGATCCCCATACC
CCCGCATGGCCCGCATCTAC
GTCCCCCATATACCCGCATT
CAATAACCCTCATACCCCCA
CACTACCACCACCCGCGTCT
TGGTCATGCGGGTTTCACCT
ATGGTGCCCGCATTATATAA
GGACCCGCATGCTACACGCA
GAAAGGGATTTGTGGTACAA
TAACGCATACCCGCATGCTC
CCCCCACGGCATTCCGCACA
CACGGACTCCAGGTTGTTGG
AATTAGAACATGTGGGTACA
CCCACCTGCCCGCATGGGAG
TGCCGGCTGCCAACCCTCAT
TACAAGCCACCAGCACATGC
GGGCATCCCGGATTTTTAAG
CAGTTCCAGGGCGACACCTG
ACTAGGCACTACCCGCATAT
GCATACCATACCCGCATGAT
CCGGCGCATACCCGCATCCC
GAATGTATATGCGGGTGTTG
GGTATAGACGCGTACTCTAC
GGGTGTTACGGGTCCTAACC
CCCGCATTATGATTTGAAGG
TGCGGGGAATGTACGGGTGC
AGACCCGCAGAGTACCCACA
TGATGGTACGGGTGCTCGTA
AGGTTACACGGGTATATAGG
CCCGTACCCGGACTACCTGC
ATCATGGTGCTGCCCGCATA
TAGCCAGGCACCCCCATACC
GCCACGGGCGATCTGGCGTA
GGGTTTTACAGGGTAGGGGT
AAACCCATAATACGGGTACC
CCATCTAGGATGCGGGTATC
TACGCTACGGGCACCCCCAC
CGACCCGTCACCCCCACCCC
GGGATAAGGGCGTCTAAAAT
CGAGGGCGATTAATGATAAG
TACTACCCGCATCACCCACC
ACAGACATACCCGCATAACT
ACCCATCATGCCCGCACCCC
ACGACCCGTATATACCACTC
AATCAAGCGCCTGGGTACCA
TACAGGTAACCTACCCATAC
GCATTTTTGACCACTAAATC
TGCGGGGATACCAGCATCTC
CCCCCACAGTCATGCCCCTC
AGGTAGCTGGGGGTATAAAG
TAAGACCCCTTACCTTCATG
GGGTCCTGGGAGGCATATAC
TTGGTACCTGCTACCCGCAT
TTTGGTGCTGGGTAGTATAA
CCAGGCGATACGGGCCCGCA
TCAGTTTCCTTCCATGCTGG
GGTACCCCGACAACCCGCAT
GGCGGGGGGTTGAGGGTACC
CATGGGCAGTAGATACGGGA
CCCACCTACCCGCCTTTCTG
AACTACCAGCATAGAATGAG
CGCCCTGCCCTAATTAATAC
AGGCCCTGATCATCCCGCAA
TTGTTGTACCACCATAAGGA
CCCGCATGCCTGCAGCTCCT
TAGTCACAGCCCGGATTATT
TGCGGGGTAATCCCGCATGC
ATAGGCCCGCATGAAACCTG
CCCGCATGTGGGCACCCCCA
TGCGGGTGACCCGAATGAGC
ACGTCCCTTACGCAGGCCCC
ACATAAGGGTACCCTTAGAG
TAGCGTTCCCTTCATGCACC
CCATTAGGGTACTATGTGGG
CCACCACCTGCATATTGTTT
ACATGCTGGGTTGTGTGGGC
CAAATGCGGGTTATGCGGGC
AAGGCGGTTGTACCCACAAA
GCGGGTAGAAATACTCCCAC
CGCCGCTCTTCCCCCTGTCC
AAATCAAACCAGCACCCGCA
CAGAGTACAGGTATCTTTGT
CTTCGTGCGCCATCGCTTAC
GGGTACCCTTATAACATGTG
GGCATACGGGAGTTATAGGA
TAGCAGATCGCGGTCTTGGG
CCATACCCGCATAGATTAAA
CTTATTGATGCGGGTAGAAG
CCCCGCACCACCACCCGTAT
CCCGTACCGCCACTACATCA
AATGATACAGGCACTAGGGA
CAGAACCCATACCAGCATGA
AACCCATGCGGGCTCCCTGC
TGATCAGAGGTACCCGGATC
GTCTGCGTGAGGTATACGGG
CGTGCGGGTTAAGATACCCG
GATACAACTCCCGCATGGGC
CAACTACCCGCATGTACGAT
CGCATAGCATAGGATACTAA
TGGGTACCCGTATCCTCCCA
CCAATGCGGGCCGCTATTAA
CCCTAGCTCCACGCTATTCA
TCCCGCATGCCCCGCATCCT
AACCCTGGCAACCCGCATCT
CATACGGGTACCAGGGATAT
CCATTTACCCTTGGTATCTG
GTTATGACTTTATTAATACC
TCCGTGCCCGCATCGCCCTG
CACCCATCCCCTATCACACC
GGAAGGTGGGACCCGTACAA
TTCCCCGCATTACCTGCATG
CCCGCATAATTAACCGTGAT
TAATAGTACCAGGATTCATC
GACCCGCAGCCAATACCAGC
ATACGGGTAAAATGGGGGTC
CGTACCACTACCCACTAACC
TGCTACCAACCCACTCAAGA
ATAAGGGCACTTAACAGCCA
CCGCATGCGGGTACAAAAAC
CCTACCGTAAGGTACCTGTG
TGCCCGCATTACCCCCACCA
TAAATGCAGGTATTCCAGGG
TACGGTAGTGGGGGTAATAC
CACCATCCGGCTGATGCTGG
CCATGCCCGCATATCACCCA
AAGTGACCCACATCACTAGT
TCCGTGATACGGGCAACTTA
AACCGTTCCCATGCCGAGCC
AAGCGGGTATATTCCCGTAT
GAAGGGACCCCTCGGGCACC
CACCCTCATAGCCCGCATAA
ACTAAAGGGCAGTGCGGGTC
CATACCATTCAGAATACAGG
ACAAACCCGCAGAACTCCAA
TAGGGGCCGCCGACTTTTGA
TACCCGCACCCCCCAAGCAG
ATACAACCAGCTCCAAAACA
ATGCGGGTCGCCATGACTAG
CAAATGGTACCCGCATATAA
GAGGCCCTTATTGCCCGCAT
CTTGCCCGCACGACCACATT
GGCTGCACACCCGCACATAC
GACCCTATGGGGGCACGTGA
TGATGCCGGCATACTTTTGC
CGCATTAATGCCTGTACGGG
CGCCCGCATCACCCCGCTCA
ATACGGGTGGTGCGGGCATA
TACGGGTAATGCGGGCAACT
AAACACCCCCATAACGCCCA
CGGGCCCTTTACACCCCGTA
CCCGCATGGATGCCAATCTT
AAGAATGCGCATTGGACACA
ACCCGCACCACCATCATGTG
AAGGGGGTATCTGCGTGTAC
CCACCCATATGACAATAGCA
GAGGATGCGGGTACCCGCAT
ACACTGGCACCACTATCCAG
CCCATATAGACTCACGCGGG
AACCACTTACCCCTATTAAT
GTATAATGCGGGCAAGGCGA
TTACAGCATAGGGGTATTCC
AAGGGGGGTATTGATTACAA
CCCCTATCACCCGCATGTAC
ACATGCCAGGACCATGTGGG
GACCCGCACAACCCGTATAC
GAACATGCGGGTATCAAGAA
CCCGCAAGGGTACCCGCATT
ATGCGGGTAAGTATTGGGTA
CCACTACCTTACCCGCATGT
TCCGACATACGGGTGCCAGC
ATTCGGGTAACACCCGCATC
AAATGGGGGCTAAGGGCGGT
GAAACCCGCATCACCCCCAT
CCAGACCTGATACGGGTATA
CGTCCCTTTATGCAGGTAAC
GCATGCGGGTATTGTGGGGC
CGCCTGCTGTACCCGCAACA
TTACCCGCATCATACCACCG
TACCCGCACAACCATGCGTA
TGCGGGTAGGCGGGTGCGAG
GCCATACCTGGATGCGTGGG
TGTAGTGAGATGCGGGTCGA
CGCACCGACGGCACCCACAT
CCAGCATTATGGGGGCATTA
AACATCCGTACGGGATAATA
CGATCATATGCGGGTTGCGC
ACCCCCGTATGTGTACGGGT
CTAAGGTAGGGGTGCGGGTG
TGCCATGGCCCGTATTAGAC
CCTACGACATTACCCGCATC
AAGACGCTTTACCCGCATAT
AGGTACCACCCAGCATAGGC
GGTAACCCGCATACCCATAA
CCACCCGCATGAAACACTGC
CCGCCACCCCTATTACCCAC
TGATGGTTGTGCGGGTACAA
TGGGTTGCAAAAGGGATAGG
TGGAATCCAGCTGCCCACAT
CCCACCCGCATCAGCGGCAC
ATCAAAGCTTGCCCGCATGT
AGATGGCCCTCATACGGGGA
TGCCCCATCAGATACCCACT
GCTTTGTGAGGGTACCCACA
CACCCGCATGCCTGCATAAA
AGAACGTGCGGGCACCAGCA
TAAGGTGCCTTAATAATGCG
AAGAACCCGCTTCCCCTATC
AACCTACCAGCAACACATAT
AAGATACCGGTTTTAACATG
GGGCAACCGGTGTGGTGTGG
CTCTCACCTGTTTACCCGCA
CAAACACTATGTGGGTGCGA
ACCCCTATTACCCGCAGAAT
GAATAATGCCAGCAATATTA
CACACCAGGATGCTGGTCTA
AAACCCGCAACAGCCCGCAT
ACCTGCATTACATTACATTG
GGGCTGACCCGCATGAACCG
ATGGCCCACCTGCCCGCATG
ATGGCCCCCAGGTCCCGTAT
GCCCTCATCCCTGCCATCAC
AGGGCATGGTGGTGTGGGGT
AAGGACATGAGGGCGTACCA
CCAATAATTGTGGTATGGAA
GCACCCGCATGCGACCGTGC
CCCACGATGCCAGCATAAAT
AGATGCGGGCGTGACGGGCG
ATAGGGGTAATAAGGGTAGC
TAACATACGGGTACTGGCAA
TTCCACTACAGACCCGCACC
TGCACCCCTGTGACGAGAAA
TACTGCATGCGGGTACCATA
GGTGCATGCGGTACCCGCAT
TACGGGTACCCGTATGATCT
CGAAGCCCGCATGATTAGCC
TGAGACCCCTATTATGGGTG
CTACCAACATGCCCGCATCA
CATCTACCAGTACCCCTCTA
GTCACCCCCAACGCCCGTAC
CCCTCAAACCCACAGCACGG
AACTGGATATTGCATGCGGG
CCCGCATCTAGACCTGCTTG
CGTGGACCCGCTAGTCTGCC
TGCGGGTGCACGCCCTTATA
GTGGGATATCTGTCCACACG
GATGGTGCGGATGCGGGTAA
GTAATAATACTCTATACCGG
CCATGGAACCCACATGCGGG
GGCAGCCCGTATGTCGCCCG
CTACATACCTGTATACACGT
CCACCCGTAGTACCTGTAGC
GACGAAGGTGACACAATAAT
ATGTGCCCGGTCTACGTGGT
ACTGGTATCATGGATATGTG
AAACCTAAGAAGACCTGCAT
CTACCCTTGGTACCCGGACT
GTAGAACCCGCACATGCTGC
ATCTACAAGGTAGCGTTATT
CCCCCACACCTGCGAATGAT
TCAGCCCGTATCTCGCTACA
CGGGTACGATGATACAAGCC
CCACACGACCCGCACAATTG
AGCCCCTAGGCACCCACACG
TACCCGCATGCTGCCTGCAT
GCATCCTGGCATATTGTGTA
ACCCGCGGCCACCCGCATTA
CGACCCGCATGCCTGAAAAA
CACCCGCATACCACCCCTAT
CGGGTATCACACCCGCACAG
GGCGGTACTACGGGTCCCAC
TTGCCACCATATGAAACAAA
CCCGCATCATAACGTGTGGA
AGGGCGCCACTATGAGGGTA
CAATGTCACGGGCCCGCAGC
ACCGCCACCACCACCCCCAT
CTACCCTCTTACCCCCATTG
CTAGGGGTATAAGGGTGGAA
CCAAAACCATTATGCTCAAC
GAGGCCCCGCATGCTTCAAT
TATGGACGGGCATCACACCA
AAGACTACCCGCATCCCCCG
TACCCGTATGAACCCGCATT
GACATACCCGCATCGTTTCA
CACCCGCATGACCCCTATCT
ATGTCCCGTATCTACCCGCA
CACCCGCACCAACCCTGACA
TCTGGTACCTATGGTATCGG
CCAGCATGATGCGGGTATAA
GGGCAACCCGGATTAGCAAA
AACCCGGCGGTACCCCCATT
TACTACCCCCATCTTCCAAT
TGACCACGATACGAGATGCA
TGCGGGTACTACAGACTTAA
GATGCGGGCAGCGTGGTGAA
CCCAAGCGAGGCCCGTATGA
CCCAGCACCCACCCGCATTG
AGACAGCGAATGCGGGTATG
ACCCGTATCCACCCGCACAT
CCTGACAAACCCGCATAATG
AGGGTTGTCCACCCACACGC
TACCCCCATAACCCGCATCA
CCCACCACCCATCACCACCA
TAAAATATACTAGGGCTTCA
AATATGTGGGCAAACAGGAT
GAACAATTACTATTTTATAG
TACCCGCACACCCGCAACCT
GCGGGTACCTGCAATGCGGG
CAAGGTACCCGCATTACTGC
ACATCCCGCACACCCTAAGT
TGTGTATACCCCCATCATGG
CCCTCCCACATCAATGCGCA
TGCTAACCCGCATCCACTGC
AGTCTATGCGGGTCTATCCT
ACATGCCAGTATGCCCGCAT
GCCGCCCTGCAACCCGTATT
GGACACATGTGGTCGCATTT
TGATGCGGGGTCCCATAGAA
CCCATAGGCTCCCGCATGAG
TATACGGGCGCCCGCATGGT
TAGTATGAGGGTAGTAGATA
CATGAGGGTGGTAATTATTG
GGGTGAATGACACAACATTA
ACGATACAGGCCACCCTGAT
TGGTACCAGCATCTGAAGGG
AGGGCATGGGGGCGGTCGAT
CCCAGTGGCACCCGCACCTA
GTTACTGGTAGCCACTCATC
CCAGAAATCCTTGGAGTTGA
TGCTGGTACCATACATGCAT
TTTATCTGCGTCCTCACTAG
GCAGGCGATGATGCTGGCAT
AACCCGCATCATACTACCCG
CAACCCGCATCATACCCTTA
AAAAGCTCTACCCTTATTTC
CGTCATGGTCAAAGGGACGA
CCCGCATGCGGGTCCCGCAT
GGGTGTTATGAGGGTACCAC
CGCATCTGCCACCCTTATTA
TAAATGCGGGCCAAGTGGGG
CACTATGCGGGTACTCAACT
TGGGACCCGCACACCCGCAT
AGCAAAAGTACCCGTATGAT
TAGGAAAGGAAAATACGGGA
TGGTGCCCGTATACTTGATA
CCACCCCCTATGCGGGTATT
AATACAAGGGGGTTGGTGGC
ATATGGGGACCCGCATGCTC
GCGGATACCCGCATCACGAG
CCCACCCGCATGAGATTAAA
TAACCATGACCCCACATCTC
CCTCCCCGGATACCCCCATC
GATATAAGGGTTTGGTTTAA
AGATTATTCCTGGGCAGTTT
AAAGAAGATGAGGGTACGAA
GGGTACATGCTGGCAATGCA
AGTCCACCCGCATTCGAATA
ACCCGTATCCCACCTACAGC
GGACGTTTGGCGGCCACCAC
TGCGGGTATGATGACATGCC
GCATAATGCGGGTACCAAGG
ACAGCTATGTACGGGCAGAT
TGAACCACCCGTAGGCCCTC
CACCCCGCATAACCCGCACC
AACAGAGAGACCCGCATGCC
AGAATCAACGACCCGTATAA
CCCTCATGCTGCCAGGCATC
TACATGCGGGCCCACGCGGG
TGCGGGTTACCGTGACCAGC
TGGCCGCCCGGCATGCGGTC
ATGACATGCCCGTATATAAC
TGATCTTGTACTACCCTGAT
TGACGGTAAAATGCGGGTAC
GGAGCTGGTTCGGGCCCTCA
CCACCCGCATGAACCTCCAT
GCCGCCACGTGGGTATAGGG
GGTTATCTGTTCACCAGCAC
GACGTTACTCCCGCACTGCA
TGCCCGTAGACCCACCCCCT
AGCACTACCGGCACCCGCAC
GAGGGTACCGGCATGTGATA
TAGCGGTCCGCATCGTGCGC
CATTTACCCTTAATATAAAG
GTAGGGGTAGATAGTGGGGG
CTACGACCACCACCAGCACT
CAGGTGGGTAATACGGGTTG
GACGAAGGGATGATGGTATG
CCCCGCGCATACCCGCATAT
CCCCAATACCAGCATCACCC
ACGAAAAGGGTATGAGGGCT
CCCCGCATACCCCTGTAGTG
CTGATGCAGGTCCCGCATCG
GCCACCCGTATGAGCCCTAC
GTTACCGCCATCCCTTATAT
GAGAGCCCGTACAGCGGGTT
TCCCACCAAGTACCCGCATC
GGGTGCCCGCATGTGAAGGG
TACGGGAGGTGCGGGTGGTC
TTCCACCGGTGCTGCCCGTT
GCCCACACACCCGCATGCAC
CCCGCATGCCGGGTTATATA
AGACCAGGGTACATTGGGGT
GTCGCCCGTCCGACCAATCA
GGGCATACGGGTACGTTGCG
ACCCCCGCCCACCCGCATGC
TTACCACTAACCCACCACCA
GGCATACCAGTAGCCAGACT
AGCAGCAGTGCGGGTCAATT
CCTAACGGGTACCCGTAGCA
TGGCGTATATAGATGTGGGG
TTATACTGGTATGATGCTGG
CGTACGCCCCTCCACAACAA
TAAGGGACCCCAACGCCCGC
TTAATGCGGGCACAAGCGGG
AGGCCCGTATCAGCCCGCAT
CCACCACCTGTCATCCCCCA
CGTTGAGGGTGGGGGTCGTA
TGCGGGTACCATCAACTACT
CCCGCATTACCCGGAGCTAC
CATATTGCGGGCACACCCAC
TGCGGGCATTAGACAAAATA
GCACAGCATGAGGGTACTGG
TTACCCGCATAACACCCACA
TAAGGGCACCTGATGCTAAC
ATACCCGCATCACCCATCCA
GGTTTGATTAATACTGGTAA
CTATGTGGGTGCCAGGGGTG
TTGGCCGGGACCCGCATCGC
TCCGGCATAGCAGGATACCG
GGGTGGTTATGTGCGGGTCC
CGTAACGGGCACTATACGGT
CCCCCTGCACCCCGCATGCT
ATAAGGGGGTAAGGGGTGTA
ACCCCCATTAGTGCAGGCAA
ACATCGTAAGGGTGAGGGCT
GACGGCGTGATTGTCCGCGA
GTGCCACCACACCCACATAC
AGGGCCCGTACCATGCACCC
CACTGCCCGCATACACTCCA
ATACGGGTACCATGCGCAGC
CCCGTATGCGGCTTGAATAT
TAATAGATCGTGATGCTGGC
AGACCATGCACGGGCAGGGT
TGAGAATCGTGCGGGTAGCG
TATGGGCGGGGACTTTTGCA
CCGAGCACTATACCCGCATG
CAATGAGGGCAACACGCGGC
CTGCCCTGATGCTACCCTGC
CGCTTATGCAGACTTGGGCG
AAGCCCCCACTACCCTTACC
GAGCATGCGGGTACTGGTGA
TTAGAACCCGCATCCGTAGG
GATCAAAAGCTACATGCGGG
ATGCGGGTCCACCCGCATGC
GAACCCGCATCACACCGTTA
CATGCGGGTAGTGACATCTG
AACAGGACTCTATGGGGGTG
ATGTCAAACCCGCATGAGAA
TACGGGATGGATAGAGGGAC
TGTGGGTACGGGCATGTGGG
GAAGCGGGCAACCAGCACTA
GGCCCCCCGCATATCCACAC
ACCTACCACTACCCCTATCT
CCGGCAAAGGATAACCGCAC
ACCTGCGGCACCCGCATCCA
CTAATGCTTACCCTCATTGA
ACACCAGCATCGCCAGCACT
CACGCCCGCACAAGCCACGC
TTAAGGTACCCACACCACCA
TACCCACCCCCATGTACCCG
AACTACCCCCATCTACCTAA
CGCATGCTGGTCCTAGTCTC
TTTGCGGGTTCAGCAGGGGG
TGGGGATACCTGCATACAAC
TACGGGTATATACTGGTACC
ACGGGACGTACCCGCATATC
CTGTCATTAAGGTCCGGGTT
GGCCCCCACCCGCATCTGGT
CCCTCATTGCGGGCCACACA
CCCGCATGGTCAGAACAACC
TGCAGGGGTGGGGGTAGGGG
CCTGCATACCAACATGGTGG
CGCAGCTACCCGCATCATCT
ACCCGCATGCGCCTCAGTAA
TACTACCATACGGGTTGACC
TACCCACATACGAGCAGCAA
GACCCACCCGCTCGTATACA
CGAAATGTGGGTGCCCGGTA
CGCCCACTACCACCCGCACC
TGCCCGCATGTGCCACTATA
TAACGCCCGCATCTTCCTCT
TGATGCGGGCACCCGCATTA
TACGGGTTACCCGCATGTAC
AAGGGCTCACTATCAAAAAT
TAGTACCGACATAACCCGCA
TAGGGGTAAACCGGCACTTT
TGGGGGCTATCAGGTTACCC
ACGGTACATAACATGGTAGG
GCCCGCATACAGCATCCGCC
CTCCCTGCGTAGCCGCTGCC
GGCAAACGGGTATTAGATAA
TGCCGGCAACCCCCGTCAAC
CGGTACCCGCATGGCTGAGA
CCCTGGTAGCCCACATGCCA
TACGTGGTACCGTTGAATAA
TATGGGTGCGGTTACGGGTG
GGGCTCAATGCCCGTATCAA
GAAACCCGTATTCCAGTGCC
CAACCCGCTTGCGGGCGAAA
AGCCCGCCCGCATGTCACAT
CTATGCGGGTACCAACATTC
TTCCAGCAGTGCACAATACG
GCCCGCATAATTCATTACAG
AGGTTAGAGGTTCACCCGCA
TAACCCGTATGCGCCCCCAT
ACGATACGGGCTTTTGTAGC
GTGCGGGTATGCGTGTACCC
CACCCGTATGATGCGTAACA
ACGTGCGGGTCGGGGGTATC
TGCGGGCGCGCCCCGCAAGT
TACGGGCTTCTTTATTATGC
GGCACCCGTATACCCGCATG
TATAAGTACCACCTGCATCA
CCAATGGTGCGGCAGTATAG
TGCGGGTACCCCATCTCTGT
AGGGTTAGGGGTAGGGGCCC
GACGACGGTAACCCGCATGT
GGGCTACGCTAAGTTTAGAC
TACCCCTTACGCCCGCATGT
CTAGATACCCGGATGATGAG
CAGGCATACCCTGATATCTG
ATCCCGACTCACGACCACCA
CAATGCCGGCTCACCCACAT
ATACGGGTGCTAGCAGGGAC
ATGCGGGTTCACCCGCCGGC
AAATTAACCCGCATGTAAAA
ATGACGGTTGAGGGGGTAAT
GAGGGGCATGCAGGTACGGG
GCAAGCATCCGCATGCCCTA
ACCAGCATCACGGGATGAAA
AAGTAACACCAGCATGCGGG
ACGAATACAAGCCCGCATCA
TGGAGGCGTTGTACCCGCAC
CAACATACCATCTCCTGCAG
TGGCACGGCTAATACCCGCA
CCCGCATACCCGTACGGTAG
GGCAGAGGGCATCAATGATT
TGCCGGTGACCCCCACTAGC
ACCCCGTGATGCCCGCATCA
TTTCCCTGCTACGGGTATCT
CCCCCCTGCCCGCATGACGG
TGAGGGCTATCAGGGTAACC
TAACGGTCCCGTATTATGAG
GCCGAGGGAAATACGGGTAC
CAAAAGCGGTACCCGCACCA
GTCAGCCCGCATTACCCGCA
AAAAGGACGTGATTCCGTAA
CTGTGCGGGAAGCACCCGCA
GATATAATCAGGGTAGTGAT
TCAATAGCATAGCCCGCATA
GGGCATGCTGGTACCCGCAC
TACACGGGCATAAGCAAACA
TGTGTGATAGGGGTACATGG
GGGACACGGGTCCCCGCACC
AGACCACCCTCATCGTTCAT
CTGTCAGGGGTATAGGGGTA
GACTGATGAGGGTCCCGCCC
TAAGCAGGGCCCAGTGCGGG
TGGGACCCGTATGGGCTACC
TGGGTACCCTCAGTAGTGTC
AGTAGCCCGTATCAAGACTG
TGATGAACTGCAACCACCAT
GGCTTAAAACGTACGGGTAT
AAGACCCGCATGTACCCCAC
CCACCGCTACCCCCATCAAT
AGGTGCGGGTACTACCGGCA
TAAGGGTGATTGGGGAACGA
GCCCCTTGACCTGCCCTCAC
ATGCGGGTAACTGGCTGTAA
TGCGGGCGCAAAGAATGTTA
TCACAAGCCCGTAGGTGTAC
TGCACAACAAGTAGGCGCAT
CATACGGGTATAAGGGTTAT
GGGCCTCGGAACCCACATGT
GGGTGATACGGGTACCCCCA
AACGTCCACTTAAACCCGCA
ACTACTTCAAAGTAGGGAAG
CGGCCCGGGTCCAACAACCA
TGGTGGTCCCTGACCCGCAA
TAGGGGCCCCGTATATAATC
AGCAATGCGGGTACCCGCAT
ATAAGGGTAGGCAATGTTAC
AGCCCGCATAATAATGGGAA
AACCCGCACTATGTGCCATT
CCATGCCCACATAATGACTC
GGGGACGACCCGTAGCGCTC
GCTGTAACCCGCATCACATC
CGGAACCACTATACCCGCCG
CACTTGCGGGTATAGGGAAT
AAGCATGGGGGTAGCCTTAC
AACACCCGCATGGCCCGCAT
AATACCAGCGAGGCCAACTA
GTATACAGGTGATGGGGTTC
AACCCTCAATACCCGCATGG
GCTGTACGGGACAGAGTGCC
GCCTATGGTGCATGCCCGCA
ATCCCGTATTAAGGGGTTAT
CATAAGAGGGGATATGGGTT
ATACTGCTGGTAACCGGCAT
ACCCGCAGAATCTAGGGAAT
CATCTGGCCCTTCATCACCG
CTACCCGCACTACCTGCCCA
GTCACCGGTAGCACCCCTAT
CCCCCCGGCACCCGCATTCG
CAGCCCGCGTAGGGATACCC
GAATGCGGGTGCATGATGAC
GTGCATGTCCGTAATCTTTG
CCCGCATGCTACCCGCACCC
GGGTACCCGCATGGTACTCA
ACTGGAGCTATATGGGGTGT
CAGTGACCGTACCCCGTTAA
CAGGGATGCGGGTGCGACTT
GACGGACATACCCGTATAAA
CGGGATCCGCATTACAGGAC
TCGGCGCAACGCCCGCATCA
CTCGTATACGGGTATTGCAG
TGCGGGTGGTACTACCAGTA
CCACCTTGCACCCTCATGAT
ACCCCTGCCCGCACACCTTG
AGTGGTACGCGGGTGGGGGA
CAAGGGTAGGGGTACCCTTA
TAAAGGTACACACCCGGATA
GTACTGGTAGCCCGGGCGGT
ACCCCCACCGATGCCCCTAC
ATGTCCCCCTATTCCAAGCT
CCCTCGGTACCCGCAGACAC
GGTAGCCCTTAATGGAGGAT
GGTTACAGTAGGTACCCGCA
CCAATGCGGCTGCCACCCAC
TGCCCGTCCCCTATTATAAT
ATACCCGCACTACATGCGAT
AGCCCTCACTTCAACCACCG
AGTGCCTGGTAACGGGCGGT
TCATCCCCACCCACCAACCC
TGGGGGTATTACGGGTACCT
CGGCCAGGATAATAGGGGAA
CCAGGACCAGAATGCGGGCA
AGTTACAACCCGTATAGCCA
ACCTTCATTCCACCCTCACG
GTACAACCCCTACACCCGCA
CCACCTTCCGTGCCCGCCTG
TACCAGCGCCGGCCTACCCG
TAATATAATACGGGTACCCG
ATGCGGGTCTAGGGGCCGCA
CCGCTTATACGGGCACCACG
TACCCTGACATACCCGCATG
TAACGTAAAAATCCAATACC
AACCTCCCATAGCCACCCCG
TGCTGTATCTGGTAAGGGTA
CCGGTGGTACCCGCATCAAA
ATGGTAATGCGGGCACCCTT
GGGCCCGCCCGCATGTGGCA
AACCCCACACTGCCCCTATT
GACCCGCATCCCTCACTAGG
AATGGTGCTGCGCGCAAGAC
GGGTCATGCGGGCAATGATA
ACGATGTGGGTTGCGAGCAG
AGGATGCGGGCTAATTCCTG
AAGCCCGCACAACTATACGG
TAATGACCCGTATTATATGA
CGACCCGTACTAACCCGTAT
CCCGCGACCCGCCTAATGCT
ATAGTGGTACCTGCATGGGG
GCGCCCGCATAACCCCTTCT
ACATCGTTATATGAGGGAGA
TACCCCACCCGCCGCCCGAG
CCCGCATCCCGCATGAGATG
TGGTAACCCGTATAGCAAGA
GGACCCGCATCATCAACGGA
CATCCCGCATCATCTCTAAA
TAACATCCCACAATTATGGT
CGACATACGGGTCAGACAAC
AAGAATTTAACTACCCGCAT
AGTGCGGGTTAATACGGGTC
TGCGGGCCCACATGCGGGTA
CAGTACCCGCACCGAGATTC
AGGTACCCACATCCTCTTCC
TGACTACCCGCATTGACTTA
CAGACGGTTGCGGGTGGTAG
CAAGTACTGTTACCCCCATA
TGCGGGCAATACGGGCCCCG
CCCACACCAGCACGACCCTC
TAATATGCGGGTATGAGGGT
GCCCGCATGATACCCTCGTG
TGATACCCGCATGCATACCC
ACCCGATCAACCCTCATAAC
AGAGACCCGCATGTTCGCTC
GCATTAACCCGCATAAAACT
CGGGTACCCGCCTACGTAAC
ACCCGCATGATGCGGCGTTC
AACTACCAGCATGCCCGCAG
GACTCACCCGCATCAGGATA
ACACCCCTATGGTAAGATAG
AGAGACGTAGCACTATACGG
CAGATGATATGCGGGTACCA
AGGTTCCTGGTGGTACGGGT
AAATGCGGGTATTACTACAT
TGCGGGTAGCACGGGTACAT
CCCACAGGGCCATAACCTGA
TGCGGGTAATAAAAATGACA
AATTCGGGTTACCCGCATCT
CCCGTACCAGCAGCGTATTT
CGTCCGGTTCCCGCATACTT
AGTGTCCATGCCCGCATCCA
TGCGGGGACGATATGGGGAT
CACCACCACCACCCCCACAA
CTACCCGCATTGTGCCCGTA
TGCAGGTATTGGTAGAGAAG
ACATAGTGGACCCGCATCAT
TGAGGGCACTTGAAATGCCC
TAAGGGCTGCGTGATGGATC
GGGCTGAAGGGCATGCGAGT
TCACGAGGCCGGGGGGCATG
CACCCCTAACATCCCCGCCT
AGATGGCCAGGTACCACGCA
CGGCACCCGCATACCCATCA
GGTTATGCGGGTAGTGCGGC
CCGCCAAAGCCAGCATCGTA
CGTGATCCCATTATGAATAT
ACCGTCATACGGGTTATGTC
CTGCCATAACGGCCAGCATC
AATCGGGGTACCCGCATGCG
ATAGCTTATGTGTAAACATA
AACCCCTACCCGTATGCAAG
TACGGGGTAAGGGGGATGAT
TGGGGGTAACCTTGATTTAC
GCCCGTATGCGGGTATAGAA
ACCGGCATGACGACGAAACG
TGGTGTTTCCCTTACACATT
ACAAATGGGGGCACTGGGGG
TTAAAAAAGGGCATGCGGGT
TAAGCCTACTACCGTGCGGG
CCCGGACGACCCGTATGCTA
CCGCCCACCACCACCCACAT
GTGCACGACCCTCACGCCCG
CATGGTAATGCCCGCATCAT
GTAACGGCCCGGATATCAAC
TCACAGCATATACCAAAAAC
CCACTATCATACCCGCATCA
TGGTTCGGGGACTCACGGGT
AGACAACATGGCACCCCCAT
CACACTGGTAATACGGGTCT
TAACCACGCGGATCCCCTAT
AGACAAGGGTAACTTATAAC
TACCCGCATCAACACACCCA
GGGTAAGGGGATAGGGGCCA
AGGATGCGGGCAGTGAGGGA
TATGCCCCCATACCCTCATG
ATACGGGATATGCGGGTACG
TACCTCACCGCTATGCGTGC
GGGCATGTGGGTACCTGTAT
CACCTCAGCCCACTATAAAC
GGCATTATGCAGGATGATAT
CCCCCCATGCCCGCATGACA
GATACCTGCATAACCCCTAT
TATGAGTGTGGGCGTGTACA
GTATTAAGAGGTATAATTAA
CCCCACCCTTTAATGGTGAA
CCCGCATCGTCCCGTATGTG
GTAAGGGCACTATAAGGGAA
TTATGGGCGTGCGGGCATGT
TAGTACCCGTATCATCCAGC
TGCGGGTATATATGGTTTCA
ACACCTGTAGTGCCCTGACC
ATGATGATATTATTAAGATA
CCACGCACATGCGGGTACGA
TGTGCCCACATCCATTGACC
CGGTCGGTAGGCCCGCATAG
AACTACCCGCAAAACCCTTA
TTATAGCCCTGAAGATTTTT
ACCAGCACTGCGCCCGCACA
CCACACTGTACAGCCCGCAT
AACCCTTATTGCCCTGCCGA
CCCGCACCAGTTGCGTGCTG
TGACACCCGCATTCAACCCT
ACCCTTAGGATCTACACCAC
TGCGGGTACCATCGCCCGCA
CACACCACGACCCGCACGAC
AGGTATATGCGGGTTGGGGC
AAGGTAAAACATGTTATACT
AAGGCATGAGGGTAATGATG
TGCGGGTAACGCCTTTGACA
CCCGCAGTACATCCCGTATC
AATGGGGGTATCCGGTAATG
TAAGGGTATGGGGGTACCAA
AAGCTACCTGTACCAATGCA
TTAACACCAGCATCATCATA
CAACCCCGCGAACACACTCC
TGGGATGCTATGGGTGCGGG
ATTGTGCGGGTATCTTGGTG
GGGTACCCGCATCTCGCCCG
TTTGGCACCCGCATCCATCT
TCCCCCAGACTACCTACAAA
TAATATGGGCGACTGGTATA
TATAAGGGCTACGGGCCAAT
TAGTGACGTATGCGGGTTTC
GTGCGGGCACACCATCATAC
CGCCCGCAAGCTTGCTCCGC
CGGGCCCCTCATCTACCCCA
AGCTAGAAGGGAATGGGGGC
GTAAGACACCCACATAGCCC
TTGAGAGGTTGATATAAGGG
GCCCCCTGCGGGTTCCACTT
GCGACATGTGGTACCCGCAC
GTGCACGGTTCACTTATTCT
AGTGCGTTGGGTAATGACAC
GTGCGGGTAAGGGGGCCGGT
TACCATATGTATACCCGTAG
AAACGGGTGCGGGTAGCGGG
GGACGCCCATCGCACCCTGA
ATACGGGTATTGGAGGTGCC
GTAATAAGAAAATATGCTGG
GACCCCTATCACGCCCTGGC
TCCGGTTACTTTATGCCTGC
TGAGAACTGCCCGCATAGTT
AAAAGGTTGCTGGGGGCCTC
TGATTCCCGCATACGCGGGT
CATGTCCCGTACCACACATA
TGACCTGGCAACCCATACCA
AATGACGCCGCTACCAACAT
TAGGCGGCATGCGGGCGAGC
CATCCACGTCACGCAGTACC
TACGGGTGGGGGTTAAATGG
TTACCCGCCATAGATGGGCA
CCAGCACCCGCAGCTGACAT
AGTCCCCCCCCACAATACCC
TAAGCTAGCACCCTCATAAT
TGCGGGCAACCAGCATTTAA
ACCCGCATACCGTAAAATTA
ACCCACAGGTCCCCCCACAT
TAGGGGCATGCTGGTAGGCC
ACCCATAAGCTACACCTGCA
GAACACCCCTACCTGCTGCA
AACCCGCCTACCAGTACATT
CCCGCATGGGGGGAGCATAG
AGCCCACAAGATACCCGTAT
CAAGAGGTTACCACAGCCCG
CCCCCATTCTGCCCGCACCC
CGCAATCTGGCTGCTGGCTG
GCCGACACGCCCGCTTTACA
TGCGGGCCCATGTAGGCACA
AGGCCCGTCCTGGTTACGAT
AATGTACCATCATAGGCGGA
CCTGGTTGTCGCTGGTAGTA
CACACCCGCATTACCCCCAT
TAGGGGTATTACGGGCACCT
CCATCCCGCCCCCTATACCC
CCCCTATTGCCCGCACTACC
GGATGCTGGTACGGGTAACC
CACGGGAGGGTACCCGCATC
GTGCCATCTACCACTAAATC
GACACCAGTACCCGCAACGA
GCCCGCGCATCTTCCCCTAC
TGTGGGTACCCGCATCACGT
TGCCCGTATGCCCACACTCA
TGATGGGGGGGTAATAATGT
GGGTACCCGCATGATAAATC
GACCCCGCATGGGTGCCCCG
CCCGCATCCGCATAAGCATG
CACCCGCAGTATCCCCGCAT
TAATATCTAGTAGATATTCC
GTACGATAAAGGTAGGGGGG
TGCGGGTCGTGAACCCTTAT
GTACCAGCACCACATGGGTA
ATATTACCCGCACTACCCCG
GCAAGCACATCCCCGCATGT
ACAACCCGGGGTGCCTGCAT
CCACATATACTGGTATGGCA
GTAAGCTCACCATGCCCGTA
CATGCGGGCATTGTGGGCAT
GAGTGCAGGGCCCGTATTGT
TTTATGGGGGTAAGGGCATT
CACACGTCGTGCGGGTACCA
GATGAAGGGTTGCGGGTACA
ACCCGGATGACACCCCCACC
ACGACGGGGTGCCCCGACCA
ACTAAAAATTGGGGGGCACA
CGCACGGGTAGCGTGCGGGT
CTACTGGTAGTGGGTGTATA
ATATGCCGGATGTTGCGGGA
TAGTGTGCCTGCACGCGCGT
CATACCCGCATTAGACAAAT
CCTGCCCGTACCCGCATACA
GACCCGCAGAACCCGCACCA
CTACCGCCGGTACCCCCACC
CCTACCCCCATACCCCACAA
AATCATAAGGGCCCACACAA
TATAGGGGCGTATAATAGAA
AGAAGCCCTCATGCCCTCAT
CCCGGTCTACCCGCATGCGC
CGCCCGGTACTCCACGAAAC
TAAAGGTACCCGCATGCCAT
CCCGCAACACCGCACAATAA
TGTATCCGGGCCAGCTAGAA
AGCCCCCACCCTTATAACCA
CACACCACTCACCCGCATCC
CAACTACCCGCATGCCCGCA
TAAGGGGTGAGGGTCCCTTA
GTGCACATACGGGCACCTAA
TAATACGGGTATTCCTTACA
TATGCTGGGGACGAGGGCAA
CCCAGCACCTGCTATATGCA
TACTGGTACCATCCGCTATG
TTACCCGCATAACCAACATA
TAAAAGTCCGCAATGGGAAC
CCAATATGCGGGTTACTATA
AACTACGTTACCCGCATAAA
CCTAAAGGGTGCCAGCAAAT
ATGCCCCCTTGCGTATCCTC
AACTTATGCGGGATGATTCA
ACTCTTAATGGCTGAAAATC
GAGGGACCCACACCACCATT
GTACGATATGCGGGAAGTGT
CAACTCTGTTATAACAATAA
ACGCCCTACTTCCCTTAGGC
CTTGCGGGAAAAAGGGTTAA
CATAGTGGTCGACCAGCATA
TGGCACCCGCACATATCACC
TAGGGGCATACCGCCGGCAT
CTTAATGACGGTTGCCCGTA
CTACGCCCCTATCACCCTAA
TAACAAATGCTGGTTCGTGA
TACTACTACCCGCATGCTTG
TAACCCGCCGGCCACCCCCA
CGACCCGTGTTTGTGTCGCA
GGCCCGCAGTTATATAATTT
CCCGCATCCCCCGCCTCCAT
GAACTGATGCGGGTACATGA
AGTTCACAAGGGTAGGCCTG
TACCCGCACCACCCTGCCAA
GAGGAAATAACTACCCGCAT
GGTGGGGGCGATGCGGGAGC
TATAGGGGCCTGCGTGCTAT
CCCGGCCGATGCGGGTAGTA
CCAGCAGCCCGCGTGCGGGA
CCCGTAATCGCATAATGTGA
GGACGCGGGTTCCTCCTGTA
GAGCCCCTCCAGCTCCCCCG
GCACCCGCATACCAGCAGAG
TACCCGCCCCCACCCCCCGT
ATGCCGGTGATCAAACGGCA
AGTGCGGGTGGTAGTACCTG
TAGGGGTAAAAGAAGGGTGA
TACTACCAGCATCACCACGG
GTCACCCGTACTGCCAGGAC
CACCCGCATCCACCACTACA
GATGCGGGTAATGTACGAGA
CCCCCCACACCGTAGACGGC
GAAAAATGGATAAGCTGGTA
CATTATCCTACCGGTACGTA
CCCGCCTACCCGTATCACGC
CATTCCAGTACCATCATTGT
CGGGTGCCAGTACTGCCTTT
TAGGATGATGGGTAAGGGTA
AAACCCGCATGATGCGGGTA
TACAGGGAGGCTACGGGTCG
CAAATACGGGCACCTAGGGT
AATAGTGGGGCACCCGCATA
TGGGGATTAAGACATACGGG
GCCCACGGATTTCCACTATA
GGCATACCCGCATCTTTAAT
CCCTCACGGAATAACCCGTA
TAGTAGCGCACCCGTACTGA
AACACCCCTATAGACCTCTT
GCTTGAGGGTACCCACAACA
GATATGCGGCTTACCTGTAT
CCCGCAACAGCCCTGCATTC
GCCAAGACCAGCATCCCGCG
GCCTCACGGGCTACCCGTAC
CCCCGATACACCATCCCGCA
CCACACCCGCATTGGTAATA
GGGAATACTGGTAGCTAACC
CGACGAAAGATTGTATGGCA
ATCTGCCGGGTGACCCACGT
CACCCGCACCGTGACCCGCA
GCACCCGTGTTAGTACGCTC
ACCCCCACTCCGCCAACCTG
GGGGAACCCGCACCCTACTA
ACCCGCATTCGTGCCCGTAC
GATGATGCCCGTAGAACACC
CTCCCCTATGCTCCATCATC
AAGTTTACCCGCTCGTAATA
TGCGGGTATCGTGCGGGTAC
AGCCCATACGCACCAGCCAG
CCCGGATCCCCTACCATCCT
ACCCCTATGACCACTACTCC
CCAATGGGTAACTGGTAGAT
CCGTGCGGTACCTAACCTTG
TGCGGTGGTACTGGTATTAA
TGCAGTACCCGAAGGCAAAG
CACGGTGGCCCGCACTACAA
TGATGCGGGTAGACCCGCAT
TGGATTAAGGACGATGCAGG
TGTACCCGCATAATGTCTCT
TGCGGGTACCTGTATCAACT
CCGCGGTGCCCGCACCTTCC
TGCGGGTACCTACGGGTTTA
GAACACCAGGAGCCCGCACA
ATGAAGATGATCCCAATAAC
GGTGACATGGCACCCGCATC
TGCGGGCGCTATGTAGGGGT
TATCGCCCCTATGCGCCACG
GAATTCCGTAATACAAGTAT
AAACAACCCGCATCCGTGTT
AACGGTACTGCCCGCTCCAC
CAATGCGGGGTATGCCGGGT
CCACCCGTATTGCCACCCAC
CATGGGGGTGCCCGCATGGG
GGTAACATCCCTATGACCCG
CGATTAACCAACATGCGGGC
AATACGGGTTGTTGCACAAC
GCGTAAGCAGTATGTGGGCA
GGGCCCCTATTGAAGCTCTA
GAGGGTACCCTAATTGTGTT
ATGCGGGCTGATACGGGTCA
TGACCCGCACCACCCGCATG
AGCATTTGAACTCTGTTCAA
ACCGTGAAACGGGTAAATGC
ATGCGGGTAATGCGGGTCTT
TACACGGGTACCAACAGATG
GGGTGCGGGCAATGGGTTAT
TGCAAGCGAACCCCTATGCG
ATGCCCCCCTACCCGCATAT
GCCCATATTCACTACCCGCT
TCGATTCCGATCCTTAACCA
ACTATGGTGGCTGTCTTAGA
TCCCGCTACGGAATACGAGT
TGCGGGTACCCGCATCAATT
TACGGGCATGCGGGTATCTA
TAAGGGACAAGAAGGGTTGA
GATACCCCTACCTATCACCA
CCCGTTTCTGCCATACCACC
TATGCGGGTTACCCCTATTA
CCGTCCCCCCGTACCCCCAT
CCCCCCACACCCCCATAGCG
CTAAGGGTACTACAGGCTAC
TGGGCCAGCATGATGGGACC
ATATACGGGCACTAATGGGA
GACACCCCTACTGCCAGTCG
CGGGCACCCGCATGTCCAGC
CCGCCAAAGTACCCGCAGAT
CGGGCGACCCGCATCGTACG
GCCAACCTCCCGCATCACCC
TGTAGGGCAGCTTGGTCCGG
TGATACCCGCATCAACCCGT
TAGGGGTACATGCGGGTGTA
CCTCCCGTACCATGACACCC
AGACGCCCGCATACCCCCAT
ATGCCGTGGGATACCCGCAT
TACCCGCATGCCATGATGCC
GGCCCCTGTAACAAGCACCG
TCCCATATCCCCGTATAACT
CTCACCCGCAATGCCCTGTT
CTTGGGGGCCCGTACAGGCA
CTGCGGGAGTAACCGGGAAT
TGAACCAACACCCGTGGGCA
TACGGGTACACGGGTGGCTA
TAGTAGGGGCACCTCACGTG
TGATGGGGTAATGGATTTAA
ATATGCAGATATGGGGGCAA
TTGATGCGGGTCTCCCCCTT
GACCCGCAATCTGTAAGGTA
GGGTACGGGCACCCGCATAC
ACCTCCCACAGCCTTCACTT
GTACCCGCATTGCCACTCCC
CATGCAGGTACCCGCATCAA
GGCACCCGCATGCCAATTAA
CCCGCATGATACGGGTAAGA
TGACACCCGCATGGCACGTG
TGGATGAGGGTACCCTCACA
CCTGCCGCTAACCCGCACGG
TTGCGGCAGTGAACGCCCCC
ACTGCTACCCATATGGCCTA
GCATAGGTGGTCCCGGCAAT
CGGTTGGACGGGGGCTGCAT
TAGTAACCCGCATCCGTGTG
ATGTGGGTACCACTGGATAA
AGCCCGCATACCCGTACCTA
AAGGTGCGGGACAGATAGGA
AGGACCATACTGGCGCTAGC
AGGAGGGCATCCCCGCATGA
AAAAACCCGCATAGTATGCA
ATCCCCACCTATATCCCGTA
GGAAAGATCCCCATTGACAC
TGACCCGCATTACCCGCATG
CAACTACCCGCATCTACCAA
TGATGATGCGCCTATACCCA
AATTACCCGCATACCCGCAC
CGAGGCCAACATACGGGCAA
ACGAAACGGTCGATTCTGTC
AAAGCGTAGTGCGGGTAGGA
ACCCTGACATCAGAGCCTAC
AATTTTAATGACCCGCATTA
AGCACCACCACCCACAACCA
CCACCCGTATGCATATCCAC
TCATGCGGGTAGAGGGTTTT
AAGCCCGCATCATACCCACA
AGGGCATGCGGGACATTTCC
CGACCAACTTCAGGTGCAGC
TGGTGCAGGTACCCTTATTG
AAGGGAATACCGGGTACTGT
AGAAGGGGGTGATGGGGGAA
GCGTACGCCCGCATCAACCC
GATACCCGCATGCCGGTCGC
AACTGTAATGCTGGTAACTG
GGGTACCCGCATACCATTGA
CAACCCCTGTACCCCCATAC
TGAGGGAGGATGCGGGTAGC
ATGGTGTACATGCGGGTAGG
CCCGCATCACCCGCACCCTT
CATGAGGGTAGGTAGTTGGA
AGTGCCCGCATGCCGCGCGC
AACATGGGGGGAGTAGTGGA
GGTCGTGTGGGTTACAGGCT
GGGACGATACGGGCTGATTT
GTATTTCTGTATAATCCGGG
CTACCCGCACTGCCCGCCTA
TGCCCGGATACGGGTACCAG
TGCGGGTATGTACTACGGGC
CAAGGAAACCCTCATTGCCA
CACCCATATCACCACCACTC
CCCGGATCCCGCTACATGCG
AACTACCCGCATGATGTGCT
GTGATATGTGGGTGGAAGGG
ACCCGCAGCACCACGACATT
GACGTACCCTCATAACCTCT
AGGCCCGCATAACCCACACC
ATGTGGGTAGCAAACGGGTG
GGGCATGGAAACTTAATGCT
CTGACGGGGCTGCCCACACG
CTACAACCCGCATGAGGGTG
ATATGTGGGGACCCGCAAAA
TACGGGTAGTCGCATTCGGG
CAAGCGGGTGGAAACCGCGG
AGCTGCAAGTAGCATGCGGG
CATACCCGCATCACCCACAC
GGTTGTGAGGGTTGTGCGGG
ACCCGCGTGTGTGTACTAGT
ATCACCCCCCCGTATGCGCC
ACGGTAGGGGCTGTTGGGTA
TGCGGGTGCTACCCGCATAA
ATGTCATCCACCCGCATAAC
TCGACCCCCACCCCGACCCC
TGGCCCGCACGACAATGATT
GTAGCCCGCATAAATAAGAA
GCCCGCGTCAGCCCGCTTAC
GTGGTACTCATGCGGGCCCC
CAGTAATGAGCATCAGCGGG
ATGGAAACACGATACCAGTA
GGGTACCTGCATCTTCCTTC
TACCCGTATGGCGGGTTAGA
GGGGGCCACCCGCATCCAAC
AGGTGTAAAAATAGATCATT
CAATACTACTGATGCGGGCA
AAATTGTTGGAGACGGGATG
GCTACACAGCATCCCCATCA
AGGTGCGGGTATTGGGGTAA
TGCGGGTACTAAGGGTTAAC
CACCCGCAGCTCCCGACTAT
CGAGTGCTGGTACTTGTTAA
CACCCGCATGGTACCCAGAT
GGGCCCGCATACCCGCAAGT
CACCCGCATAACCTGCGTGA
CCACCCGCATTTCGCTGGTA
CAAGAATACCCGCGTGGTAG
CACACCACCCTAGCTTACCA
CAAAGCAAAGATACCCGCAT
ATGTGCGGGTAGGGGTTTAG
TACGGGAACTACGGGTCGAT
TGCGGGTAACCCGCATCGGG
CTAATATGAGGGTACCCACA
GGGTAGTTCTGCTGCCGTCA
CCCGCATCCCGCATAGTACT
TAGCCCATAAAGCCCTTATA
ATGGTAAGCGTTGGCGGGTA
GATACCCACCCTCACATTGT
ATGAAGGCCCCGCCCGCATC
AAGCACCCTGTTACCAGCAT
TATACCAGCCCATATCCCAG
TGTTGCCATTCCCCCCGCTT
ACACCCACACCCCCTATAAG
GGTTTTGCGCCAGTCCACCA
ATACCCCGTGGCTAGTCCCG
ACTAAGTACCCGCATATCTC
TACGGGTGTGGGGCATGCGG
TCACAGCGGGGACTAGTGCA
AACGGGTACCCGCACATTCT
CGCGGTCGACACCCGCCGTG
TATAACCGCAAGCCCGCAGC
CGCACCCGCATAACACCGTA
CAACCCGCAGACCCGTAGCC
CTACCCGTACACGGTGCTGA
AGCTAACAGTTTCTAAAACA
CGGTAAAACAAGCCCGTATA
AACCAGCACGCATTGATCTT
CCCGCATGGACCCCTGCCCA
TCCACCTCCCACCCCCACCC
TAAGGCACACAACCCGCATG
AGGGCACCCATAGCATACAA
TGGCCCGCATACCCCTATAC
CGATTCAAAATACCCGTATA
TCATGCGGGCTCCTTGCTGC
ATAAACCCACATACCCCTAT
TACCCGCATACCCGTACCCC
AGCAACCTAACTTTTACCAA
CGGCTCCCATACCCTCACTG
AGGGGACGAGGGTATACGGG
AACCATCTAATACCCACATC
CCCGTATCAATGCTGGTGAA
CTACCGGTCCGCCCCCATTA
CGATTCACGTCCGGTTATGT
CCCGCCCTGTAACACCCGCA
CCAAGTACGGGCACTGCGAG
TACCGCCCCCATAACATATG
CTACCGCCGGCATATATGCT
TGGATACGGGTAGCCGCCCG
GGGCCATGGGGGTTGATCCG
GCACACCCTCGCGACATGCC
ATACCCGCATCGCCCACCCA
CCCGTATAAATGCTGGTTTA
TGCTGGCACTACCCGTAACA
TCCGGCAGTGCGGGTTGTAG
TCGGCACCCGCACCATGAAG
ATTGCCCGCATACGCCCTGA
TGCCTGTATACGATGGGGTA
GGGTACCTGCCAGTTAGTAG
GGGATAACACAGGTGGGTCG
GGCAATATGGGCGAATGAAA
CGCATACCCTATTACCACCA
TTTACGTGTTGTGCCTGGTG
TTGTACCCCTATTGAAAGCA
GCTAATGGGGGACCCTGCAT
GGGAAATAGGGGTACCAGTA
ATGGTACTGTTTATCTTATA
AACACCCGCATACCACCCAC
GGAATGCGGGTGCGGGTACT
ACACCGGCCCACCCTCATGT
CAAAATCCATCCCCGCACAA
ATGCGGGCACCCGCTTCACC
CGACCCGCATCTCACTACGT
AGAGGATCCGGGTAGATCGA
CCCCTGCCGCCCCTATCCCC
GGCAACCCACATTCCCAATC
AACCCGTACATGATCAGGGA
AAGCATGGGGGCGTGGTATA
TGTGGCCCCTATACGGGTCC
TGGCGGTACCAGAATCCCAT
CTATGTACCCTAACATACCA
ACAACCCTTCTGCCCAGAAG
CATACCATTTCACCACCCAC
ACTTAACCATGTGAGGGCGG
CATGCGGGTATTATACATAA
CGTCCCGCATCATACCTGCA
ACGGGCAACGGGCAACTTGA
AGACGCGGGTACCCGCACGC
GAATTGCAGTACCCGTATTT
CACCCACCCGCATGCCCTTC
GTCTGTGCGGGCATCTCCAC
ACCCGCCTACCCCCGGCAAC
ACATAGGTAGGTAGTGAGTA
CGTTGGTACCCGCATTGTAA
ATGGCCACGCATGTCTAGTA
TAAAGCACCACCCTTATACC
CACACCTCCGGCACCAGGGA
TGCTGGTACGGGTGACATGT
TAGACATCACCCGCATCGAC
TTACTAAACCCCCACATTAA
ACCCTTTCCATTATGTAGCA
CACCATGCGGGTACCCACAT
GGGGCCCCTTATACCAGCAT
CGCTACCCGTAGTACATAGC
GTGGTGCCCGTATCGTGCAG
TGCGGGTAACCCGTAGACTC
TCCCAGCCCCCCATACCCTC
GGGTGCCAGGATACAAGGGA
CCCGCCTGCCCATATCTTAA
CCGCCCACATACCCCCAGCA
AGTACCCGCATTTGCCCATA
ATGATGCGCATCCCACCCTA
GCCACTATACGTGCACGTGA
CGCGGGATCGGCACCCCTGT
TGACTACGAGGTAATATGGG
ATGAGGGTTACATACGGGTA
AGGTGAGGGCTAGAGGGTAG
TCCCGCATACCCCCATCCCT
GCACAATGCCCGTATGGAGA
CCACCCCCACCTACCCGCAT
TAACGAGCGGGCAGATTAGA
CCCCTACTACCCGCAGCACC
GAAGCCCGCATCAGTCCAGT
CCGCATATGAGGCGCCAGTA
ATCTTCCCTGTATGCCCGCA
CACCCACATTACCCCTATCT
CCACTACCCGCATGATGGAC
AGCCAACGCAGACCCGTGTG
CCGGTAAAATGTGGGCTATC
CTCCCCCCATACCCACCCTC
CCCGCATGCTGGTCATTTTC
AACACAAACTTCAATGTGCA
TGCGGGCCAAAGGGGGCACC
AATGTGAGGGTTACCCGGAT
TATGAACCCGTACGGTGGGT
GTCATGGTTATCCTCACTCA
AACCCGCATCTAAGCAGATC
GTTTGTTACGCACGGATACA
CACCCCTAGCAGCGCTCACA
CTGATATGGGAGGTACGGGT
GAGCCATCAGGGACTTATGG
TGCGGGAACGCTGGTGACGG
TGCCCGAATTGATGTGGGTC
TACTATACGGGTACCCCGTA
TGATGCGGTCCTGCATGCGG
AACCCGCATCACCATCATGA
GTGGAAGGGGGAGCCCATAT
CCCCTATTACCCGCATACTA
TAACCCGCTCGTCCCTGCGA
AAGGGGCGACGCTTAACAAA
ACCACGCGCCCCTACTAAGA
TACGGGTACCATGATGTTCT
GAGAAATGGTACCAGCATGC
CCCGCATATGCGGGTAGTAG
GACACCCGCATGGCACCCAA
GCTAACCCTATACCCTCATA
TGCGGGTAACCCCTACATAC
TTCGGGTGCCCGCATGCAGG
TACACATGGCACCCCCATCA
AACACCCGGATTATGCGGGA
GGAACCACCTTAGCCCGCCC
CCGTACCAGCACGTCCATTA
TGCGGGCGCATCGAGCATCG
CTGCCCACCCGCATACCACA
ATGCGGGTAGGTTACTGAAT
TAACCTGCTGGTAATGAGGG
GGCCCCGCATACTGGGATTT
TGGAGGGACGTGGGGGTACG
ACCCGCATCACCGGCGACAA
TACCCGCGCCATCCCCTATG
ATGCGGACCAGCCTATTTTC
AAAAAATAATTTTTCGTAAT
TCACTCTCTCCCTCATCGGG
GACGGGTACCCGTACAGCGG
GCCCTTACCCACCCCTCGCA
CGACACCAGATACCAGCCTA
TACGGGCAGGGGGCATGAAA
GACGCTTATGAGGGTTAACC
AGGGTAATGGACTACCCTTA
TTATGGTCCGGATGCGGGCA
ACACCCACACACCCTCATGT
CCCGTACCCCTGACCCGCAT
CTCCTGCCAACCAACCATGA
CCACAATTCCCGCATTATGG
GTGCGATACGGGCATTTAGA
GGCAGCCCACACCTACCCCC
TGCGGGCGCCATGTACTGTA
TGTGGTATAGCGGTGTAAGT
GCACACCGTAGCCCCGTACG
TTCTAATGAGGGAGCGTATT
CCAAAGTACCCCTATGCGGG
GCCAATGACACCCGCACGCA
CGGATACAGGTATTTTAGTC
CCTAAGAAAGCCATGGGGGC
TGGGGTCGGACTCTATAGAA
GTGGCCCCTATCCACCCGCA
TAATGCGGGTAACATGGTAG
AGAATACGGGTAGCCTCATA
CCGCAACGCCAGCAATAGCC
CCCATAGCCCCCCATATACT
CTGGACCATAGAGGGTTTAG
TTAAGGGCGAACAGGGTACC
TGATGCTGGTATCCACTCTA
GGTTGCGGGTTAACCTCCAC
CCCGCAGCCTCGCAATGATG
AACAGGATGCCGGCGCAAAC
GGCAATGCGGGTACATTACA
AACCCACAACTCGCTCTACC
GGGGCTTGCGGGCTGATTGT
TTGTACACATGCGGGTGGTG
GGGTACCCGCACAACTGTCG
CCCGCCCGCCGATACCCTCA
CCTGGTGCTGGTATAATCTA
CCACTCAACCAGTTGTGAAG
ATCGCTCACCCGCACCGCCT
CGGAACACCCTTATCACTAC
GTGAGGGAGCGTAACTAAGG
CCCACAGTTGTGAACCCGCA
TCCTCCTCCCCCATCCCCGA
CGTAGGGGTGGGAGTAGGTT
CGCAGAACCCGTACCAACTG
TAGAAACCCGCATAGGCTCC
GAATGGTATGCGGGTATGGA
CCCGGATACCAGCACAAAAC
CCTACGCCAAAACCGTCCCA
AGCGGAGCCCTCTGACAATA
AGCTACCCGCATAAAGCCGC
TGATGCGGGATACCGGTATA
ATTACAACCCCCATACTGCA
AAGCTGCTGATCGAAGGGTA
CCCGTACCCGCATGGTACAA
CAAGGTGGGCACCCGTATGT
CTACCCGTATCTGCCCTGGC
ACCCGCATACATGGTATCGG
AGATGCAGGTATCCCGTTTA
CGGGTACAACCCGCATTATA
GGGCACATTGGGGCCGGCAG
CTGGTACCAGCACGGCTTGC
TAAACATGGTATGCGGGTCC
AATACCCTTAGCCCCATCAA
GCCAAATAAATACCCGTACT
ATGGTGCGGGTAGTTGATGA
GGCACACACCCACCTCCATC
GCCCACGCACCCGCATGTCT
TACACCTGCTGCAATCGCTA
GTACCCGCGCATACCCGCAT
TATAGAAATCCGGGTCCTGG
GAACATGCGGGTAGGGACGG
AACTGCCCGCATTGCACCCG
TATGGGTAGTAGCGTAGAAT
TAACAGCAGCACCCCACTCA
ACCCGCAGCGCCCTCCCATT
GACCGGCATAGCCCGTACCA
CATGCCGTTATGCTGGTGCC
GAGATGCTGCTAACCCGCAT
TGCAGGGTGATGTGGGTATC
AGAACACGGGTAATGCGGGT
ACCCGCATACATGTCCCGCA
CCCACCTGCGCCCGCATTAA
TGCGGGCCGTGTGGGTACGA
TATGTGTTCTACCCGTGCAA
CACCATGATGGGTGCCCCTA
GGGCAGATCAACCACCATGC
CCCGCCTACGCCCGCGTCAG
TTAACCCGCATATTAGTACA
GATGCGGGCACCAGACCCGA
AGGTGCGGGTGCGGGTAAAG
ACATGCGGGTAGTGGGGGAC
GAATGCGGGTGCCCGCATAC
TGAGGCACCCTTTGCCCGTA
CACCATCCACCCCCCCGTAG
AAACCCTGAACCTATCCCAA
AAACTAGCATTATGTCGGGT
CAGCAGGTACCCGCATGACA
TACGGGTGCCCGTATTGACG
GGGTACTTGGGGTTCTATAG
ACTAATACTTGACCTGCAGA
TGCGGGGATATGCTGGGTTG
ATAAGCGGTGATAGTATCCT
AATGCGGGCATCATCCTGGT
AAAGAGGGCCCGCACCTGAA
GGAGCCCCGCAACGAATATA
TTTGCATATGGGTTGCCACG
CCTACACTACCCGCATCACA
TGTAGTACGTGCCACCAGCA
GGCCCACACGCGCCCGCATA
GTGATGAGGGTAGTAGGGTG
CCCCCTACACCACCCCGATC
CCCAGCCAGCACCACCTGCC
TAACACTATCACCCGTAGCA
AACCCGTACAACTTATAACA
CCAGGAGCCCGCGATATTTC
GTGCCCGTATGATGTCTAGG
TTATGATAGAAGTATGGCAA
ATGACAGTGCGGGTGCAGCA
GCACCCGCATCACCCCTCCC
TGCGGTATCAACGAGTGCCC
CCCTCATAACCCCCACGTCA
CCCACACGGAACCCCCATCC
TGCTTGGTGGTTGGGGGTGC
TGTGGGCGTAAATATAGCAT
CACCCGTAGCTGTAAGGATA
AGGGCGTGCGGGTAGAAGGG
ACCCCCTGTACCCCCTATGG
TGCGGGTAAGGGTATGGGTA
GGGCATGAAGGCGGCTCTTA
CAACAGAACATACCCGCATA
CACGCGGGAGTATGTGCGAT
GAGCTATTCCCCCATACGCT
ATGTAAATAAATACGGGTGC
ACGCGGGCAGGTATGCTGTT
AATACCCGCATCACCCGCAT
CGCCAGGTGCCCGCATAACG
CTAGGTACGGGTATTGATAC
TGCCCGCATGACTAGTACCC
CCTGTACCCCCATCATACAA
ACCCTCCCTGTTACCTATAC
TCATTAAAGGAAATGACATT
CTTGCCATGCGGGACGCCTC
CCCGCACCACCTCTATGCGA
GAGGTGTACGGGTACCAGTA
CAACACCCGCATGGATCTGG
GACGCCCGCATGAACCCGCA
CCACCCGCACTCACCCTTGC
CCCGACCCTCACCCCCCTCA
CCCTCACCCGCTACCCATAA
AGATCTGGGCCATCGCCCAG
CCGATACCCGCATAGCATGA
GCATGATGCGGGCAATACTT
CACCTGCATAGCCCGCATGA
ATGCGGGTACGTGCAGCGAC
CCCGCATCTGAGAAGGTATA
CAATCCCACACACCTACCAG
GCCCCTCCGGCTTGGTAGTC
TACGGGTAATGCCGGGTAGA
TAAAACCCGCACCCCTAAAA
AGAGCGCAGTAACCCGCACA
AAGATCCTGTGATATGCGGG
TGGTAGACACCTAGCATATC
ACCCGCATGACGGGTGTTAT
CAGCATCCGGTCCAGCGGCA
TGAAACCCGCATCATGACCC
CCTGCACCCGCACCTTAGGG
GGTGCGGGCATCATAGGGGA
AATGAGGGCAAAGAGGGACC
GGATGCTACCCGTATAGCAC
CCACTAACCCACATTTAGCA
TCCACATTATACGGGTAGAC
ACCACCCTGTGACCCGCATA
CGATATGGGGGTGCCAGTAT
CATGGTGCCACCTATACATG
AAGACAGGGGGTCCCACATG
TGGCAGTACTTCCGAAATTA
CTACCCGACCACATACGGGT
TACCCGCTTAACCCACATGC
TGATGAGGGTAGGGGTAGCC
ATTCAATGCCCATTACTGTC
CACCCGCACACCCGTATTCA
CCGTCAGGGCCCAGATCACC
CTGGACGATGTGAGCTGGGG
TGCCCGTATATCGACCACCC
CGGGTACCCGCATACTGGAC
CCATTACCCGTACTGCAAAT
CGCCCTTATACCACGCCTAC
TACGGGTAATGATAGGAGGT
TTGAATGCGGGTTACCCGCA
ATCATGCCATACAACACCCA
CATGCGGGCGGTTACATGGA
AACAAGGGGATATGCGGGCG
CAGGCAACCCGCATCATTAC
TGGCCCGCATGATACCCGCA
ACGGGTATGGGGGTAATGGC
TACAACACACCCGCATGCAT
AAGTTGAACCCGCACCATCA
TCGCAGCTACCAGCATGCCC
AAACCCGTAACAAAGCCCAT
GTAACCCGTATGCCCGCATT
ATGTGCGGGTAAAGGTAGGA
CCCGCATGATGGGAGACCTT
GCAGGGATGAAGGATGCGGG
TCCCCGCAACCCTCAACCGT
GGTAGCCCGCATAACGTGCG
ATCACCTATACCCGCATGAC
GCCTATCCCCTATACCCATA
AGGCATGCGGGTGGTGCGGG
CGTAATACGGGTTCATCGAA
ACCCGTGGCCCATCTCAACC
AAAGTCGATGCGGGTACCAT
TACGGGCCCACACCACGTAC
GTGGATACTGGGTATAGGGG
GGCGATACGGGCGTTTACCT
ATGCGGGTATGTAATTTATG
TATGGGGCCTAAATGGTGTG
ATCGCTGGCAATATCCACGT
CGCCAGCATACGCCCATGTC
TGGATCCGTAATGCGGGTCG
TGGGGTAGCATGCGCGCTAG
GGATGCGGGGATGCGGGCCA
GGGTATGCGGGTGCTAGGGG
ATAACGGGGCTATTTGGGTA
CACCCTCAGGGCCAACACAA
TTTACATGCGGGTATCTAAG
CCCTGCTGGTCTACCCGCCG
CAGCCCGCATGGCACCAATA
AAGCCCGCATTCTTGATTAC
CATAACCCGTATACCCCGCA
TGCCCGCACCCCACCCGTAC
AAGAAATACGGGACAACTGG
GGTAATACGGGCACCCCTAA
AACCCGCATTTTGATTGTCA
ACTACCCGTATTGTCGCCAT
ACGAATACGGGCAAAAGCCG
GCAATCTGGGATACGGGAAC
ACCGGCTCCGGTAGAATAGC
GGATATGTGGTTGCTAGAAA
GTGGGATCTGGGGGTGCTTA
GTACGATCGCCACACCCCGT
AGAAATTGAGATGCCGGTGA
GTTGTGTGGGTGTAGGGGAG
ACGGAGGTATAGGGGTACGG
CCCCCACACACCCCCTGTCC
GAGAGGGATACCCGCATGTA
CGGGGGATACGGGTACCTGC
TGCGGGTACCAACCCGCATA
CCACCAGCACATACCCGCAT
ACGCCCGCATACTACGGGCA
TGGTACCAGTATGCCCCCAC
GCTTATTCGGGATTACGGGT
CGCCCCCATCAACGAACACG
CTTTCCCGTTCCGTAGATCC
ACCCGTATAATACCCTCATG
ACAAGAAAGGGTCATGCGGG
GCTGCTGCCCGCATTTACCC
TGGCTCACCCCGTCCGCCCA
GCGGATCCCGCATACCCTAC
AGAGGTTACCCCCATGCCCA
GTTGCACCGTGCATACCACA
TACGGGTATTGAGTGTGATA
TCCCTGCCCTCATACCCACA
AGGGTTGCCAATAACCACCA
TACTACCCGCATCGCCAGCA
AGGAACCCGCATATAAACCG
GTGGACCTGTGAGGGCCCCG
ACACCCGCACTAGATCTTGC
CCCTACGCCCCCTCCCCCAC
AGTAGGGGTACCACTAGTGG
CATGGTAGGGGTGCCTGTAC
GGAATACCTGCATACGGGTT
GCTAAGGGTGCGGTTGGCAC
GCAGCGTTGAAGGGCAGGCC
GGTGCGGGTGGTAGGGGTCG
CTGTACCCGCAACACCACCA
CCCGCATCCGCATGCCGACA
GGTGCCCGCATAACTCCACC
GGGTGCGATATGGGGGCCAG
TGCGTGACACCCGCTGCAGA
TGCATCCGGGCGCCACTATG
CCCCCATGGGGTACCCGCAT
GCTCACGGGCACGTTGAGGG
ATGCGGGTAGCGGTACGATA
TATACGACCAGCATGCGGGC
AGTGCCCGCATAAAACTAAT
CTTGCTGATATGCGGGTACA
GTGGTGACGCTGGTAATGTA
CACATATAAGGGCATGCGGG
TATACGGGGCCCGCATAACG
TACCCTCGATACCATCATGT
CTACCCGCATGCCCATACCT
GGGTGCAGGTATTACAGGCA
GCAGACCCGCATATAACAAC
CATTGATGTGGGTGGGTGCA
GCGCGCGGCAAGTACAACAA
TGGTTGGGGGTATGATGCAA
ACCACGGCGTACGGGCGACT
CCGCCCGCACAGCCCCCACA
TACGGGTACCCGCACGCACG
TGAACCCGTATGACCCGCAT
TACCCGTATAACAGTCCAGC
ACACCCGTACGAACCTGCAC
AGCACCCGCATGACGCAAGA
TGCAGGTCCAGGGGGGAGAC
ACATGCCCGTTGCACCACTA
CTAGATAGACTACGGGCCCA
AAGCTTGTCGCCCGCACCCG
AACCCTTATTACCCTTATCC
GACCCGCATGCTGGTATCAC
TGATCAATTGGGGTCTTATA
ACATGTGCGCTCCCGTATGA
CTTAATGTGCGGGGACATAC
GCCAGCACCCGCATGTCATC
TGCACCCGTATGGTTGGTGA
AAGTGGCTAGTTATTGTGAA
TGCGGGCACTATAATTGAAA
ATATGCGGGGATGCGGGTTG
GACAGGATGACTACCTGCAT
TAACCACTACCCACACCTAT
CCACACCATCCCGCATGGGC
GATTAACCAGCAAACAATCT
TGGCACTGCCCGCATCAATC
CCAATACCCGCATCTTGCAC
TGGTGCGGGTACAGGGTATG
CCCGCAATAACCACCCGTAT
AGTACCCGTATGTCCTGTGT
TTATTTAACCCGTAGCACTG
ACAGGTGCCCGTATGCACTC
TGCGGGTGCGGGTACCTGTA
TGGGGGAGCTGGGTATGTGG
TACCCGTATAAACGGTAACA
GTCTATGATCGTACAGGTAC
TGCGGGCACCCCCATATATG
CCCGCATGGTAGGAGCAGGT
TGCGGGTCATTTGACGCATT
AATAAGATAAGATAGAACTT
AATGACTCCCATACCCGCAT
AATACGGTGACCCGTACATG
ACGTGGCACCGCCGCCATTT
GGGTACCTGCACAACCTGGC
TGCGGGTGGTGCTGGTAGTG
AAGGCTACAAACCCCATCAA
GGGTGCCATGATACCCTCAC
CCCACCGGAACTACCCGCAT
GGACAATGATATACGGGTAA
ACCCACATACCCGCATACTA
GCAACCGCACCCTGATATGC
CAAAGCCCGCAGGCCATAAA
AGACCCGCACCACCCGCATC
ATTTGCGGGTCGCACCCCCA
CCCGTATCGCAACTAATAGT
AACCACCCGTATGTCCCCGC
ACTGATACCCGCATCCCCCC
TAATGAGGGGTAATGAGGGA
CATCCTATGCCTGCTGACAC
ATGGCGGGGGGTGGCATTAA
AACATATCCATACTGCCAGC
GGTCGTACGGGCATTCACGA
GCTCACCCGCATAAGGCAAT
GACGATGATGGTCACGGGTA
GACACCCGCACATGCCTATA
TACCAGCATACCCCCCACAC
CGAAAGGGGTATCGTGGTGG
AGCCCCCACGCCCACCAGCA
TCTGCCCGTACCACAGGTAC
GCGTAGGGGTGCGGGTACGA
AACCATCTGCACCCCCAGTC
CGCCTAGCTACCCCCATTTA
CTAGCCCGCCCCCTGCCAGC
GACCCGCCCGCATTGATTTG
CTTACGGGTATGCCGTTATA
CCCCTAACCCCGTACCCTCA
AATGCTAGGCCCGCATCGAT
AAAATGCACAGCCCGCATTG
CGGTACTGCTGGTAACAACA
AGTGCCCGTATCACCATGGG
CACATGCGGTCACCATGATA
GACATATATGGTGAACACAC
AGGGCAGTGGTAACCCGCAT
GATACGGGTAGAGTGTAACT
CTGGTAGGGGCCCCCCCATG
GTGATACGGGGCGCGCGTTC
GTATACCATAGAGGGTACGA
CGATGTGGGTAACGTCACTG
GCAGGTTGTGCCCGCATGTT
CGACCCTCATGTCCACCCAT
GGGCTCTGCTGGTCTACTAC
CGATACGGGTAGCATGAGGG
CCCACACCCGCATCACCCAT
CCCGTAGCCTACCGCAACTA
GATATTCCGGGCTGATCTGT
TGGGAATGCGGGTACACGGG
CACACTTCAACACGGATTGA
AATGCGGGTATGCTATCCAT
ATGCGGGCACAGGGCTGTTA
CATAATGTACCACTACCACC
ACAGGGCACTACGGGTATAA
TTGTACCCGCATGGTAAACA
CCGTCACCTCACCACATGGC
GACCATTATACGGGCTGTCA
GGGACCCGCATGACTGCAAC
GCGTACCCGTACCCTCTCCC
CCCGCACACCCACGCCAGGC
AACAAGGTGATGGTCAAGAA
TTGGGGGTATGCGGGCAAGA
CTCCCCCACTACCACCCACG
GCAACCATCCACATCACTCC
TAGAAGGGGATGGTGGGGCC
GTGCCCGCAGACCCGCAGAA
CCCGGCGAATTACCCCCACG
TGCGGGTACCAGTAGTGTAT
GGATGCGGGTATCTGCTTTA
AGAAGCCCGCATCACCCGTA
CACCGTCAAGCGACCCTCAC
ACACCATCCCTCTCACGTTT
AATAGACTTTACCCGCATGC
CCCCGTATGCCCTCATTGTC
CAGGGGGTTTGCCTGCATTT
ATAGTTATTCATGCGGGTCG
AAATGCGATACCAACATCTT
AACCCGCATGTGCCCACACA
ATGACTGCCTCATGCGGGCG
ATACCGGTATCATACCCGCA
CCATTCCCTTCCACCCCTCA
GCACCCGCATGATGCTCCTC
CACTCACCTGGGACACAAAA
TAAACCTTTCCCGCACATGT
CTGATACGGGCAGGATGGGC
ATAGTATGCCCGTATCTCTA
GCCATGTGGGCAAGCCCGGC
GATAATCGTTTCAAGGTCAT
CCCCCAAGCAGCCCGCATCA
GGCCGCATGAGGGTGATTGC
AGAATTAGGTACCCGCATCT
ATGCCGGGCGCATACAGGTG
TAGTAACCCTTATAATTGAC
CCCCTATCACCCACACCACC
CACCCGCATCATTACCCGCA
AGAAACCCGCATCACCAATT
CGTGCCCGCATGGCGGTAAG
AGATAATAGCGGGCTTATAA
CTATACATACCCGTATCATA
ACAACCTGGCTCCACCAACC
TGCCCGCATGCTACCCCTAT
CATGCCCGCATCAACCACAA
TATGCCCTCATCCGCACCCC
GCATGGTGCGGGTACCGGGA
TACGGGTAGATGCGGGTATA
ATGCGGGTACCAGTAGTTGA
CTTCATAACCGGTACTTCGA
CCAGTAATGCAGGCATCATT
CCAGCTACCAGCACTCCCGC
TAAGGGCTATTACGGGTCCA
CCGATAGACGCCCGCATTAC
CATCCCGCATATCACCACAC
GCAAGGAACCCGCATCGTGA
CCCTGTATACGGGCGTGATA
GGGTAACCCGCATGCGTAGT
GGGTGACGATACCCTTACGA
TTGAGACCCGCATTATGATA
ACGTCAGTAGGGGTACAGGG
TAGTCGCGAGGTACGGGTAG
ACTGTTATAGATTGGTATAA
GGTACCCGCACGTTTCTGGA
GGGTACCCTTATACCCTCAC
CGTACCAGCATCACCCGTAT
GACACCTATCTGCCCCCATC
CGTACCCGCAGTTAACCAAC
TTACCAAACTACCCGTATGA
ACCCGCAGGGCCACAATGCA
CCACGTGATGCGGGTAGCAT
GGGATCCCGCATCACCCCCA
TGCGGGCTTACCAGCATCAA
CGACGTCGGGACCGTGCCCT
CAATTCTTGTACTTGATGTT
AGGAGAACATGCGGGTATAC
CCCGCATCACCAACCCCCAC
TCATGCAATTCCTGTACCCC
TGCGGGTTTAGTTAAGGCTA
GGGGGGGTGGTACGGGTATA
CTACACCTGTATAATGCGGG
TGCGGGTACGTGGGGGCATC
GTACCCCCAACATGTGTTTG
TGCCCGCATTACCCGCCCCC
TGCCCCCACACCCCCTCTCT
CCCGCATCACATCCCTGCTA
GTACGGGCCTATTGGAGCTA
ATGCGGGTACAATGCTGGTT
GGTACCACGGCACCCGCACT
CTGGCGTACCAGCATGATGC
GTACGCCCGCATGGTACAAC
ACATACCCGTATGAACTCGC
AACGACGAGGGCACCCGCAT
TGCGGGTATTGAGGGTAGAC
TGGGGGTACACCTTTAATAC
AAGCCCCACTACACCACCAG
CGATGCCGGTCATCTGTCCC
CCCCCGCCTACAATTAAAGC
ATGCGGGTACCCCGTATCAC
CCTGGGGGAATGAATGGTGA
TGCCGCCATGGGGGTACCCC
TGCGGGTTTATGCCGGGATG
TGCCACACTACAAGCCCGCA
GCCCACCCGGATAGACCCCT
CATAGCAGGGACCCGCATGG
CCCCTACACAACCCGCATGC
ATGCTGGTAATGCCCGCATC
CCGCCCAGCCCGCACCCCAA
CCCGCATCGCCCATAGAAAG
TGCATGGTTGTTACGACCTA
TGGCCCGCATGCTGGGCACT
GAAAGTACCCGTATTACCCT
GCCCGCACGGCCACCCATAT
AGGTGTACCGACCGCCACCA
AATTACCGATGTGAGGGTTT
GTGTACCCGCATCCTCCTAT
GAACATGCGGGTATAGAGGG
TCCTCATATGATAACAAACC
GAGCCATTCTAATGCGGGTG
CACTCCCGCGCTGCCCCTAT
AAGGTGACACCACTCCTAAA
AAGACCAGCCCGGACACCCT
TCTCCTATATCGCTACCTCA
CCCCCATTCACCCCTATGAT
AGATACGGGTACAAGTGGGA
AATGCCCGTATCAAGCTCAT
TGCCAACCACGTACGGGGTG
CCCCTATACGGGCTGTATCA
ATGCGGGCATATTTATGTAA
GACCACCCCTATAGCCCCCA
ACCTCCCCGACTACCTTGTG
CACCCGCATAACCCCTACAC
ATGCGGGCACCCGCTCCATC
AAAACCCGAACAAAAACAAA
GAGCATACGGGTCATTATAA
GGGTAGTAGTACTCTGTTGC
CCCGCACGCCCGCATGAAAA
CGGGACCCTGGTACCCCCAT
TGAGCTACCCGCACCACCGC
ATGACCGCTAGAGGGCAGTC
TCCCCCCACATAACCCTTAT
TCTCTACGAATACCAGCATA
AGCTATACGGGTACCCGTAT
GTACCACGACACCCCCCTGA
CAAAGTACCCTCACCCCCAC
GGTTGCGTGGGGGCGGATAC
TGGAACCTACATGTGGGTAC
CCCGCAGCCCGCATCCAATC
CACACCCACATGGGGTATGA
GCATAAAGGGGGTTACGGGA
ATTAGTAGAGGGGTAGAGGG
TGCGGGTTCGTGAGGGAATT
GGGATGCTGGTTTTGCAATC
AGGTACGGGGTGTGAGCACA
AGTGCCACTACCATCCCTCA
GCACTACCCGCATGCCATGG
CTTTGTATGGGTTTACCTTG
ACCCGCATGCTGGTCAGCAC
GCCAGACCCGTATGCAGCAT
ACAAGCTGGTACCCTTAGCA
ATGCCGTCCCCCCAAGGCAA
AATGGATGTGGGAAAGAGGG
AAGGAACCCTCATTTAATCA
GAAACTACCCGCATACCCAC
GAGAATACGGGTATACGGGA
CGGCCCCTACTGAGGGTGCA
CCCCCATCACCCCCACTGTT
GGGTGCGGGTATACGGGCCC
GCGCCCCCACACCCCCAATA
CCCCCACCACCTACCACCAT
TGGGCCGCCCGTAGATAAAA
AGTAGGGGACTCTACCCGCA
AGCCCGTTTTTGAAAACAAG
CCTATCATCGTCCCACCACT
TAAGGGTCGTGAGGGTAGGA
CACGTATAATGTACAGGTTT
GAGACATGGGTGCTGGTGGA
ACTACCCGCGTAGTACCCAC
GCCCGCATATACCCGTATCA
ACTAATGCCCGCATTCCAAG
CCCATATAGTACCCTTATCA
ATGCGGGATTCAATGGGGGT
GACCCGCACCACTGGCAGGC
TGCGGGCAGTACGGGCAAAC
CAAAAAGCACGGGCATCTGG
CGGGCTCAATACCAGCATCC
CTGATACCCGCATTACCCTC
TACAGGTACTTAAAATGGTG
CGCCCGCACATTTAAAAACT
GCAGTGCCAGCATGGGTAGC
GAGTGCGGGTTGCTGGTTAT
TGCGGGTGGTAGTACGGGCA
GGCCACCAGCAGACGAACAG
TACACACCAACAACCCGCAC
TGGCATGGTGGTACGGGTAT
CCTACCATCATCCATCATGT
AACACGCCCTTACCCACATT
AACGGTAGTGCGGGTAGAGA
ACCCGCATCACCGGGCACCC
CGGTGCAAGCGGTATCGTTG
TACGGGTAGCCCGCATACTA
CCAGCCCCCATATGCCAGCA
TGACTACCAGCATTTGAACG
GCCCGCACCCTGCGTCATTA
ATAAACCCGCATGAACATGT
CATATGACCCGCACCCTCCA
ACATGATAGGGGCCCGCACG
GGGCATGCCAGCATTGCGGG
GCCCATACATACCCACATTG
TGGTAAATAGTGTGATAACG
TTGGTGCGGGCAGTGATTGG
TAACATGGGGATACCCGTTC
GGATACCAGCATTTGAGCCA
CCCGCATAGGGGGTCATGTA
CGGTAGGGGTACCAGTATAA
ACCCGGTACTGCGCTCCACC
GGTAACTGCACCAGATGCGG
TACAAAACGAGGCGGATCAA
TATACGGGTACCTCACCACC
ATGCGGGTAGCGCCCGGCGG
ACATGGTGGGGGAGGGTAGG
ACACCCGAATGATAGAGCCC
GGGTACCTGGCTGCCTGCAT
CGAATGATCCTGGTAGGTCA
CAAGGGCATCCGGGTAAAAA
AGATTCTGCACACTGGCTGG
TCCCCCCACAACATGTGCGA
TGCCCAGTATTTTTTATGTT
TTCAGCTCACCATCAGGCCC
CTATACCCGCATCACCCGCA
CGACCCGGATAACAGCCCGC
AAACCCCCATGCCGGCATGA
GGTTATGCGGGTCACCGGGA
ACGACCCCTTCCCCTTGTTC
ATAATATGCCCCTATCACGG
CGGGTTCAAGGGAACTTATC
CTTATTGATGCGGGTTGGGA
AATGCGGGCCACCCATGGCA
CTCCTGCATAACCCACCACT
GGGGCCGCACGGCTCCTGAT
ACATACGGGCATGATGCCTA
CACCTGTGGTGGGGGTACAT
GCACCTGAAACTGTTCAGAC
AGGCCCCGCCTTACCAGCAT
GATGCGGGTGCCCCCATGGC
AATTACCCGTTTGTTACCTA
ACATCCAGTACCCCCACCTA
ATGCCCGTATAACCGCCCGC
GATACCCGCATAAACCTCAA
ACCCAGTGCGGTACCTAGCT
GGGTTTTAGCATTGGTTCGG
CGGGAGGAAACGCGGGTAAG
TGAATACGGGTACTGGTTGA
GGCCTACCTGTAGATTTGAT
ACCACACCCGTATACCCGCA
GCACAGAAAACGTACCCCCA
CCCGGTATCCCCCAGCGTGT
CCCCTAGCCCGCATGCCTGC
CACGTACCCGCATTAGCACT
CGAGCAGCCACCCGCATGTA
TCAACCCGCATTCCCCTTCG
CCATATTGTGGTGTTGTGTG
TACCCGCATACCCCTATATT
TACCCGCATCACACCCGCAT
CCCCCAGGCCCGAATACCGG
TGCAGGGTTGAAGGCAGGGC
GGTGTGACCTACACTCATCC
CCGAAGATGCGGGCTAGGGG
CGCAACGCTAAAATACGTGT
AAGGGACACGGGCTCAACCA
GGCCACCCTCATGACCTGCA
AACCTGCTCCCCCGCACGAA
GGGCGCAGGGGCTGCAGGTA
ATGCGGGCAATGCAGGGAGC
TCCCACAACACCCGTATGGT
ATGCCAGCATGCCCGCGTCC
CCCGCATCTACCCCACACCC
TGGGGGCAAGATACCGTTAT
CCAATGGTGAGGGTAGCATT
CCCTAATGGTAGCCGGGTGC
CCAACTTGTGACCCGCACAG
GGAATACTTATGCGGGGTCT
TGAGGGTAGCCCGCACGCAC
TTGACGGTATATGGGGTTTT
GGGCATACGGGCTGTTAATG
TGACAACTTGCGGCCCTGAT
TGCGGGTAGTTAGTAAGGAT
TTATGGGGGTATAAAGGGTA
TACGGGTATACGGGTAATGA
GTATGATGAAAGCGGGCCCA
TTTACCCGCATACCCATAAC
GATACGGGTACATTCGATCG
CCACCCGCATTGCCCGCATA
TGCAGGTATTGCGGGCGGGA
CCCGCACTTATACGGTAACA
CTCAAGGGTACGGACGCATG
GAAACCCGCTCCCTTACATG
CGCATACCCGCACAGTGGCG
GTTAACACGGGTAGCGGGCA
CCCACCCTCACACCCGCCTA
CATGGAAGGCATCGTGGGGG
GAATCTAGAACACCCACACA
CGGGTAATGCTGGCAATTCG
ATAGGCTTACATAGACGGGG
GAACCCGCACGGCCCGCATG
GTCCTAACCCTGACCATGCG
ACAACCTGCACATGCGGGCA
ACATACGGGCGGTACGGGGT
ATGCCCCCACGCCCGTATAC
CCCACCAACCTCCCGCATTC
CAGACCCGCATACCCGCATC
CCCCCCACCTCGCCCCCACA
CCCCGGCATGCCAGTACATT
GGGTGCCGGCATCCAATAAA
CGGCAAGGTTGAGGGTAGCC
CCCGCATGGGACGGGACCCG
AATCCGCCCGCATCATGATT
TGCGACTTAGCCCGAAGTTT
ACGATACGGGTTCACCTTAA
CTAGGGCGCTGCGGGCGAAA
TGCGGGTGGAGGGGGGTGCA
TACTTAGGTACTGATGTGAA
CAACCCGCATATACCCTTAT
CCACCCGCCCCGCGTACACG
AGCCTACCCGTATATACAAC
CCATCCCGCATTGCCCGTAT
TAACCGCCCCCTCGCCCGCA
GGGCATGGGGGCCCGGCTGG
GGCCCGCATGCCCCTATCAT
CCCGCCCTTCCCGCATCAGC
TGATAGGGGTTATCCCGTAT
CCCGTATGCAGGTACCAGCA
CACTACAGCAGACCCGCATG
AAGATACGGGCGCATGTGGG
AGATTATGCGGGTATAATTC
CTGACGATACGGGTATAAAA
GGGAGACGTAGTGCGGGTTC
TTATTAACGTACCCGCATCA
CCCACATGCTGACTGCTAGT
ACTGGCACCAATATGCGTTA
AGGACACCCGCATACAACGC
CCACCCGCATGCCCCTATAC
TTATCCACGGGGCCCGTACA
GCCCACTACCACCCACACTA
ATATAAGGGCCTTTAATGCA
TTACGCTGGTACTACGGGTA
AGACATGCGGGTGCCTTCAT
GCAGGGCAAAGTAAATGTAA
CTGCCCGCACCACCCGCAGA
TGCCCGTACCCTCTTCAATC
TACCCCGAGATGAGGGTAAG
AATGGACCCGCATGGCCTTT
CCAGCATTGCACCCGCAGCC
ACAGTAGTACGGGTAGTTGA
GGGGAGAAAGGCCCTTAGTA
TACTTCAACGTTCAACCGGT
CCATCACAATGGGGTTACAA
TGGTGGGCGGTGACAGGGTT
CGGCCCGCACGACCAGCATC
ACGGGACCCGCATGAACCCG
CACCACCGGCATCCCCTAGC
AACCTCCCACGTACCACCAT
AGACACCCGCATCATATTTC
TTACGGGTTGAGGGCATCAG
CTTAAATGGGGGCCCCGGTA
AAAAGCGGGTATGGGGGTCC
GGTGGTACGGGCATTTTTGC
ATGCGGGTACAACAGGGAAG
TGGTGGTGCGGGTAAAAAGA
GACCACCCGCACCAACACAT
CGAAGCGCCCGCATCACCAC
CCCGCTATACCCGCATCAAT
CCAGTAGCTTGTGGGTAGAT
CAAACGGGTACCCGCATCCA
CCGCCACCCCTATCGCACGA
GAGACGTGAGGGATGATGGG
ACTACGTGCAGGTTGTTCGC
CCTAGCCCCTATCACCCTCA
CACGGGCCGCCATCCCACTG
GTAACACGCTGCCCGTTCCG
CGGGTTATAGCAGGCGCCAT
CGGCTACCAGCATCAACATT
CCCGGGTACCCCCACACCCC
TAGGGGACCCGTACGGCAGT
TTGACTGCATGGGGGTACCT
CACCCGCATGAACCCTTAAT
CCAGTCCCCCATCCCCACCC
GGTGTTTATGCGGGTACTTC
AGGGCACCCGCAACCGTCGT
TCAGACCCGCATGCTATGCG
CTAGCTGCCCGCATGACCCA
AAATGTTAGGCGGACCGACA
CACTCACTGGTACCCCTACG
ACCCACATCGCCCTCACTGT
AGGACCCGTACTACCCGTAC
CACCGCACTGCACCCGTAGT
CGCAGCTACATACCCACAAG
CTACCTGCAGCACCCCGATT
TGTAACTGGTAGCATGCGGG
TGATGGTAGTATGAGGGCAT
ACATGCGGGTGCTATGAGGG
GTAACTTGAGGTTGAGGCTT
GTAGGGTACGGGCATAGGGG
TAATGCGGGATACTGGTTGA
AAGCCCGCACGGGTCCCACA
TCACCCGCATGATTACACTT
TACGGGCAGGGGTAATTCGG
AGTGAGATCTGCCCCCACAC
TGCTGGTGCAGGGGCTGCAC
TACGGGCGCCCGTATGCACC
ATGGGCACGGGTACAGGTAG
CATGGTGGTACCCGCACAAC
CCACATGCGGGTACGACCTA
CCCGTAGTACCCGCATAAAC
CATTGGCTATGCGGGTCTTA
CCGGTGCCCGCTGCCCGCTT
CCCGCATGCGGGAAGTAGTT
GAAGATTAACAACCCGCATT
ACACCCGCACAGCACTCATA
GTGCGGGTACCAGACGCCAC
CCCGCAGAGAGGCTTTATAT
ATTACAAGGGGGCCCATATA
TGCAATCCCATATATCTAGC
CGAACCTTGCCCCCCCACAT
TGAACGTTAAATGACTGGTA
TACCACTCGCCCGCATAGAA
GGGTTATGTTGGCTCAAGGG
GGCCCACGGAATATCCTGAT
CATAAGAGTGCCCGTATATT
ATTGGACCCGCATACAAGCA
CTCACCCGCATGACCCGTAT
TAACCCGCATGTACGACCCC
TAATGACCCGTATTGCTCGC
GGACCAAACACCCGTATATA
CAGGATACGGATGCATGGCA
CTGCGCCATTATCCTATATC
CGGGCACCCACATGCCCGCA
CACCAACCGGGAGCCTCTAT
CACCCCCACATTGCCCGGAG
TGCAGACAAAATTCCCACAC
CCCGCAACACAAACCAAAAT
CTTACCCGCTTCACCCGCTT
ACCTACCCGGGACCGCGATA
ACGCCCGCACTACCATCACT
CCAAGATGGTACCCGCACGC
ACCCGCATGTGCCCAACATA
CTCAACTACCCGTACCACCA
GGTAGCGGGTACCTGCATTT
ACGGCATCCGGCGACGCGTG
CAGCCACCCGCATGCCGTAT
CATGCGGGCTACGGGTTAAA
CCCGTATACCCCCATACCCA
CGATAAGACCCTGTCTTGAC
TGCGGGTTACATGCGGGTTG
TACGGGCATTTACGGGCCAT
TACCCGCATCGCCCCTTAGC
AGAACCACACGACCACCATG
ATGCGGGTCTACCAACATTA
ACACATCATGAACACAAAAG
TACGGGTTTATGAACATCTC
TCCGCCCGCACTCCCTCACA
GATACTCATAGTACCCGCAT
CCATACTGCCCGTACCACCC
AACACTTACTACGTCACCAC
CAATCACTACCTCCACCACT
ACCCGCACACTGTAACCATG
ACCCGCATACCCGCATTTTT
TTATGGATGTGTACGGGTAG
AATTACGGGTAGTGTGGGAA
AATACTACCTATCTAAGAAT
AGGGGCTTCGAGGTATGGTT
ATGCGGCTTGCTAACCGGCA
TATGGGAAGGCATAGTGGTA
GTGCGGGTTGTTGATGCACC
CACAGCCACATGGTGCGCGT
AATGCGGGTAATAAGTGGTT
CAGAATATACTGGTGCTGAG
CGTACCCGCATAACCCCTCT
AGCGGATGCTGGGGATAAAC
TGGGGGCCCACGTGGGTAGC
CAGTTTAGAAGTGCGGGCTA
ACTGCCCGCACAGCCCGCAT
CGGTATGGGGGTACCTGCAT
CGCCCCTAAGACCCGCATAG
AATGCGGGCCGCGTATCGAC
TGCCCGCATTGCCCGTCCCC
AACGATAATGCGGGTACAAA
AGATATGCGGGTGTACGGGT
CGCCTGCCCCTCCACCATCA
AGGGCCCGCATTGTGGGATT
TACGGGTCGCGAGGGCTGTA
AATAACCATGATACTGAGGG
CACACCCGCACCACCCACAT
TACGGGTAATGTGGGTATAC
TGCGGGCAATGCCCCCATAT
TGAGTGGCGGTTATAGGGGA
CATAAAAAACGTACCCACAT
CCCTGTATCAATGCACCTAG
CTAGAACATGAGGGCGGGCG
ACTAACCCGTATATAACCAT
TTAAAGAACCCACACCCCTA
TGCGGGCTTATGCGGGTACC
CATGCCCGCATTACCTGCAT
GACCACGCATACCCGCATCG
TTACAGGGCGATCGGGGTAG
GGGTCAAATGTGACCTGCAA
GGTGATGCGGGTTATGGGAT
CCCTCGTACCCCCACATTCA
TCCGCCTGCATGCCCGCATG
CGGTGAGTTATACGGGCCGG
GTCCGCCCATATGTTAATAG
TGCGGGGCTGAGGGCTGGCA
AGTGCGGGTACCACCATACC
GCACAACCCGCAGTCCCGTA
CAGTACCGGGGCCGTCTGGT
ACACCAGGATACCCGCACGC
CCCGCATAATGACGTTCACC
GCCCACTGCTAGTCCCCCTC
AGGTGGAAATACGGGCTTAA
TATCTATTAAGGTAAGCGGG
ATGCGGGTCGTGGGACTAGT
CCCTCCATGCGCCCCCATCT
ACCTCGCGTACCCGCATAGA
GTCGTGCGGGTGAGCTATAT
GCAACGGGTACCAAGTACCA
CACTGCTAGGGATGCGGGCT
CAACCCTACCTCACCCGTAC
ACCCGAACTACAAAGAAGCA
TACGGGCAGACCCGTATGGG
ACACCCGCATCCAACGCTCG
ACCGGTAGGCTACCCGTACT
CATACTACGCAAGTAGGGGC
GAGACCGCTGCGGGTACCAA
AGATACCCGCTATGGCTGCA
TAGGACCCGCATCTCTACCG
ATCCCGCCTTACCCGCATCA
GTGCGGCCACCACCCCTATT
GGTGTTGCTGGTTGCGGGTA
TTGATGGGGTACCACCACTA
TCGTGATGCGGGTGGGTACT
CATGCCCGTATATTAAAAAG
AAGCATACTACAGGTAGGGG
GCAAGGTATCATACCCCCAC
TCCGGGCATAGTCCCGACCC
GACCGACGAACCTGTAGCCT
ACCCGCACACCGCACCGCCA
CAACCGGGATCACCCCCACG
CACTGACCGACCCGCATAAC
AGCAGGTATGAGGGTAGTCC
TACGGGTGTGCGTGCAACAG
GACGGGCATAGAACCCCTAT
CTGACCCGCATCACCACTAT
AATTACCATGGTGCAGGAGT
AACCTGCCCGCCTACCCTCA
CGACATAGGGGCGGGTTGGC
TGCGGGTGTTAAGGGTTTAC
ACGCCACCACCCCCATGCCA
GATGACATTTAAAAGCCTGG
GTAACCTGCATGCGGGCAGA
CCACACCACCGCCTGCATTC
CCCGCATGCCACCCATATCT
AAAGACCCGTACTGACCACG
AACCCGCATGCCCCCAATTT
GAAAATAGGGGCCAATCCTG
ACCCCGCACATGCACATACT
CAGACCCTCATGACCCTCAA
GCAACCCGTATCACTACATG
AAGCACCCGCATCACCCCCA
CCCCGATCGATGCCAGCATA
ATGATGCTGGTACCCGCATT
ATGTGTGGTGCTTCGGTATA
CCAGTAGCATCATGGGACCC
GCGGGGCATGGGGGTACCGG
GCACCAGCACACCCCCATCG
CGAAACATTGTGCCCGTATT
CGGGTATCGATTGTATAAGG
ACAACCCGCATGTCCAACAG
CCCGCAGCCCGCAGAAACCA
ACCCACCCCTTGGCGCATTT
CAACCCTTTACCCACCTGCA
TCCTCACCCCCATACCTGCA
GGGATCTTGGTGCTCCCGCT
GGGATACCCATAGCAAGAAT
TGATAGGGGGTAGGGGCGTT
ACGTATTAGCCACCATTATC
CCCGCATAACCATCATGAAT
CGGGTACCCGCATTACAACA
GAAAGGGTACCAGGAGCATA
CACCATTCCTGCCACCCCCC
TCATTGATGATGCGGGGCAT
CCCCACTACCCCCATGTTAC
ATACCATCGTGTGCGGGTCG
AGGGACACAATGGTAGTATC
CCCACCCGCATCACCCCCAC
CAACTAGTATCATTGACGCA
CGCCCGCATACCACCCCATG
TGGTCTTGTGCTACCCTGGT
CTACCAGTATGATAACGGAT
GAGTGTATGAGGGTAGCATG
CACATGATTACCCACATAAC
AATACTGCCACCAACCTCCA
CCTGGCCCGTATTATACCAT
CACGCCATTCGAAAAAATGG
GCTGTCATACTGGTATTCTC
AGGTATCAAGTACGTCGAAC
AGGGACAACCAGGTGACATA
ACTACACCCGCACGCCCCCA
CATGGCACGAATTACGTGGT
GCAAGATACGGGCTCTTAAA
ATAACGCTGGTAGCCCTTAA
GGATACATGGTGCTGGCACA
TGCAGGCATACCAGCACCCA
TAACCCTCATGCGGGTATCA
CCCGGGCAACACACCCGACG
ACGGGGAATCCGGGGTGACG
TGCGGGCAACAAAGTACCAG
ACAACCCCCCATAGCCCTCA
GGAACTCGGATAGCCCGCAT
CACTGCAGGGTAACCTTGAT
TAAGGGGCCCGTATCGGCTA
TCCGGGTCCACCCCCACTAC
CTATACGGGTCACGTATGGT
GACCTATACCCGCATGATTA
CCTACCTGCATACCGCACGG
CACAACCCGCATCACCACGA
TGCCACACCCGCACCCTATC
GCATCATGGGGGTATGAGGG
TTACCCGCATCATAGATCAA
AACAAAACCCTTACATATGA
GTAGTCCGTATATACATGGT
CAAAGCCCATAAACCCCTAC
CGGGCCCGCATATGGAATGG
CCACACCACCCGCATGCTAG
GTACCCCCACGACCTACACA
ATAACCCGCATGCCCTCATT
GCCACCCGCACGACCCTTTT
AGGGTACCCGTATGCCCGCA
TGCGGGTGGTGCGGCTAGTG
GTACCCGCATCCACCCCTAT
AAGTGAGGGATGCTGGCTTC
GATGCGGGTATACAATGTGG
ACCATCATGAGCGGGAAGGA
TGCCCGCATTTACCACTGTC
TAGATGGCATGTACACTATC
AGCGACCCGCATTGCCCTGC
GGTGGGCAAAATACCTTTAT
AGATGCGGGTTCATGTGCAA
CCTACCCGTATCACCCTCAT
TGCGGGCATAATGCGGGTAG
CCACCCGCATGCACCCTCAT
CCACGACATCCTTGTCCGGC
ACCCTGATTGAACCGCACGC
TGCGGGTGAAGGGTCCTGCC
GTTACCCGTATCTCATGAGG
GGTATCCCCGTACAGTACAA
TGCAACCCATTCCCGCATAT
CATCGCACCCGCATTATCCA
TGATGCCAGGATGCGGGCAT
CCAACCCCCCTAACCCCCTC
TTGCACTTGCGGGTACCTTA
GATGCGGGTAGTTACCCCAC
ATAAAGGTACCCACATCAGA
CTACCCGTATGTGGAAATAC
TGTGATACCCGCATGTTTCT
TACCCCCATCATGCTACCCT
TATCTTAATACGGGTAGTCT
TTGACCCACCCTACCCGCAT
CCCAACCCGCATGACCAGCA
AACCCGCAATGACAACAGGC
CGGACATGCGGGTCAAATCC
GTCCATTATCATTGTTATAA
GCTCCCCCTGGCCCTTATCT
TAGGTCCCCCACCACCCACA
ATGCGGGCCCGTACCCCGTT
CGAACCCCCATGATGCATAC
ACCACCACCCGTATTGTCAC
CGATCAACCCGCATACGCGC
AACCCGCACGCCCGCACGTG
CACACCCGTATCCAGATCAA
CCCACTACCCGCATGACACG
TGCGGGTACCCCTTTATAAT
TGCGGGTGTGCGGGCCCTAC
CCTTTAGCTCAATAATGAGG
CAACAGTAGATGAGAGTACG
AATAGACCCGCATACCCACA
GGACTGCGGGCCAAAGGGGG
GGAGCGACTAACACCCGTGT
CATGCCCGCATGCGGGTGAA
CCCCCACACCCCCTATACTC
GGCAACAACCCCGCTTGATG
CGGGTGCCCGGATGAGAAGT
CGTTATAGGGGTTGACCCTC
AACCTCCTCTAGCATACATC
TTCCGCGGGATACTGGTGGT
GCCCACACCATCGGTCCCCT
TGCACAGCCACCTATCTGGA
TGCTGGTACCAATACGGGTG
GATGCCTGCATAAACCTACA
GACAATACGGGTGGTCGCAT
GTCACATGTATGTACCCGCA
GTGGGGTCCGTTAGCGCATA
ATCCCCAGTACCCGCATGAG
GACGGTAGGACCTATAGTTT
ATATGGGGGTGCATAGGGGT
AAAGGGTACTCCTCTTTAAA
CTATGGTACCAGCATTTCGG
TACCCGCACTTCCCACGTGA
TAGTAGGGGTATGAGCGATA
GATCATGGGGGTACTTTAAC
CATACGGGTAGCATTAATAC
GGGACGATACGGGTAAGCCA
AGTACCCCCATATAGAGGCG
TACGGGTAGCCATGAAGGCC
TACCGCTACGATATCTCCTA
CCTCAATGCGTGTATCTTGA
ACCACCCCGCTGTACCCGCA
CCCGCATCCTTGTTGTTGTA
TAAATGGGTTTAAATGCGGG
AGATATAGGTATATGTGGGT
ACTGTATGGGCCCGCATGTG
TGCGGGTATCTACCGGCGTT
GGAACGGACCATCTAATGGG
CCCGGAGACATTTATGCGGG
TGCGGGTACGGATGGTATCT
CGATAGCATGGGGGCTGTTG
TTCCACCCGGATGCCCTCAC
CACGGGTCACACCCGCAACC
AGGTATGCGGGCACAATGCT
ACAACCCACATGACCCCGTG
GGACGCGGGTGTCCTGCAAC
CGTGTGACAAACTGCTCTCC
ATAGGCGGGGGTGCGGGTAC
TGTTGCGACATACGGGTAGC
GGGCTTGAGGGCACCCGCAC
CCCGCATACCACCACCGCTA
AAACACCCCTACCTACTATC
GGAAAAGCTACGGGTGGGTA
CCCCCCACGCACCTGAATAA
CCAGTATCTGGTGACCAGAC
AGGGTTACCCGCATGTAGGT
TTACCCGTATGGGCTGCCGG
CACCCGCATGACCTGGAGCT
TGCGGGGCAATGAGGGCAAT
AGGTAATGTTACAGGGTTTT
TGATTACATAAGGGCTGGTG
CACTAACATACCCATATGTC
ACCCCCAGCCCGCATCATAG
CCTCGTACCCTTACCAACCA
CGGTATGACCCCTACCAAAT
GACCCTGATGTTAACAATCA
TAAAGGGTTAATTTCATTCC
CCGCGCTCGGCGATGCGGGG
TTTACCCGCATGCCACCATG
AGGCACCACGATAGATGGGT
ATGCAGGGGATGCCGGTACC
CAACACGCCAGGTACCCGTA
CACACAACCCGTATCCATAA
CAACCTGTACCAACAACCCG
CACATACGGGTATGCTGGGC
ACCCGTATACCCCCATGCCC
AAGGTAAGTAGGACCAGCGT
TGCGGGTCGAGGGCCCATTA
CATACGACGTTACATACGGG
ATTATACCCGTATGGTACCC
ATAACCCCTATTACCCCTAT
GCACCCTACTTGTGTTCCTT
GGCCCGCCAGCCCATATGTG
CGATGATGCGGGCCCTCCTC
TACTAAGGGATGATGGTTGC
CCCGCCGACTATCTTATTCT
CCCGCACCGTCCTGGGTACT
CCCGCATGCCCGCATTAAGT
TGAAGTTGCTGGTAGCCATG
GATGCGGGCGTAGGGGGGCC
GATGCGGGTGATAAGGGTAC
CATACCACCCTCCCGCACCT
GAACGCCCGCTTGTAACACA
CCTATACGCCCGTATGACTT
AAAGATGCGGGCATTCTTAA
TGCGGGTCATGCGGGCACGT
GTAATTATGCCCGCATGACA
AGCCAAGTAGATAAGGTCTT
CCGACCCGCATCTATCCTTG
ATGCGGGCACTGTTTTTAAC
CATCCCCTATCCAATGACCA
CCAGCCCGCAAGCACGCCCT
CAATACCCGCACCCGCATCT
TAGATCCAAGGTTGTGCGGG
GTATACGGGGTTAATATGGG
GCTGCCAGCATCACCCCCAT
GTACTAAGGGCATAGATGTG
GATACGGGCTAACTGGGGCG
ACCCATAGGTGCCCGTATAC
TGCTGGACTACCCCAATCAC
ATCCAGGTACCTAATAAACA
GGCCAGCATTAGGCATGCGG
AATGAAACCCCTACCCCTAT
CCACACTGCCCGCACTGAAT
CCCGCATCACTACCAGGACG
ATGATACTATGCGGGTGAAT
ATGGTAAGGGTGTTTGGAAC
TACGGGTACCATACGGGATT
CGACCCGCATTAACTGCTGC
CACACGACACATGCGGGTTC
ATAAATGCGGGTACCTGTAT
TACGGGAATACGGGCCGACA
AGATGGAAAAGGTATTGTGT
CTACTAGCCCGCATGGCCAT
TACTCCATGATGCCCTGAAT
CCCGCATCCCCTATTTGAGT
CCCGGACTGACAAGCAGAGC
TGCGCTTACCATCGCTACAA
CCGCCACCGCATACCCCCAC
AATTACCCCTATCACCCCTA
GACAGGATGCCGGGGTGGAA
CCCCTCCACACCCGCATCAC
TCGGCAAGGGTACCGATAGA
TACGCCCCTACCCTCGTACG
TACGGGTTCAGCTGGTATAA
ACGTCATGCGGGCATCCGCA
TAATGCGGGTGTCAGAAGCT
CTCATGCTGGTACCCGTACA
CGACCACCCGTAGTTGGATA
TACCTGCCCCTATGGACCCG
AGTCATGAGGGTGCGGGTAC
TCCCTATACCACCAGGATTA
AATACGCCCGTAGATCTCCA
CGCAGGACATGAGGGTTCGG
CGAGTGTAATGCGGGTACCA
GGAAAAGCCAGCATTGACAC
TGCGGGCTGAAGGGGTATGG
TACCTGCTACCCACGTCACG
TAGGGGTAAATGCGGGAATG
CGGTACATACGGGCTGCCCG
AGGACCCACATTACCCGTAT
GGTACCCACACCCCCACCCG
CGCGCCCACGCCACCCGCAT
AGCATGGAGGAGCACCCGCA
GCACTACCCGCATCGCCTCC
CCAGCGGTACCCGTATGTAA
TGCAGGGCACCATGACCTGG
GCGCATCCCGCATGCCCCAA
CCGCACGGTAACCCGGATCA
GAATATACGGGCTAGTGCCA
CCTCATGGAACTCCCGCATG
TGATGTGGGTAGACGGGTTA
TGGAGCACCCGCATGTGGCG
AGGGTGCCCGTATGACAGGG
GTGCACCCACATGTAACAAC
ACCCGCACCGCATTTATACC
TAAAAGCTTACGTACCCGTA
AGCTATACGGTATCCCGTAT
ATAATACGGGTCCCGCCTGT
TCGTGACAGGAACATGATGG
AACACCACGCACATGAGGGT
TCACACCACTGCAACCCCGC
AAATGTCAGGTCGGAGTGCA
AAAAACAGATGCGGGCAATA
CCCGCATGCGGGTAATACAA
ATGCGGGTATTCCCCTATGA
TGCGGGTGCCACTACGGGTG
AGATGTGGTCAATCATATAC
TTCCCTTCCCTACCCGCATA
AACACCCGCACCCCTATACT
ATGGTGCGGGTAGTACGGGC
ACCAGCATATGCCCGCACTA
ACCCTATAACCAGGATAGCA
TCTCGTAAAGGTGCCCTCAT
TGCGGGCAATGACCCGCATC
AGGAAGCGGGTAATAATGGA
ACACGTTGTAGTACTCATGA
GGCCCGCATGCGGGTCCATG
ACAATCCCGCACTGCTTGAT
AACCCACTATGCGGGCGTAC
CCCGCAACGGCCCCTTATCA
GGTAGGGTATGTAAGGGTGC
TGCGGGTAATATGGTAGGAT
CAATCACTACACCCGCATAC
GCACCCACACCCGCACCCCC
AATGCGGGTAAAAACCTACT
ATGATGGTATTAATTGCATG
GTCAATCCGCTGGGTGTTGA
TACGGGTTCCCCGCAGAATC
GGTAATGCGGGTCTAGTGTC
GAAAAAACATGCTGGCGTAA
TCTAGAATTATGGATACAGG
ACGCCTACCCGCATACAACG
CCACCCGTATGGCCACCATG
AAGACCCCGTAATGCCCGCA
TCCACACCACCCGCATACCC
GTCCGGCTGCCCGTATAACA
CCCATCTAATACCCAATCAA
CACCTTTGGCGGGTACCAGC
ATGGCACGGGCGCTAGGGGC
TGAGGGCATGATGGATATGA
TAATGGCATGCGGGCTACAC
GGGCATAAGGGTGGCTTACA
TGCTGTTACTGATGCAGGTG
CCCTCATTACCCGCGCAATG
GCACCCCACGTCTACACCTA
TGCGGGTGCCACATACATCA
TGGAATGAGACGAGACATAG
ATCCCCATCCCACTAATAGA
ACTGACAGATACCCGCACGC
AACGACCTGCTATCCCGCAC
CCTGGTCCTACATGTTGGTA
TGATGGCGGAAGGGGGTAGT
TAAAGGATGCGGGTAGCGCA
CGAACACGACGGGCGATTAC
TACGGGCACATTACCAGCAT
TGCAGTGATGCTGGTGATTT
AGGTACCCCCACCTGCGTGA
ATGTGCGTTAGCATACGGGA
CACCCATCCCCGCATACCCG
CAGGCGATGGTACCCCTATC
CGCGACCCGCATTGCCACAA
CCCACGACACATACCCGTAC
TCGTAGTGGGCTGACCCGCA
AGAAACACGCTAGGTCTGCA
ATACCTGCATAACACCACCA
TACAAGGGGTATCATGGGGG
CATATGGTATAGGACAGTGG
GGTCTACCCGCATCATGCTA
CCGGCATTCCCGTACGAAGA
CGGTACCCGCATCATGACCA
TCCACCATTATGCCCGCATG
ACCCGCATCGGGCGCAGATG
CCAGTATGTTGCCCGCATCA
ATTCGACATGACAACGATTG
ATAAGGGCATAAGAAATTAC
ACACCCGCATAGGCGCCAAG
CCGTTCTTGCGGGTACCCCC
CCCGCAGTCCCATTCATACA
TCCGGGTATACGGGTAGCAC
AGGGCGCATGAGGGTGGATC
TGTATGCGGGTACCACGGGC
ACCATCCGGTACCCACATCA
AAATAAAACCCGCATGTACT
TACGGGTACCCGGACGACGC
AACGGGCAACTAACATGGGG
TGCGGGGTGATTTCAGCAAT
TACGGGTTCGTTATTTTCAT
ACGCCCACATGCACTGCATC
CGCCCCTATGGACCCGCATG
GTACCTGTATAGCCCGCATT
CCCGGTAATGCGGGTTGTAG
GGAACCTAGTAACTTACACA
CCCGTATTAAGAGGGGCACA
AACTCAGTGATGCGGGTAGA
CAAACCGCCGACACCATCAG
CCCATATGCGCACATACCCT
CCAATCAAATTAGGCACATG
CGTAACGCCCTGAACCCGTA
CCCCACCACTTCCCACATAG
AGGGAAGGGACTTGTACGGG
CAACTATTGCCCGCATGTGT
ACGCCCGCATTGTACCCTAT
ACCCGTAGCGACGCAATTTA
AGGACATATGCGGGTGCCTG
CACCTATTGGTGCGGGCATA
AGTGCACCCGCATATGACAG
GGGGGATGCGGGTACGGGTT
AGGTACATAGGGGTATATGC
CCAGGATGCCCGCATCACCA
AGGGTTCCAGGCTGCGCGTC
TTGGCATGATACCATCATCA
TGCGGTAGACCCGCATCATC
ATCCATGCCCACACGTATTA
GACCCGCCAGCCCGCATGCA
AACCTGTACGGGTGAAACAA
CCCGCCGCATGCCCACATGA
GACGCCCATATGGGGGCTAC
ATCCCTGCATACCCGTATTA
ACCCGCACGTTATCCAAACA
ATAAAGTAGGGGTACCAGCA
AGCCGAAGCGTACCCGCATC
TGACCTAATATGAGATGAGG
AGCAGCCCGTATAATGGGGG
CGCGGGTGACATGCGGTTTT
CCCGCACACCCTCTGTACCC
CTCATAATACGGGCCGCATC
TGCGGGTAGTAAACTGGCCC
ACCACTCCATACCATGGGTG
TACCCGCACCCCCCGACCTC
GCGAACATGGGGGTGGTAGA
CATGCGGGACCAGTACGGGT
AGCCCCCATGCCCCCGGTAT
GACCCGCATCCCCCCGCGCC
TAGCCCACACGCCCCTTTCG
TAAGACCCACATGATCTGGT
GGTGATCATGACTGCCTGCA
CTTAAAAATATGCAGGCGTT
GGACCCGCATCACCCCTTAC
TGGCATGCGGGTACCCGTAT
CCCGCATGGCCCATACGGGG
TGGCACCCGTAGCACCCCGA
GCCCTCAACCCGCATTACAC
CCCTTATGAGTACATCGACA
CAGGTATGCGGGCACAACGA
AAGACGCAGGTGTACGGGCA
TGAGCGGTACCACCAATACC
ATAATACGGGCACTACGATG
TGTCACCCTCATATGACCCC
ACCCGCATGACCCGCATCCG
ATTTTTGCGGGCACACACGT
CGTGGATAGGTGGGTACTAT
CACACCAGCATCGCTCCCCC
CCCGCACCTGCACCCGCATA
TCCACTGCCCGCATGGTCGC
CCCACCCGCATGCCCTGGTG
TGCGGGTACCGACACACTAA
ACCCTCCTGACCCATACGTG
AGGACTGTGGAGCGTATGGG
AGGACCCACCCGCATCAGGG
GGCCCCTATCACCCCTATGG
TAGGGGTACCCACATCAAAG
GGGAACCCTACCAATACTGC
GCTGTACCACCATACCATCA
GACCCGTATGCATACCCGTA
GCCGCCCGCATGCGACCCCA
ACGGGCCCCCCAACCCCCAG
AGTTGATATAGCGGCATGCC
CTTCTACTACCCGCATGATC
CCCGCATCATACACAGGTTT
TGCATACGGGTATGGGGGAC
TAACCCTCATGCCCGGATCC
TGGAAATTGCGGGTACAGAT
GGGGTGCGGGCACCATACTG
ATGCACCTACCGTCATGCCA
CGTAGCGATGCGGGTACCCC
CACAGCTGTAAGGGAGATCC
AAAGGGCATATACGGGTGTG
GTGTTACGGGTATCTATGAC
GAGGGATGCCGGTAGGTGTA
CTCCATCTTACTGCAGGGAC
GTACCCGCTTCATACCCGCA
CAACCCGTATGATGAGGGCT
CCGCCCGTATTAACAGAACA
CACCCGCATAGTACCCGTAC
AATACGGGTAACTGGACGTA
TACCCGCATGGCCCGCGTGA
TAATGCCGGTAGTAGGGGAC
TGCAGGTAGTTCCGGGTAAT
AAGATAAGGGCTGCCGGCAT
ACGACCCGCATGTGGGACAA
CCCTCAGGAACATACAGTTT
TACCGGGATCACTGGCGTGG
CCACCCGCATGACCCGCATC
ATATGAGGGTACCTGTATAC
TACCACCAGCACCTCCACCC
TCGCCCGCATCATGCGGGGG
TGGGGGCCCCTCCCGCACTG
GACTAGGGGCCTCGAGAGGG
AATGTGGGGGTATGGTTAAT
GACCCCCCTGGCTGCCCATA
TAGCGCTATGCGGGTACACA
CGCACCCTTATAGGTCGCTG
CCCGCATAATGCATACCAGG
TAGGGGCACTACCTGTACCA
AACACTAAGGGCACCCGCAT
TGCGGGACTTAAGGGTAATT
TTATGCCCGTATAAGTGGAA
AACGCCCGCATCAGCAACTT
TTATAGGGGCACTTGTGCGG
CAATGCGAGTGCGGGAGGTG
CCCCCCAGCCACTCCCCGCA
GGTCACCCGCATGGTTCTTG
GGCCCGCATCCACCCCCACA
CGTAGCACTTACCCGTATGC
CACCCGCATTACCCCCCCCC
CAGGACCCGCATCCACTCTA
ATGTGATACCAGGAACTGAT
CCCCCATGGCAAGTATTCGT
ACTCTCAGCCACCCGCATGT
GCAGTAAGGTATGTGCTGAT
TTTAAATACGGGCAGCGTAG
CGGCACACCTGCAGCAACAA
ACGATGCGGGCATGGCGGGG
GCCCTCACCACCCGCACGGT
AGGGCTACCAGGGTATCCCC
TGGTGGAGTAGTTTGGGACA
AACATACAGGTATATACGGG
AGACCCGTATCCGGCTTCAG
GCCCGGGCACTTGAAACCGG
GGAAGATACGGGTTATGAGG
CCCTACGTTCCCGCAGGACC
ACTACCCGCATCACCTTTGT
TTCAAGCATACGGGTGACAT
CAAGCCCCCTATACCATGCT
TACCCGCATACATGCGGGTT
TAACATGTGTCTGCCCGCAC
CCTAGACCAGCATGCGGGTA
AGGCACCACCTTATCTACCA
GAACACATATGGACCTGCAG
TTGTGATTACAAATACCCGT
AGAAGGGCAGTGAACCCGGA
GTAACCCGCATAATACGCCG
TCCAATGACACCCGCAACGC
AGGTACGCCGGTATAGGGGA
GCACTAGGCCCGCACAAGCT
ACCCGTGACTACATTACGGC
CTTACCAACACGGTAGGGTA
AACCCGCATCAGCAAGCGTG
GCTCCCGCATGCCCGCCGTG
TAACACCCGCATTATAACCT
ACCCTTACTATTGCGGGTAA
CGACACCCACATGGCGGTAG
TGAGGGCGTCATTGACCCGT
GCCCATATTAAAGCACCCAT
CATGCAATCCCCTATCTCCA
GCTACCAACTACCCGCATAA
CGCCCGCATGATATCCCATA
CGGTACCAGCATACCCTGAC
GCTGCGAACAACCCTCATCT
AATTAGACCCACATGAGGAC
AAGAAGATACAATGCGTGTA
CCATGCTGGTGAATGCGGGA
TATGCCCTTTTTCAGCCCTC
CCCCTACAACCCGCATGCCA
ACAAAAACATACACCCGCAT
CCCGTATATTCCACCCGCAT
CCCCACAAAACCCGCATGTT
TGACCCCCATATATGCTGGT
ACCTATACCCGCATGCGGGC
AATAGCATAAGGGTAGTTAA
CAGATTACGGTTAATGGGCC
CCCGTCCGCTCCCCTGTTCT
AACCCGTAAGCGACGCACCA
GTGCGGGTAAGTACTGGTAT
TGGGGGGGATTAGGGGCTTC
GTGAATGAGGGTACCCGCTG
TAAATGAGGGTTACCCGTAT
CTGATACGGGTAGGTACCAG
GCCATGAGTGTGGGCAGGGG
CAACCAGCCCAAATGCGGGC
ACCTGGTGCGGGTGGACGTC
GGCTCCGGTACTGCCTGTGT
ATCCCCTTACGTACCCGCAA
TCCTATGCGGGCAGTACCTG
ATAGGGTTACAATCATAGCA
TAACTCTACTCGCACACTTG
GTGGGATCACAGGTATAGCC
CAATGCGGGTAATTACTATC
GGTGCGGGTGGTGCGCGTAA
ATGGGGTCCCCGTATAATAC
TACGGGCACTACGGGCTGCA
AACCAGCATAAAGGGTATAT
ACAAGTTATACAGGCAGCAA
GGTACAACTGCACAACCACC
TGGTAACACCAGCACGAGGA
GGGCTGAGGGACGGAACCGA
ACCAGTATACCAGTAGGGTA
ATGCGGGCTCATGCGGGGAC
CATGATTAGCAACCATTACC
GATGCGGGTCACGGGTCGAA
AGCTACCGGCATCACGGGTA
TATTGCACCATGAGTAAACA
AGTTCATGCCCACGTACCTA
AGGGGGGTGGCGGACATGCT
AACATGGTGTAGTATGCGGG
GGACAAACTAAAACCCGCAT
CTACCCCTAAGACTAAAAAA
GGGTGCTGGTACCACCCGTA
CAGCCCCACTGGTACAACCC
CAATGCGGGTAATTAACACC
TGTCCACCACCCGCAGCAGA
TAATGCGGGTAACTTAGAAG
GGTACCCGCCCCCTTATGCG
CCAGCATTACATGCTGGTTC
TTAAGGGTGCGGGCACTTGG
TGCCAACGACCCGCATACCA
CTATTCATCGTGCCCGTATC
TGCCCCCCACCTGCCCGTAG
TACGGGCGCCCGCATAGGAG
CCCCCCATATGCCACCAAGC
GCGACCCGCACCACCCCGCA
CAAACCCGCATGCCCCGCAC
ATGACATGCAGGGGCGTCTA
CCCGTATGAGACCCGCATGA
GCCCACTCATTCTATGCTGG
CACCCGCACAACCCCCACCC
CACGCCCGCATGAAGCTAGC
AACGCCACGTAACCCGTATC
TTTCCATACGTACAACGCAA
TACCCGCCTACCAGCATCAA
TGCGGGTAGCTATACGGGTA
TCTGGGACAGAGGGTGCCGC
CCCGCATCCAGCCCGCCACA
CCACTACCCGTACACACGGG
AGTAGCACCTGCACTATCGT
CCCCCACGCGGGTACCCACA
GAAAAATCCATAAGTAGGGT
ATACCACCACCCGCACCCAA
GGGATATACGGGTGCGCCAC
CCTGTTCCCGCATACCAAAA
TAGGGGTACCCCCATGATAC
GCCCGTTCCACCCGCACCCT
TTCCAGCATGCGGGCCCACA
TACGCCCGCATAACCCCCAT
AGATGCACCTATCCACATAA
CCCGCATGGCATACCAGTAT
CCGCAAGCCCACATACCCTG
CACACACAATGCCCGCACCG
TACACCATGACCGACATTGC
CCCGTTATAACGAAACACCC
CAACGCCCTAAACCCGCATC
AAATGCGGGCTGCGGGCTTA
GGTTGCCCGCATCGGGGGAT
TGACCGGGGGTTTGGATTAA
TATTAGGGTAAGTGCGGGCA
TTACCCGTACACCTTAAGAG
TATGGGATACCCATATGACA
CCAGATGCGGGCATGCTGGC
ACAGTGATGCGGGTACCTAC
CTGGACCCGCATAACCAACA
TGTCTTACCAGGACCAATTG
CCTGCCTAGTCCAGGCTGCC
GTACCCGCATGAATAAGGCT
GCTGGCCCGCATTCCTCAAG
TACTAGTGGGTTGGTGAAGA
ACCCTCACTACCCGCATGCC
TGGGGGCACTAATACGGGTA
AGATCATGTGGGCAGTTCAT
TCGGGTACCAATAAGGGCTG
CACCCCCAATTACCAACCGT
CTATCAGCCCGTACCCCCAT
CCCGCACCCACCCGCATCCC
AACGTGTGATCCCGCACTAG
TACCATCAACTTCACCCGCA
GCACCAGTATAAACCCACAT
AAAACCACACCATACCCACA
GTATGATGGGCCCGTGGACG
ATGCCAGTACGACCCCGCAT
CCCTCAGGTCTACCCGCACT
ACCTGCCACCACCCGCACCG
TACGGGATGCGGGTAAGGGT
AGTATGGTGAATAGCAGCTG
TAGGGGCGCCCGTACCAAAA
TGCGGGCATGGAGGTCGAGT
GGTACCCGCATATCCACTTC
CACCCCTATTAGCCCGTAGT
GTGGCACTGTCTGCAATCGG
ACGCTCCCACCGCCCACAAG
GTAACCCGCATAACCCCAGC
CACCACCCGTTGGCCCGTAT
CAGGGTGACGGGGGAATTAC
TGGTGCATACTGGTCCTGCA
TGCGGGATTGCAGGGTTACA
TACCCACATAGCCATCATAC
ACCGACCCAGACTACCCACA
CTAACCCGCATGTCTAACAC
CAGGGCTTAAGGGGAACCCC
GTACCAGCATCGCCAATAGC
GGCCCCTATAGCCCGCATAC
ATCAACGTGGGTATGCGGGT
TTTAGTAAGATAAATGCGGG
CGTATGGGAGATGCGGGTGT
AAGATCCCGCATTACCCACC
AGAACCCGTAGGGCATAGGG
ACCATCACCTACAAAACGGG
AACCCGCATACATGGTACTA
AACACCCTCACACCAACATA
GGGATGCGGGTACCAGCGAT
TACACCCGGATGGGTCCGTA
GGGATACCCGCATGCCCATA
AAAACCGCCTACGTCATTTT
TGCGGGTCACACCCGTATGG
CAAAAGCTCCAACCAGCATG
GCGGTATGCGGGTATATGGT
GATGCCGGTAGTCCCGCATT
GCGCCAACCCGCATAACGCA
CGATTATGGTAGGATAAAAC
GAAGGGTATACGGGTACTAG
ACGCGCCTTACGACCCGCAT
GTGGGGGTGCGGGTATAGTG
TACTAACAACCCCCATATGA
AGCCCGCATGCTATCCCAAT
CTGGTTGTGCGGGTAGCCGG
CACCAGCGGTGGTCAGGGTA
AAACACGGGTATGCGGGTCA
TAAGTGCGGGTACATGACTA
CATATACGAATACAGTCATC
TGCGGGTACAGCCCGCATCC
AAGTGATGCGGGTATACGGG
CCCCTATGTACCCGTATTGT
CCGCCAATCCACTCTGCCCA
TCCAACCCGTATCCGCGGGT
TGGCACAACGACATAGCCAC
ATATACCCCCATCACACTGC
TACCACCCGCTTAGTTCTAA
TCCCGCCAGTACCCCCACCG
CAACCCACATGACACCCCCA
TCTTACACCCGCACGAATAC
GGGCACTATGTGATGCGGGT
TGCGGGTAATATCGTCCGAC
ACAAAGAATGCGGGTCAGCT
AACCATAAGACCTGCGGGCA
AGGGCGGGTACCCGTATCCC
GAAAGCTACCCGCATACACA
TGCGGGCCCGTATTTGTTGC
GGCCAACCATGAGGGCCCTT
ACCCTCATTGAGCCCACATC
CCCGTATGAATAAATGTATG
CCAGGGGGAACAGATGGGGA
GGAGTATGGGGGCCACCGAA
CGGTCCATACCAACCCTTAT
CACCAGCATGCGGGTACTTA
TTGGTACCCGCATGCGGGTG
TGTTGCCACCACGCCGGAAT
GACCCGCACCCCTATCACGC
GCCCGCATACTGGGCGTTCC
CCCCACCACCCACCCGTATG
CGTGGGGCCCCTATGAGTGA
AACCACCCACCGCATGGGGC
CCACTCTGAGAACTTCACCA
TTTACCCGCATGAACCCGGA
GGGGGTCCACAAAGTTTTCA
GGAGCGTTGTTGTACGGGTA
CAACTATTAACCCGCATGCA
CACCCCTAACAACCGCTTCA
ATATGGGTACCACCACAGTA
TTGACAGGGATGTGGGTACA
TCCAGTACCACTCGCTCCCA
GGGTATGGATACCCGCACCA
TACATCAAGGGTGCGGGTAG
CTCAATACACCCGCATAACC
TACGGGTATTATTGGGATCG
CCCCCCATACCTGTATGATT
ACAGTGAAGGCCTCCCGCAC
GACCAGCATCTCTACCCGCA
CCTGCCCACACCCTTATTAC
TGGGGGCGTATGAGGGTACG
TACGGGTAGGTACGGGCATC
GTAAATGACGGGCATCCTTA
CGTGGCACAATGCCGCCCGC
CCCGCATGTACCCGCATCTG
GTAACACCAATTAACCATAA
AAAGATGCAGGTACCCGTAT
TGCGGGTACCAACTGGAACT
ACCAGCATGATCACCCGCAT
TGAATGCGCGGGTACCCGCA
CCAGCTGCAAATGTACCCGC
AGGCAGGTGGGGGGCCCCTT
TGCTAACTGTAACAGGGTAG
TAAGGGCGCTGGCATACACA
AAGACGGGTACCTGCACTGA
CAGATTGCCCCCATGCTGCA
AGGCAGTACCACTAACGTAC
TTTACTACCCGTATCACTAA
CCAAACAAGTAATTATAAAT
ACATGCACAACATAAGAATT
TGACTTGACCCGCATTGTCC
TGATGGTAGGGATGCGGGTT
GTACCCGCATACCTATGACT
GAGGTATACGGGCGCCCTTA
GCCTGTACTGCTGGTACCCT
CCCGCACACCCCCAGCGCCA
ACAACGCTGTCGGTATTATC
GGGCCAGTTCCACACCCACA
GCCCCATATACCCACCCTCA
CCAGCATACCGCATGTGAAG
CCACTGCATATGCCATTCCC
ACCTACCAGTGCACGCAGGG
GAACGCTTGCAGGAAATGTA
GGTAAACCCGCATACCCCGC
TTATGATGGACCCTCATAAC
CGCCCTGACCCGCATCACCA
ACCCGCACACCCACCCATCT
ATGCGGGCACCAGGTACTGT
CCTACCCGCAGTTACCAATA
ACGCCCTGCACAACCCGTTC
ATGCAGGTAAATACTGGTAC
ACCCGCATCCCGCACACAAC
CATGAGATGCGGGTAGTAGT
CCCGCAAACACCATCCCAAC
TACGGGTACCATGACCCGCA
CCCACATACTCCAGTATGCT
GTACCAGCATACCGGGCAGA
TGCTAACATATATGGGGGCT
AATGGGTACTATGCTGGTGA
CCCGCATCAGCCCCCATCAC
TACGGGTACCCGCATAGTGA
TGAAATGGATTACTCGCGGG
AACCCGGATACATCGCCTAC
CATGGACATGCCCGCATGTG
ATACCCGTATTATTGTGGGC
CGCTCCCCCTACGCAATGAT
ATCTTATGGGCCCGCATAAA
TCTCACAACGCACAAAAGAA
TGGTGCAGGCAGAGCACGTG
GTACCCGCATGAACAAAAAA
CGCACGGGTAGGACCCGCAT
GGCATACGGGTACCCGCATA
ACATACCAGTATAAAGGTGT
TGGTAATCCTGCCGGTACAT
TGCGGGTGGCTCCCTCTACC
TGATACCCGGATGCATTTTA
AGTTATCAAAGCCACCATGC
CGATAAAACGCCCGCATGCC
ACCGACATGCGGACGGGTAA
ATGGCACCCGCATTTATTAC
CCAGCATCACCCGGATATAC
AGGGAAGTGATAGGGGCACG
AGTACCCCCACCACCACCCA
GGGCCAAGGGGTCGGGGTTG
AATACCATATAACCACGCAC
TATCTGCAACATGCGGGTAT
TAGTGATACGGGTAGTAGTA
GGGATAAAGGGTACCGGTAT
CACCATCACCATACCCTGTA
GATCACCCCCATTACCCGTA
ACCTGCAGGGCCCTATCAAC
ATGCGGGCACCAGCATAGTA
CTGCACCCCCGTTTCGATTA
TATAAGATATCATGGGAAGA
CCTAGCCCGCATAACCCTCA
TGCAGGTTAGTAGGGGTAAT
CGGGTACCACCACCACCCCT
CAGCCCCGTACTAAGGCCTT
GGACCCGCACTGACTATTGA
GAACCCGCGTGGGATGCGGG
GGCCCGCAGCACCCGCATGG
AAATATGGGGCCACCCGCAT
CCCCCATCGTACCGGTTCGC
CCGTGCACTAGAAGGAACTA
CCAACCAATACCCCCACCAT
GTGGTTGTATGCAGGCAAGC
CCCCGCATACCCGCATCTGC
GTTACCCGCATGTAATAATA
CTGGCCCGCATCACCACCCG
CCCGCCTGTGCGGGTGGTAT
CCAACCCGTATCTCCTTGAA
ACCAACCCGCATTACCAACC
CATGCCGGCATGAAGGGGTA
CCCCCACCGTAAGCACAGAC
CGACCGTTCACTACCCGTAT
CGTGTCATCGGGTTACTAGC
GCTCCATGCGGGTACCTGCA
CAAGGTGATGGGGGTTGGAA
TCGACTTGGGAGTAACCCTT
AGGTACTGGTAAGACGGTTA
ACCCGCAGCTTCTCCGTTCA
CCCAGACAACCAAGTAATGA
AAGGTACGGGTATATGGGGG
TGCGGGTATGGGGGAGATAC
ATTGTGATATGCGGGGTATC
GGCCCCAAGTTCACCCGTAT
CCAGACCCGCATTTCAACTA
CCCACATACGGGAAAGTATG
AAGGGCATACGGGTAGCACT
TGCGGGCATTGATGTGTTAC
ATGGCCCGCATTCCCCCTTC
TCTGTGAATGGACACGAACG
TGCGGGATCGAACCGGCAAA
CCCGCACACTCACCAAGCAT
ATCACGATGGGGGCCCGCAT
CTACATACCATAAGGATAAA
CCCGGTGATACCCCTATGGT
CGTACGGGTAGTAACAGGTA
CATGGCACACCTAGATATTT
CTATGACAGCGCCCGCATCA
CCAGCTCATTTACCGGCATA
GGGACACCCACAATACCAGC
TGCGGGTACCTGGTAGATTC
GGGTAATTGGATATGCGGGC
AACGATGCGGGTACCAACAG
GGTAACAACTACTGGTTTAC
TCCACATGCGGGCCTATCCA
CCCGCATCGTCCGGCCCACA
TAATGGTATGCGGGTTTGTT
TGCAGGCAACAAGGGTACAT
TGTCATGGGGGTACCCGTAT
TGAAAAACAAAACCCGCATT
GCACCCGAGAACTGATGCTA
AACTCCACACCTTTCTTCAA
TGCGGGCACTGTGGTAAAAG
TGAGGGTCCCGGATACTATC
CGTAAGTCGTGGCACTGCAA
CACACCGTTACTATGCATAC
CCCGCACAGTACCATTACCA
TGGTGTATGAATTTAGTGGC
GAGATGCGGGTAGTAAATTA
GTTACATCCACCCGCATACC
ACCACGCCCGCATCCAGCCA
CTTCATGTAAGGCAATGCTG
AGCTAACCCGCATGAACAAC
TGAGGGTACCGCATATACCA
CGGTGCCCGTATACCCGCAG
TATGGGACGAATACGGGTAG
TGACCGGCTCACTCCGCATA
CCCGCACGCCCTCATTAATA
GGGAGATGCGGGTTATTGAT
TAGCCCGTACCCGGATACCA
TACGGGTAGTTAGATACGGG
CTAACCTGCATACCTAACCT
TACCCGTATAATCTTCCTCT
GTATTCATACCACTACCACC
ACTAAATGATGCGGGTAGGT
TGAGGGCCATAAGGGTAATG
TACCCCCCGACCCGCCTGCC
CGCCCTACTGCTCCCCTACG
GTTACCCGCATCCACAATCT
CGTCCCTGTACCCACATGCA
ACATTGACCCGTATATGCAG
TACGACCATTATACGGGCGG
CCCACTCGCCCGCCTTACAT
CCGCTATCCCCTATCATTAC
CCGTCATACAGGCACGATGG
CCCGCAGCAGGGGCACCCGG
TACATAAGGGCACAAGGGTG
AAACGTGCACCGATCCACAA
AGGATGAGACCCGCATAGAA
CAGCGCCATCATCGCCCGCA
AAACCCGCACTAACCCACAT
TGAGGGCACGGGGGTTTGAA
TCCCTCACATCCCCCCATCA
AACCAGCCCGCATATGTTGT
GGGTGCATACATACCTAAAT
GGTCCCATTATACGGGTCAA
AGCTATCCAGGTAATTTGGG
GCCCACATGCTGGTACCACA
TATTACATACCCCCATGGCC
GAACATACAGGCTGCTCAAA
TGCGTGTGGCGGTTGCCCGC
AGAATTCATGACAACCCGCA
CTCTGCACCCGCACGACCCC
CCCATCCGCCCACACCCCCC
AGCCAGGAATGTGGGCCCAC
TACCAGGCTGCCCGCATCCG
AGGGACCCGTATTAGCCTAC
CCCGCATACCATCTTGCTTG
GGGATGACCCGCAGCTCAAT
GGGCACCTGCTGCTCCCCCA
CCATGGTCCTAGTTGTCTAT
TGGTACAGGGATGAGGGTGT
AAATAATGCCAGCAGTAACA
ACCCGCATGGGGGTACCCAG
CCCGGGTAGACGGTCGTGTA
CGGATAGTAGGGGCGGGAAT
CCCGCATATGTGCCATCAAA
AAAGAGCTGCACGTCCACCG
CGGCAAACCCGCATATTAGC
GGTACCGGTATAACAGTTAA
GCACCATGGGGCGCCCGCAT
CATAGAAGAATAAAGCCAGC
CAGTAATGCGGGCCCGTAGA
ATACCCGCATGACAACTGGG
GAAAACCCGTATGCGATTGA
TGTTGTATAGGGGATGCGGG
GTAGCCTCGCGGTATACGGT
ACCCGCAATAATACCGCAGC
TGCAGGTACCGCCACCTCAC
TACAGTGTGATATGACCTTC
AAGCGCTGGCCCCCTTATAG
CTATCCGCCCGCAACTCCCA
CGTCTACTACCCGCATGTTG
ACATGCGGGTATACCGGGTA
CGTTGTATGGCCCACATGCT
ACCACCCCTACAACCCGGAC
AAAACAATATACGGAACGAG
CCAGCATGGCCGGCATGGTT
CCTACACTTGCCCGCATGTA
AACACCCCCATAAATGCTCC
TGACCCATAGCACCCGCATG
TGATCTCATATATGCAACAT
GATGGGGGAGCCCTTATCAA
CGTACTGGTTAGCCCGTAGT
CTACCCGCATATGTACCACT
TACCCGCATCCACCCCCGTA
TTAAGGGTCTGGCCCGCATA
ACCCACATACCATAATGAGG
TACCCTCATTCAGACCACGC
GGCATACCCTTATTGCCACT
AATTGCGGGTAGGGGTAACA
GGAAACTGCGGGTATTTCCC
GTCCGCGCAGGCACTTTCAA
TATGACATGGGGGTGGCTAA
CCCGTGCTGGCGCCCACACT
AAGACATGAGGCGGTCCTGG
CTACCCGTCCGTAGACTTAC
TAAGGCGCCCGCATGATAGG
CCATGACGCACGCTCCACCC
TGGTGCCCGCATGCCCTGAC
AGAAAAATGACAATGGGGGT
GGCCGTATGGGACGCGGGCC
GTGATGAAGCATACCCGCAT
CAACCCGTATAAACCCCCAT
ATGCCCGCACGGCATAACAG
CCCAGTACTCCCTCATCTCA
GGCCTACCCGCATCTAGCTC
AAGTACCCGTATGGGAATAC
AACTAGGGGTATAAGGGTTA
GATACGGGGTGGTATGCTGG
GCGCCACATCGTGCCCTGTC
TGCGGGTGGCAAACCCGCAT
ATAACACCCACACAACAACC
GGTATACCAGTTGTCACTAA
AAAATAACCCGCATAAATAC
TAACAGTAACCGTCCCGCGT
TGAATGATATGGGGGTCTGC
TGGGGTCATACGGGTACCGA
CAGACCCGCGTGGACCCCCT
CACCCTGGCCCGCACCCGCA
CGTGCGGGTATGCGGGTGCC
ACCATCACCTGCACGCCGGG
CCCGCCCGTAGGCACCGCAC
ATGTGGGCGGGGGTAGCTGA
CCCACACTACCCGCATGATG
CCCACAAGGTTCCATGTGGG
TGCGGGTACCTATACTACAT
GGGAAGACGGGGGGTTCTAA
CGGGTAGTAGGGGAAGGACG
TACGGGTACCCCGCATAGCA
ATGAGGGTACCCGTACCACT
TGCGGGTGCTACCCCTCACA
TGCAGGGCGATACGGGACGT
TGCGGGTGGGAGGGCATTGA
GCATGCGGGCACCCCGCTTC
AATAGCATGCTGGTTGACGG
ATAACATACCCGCATCCCAC
ACACCTGTATACCCGCATCT
GGTACAGGGGTACCAGCATT
GACCCGCATGTGAGTAAGGC
ACCAGGTTGTGATGCGGGTA
GATCATCTGGGCAAAAGACC
ACCACATGGCTTCCCGTATG
CCCCCCTCGCTACCCCTGGC
CCCTTATCGACCCGCATCAA
GACCCGTAGTTTTAAAACAT
AAATTAGGTGAAATACGGGT
TGGATGCGGGCTACCAGATT
AAAGGTTGCGGGTACTCAAG
GAATAAACCCGCGCCGCCCA
GCGTGCGGGTACCAATTTCA
CAACGTACGGGCGGCAATTT
AATAATGTGGGTATTGGAAA
TGCGGGTAAAAACCCGTAGC
GGCTGCTGGTGGCGTCCCAC
GAAATGCGGGTATCAGGGCT
TTTTACCCACGCGCACGCAC
CATGAGGGTGCCCTTATCCA
TTCGACCTGCACGTTTCAAT
ACATCCGGGTATTACTCAAT
GGCGCCCGCATTCACCCCAC
GTGGCATGATGCGGGTATGC
CGGGCAGGGTTGAATAAACT
GTACCCCCATGCCCGCATCC
ACATGTACCAGCATACCCCA
ATAAATTAACATACCCGCAT
TGTGGGTACCCGCATACTGG
CCATGCCCGCATGTCGACCC
ATAAGACCCGCATTAACCCG
CTGAGCGGCGCTAATGCGGG
GATATGAGGGGTACCATGCG
ACCCGTACCCGTATTTTTCT
CACGATGCCTCGCATGGGGA
GGCAAACGTTAGCAAAACGT
AAACACACGTGCCAGTATGC
GCCCTTGTGCCACTAGGTGG
AGCCACTTGACCAGTATGGT
GCCCACTATGCCTATGCTGT
CATATGATACCACCAGCATA
ACCCCCCAATACCAACATAA
TTCCTACCAGCATGCCCACA
CCCGCATGACCCTCCTAACC
CACACCCGTATTATGAGAAT
CAAGTGCGGGATTTTCAGTG
ATGCAGGTACCTTCACCCAT
TACGATGACGCTACCTCTAA
TAGCAGGTAGTAAGGGTATT
CCCCCATGGTACCCGTATCA
AGGGCGAATGCCGGTATCGC
AGGGGCCCGCATCAGTACCT
GTACACCCGCATCCATAACC
CACCCGTATAAGTCACGCTA
CATGCCCGTATACCCGCTCT
CGAGCCCCCTATGCCACGCA
TACCAGCCCATAGCCCGCAT
TAATGGTATACCTACGTGCC
TTACCCGCATCAGACCCGCA
ACAATGCGGGTACCAACATC
GAAGGTATGCGGGTTTCTTC
ACTAAACCTGCGCCGTTTGA
GTGTAAAGGTAGATGCGGGT
CATACCCGCACAACGTAGAT
CCCGTCCCCTTAGTCACTCA
TTGGCACGCTATACCCTTAC
ACTGGAGGCAACCTGCATCG
TGGTATCCGGGTACCCGTGC
CAGCCCTGTGCAACCCGCAC
TACCCGAACCCACCCGGGTA
TACTGACGGATCCGATGCGG
ACCCCACACCACCCGCATAC
TGACCTTTATTCCAGCCAAT
TCCCCTACCCCTTGACGCCC
ACCAGCATGCCCCCATGTGG
ACCCGCATGCCCCGTTGCGG
ACCCGCATTGTCGGCCGGCA
GACTGTGCGGAATAGCAGTA
CCCCTTGATGCGGGCATCAG
CGCATGATGGTACCCGCATA
TTCGCGTGACACCCGCATCA
ACCCACCCAGACCCACGCGC
CTAAACCCGTATACCCCATA
GGGTGTGGGACCCGTATAAA
CCAACATCACCCGCATGTAC
GCGGTAAGGACGGGTATAAG
CCCATGATGCCGCCCGCAGT
TTGTACAAGGGATAAGGGCA
GGTACCCATATGACCACGCG
CATCTCACTTAACTGTTAAA
GGGTACCAGCGTATTAGAAC
TCACCCGCGTCTACGTCAAC
CGCTCAAATGTGGGGTACCA
TGCGGGCGACCCTGGTATCT
GCTCCCTTATTTTTTCTACG
GGGCTATTAGGGCCCGGGAC
CGGGTACGGGTACCTCCATT
GGAGTGCGGGTTTTTCATAA
CTACATACGGGTTAACGGGC
ACAACCACCCGCATGCAACC
ACAATATAACTACCCGCATC
GCCACGCTGCATACCTCCTG
CAGCCAGGTACCCGCATATG
ACCCATATGCGGGTACATGT
AATACCCGCATCCCGCGTGA
TATACCACGCGATCCCCCAC
CAGTAGCGCCCGCACCTATT
TGCGGGCGGGATCATGGCAG
TGGTGATGAAAAGGGTAATG
GGGTGCAGGCTAGGGGCTCA
CGCGCAGGGGACCCTGTAGC
TACTGGTGCGGGGGCCGCCA
TAATGATAGTGCGCGTACTA
GCCAGGGTGCGGGCACCATA
TTGTTATTACTCCTACATGT
GGGTGCGGGTACCGTGTGCA
GGGGACTCCGGCATATATTG
TACCCTGCTACCACCACAAG
TGGGGGCGACCACGGTTGCA
CCGCCACCCGCATGATATGG
GGGCATACGGGTACCAAGTG
CCCGCATATGCGGGCTTAGT
ATTCTACGGGCTACCCCCAT
TGCGGGTACCAGGTTATAGA
TGCGGGACTACCTGCTCACT
AAAAGCCCGTATGGTATGAA
AAACAGAAGATGCGGGTACC
CAGGCACACGGTTATCAAAA
GGGGTTGAGAAGTACGGGAG
CAGGCACCGTTACGTTGAAA
TACCCGCATCTCACCCGCTC
CCCACCCGCATGAAATAGTA
ACCCGCTATGGCCCATATTA
TAGGTCTGTGGGCAGGAGGA
CCTAGCCCGCATCACCTCCA
AATGGGATAATGAGGGCATA
ACATGTACCCGTATAGAGAA
GTACCCGCATCACACTAAGG
TGGTAAGGGCCCCTCGGGTA
AATTTGCTACAGGCCCGCAT
CATACCGCTAGCACCCACAT
CGGGTAGTAGTAGGGGCGGA
CCACACCGCGTAGCGGGGAA
GGTAACTGGTCGTAAGGGTA
TGCGGGTATGCGGGTTATAA
CAGGGAACCAATGATCGCGG
CGTATTCATACGGGTTAAGA
CCCCGCATTTCCCGCCCGCA
TGGTAGGGGTAACCCCGCAT
TAGAACGCACCCCCATCATG
ACATACCATTATACCCGTAT
AAATACGGGTATGCGGGTAC
CCTGCACACCCGCATAACCC
GATACATATGCGACCCCAGC
CCCGCACACCCGCACGTTAG
CTCATGTGCATATGGGGTCC
GATTATGCGGGCATCCTTAA
CGCGCTACAGGGATAGTGAA
GCATTAGGGGCCTGGTATCC
GGGTGGACATGGTGGCAACC
AAACAGAATACTGGCAGTCC
CGGAAATACCCGCATCCCTA
TACGGCAGGCGATACGGGTA
ACACGGGGGGTGGCTGCCCG
ATCACCTATGACCTGCAGTA
GGGTACCCGCATAGAGGTTA
CCCTGGTAGGCCCCTATGAG
GCTACAATGGGGGTAAGGGC
TAGAATACCCTTATCAACGC
TAGGGGCACATGTTGACTCA
CAACCTTGTGGGTATCCGAT
ACATAAACGACCCGAATCTA
CTACTACGGGCACCCTGTCA
CGGGTACACCCATACCCGCA
TGGTATAACTGCAACAATGG
GGGTATGCGGGTGTATATTG
ATAGCTAAACCCGCTCGCCC
TACCCGTATGATGGGGGGGC
TGATACGGGTATGGGGGTTA
GATGGAATGCGGTCCCGTAT
TACCCGAATCCCCCCATCTC
AGACCAGGGTATGCTGCCCA
TACCCGCATGACCCGCACGG
CAGTACCGGTATGTGCTGGA
TAGGGGTACATAGGTGACAA
CTAAGGATGGTGCGGGTGGC
TGATGCTACATTTTCAAGGG
CTTTGCGGGCATACGCGTTT
AAAAACCCTCATGACCCGCA
CCCGCAGACCCGCACCATGC
TAAGGGCCCTGCACCCCCAT
AATACGGGTAGTACCGCCAC
GTTGGGGGCGATCTGGGATG
GGACGCATGGATAACCCAGA
GCACGGTGCGGGTCCCGCAC
ATGCCTACAAACCAGCATCC
AATGGGGGTGGACCTCCATC
AAGTATGCGGGTAGCCCACA
TGATGCCGATAGACCCGCAT
CCACCCGACCGGTATTATGT
CATCACACCCGCATAACTAC
CTAACAGACAACCCGTATGC
CACCACCGCCATTCCCTTAC
GGGCACCCGCATGATACAAG
CTCACCAACATGCCCGCAAG
TGGCACCCCATAATCCCTTC
ATCCCCTGGCACCAGCATGG
GCAACCTCCCGTATTGTACT
GAGGTACAAAATAACAAGGG
ACCCCGCACCCACCCGCATA
AGTAGTGCGGGGATATGGGA
GGTGGGGGGCGACATGCGGG
CACATGTTGGTACGGGCGGC
CCAACTAGCAAACCCGCATA
CCCACATACCGCCCGCACGT
TACCCGTATCCGACACATTC
AGCGCGTGTACCCGCATGCA
GAAACCAGGACCCGCAGTCG
TAAGGGCGTACCGCCCGCAC
TGTTGTACTACCCGCATGTT
ATACCAGCATAACAACTACA
AAACTCCCCACTACAGCCTA
GACAACCACCCGCATAGTTG
ATGTACCCTCATACCCGTAT
CACCCGCATGTGGTGCCGTT
ACTAGAACCCACATCCCTTA
TACCCGCATACCCGCATGCC
AAGTGTGGGGGCTTTAATAA
TGTGGTGGTATGCGGGTACA
ACCCGCACTGCCAGCATGTG
CCAATATGCGGGTACCGCTC
CACCCGTATCGCCCGCATGG
TGTGGTAGTCACCACGATAC
TAGAGGGTACCCGCATACAC
TTTGGTGATGCCCGTATGAC
ACCCGCATCAACCCATATTG
GCCGAGTAGGGCCATGCGGG
GGCGCCCGTATCGGTACAAA
ACCACCACCAGCACCCGCAT
AATGCGGGTACCCGTATAAA
TGCCAGCATGCAACACAAGG
TACCCCCCCCACACTACCAA
CGCGGGTAATAGTGGAAAGG
TACACGGGCATACCCCCATG
TGCCTATACCGGTGGGGGTA
GCCCGCATGCTGGCAATAGT
TACCCGCATGACACCCGTAT
GAGCGATAGTCCGCGTAACA
CGGCTACCCGCATTACGCCT
CCCGTATACTTAAGCATCCC
GTGTGGTAGCCTGGTATAGA
GTATGCTGGTACGGGGACAT
AGAACCCGCATGCCCGCGCA
ACCGTACCCGCATACCCGTA
AGGTAATGGTGTTCGTCTAG
CGCAACGTACCCTCATCCCT
TGTGGGTGCAGGGGCCTATC
CCCGTAACCCTCACCCCCAA
TGGTTGACAACCCGCATCTA
CAAGCCCGCATGACCCAGCT
CCAATACCCGCATAATGAAA
GAGGGTACGGGTAGGGGCGT
CCCTTATCCACCCGCATAAC
ACATGCGGGTTGATGGGGGG
TGCGGCCGTTGGGCCCACAT
CCCGTATGACATCGGGGTAA
ATAACGGGTGCTGGTGCGCG
AGGTACAGGTACCCCTATGT
TCCCACATATCCGGTATCAG
ACCCACCCGCATGATGCGGG
TTTCATACAGGTACGACCAA
GCACTACAACCCGTAGTGGT
GAACCACCAGCACCCCCACC
CCCTTACCCTGCTCCGCGCC
GGATAAGCCCGCATGAAGAC
ACCCCTATAATCCCGCATAA
AGCAGGCTATTGCTGGTTGC
CGACCCGCTTCGCCCTCATC
GAAAACAACCCGCATAGGAC
GGGGTAAACCCGTATGGGTA
GCCCGCATAGTGCCCGCATC
GGATGGTGCGGGTATGTGGT
TAATGATGGTGGTATTAGAA
TCCACCGCATACCATACCCG
CCGCCCCCACATGCCCACAT
GGTACCTGCAGACCCGCATC
TAATGAACCCGCATCACCAT
GGCGGATTGATACTTGATAG
CCACCCGCGTCCCCCTAATA
CAGAAATGAGGGATGGGGGT
TGGAACCCCCCCACATGTCA
GGTACGCCAGCTGCGGGTAC
CCAGTATCCCCCATGTTACA
ATAGATGCGGGAACTACCCG
GCCCGCACATGCGGGTAGCT
GAGTACTAGTTCAGGTACAA
CAACCCCCATCACCCGCATA
ATGCCATTTGGCCCATATGA
GTACGGGGTGGGGGGTTGGG
CCAGGGCATCCCGCATCCGC
TCCTGGTACTACGGGTGCCA
TACGGGCCATGCAGGTTGTC
GCCCCGCACACTACCGCCTA
CCAGCATGCGGGCGATGTAA
TTAGGGGGACCTATGGGGGC
CGCCGACCACCCACACCACC
ATATGTGGGCGGCCCATAGA
CCAGCCCGCATAAGTGCGGA
TTACCCCTATGGTATAACGA
TGCAGGTCATACAGGTTTTA
CCAGAACCACCCGCATACTT
CACCCCCGTACTACCCGCAT
ACTGGTACGGGTGCCAGCAC
GGTAGAGGTATAACCTGTAG
CCTCCCCTATGGCCAGCAGG
CGACGCGGGTAATACGGGTA
CCCTCAACTCCTTACTAACC
CGATACTGCCTTGCGGGCAC
CACAGCCCACATACCCGTAT
TAATAATACTTATGGGTTGT
GATAAGGGTAGGTACCCAGG
TGGGGGGATAGCCGCCAACT
GCTGCTTTACCCGCATCTCC
CTCCGCATCACCCCCAGATG
CCAGCACACGGCCCGCGCCC
CACATACCCATATACCCATA
TGGTTATATGAGGGTAACCC
GGGACCCGCATGGACCCACA
GCCCGCATGGCACTACCCTC
GGCCCGTATCGTCCGCCATG
TGACTACCCCCATGCCCCCA
TAGGGGTGACGAGAAATGTC
CACCCGTAACCCACATAACA
AAATGGGGATGAGGGCACAC
AAATACCCCCTCTCCCACAC
TACGGGTAATGCGGGCGTAC
CCCTTATGCACCGTGAGAGT
AGGGAAGTCCCGCACACCCA
CGGTGATCATACGGGTCTAC
TACCCGCATTTCAGCCAGGC
CAACCAGACCCACACCAGCC
[truncated: 86,038 more chars]
