# Supplementary material for: A generative model for constructing nucleic acid sequences binding to a protein
Source: BMC Genomics. 2019 Dec 27;20(Suppl 13):967. doi: 10.1186/s12864-019-6299-4 (PMC6933682; doi:10.1186/s12864-019-6299-4)
Supplement: Supplementary file 2 — Additional file 2 Nucleic acid sequences of three types. Nucleic acid sequences generated by our model, AptaSim, and random generator for four proteins (DRGX, GCM1, OLIG1 and RXRB). [file 12864_2019_6299_MOESM2_ESM.zip › OLIG1_AptaSim.txt]

CGTAATGTTTCAGGGGAGAA
AGGACAAACATTAGAATATG
GCCGTCAGCACAAACTACCT
TTCGAAGGGAGAAGCTAGAG
GGCACTCCATAACTGTCTAG
CTTCACAAGATATTTGGGCG
CGCATCCACGTAGTTTGTGC
GGGATTACTGTTCTGCTATC
GATTATCACTGGTCATTCGC
TAAGCTTCCACCGCTGACTA
TGGAAGGAATATCCGTCCTA
AGTCCTGCGACATACTCCTT
TGATTAGCTCACCTACTATT
AGTGTTTGCAAGCCTGTGTC
TCAGTAACAATGTACGTACC
ACCAACACAATAGAGTGAGC
TCTAAGAGGTGTGTGTAAGC
CTATTAGGCGGCCGAGGCAT
CTCAAGATTATCATATGGGC
CCGACTGTATTGAGACCGAC
ATCACGATTACAAAAATGGT
TATCTACGAGAAGTGGCTAA
AAATAGAGCCCTATGTCCCG
TCAAATACCAGGACCTCCAT
TTTTTTTGCTATCTATCCAG
GCATTGGGGCCCCGTGTCGG
TGAAGCCCATCGAGGGACAG
TGGGGCTTGTTCGGGGCGAG
CCCGATATGGAGGCCACGGC
ATGATCCTCTGGTTAAGGAG
GAGTTGTGTGCTCGCTTCCA
AACAATGCAGTCCGTCCGAA
AACCGATTTGTCGACTCAAT
ATTGGTTCAATACCCTGGCA
CTGAGGAAGTGGTTTATCCC
GAGTGTATTTCCCGCATTCG
CGACCTGGACAATCTAGAAG
GACAACAACCGCAGAATAAC
CAGCGGGACGATAGGAAAAC
GGGTGTATTTCCCGCATTCG
CCGTCCCTAGAAAAGAACAC
GATTGATCGATTGTATGGGG
GAGGCTCGACCACACTTACG
CTGTGCTCTGCACAGGGGCC
AGCTACCAACGTAGTCAAAA
CGACTCATAGTACGGGCCCC
AAGGAAAAACTGGTGCGGGA
TTCAGTCGCGCTGAGTCTGT
TATCTACGAAAAGTGGCTAA
GATTATCACTGGTCATTCGA
CGCCATGATCCGCATGCCGC
CCCAGCATCATTATAATATT
GATATCACGGTCCTGGGTTA
AACAATGACTCCGGAAGGCC
CTGCAAAGTAGGGCCGATAG
ATATATACCACCTCAATGTC
ATTATAGTGGAAGTTTAAGG
ATGATCCTCTGGATAAGGAG
GGGCCGTTGATCGTTCCCGT
TCAGTAACGATGTACGTACC
ACTCAAGTAGCTTTTGTAAC
CTGTTACTTCAACCAACGTC
GGGATTACTGTTCCGCTATC
TCTCTAACCAGCTCATGCGC
GGGCCGTCGATCGTTCCCGT
GTAGCTTTATACCCCAATCG
ATAGTTAGTAGAGAAGCCAG
AGTGTCGAGATCCAGGTTAT
CTTCGGAAGAATGCTGACTA
AGTACACCTTGGATGACGCG
AGTACACCTTGGACGACGCG
TTAGCTAACAGAGTAATTCT
TCTCCTTTCGTGGTCCACTC
GAACTGTGCGGACTTGAGGA
CCGACTGTATTGGGACCGAC
CCCAGCATCATTATAATTTT
CAGGTACATGACACTTATTG
CGCTTGAGACTGAGGCTTTA
TGATGACACACTAGCGTGAT
TGGTCACGCGGATTACCGTC
CTCAAGATTATCCTATGGGC
TTTGCATCGTATTTGGCACT
AGTACACCTTGGATGATGCG
CGTGTTTGCAAGCCTGTGTC
AGTGTGTGCAAGCCTGTGTC
AGGAAAAACATTAGAATATG
AGGACAAACATGAGTATATG
GTTGGTTCAATACCCTGGCA
ATTGGTTCAATACTCTGGCA
TCAAAGACCAGGACCTCCAT
CCGTCCCTAGAAAGGAACAC
AAGGCTCGACCACACTTACG
GGATTGGGGCCCCGTGTCGG
AGTCCTGTGACATACTCCTT
AGGACAAACATGAGAATATG
GGTAATGTTTCGGGGGAGAA
AAGGAAACACTGGTGCGGGA
CGCACCCACGTAGTTTGTGC
GACTTGCAGCGGGCATCTGA
TTTTTTTGCTATCTACCCAG
AGGACAAACATTAGAATAAG
TTTTTTTGCTATCTATCCAT
CGCATCCACGTAGTTTGTCC
AGTACACCTGGGACGACGCG
TCTAAGAAGTGTGTGTAAGC
TGATTAGCTCACGTACTATT
CCGACTGTAGTGAGACCGAC
ACTCAAGTACCTTTTGTAAC
GGCATCCACGTAGTTTGTGC
GATTATCACAGGTCATTCGC
AGGACAAACATTAGAATATC
TCAGATACCAGGACCTCCAT
CCCGATAGGGAGGCCACGGC
GCTAAGAGGTGTGTGTAAGC
TGATTAGTTCACCTACTATT
TGGAAGGAATATACGTCCTA
CTTCGGAAGACTGCTGACTA
CCGACTGTATTGAGACCTAC
GGCACTCCATAACTGTCGAG
CGCATCCACGTAGTTTCTGC
CGTAATGTTTCAGGGGGGAA
CTCAAGAGTCTCATATGGGC
GATTTATCGATTGTATGGGG
GCGTTGTGTGCTCGCTTCCA
CTCAAGATTATCCGATGGGC
GCCGTCAGCACAAACTACAT
TTCGAAGGGAGAAGCTAGAC
AGGAGAAACATTAGAATATG
CGTAATGTGTCAGGGGAGAA
AGTAATGTTTCAGGGGAGAA
CTAAGGAAGTGGTTTATCCC
CGACCTGGACAGTCTAGAAG
AATACACCTTGGACGACGCG
ACCAACGCAATAGAGTGAGC
GATTATCACTCGTCATTCGC
GGGATTACTGTTCCGCGATC
AGGACAAACATTAGAATAGG
TGGAAGGAATATCCGTACTA
ATTATAGTTGAAGTTTAAGG
GGCACTCCAAAACTGTCTAG
TCCGAAGGGAGAAGCTAGAG
AGCTACCAACGTAGTCTAAA
CCGACTGTATTGAGACCGAA
GGCACGCCATAACTGTCTAG
GATATTACGGTCCTGGGTTA
AACAACAACCGCAGAATAAC
AGTGTCGAGATCCATGTTAT
GTAGCTTAACATGCTACTAA
TTTTTTTGCTATCTATACAG
CGTAATGTTTCAGGGGAGAT
ATCACGATTACAAAAATGGC
CCGTCCCTAGAAAACAACAC
TAAGCTTCCACCGCTGGCTA
TTAGCAAACAGAGTAATTCT
GGGCCGTAGATCGTTCCCGT
GGGCCGTTGATCGTTCCCGG
AGGACAAACATTAGAACATG
GGAATTACTGTTCTGCTATC
ATGATCCTCTGGAAAAGGAG
GTAGTTAGTAGAGAAGCCAG
TTCAGTCGCGCTGAGTCCGT
GACTATCACTGGTCATTCGC
AGAAGCCCATCGAGGGACAG
GGCACTCCATAATTGTCTAG
CCCGATATGGAGGCTACGGC
TAAGCTTCCACCTCTGACTA
TTAGCTAACAGAGTAATTAT
ATATATACCACCACAATGTC
TGGAAGGAATATCTGTCCTA
AACAATGCAGTCCGTCCGAG
CTTCGGAAGAATGCTGACTT
TCAGTAACAATGTACGTAAC
TTCAGTCGCGATGAGTCTGT
GAGGCTCGGCCACACTTACG
CTGAAAAGTAGGGCCGATAG
TATCTACTAAAAGTGGCTAA
GCCGTCAGCACAAACTGCCT
GCCGTCAGCAAAAACTACCT
CGACCTGGAGAATCTAGAAG
GATATCACGGTCCTGGGTAA
CGTAATGGTTCAGGGGAGAA
GGGCCGTTGATCGTTCCCCT
GGGATTACTGCTCTGCTATC
GACAACAACCGAAGAATAAC
TGAATCCCACCGAGGGACAG
CCGTCCCTAGAAAAAAACAC
ATTTGTTCAATACCCTGGCA
TCTCCTTTCGTGGTCAACTC
GCCGTCAGCACAAATTACCT
TGGAAGGAATATCCGTCATA
GGGCCGTTGATCGTTGCCGT
AGCTACCAGCGTAGTCAAAA
GAGTGTAGTTCCCGCATTCG
CGTAATGTTTCAGGGGACAA
TGGAAGGAATAACCGTCCTA
CGCATCCACGGAGTTTGTGC
AGGACAAACATTAGAGTATG
AACTACCAACGTAGTCAAAA
GCCGTCAGCACAAACTTCCT
CGTAATGTCTCAGGGGAGAA
TTCGAACGGAGAAGCTAGAG
GAGTGTATTCCCCGCATTCG
GACAACGACCGCAGAATAAC
CGTAATGTTTCAGGGGAGTA
AAAAATGCAGTCCGTCCGAA
GATTGATCGAATGTATGGGG
CTGAGGAAGTGGTTTAGCCC
AGCTACCATCGTAGTCAAAA
GATATCACGCTCCTGGGTTA
GAGTGTATTTCCTGCATTCG
CGTCATGTTTCAGGGGAGAA
GCCGTCAGCACAAACCACCT
TGATTAGCCCACCTACTATT
GAATTGTGTGCTCGCTTCCA
GGCACTCCATAACTGGCTAG
GGGATTACTGTTCTGCCATC
ACCAACAGAATAGAGTGAGC
AGCATCCACGTAGTTTGTGC
CTTCCCAAGATATTTGGGCG
TCTATGAGGTGTGTGTAAGC
GGCACTCCATAACTGTCTAA
AGGACAAACATTAGAATATA
GGGATTAATGTTCTGCTATC
GGCACTCCTTAACTGTCTAG
ATGATCCTCTGGAAAAGGAC
CGTAATGTTTCAGCGGAGAA
TGATTAGCTCAGCTACTATT
GGTATTACTGTTCTGCTATC
TCTACGAGGTGTGTGTAAGC
TATCTACGAAAAGTGGCGAA
AGGACGAACATTAGAATATG
GAGTTGTGTGCTAGCTTCCA
GATATCACGGTCCGGGGTTA
GCCGTCAACACAAACTACCT
AATACACCTTGTACGACGCG
AGGACAAACGTTAGAATATG
GGCACTCCATAACAGTCTAG
GGGATTTCTGTTCTGCTATC
GGGATGACTGTTCTGCTATC
AAATAGAGGCCTATGTCCCG
TTAAGTCGCGCTGAGTCTGT
CGTAATGTTCCAGGGGAGAA
TATCTTCGAGAAGTGGCTAA
CTTCACAAGATATTTGGGCT
TTCGAAGAGAGAAGCTAGAG
AGGACAGACATTAGAATATG
GGGCCGTTCATCGTTCCCGT
GCCGTCAGCGCAAACTACCT
TAAGCGTCCACCGCTGACTA
TGGTAGGAATATCCGTCCTA
AGTGTTTGCAAACCTGTGTC
GCCGTCAGCACAAACTACCC
GCCGTCAGCACCAACTACCT
TTCGAAGGGAGGAGCTAGAG
CGTAATGTTTCAGGGTAGAA
GTCGTCAGCACAAACTACCT
TAAGCTTCCAACGCTGACTA
GGGATAACTGTTCTGCTATC
AGGACAAACATTAGTATATG
GAGTGTATTTCCCGCATACG
CGTAATGTTTCATGGGAGAA
CGCATCCACGTAGTTTGGGC
AACATTGACTCCGGAAGGCC
ATAACGATTACAAAAATGGC
CCGTCCCTAGGCAAGAACAC
AGGACAAACATTCGAATATG
GCTCAAGTAGCTTTTGTAAC
AGGACAAACATTAGACTATG
CTCAAGATTATCATATGTGC
TAAGCTTCCACCGCTGACAA
CTCAAGATTCTCATATGGGC
GCGTTGTGTGCTCGCTTCCG
AAATAGATCCCTATGTCCCG
GACGACAACCGCAGAATAAC
AACAATGACTCAGGAAGGCC
GAGTTCTGTGCTCGCTTCCA
CTTCACAAGAAATTTGGGCG
TCAAATACAAGGACCTCCAT
CCCGATATGGAGGCCATGGC
TTCGAAGGGAAAAGCTAGAG
TGATTAGCTCACCTAATATT
TCTAACAGGTGTGTGTAAGC
AGGACAAAAATTAGAATATG
GGCACTCCATAAGTGTCTAG
TGATTAGCACACCTACTATT
ACAGTAACAATGTACGTACC
CTATTAGGCGGCCTAGGCAT
TGGGGCTTGTTTGGGGCGAG
CGTAAGGTTTCAGGGGAGAA
AGGACAAACATTAGAATGTG
TCAGTAACTATGTACGTACC
GGCACTCCATAACTGTCTGG
CGTAATGTTTCAGGGGAGAC
GGGATTACTGTTCGGCTATC
CGTAATGTTTCAGGGGTGAA
GATGATCACTGGTCATTCGC
CGCGTCCACGTAGTTTGTGC
GGTTATCACTGGTCATTCGC
CGTAATGTTTCAGGTGAGAA
GAATATCACTGGTCATTCGC
CGACCTGGATAGTCTAGAAG
GCCGTCAGCACAAACTAACT
TAATCTTCCACCGCTGACTA
TTCAGTCTCGCTGAGTCTGT
GGCACTCCATAACTGCCTAG
CGTAATGTTGCAGGGGAGAA
GGGATTACTGTTCTGCTACC
AGTGTTTGCACGCCTGTGTC
CGCATCCAAGTAGTTTGTGC
AAATAGAGCCCTATCTCCCG
AGTGTTTGCAAGACTGTGTC
CTGTTACTTCAACCATCGTC
CTTAACAAGATATTTGGGCG
TAAGCTTCCCCCGCTGACTA
CGTAATCTTTCAGGGGAGAA
GCCGTCAGCACTAACTACCT
CGTAATGTTTCAAGGGAGAA
TAAGCTTCCACCGCTAACTA
GGCACTCTATAACTGTCTAG
TGAAGCCCATCGAGGTACAG
TGATTAGATCACCTACTATT
AAATAGAGCCCTATGTCCCA
GCCGTCAGCACAAACGACCT
ATCACGATTACAAAAATGCT
CGTAATGTTTCAGGAGAGAA
AGGACAAACAATAGAATATG
CCCGATATGGAGGCGACGGC
ATTCACAAGATATTTGGGCG
CGTTATGTTTCAGGGGAGAA
TTATTAGCTCACCTACTATT
CGCATCCACGTCGTTTGTGC
GCCGTCCGCACAAACTACCT
ACGGAAAAACTGGTGCGGGA
CGCATCCACATAGTTTGTGC
TGGAAGGAAGATCCGTCCTA
CTATTAGGCGGCCGAGCCAT
GGGGCTCGACCACACTTACG
TGATTAGCTCACTTACTATT
CGTAATGTTTCAGGCGAGAA
CGTAATTTTTCAGGGGAGAA
TTCAGTCGCGCTGACTCTGT
CTTCACAAGATATTTGGTCG
GCAGTGGGGCCCCGTGTCGG
ACCAACACTATAGAGTGAGC
TCTAAGAGGTGTGTCTAAGC
AGTCCTGCGACATACTCCAT
CGTATCCACGTAGTTTGTGC
GGGATTACTGTGCTGCTATC
TTCGAAGGGAGAAGCTAGGG
ATCACGACTACAAAAATGGT
TGATTAACTCACCTACTATT
TTTGTTTGCTATCTATCCAG
ACCAAGACAATAGAGTGAGC
TTTGAAGGGAGAAGCTAGAG
GCCGTGAGCACAAACTACCT
TAACCTTCCACCGCTGACTA
TTTTATTGCTATTTATCCAG
TTCACGATTACAAAAATGGT
GAGTGTATTTCACGCATTCG
TATCTACGAGAAGTGGTTAA
TTCGAAGGGAGAAGCTTGAC
GCCGTCAGCACAATCTACCT
CTTCACAAGGTATTTGGGCG
CTTCACAAGACATTTGGGCG
AGTCCTGGGACATACTCCTT
GACTACAACCGCAGAATAAC
TGGGGCTTGTTCGCGGCGAG
GAGAGTATTTCCCGCATTCG
CTTCACTAGATATTTGGGCG
CGTAATGTTTCTGGGGAGAA
AGGACAATCATTAGAATATG
CGCATCCACGTAGTTGGTGC
TGGGGCTTGTTCTGGGCGAG
TCAGTAACAATGTACGCACC
AGGACAAACATTAAAATATG
GCCGTCAGTACAAACTACCT
AGGACAAACATTACAATATG
GGGTGTATTTCCCACATCCG
GACAACAACCGCAGGATAAC
GTCAACAACCGCAGAATAAC
GATTATCACCGGTCATTCGC
ATCACGATTACAATAATGGG
TCAGTAACAATGTACGGACC
AGGACAAACATTAGAAAATG
AGTCCGGCGACATACTCCTT
CGTAGTGTTTCAGGGGAGAA
TTCCAAGGGAGAAGCTAGAG
AGTCCCGCGACATACTCCTT
GGTACTCCATAACTGTCTAG
GATTATCACCGCTCATTCGC
CCCATCATCATTATAATTTT
TTTTTTTGCGATCTATCCAG
TGGAAGGCATATCCGTCCTA
AGGACAAACATTAGATTATG
TTAGCTAGCAGAGTAATTCT
TGGAATGAATATCCGTCCTA
AGTACACCTTGGATGATCCG
TTCGGAGGGAGAAGCTAGAG
AGGACAAACATTATAATATG
CTATTAGGCGGCCGAGTCAT
CCCAGCATTATTATAATTTT
GGCACACCATAACTGTCTAG
TTCGAAGGGAGAAGCTACAG
CGCCACGATCCGCATGCCGC
TTTTTGTGCTATCTATCCAG
ACCAACACAATAGAGTGAGA
AGGACAAACATTAGGATATG
GGTAATGTTTCAGGGGAGAA
CGTAATGTATCAGGGGAGAA
TTCGAATGGAGAAGCTAGAG
TCTCCTCTCGTGGTCCAGTC
TGCAGCCCATCGAGGGACAG
TAAGCTTCCACAGCTGACTA
AGGACAACCATTAGAATATG
GATTATCACTGGTTATTCGA
TGGTCACGCGGAATACCGTC
GCCGTCAGCACAAACTCCCT
CGTGTTAGCAAGCCTGTGTC
TAAGCTTCCACCGTTGACTA
GCGTGTATTTCCCGCATTCG
TGCACTCCATAACTGTCTAG
GCCGTCGGCACAAACTACCT
TTGGAAGGGAGAAGCTAGAG
ATGAACCTCTGGATAAGGAG
GCCTTCAGCACAAACTACCT
AGGACAAACATTAGAAGATG
AGGACAAACATCAGAATATG
GGCACTCCATTACTGTCTAG
GGTTGTATTTCCCGCATTCG
TGATTATCTCACCTACTATT
TACGCTTCCACCGCTGACTA
CGGAAGGAATATCCGTCCTA
TTAGCTTCCACCGCTGACTA
TTCAAGATTATCATATGGGC
CGTAATGTTTCAGAGGAGAA
CTTCACGAGATATTTGGGCG
TTCGAAGGGAGAAACTAGAG
TGATTAGCTCACCTACTATA
GAGGCTCGACCACATTTACG
CGTAACGTTTCAGGGGAGAA
AACAATGCAGTCCGGCCGAA
ATGGAAACAATGGTGCGGGA
CGTAATGTTTGAGGGGAGAA
GGCACTCCATAACGGTCTAG
GCCGTCAGCACAAACAACCT
AAATAGAGCCCTATGTCCCC
TTCGAAGGGAGACGCTAGAG
TGCTTAGCTCACCTACTATT
CATAATGTTTCAGGGGAGAT
GTGTGCTCTGCACAGGGGCC
GCCGTCAGCACAAACTACTT
AGGATAAACATTAGAATATG
GCCGTCAACACAAACTACAT
GATTTTCACTGGTCATTCGC
CCGACTGTATTGATACCGAC
AGGACAAACATTAGAATACG
CGTCACAAGATATTTGGGCG
GAGAACAACCGCAGAAGAAC
ACCATCACAATAGAGTGAGC
AGGACATACATTAGAATATG
AAGACAAACATTAGAATATG
TCAAATACCACGACCTCCAT
GCGGTCAGCACAAACTACCT
AGTGTTTGAAAGCCTGTGTC
AGGACAAACATTAGCATATG
GGCACTCCATAACTATCTAG
TAATTAGCTCACCTAATATT
TATCTAAGAGAAGTGGCTAA
CGTAAAGTTTCAGGGGAGAA
CTTCACAAGTTATTTGGGCG
CTACACAAGGTATTTGGGCG
CGACTCACAGTACGGGCCCC
GACGCTCGACCACACTTACG
GGCGTCAGCACAAACTACCT
AGTGTTTGCAAGCCTGTGCC
CCTAATGTTTCAGGGGAGAA
GGGATTACCGTTCTGCTATC
GGCATTACTGTTCCGCTATC
GATTATCACTGGTCATTCCC
GCCGCCAGCACAAACTACCT
TTTTTTTGCTATCTATTCAG
AGTGTAGAGATCCCTGTTAT
GGGACTCCATAACTGTCTAG
CGCATCCACGTAATTTGTGC
TTCGAAGGGAGAAGGTAGAG
GGCACTCAATAACTGTCTAG
ATCGAAGGGAGAAGCTAGAG
CATAATGTTTCAGGGGAGAA
TGGAAGGAAAATCCGTCCTA
CTGTGCTCTGTACAGGGGCC
TGTAATGTTTCAGGGGAGAA
TGGAAGGAATATCCGTCCTT
ACAAACACAATAGAGTGAGC
CGACTCATAATACGGGCCCC
TCTAAGAGGTGTGTGTAAGA
TGGCAGGAATATCCGTCCTA
TGTTTAGCTCACCTACTATT
TGCAAGGAATATCCGTCCTA
CAGCAGGACGATAGGAAAAC
ACGAACCCAATAGAGTGAGC
AGTCCTGCGACATACTCCTG
TTTTTTTGCTATCTATCCAA
GATTAACACTCGTCATTCGC
GGCTCTCCATAACTGTCTAG
CTTCACCAGATATTTGGGCG
TTCGAAGGGAGAATCTAGAG
AGCAACCATCGTAGTCAAAA
CTTAATGTTTCAGGGGAGAA
TGATGACTCACTAGCGTGAT
CTTCGGAAGAATGCCGGCTA
CGTAATGTTTCAGGGGAGCA
ATGATACTCTGGTTAAGGAG
GGCACTCCAGAACTGTCTAG
CTTCACAAGATATTTGGGCC
CCGACTGTATTGAGAACGAC
CCCCGCATCATTATAATATT
TTCGAAGGGATAAGCTAGAG
CGCAATGTTGCAGGGGAGAA
GATTATCACTGGTCATTAGC
ACGTCCCTAGCAAAGAACAC
AGGACTAACATTAGAATATG
CGTAATGTTTCGGGGGAGAA
CGCATCCAGGTAGTTTGTCC
GGGCCGTCGATCGTTGCCGT
GGGATTACTGTCCTGCTATC
CCGTCCCTAGCAAAGAACAC
AGGACAAGCATTAGAATATG
GCGATTACTGTTCTGCTATC
GGCACTCCATAACTCTCTAG
CTTCGCAAGATATTTGGGCG
CTTCACAAGATATTAGGGCG
GCCGTCAGCACAAGCTACCT
AGTCCTGCGACATACACCTT
CGATTAGGCGGCCGAGGCAT
TAAGCTTCCACCGCCGACTA
AGTCCTGCGACATACTCCTA
GATTATTACTGGTCATTCGC
TCTAAGAGGTGTGTGTACGC
AGGACAAAGATTAGAATATG
CGTACTGTTTCAGGGGAGAA
CCGACTATATTGAGACCGAC
AAATAGAGCCCTAAGTCCCG
GAAATGTGCGGACTTGAGGA
TCTAAGAGGTGTTTGTAAGC
CGCATCCACGTAGATTGTGC
GATTATCACTGGTCATCCGC
TAAGCTTCCACCGCTGCCTA
AGACCTGCGACATACTCCTT
TTCGAAGTGAGAAGCTAGAG
GCCGTCAGCCCAAACTACCT
CGTAATGTTTAAGGGGAGAA
TGAAGCCCATCTAGGGACAG
AGGACAAACATAAGAATATG
GAATAGAGCCCTATGTCCCC
CGCATCCACGTACTTTGTGC
TTCGAAGGGAGAAGCCAGAG
CGTATTGTTTCAGGGGAGAA
GCCGTCAGAACAAACTACCT
CACATCCACGTAGTTTGTGC
GGCACTCCATAACCGTCTAG
GGGGTTACTGTTCTGCTATC
TCTCTAACCAGCTCATGCGT
GGGATTACTGTTCTGTTATC
CGTAATGTTTCAGGGGAAAA
TCAGTAACAATGTACGTACT
CTTCACAAGATAGTTGGGCG
CACAAGATTATCATATGGGC
GAACTCTGCGGACTTGAGGA
ATGACAAACATTAGAATATG
GGCACTCCATAGCTGTCTAG
CTTCGGAAGAATGCCGACTA
TGGAAGGAATAGCCGTCCTA
CCCATCCACGTAGTTTGTGC
CTCGAAGGGAGAAGCTAGAG
ATATATACCACCTCAATGCC
TTCGACGGGAGAAGCTAGAG
TGGAAGGAATATCCGTCCTC
AGTCTTGCGACATACTCCTT
GGCACTGCATAACTGTCTAG
CGACCTGGACAGTCTATAAG
GGGATTACTGTTCTGCGATC
GATAACACGGTCCTGGGTTA
CTTGACAAGATATTTGGGCG
CGTAATATTTCAGGGGAGAA
GGCACTCCGTAACTGTCTAG
GGCACTCCACAACTGTCTAG
CGTAATGTTTTAGGGGAGAA
TAGGCTTCCACCGCTGACTA
GGCAGTCCATAACTGTCTAG
TGCGAAGGGAGAAGCTAGAG
GGCGCTCCATAACTGTCTAG
GATTGATCGATTGGATGGGG
ACCAACACAATAGCGTGAGC
AGGGCAAACATTAGAATATG
CTTCACAAGAGATTTGGGCG
CTATTAGGAGGCCGAGGCAT
GCAGTAACAATGTACGTACC
TTCGAAGGGCGAAGCTAGAG
AGTACTGCGACATACTCCTT
GGGATTACTGTTCTGCAATC
TGCATCCACGTAGTTTGTGC
CTGAGGAAGTCGTTTATCCC
AGTCCTGCTACATACTCCTT
CGCATCCACCTAGTTTGTGC
GGCACTCCATAACTGTGTAG
CGTAATGTTTCAGGGGAGAG
TGGAAGGAATATCCCTCCTA
GGGAAGGAATATCCGTCCTA
AGGACAAACACTAGAATATG
GTTCACAAGATATTTGGGCG
GATTATCACTGGTAATTCGC
TGGAAGGAATATTCGTCCTA
TGATTAGCTCACCTAGTATT
CGTAATGTTTCAGTGGAGAA
TCAGTAATGATGTACGTACC
CTTCACAACATATTTGGGCG
ACCAACACAATAGAATGAGC
TGGAGGGAATATCCGTCCTA
GAGTTGTGTGCTCGCTACCA
CTCATGATTATCATATGGGC
TTTTTTTGCTATCTATCCTG
GCCGTAAGCACAAACTACCT
CGCATCCACGTATTTTGTGC
GATTGATCGATTGAATGGGG
TTCGAAGGGAGATGCTAGAG
CGCATGCACGTAGTTTGTGC
CTTCATAAGATATTTGGGCG
GTCGAAGGGAGAAGCTAGAG
AGTCCTGCGACATACTCCGT
TGATTCGCTCACGTACTATT
TCTAAGAGGTGTCTGTAAGC
GGGATTACTGTTCTGCTATA
AGTCCTGCGAGATACTCCTT
TCTAAGACGTGTGTGTAAGC
AGTGTTGGCAAGCCTGTGTC
GATTATCACTGGTCATTGGC
GGCACTCCATAACTGTCTTG
TGGTAACGCGGATTACCGTC
TTCGAAGGGACAAGCTAGAG
TATGTACGAAAAGTGGCTAA
CTTCACAAGATATATGGGCG
AACAACACAACAGAGTGAGC
GTCACGATTACAAAAATGGT
GGCACCCCATAACTGTCTAG
GGGATTACTATTCTGCTATC
AACCGATTTGTCGAGTCAAT
ATCACGATCACAAAAATGGT
CTTAGGAAGTGGTTTATCCC
CGTAATGTTACAGGGGAGAA
TGAAGACACACTAGCGTGAT
GGGATTATTGTTCTGCTATC
CGCAATGTTTCAGGGGAGAA
TACAATGCAGTCCGTCCGAA
GGAACTCCATAACTGTCTAG
GAATTGAGCCCTATGTCCCC
CGCATCCACGTAGTCTGTGC
CGCATCCATGTAGTTTGTGC
GGCACTACATAACTGTCTAG
AGGACCAACATTAGAATATG
GCCGTCAGCACAAAATACCT
AGGACAAACATTAGAATTTG
CCCGATATGGAGACCACGGC
TGATTAGGTCACCTACTATT
GAGTATCACTGGTCATTCGC
CTTCACAAGATAATTGGGCG
ACCAACACAATAGAGTCAGC
TCTAAGAGGTGTGTGTAAGG
GCCGTCAGCACAACCTACCT
TTAGCTGACAGAGTAATTCT
TCTAAGAGGGGTGTGTAAGC
AACCGATTTGTCGACTCAAA
TTATTAGGCGGCCGAGGCAT
GATTATCAGTGGTCATTCGC
TCTAAGGGGTGTGTGTAAGC
CGTAATGTTTCCGGGGAGAA
ATTGGTTCAATACCCTGGAA
AGTGTTTGCAAGCCTGTGTG
TTCGAAGGGAGAAGATAGAG
GGGACAAACATTAGAATATG
CCCGTCAGCACAAACTACCT
AGCTACCAACGTACTCAAAA
ACCAACACAATAGAGTGACC
CGCATCCACGTAGTGTGTGC
CAGACTGTATTGAGACCGAC
CGTCATGATCCGCATGCCGC
AACCGTTTTGTCGACTCAAT
CTTCACAAGATATTTGGGGG
TGATTCGCTCACCTACTATT
CTGTGCTCTGCACAGCGGCC
CGTAATGTTTCAGGGGATAA
AAATATAGCCCTATGTCCCG
CCGTCCCTAGAAAAGAACGC
AGCTACTAACGTAGTCAAAA
TGGGGCTTGTTCGTGGCGAG
GGCACTTCATAACTGTCTAG
GGCACTCCATAACTGTATAG
GAGTGTTTTTCCCGCATTCG
CTAAAGATTATCATATGGGC
CTTCAGAAGATATTTGGGCG
TCTAAGAGGTGTGTGTCAGC
CGCCTCCACGTAGTTTGTGC
TCAGTCACAATGTACGTACC
GGCACTCCATAACTGTCTCG
TGGGGCTTGTGCGGGGCGAG
GGGATTACTGTTCTGCTGTC
GATGATCACTGGGCATTCGC
AGGACAAACAGTAGAATATG
AGTGTTTGCAAGCTTGTGTC
GGCACTCCATAAATGTCTAG
TGGAAGGAATATCCTTCCTA
GGGATTACTGTTCTGGTATC
GTAGCTTTATACCCCAACCG
GCATTCGGGCCCCGTGTCGG
ATCACGATTACAGAAATGGT
CCAAATACCAGGACCTCCAT
CTCATCCACGTAGTTTGTGC
TCAGTAAAAATGTACGTACC
ACTCCTGCGACATACTCCTT
AAAGAAAAACTGGTGCGGGA
TAAGCTCCCACCGCTGACTA
ACTCAAGTAGCATTTGTAAC
CTCAAGATTATCCTATGTGC
ACGACAAACATTAGAATATG
AGTCCTGCGACATACTGCTT
TTCGAAGGGAGAAGCTAGAA
AAGGAAAAACTGGTGCCGGA
TTTTTTAGCTATCTATCCAG
CTATTATGCGGCCGAGGCAT
TTCGAAGGGAGAAGCTAGTG
TATCTACGAAAAGTGACTAA
GATTAGCACTGGTCATTCGC
GGCACTCCATAACTGTCTAT
AGCACGATTACAAAAATGGT
GATTAACACTGGTCATTCGC
GCCGTCAGCACAAACTAGCT
TGATTAGCTCACCTATTATT
TTTTTTTGCTACCTATCCAG
GCCGCCAGCACAAGCTACCT
ACCAACACAATAGAGTGTGC
GAGTTGTGTGCTCGTTTCCA
CGGATCCACGTAGTTTGTGC
AGGACAAATATTAGAATATG
TTCGAAGGAAGAAGCTAGAG
GATTATCACTTGTCATTCGC
GGCACTCCATAACTGTTTAG
TCTAGGAGGTGTGTGTAAGC
TCACTAACAATGTACGTACC
TATCAACGAGAAGTGGCTAA
AGTGTTTGCAAGCCTGAGTC
ACCCACACAATAGAGTGAGC
TCGGTAACAATGTACGTACC
AGGACAAACATTGGAATATG
GGCCCTCCATAACTGTCTAG
AAGGAAACAATGGTGCGGGA
AGCACTCCATAACTGTCTAG
CGCATCCACGTAGTTTTTGC
AGGGCAAACATGAGTATATG
TTCAGTCGCGCTGAGCCTGT
ACTGTTTGCAAGCCTGTGTC
GCCGTCAGCACAGACTACCT
GCCGTCATCACAAACTACCT
TAAGCTTCAACCGCTGACTA
TTCAATCGCGCTGAGTCTGT
AGTTTAGAGATCCCTGTTAT
CTCAAGATTATAATATGGGC
GGGTGTATTTCCCACATTCG
CTGAGGAAGTGGGTTATCCC
AAGGAAGAACTGGTGCGGGA
AGTCCTGCGAAATACTCCTT
AAATAGAGCCCTATGTGCCG
GCAGTCAGCACAAACTACCT
TTGTTTTGCTATCTATCCAG
AGTCCTGCGACTTACTCCTT
TAAGCTTTCACCGCTGACTA
GGGATGACGGTTCTGCTATC
TCATTAGCTCACCTACTATT
CGTGATGTTTCAGGGGAGAA
ATGATCCTCTGGATCAGGAG
AAATAGAGCCCTATGCCCCG
TCAGTAACGATGTACGTCCC
TCAATTACCAGGACCTCCAT
CACCGATTTGTCGACTCAAT
ACCAACACAATAGAGTGAGG
TGAAGCCCATCGAGGGACTG
TCAGTAACAGTGTACGTACC
GGGATTACTGTTCTGCTATG
GCCGTCAGCAGAAACTACCT
TAAGCATCCACCGCTGACTA
GCCCTCAGCACAAACTACCT
CGACCTGGACAGTCCAGAAG
TGGGGCTTGTTCGGGGAGAG
TGAATCCCATCGAGGGACAG
GGGATTACTGTTTTGCTATC
GTGTTGTGTGCTCGCTTCCA
CGTAATGATTCAGGGGAGAA
ATCACGATTACAAAAGTGGT
TTCGAAGGGAGAAGCTCGAG
CGTAATGTTTCACGGGAGAA
AAATCGAGCCCTATGTCCCG
AGTGTCTGCAAGCCTGTGTC
CGACCTGGACAATCTAGAAT
GAAGCTTCCACCGCTGACTA
TCAGTAACAATGTACGTATC
AGTCCTGCGGCATACTCCTT
AAATAAAGCCCTATGTCCCG
CTTTTTTGCTATCTATCCAG
GATTATCACTGGTCATACGC
TGATTAGCTCACTTAATATT
AGCACAAACATTAGAATATG
AAGTAGAGCCCTATGTCCCG
TCTCCTCTCGTGGTCCACTC
TCAGGAACAATGTACGTACC
CGCATTCACGTAGTTTGTGC
GCCGTCAGCACATACTGCCT
GGCACTCGATAACTGTCTAG
TGGGGCTTGTCCGGGGCGAG
TATCTACGAGAAGTGTCTAA
AACCGATGTGTCGACTCAAT
GAATGTATTTCCCGCATTCG
ATTATAGTGGAAATTTAAGG
ACCTACACAATAGAGTGAGC
GCCGTCAGCACAAACTACGT
AATCCTGCGACATACTCCTT
TCAGTACCAATGTACGTACC
ATCAAGATTATCATATGGGC
AACCGATTTGTCAACTCTAT
TCTAAGAGGTGTGTGTGAGC
TGATGAGCTCACCTACTATT
GATTACCACTGGTCATTCGC
GACACTCCATAACTGTCTAG
GATTATCAATGGTCATTCGC
GGCACTCCATGACTGTCTAG
CGTAATGTTTCAGGGGAGGA
AGTGTTTGTAAGCCTGTGTC
ACCAGCACAATAGAGTGAGC
CGAGTCATAGTACGGGCCCC
AGGCCAAACATTAGAATATG
CTTCACAAAATATTTGGGCG
GATTATAACTGGTCATTCGC
CTTCACAAGATATTTGGACG
GGCACTCCATAACTGACTAG
TGGGGCTTGCTCGGGGCGAG
GATTATCACTGGGCATTCGC
ATTATAGTAGAAGTTTAAGG
TCAGTAACAAAGTACGTACC
CGCCATGATCCGTATGCCGC
TAAGCTTCCACCGGTGACTA
CGCATCCACTTAGTTTGTGC
AGTATTTGCAAGCCTGTGTC
TAAGATTCCACCGCTGACTA
CGCATCCACGTAGTTTGTTC
AGTGTTTGCAGGCCTGTGTC
GGGATTACGGTTCTGCTATC
CTGAGGAAGTTGTTTATCCC
AGGACACACATTAGAATATG
GATCATCACTGGTCATTCGC
CGCATCCACGAAGTTTGTGC
TCAGTAACAATGTACTTACC
GGTGTTTGCAAGCCTGTGTC
ATGATCCTCTGGTTAAGTAG
TCTAAGAGGAGTGTGTAAGC
GGGATTACTGTTCTGCTAAC
AAATAGAGCCGTATGTCCCG
ATTGGTCCAATACCCTGGCA
ACCAACACAATAGAGTGCGC
GACGCACGACCACACTTACG
AGGACAAACTTTAGAATATG
TGGAAGGAATATCAGTCCTA
TCAAATACCAGGACCTCCAG
AGGACAAACATTAGAATCTG
GTAGCTTTATACCCCAATGG
TGGTCAAGCGGACTACCGTC
TTTATTTGCTATCTATCCAG
CTGTGCTCTGCACAGTGGCC
ATAGGTTCAATACCCTGGCA
CGGACAAACATTAGAATATG
TGAGCTTCCACCGCTGACTA
CTGAGGAAGTGGTTTGTCCC
CTTCACAAGATATTTGTGCG
GGGATTACTGTTCTGCTTTC
GGGTGTATTTCCCGCATTGG
CTCAAGATTATCAGATGGGC
CTTCACAAGATTTTTGGGCG
TCTTAGAGGTGTGTGTAAGC
TTCAAAGGGAGAAGCTAGAG
CGACTCCTAGTACGGGCCCC
GGGATTACTGTTCTTCTATC
AACGATGCAGTCCGTCCGAA
AGGACAAACATTAGAATATT
TGGACGGAATATCCGTCCTA
CTGAGGAAGTGTTTTATCCC
CACCGGGACGATAGGAAAAC
TATCTACGAATAGTGGCTAA
GGGCGTATTTCCCACATCCG
TAAGCTTCGACCGCTGACTA
AGTGTTTCCAAGCCTGTGTC
CTTCGCAAGACTGCTGACTA
CTATTAGGCGGCCGAGACAT
GCCGTCAGCACACACTACCT
GGGTTTACTGTTCTGCTATC
GAGTCGTGTGCTCGCTTCCA
GGCACTCCATAACTGTCTAC
ATGATCCTCTGGTTAACGAG
GCCACTCCATAACTGTCTAG
ATTGGTTCAAGACCCTGGCA
TTCGATGGGAGATGCTAGAC
GAGTTGTGTGCTCGCTGCCA
CTCAAGATTATCATCTGGGC
TCAGTAACAATCTACGTACC
GCCGTCAGCACATACTACCT
GCCGTCAGCACAAAGTACCT
CTTCACAGGATATTTGGGCG
GAGTTGTGTACTCGCTTCCA
TGTAAGAGGTGTGTGTAAGC
GGGATTAGTGTTCTGCTATC
TGGGGCTTGTTCGGGGCGAT
GGGATCACTGTTCTGCTATC
CGTAATGTTTCAGGGGCGAA
ACCAACAAAATAGAGTGAGC
ATCACGATTACAAAAATGTT
GGGATTACCGTTCCGCTATC
TAAACTTCCACCGCTGACTA
GATTATCACTGGTCATTCTC
GCCGTCAGGACAAACTACCT
TAAGCTTCCACTGCTGACTA
ATTATAGTGGAAGTTTATGG
CCGTCCCTTGAAAAGAACAC
CTTCACAAGATATTTGGCCG
AGCGTTTGCAAGCCTGTGTC
CCCGATATGGAGGCCACTGC
CATCACAAGATATTTGGGCG
TCTAAGAGGTGTGCGTAAGC
TAAGCTTCCACCGCGGACTA
CGCAACCACGTAGTTTGTGC
GAGTTGTGTGCTTGCTTCCA
GGGATTGCTGTTCTGCTATC
CGGATTACTGTTCTGCTATC
TGATTAGCTCACCTTCTATT
CTGCAAAGTATGGCCGATAG
CGCAAGATTCTCATATGGGC
GACAACATCCGCAGAATAAC
TTGAAGGAATATCCGTCCTA
TGATTAGCTCACCAACTATT
ACCAACACATTAGAGTGAGC
TATCTACGTAAAGTGGCTAA
AGTGTTTGCTAGCCTGTGTC
AATCTACGAAAAGTGGCTAA
CGCATCCACGTAGTTTGTGA
AGACTCATAGTACGGGCCCC
AGTCATGCGACATACTCCTT
TAGCTACGAGAAGTGGCTAA
AGTTTTTGCAAGCCTGTGTC
TGATTAGCTCACCTACAATT
AGTCCTGCGACAAACTCCTT
TCTAAGAGGTGTGTGTAACC
CGCAGCCACGTAGTTTGTGC
TCTAAGAGGCGTGTGTAAGC
CGTAATGCTTCAGGGGAGAA
CCGTCCCTAAAAAAGAACAC
TAGTTGTGTGCTCGCTTCCA
CCCAAGATTATCATATGGGC
ATTATAGTGGAAGTTCAAGG
AGTCCTGCCACATACTCCTT
GCCGTCAGCACAAACTATCT
GAGTTGTGTGGTCGCTTCCA
TCAGTAACAATGTACGTACG
GGATTAGCTCACCTACTATT
GGCACTCCATCACTGTCTAG
TGAAGCCGATCGAGGGACAG
GGCACTCCATAACTGTCAAG
ACCAACCCAATAGAGTGAGC
CCGACTGTATTGAGACCGGC
TGGAAGGAATATCCGTCTTA
CGCACTCCATAACTGTCTAG
TGGTCACTCGGATTACCGTC
CTTCACAAGATATTGGGGCG
CTCCACAAGATATTTGGGCG
ATCAACACAATAGAGTGAGC
CGTAATGTTTCAGGGCAGAA
CGACTCATAGTACGGGTCCC
TAAGCTTCCACCGCTTACTA
TCAAATCCCAGGACCTCCAT
CTATTAGGGGGCCGAGGCAT
CGCATCCACGTAGTTTGTAC
GATTATCACTGGTCATTCAC
AGCCATGATCCGCATGCCGC
AGTGTTTGCAAGCCTGTTTC
GATTATCACTGCTCATTCGC
AAGGCAAAACTGGTGCGGGA
GATTGTCACTGGTCATTCGC
GATATCACGGTTCTGGGTTA
GGGATTACTGTTCTGCTCTC
TGGAAGGAATCTCCGTCCTA
AGTCCTTCGACATACTCCTT
AGTGTTTGCGAGCCTGTGTC
AGAACAAACATTAGAATATG
TTGGAAGGGAGAAGCTAGAC
TCAAAAACCAGGACCTCCAT
GCCGTCTGCACAAACTACCT
CTTCACAAGATATGTGGGCG
CGGAATGTTTCAGGGGAGAA
ACCAACACAATGGAGTGAGC
AGTGTTTGCAAGCCGGTGTC
AGTGTTTGCAAGCCTGTCTC
GCCGTCAGCATAAACTACCT
ATATATATCACCTCAATGTC
AACAATCCAGTCCGTCCGAA
TGGTCACGCGGATTACAGTC
TTTTTTTGCTATCAATCCAG
AAGGAAAAACCGGTGCGGGA
AACCGATTAGTCGACTCAAT
CTCAATATTATCCGATGGGC
TGGAAGGAATATCCGGCCTA
TCAGTAGCAATGTACGTACC
ACTCACGTAGCTTTTGTAAC
TTCGTAGGGAGAAGCTAGAG
CTCAAGATTATCTTATGGGC
TGATTAGCTAACCTACTATT
CTTCACAATATATTTGGGCG
TAAGCTTCCACCGCTCACTA
GAGTATATTTCCCGCATTCG
CTCAAGATTAGCATATGGGC
CTCAAGATTAACATATGGGC
GCCAACAACCGCAGAATAAC
AACGATGACTCCGGAAGGCC
TCCGTAACAATGTACGTACC
CTCAAGATTATCATACGGGC
TTCGAAGGGAGCAGCTAGAG
CGCATCAACGTAGTTTGTGC
CTTCTCAAGATATTTGGGCG
CCGTCCCTAGAATAGAACAC
ATCACGATTACGAAAATGGT
CCGTCCCGAGAAAAGAACAC
AAATAGAGCCCGATGTCCCG
AGCCGATTTGTCGACTCAAT
CTATTAGGCGGCCGATGCAT
CCGTCGCTAGAAAAGAACAC
ATTGGTTCAATACGCTGGCA
CTGTGCTCTGCACAGGGCCC
GATTGATCGATTATATGGGG
CCAACTGTATTGAGACCGAC
TTCGAAGGGAGAAGCTGGAG
GATTATCACTGGTCACTCGC
GAGTTGTGTGCTCGCTTCAA
AGTGTTTGCAAGCCTGTATC
AGTCCTGCGACATAATCCTT
TGGAAGGACTATCCGTCCTA
CTATTAGGCGGCCGAGGCAC
TGGAAGGAATATCCGTCCGA
TAAGCTTCCATCGCTGACTA
CTTCACAAGATATCTGGGCG
TTCGAAGGGAGAAGCAAGAG
CCCAGCATCAATATAATTTT
TCAAATACCAGGACCTGCAT
TCAGTAATAATGTACGTACC
TCAAACACCAGGACCTCCAT
AGTGTTTGCATGCCTGTGTC
AACCGATTTGTCGGCTCAAT
AGGACAAACCTTAGAATATG
ACTCAAGTTGCTTTTGTAAC
TAAGCTTCCACCGCTGACTG
TTGTGCTCTGCACAGGGGCC
TGGAAGGAATATCCGTCCAA
TTCGATGGGAGAAGCTAGAG
ATTGGTTCAATGCCCTGGCA
CTTCACAAGATATTTGCGCG
CTACCTGGACAATCTAGAAG
ATGATCCTCTGGTTAAGGAT
TTCGAAGGTAGAAGCTAGAG
GGCATTCCATAACTGTCTAG
CTTCACAAGATCTTTGGGCG
TGGGAGGAATATCCGTCCTA
CTTCACAAGATGTTTGGGCG
TATGCTTCCACCGCTGACTA
TAAGCTTCCTCCGCTGACTA
TCAAATACCAGGACGTCCAT
CGCCCTGGACAATCTAGAAG
CTGTGCTCTGCAGAGGGGCC
CTTCGGAAGAAGGCTGACTA
AACAATCACTCCGGAAGGCC
GGGATTACTGTTCTGATATC
CTATTAGGCGGCCGAGGTAT
CGCATCCACGTAGTTTGCGC
AACAATGCAGTGCGTCCGAA
AGTGTTTGCAAGCCAGTGTC
ATTGGTTCAATACCCCGGCA
TGAAGCCCATCGAGGGGCAG
ATCCCGATTACAAAAATGGT
GCAAATACCAGGACCTCCAT
TGGAAGAAATATCCGTCCTA
AACAATGCAGTCCGTCCGAT
AGCTACCAACGTAGTGAAAA
CGACTCATAGTAAGGGCCCC
ATTATCCTCTGGTTAAGGAG
TATCTACGAGAAGTGACTAA
CAGCGGTACGATAGGAAAAC
AGTCCTGCGACATGCTCCTT
CGAAATGTTTCAGGGGAGAA
TGAATAGCTCACCTACTATT
TGGAAGCAATATCCGTCCTA
ACCAACTCAATAGAGTGAGC
GGGTGTGTTTCCCGCATTCG
CTGCACAAGATATTTGGGCG
CAGCGAGACGATAGGAAAAC
AAGGAAAAAGTGGTGCGGGA
ACTCAAGTAGCTTATGTAAG
TTCGAAGGGAGAAGCGAGAG
TGGAAGGAATATCCGTCCCA
GCATTGGGGCCCCGGGTCGG
TCTAAGAGGTGTATGTAAGC
GGGATTCCTGTTCTGCTATC
TAAGCTTCCACCGCTGACCA
TGTCCTGCGACATACTCCTT
GACAACAACCGGAGAATAAC
AACCGATTTCTCGACTCAAT
TCTCTAACCAGCTCACGCGC
TCCGTCAGCACAAACTACCT
AATGTTTGCAAGCCTGTGTC
AAGGAAAAACTGGTGCGGAA
AGTCCTGCGACGTACTCCTT
GCATTGGGGCCCCGCGTCGG
TCCAATACCAGGACCTCCAT
GCATTGGGGCCCCGTGGCGG
GCCGGCAGCACAAACTACCT
TCAGTAACAATGAACGTACC
CCTCACAAGATATTTGGGCG
GATTATCACGGGTCATTCGC
CTATTAGGCGGCCGAGGCTT
GATGGATCGATTGTATGGGG
GATTGATCGATTGTATGGTG
GGCACTCCATAACTATCTAA
TTCGAAGGGAGAAGCTAGAT
CGCATCCACGTAGTTCGTGC
CCAACTGTACTGAGACCGAC
AGTGTCGAGATCCAGTTTAT
GGGTGTATTTCCCGCATACG
CCGCCTGTATTGAGACCGAC
CCGACTGTACTGAGACCGAC
TCAGTAACACTGTACGTACC
GACGTCAGCACAAACTACCT
TAAGCTTCCACCGCTGAATA
CTATTAGGCCGCCGAGGCAT
CTGTGCTCTGCACAGGAGCC
TATCTACGAAAAGTGGCTAG
CAACGGGACGATAGGAAAAC
TGATCAGCTCACCTACTATT
TAAGGTTCCACCGCTGACTA
CGCTTCCACGTAGTTTGTGC
AACCGATTTTTCGACTCAAT
ATGATCCTCTAGATAAGGAG
AGTCCTGCGACATAGTCCTT
AGTCCTGCGACATACTTCTT
CTTCGGAGGAATGCTGACTA
ATCACGATTACAAAAATGGA
TAAGCTTCCACCACTGACTA
GACTGTATTTCCCGCATTCG
ATTGGTTCACTACCCTGGCA
CCCAACACAATAGAGTGAGC
AACCGATTTGCCGACTCAAT
ACCAACACAATAGAGTTAGC
TGGAAGGAATATCCGTCCTG
GCCATCAGCACAAACTACCT
GGGTGTTTTTCCCGCATTCG
AGGACAAACATGTGAATATG
GGGAATACTGTTCTGCTATC
CTTCACAAGATATTTTGGCG
CTCAAGAGTATCATATGGGC
CGCATCCACGTAGTTTGTGT
TTCGAAGGGAGAAGCTATAG
AGTCCTGAGACATACTCCTT
GAACTGTGCAGTCTTGAGGA
CTATTAGGCGGCCGAGGCGT
GAGATTACTGTTCTGCTATC
GGGCTTACTGTTCTGCTATC
AGTGTTTGCAAGCCTGGGTC
CGACTCATAGTACGAGCCCC
AGTCCTGCGCCATACTCCTT
AACAATGCAGTCCGTCCAAA
AACAATGCAGTACGTCCGAA
AGTCCTGCGACATACTCCTC
CGCATCCCCGTAGTTTGTGC
TATTTACGAAAAGTGGCTAA
CGGTTGAGACTGAGTCTTTA
GGGATTACTTTTCTGCTATC
GGGATTACTCTTCTGCTATC
ATCGGTTCAATACCCTGGCA
AGTTCTGCGACATACTCCTT
CGACTCATAGTACGCGCCCC
ACCAACACAATAGATTGAGC
ACCAAAACAATAGAGTGAGC
ATCACGATTACAACAATGGT
CTACACAAGATATTTGGGCG
TCTAAGAGGTGTGTGTAGGC
AGTGTTTGCAAGTCTGTGTC
CGACCTGGACAATCCAGAAG
GATTATCACTGGTCATTTGC
CGACCTGGACAATCAAGAAG
CCCGCTAGGGAGGCCACGGC
ATCACAATTACAAAAATGGT
TTTGCATCGTAGTTGGCACT
CGCTTGACACTGAGGCTTTA
AGTCCTGCGACCTACTCCTT
ATGATCCTTTGGTTAAGGAG
CCGTCCGTAGAAAAGAACAC
AGTGATTGCAAGCCTGTGTC
TCTAAGAGGTTTGTGTAAGC
CCTACTGTATTGAGACCGAC
GACAGCAACCGCAGAATAAC
AGATTGGGGCCCCGTGTCGG
GGGATTACTGTTCCTCTATC
TCAAATACTAGGACCTCCAT
GATTATCACTGGTCCTTCGC
GTGATTACTGTTCTGCTATC
AGTACACCTTGGACGCCGCG
GCCGTCAGCACAAACTACCG
TCAGTAACATTGTACGTACC
CTATAAGGCGGCCGAGGCAT
TAAGCCTCCACCGCTGACTA
AGTGTCGTGATCCAGGTTAT
GAGGCTCGACCTCACTTACG
CGTAATGTTTCAGGGGACAG
AGTGTAGAGATCCATGTTAT
GCGTTGGGGCCCCGTGTCGG
GAGTTGTGTGCTCTCTTCCA
TATCTACGAAAAGTGGCTAC
CTTCACAAGATATTTCGGCG
TGATGCCCATCGAGGGACAG
TCAGTAACAATGTACCTACC
AGCTACCAGCGTAGTCATAA
CTGCAAAGTAGGGCCGACAG
TTTTGTTGCTATCTATCCAG
GATTATCACTGGTCATTCGG
TCTAAGAGGTGTGTGTTAGC
ACGAACACAATAGAGTGAGC
TATGTACGAGAAGTGGCTAA
TGGGGCTTGTTCGGGGCCAG
GGCACTCCCTAACTGTCTAG
CTCAAGAGCCTCATATGGGC
AGCTACCAACCTAGTCAAAA
TGGAAGGGATATCCGTCCTA
TTCGAAGGGTGAAGCTAGAG
CGACCTGGACAAGCTAGAAG
CTGTTACTTCAACCACCGTC
AGGAAGGAATATCCGTCCTA
TTCAGTCGCGCTGAGCATGT
CTCAAGATTGTCATATGGGC
ATCAAGATTACAAAAATGGT
CCGACTGTATTGAGTCCGAC
TTTTTTTGCTATCTATCCAC
GATATCACGGGCCTGGGTTA
CTTCACAAGATATTTGGGCA
AGTACACATTGGACGACGCG
GGGATTACTGTTCTCCTATC
TTCGCAGGGAGAAGCTAGAG
GAGGCTCGACCACACTTACC
AGTCCTGCGACATACGCCTT
GCCGTCAGCACGAACTACCT
CGACCTGGACAATCTAGACG
GGCACTCCATATCTGTCTAG
CGCATCCACGTAGTTTGTGG
TTTGGTTCAATACCCTGGCA
ATCACGATTACATAAATGGT
ATTGGTTCAATACACTGGCA
AACTAGAGCCCTATGTCCCG
TTCGAAGCGAGAAGCTAGAG
ACAAATACCAGGACCTCCAT
TCGACTGTATTGAGACCGAC
GAGGCTCGACCAGACTTACG
CCCGGCATCATTATAATATT
CGTAATGTTTCAGGGAAGAA
CCCAGCATCATTAGAATATT
GAATAGAGCCCTATGTCCCG
ACCAACATAATAGAGTGAGC
GATTTTGACTGGTCATTCGC
CCATTGGGGCCCCGTGTCGG
CTTCAAAAGATATTTGGGCG
AACAATGCAGACCGTCCGAA
AGGTCAAACATTAGAATATG
GGCACTCCATAACTGTCCAG
GATTATCACTGGTCGTTCGC
GCATTGGGGCCCTGTGTCGG
CTTCACAAGCTATTTGGGCG
AGTCCTGCGACACACTCCTT
AGTGTTTGCAAGCCTGTGAC
AGTCCTGCGACATACTCTTT
TAAGCTTCCACCGCTGAGTA
TTCGAAGGGAGAAGCTAGCG
TTTTTTTGCTATGTATCCAG
AACCGATTTGTCGACTCGAT
TGATTTGCTCACCTACTATT
TGGGGCTTGTACGGGGCGAG
TCAAATTCCAGGACCTCCAT
AGGATTACTGTTCTGCTATC
GGTAATGTGTCAGGGGAGAA
AGTACACCTAGGACGACGCG
GACATCACGGTCCTGGGTTA
TCAGTAACAATGCACGTACC
ATGATCCTCTCGATAAGGAG
CTTGGTTCAATACCCTGGCA
CTGAGGAAGTGGTTTATCAC
GCCAACACAATAGAGTGAGC
GGGATTACTGTACTGCTATC
GACAACAACCGCACAATAAC
TCAAATACCAGGACCTACAT
GAGGCTCAACCACACTTACG
CTCTAGATTATCATATGGGC
CGGACTGTATTGAGACCGAC
AGTCCTGCGACAGACTCCTT
CTATTAGACGGCCGAGGCAT
GACCTGCAGCGGGCATCTGA
TGGAAGGAATTTCCGTCCTA
CGACCTGCACAATCTAGAAG
CTATTGGGCGGCCGAGGCAT
GATATCACGGTCCTCGGTTA
GACAACAACCGCAGAATGAC
CGCATCCACGTAGTTTATGC
TATCTACGAGGAGTGGCTAA
GGGCCGTCGATCGTTCCGGT
AGGACAAACAATAGAATAGG
AAGTAAAAACTGGTGCGGGA
AGTCCAGCGACATACTCCTT
AAAGCTTCCACCGCTGACTA
ACCAACACAATATAGTGAGC
GATATAACGGTCCTGGGTTA
ACCACCACAATAGAGTGAGC
TCATCTTCCACCGCTGACTA
TATCTACGAGAATTGGCTAA
TGGAAAGAATATCCGTCCTA
GACAACAACGGCAGAATAAC
CCCGATATGGAGGCCTCGGC
AGGACAAACATTTGAATATG
CTATTAGGCGGCTGAGGCAT
AGTGTTTGCAAGCCTGCGTC
CGGGGCTTGTTCGGGGCGAG
TCAGTAACAATGGACGTACC
GAGGCTCGATCACACTTACG
ATGATCCTCTAGTTAAGGAG
CTATTAGGCGGCCGTGGCAT
TGGAACGAATATCCGTCCTA
CCGGCTGTATTGAGACCGAC
AGCTACCAACGTCGTCAAAA
AACCGATTTGTGGACTCAAT
TTCGAAGGGAGAAGCTAAAG
CTCAAGCTTATCATATGGGC
TGGAAGGAATATCCATCCTA
AACAACACAATAGAGTGAGC
CTCAAGATTATCATATGGTC
CTCAAGATTATCATATGGAC
CTTCACAAGATATTTGGGTG
TGGAAGGAATATCCGTTCTA
TAAGCTTACACCGCTGACTA
TTCTAAGGGAGAAGCTAGAG
AGTGAGTGCAAGCCTGTGTC
TGGAAGGAACATCCGTCCTA
AGGCCTGCGACATACTCCTT
ATTATAGTGGAAGTTTTAGG
TCAGCTTCCACCGCTGACTA
TATCTACGAGAGGTGGCTAA
TTCGAAGGGAGAGGCTAGAG
CGCCATGATCCGCATGCCGA
GGGTGTATTTCACGCATTCG
AGTGTTTGCAAGCCTCTGTC
TGGATTACTGTTCTGCTATC
GGCATTACTGTTCTGCTATC
GCCGTCAGCTCAAACTACCT
ATCACGATTACAAAAATGGG
TATCTACGAGAACTGGCTAA
GCATCGGGGCCCCGTGTCGG
TACGAAGGGAGAAGCTAGAG
CCCGATATGGAGGCCACCGC
CTGAGGAAGTGGTTTATCTC
CGCCATGATCCGCATGCTGC
TGAAGCCCACCGAGGGACAG
ATTATAGTGGAAGTTTGAGG
TTCAGACGCGCTGAGTCTGT
TTCAGTCGCACTGAGTCTGT
GATTGATCGATTGTATGGGC
CCCAGCATCATTATGATATT
CTCAACATTATCATATGGGC
GTAGTTAGTAGAGAAGCCTG
CGCATCCACGTAGTTTGAGC
CTGCAAAGTAGGCCCGATAG
ACCAACACAATACAGTGAGC
GATTATCACTGATCATTCGC
AATAATGCAGTCCGTCCGAA
TGGTGTATTTCCCGCATTCG
TGGAAGGAATACCCGTCCTA
GGGATTACTGTTCTGCTATT
ACCAACACAATAGAGTAAGC
ATAGTTAGTAGAGAAGCGAG
ATATATACCATCTCAATGTC
TTTTTTTGCCATCTATCCAG
TAAGCTACCACCGCTGACTA
CGCATCTACGTAGTTTGTGC
CGCATCCACGTAGTTAGTGC
CCGACTGTATTGAGACGGAC
ACTGTCGAGATCCAGGTTAT
AGCAACACAATAGAGTGAGC
TTCGAAGGCAGAAGCTAGAG
CGCCATGATGCGCATGCCGC
TGCGGCTTGTTCGGGGCGAG
AGTGGTTGCAAGCCTGTGTC
ACTCAAGCAGCTTTTGTAAC
TGATTAGCGCACCTACTATT
TTCGAAGGGAGAACCTAGAG
CGATTAGCTCACCTACTATT
TGGGCCTTGTTCGGGGCGAG
ATGACCCTCTGGTTAAGGAG
ATCACGATGACAAAAATGGT
TGGGGCTTGTTAGGGGCGAG
CGACCTGGACATTCTAGAAG
AAATAGAGCCCTAGGTCCCG
TATCGACGAAAAGTGGCTAA
TGATAAGCTCACCTACTATT
TAGAAGGAATATCCGTCCTA
CTGCAAAGTAGGGCCGCTAG
AACAATGGAGTCCGTCCGAA
CCTAAGAGGTGTGTGTAAGC
TCAGTTACAATGTACGTACC
AGTCCTGCGTCATACTCCTT
TTTTTTTGTTATCTATCCAG
TCAAATACCAGGACCTCCCT
TCAAATACCAGGAACTCCAT
TGATTAGCTCACCTGCTATT
ATCACGATTACAAAAATTGT
TTCAGTCGCGCTAAGTCCGT
GACAACAACCGCAAAATAAC
TCTAAGAGGTGTGTATAAGC
TGGATGGAATATCCGTCCTA
TTTCACAAGATATTTGGGCG
GAGTTGTATGCTCGCTTCCA
GATTGATCGAGTGTATGGGG
ACCAACACAATAGAGGGAGC
AGTCGTGCGACATACTCCTT
TTGTTACTTCAACCAACGTC
AGAACCCCATCGAGGGACAG
TGATTAGCTCAACTACTATT
CGCATCCAGGTAGTTTGTGC
GGGCCGTTGATCATTGCCGT
AGTGTTTGCAAGCCTTTGTC
AGTGTTTGCAATCCTGTGTC
AGCTACCAACGTAGCCAAAA
CTATTAGGCGGCCGAGGGAT
AGTGCTTGCAAGCCTGTGTC
ACCAACACAACAGAGTGAGC
CTGAGTAAGTGGTTTATCCC
CTCAGGAAGTGGTTTATCCC
AAGCAAAAACTGGTGCGGGA
AACAATGCGGTCCGTCCGAA
TTTTTTTGCTATCTAGCCAG
TTCGAAGGGGGAAGCTAGAG
GGCAGTGCATAACTGTCTAG
ACCTACCAACGTAGTCAAAA
ATTGTTTGCAAGCCTGTGTC
CTTTTAGGCGGCCGAGGCAT
AAATAGTGCCCTATGTCCCG
GAGTTGCAGCGGGCATCTGA
GCTGTCAGCACAAACTACCT
CAATAGAGCCCTATGTCCCG
TAAGCTTCCACCGCAGACTA
CTCAAGATTATCAAATGGGC
TGATTAGCTCACCTACTAAT
GACTTGTGTGCTCGCTTCCA
CCGACTGTATAGAGACCGAC
TCAAATACCATGACCTCCAT
TAAGTTTCCACCGCTGACTA
ATCACGATTACAAAAACGGT
GATATCACGGTCCCGGGTTA
CTTCACAAGATATTCGGGCG
GGGATTACTGTTCTACTATC
CGACCTGGACAATCTAGATG
GGGCCGTTGATCGTTCACGT
GACGATCGACCACACTTACG
AGTACACCTTGGATGACACG
CGACCTGGACAATCTATAAG
CTCAATATTATCATATGGGC
CGTAATGTTTCAGGCGGGAT
GAGTGTAGTTGCCGCATTCG
TCTCCTTTCGTGGTCCACTG
TCAGTAACAATGTACGTACA
ATCACGATTATAAAAATGGT
TCAGTAACCATGTACGTACC
GGGCCGTCGATCGTTCACGT
TCTGCTCTCGTGGTCCAGTC
CCGACTGTGTTGAGACCGAC
ATTGGTTCAATAACCTGGCA
TGATTAGCTCACCTACCATT
AGGAGAAACATTAGATTATG
ATTGTTAGTAGAGAAGCCAG
TAAGCTTCCACCGCTGACGA
AACAATGCATTCCGTCCGAA
CTTCACAAGATATTTAGGCG
CGACTAATAGTACGGGCCCC
ACCAACAGAATAGAGTTAGC
ATTAGTTCAATACCATGGCA
CCGTCCCTAGACAAGAACAC
AGTCCTGCAACATACTCCTT
CGACCTGGAGAATCTAGACG
AGTGTTTGCAAGCCTGTGTA
TGCCATGATCCGCATGCCGC
GCCGTCACCACAAACTACCT
TCAGTAACAATGTCCGTACC
ATTGGTTCATTACCCTGGCA
TCATTAACAATGTACGTACC
GCTTATCACTGGTCATTCGC
CGACCTGGACACTCTAGAAG
TCAGTAACGATGTACTTACC
TTCGAAAGGAGAAGCTAGAG
AACAATGCAGTCCATCCGAA
GTATCTTTATACCCCAATCG
GGTAATGTTTCGGGGCAGAA
GGTATCACGGTCCTGGGTTA
GAGTTGTGTGATCGCTTCCA
TGATTAGCTCCCCTACTATT
CTCAAGATCATCATATGGGC
AAATAGAGCCCTATGTCGCG
TACCTACGAAAAGTGGCTAA
ACTCAAGTGGCTTTTGTAAC
GAGTTGTGTGCTCGCTTACA
TATCTACGATAAGTGGCTAA
TAAGCTTCCACCGCTGTCTA
CTGAGGAAGCGGTTTATCCC
TGGAAGGAATATCCGTCGTA
TCAACTACCAGGACCTCCAT
CAGCGCGACGATAGGAAAAC
CGCATCGACGTAGTTTGTGC
TAACTACGAGAAGTGGCTAA
GACTACAACCGAAGAATAAC
AGTCCTCCGACATACTCCTT
ATGATCCTGTGGTTAAGGAG
CTATTAAGCGGCCGAGGCAT
TTCGAGGGGAGAAGCTAGAG
CGACTCATAGTACGGGCACC
AACAATGCAGTCTGTCCGAA
AGTCCTGCGACATACTCATT
TCTAAGATGTGTGTGTAAGC
GATATCACGGACCTGGGTTA
TCTAAGAGGTGTGTGTAAGT
TTAGTAACAATGTACGTACC
TCAAATACCAGGACCCCCAT
ATCACGATTACAAAATTGGT
ACCAACACAAGAGAGTGAGC
GGGCCATTGATCGTTCCCGT
AGCTACCAACGTAGTCAAAT
TGGGGCTTGTTCGGGACGAG
TCAGTAACAATGTTCGTACC
GAGGCTCTACCACACTTACG
GGCCTTCCATAACTGTCTAG
TTTTTTTGCTATCTGTCCAG
TGATTAGCTCACATACTATT
AACCGCTTTGTCGACTCAAT
AAGTAGAGCCCTATGTCCCA
TCAGTAACGATGGACGTACC
AAGGAAAAACTTGTGCGGGA
GGGATTACTGTTTCGCTATC
TGGAAGGAATATCGGTCCTA
ACCAACACAATAGAGTGAAC
CCGACTGTATGGAGACCGAC
TGGAAGGAGTATCCGTCCTA
CCCGATAGAGAGGCCACGGC
CCGTCCCTATAAAAGAACAC
GTATTAGGCGGCCGAGGCAT
TCATTGGGGCCCCGTGTCGG
AAGGAAAAACTGGTGCGAGA
AATTATCACTGGTCATTCGC
TTCAGGCGCGCTGAGTCTGT
AACAATGCAGTCCGTCAGAA
GATTATCACTGGTCAATCGC
TTTAAGAGGTGTGTGTAAGC
TCTGAGAGGTGTGTGTAAGC
GGGTGTATTTCCCGCCTTCG
TATCTACGAAAAGTGGATAA
CCCGGTATGGAGGCCACGGC
ATGCTCCTCTGGATAAGGAG
GTGATCCTCTGGTTAAGTAG
GTAGCTTTATACCCAAATCG
GGGATTACTGATCTGCTATC
AGTCCTACGACATACTCCTT
GATTGATCGATTGTTTGGGG
CGCAAGATTATCATATGGGC
CCCAGCATCATTATAAAATT
TGATTAGCTCACCTACTCTT
TGATTACCTCACCTACTATT
TCTAAGAGGTGTGTGTAATC
GGGCCGTTGTTCGTTCCCGT
AGAGTCGAGATCCAGGTTAT
GATTATCCCTGGTCATTCGC
GGCACTCCATACCTGTCTAG
GAGTGTAGTTCCCGCATTCA
CAGCGGGACGATAGGATAAC
TTAGCTAACAGATTAATTCT
TCAAATACCAGGGCCTCCAT
AACCGATTCGTCGACTCAAT
TATCTACGTGAAGTGGCTAA
GGGCCGTCGGTCGTTCCCGT
CTATTAGTCGGCCGAGGCAT
TCAGTAACAATGTACGAACC
ATATTAGGCGGCCGAGGCAT
CGAATCCACGTAGTTTGTGC
AACAAGGCAGTCCGTCCGAA
CTATTAGGCGGCCGAGGCCT
CCCGATATGGCGGCCACGGC
ATTGGTTCAAAACCCTGGCA
CTCAAGATGATCATATGGGC
TATCTACGACAAGTGGCTAA
GATTATCACTGGTCACTCGA
CGCCATGATCCGCATGACGC
AGCTACCAACGAAGTCAAAA
AGGATCCTCTGGTTAAGGAG
CCGACTGTATTCAGACCGAC
TTCAGTCGCGCTGAGTCTGC
TCAGTTACGATGTACGTACC
TCAGTAACAATGTACGTTCC
GATTATCACTGGTCATTCAA
GCATTGGGGCCCCGTGACGG
CTGTGCTCTGCACTGGGGCC
TGAAGCCCATCGCGGGACAG
CCCGATATGGAAGCCACGGC
TAAGCTTCTACCGCTGACTA
CCGTCCTTAGAAAAGAACAC
AAGGAAAAATTGGTGCGGGA
CCGACTGTATTGAGACCAAC
TGAAATACCAGGACCTCCAT
AAAGAGAGCCCTATGTCCCG
CGACCTGGACAATCTGGAAG
CTGTGCTCTGCACAGGCGCC
CCGTCCCTAGAAAGGGACAC
AACAATGCAGGCCGTCCGAA
AGTGTTAGCAAGCCTGTGTC
TCCAAGAGGTGTGTGTAAGC
TATTTTTGCTATCTATCCAG
ATGATCCTCCGGATAAGGAG
CGACCTGGACCATCTAGAAG
ATCTACCAACGTAGTCAAAA
AGTGTTTGCAAGCATGTGTC
CCCAGCATCATTATAACATT
CCGACTGTATTGAGACCGAG
TCTAAGAGGTGTGTGGAAGC
GATTGATCGTTTGTATGGGG
TGGAAGGAATATCCGACCTA
CGCTATGATCCGCATGCCGC
CGGAGGAAGTGGTTTATCCC
CTGAGGATGTGGTTTATCCC
CAGCGGGACGAGAGGAAAAC
CTTCACACGATATTTGGGCG
ATTATAGTGGAAGTTTAGGG
TTTTTTTGCTTTCTATCCAG
ATCACGATTACAAACATGGT
ACTAACACAATAGAGTGAGC
AGGACAAATATTAGAATAGG
GAGGCTCGACCGCACTTACG
CTGTGCTCTGCACGGGGGCC
TCAGTAACAATGTATGTACC
GGGCCGTCGATCGTTCCAGT
CTGTGCTCGGCACAGGGGCC
TATCGACGAGAAGTGGCTAA
ATGATCCTCTTGATAAGGAG
AAGGAAAAACTCGTGCGGGA
AGCACAAATATTAGAATATG
TGATTAGCTTACCTACTATT
GACAACAACCGCAGAAAAAC
TGGAAGTAATATCCGTCCTA
TGTGTTTGCAAGCCTGTGTC
CCGATTGTATTGAGACCGAC
AGTGACGAGATCCAGGTTAT
GATGATCACTGGTCATTCGA
TTCGAAGGGAGAAGCTTGAG
GGTAATGTTGCGGGGGAGAA
TGTGGCTTGTTCGGGGCGAG
ACCAATGACTCAGGAAGGCC
GGGATTACTGTTGTGCTATC
TTCAGTCGCGCTGTGTCTGT
CGTGTTTGCAAGCCTGTGTA
ATGATCCTCTGGTTAATGAG
GGGCCGTGGATCGTTCCCGT
AACAATGTAGTCCGTCCGAA
ATTGGGTCAATACCCTGGCA
CAGCGGGCCGATAGGAAAAC
TCTAAGAGCTGTGTGTAAGC
ATCACGATTACGCAAATGGT
TCAGTAACAATGTGCGTACC
CAGCGTGACGATAGGAAAAC
TGATTAGCTCTCCTACTATT
GATTATCACTGGTCAGTCGC
ACTCAAGTAGCTTTTGTAAG
GATTATCATTGGTCATTCGC
CCGACTGTATTGCGACCGAC
TCTCTACGAGAAGTGGCTAA
CTCAAGATTATTATATGGGC
AACAATGAAGTCCGTCCGAA
TGATTAGCTCACCTACTATC
ACTCAACTAGCTTTTGTAAC
TCAGTAACAATATACGTACC
GGCACGCCATAACTGTCTGG
CGCATACACGTAGTTTGTGC
CCCGATATTGAGGCCACGGC
GATGTCACGGTCCTGGGTTA
AGTCAAGTACCTTTTGTAAC
CGCATCCTCGTAGTTTGTGC
ATAGTAACAAGGTACGTACC
GATTATCACTGTTCATTCGC
CTATTAGCCGGCCGAGGCAT
GCATTGGGGCCCCGTGTCAG
CGACCAGGACAATCTAGAAG
GGGCCCTTGATCGTTCCCGT
ATGATCCGCTGGTTAAGGAG
ATGATCCTCTGGTAAAGGAG
AGTCCTGCGACATACCCCTT
CGACCTCGACAGTCTATAAG
AAATAGATCCCTATGGCCCG
CGACCTGGACAATCTACAAG
AGCAATGACTCCGGAAGGCC
AAATAGAGCCTTATGTCCCG
AAATAGAGCACTATGTCCCG
AACAATGCAGTCCGTCGGAA
TGAAGCCTATCGAGGGACAG
ATTCCTGCGACATACTCCTT
TGATTAGCTCACCTACGATT
AGTACACCTTGGACTACGCG
CGCCATGAACCGCATGCCGC
TAAGCTTGCACCGCTGACTA
CTACTCATAGTACGGGCCCC
AAATAGAGCCCTATTTCCCG
TCTCCTTTCCTGGTCCACTC
CCGACTGTATTTAGACCGAC
GATATCTCGGTCCTGGGTTA
GACAACAACCGCAGAATATC
CTGCAAAGTAGGGCCGAAAG
CGGTTGAGACTGAGGCTTTA
GTGGCTCGACCACACTTACG
AACAACAACCGAAGAATAAC
TCTCTAGCCAGCTCATGCGC
GCCAACGACCGCAGAATAAC
CTTCACAAGATACTTGGGCG
TATCTACCAGAAGTGGCTAA
GGGTGTATTTCCCGCTTTCG
GGGATTACTGTTCTGCTAGC
TGAAGCCCATCGAGGGACGG
CTTATAGTTGAAGTTTAAGG
AAATAGAGCTCTATGTCCCG
GCCGTCAGCACAAACTACCA
TTCGAAGGGAGAAGCAAGGG
AGTGTTTGCAGGTCTGTGTC
TCTCAGAGGTGTGTGTAAGC
CTGAGGAAGTGGTTTATTCC
TCTAAGAGATGTGTGTAAGC
AACAATGCAGTCCGTCTGAA
ATCACGATAACAAAAATGGT
AAGGAAAAACTGGTGCGGGC
CGACATGGACAATCTAGAAG
TACAATGACTCCGGAAGGCC
GAGTTGTGAGCTCGCTTCCA
CTTCGGAAGAATGCTGTCTA
CGCATCCACGTAGTATGTGC
AGTGTTTGCAAGCCTGTGTT
CCCGAAATGGAGGCCACGGC
CCGACTGTATTGGGACCGTC
GAGTGTCTTTCCCGCATTCG
TCAGTAACCATGTACGCACC
GAGTGTATTTCCCACATTCG
TAAGCTTCCACCGCTGATTA
GCCGTCAGCACAAACAACCC
CCGTCCCTAGAAAAGAACCC
GCCGACAGCACAAACTACCT
CCGTCCCTAGAAAAGGACAC
CCCGACATGGAGGCCACGGC
GATAATCACTGGTCATTCGC
ATGATCCTATGGATAAGGAG
GATTATCACTGGTCATTCGT
GATATCACAGTCCTGGGTTA
TGATTAGCTCGCCTACTATT
TCTAATAGGTGTGTGTAAGC
CGACTCACCGTACGGGCCCC
CGACTCATAGTACGGGCGCC
ATGATCCTCTGGGTAAGGAG
GACTTGCAGCGGGCATCTTA
ACCAACACACTAGAGTGAGC
AGGACAAACTTTAGAATAAG
ATGGTCCTCTGGTTAAGGAG
AAGGAAACAATGGTGCGAGA
ATAGTTAGTAGAGAAGCCAT
TGGAAGGATTATCCGTCCTA
GATTATCACAGGTCATTCGA
CCGACGGTATTGAGACCGAC
TCAAATACCAGGCCCTCCAT
CTGAGGAAGTGGTTTATCGC
TGAAGACACACTAGCGTAAT
CTCACGATTATCCTATGGGC
GAGAACAACCGCAGAATAAC
TCGAAGGAATATCCGTCCTA
AACAATGCAGTCCGACCGAA
GGGTGTATTTGCCGCATTCG
CCGTCCCTAGAAAAGAAGAC
AAATAGAGCCATATGTCCCG
CTCCATGATCCGCATGCCGC
ACCGTCAGCACAAACTACCT
TTCAGTCGCGCGGAGTCTGT
TCAGTAACAAGGTACGTACC
TTTTTTTGCTATCTTTCCAG
ACCAACACAATAGAGTGAGT
GCATTGGGGCCCCATGTCGG
CTCAAGGTTATCATATGGGC
GAGTGGTGTGCTCGCTTCCA
CTCAAGTTTATCATATGGGC
AACAGATTTGTCGACTCAAT
GGCACTCCATGACTATCTAG
AAGGAAAAACTGGTGGGGGA
CCGTCCATAGAAAAGAACAC
CTATGAGGCGGCCGAGGCAT
CCGACTGTATTGACACCGAC
TATTTACGAGAAGTGGCTAA
CTGCAAAGTAGGGCCGATAC
AAATAGACCCCTATGTCCCG
CTATTAGGCGGCCGGGGCAT
GGGACTACTGTTCTGCTATC
AGCTACCAACGTAGTCTAGA
GGGTGTATTTCGCGCATTCG
GATTATCACTAGTCATTCGC
GATAACAACCGCAGAATAAC
GAGTGTATTTCCCGCCTTCG
AGTACACCTTGGATGACCCG
TTCGAAGGGAGTAGCTAGAG
TTTAGTCGCGCTGAGTCTGT
TGGGGCGTGTTCGGGGCGAG
CTTCGGAAGATTGCTGACTA
ATTGGTAGTAGAGAAGCCAG
AAGGAACAACTGGTGCGGGA
GCATTGGAGCCCCGTGTCGG
ACCAATACAATAGAGTGAGC
CTAGTTAGTAGAGAAGCCAG
ACTCAAGTCGCTTTTGTAAC
ATCACGCTTACAAAAATGGT
GATATCACGGTCCTGTGTTA
TCAGTAACAACGTACGTACC
CCCGATATGGAGGCCACAGC
AACCGATTTGTCGACTCAAC
ACTCAAGTAGGTTTTGTAAC
GCATTTGGGCCCCGTGTCGG
TCAAATACCAGGAGCTCCAT
CAGCTGGACGATAGGAAAAC
CAGGTACATGACACTTATTC
CAAGCTTCCACCGCTGACTA
TGTAAGGAATATCCGTCCTA
AACCGATTTGTCGACTTAAT
TATCTACGAAAAATGGCTAA
TGATTAGCTCACCCACTATT
CGTACCCCCGTAGTTTGTGC
CAGCGGGACGATAGAAAAAC
ATCACGATTACAAAGATGGT
CTGCGAAGTAGGGCCGATAG
ATCACGTTTACAAAAATGGT
AGGAGATACATTAGAATATG
AACAATGCAGTCCGTACGAA
TATCTACAAGAAGTGGCTAA
TGATTAGCTCACCTCCTATT
AGCTACCAACGTAGTCAATA
CGTCCTGCGACATACTCCTT
CTATTAGGCGCCCGGGGCAT
TCGAAGAGGTGTGTGTAAGC
TGGAATGAATATCCGTCCTT
GCATTGGGGCCCCGTGTCGC
GGGTGTATTTCCCGGATTCG
TTCAGTCGCGCTGAGTCAGT
TGAAGCTCATCGAGGGACAG
GAGGCGCGACCACACTTACG
GAGTATCACTGGTCATTCGA
CCCGATATGGAGGCCGCGGC
TCAAATGCCAGGACCTCCAT
TCAGTAACAATGTAGGTACC
ACCAACACAATAGGGTGAGC
CCGTCCCTAGAAACGAACAC
AACAAAGCAGTCCGTCCGAA
TGGAAGGTATATCCGTCCTA
CTGTTACTTCAACCAACGTT
CAGCGGGACGGTAGGAAAAC
AGTGTTTGCAAGCGTGTGTC
TCAGTATCAATGTACGCACC
GCCGACAGCACAAACTACAT
CGCCTCCACGTAGTTCGTGC
GAGTTTATTTCCCGCATTCG
TTTTCTTGCTATCTATCCAG
CCCGATATGGAGGACACGGC
GCTCCTTTCGTGGTCCACTC
CTTCACATGATATTTGGGCG
TGGAAGGGATATACGTCCTA
TTCGGTCGCGCTGAGTCTGT
TATCTACGAGACGTGGCTAA
GCATGGGGGCCCCGTGTCGG
CAGCGGGACGATAGGAGAAC
TACGCTTCCACCGATGACTA
TGACGCCCATCGAGGGACAG
ATTGGTGCAATACTCTGGCA
AACAATGACGCCGGAAGGCC
ACCAACACGATAGAGTGAGC
GAGTTGTGTGCTCGCCTCCA
CTGCAAAGTAGGGCAGATAG
TCAAATACCAGGACCTCCAA
CGTAAGGTCTCAGGGGAGAA
ATCACGATTACAAGAATGGC
AACCGATTTGGCGACTCAAT
AGTCCTGCGACATACTACTT
CTGAAGATTATCATATGGGC
ACCAACACAATAAAGTGAGC
AACAAGGACTCCGGAAGGCC
TGCTACCAACGTAGTCAAAA
TGGGGCTTGTTCGGAGCGAG
AACCGATTTGTCCACTCAAT
ACCAACACAATAGAGTGGGC
CCGTCCCTAGGAAAGAACAC
GAAGCTCGACCACACTTACG
GAGATGTGTGCTCGCTTCCA
CTGAGGAAGTGGATTATCCC
GGATGTATTTCCCGCATTCG
CCCGATAGGGACGCCACGGC
ATCACGATTACACAAATGGT
TGAAGCCCATCGAGGGACAC
GGGTTGTGTGCTCGCTTCCA
TAAGCTTCCACCGATGACTA
ACCGATAGGGAGGCCACGGC
ATGATCCTTTGGAAAAGGAC
GTCACTCCATAACTGTCTAG
GGGCCCTTGATCGTTGCCGT
TAAGCTTCCACCGCTGACTT
TGAGTAGCTCACCTACTATT
TGAAAGGAATATCCGTCCTA
GAGTTGTGTGCTCGGTTCCA
AGGACAAACATAAGAACATG
CGCATCCACGTAGGTTGTGC
GCCGTTAGCACAAACTACCT
ACTCAAGTAGTTTTTGTAAC
CTTCACAAGACATTTGGACG
CAGCGGGACGATAGTAAAAC
ATCACGATTACAAATATGGT
GCCTTGGGGCCCCGTGTCGG
GAGTGTATTTCCCGCATCCG
AGTTCACCTTGGATGATGCG
CGGCATGATCCGCATGCCGC
CCCAGCATCAATATAATATT
TCTAAGAGGTGTGAGTAAGC
ATTGTTGGTAGAGAAGCCAG
ATATATACCACCTCAATATC
ATAGTTTGTAGAGAAGCCAG
AGTACACCTTGGACGACGCA
CTCAAGATTATCATATGCGC
GAGTCTCGACCACACTTACG
CCCACTGTATTGGGACCGAC
ATATATACCACCTCATTGTC
AACAATGCACTCCGTCCGAA
CCCGATACGGAGGCCACGGC
AACCTATTTGTCGACTCAAT
AGCTACCAACTTAGTCAAAA
TTTTTTGGCTATCTATCCAG
CGCATCCACGTAGTTTGTCT
TCAGTAACAATTTACGTACC
TTGCAAAGTAGGGCCGATAG
AACAATGACTCCGGAAGGCA
GACTTGCAGCGGGCTTCTGA
AAGGCTCGACCACACTTAGG
GGGAGTACTGTTCTGCTATC
TGGGGCTTGTTCGGGGCGGG
CAGGTACATGACACTTATAG
AAGTTGTGTGCTCGCTTCCA
TTAGAAGGGAGAAGCTAGAG
CTGATCCTCTGGTTAAGGAG
TCAGTAACGAGGTACGTACC
GGGCCGTTGATCGTTTCCGT
GATTATCACTGGTTATTCGC
AGTGTCGATATCCAGGTTAT
TTCAGTCGCGCTTAGTCTGT
ATTATAGAGGAAGTTTAAGG
TTTTTTTGCTATTTATCCAG
GAGTTGTGTGCACGCTTCCA
GATTGATCGATTGTAAGGGG
GAGTGTATTTCCCGCAATCG
TAGGCTTCCACCGCTCACTA
AGTGTTCGCAAGCCTGTGTC
GAGTTGTGTGCTCGCTTTCA
GACAACAACCGCCGAATAAC
TCTAAGAGGTGTGTGTATGC
TTAGCTAACAGAGTAATCCT
CGCTTGAAACTGGGGCTTTA
AGTCCTGCGACATTCTCCTT
TCAGTAACAATGTACATACC
TCAGAAACAATGTACGTACC
AACCGATTTGTCGAATCAAT
ATTTGTTCAATACCATGGCA
AAATAGAGCCCTAGGTCCCA
TCTTAGAAGTGTGTGTAAGC
AGTGTTTACAAGCCTGTGTC
ATATATGCCACCTCAATGTC
CCAGATATGGAGGCCACGGC
TTTTTTTTCTATCTATCCAG
CTCAAGATTATCATATTGGC
ATGATCCTCTGGTTAAGGAC
CGTGTAGAGATCCATGTTAT
GAACTGTGCGGACTTGAAGA
GGGTGTATTACCCGCATTCG
CTCAAGATTATCCTATGCGC
AGTACACCTTGGACGACGTG
TGACTAGCTCACCTACTATT
CTGTGCTCTGCAAAGGGGCC
GCCGATATGGAGGCCACGGC
AACCGATTTGTCAACTCAAT
AGTACACCTTGGATGACGCC
CTCAAGATTATCATGTGGGC
TTTTTTTGCTATCTATCTAG
CTGTGCTCTGCACACGGGCC
CGACTCAAAGTACGGGCCCC
ATCAGGATTACAAAAATGGT
AAACGATTTGTCGACTCAAT
TAAGCTTCCAGCGCTGACTA
TTAAATACCAGGACCTCCAT
CCCAGCAGCATTATAATATT
TCAAATACAAGGATCTCCAT
ATAGCTAACAGAGTAATCCT
CACAATGACTCCGGAAGGCC
GATTGATCGATTGCATGGGG
CCGTCCCTAGAAATGAACAC
GATGCTCGACCACACTTACG
CTCAAGATTACCATATGGGC
CCGACTATATTGAGACCGAA
GGTTGTATTTCCCGCATGCG
GACAACAACCCCAGAATAAC
GGAAGCCCATCGAGGGACAG
CTCTTAGGCGGCCGAGGCAT
GAGGCTCGAACACACTTACG
CCGAGCATCATTATAATTTT
CTGCAAAGTAGGGCCAATAG
AAGGAAAAAATGGTGCGGGA
TCAAATACCAGGACCTCAAT
GATTATCACTGGTCTTTCGC
TCAGTAACAATGTACGTAGC
TGAAGCCCATCGAGGGACAT
GCATTGGGGCCACGTGTCGG
TTCAGTCGCGCTCAGTCTGT
CGACCTGGCCAATCTAGAAG
AGTGCTGCGACATACTCCTT
AGTGTCGAGATGCAGGTTAT
AACAATGACTCCGGAAAGCC
CCACCTGGACAATCTAGAAG
CCCGATATGGAGGCCACGGG
ATTGGTTCAATACCCTGCCA
ATAACGATTACAAAAATGGT
TGGAGCTTGTTCGGGGCGAG
AACAATGCAATCCGTCCGAA
GGGATTACTGTTATGCTATC
TCAAATACCAGGACCTCTAT
AGAGTTTGCAAGCCTGTGTC
CCCAGCATCAGTATAATTTT
TGTCTAACCAGCTCATGCGC
GGGATTACTGGTCTGCTATC
TCTCATTTCGTGGTCCACTC
ATGATCGTCTGGTTAAGGAG
GTTTATCACTGGTCATTCGC
TAAGCTTCCACCCCTGACTA
CTCAAGAATATCATATGGGC
TATCTACGAAAAGTGGCTTA
TCAGTAAGAATGTACGTACC
TCTGTAACAATGTACGTACC
GAGTTGTGTGCTCGCTTCCT
CTCAAGATTATCATATGGGT
GGATCGGGGCCCCGTGTCGG
CGCCATGATCCGCATGCCGG
CTCAAGATTATCACATGGGC
TATCTGCGAGAAGTGGCTAA
GGTAATGTTTAGGGGGAGAA
TGGGGCTTGTTCGGGCCGAG
CTATTAGGCGGTCGAGGCAT
CGCATCCGCGTAGTTTGTGC
ATCACGATTACAAAACTGGT
TGAAGCCCATCGAGGGACCG
CGCATCCACGTTGTTTGTGC
GGGCCGTCCATCGTTCCCGT
CTATTAGGCGGCCGAGGCAA
CTATTAGGCGGCCGACGCAT
AGTGTCGACATCCAGGTTAT
GCGGCCAGCACAAACTACCT
CCGGCCCTAGAAAAGAACAC
AAGCGATTTGTCGACTCAAT
AACCGATTTGTCGACTCTAT
ACTAAGAGGTGTGTGTAAGC
AGTACACCTTAGATGATGCG
GAGAACAACAGCAGAAGAAC
CCCGATATGGATGCCACGGC
TCAGTAACAATGTACGTCCC
AACAATGGCTCCGGAAGGCC
ACCGACACAATAGAGTGAGC
GAACTGTGCGGATTTGAGGA
CCGACTGTATTGAGATCGAC
CCTAGCATCATTATAATATT
ATCATGATTACAAAAATGGT
TTTCACTAGATATTTGGGCG
TATCTACGAAATGTGGCTAA
GAGGCTCGACCACATTTCCG
TGGTGCTTGTTCGGGGCGAG
TCAAATACCAGGACCGCCAT
CCCGATATGGAGCCCACGGC
ATAGCTAGTAGAGAAGCCAG
AACAATGCAGTCCGCCCGAA
AGTGTTTTCAAGCCTGTGTC
TGATTAGCTCATCTACTATT
CCAAGCATCATTATAATTTT
ACCAACACAATTGAGTGAGC
AGTGTTTGCAAGCCTGTGGC
CTTCGGAAAAATGCTGACTA
CGCATGAGACTGAGGCTTTA
TCTAAGAAGTGTGTGTATGC
TGGGGCTTGATCGGGGCGAG
ATCCGATTTGTCGACTCAAT
AAGGAAAATCTGGTGCGGGA
CTCAAGACTATCATATGGGC
CCGACTGTATTGAGAGCGAC
GGGCCGTCGACCGTTCCCGT
AACCGATATGTCGACTCAAA
GATTATCACTGGCCATTCGA
CTTAAGATTATCATATGGGC
CTTCACAAGATATTTGGGAG
TGAAGCCCATCGAGTGACAG
TGGTCACCCGGATTACCGTC
GAGTGTATTTCCCGCATGCG
CGTGTTTGGAAGCCTGTGTC
CGCATCCACGTAGTGTGGGC
GATTTTCACTGGTCATTCGA
TTAGTTAACAGAGTAATTCT
CCCAGCATCACTATAATTTT
CGCCAAGATCCGCATGCCGC
GGCAATCCATAACTGTCTAG
GTTGGTTCAATATCCTGGCA
TCTCCTTTCGGGGTCCACTC
TGGAAGGAATATGCGTCCTA
ATTGTGGAGATCCATGTTAT
CCCGATATGCAGGCCACGGC
GCGTCCCTAGAAAAGAACAC
GGGTGTAATTCCCGCATTCG
CAGGAAAAACTGGTGCGGGA
GCCGTCACCACAAATTACCT
GGGTGTATTTCCCGCACTCG
AGTGTTTGGAAGCCTGTGTC
CGGCAAAGTAGGGCCGATAG
TATCTACGAAAAGTGGCTAT
GATTCTCACTGGTCATTCGC
CCATCCCTAGAAAAGAACAC
AGTGTTTGCCAGCCTGTGTC
GAGTTGTGCGCTCGCTTCCA
AGTCTCGAGATCCAGGTTAT
CGCGATATGGAGGCCACGGC
AGTATATTGGAAGTTTAAGG
TGATTAGCTCACCTACTAGT
CTCAAGATTATCATTTGGGC
GAGTGTATTTTCCGCATTCG
CTCAAAAGTCTCATATGGGC
ACTCAAGTAGCTTATGTAAC
CAGCGGGACGATAGGAAGAC
CTGAGGAAGAGGTTTATCCC
AGTATAGTTGAAGTTTAAGG
CTCAAGATTTTCATATGGGC
TCAAATACCAAGACCTCCAT
GATTATCACTGGTCAGTCGA
TCGGGCTTGTTCGGGGCGAG
ATTGGTTCAATACCCTGGTA
AGTACAAACATTAGAATATG
TATCTACGCGAAGTGGCTAA
GAGGCTCGACCACGCTTACG
GAGTGGATTTCCCGCATTCG
TCTCTAACCAGCTCACCCGC
CAGCGGGACGATAGGAAAAA
CTGTACTCTGCACAGGGGCC
AGCACGATTACAAAAATTGT
TCAAATACCTGGACCTCCAT
TCAGTATCAATGTACGTACC
CTGTGCTCTGCATAGGGGCC
TGAAGCCCATCAAGGGACAG
CGACCTGGACTATCTAGAAG
CCCAGCATCATTACAATATT
GATTATCACTGGTCATACGA
AGTCCTGAGACATACTCCGT
TGGGGCTGTTTCGGGGCGAG
CCCAGCATCATTATAATATG
CGGTCCCTAGAAAAGAACAC
GACAATAACCGCAGAATAAC
ATAGTTAGTAGAGTAGCCAG
GATTTCACGGTCCTGGGTTA
GATTGTTCGATTGTATGGGG
CTTCACAAGATATTTGAGCG
CGACACATAGTACGGGCCCC
CTCGAGATTATCATATGGGC
TATCTACGAAAAGTGCCTAA
ATTGGTTCTATACCCTGGCA
GTAGCTTTATACACCAATCG
AGCTACCAACGTAGTCACAA
GTATTGGGGCCCCGTGTCGG
ACTCAAGTAACTTTTGTAAC
TCACATACCAGGACCTCCAT
TCTGCATCGTATTTGGCACT
ATTGGTTCGATACTCTGGCA
AACCATGCAGTCCGTCCGAA
TAAGCTTCCGCCGCTGACTA
CCGTCCCAAGAAAAGAACAC
CGACCTAGACAATCTAGAAG
GACTGATCGATTGTATGGGG
TGAACCCCATCGAGGGACAG
GTGTGTATTTCCCGCATTCG
GATATCACGGTCATGGGTTA
TCAAATACCAGGACCTCCGT
ATAGTTAGTAGAGAAGACAG
CCCTGCATTATTATAATTTT
CCGACTGTAATGAGACCGAC
TGATTAGCTGACCTACTATT
TGGGGCTGGTTCGGGGCGAG
GATTATCAATGGTCATTCGA
TATCTACGAGAAGTGGCTCA
AACAATGCTGTCCGTCCGAA
AAATAGAGCCCAATGTCCCG
TCTAAGAAGTGTGTGTAAGT
TCAGTAACGATGTACGTATC
ACCAACCCAATAGAGTGGGC
GGTCCTGCGACATACTCCTT
GGCAACAACCGCAGAATAAC
AACTATGCAGTCCGTCCGAA
TCTCTAAGCAGCTCATGCGC
GACAACACCCGCAGAATAAC
GAATTGGGGCCCCGTGTCGG
GACAACAACCGCAGAATAAT
GCATTGGGGCCCCCTGTCGG
GGGCCGTCGATCTTTCCCGT
GATTGATCGATCGTATGGGG
GAGGCTAGACCACACTTACG
CTGTGCTCTGCACAGGGGCG
TTCTTTTGCTATCTATCCAG
TCTAAGAGGTGTGGGTAAGC
GCCTTCAACACAAACTACAT
AACCGATTGGTCGACTCAAT
GGGATTTTTGTTCTGCTATC
ACCAACACAATAGTGTGAGC
GACTATCACTGGTCATTCGA
AACCGATTTGTCGCCTCAAT
GGGATTACAGTTCTGCTATC
ATTGGTTCACTACTCTGGCG
CTGTGCTCTGCACAGAGGCC
GAGTGTATTTCCCGTATTCG
CTGAGAAAGTGGTTTATCCC
CGCATCCACGTGGTTTGTGC
GTATATACCACCTCAATGTC
GCATTGGGGTCCCGTGTCGG
CTGTTACTTCCACCAACGTC
AGGATTTCTGTTCTGCTATC
GATAATCACTGGTGATTCGA
GATATCACGGTCCTGGGCTA
TGATTCGCTCACATACTATT
TTGATCCTCTGGTTAAGGAG
CGAGCTGGACAATCTAGAAG
GAACTGTGTGGACTTGAGGA
TCAGAAACGATGTACGTACC
AAGGAAAAACTGGAGCGGGA
CTAAGGAAGGGGTTTATCCC
CTATTAGGCGTCCGAGGCAT
GTTTTTTGCTATCTATCCAG
ACCAATGACTCCGGAAGGCC
AAGAATGCAGTCCGTCCGAA
CACATCCACGTAGCTTGTGC
TTTTTTTGCTATCTAACCAG
GGCACTTCATAACTGTCGAG
TGAAGCCCATCGAGGAACAG
AAAAATGCAGTCCTTCCGAA
TACAACAACCGCAGAATAAC
TCAAATACCAAGACCTACAT
GGGCGTATTTCCCGCATTCG
CCCATCATCATTATAATATT
CTTTACAAGATATTTGGGCG
AGTGTCGAGATTCAGGTTAT
CGCCATGATCCGCATGCCAC
GATTATCATTGGTCATTCGA
AAATAGAGCCCTTTGTCCCG
CAGCGGGACGATAGGAAATC
ACTCAAGTATCTTTTGTAAC
TCAAATACCAGAACCTCCAT
TCAGTAACGATGTATGTACC
CCCAGCATCATTATACTATT
ATCACGATTACAAAAAGGGT
CATCTACGAAAAGTGGCTAA
TATATCACGGTCCTGGGTTA
GGGTGTATTTCCCGCGTTCG
TGGACAAACATTAGAATATG
CCGACTCTATTGAGACCGAC
CTGCAAAGTAGGTCCGATAG
CCGACTGTATCGAGACCGAC
ACCAACACAATCGAGTGAGC
GAGTTGCAGCGGGCAACTGA
AAGATCCTCTGGTTAAGGAG
CCCACTGTATTGAGACCGAC
TTCAGTCGCGTTGAGTCTGT
TTTTTTTGCTAACTATCCAG
CTTCGGAGGACTGCTGACTA
GAGGCTCGACCACACTTATG
GGACCGTCGATCGTTCCCGT
AACAATGACTCCGGAAGGGC
CGCATCCTCGTAGTTTGTCC
TATTATCACTGGTCATTCGA
CGCCTCATAGTACGGGCCCC
TGGAAGGAATATCCGTGCTA
TATCTACGAGAAGTTGCTAA
ACGAACCCAAGAGAGTGAGC
TCTCCTTTCGTGGTCCACGC
GCATTGGTGCCCCGTGTCGG
AAATCGAGCCCTATGTACCG
GAGTTGTGTGCTGGCTTCCA
TGAAGCCCATCCAGGGACAG
CTATCAGGCGGCCGAGGCAT
CGCCATGATCCGCATGCCGT
GACATCGACCGCAGAATAAC
AGTGTGTGCAAGCCTGTGTT
ATTGGTTCAACACCCTGGCA
TCTGAGAGGTGTGTGTATGC
ATGATCCACTGGTTAAGGAG
AGTGTTTGCAAGCCCGTGTC
TGGTTAGCTCACCTACTATT
AGTCTTTGCAAGCCTGTGTC
GAGCGGGACGATAGGAAAAC
GATTATCACTGGCCATTCGC
GGTAATGATTCGGGGGAGAA
CTGAGGAAGTGATTTAGCCC
GATTATCACTCGTCATTAGC
ACTCAATTAGCTTTTGTAAC
GTTCACAAGATACTTGGGCG
TGGAAGGAATGTCCGTCCTA
TAGCGGGACGATAGGAAAAC
CTATTAGGCGGCCGAGGCAG
GAGTAGTGTGCTCGCTTCCA
AGTCCTGCGACATACTCGTT
TCAAATACCAGGACCTCCAC
TATCTACGAGAAGTGGCGAA
ATTGGTTCAATTCCCTGGCA
AACCGATCTGTCGACTCAAT
GGACCTGGACAGTCTATAAG
CAGCGGGACGATAGGACAAC
CTGTGCTCTGCTCAGGGGCC
GGGATTACTGTTCAGCTATC
AACAATGACTCCGGAGGGCC
AGTGTCGAGATCCACGTTAT
GATTGATCGATTGTATCGGG
CAGCGGGACGATAGGAAACC
CTCAAGATTATCATATGGGA
TGAAGCCCATCGAAGGACAG
CGCCATGATCCGCATGCCTC
CCGTCCCTAGAAAAGTACAC
AACAATGACTCTGGAAGGCC
TTCAGTCGCGGTGAGTCTGT
CTGAGGAAGGGGTTTAGCCC
GACAACCACCGCAGAATAAC
AGCTACCAATGTAGTCAAAA
AAGGAGAAACTGGTGCGGGA
CCGACTGTATTGAGACTGAC
TGGCGGGAATATCCGTCCTA
TGAAGTCCATCGAGGGACAG
TCTCCTTTCGTGGTCCATTC
CGACCTGGATAATCTAGAAG
GAGGCTCGACCACACTTACA
AAATAGAGCGCTATGTCCCG
GGGTCACGCGGAATACCGTC
GTAGCATTATACCCCAATCG
ATCACGATTCCAAAAATGGT
CGCCATGATCCGCACGCCGC
CCGACTTTATTGAGACCGAC
CGACCTGGACAATCTAGAAC
TCATTGGGGCTCCGTGTGGG
CTGAGGAAGTGGTTTTTCCC
TCAAATACCGGGACCTCCAT
CGTAATGTTGCAGGGGAGGA
GATTATCACGGGTCATTCGA
TATCTGCGAAAAGTGGCTAA
GTTATAGTGGAAGTTTAAGG
AAGCGGGACGATAGGAAAAC
AAATAGAGCCCTCTGTCCCG
CGCCATGATACGCCTGCCGC
ATAGTTAGTACAGAAGCCAG
CAGGGGGACGATAGGAAAAC
AAATAGAGCCCTATGTACCG
TGAAGCACATCGAGGGACAG
AACGCTCGACCACACTTACG
CGACCTGGACAATCTAAAAG
GTAGTTTTATACCCCAATCG
GATTGATCGATTGTAGGGGG
GGGATTATTGTTTTGCTATC
CGACTCATAGTACGGGCCAC
TCTCCTCTCGTGGTCCACTT
GGGTGTATTCCCCGCATTCG
TGATTAGCTCACCGACTATT
AGTGTATGCAAGCCTGTGTC
TTTTTTTGCTATCCATCCAG
GGGTGTAGTTCCCGCATTCG
TTTTTTTGCTATCAATCCAT
GGTACACCTTGGATGACGCG
ATGATTCTCTGGTTAAGGAG
CAGCGGAACGATAGGAAAAC
CCGACTGTATTGAGGCCGAC
GGGTCGTTGATCGTTCCCGG
AGCCCTGCGACATACTCCTT
AAGGAAAACCTGGTGCGGGA
GGGTATATTTCCCGCATTCG
CTCAAGATTATCATATGGCC
CTCAAGATTATCATAGGGGC
CCCAACATCATTATAATATT
ATGATCCTCTGGATAAGGTG
TTTGAAGGGTGAAGCTAGAG
GACCGATTTGTCGACTCAAT
AAATAGAGCCCTGTGTCCCG
GAGTTGTGTGCTCGCTTCGA
GGTCCGTCGATCGTTCCCGT
ACTCCTTTCGTGGTCCACTC
AGGACAAACATGAGTATATA
TTCAGTCGCGCTGAGTGTGT
GGTTATCACTCGTCATTCGC
GCATTGGGGCCTCGTGTCGG
ATACATACCACCTCAATGTC
TAGGGCTTGTTCGGGGCGAG
TCTCTAACCAGCTCATGAGC
CGCCATAATCCGCATGCCGC
GATATCACGGTCCTGGTTTA
CGAATCCCACCGAGGGACAG
TATCTACGAAAAGCGGCTAA
CGACTCATAGTACGTGCCCC
GCCGTCACGACAAATTACCT
TCGTCACGCGGATTACCGTC
CTATTAGGCGGCGGAGGCAT
ATGATCCTCTGGTTATGGAG
ATTCACAAGATGTTTGGGCG
CGTAATGCTTCAGGGGATAA
TATCTACGAAAAGTGGGTAA
ATGACGATTACAAAAATGGT
CGCCATGATCCGAATGCCGC
CCGACTGAATTGAGACCGAC
GCCGTCAACACAAACTACTT
CCGACTGTATTGAAACCGAC
CGACTGATAGTACGGGCCCC
ACCAACACAGTAGAGTGAGC
TGGGGCCTGTTCGGGGCGAG
ATGATCCTCTGGCTAAGGAG
CTGCGGAAGAATGCTGACTA
GGGCCGTTGATCCTTCCCGT
ATCAATGCAGTCCGTCCGAA
AACTACCAACGCAGTCAAAA
AGTGTTTGCCAGCCTGTGTG
TACCGATTTGTCGACTCAAT
CGACCTGGACAAACTAGAAG
AACCGATTTGTCGACCCAAT
GATCTACGAGAAGTGGCTAA
TTTTTTTGCTATCTATCCGG
GACAACAGCCGCAGAATAAC
CCGACCGTATTGAGACCGAC
CAGGGACATGACACTTATTG
AACAACAACCGCAGAATTAC
CGCATCCACGGAGTTCGTGC
TGAAGCCCATCGACGGACAG
GAGTGTGTTTCCCGCATTCG
TATCTCCGAAAAGTGGCTAA
CGACCTGGAGAGTCTAGAAG
GTAGCTTTTTACCCCAATCG
CTTCGGAAGAATGCTGAATA
CTCAAGATAATCATATGGGC
CTCAAGATTATCATATCGGC
ATGATCCTCTGTTTAAGGAG
AACAATGACTCCTGAAGGCC
GCATTGGGGCCCCGTGTTGG
CCGTCCCTAGAGAAGAACAC
AAATAGAGCCCCATGTCCCG
TCTCTAACGAGCTCATGCGC
ACCAACACAATAGAGTGATC
TTAGCTAACAGAGTCATTCT
AACCGATATGTCGACTCAAT
CTGAGGAAGTGGCTTATCCC
TCAGTAACGATGTACGTACA
GATATCACGGTCCTGGGTTT
GCATTGGCGCCCCGTGTCGG
TCAAATACCCGGACCTCCAT
CCGACTGTATTGAGACCGTC
CGACCTGGACAATCTAGCAG
GTCGTCAGCACAAACTACAT
GAGTGTATTTCCCGCATTCC
ATCGCGATTACAAAAATGGT
TAGGAAAAACTGGTGCGGGA
CGCTTGAGACTGACGCTTTA
TCTGTAACGAGCTCATGCGC
AACATTGCAGTCCGTCCGAA
ACTCAAGTAGCTTTTGTTAC
GGGCTGTTGATCGTTCCCGT
CCGACTGTATTAAGACCGAC
CTGTCCCTAGAAAAGAACAC
ATTCAAGTAGCTTACGTAAC
TTCAGTCGCGCCGAGTCTGT
TGATTGGCTCACCTACTATT
GATTATCACTGCTCATTCGA
CCTCACTAGATATTTGGGCG
ATGATTCTCTGGATAAGGAG
TGGAAGGAATAACCGGCCTA
ATCATCCTCTGGTTAAGGAG
TTTTTGTGCTATCTATCCAT
TAGGCTCGACCACACTTACG
TGGGGCTTGTTCGGGGCGAC
AGTCCTGCGACATCCTCCTT
TTCAGTCACGCTGAGTCTGT
CTGAGGAACTGGTTTATCCC
AATATCACGGTCCTGGGTTA
CGCATCCACGTAGCTTGTGC
TCTAACAAGTGTGTGTAAGC
TCAGTGACAATGTACGTACC
GATGATCACTGGGTATTCGC
ACGACTGTATTGAGACCGAC
ACCAACACAAAAGAGTGAGC
ATTAGAGTGGAAGTTTAAGG
CTCAAGATTATCATAAGGGC
GATTGATCGATTGTGTGGGG
CGCATCCACGTAGTGTGAGC
ATGATCCTCTGGTTACGGAG
AGTGTGTGCAACCCTGTGTC
ACATAGAGCCCTATGTCCCG
GAACTGTGCGGACCTGAGGA
ATGATCCTCTGGATGAGGAG
CGCATCCACGCAGTTTGTGC
GGCTCTCCATAGCTGTCTAG
AGGGAAGAACTGGTGCGGGA
CCCGATATGGACGCCACGGC
CGTGTCGAGATCCAGGTTAT
TTAGCTAACAGAGTAATTGT
AGGGCAAACATTAGGATATG
CGCAAGAGTATCATATGGGC
CGCTTGAGACTGTGGCTTTA
CGATCTGGACAATCTAGAAG
CCCGATATGGAGGCCACGGA
AGTGTTTGCAAGGCTGTGTC
TCTAAGAGGTCTGTGTAAGC
AACAATGCAGTCCGTTCGAA
TATCTACGAAGAGTGGCTAA
CGCCATGATCCGCGTGCCGC
CAATTAGGCGGCCGAGGCAT
CTGTGCTCAGCACAGGGGCC
AAGGAAATACTGGTGCGGGA
TTGGAAGGGAGGAGCTAGAC
GGCCCGTTGATCGTTCCCGT
GACAACAACCGCAGAAGAAC
CTATTTGGCGGCCGAGGCAT
ATACTTAGTAGAGAAGCCAG
GATTATCACTGGTCATGCGC
ATTATAGTGGGAGTTTAAGG
CTGCGCTCTGCACAGGGGCC
GAGTGTATTTCCGGCATTCG
TGGAATGAATATCCTTCCTA
TAAGCTTCCACCGCTGACTC
TCTAAGAGGTGTGTGCAAGC
TCTCTACGAAAAGTGGCTAA
GCATTGGGGCCCCGTGTCTG
AACTGATTTGTCGACTCAAT
TAAAATACCAGGACCTCCAT
ATTATAGTGGAAGTTTAATG
AAACAGAGCCCTATGTCCCG
ACGACTGTATTGAGACCGAA
AGTCCTGTGACATTCTCCTT
GATTATCTCTGGTCATTCGC
CAGGTACATGACACTTAGTG
CCTACTGTATTGGGACCGAC
TCAAGCCCATCGAGGGACAG
CGACCTGGACAATGTAGAAG
AACCGATTTGTCTACTCAAT
AGTCCTGCTACATACTGCTT
CGACTCATACTACGGGCCCC
GAATAGAGCCCTATATCCCC
AAACAGAGCCCTATGTCCTG
CGCCAGGATCCGCATGCCGC
GGGTGTATTTCCCCCATTCG
ATGATCCTCTGGATAGGGAG
GATTATCACTGGTCCTTCGA
GGCATTACTGTTCCTCTAAC
GTAGCTTTATACCCCATTCG
AGTACACCTTGGAAGACGCG
TGATTAGATCACCTACGATT
ATTGATTCAATACCCTGGCA
ATGATGCTCTGGTTAAGGAG
GAATGTATTTCACGCATACG
CTACAAAGTAGGGCCGATAG
TAAGCTTCCACGGCTGACTA
AGTTTCGAGATCCAGGTTAT
AGCTACCATCGTAGTCAAAG
TCAAAGAGGTGTGTGTAAGC
CGCCATAATCCGTATGCCGA
AAAAATGACTCCGGAAGGCC
GGGATTATTGTTCTGCGATC
AACAATGCAGTCCGTCCGGA
CCCAGCATCATTATATTATT
CCGACTGTATTGTGACCGAC
AGTCCTGCGGCTTACTCCTT
AACGGATTTGTCGACTCAAT
GATATCACGGTCCTAGGTTA
TGGAAGTAATATACGTCCTA
AGGACAGAGATTAGAATATG
AGTCCGGCGACATTCTCCTT
GGGCCGTTGATCGGTCCCGT
TCAAATACCAGGTCCTCCAT
AAATTGAGCCCTATGTCCCG
AGTACACCTTGGGTGATCCG
CTCAAGATTATCATATGAGC
CTTCGGAAGACTACTGACTA
GATACCACGGTCCTGGGTTA
TGGGTCTTGTTCGGGGCGAG
GATATCACGGCCCTGGGTTA
CTCAAAATTATCATATGGGC
GCCGTCAACATAAACTACAT
AGTGGTTCAATACCCTGGAA
TCTCCTTTCGTGCTCCACTC
CCGTCCCTAGAAAAGCACAC
CTATTAGGCGGACGAGGCAT
TATCTACGAGAAGAGGCTAA
TCTACGAGGTGTGTGAAAGC
CCCGATATGAAGGCCACGGC
TGGGGCTTGGTCGGGGCGAG
ATGATCCTCTGGATAAGTAG
ATATATACCACGTCAATGTC
TATCTACGAGAAGTGCCTAA
AACACGATTACAAAAATGGT
AGTGTCGAGATCCAAGTTAT
TTTTTTTGCTATATATCCAG
TTTGCATCGTGTTTGGCACT
CCGTACCTAGAAAAGAACAC
GCATTGGGGCCCCGTGCCGG
GATTGATCGATTGTATGGAG
GAGTTGTGTGCTCGATTCCA
AGGCCAAACATGAGAATATG
GGGTGTATTTCTCGCATTCG
GATTGATCGATGGTATGGGG
GGCTGTATTTCCCGCATTCG
ACCAACACAATAGAGCGAGA
CAGGTACATGACACTTATTT
TATCTACGAGAAGTGGCCAA
ATTGGTTCAATACCCTGACA
AAATAGCGCCCTATGTCCCG
CGACTCATCGTACGGGCCCC
ATGATCCTCTGGTGAAGGAG
AGTACACCTGGGATGACGCG
TCTAAGAGGTGTGTTTAAGC
GATCTACGAGACGTGGCTAA
AGTGTGGAGATCCAGGTTAT
GCGTTGTGTGCTCGCTTCCT
AACAATGCAGTCGGTCCGAA
CTGAGGAAGTGGTTTCTCCC
TCTAAGAGGTGAGTGTAAGC
CTTCGGAAGAATGCTGATTA
CTATTAGGCGACCGAGGCAT
CTGAGGAATTGGTTTATCCC
ATATATCCCACCTCAATGTC
GGTCCATTGATCGTTCCCGT
GAGTGTATTTCCAGCATTCG
GAGTGCATTTCCCGCATTCG
CTGTGATCTGCACAGGGGCC
AGCAACCATCGGAGTCAAAA
TCTAAGAGGTGTGTGTAAAC
GAATTGAGCCCTATGTCCCG
ATCACGATTACAATAATGGT
CGACTCATTGTACGGGCCCC
GCCGTCAGCACAAACGAACT
TATAAGAGGTGTGTGTAAGC
GTAGCTTTATACCTCAATCG
GAGTGTAATTCCCGCATTCG
CTGAGGACGTGGTTTATCCC
ACTCAAGTAGCTTTTCTAAC
CTGTTATTTCAACCAACGTC
CCCAGCTTCATTATAATATT
CAACGGGACGATAGGCAAAC
AAATAGAGCCCTATGTCTCG
CCGTCCCTGGAAAAGAACAC
CTGAGCAAGTGGTTTATCCC
ATATATACCACCTCACTGTC
AGCTACCAACGTAGTCCAAA
CAGGTACATGACACTTTTTG
TCAAAGACCAGGGCCTCCAT
CAGCGGGTCGATAGGAAAAC
TCCAACACAATAGAGTGAGC
ATCACTATTACAAAAATGGT
CCGACTGCATTGAGACCGAC
TGATTAGGTCGTCTACTATT
AAGGAAAAACTGGTTCGGGA
TCAGATACCAGGCCCTCCAT
CCGACTGTATTGAGACCGCC
TGATTAGCTCACCTACTTTT
CAGGCTCGACCACACTTACG
AGTGTCGAGATCCATGCTAT
AGTATAGTGGAAGTTTAAGG
TTCGAAGCGAGAAGCTTGAC
TTTTTTTGCTAGCTATCCAG
CTCAAGATTATCATATAGGC
GGTATGACGGTCCTGGGTTA
AACCGATTTGTCGACGCAAT
AGCAATGCAGTCCGTCCGAA
AGGGCAAACATGAGAATATG
CTTCGGAAGAGGGCTGACTT
AGGACAACCATTAGAATACG
CTGTGCTCTGCACCGGGGCC
ATTATAGTGGAAGTTTAACG
TCTCTAACCATCTCATGCGC
CTGAGGAAGTGCTTTAGCCC
CCCGATATCGAGGCCACGGC
CCGTCCCTAGAAAAGACCAC
TCAGTAACGGTGTACGTACC
AGCTACCAACGTAGACAAAA
GATTATCACTGGTCAATCGA
ATTGGTTCAATATCCTGGCA
AACCGATTTGACGACTCAAT
CTATTCGGCGGCCGAGGCAT
GATTAGCACTGGTCATTCGA
AGTGTCGAGATCGAGGTTAT
ATGATCCTCTCGAAAAGGAG
AATTGATCGATTGTATGGGG
CGCTTGTGACTGAGGCTTTA
AGTGCCGAGATCCAGGTTAT
GTACTGTGCGGACTTGAGGA
TATCTACGAGTAGTGGCTAA
TACCTACGAGAAGTGGCTAA
TCTCCTTTCATGGTCCACTC
CTATTAGGCGGCAGAGGCAT
CTGAGGAAGTGGTTTAACCC
TCTAAAAGGTGTGTGTAAGC
AACAAAGACTCCGGAAGGCC
CTCAGTCGCGCTGAGTCTGT
GACAACAACCACAGAATAAC
AGATTAGCTCACCTACTATT
TATTGATCGATTGTATGGGG
ACACTAACAATGTACGTACC
CGCTTGAGACTGGGGCTTTA
TATCTACGAGAAGTGGCTGA
TTTACATCGTACTTGGCACT
ATATATACCACCCCAATGTC
CTAATAGGCGGCCGAGGCAT
CCCAGCATCATTATTATATT
GAGTGTATTTCCCGCAGTCG
GGGTGTATTTCCCGCATTAG
CTGTTACTTCAGCCAACGTC
TCGATGAGGTGTGTGTAAGC
AGCTACCAACATAGTCAAAA
TCATTAACGATGTACGTACC
CGACCTGGACAGTCTAGGAG
CTGTGGAAGTGGTTTATCCC
CCGACTGTATTGAGACCGAT
ACTCCGGCGACATTCTCCTT
AACAATGCAGTCCGCCCGAT
CTATTAGGTGGCCGAGGCAT
CGACTCATGGTACGGGCCCC
ATAGTTAGTAGAGAATCCAG
GATTGATCTATTGTATGGGG
CAGCGGGACGATAGGCAAAC
GGGCCGTCGAACGTTCCCGT
AACCGACTTGTCGACTCAAA
TCGTCCCTAGAAAAGAACAC
GAGTTGTGTCCTCGCTTCCA
CGACCTGGACAGCCTATAAG
CTGTGTTCTGCACAGGGGCC
TGTCTACGAAAAGTGGCTAA
CGACTCATAGTACGGCCCCC
GATTGATTGATTGTATGGGG
CTCAGGATTATCATATGGGC
TTTTTTTGCTCTCTATCCAG
GAGTGTATTTCCCGCATTCT
GACTTGCATCGGGCATCTGA
ATCACGATTTCAAAAATGGT
CCCAGCATCATCATAATATT
CCGTCTGTATTGAGACCGAC
CGACCTGGACCACCTAGAAG
TCAAATACCAGGACCACCAT
GAGTTGTGTGCGCGCTTCCA
AACAATGACTCCGGAATGCC
TGGGGCATGTTCGGGGCGAG
AGTGTTTGCAACCCTGTGTC
TGGGGCTTGTTCGGGGCAAG
CGTGTTTGAAAGCCTGTGTC
GACAACCACCGCAGAACAAC
TTTGCATCGCATTTGGCACT
AAATAGAGCCCTATGTCCAG
GATAATCGCTGGTCATTCGC
GTCAAGATTATCATATGGGC
AAGGAAAAACTGGTGCGGTA
TGAAGCCCTTCGAGGGACAG
GAGTGTATTCCACGCATTCG
CCCCATGATCCGCATGCCGC
AGGACAAACATTAGCATGTG
ATATAGAGCCCTATGTCCCG
AGTACTCCTTGGATGACGCG
CGACCTGGACAATCTCGAAG
TCTGTAACGATGTACGTACC
TCTTTTTGCTATCTATCCAG
ATATATACCACCGCAATGTC
TTTTTTTCCTATCTATCCAG
AACCGATTTGTCGACTAAAT
ATCACGATTACCAAAATGGT
ACTCAAGTAGCTTTTGTATC
ATGATCCTCAGGATAAGGAG
GGGTGTATATCCCGCATTCG
GTCAACAACCGCACAATAAC
TCATTAGCCCACCTACTATT
AACAGTGCAGTCCGTCCGAA
TGATGAGACACTAGCGTGAT
CTCAAGATTATCCTATGGGG
GGGCCGTCGATCGTTCCTGT
GTAACTTTATACCCCAATCG
TTCATTCGCGCTGAGTCTGT
TATCTACGAGAAGTCGCTAA
GAGTTATGTGCTCGCTTCCA
CGACCTGGACGATCTAGAAG
TGAAGCCCATCGAGGGAGAG
GGGATTACTGTTCCACTATC
GACAACAACCGCAGAATAGC
TTCAGTCGCGATGGGTCTGT
GGGATTACTGTTCCCCTATC
GACAACAACCGTAGAATAAC
GGGATTACTGTTCCGCTACC
TGAAGCCCATCGAGGGAAAG
CTGCAAAGTAGGGCCGATTG
CCAGTAACAATGTACGTACC
TTATTTTGCTATCTATCCAG
ACATTGGGGCCCCGTGTCGG
TCTCTAACCAGCTCAGGCGC
AAAAAGAGCCCTATGTCCCG
AAAGCTTCCACCGCTGACTC
TAGTTGTGTACTCTCTTCCA
AACTATGACTCCGGAAGGCC
ATCGAAGGGAGAATCTAGAG
CGACTCATGGTAAGGGCCCC
GGCACGCCATAACTGACTAG
TCTCTTTTCGTGGTCCACTC
TTTTTATGCTATCTATCCAG
TGTCTACGAGAAGTGGCTAA
GATTATCACTGGTGATTCGC
TGGAATGAATATCCGTCCTC
GACCACAACCGCAGAATAAC
ATAGTTAGTAGAGATGCCAG
GGCACTCCGTAACTGCCTAG
GAGGCTCGACGACACTTACG
TGGGGCTTGTTCGGGGCTAG
ATATATACCACCTCAACGCC
GAGGCTCGACCACACTTAGG
AACAATGCAGCCCGTCCGAA
GAGGCTCGGCCACACTTACA
TGGGGCTAGTTCGGGGCGAG
CTATTAGGCGGGCGAGGCAT
GAACTGTGCAGACTTGAGGA
TTCGAAGGGAGAAGTTAGAG
GATAATCACTGGTCATTCGA
CTGAGGAAGTGGTATATCCC
CTTCACAAGAAATTTGTGCG
ATAGTTAGTAGAGAAGGCAG
TATCTAACCAGCTCATGCGC
TATCTACGAGAAGTGGCAAA
GTTGGTTCAATACCCTGACA
AGTGTTTGCAAGCCTATGTC
GACAACAACCGCAGAATACC
TTAGCTAACAGAGTACTTCT
ATATATACCACCTCCATGTC
AACACCACAACAGAGTGAGC
GACGACAACCACAGAATAAC
TAGCTACGAAAAGTGGCTAA
AGCCACCAACGTAGTCAAAA
ACCAACACAATAGAGCGAGC
ATTGGTTCAATACTATGGCA
CGCATCCACGTTGCTTGTGC
GGCACTCCATAACCGTCGAG
GAGTTGTGTTCTCGCTTCCA
TCTAAGTGGTGTGTGTAAGC
GAGTTGTGTGCTCACTTCCA
TCTCTAACCAGCTCATGCGA
CCCAATATGGAGGCCACGGC
GCCGTCAGCACAGAATACCT
GGGTTTATTTCCCGCATTCG
ATGTATACCACCTCAATGTC
GAACTGCGCGGACTTGAGGA
TGGAAGGAATATCCGACCTT
CGCCATGAACCGCATGCAGC
CTGTGCTCTGCACAGGTGCC
TGGTCACGCGGATTCCCGTC
CGCCATTATCCGCATGCCGC
GGGTGTATTTACCGCATTCG
CTCACGATTATCATATGGGC
GTTTTTTGCTATCTACCCAG
TTCAGTGGCGCTGAGTCTGT
GGGCCGTTGATCGTACCCGT
GGGATCACTCTTCTGCTATC
ATTAGTTCAATACCCTGGCA
CGTGTGTGCAAGCCTGTTTC
TCATGGGGGCCCCGTGTCGG
CCGACCCTAGAAAAAAACAC
TCAGTAACAATGTGCGGACC
CTTAATGATTCAGGGGAGAA
ATCACGATTACTAAAATGGT
ATTGGTTCAATACCCTGGCC
AAGGCTCAACCACACTTACG
CTATGCTCTGCACAGGGGCC
ATAGTTAGTAGAGAAACCAG
GACATCAACCGCAGAATAAC
GACAACGACCGCCGAATAAC
CGTGTTTGCAAGACTGTGTC
CAGCGGGACGATAGCAAAAC
TCAAATACCAGGAGCTCCAC
GGAATTACTGTTCTGCTAGC
AAGGAAAAACTGATGCGGGA
AGTCCTGCGACATACTCCCT
AGGACAAACATTCGAACATG
ATGATCCTCTGGATAAGGGG
AAGGCTCGACCTCACTTACG
ATTCGGAAGAATGCTGACTA
GCATTGGGGCTCCGTGTCGG
TGAATCCCACCGAGGGAGAG
TCTCTAACCAGCTCTTGCGC
GGCACTCCATAACTTTCTAG
GCCGTCAGCGCAAACTAGCT
TCCAATACCAGTACCTCCAT
ATCAGTCGCGCTGAGTCTGT
AGTCTGGCGACATACTCCTT
AGCTACCTACGTAGTCAAAA
CAGTTACTTCAACCAACGTC
GAGTTGTGTGCTCCCTTCCA
TGGGGGTTGTTCGGGGCGAG
TTAGCTAACAGGGTAATTCT
CGACTCATAGTACGGGGCCC
CGATTCATAGTACGGGCCCC
CTTCGGAAGAATGCTGTCTT
CCCAGCATAATTATAATATT
CCCAGCATCATTATAATAGT
GAGACTCGACCACACTTACG
GAGGCTCGACCATACTTACG
AAATGGAGCCCTATGTCCCG
GGCAACACAATAGAGTGAGC
TTTGCATCGAATTTGGCACT
TGGGGCTTGTTCGGCGCGAG
ACCCGATTTGTCGACTCAAT
GACCACAACCGCACAATAAC
TGGGACTTGTTCGGGGCGAG
CAGCGGGGCGATAGGAAAAC
TCAGTAACAATGTACGTGCC
AAATAGAGCCCTATGTCCGG
TGAGGCTTGTTCGGGGCGAG
CCCCATGATCCGCATGCCTC
GAGTGTATTTCACGCATTCT
CCGACTGTATTGAGACCTGC
TCTCCTCTAGTGGTCCAATC
AACCGACTTGTCGACTCAAT
GAGTGTATTTCCCGCTTTCG
ACTCAAGTAGCTTTTTTAAC
CCGTCCCTAGAAAGGAAGAC
AAATAGAGCCCTATGTTCCG
TTTCTTTGCTATCTATCCAG
ATTACAGTGGAAGTTTAAGG
AACCGATGTGTCGACTTAAT
CCCGATATGGAGGCCAAGGC
ATGAGCCTCTGGTTAAGGAG
TCAAAGACCAGAACCTCCAT
TATCTACGAAAGGTGGCTAA
CTGTTACTTCATCCAACGTC
TTCAGTCGCGCTGGGTCCGT
GATATCACGGTCCTGAGTTA
ATATATACCTCCTCAATGTC
GAGTTGTGTGTTCGCTTCCA
CGCAATGATCCGCATGCCGC
GACAACTACCCCAGAATAAC
GAGTGTATTTCTCGCATTCG
AGTCCTGCTACATCCTCCTT
TGGGGCTTGTTCGGGGCGCG
CTCAAGATTATCCCATGGGC
ACGAACCCAATAGAGTGAGG
TCTCTAACCAGCGCATGCGC
GATATCACGGTCCAGGGTTA
GAGTGTATTTCCCGCATTCA
CTTGACAAGATATTTGGACG
CTGCAAAGTAGGGCGGATAG
TCATATACCAGGACCTCCAT
CGCCCTGATCCGCATGCCGC
TGAAGCCCATGGAGGGACAG
TATCTACGCAAAGTGGCTAA
TGCTACCAACGTAGTCTAAA
CAGCCGGACGATAGGAAAAC
CTGTGACTTCAACCAACGTC
CTTCGGAAGAGTGCTGACTT
GAGTTTTGTGCTCGCTTCCA
CAGTATATTTCCCGCATTCG
GGGCCGTTGATCGTTCCCGA
CTGACGAAGTGGTTTATCCC
GAGTGTATTTCCCGCACTCG
TTCAGTCCCGCTGAGTCTGT
AGGACAAACATTAGAAAAGG
ATCACGATTGCAAAAATGGT
CGCCATGATCCTCATGCCGC
TCGCTAACCAGCTCATGCGC
CAGGTACGTGACACTTATTG
TTAACTAACAGAGTAATTCT
CCGAGTGTATTGAGACCGAC
AACAATGACTACGGAAGGCC
AGTATCGAGATCCAGGTTAT
ATTGTCGAGATCCAGGTTAT
GAGGCTCGACCAAACTTACG
TATCTACGAGAAGTGGCTAG
CTGAGGAAGTGGTTGATCCC
TGATGACACAATAGCGTGAT
GAGTGTATTTCCCGAATTCG
ATGATCCTGTGTTTAAGGAG
CTGACTGTATTGAGACCGAC
ATTATCCTCTGGAAAAGGAG
CCGAATGTATTGAGACCGAC
AAGGAAAAACTGGTGAGGGA
CGACTCATATTACGGGCCCC
AGCTAACAACGTAGTCAAAA
ATGTGCTCTGCACAGGGGCC
TCTAAGAAGTGTGTGTACGC
CGCATCCACGTAGTCTCTGC
GTTGATCACTGGGCAATCGC
ATTGGTTCACAACCCTGGAA
AGTACACCTTGGATGAAGCG
CTATTAGGCGCCCGAGGCAT
TCTAAGAGGTGGGTCTAAGC
TGGGGCTCGTTCGGGGCGAG
GAGTTGTCTGCTCGCTTCCA
AACCGATTTGTCAACTCGAT
TCTTTTTGCTATCTATCCAT
GATTTTCACTGGTAATTCGT
GAGTTGTGTGCTCGCTTCCC
CGCATCCACGTAGTTTGGAC
TCTCCTTTCGTGGTCCACCC
TAAGCTTCCAGCTCTGACTA
ATGATCCTCTGGTTTAGGAG
CCCACCATCATTATAATATT
TTAGTAACAATGTACGTGTC
CATCGGGACGATAGGAAAAC
TGAAGCCCATTGAGGTACAG
AACACTGCAGTCCGTCCGAA
TGGGGCTTTTTCGGGGCGAG
CTCAAGATTATCGTATGGGC
CAGCGGGACCATAGGAAAAC
AAGGAAAAACAGGTGCGGGA
TATGCATCGTATTTGGCACT
CTGAGGAAGTGGTCTATCCC
GGACCTGGACAATCTAGAAG
CTGTTACTTCAACGAACGTC
GAGATTACTGTTCCGCTATC
ACCAACACAATACAGTCAGC
ACCACGATTACAAAAATGGT
AGTCCTGCGATATACTCCTT
CCGACTGTATTGGGACCCAC
ATCACCATTACAAAAATGGT
TCTAAGCGGTGTGTGTAAGC
GGGATTACTGCGCTGCTATC
CGCCATGATCCGGATGCCGC
TATCTACGAGATGTGGCTAA
CCGACAGTATTGAGACCGAC
CCGGATATGGAGGCCACGGC
CGACTCATAGCACGGGCCCC
GACTTGTGCGCTCGCTTCCA
CTGAGGAAATGGTTTATCCC
CGACTCATAGTACGGGACCC
GACAACAACCGCAGAACAAC
CCCAGCATCGTTATAATATT
AGCTACCAACGTAATCAAAA
GATTATCACTGGACATTCGC
CGTTTGACACTGAGGCTCTA
GAGTGTACTTCCCGCATTCG
GACAACAACCGCATAATAAC
TCAAATACCAGGACCTACAC
AAGGAAAAACTGGTACGGGA
TTGAGGAAGTGGTTTATCCC
TCTAAGAGTTGTGTGTAAGC
ATATATAACACCTCAATGTC
TTCAGTCACGCTGAGTCCGT
GAGCTGTGTGCTCGCTTCCA
TATATACGAGAAGTGGCTAA
AGATAGAGCCCTATGTCCCG
GAGCGTATTTCCCGCATTCG
CTCATGATTATCCGATGGGC
TTAGCAAACGGAGTAATTCT
GAATGATCGATTGTATGGGG
GAGTGTATTGCCCGCATTCG
AACCGATTTGTCGACTCATT
GATTATCACTGGTCATTCCA
CTGTGCTCTGAACAGGGGCC
TAATAGAGCCCTATGTCCCG
AGAAGCCCATCGATGGACAG
CGCCATGATCCGCTTGCCGC
TTTGCATCGTATGTGGCACT
CCGTCGCTAGAAAACAACAC
ATTGGTTCAATCCCCTGGCA
AACAATGACTCCAGAAGGCC
CGTCATGTTTCAGGGAAGAA
AGCTACCGACGTAGTCAAAA
TCGAATACCAGGACCTCCAT
AATCAAGTAGCTTTTGTAAC
AGCTACCAACGTAGTCTCAA
GTTATCACGGTCCTGGGTTA
AGGGGCTTGTTCGGGGCGAG
TTTCTACGAAAAGTGGCTAA
AACCGATTTGTCGATTCAAT
TTCAGTCGCGATGAGTCTGA
GACAACTACCGCAGAATAAC
TGAGTAACAATGTACGTACC
CGCCATGATCCGCATGCGGC
TGAAGCTCATCTAGGGATAG
AGTGTCGAGATCCAGGTTCT
TGAAGACCATCGAGGGACAG
CCGTCCCTACAAAACAACAC
TCTCTATCCAGCTCATGCGC
TGATTAGTTCACGTACTATT
ATTGGTTCAATACCATGGCA
TATCTACGAGAAGTGGCTTA
TGGTCTCTCGGATTACCGTC
TGATTAGCTCACCTACTATG
TGGGGCTTGTTCGCGGTGAG
CCCTCCCTAGAAAAGAACAC
CTGCAAATTAGGGCCGATAG
TGAAGCCCATCGGGGGACAG
CCGTCCCTAGAAAAGAACAT
GCATTGGGGCCGCGTGTCGG
AGGGTCGAGATCCAGGTTAT
CGTAATGTTTCAGGGGACAT
TGGAAGGAATATCCGCCCTA
AGCTACCAACGTAGTCAAAG
GGCACTACATAACTGTCTAA
GATTATCACTGGTGATTCGA
AGTACACCTTGGTTGACGCG
ATATATATCACCCCAATGTC
CCGGCCCTAGAAAAGAACAG
GAGGCTCGACCACACATACG
TGGGGCTTGTTCGGGTCGAG
AAGGAAACGCTGGTGCGGGA
CTTGGTCCAATACCCTGGCA
GTGGGTTCAATACCCTGGCA
TTAAGTCGCGCAGAGTCTGT
TCGGGCTTCTTCGGGGCGAG
AGGGAAAAACTCGTGCGGGA
CGACTTGGACAATCTAGAAG
GCGTTGTGTGCTCGCTTCTA
CTGTGCACTGCACAGGGGCC
GACAACAAACGCAGAATAAC
TGAAGCCCATCGAGGGTCAG
CCGACTGTATTGAGCCCGAC
CGGCATGATCCGCATACCGC
CAGTTGTGTGCTCGCTTCCA
GAGTTGGGTGCTCGCTTCCA
GCTCAAATAGCTTTTGTAAC
GTATTGGGGCCCCGTGTTGG
TTTGCATCGTATTTGACACT
CTGAGGAAGTGGATTAGCCC
TTAGCAACCAGAGTAATTCT
GGGCCGTCGATCGTTACCGT
CGACCTGTACAATCTAGAAG
CGACCTGGACTGTCTAGAAG
TTCAGTCGCGCTGAGACTGT
CTATATACCACCTCAATGTC
CTTCGGAAGAATGATGACTA
GATTATCACTGGTCACTCGT
AGGACAAACATTAGAATGTC
ATCTCGATTACAAAAATGGT
ATTGGTGCAATACCCTGGCA
ATGTTCCTCTGGTTAAGGAG
CTATGCTCTTCACAGGGGCC
TTCAGTCGCTCTGAGTCTGT
TCTCCTTTGGTGGTCCACTC
AGCTACCAACGTCGTCGAAA
AGCTACCAACGTAGTCAGAA
CTGCATAGTAGGGCCGATAG
AGTGACGAGATCCAGATTAT
GGGCCGTCGATCGATCCCGT
ATTTGTTCAATACACTGGCA
ACCAACACAATAGAGAGAGC
TTTTTTTGGTATCTATCCAG
CGTAATGGTTCAAGGGAGAA
AACAATGCAGTCCGTCCCAA
GAATAGACCTCTATGTCCCG
AGGACAAACATAAGTTTATG
GGTATCACGGTCCCGGGTTA
TAGGTACATGACACTTATTG
TTTCTACGAGAAGTGGCTAA
AAATAGAGCCCTATGTCACG
TTCAAGATTCTCATATGGGC
CTTCGGAAGAATTCTGACTA
CGCCATGATCCGCATACCGC
GAGTTGTGTGCTTGCTTCCT
GCATTGGGGCCCCGTGTAGG
AAATAGAGCCCTATGACCCG
ATCACGAATACAAAAATGGT
AGTCCTGCGACAAACTCCTC
ATGATCCTCTGTATAAGGAG
CGACTCATAGTACCGGCCCC
TCTCCGTTCGTGGTCCACTC
ATGATCCTCTGGATAAGGAC
ACTCAAGTACCTTTAGTAAC
AGCTACCAACGTAGTCATAA
GACAACAACCGCAGTATAAC
CTGTTACTTGAACCAACGTC
TAAGCTTCCACCTCTGATTA
TTCAGGCGCGCTGAGTCCGT
AAGAATGACTCCGGAAGGCC
GAGTTGTGTGCTCGGTACCA
AGTACACTTGGGACGACGCG
CGCCATGACCCGCATGCCGC
ATTCACAGGATATTTGGGCG
CTGAGGAAGTCGTTTATTCC
CAGCGGGACGTTAGGAAAAC
CTTCGGAATAATGCTGACTA
GATTTATCGATAGTATGGGG
TGGAAGGGAAATCCGTCCTA
TGGCCAAACATTAGAATATG
AACAATGCCTCCGGAAGGCC
CCGACTGTTTTGAGACCGAC
AAATAGAGTCCTATGTCCCG
CGTAATGGTTCAGGGGGGAA
AGTACACCTTGGATGACGAG
TGATTAGCTCACCTTGTATT
TTCAGTCGCGCTGACTCCGT
GAGTGTTTTTCCCGTATTCG
TGAAGCCCATCGAGAGACAG
AGTACACCTTGCATGATGCG
TTTTTTTGCTATCTACACAG
GCTTATCACTGGTCATTCGA
AGCTACCAACGTGGTCAAAA
CGACCTGGACAATCTAGTAG
ATGATCCTCTGGATAAGGAT
ATGATCTTCTGGATAAGGAG
TGGTCACGCGGATTACCTTC
ACTGGTTCAATACCCTGGCA
CTGTGCTCTGCACAGGGGCT
AGTACACATTGGATGATGCG
AAAACGATTACAAAACTGGC
ATATATACCACCTCAATGTG
CCGTCCCTAGAAAATAACAC
GGCACTCCTTAACTGTCTAA
GAGGGTCGACCACACTTACG
GACAACAACCGCAGAGTAAC
GCATTGGGGCCCCTTGTCGG
GGTACTCCGTAACTGTCTAG
GACAACAACCGCAGATTAAC
GACTATCACTGCTCACTCGA
CTCAAGATTATACTATGGGC
GAGGCTCGACCACACTTTCG
GAGGCTCTACCACACCTACG
CCGTTCCTAGAAAAGAACAC
CTTCAGAAGAATGCTGACTA
CGCGATGATCCGCATGCCGC
ATGATCCTCTGCTTAAGGAG
TCTACGAAGTGTGTGTAAGC
CGACCCGGACAATCTAGAAG
TTCAGCCGCGCTGAGTCTGT
AACAATAACTCCGGAAGGCC
ATGGAAAAACTGGTGCGGGA
AAGTGTATTTCCCGCATTCG
GATTGATCGTTTGTAGGGGG
CCCGATATGGAGGCCCCGGC
ATCACAATTACAAAAATGGC
GTTGGTTGAATACCCTGGCA
ATAATTAGTAGAGAAGCCAG
ATGATCCTCCGGTTAAGGAG
GACTTGCAGCGGGCATCAGA
ATGATCCTCTGGATAAGAAG
CCCAGCATCATTATAATTAT
TATCTACTAAAAGGGGCTAA
GTCGTCGGCACAAACTACCT
CTGTCCTCTGCACAGGGGCC
AGCACGATTACAATAATGGG
AGGACCACCATTAGAATATG
TAAGTAACAATGTACGTACC
ATGACAAACATTAGACTATG
CTCAAGATTATCCTTTGGGC
TTAGTAACGATGTACATACC
GGGATTACTGTTCCGCTAGC
CTCAAGAGTCTCATATGGGG
TGGCCGTTGATCGTTCCCGT
TGGCGCTTGTTCGGGGCGAG
AAGGAAAAGCTGGTGCGGGA
GCATTGGGGCCCCGTGTCGT
AGGCCGTTGATCGTTCCCGT
TATCTAGGAAAAGTGGCTAA
GATTATCACTCATCATTCGC
TTCAGTCGCGCTGAATCTGT
TGATTAGTTCGCCTACTATT
GACAACAACCGCGGAATAAC
CCGACTGTATTGGGACCTAC
TCTCCTTTCTTGGTCCACTC
TGAAGCGCATCGAGGGACAG
TGAGGCCCATCGAGGGACAG
GGGATTCCTGTTCCGCTATC
CGCCGTGATCCGCATGCCGC
GGTACTTCATAACTGTCTAG
AGTGTCGAGATCCCGGTTAT
CTAGTAGGCGGCCGAGGCAT
AGTACACCTTGGATGACGCT
AAGGATAAACTGGTGCGGGA
TTAGCTAACAGCGTAATTCT
GACAACAACCGCAGAATCAC
TGAGCTAACAGAGTAATTCT
TATCTACGAGAAGTAGCTAA
TCTCTAACCAGCTCATGCTC
GCATTGGGGCGCCGTGTCGG
CCGACTGTAGTGGGACCGAC
CAGGTACATTACACTTATTG
TAATTAGCTCACCTACTATT
CGACTCATAGTACGGGCCCT
GGGCCGTTGATCGTTCGCGT
CAGCGGGACGATAGGAATAC
CTTGACAAGATGTTTGGGCG
TTGTCACGCGGATTACCGTC
GCATTGGGCCCCCGTGTCGG
AGTACACCTTGGAGGATGCG
AATGGTTCAATACCCTGGCA
GAGTTGTGTGCCCGCTTCCA
GGGTGAATTTCCCGCATTCG
TATTATCACTGGTCATTCGC
ATGGGTTCAATACCCTGGCA
TGAAGCCCAACGAGGGACAG
AGGACGAACATTAGAATACG
GGTAACGTTTCGGGGGAGAA
ATATATACCACCTCAATCTC
GCTAAGAGGTGTGTGCAAGC
ATCACGAGTACAAAAATGGT
CCCAGCATCAGTATAATATT
TTCAGTCTCGATGAGTCTGT
CTGAGGAATAGGTTTATCCC
CTGCAAGGTAGGGCCGATAG
AGTACACGTTGGACGACGCG
CTGTGCTCTGCACAAGGGCC
TGAAGCCCATCGAGCGACAG
AAGGAAAAACGGGTGCGGGA
ATGATGCTCTGGATAAGGAG
CGACCTGGGCAATCTAGAAG
GATGTCACGCTCCTGGGTTA
TTTTTTTGCTATCTACCCAT
AATTAGAGCCCTATGTCCCG
GCATTGGGGACCCGTGTCGG
ATTACGATTACAAAAATGGT
ATATCTACCACCTCAATGTC
ATTGGTTCAATACCCTCGCA
TTTTATTGCTATCTATCCAG
AACAATGACTCCGGAAGGCT
ATGATCCTCGGGATAAGGAG
CCGACCCTAGAAAAGAACAC
GACAACAATCGCAGAATAAC
GATTGATCGATTCTATGGGG
TTCAGTTGCGCTGAGTCTGT
AGTGTCGAGATCCGGGTTAT
ATAGTTCGTAGAGAATCCAG
TCAAATACCAGGACTTCCAT
GACAACAACCGCAGAATTAC
TCAGCTTCCGCCGCTGACTA
CTATTAGGCTGCCGAGGAAT
GTTGGTCCAATACCCTGGCA
TATCTACGAAAAGTTGCTAA
GATATCACGGTCCTGGATTA
CTGTGCAGTGCACAGGGGCC
GAGCCTCGACCACACTTACG
CCGACTGTATAGAGACCGCC
CTGTGCTCTGCACAGGGGAC
TCAAATAACAGGACCTCCAT
AAGGAAAAACTGGTACGAGA
CTCAAGGTTATCATATGGTC
GATTATCACTCGTCACTCGC
TGGGCCTTGTTCGCGGTGAG
GCTAATGTTTCAGGGGAGAA
AAGGCTCGACCACACTTACC
TGATTAGCTCACCTACTACT
TTTGCTTCCACCGCTGACTA
GCATGGGGGCCCCGAGTCGG
TTTGCACCGTATTTGGCACT
TGGGGTTTGTTCGGGGCGAG
TTCGAAGGGAGAAGTTAGAC
TAGTGTATTTCCCGCATTCG
AGGACAAAGATTAAAATATG
CCGTCCCTAGAAAAGAATAC
GGTAATGCTTCGGGGGAGAA
ACCAATGCAGTCCGTCCGAA
CAGGTACATGACAATTATTG
TTCACGATTACAAAATTGGT
TTCCGTCGCGCTGAGTCTGT
ATATACACCACCACAATGTC
CTGCAAAGTACGGCCGATAG
CCCGATATGGATGCGACAGC
AGGACAAACATGAGAATAAG
GATAATACGGTCCTGGGTTA
ATTGGTTCAATACCCTTGCA
CGGCTCATAGTACGGGCCCC
ATTGGTACAATACCCTGGCA
CTTCGGAAGAATGCTGACTG
ATTTTTTGCTATCTATCCAG
ATAGTTAGTAGAGAAGCCTG
ACTCAAGTAGCTTTTGTAGC
CTGAGGAAGTGGTTTATCCT
AACGAAAAACTGGTGCGGGA
AGTGCACCTTGGACGACGCG
GAGTTGTGTGCTCGCTTCCG
GACAACAACAGCAGAATAAC
GACAACAACCGCTGAATAAC
CCCTGCATCATTATAATATT
TGGAAGGAATATATGTCCTA
GGCATCCACGTAGTTTATGC
GGGCCGTTGATCTTTCCCGT
GGGCCGTTGATCGTTCCAGT
TCCGATATGGAGGCCACGGC
CGAACTGGACAATCTAGAAG
GATTAACACTGGTCATTCGA
ATTATAGTGGAACTTTAAGG
CTGCAAAGTCGGGCCGATAG
CAGTCCCTAGAAAAGAACAC
CCGATTGTATTGAGACCTGC
GCATTGGGGCCCCGTGTCGA
TTTGCATGGTATTTGGCACT
TTTTTTTGCTATCGATCCAG
GGGCCGTCGATCGTACCCGT
CGTGTTGGCAAGCCTGTGTC
ATCACGATTACAAGAATGGT
ACGTCCCTAGAAAAGAACAC
TATCTACGAGAAGCGGCTAA
GTAGGTTTATACCCCAATCG
GATTATCACTCGTCATTCAC
AAATAGGGCCCTATGTCCCG
AACCGATTTGTCGACTCCAT
TTAGCTAACAGAGAAATTCT
TCTAAGATGTGTGTGTCAGC
GTAGCTTTAAACCCCAATCG
CGCTTGAGACTGCGGCTTTA
TATCTACGAGAAGTGGGTAA
CTATTACTTCAACCAACGTC
TCAAATACCAGGATCTCCAT
ATAGTTAGTAGAGAAGCCAA
AGCTACCAACGGAGTCAAAA
TCAGTAACGATATACGTACC
GAGTGTATTTCGCGCATACG
TCAAGTACCAGGACCTCCAT
CGTAATGTTTCAGGCGAGAT
AATACACCTTGTACGACGCC
ATCATAGTGGAAGTTTAAGG
GATATCACGGTGCTGGGTTA
ATTATAGTGGAAGTTTAAAG
TCTCAAGTAGCTTTTGTAAC
ACCAACACAATAGATTCAGC
CTGTTACTTCAACCAACGTA
ATGATCATCTGGTTAAGGAG
CCCGAGATGGAGGCCACGGC
AACAATGCAGTCCGTCCTAA
GAGTGTATATCCCGCATTCG
GGGCAGGAATATCCGTCCTA
CGCTTGAGACTGAGGCATTA
TTCAGTCGCGCTGATTCTGT
GATTAATCGATTGTATGGGG
GGGCCGTTGATCCTTGCCGT
GTTGGTTCAATACACTGGCA
GGTTATCACTGGTCATTCGA
AGACCTGGACAATCTAGAAG
TGATTAGCTCACCTACTGTT
ACAGGAACAATGTACGTACC
TATCTACGGGAAGTGGCTAA
ATAGTTAGTAGAGAAGCCGG
CGACCTGGTCAATCTAGAAG
GCATTGGGTCCCCGTGTCGG
CGTAATGTTACAGGGGAGGA
GGGACTCCATAGCTGTCTAG
CGGCCGTAGATCGTTCCCGT
TTTTTTTGCTATCTATCCCG
GATCAACGAGAAGTGGCTAA
TCTAAGAAGTGTGTGTAAGG
CCCGATATGGAGGCGACTGC
GGGAGTATTTCCCGCATTCG
AACAATGCAGTCAGTCCGAA
CTATTAGGCTGCCGCGGCAT
TGGTCCCGCGGATTACCGTC
CATATCACGGTCCTGGGTTA
GATTATGACTGGTCATTCGC
AAGGAATCACTGGTGCGGGA
TGAAGCCCATCGAGGGGAAG
CCCAGCATCATTCTAATATT
TATCCACGAGAAGTGGCTAA
GCATTGAGGCCCCGTGTCGG
TCAAATAGCAGGACCTCCAT
AGGTCACGCGGATTACCGTC
TTCAGTAGCGCTGAGTCTGT
TGGTCACGCGGATTAACGTC
AGTCCTGCGAGATACTCCAT
GTAGTTAGTAGAGAACCCAG
CGCCATGATCCGCAGGCCGC
GGGCCGTCGATCGTCCCCGT
CTGTTTCTTCAACCAACGTC
GAGGCTCGACCACACTTGCG
CCCGATAGGGGGGCCACGGC
CGACCTGGACACTCTGGAAG
GAGGCTCCACCACACTTACG
ACCGATATGGAGGCCACGGC
TGGCAGGAATATACGTCCTA
CGTGTTTGCAAGCGTGTGTC
ATATATACCACCTCAATGGC
CGTACTGTTTCAGGAGAGAA
CGCCATGATCCGCAAGCCGC
AGGACAGACATGAGTATATG
CTTGGTTCAATACCCTGGAA
CCCAGCATCATTAGGATATT
TCAAATACCAGGACCTTCAT
AGGGCAAACATTAGAATATC
TGCTGACACACTAGCGTGAT
ACCAACACAATAGAGTGAAA
AGTACACCTTGGACGACCCG
GGGATTACTGTTCCGCTGTC
GAGCCTCGACCACATTTCCG
CTCACGATTACAAAAATGGT
TCCAGCATCATTATAATATT
CTCAAGATTATCCGATGGCC
ACTCAAGTAGCTTTTGTAAA
GATTGATCGCATGTATGGGG
GAGGGTATTTCCCGCATTCG
AGTGTCGAGATCCAGGTTGT
CAACCTGGACAATCTAGAAG
GGCATAACTGTTCCGCTATC
GATTGATCAATTGTATGGGG
GCGACTGTATTGAGACCGAC
CCGAACCTAGAAAAGAACAC
TCCGCAGGGAGAAGCTAGAG
TCACCTTTCGTGGTCCACTC
AGGGAAAAACTGGTGCGGGA
ACTAAGACAATAGAGTGAGC
CTGAGGAAGTGGTTAATCCC
CGACTCATAATACGGACCCC
GGGTTGACTGTTCTGCTATC
CTGTTACCTCAACCAACGTC
CAGCGGGACGATAAGAAAAC
AGGACAACCATGAGAATATG
CAGCGGGACGATAGGAAAGC
TGATTAGTTCACCTTCTATT
GCTAAGAGATGTGTGTAAGC
GCATTGGGGCCCCGTGTGGG
CTGTTCTCTGCACACGGGCC
CTTCACCAGATATTTTGGGG
GCCATCAGCACCAACTACCT
AGGACAAACACTAGAACATG
TGATGACACACTACCGTGAT
GGCATACACGTAGTTTGTGC
GATTGATCGCTTGTATGGGG
CTATTAGGCGTCCTAGGCAT
AGAACACCTTGGATGATGCG
TTACCTAACAGAGTAATTCT
GATTATCGCTGGTCATTCGA
TCAAATACCAGCACCTCCAT
ATGATCCTCTGATTAAGGAG
GAGTGTAGTTCACGCATTCG
ACTCGAGTACCTTTTGTAAC
CTTCCCAAGATATTAGGGCG
GGGACTACTGTTCCGCTATC
TTTGCATCGTATTTGGCGCT
GAGGCTCGGCCACACTTAGG
CGCATCCACGTAGTTGGGGC
ATAGTTAATAGAGAAGCCAG
TCAGAAATGATGTACGTACC
ATTGGTTCAATACCCTAGCA
GAGTTGTGCGCTCGTTTCCA
ATTGGTTTAATACCCTGGCA
CTGTTACTTCAACCCACGTC
CAACTCATAATACGGGCCCC
AGTGTTTGATAGCCTGTGTC
AGGTAAAACATTAGAATATG
CTGTTACTTCAACCAAGGTC
CTGGTACTTCAACCAACGTC
GCCTTCAGCACAAACTACAT
TTTTATTGCGATCTATCCAG
AGGACGAACATAAGAATATG
CTTCGGAAGAGTGCTGACTA
TGGTAGGAATGTCCGTCCTG
TTAGCAAACAGAGTATTTCT
ACTCAAGGAGCTTTTGTAAC
CTATTACGCGGCCGAGGCAT
CTTAGGAAGTCGTTTATCCC
CTGAGGAAGTGGTTCATCCC
GATTGATCGATTGTATGAGG
CCCATCCAAGTAGTTTGTGC
CCCGATATGGAGGCCACGGT
CGTGGTTGGAAGCCTGTGTC
GAGGCTCGACCACCCTTAAG
CGCACCCACGTAGATTATGC
GATTAGCACTGGTCCTTCGC
GTAGCTTTATAGCCCAATCG
ACTAAAGTATCTTTTGTAAC
CCGACTGTAGTGAGCCCGAC
AACAATGATTCCGGAAGGCC
ATGATGCTGTGGTTAAGGAG
CTGTTACCTCAACCATCGTC
AAATAGAGCCCTCTGTCCCA
TTCGCTAACAGAGTAATTCT
GGCACTCCATGACTGTCAAG
AGTCCTGTGACATAATCCTT
CTGTTACTTCAACCTACGTC
CTGAAAAGTAGGGCCGAGAG
CTTCACCAGATATTTTAGGG
AGATACCAACGTAGTCAAAA
CTCAAGATAATCCTATGGGC
GATATCACGCCCCTGGGTTA
AGTGTCGAGATCCAGGTAAT
AAATAGAACCCTATGTCCCG
ACTCAAGTAGCTGTTGTAAC
AAGGAATAACTGGTGCGGGA
ATGATAGTGGAAGTTCAAGG
AATCTACGAGAAGTGGCTAA
CTGCAAAATAGGGCCGATAG
CCATTAGGCGGCCGAGGCAT
CCCGATAGGGAGGCGACGGC
CCGTCCCTAGAAAAGAACTC
AGTGTCGAGATCCAGCTTAT
CCCCATATGGAGGCCACGGC
AGCATCCACGTAGTTTCTGC
ATAGTTAGTAGAGAAGCCAC
AGGTACCAACGTAGTCAAAA
GGTTATCACTCGTCATTCGT
TATCTACTTAAAGTGGCTAA
ATATATTCCACCTCAATGTC
GCGTTGTGCGCTCGCTTCCA
AGTGTCGAGATCCAGGTGAT
TCAAATACCAGTACCTCCAT
TCAGTAACACTGTTCGTACC
TCTCCTTTCGTGATCCACTC
GAGGCTCGACCACAGTTACG
CAGCGGGACGATAAGAACAC
GGCACTGCATAACTGGCTAG
AACAATGCCGTCCGTCCGAA
CAGCGGCACGATAGGAAAAC
TTCAGTCGAGCTTAGTCTGT
ACTTAAGTACCTTTTGTAAC
GCCGTGAACACAAACTACCT
CCGTCCCTCGAAAAGAACAC
GGATTGGGGCCCCGTGTCAG
GGGATAAGTGTACTGCTATC
CTGAGGAAGTGGTTTATCCA
TCAGGAACGATGTACGTATC
ATCAAGATTACAAAAATCGT
CCCGATAGGGAGGCCACGTC
TCCCCTTTCGTGGTCCACTC
CGACTCATAGTACGGGCTCC
AAATAAGGCCCTATGCCCCG
GATTGATCGATTGTCTGGGG
TGGTCACGCGGGTTACCGTC
GAATGATCGATTGTTTGGGG
CTTTGCTCTGCACAGGGGCC
ATTGGTTCAATACTCTAGCA
TTTCATTGCTATTTATCCAG
TTAGCAAACAGAGTAATTTT
TATCTACGAAAAGTCGCTAA
CATAATGTTTCAGGGGTGAT
AGTCCCTCGACATACTCCTT
TGCCAAGGGAGAAGCTAGAG
TATCCTTTCGTGGTCCACTC
GCATTGGGGGCCCGTGTCGG
TACGAAGGGATAAGCTAGAG
GAGTGTATGTCCCGCATTCG
AGTCCTGTGAGATACTCCTT
TGATGACGCACTAGCGTGAT
AGTGTTTACAAGCCTGAGTC
CGACCTCGACAATCTAGAAG
ATGATCCTCAGGTTAAGGAG
GACAAAAACCGCAGAATAAC
GATAGATCGATTGTATGGGG
TGATTAGTTCACCTAATATT
GGGGGTAATTCCCGCATTCG
CCCAGCAACATTATAATATT
ATTCCTGCGACTTACTCCTT
CCGTCCCTAGTAAGGAACAC
GGTATTGTTTCGGGGGAGAA
TATCTACGAGAAGTGGCTAT
GCCGTCTGCACAAACGACTT
CTGTTAGGCGGCCGAGGCAT
TGAAGCCCATCGTGGGACAG
AGTGTGGAGATCCATGTTAT
GAGTGGTGTGCTCGGTTGCA
CCGAGGAAGTGGTTTATCCC
TGGTCACGCGGATTACCGTG
GAGTGTATTTACCGCATTCG
ATGATCCTCTTGTTAAGGAG
GGCATCCACGGAGTTTGTGC
TCAGTAATAATGAACGTACC
CCCAGCACCATTCTAATATT
GTCGTCAGCCCAAACTACCT
CTTCGGAAGAATTCCGGCTA
ATAGTTAGTAGAGAGGCCAG
TTCAGTCGCGTTGAGCCTGT
GAGCGTATTTCCTGCATTCG
GAGGCTCGACCACACTCACG
ATTGGTTCAATACCCTGTCA
AGGAAAAACAGTAGAATATG
TACAGTCGCGCTGAGTCTGT
TTCGAAGCGAGAAGCTAGAC
ATCACGATTACAAAAAAGGT
AGTACACCTTGGGCGACGCG
CTGAAGAAGTGGTTTATCCC
TTTTTTAGCTATCTCTCCAG
CGATCTGGAGAACCTAGTAG
TCAGAGCCCAGGACCTCCAT
AACAATGACTCCGGAAGCCC
GCGTCGCTAGAAAAGAACAC
GGAATTTCTGTTCTGCTATC
ATTATAGTGGAAGCTTAAGG
TCTCTAACAAGCTCATGCGC
GATTGATCGACTGTATGGGG
TCTAAGAGGTGTGTGAAAGC
AAAAATTCAGTCCGTCCGAA
GAGGCTCGACCACACGTACG
TTCAGTCGCGCTGGGTCTGT
AACAATGCAGTTCGTCCGAA
GATTCATCGATTGTATGGGG
CTATTAGGCGGCCGAAGCAT
ATGATCCTCTGAATAAGGAG
ATGGTCCTCTGGATAAGGAG
CAGGTACAGGACACTTATTG
GCATTGGGGCACCGTGTCGG
CGACCTGAACAGTCTAGAAG
GATTATCACTGGTCTTTCGA
ACTACACCTTGGACGACGCG
GATCTACGAAAAGTGGCTAA
CTCGATATGGAGGCCACGGC
CGTGTATGCAAGCCTGTGTC
CCGACTGTATTGAGACAGAC
TCTAAGCAGTGTGTGTAAGG
TGATGACACACTAGCGTCAT
ATGATCCTCGGGTTAAGGAG
CCGACTGGATTGAGACCGAC
TGATGATACACTAGCGTGAT
ATATGTACCACCTCAATGTC
TCAGCAACAATGTACGTACC
AAATAGAGCCCTATATCCCG
TCTCTAACCAGCTCAAGCGC
CCGACCCTAGAAAGGAACAC
CCCAGCATCATTAAAATATT
GATTGATCGATTGTATGGCG
ATTGGTTCAATACCCAGGCA
GACAACAACCTCAGAATAAC
CGCCATGATTCGCATGCCGC
TGGGGCTTGTTCGAGGCGAG
AGGACAAACATGAAAATATG
CGACCTGGACAACCTAGAAG
AACAATGACTCCGCAAGGCC
AGCTACCAACGTAGTCGAAA
TTCCAAGGGAGAAGATAGAG
GGCGCTCCATAACTGTCGAG
CTGAGGAGGTGGTTTATCCC
ATGATCCTCTGGATAAAGAG
AGGAACACAATAGAGTGAGC
GATTGATCGATTGTATGTGG
AACCGATTTGTCGACTCAAG
AACCAATTTGTCGACTCAAT
GAGGATCGACCACACTTACG
CCCAGCATCATGATAATATT
GGGCGGTTGATCGTTCCCGT
AGTACGCCTTGGACGACGCG
GTAGCTTTATAACCCAATCG
CCTCCTCTCGTGGTCCACTC
TGGTCACACGGATTACCGTC
GCGACTGTATTGGGACCGAC
GGTTGTATTTCCCGCACGCG
CATTATCACTGGTCATTCGC
TTGGCTAACAGAGTAATTCT
TCTCCTTCCGTGGTCCACTC
CTGTGCTCTGCACATGGGCC
CTCAAGATTATGCTATGGGC
CTGTTACTTCGACCAACGTC
CTGTTACTACAACCAACGTC
AACCATGCAGTCCGGCCGAA
ACTCGAGTAGCTTTTGTAAC
CGAAATGTTTCAGGGCAGAA
CCGGCCCTAGAAAGGAACAC
GATAGCACGGTCCTGGGTTA
GGCCATGATCCGCATGCCGC
GTGATCCTCTGGATAAGGAG
ATTATAATGGAAGTTTAAGG
GGGTGTATTTCCCGCATTTG
CGACCTGGAAAATCTAGAAG
TTCAGTCGCGCTCAGTCTTT
TCAAATACCAGGACATCCAT
TCTAAGAGGTGCGTGTAAGC
GGCACTCCATACCCGTCTAG
ACTCAAGTAGCTTTTGGAAC
AATCGATTTGTCGACTCAAT
CTATTAGGCAGCCGAGGCAT
AGTCCTGTGACTTACTCCTT
CGACCTGGACAATCTAGGAG
TGGGGCTTGTTCAGGGCGAG
AGGACTAACATTAGAACATG
CGACTCATAGTACGGGCCCG
ATTATCGTGGAAGTTTAAGG
AGGACAAACAGGAGTATATG
GGGATTGCTGTTCTGCCATC
TGGAGCCCATCGAGGGACAG
GCTTAGAGGTGTGTGTAAGC
AAGGATACACTGGTGCGGGA
AAGGAAAAACTGGTGCGGGG
TTCAGTCGCGCAGAGTCTGT
ACTCTAGTAGCTTTTGTAAC
TGACTCATAGTACGGGCCCC
ACAGTAACAATGTAGGTACC
CGAAGCCCATCGAGGGACAG
TAAGCGCCCACCGCTGACTA
TCAGTACCGATGTAAGTACC
GAGGCTCGACCACCCTTACG
GGGATTACTGTTCCGTTATC
ATGGAAACAATGATGCGGGA
CTAGTAAGTAGAGAAGCCAG
CCCAGCATCATTATAGTATT
TTTTTTTCCTATCTACCCAG
CTGCAAAGTAGGGCTGATAG
GAGCCGTAGATCGTTCCCGT
CTTCACAAGAAATTTGGGCC
ATAGTTAGGAGAGAAGCCAG
ACGCAAGTAGCTTTTGTAAC
GAGTGTATTTCCCCCATTCG
GAACTGTGCGGACTTGACGA
GAGTGTATTTCCCGCATTGG
AACAATGACTGCGGAAGGCC
AGGACAAAGAATAGAATATG
TTTTTTTACTATCTATCCAG
AGGACAAACATGAGTACATG
ATTGCTTCAATACCCTGGCA
CTGTTACTGCAACCAATGTC
GGGTGTATTTTCCGCATTCG
GTTGGTTCAATACCCTGTCA
CCCGCTATGGAGGCCACGGC
CGCCATGATCGGCATGCCGC
TAAGTAACGATGTACGTACC
CCCAGCATCATTATAATATA
TCAGTAACGATTTACGTACC
CATATTGTTTCAGGGGAGAT
AGCCATGATCCGCATGGCGC
TAATGACACACTAGCGTGAT
CGTAATGATTCAGGGGAGAT
GATTGATAGATTGTATGGGG
AACAATGACTCCGGATGGCC
ATTGGTTCAATACCCGGGCA
GACAAGAACCGCAGAATAAC
GGCATCCACGTAGTTTGTTC
AAGGAAAAACTGGCGCGGGA
CCGACTGTCTTGAGACCGAC
ATTGGTTCAATACCCTGGCT
CTTCGCAAGAGATTTGGGCG
CTTCACAAGAAATTAGGGCG
CGGACAAACATTCGAATATG
TGAAAGGAATATCAGTCCTA
TCCGTAACGATGTACGTACC
TCAGTAATGAGGTACGTACC
ATCACGATTAGAAAAATGGT
CTCAAGATTATGATATGGGC
ACCAGCATCATTATAATTTT
CCGCCCCTAGAAAAGAACAC
AACCGATTTGTCGACTGAAT
CGTTTTTGCAAGCCTGTGTC
GATTATATCTGGTCATTCGC
CTATGATGCGGCCGAGGCAT
ATATATACCACCACAATATC
ATGATCCTCTGGTTAAGGGG
ATATTTACCACCTCAATGTC
ATATATACCACATCAATGTC
CTTCGGTAGAATGCTGACTA
TGATTAGCTCACGAACTATT
TTAGCTAACAGAGGAATTCT
AAGGAAAAACTGGTGCGCGA
CAGGTACATGACACATATTG
AACAATGACTTTGGTAGGCC
AGCACACCTTGGACGACGCA
AGGACCAACATTAGCATATG
GAGGCTCGACTACACTTACG
CCCAGCACCATTATAATATT
GGCATCCACGTACTTTGTGC
ACAAACACAATAGAGTGAGT
ATTGGTTAAATACCCTGGCA
ATGATCCTCTGGTTAAGGCG
TCAGCAACGATGTACGTACC
GACAACAACCGCAGAATAAG
CGACTCATAGTACGGTCCCC
GGGGGCTTGTTCGGGGCGAG
ATAAATACCACCTCAATGTC
CAGCGGGACGATAGGAAAAT
TTCAGTCGCGCTGCGTCTGT
CGTAATGTTCCAGAGGAGAA
GGGTGTATTTCCCTCATTCG
CCGTCCCTTGAAAGGAACAC
AGTACACCTTGGGTGACGCG
CTAATCCTCTGGTTAAGGAG
ATTATAGTGGAAGTGTAAGG
CCCAGCACCATTATGATATT
TCTCTAAACAGCTCATGCGC
ATAGTAAGTAGAGAAGCCAG
GCATTGGGGCCCCGAGTCGG
TCTAAGAACTGTGTGTAAGC
CCCAGCATCATTATCATTTT
TGGAACGAATATACGTCCTA
AGTACCCCTTCGATGACGCG
AGCTACCACCGTAGTCAAAA
TGTCCTTTCGTGGTCCAGTC
CCAAGCATCATTATAATATT
AAATAGAGCCCTACGTCCCG
TGGAAGGAATCTACGTCCTA
TCTCCTTTCGTGGTCCACTA
CCTGATATGGATGCCACGGC
ATCTATACCACCTCAATGTC
CCCAGAATCATTATAATATT
CTGCAAAGTAGGGGCGATAG
CTGACTGTATTGGGACCGAC
AGTGTCGAGATCCTGGTTAT
AGTACACCTTGGACGTCGCG
ATGATCCTCTGGTTAAGGTG
AGGAAAAACATGAGAATATG
GATTGAACGATTGTATGGGG
ACTAAAGTAGCTTTTGTAAC
GGGCAGTCGATCGTTCCCGT
ATTCACAAGATATTTGGGTG
CCGTCCCTAGAAAAGAAAAC
CAGGTACATGGCACTTATTG
GTTGGTTCAATACCCCGGCA
TACGTCAGCACAAACTACCT
AGGACAAGCATTAGAATAAG
ATATATAGCACCTCAATGTC
ATATATACCACCTCAATTTC
TGATTAGTTCACCTGCTATT
GGGTGTATTGCCCGCATTCG
TTTGTTTGCTATCTACCCAG
AAGGCTCGACCACTCTTACG
AAATAGAGACCTATGTCCCG
TATCTACGTATAGTGGCTAA
GAGGCTCGACCCCACTTACG
TGGGGCTTGTTCGGTGCGAG
GGATGTATCTCCCGCATTCG
AATACACCTTGGATGACGCG
TATCTACGAAAAGTGGCCAA
TGAAGCCCATCGAGGGGGAG
AAATAGAGCCCTATCTCCCA
TTAGCAAACATAGTAATTCT
CGAGTTTGCAAGCCTGTGTC
GAACTGTGCGGACTTCAGGA
CCGACTGTATTGGGAGCGAC
CTTCGTAAGAATGCTGACTA
CTTCACAAGATAGTTGGGCT
CAGAGGAAGTGGTTTATCCC
CGCCATGATCAGCATGCCGC
CGCATCCACGTCGTGTGTGC
TCAATAACAATGTACGTACC
ATTATATTGCAAGTTTAAGG
GATTAACACTGGTGATTCGC
TCTCCTTTCGTGGCCCACTC
AGGACAAACATTAGATTATC
CTACTAGGCGGCCGAGCCAT
TGCATCAAGATAGGTTGGAA
GGGATTACTGTTCCGCCATC
AGCTACCAACGTATTCAAAA
CGACCTGGACAATATAGAAG
GGAATTACTGTTCTGTTATC
CATAATGTTTTAGAGGAGAT
CTCAAGATTATTCTATGGGC
TCAGAGACCAGGACCTCCAT
GCAGTAACGATGTACGTACC
AACAATGCAGTCCTTCCGAA
TTTTTTCGCTATCTATCCAG
GAGGTGTGTGCTCGCTTCCA
TCTCAAACCAGCTCATGCGC
AACTGATTTGTCGACTCAAC
TCCGGAACGATGTACGTCCC
GATTGATCGATTGTATAGGG
TCTTAGGAGTGTGTGTAAGC
CTAGCTTTATACCCCAATCG
GGTAATGTTTCGGGGGAGCA
AGGACAAACATGAGAAAATG
ATATACACCACCTCAATGTC
GAGTGATCGATTGTATGGGG
TGGTCACGCGCATTACCGTC
AGCACACCTTGGACGACGCG
ACTCAAGTACTTTTTGTAAC
CAGGTACATGAGACTTATTG
AACATTGACTCTGGAAGGCC
GATTATCAATGGTCACTCGC
TCTCCTTTCGTGCTCCAGTC
AACCGATTTGTCGACTCACT
GCCGTCAGCACAAGCAACCT
AAGGAGAGCCCTATGTCCCG
CGTAATGTTTAAGGGGAGTA
TTAAAGACCAGGACCTACAT
ATATATACCACCTCAGTGTC
AGCTACCAACGTAGGCAAAA
CCGTCCCTAGAAAAGATCAC
CGCCTTGATCCGCATGCCGC
ATCACGATTACAAAAATGAT
AGTGTCGAGATCCAGGTTAG
AGGACAAACAGGAGAATATG
AAGGCTCGACCATACTTACG
GGGTGTATTTCCAGCATTCG
ATAGTGAGTAGAGAAGCCAG
GATATCACGGTCCTGGCTTA
TGATTAGCTCACGTACTATA
GGGCCGCTGATCGTTCCCGT
GCCGTAAGCACAAACTACAT
TTGAGTCGCGCTGAGTCTGT
AGCTGCCAACGTAGTCAAAA
CTGTTACTTCTACCAACGTC
AGGACAAACACTAGTATATG
TAAGCTTCCCCCGCGGACTA
GATATGACGGTCCTGGGTTA
TAAGCTTCCACCGCCGACAA
CGACCTGGACGATCTAGGAG
CTGCAGAGTAGGGCCGATAG
GGATGACACACTAGCGTGAT
TCTCTAACCAGGTCATGCGC
GATTATAACAGGTCATTCGC
CTGTGCTCTGCACAGGGGTC
ATATATACCACCTAAATGTC
TTCGCAGGGAGAAGCTAGAC
GGCCGGTCGATCGTTCCCGT
ATAGTTAGTATAGAAGCCAG
TATCTCCGAGAAGTGGCTAA
CTGTTATGCGGCCGAGGCAT
CTGTTACATCAACCAAGGTC
TGGACGGATTATCCGTCCTA
CGCTTGATACTGAGGCTTTA
CTCCAGAGTCTCATATGGGC
GTTTGATCGATTGTATGGGG
TATCAACGAAAAGTGGCTAA
TGGTCACGCGGATTACCGGC
TCAAATATCAGGACCTCCAT
TTCGAAGGGGGAAGCTAGAC
ATGACAAACATTAGAATGTC
CCGACTGTATTGGGATCCAC
ACTCAAGTAGCTTTAGTAAC
TCAAATACCAGGACGTCTAT
GAGTGTATTTCCTGCAGTCG
ATTATTGTGGAAGTTTAAGG
ATATATACCACGTCAATGTA
CTGCGGGACGATAGGAAAAC
CCGACTCTATTGAGACCGAA
AACAATACAGTCCGTCCGAA
GGGATTACTGTTCCGCTTTC
AGGAAAAACATTAGAATAAG
CCCGATTTGGAGACCACGGC
CGTAATGTTTCAGAGGAGAT
ATATATACCACCTCAATGTA
CCCGATGTGGAGGCCACGGC
GCCTTCAGCACAAACTACCG
CGCATGCACGTAGTTTGTCC
CGACCTCGATAGTCTAGAAG
TCAGTAACGATGTAAGTACC
CCCGTTATGGAGGCCACGGC
GGGATTACTGTTCCTCTAAC
GGGATTACTGGCCTGCTATC
AGGACGAACATTAGTATATG
GGGCCGACGATCGTTGCCGT
ATTGGTTCCATACCCTGGCA
GGGATTACCGTTCGGCTATC
AACAATGCAGTCCGTCCGAC
ATATATACCACTTCAATGTC
GTAGCTTAACATGGTACTAA
ATTGGTTCAATACCCTGGGA
AGCTACCAGCGTAGTCAGAA
TTTTGTTGCTATCTATTCAG
GAGTTGCGTGCTCGCTTCCA
TAAGCTTCCGACGCTGACTA
ATTGTAGTGGAAGTTTAGGG
ATAGTTAGAAGAGAAGCCAG
CGCTACCAACGTAGTCAAAA
CTCAAGATTTTCCGATGGGC
CTCAAGACTATCCTATGGGC
CCATTAGGCGGCCGTGGCAT
TGAAGCCCGTCGAGGGACAG
CTGCGGAAGTGGTTTATCCC
CTGAGGAAGTGTTTTAACCC
GGGTCTATTTCCCGCATTCG
CTGCAAAGCAGGGCCGATAG
GTAGTTAGTAGAGAAGACAG
AAAGAAACACTGGTGCGGGA
CCCAGCCTCATTATAATTTT
TCAGTAACAATGTACGTGCT
AGTCCTTCGAAATACTCCTT
AAGCAAACACTGGTGCGGGA
CGACCTTGACAATCTAGAAG
AAGGCTCGACCCCACTTACG
AGTGTGTGCACGCCTGTGTC
CGTAATGTTTCACGGTAGAA
ATATATACAACCTCAATGCC
AGGACAAACATAAGTATATG
CGTAATGGCTCAGGGGTGAA
AGGATAAACATGAGTATATG
AGTACACCGTGGATGATCCG
GATTAGCAATGGTCATTCGC
CGTAATGTTTACGGGGAGAA
TGGTCACGCGAAATACCGTC
CCATCCTTAGAAAACAACAC
ACTCAATTACCTTTTGTAAC
AGGACAAACATTAGAATTAG
AAGGAAAAACTGGTGCGTGA
CTATTAGTCGGCCGAGGCTT
GCGTATATTTCCCGCATTCC
GATTTATCGATTGTTTGGGG
GATAGCACGGTCCTGGGTAA
ATTGGGTCAATACTCTGGCA
CGCGTCCACGTAGGTTGTGC
GGGCCGTTGATCATTCCCGT
CTATTAGGCTGCCGAGGCAT
AGTACACCTTGGATGACCCT
GGGATTATTGTTCCGGTATC
ATTTGTTCACTACCCTGGCA
TATCTACGAGTGGTGGCTAA
CCGTCCCTACAACAGAACAC
CTCAAGATTATGATATGTGC
GATATCACGATCCTGGGTAA
CTTAACAAGAAATTTGGGCG
AGACCTGGACAATCTATAAG
ATCACGATTGCAAAAATGGC
ATTGGTTCAATACCTTGGCA
TTCAGTCGCGCTGAGTCTTT
TGAATCCCAACGAGGGACAG
GGGATTACTGTTCCGCTTGC
GGCACTCCATCACTGTCTAA
AAGGCTCGACCACACATACG
TGTCCTCTCGTGGTCCAGTC
AAAACAAACATTAGAATATG
TGAAGCCCCTCGAGGGACAG
TGATTAGCTCATGTACTATT
CTGGGGAAGTGGTTTATCCC
AGTTACCAACGAAGTCAAAA
AACAATGACTCCCGAAGGCC
CGCGATATGGAGACCACGGC
GAGTATCACTGGTCCTTCGC
CTTCGCAAGACTGCTGCCTA
AGGACAAACATTAGAATAAC
CGTAATGTTCCAGGGGGGAA
CTAAGGAAGTGGTTTATCTC
GATTGATCGATTGTACGGGG
GATTATCGCTGGTCATTCGT
TCCAAGGAGTGTGTGTAAGC
CAGTGGGACGATAGGAAAAC
GTAGCTTTATACCCCAATCT
CGCCATGATCCGTATGCCTC
CGACGTGGACAATCTAGAAG
ATTGTTGGTAGAGAATCCAG
AACAACTACCGCAGAATAAC
AGTCCAGCGACATACACCTT
GGGATTACTGTTGCGCTATC
CGACTCATAGTACGGGCCTC
GACGCTCGACCGCACTTACG
GATTGATCAATTGGATGGGG
TCAGTAACGATGTACGTAAC
TCTCCTCTCGTGGTCCAATC
CCGACGGTATTGGGACCGAC
TTAGCTAACAGAGCAATTCT
CTCAAGATTATCATATGGGG
AACCGATTTGTCGACGCAAA
AGGTCAAACATTAAAATATG
AGTCCTGCGACAAACTCCAT
ACGACAAACACTAGAATATG
TCTCTAACCAGCTCATTCGC
TGTCTAAGAGAAGGGGCTAA
CAGCAAAGTAGGGCCGATAG
CTGGGCTCTGCACAGGGGCC
CGGAAGGAATATCCGTCATA
ACTAACACAATAGAGAGAGC
CTCACGAGTATCATATGGGC
AAATAGAGCTCGATGTCCCG
GAACTGTGCGGAATTGAGGA
CTGCAAAGTAGGGTCGATAG
CTTCACATGAAATTTGGGCG
GGGGGTATTTCCCGCATTCG
GCCGTCGGCGCAAACTACCT
TGGAAGGAATAGCCGTCATA
GGCACTCCATAAGTGTTTAG
TGATGACACACTTGCGTGAT
GAATATCACTGGTCATTCCC
CTGTTACTTCAACCAACGTG
CGCCATGATCCCCATGCCGC
TGGTCGCGCGGAATACCGTC
GATTATCCCTGGTCATTCGA
CTGAGAAAGTGGTGTATCCC
GGTGATTTTTCGGGGGAGAA
GCCGTTAGCGCAAACTACCT
ATTTGTTCAATACCCTGTCA
GGGCCGTAGATCGTTCCCCT
TTTGCTAACAGAGTAATTCT
AGTAATGTTTCATGGGAGAA
TAAGCTTCAACTGCTGACTA
ACAGTAACGATGTACGTGCG
TAAGCTTCCACAGCTGTCTA
CTCCAGATTATCATATGGGC
GATTTTCACTCGTCATTCGC
CTAAGGAAGTCGTTTATCCC
TCAAAGACCTGGACCTCCAT
CTGAGGAAGGGGTTTATCCC
GGGATTACTCTTCCGCGATC
AGGACAAACGTTAGACTATG
TCTAAGACCAGGACCTCCAT
CAGCGGGACGATACGGAAAC
ATGATCCTCTGTTTAAGGAT
ATGGAAGCAATGGTGCGGGA
GTAGCTAACAGAGTAATTCT
GGTAATGTTTCAGGGGCGAA
AACATTGACTACGGAAGGCC
ACGAACCCAATAGAGTGAAC
TCAAATACCAGGACCTCGAT
TCTCTAACCAGTTCATGCGC
CGACCTGGACAATCTAGTAA
GACAACGACCGCAGGATAAC
CCGTCCCTAGAAGAGAACAC
ACCAACCCTATAGAGTGAGC
GCCGTCAGCACTAAATACCT
GGCAATCCAAAACTGTCTAG
AGGACAAACATTAGATTAAG
CGTTATGTTTGAGGGGAGAA
AACCACAACCGAAGAATAAC
GCCGTGATCACAAACTACCT
GACTATCACTGGTCATTCCC
TATCTACGAGAAGTCGCTCA
GGGATTACTGTACCGCGATC
ATAGTTAGTAGACAAGCCAG
CCCGATAGGGAGGCCATGGC
AGGTCACGCGGATTAGCGTC
AGTCCTGCGACAAACTGCTT
TATCTACAAAAAGTGGCTAA
ACCAACAGAACAGAGTTAGC
CGACCTGGAGAATCTACACG
AGGACAAACATGAGTAAATG
ACGTCCCTAGCAAAGGTCAC
AACAACAACCGCAGAAGAAC
AGAACACCCGGGACGTCGCG
GATATTACGGTCCTGTGTGA
TGATTAGTTGACTTACTATT
CCGACTGTATTGGAACCGAC
AAATAGATGCCTATGTCCCG
TATCTACGAGACGAGGCTAA
GATTGATCGGTTGTATGGGG
GATATCACGGTCCTGGGTTG
TTTTTTCGCTATCTATCCAT
AAGGAAAAACTGGTGCAGGA
TGGTCACGCGGCATACCGTC
TGGAAGGAATATACGTCCGA
ATGTTACTTCAAACAACGTC
GAGAACAATCGCAGAAGAAC
CTGCAAAGTAGGGCCTATAG
CTTGGTTCAATACTCTGGCA
TCTCCTTTCGTGGTCCAGTC
CGCATCCACGTATTTTCTGC
TAGTGCTTCCTACGCTATTA
TGGAGGGAATATCTGTCCTA
AGTGATTGCAAGCCGGTGTC
AGTACACCTTGTATGACGCG
GAATTGTGTGCTCGCTGCCA
ATTAGTTCAATACCCTGGAA
AGTGTTTGCAACCCTGTGCC
TTCCTACGGAGAAGCTAGAG
AGTGTTTGCAAGACTCTGTC
AAATAGAGCCCTATGGCCCG
ATGATACTCTGGTAAAGGAG
CAACGGGACGATAGGAAGAC
GAGTGTATTTCCCGCGTTCG
GAGGCTCGGCCTCACTTACG
AGCTGCCAACGTAGTCTAAA
GATATCACGGTCCCGGGATA
TCTGAAGGGAGAAGCTAGAG
CTGCAAAGAAGGGCCGATAG
TATCTACGAGAAGTGGATAA
TGGGGCTTGTACGGAGCGAG
GATTTATCGATTGTAAGGGG
CAGACTGTATTTAGACCGAC
AGTACACCTTGGACAAAGCG
GAGTGTCTTTCACGCATTCG
AGGACACACATTAGAGTATG
GGGCCATTGATCCTTCCCGT
TCAGTCACGATGTACGTACC
GGGATTACTGTTCCGCTATG
CAGCGGGACGATTGGAAAAC
ATGATCCTCTGGAAACGGAC
TATCTACGAAAGGTGACTAC
AGCTACCAACGTAGTATCAA
TATCTACGAGCAGTGGCTAA
TGAAGCCCAGCGAGGGACAG
TGAAGCCCATGGAGGGACGG
AGGACAAACATTTGAATATC
GGGGCTCAACCACACTTCCG
CGTAATGTTGCAAGTGAGAA
CCCAGCATCATAATAATATT
ACTGAAGTACCTTTTGTAAC
CGCACTCCATAACTGTCGAG
TCTAAGAGGTGTGTTTACGC
GCCGTCAGCGCAAACTCCCT
CTTCACAAGAGGTTTGGGCG
CCGACTGTATTGTGACCGAA
GGGTGTTTTTCCTGCATTCG
GACGCTCGACCACACTTTCG
ACTCAAGTAGCTTTTGTAAT
GATTATCACTGTTCATTCGA
AGGACATACATGAGTATATG
GATTATCGCTGGTCATTCGC
AAGAAAAAACTGGTGCGGGA
TGATTAGCTCACCTATTACT
TGACCTGGACAATCTAGAAG
GGGCGGTCGATCGTTCCCGT
ATGAGCCTCAGGATAAGGAG
ATGATCCTCTGGTTAGGGAG
TCAGTAACAATGTACGCACA
TATCTACGTAAGGTGGCTAA
GATATCACGGTCCTGGGATA
AACAATGCCTCCAGAAGGCC
TAAGCTGCCACCGCTGACTA
TACAATGACTCAGGAAGGCC
CTGCAAAGTAGCGCCGATAG
GAGGCTCGACCCCATTTACG
CGTAATATTTAAGGGGAGAA
GGGCCGTTGATCGTTCCTGG
TAAGCTTCCACCGTGGACTA
TTCGACGGGAGAAGCTAAAG
ATTGGTTCAATACTCTGGCG
CTGTATTTGGTAAGCCAACA
GGGCCGTTGATCGTTCGCCT
GTTGGTTCAATACCCGGGCA
CCCGATATAGAGGCCACGGC
GAGTTCTGTGCTCTCTTCCA
TCTCTAACCAGCTGATGCGC
CCCAGCATCATTATAATGTT
GCGGTTAGCACAAACTACCT
AGTACACCTTGGTCGACGCG
GATTTATCGATTATATGGGG
GAGGCTCGACCACACTTCCG
GCATTGGGACCCCGTGTCGG
GTCAACAACCCCACAATCAC
GATTATCACAGGTCATTCTC
TGGTTACGCGGATTACCGTC
ATTGGATCAATACTCTGGCA
CTTCACAGGATATTGGGGCG
GGGATAACTGCTCTGCTATC
CTGCCGTCCTTCTTCAACAC
AGTGTCGAGAACCAGGTTAA
TTCGAAGGGGGGAGCTAGAG
ATTGGTTCAATACCCTGGCG
ACCAACACCATAGAGTGAGC
GGCACTCCATACCTGTCGAG
GATTACCACTGGTCCTTCGC
CTAAAGAGTCTCATATGGGC
TTGTTTTGCAATCTATCCAG
CTGCAAAGTAGGGCCGATCG
GTTCGTTCAATACCCTGGCA
TGATTAGCTCTCGTACTATT
CTTCAAAGTAGGGCCGATAG
AGCTACCATCGTTGTCAAAA
TATGAACGAGAAGTGGCTAA
GGGATTACTGCTCCGCTATC
CCCGATATGTAGGCCACGGC
GCCGTCAGCACAAAGTTCCT
CGCCATGAACCTCATGCCGC
AGTACCCCTTGGATGACGCG
AGGACAAACATTAGAATGGG
AGTAATGGTTCAGGGGAGAA
TAAGCCTCCACCACTGACTA
TGATTAGCTCACCTAGCATT
TCAAAGACCAGGACCCCCAT
AGTAATGTTTCAGGGGAGAG
GAGTTGTGTGCTAGTTTCCA
AACAATGACTCCGGAAGGTC
TTAGCGTCCACCGCTGACTA
ACGACAAACGTTAGAATATG
TCAATAACAGTGTACGTACC
AGCATCGACGTAGTTTGTGC
CAGCGGGACGATCGGAAAAC
AACCGATTTGTCGACTCAGT
CCCGATATGGAGGCTACGGA
AGGTCAAACATGAGAATATG
AGTACACCTTGGAAGATGCG
TCTAAGAGGTGGGTGTAAGC
TATCTACGAAAAGTGGTTAA
GGGACTCCATTACTGTCTAG
AGTGTGGAGATCCATGTCAT
ACGAGAAACATTAGAATATG
CAGCGGGACGAAAGGAAAAC
TCTAAGAAGTGTATGTAAGC
TTATCTAACAGAGTAATTCT
AGGACAAACATTAGAATGCG
CGACTCATAGTCCGGGCCCC
CGCTTGAGACTGAGGCTTCA
CTGTTACGTCAACCAACGTC
GACGCTCGACCACACTTACA
CTGCAAAGTAGGGCCGATGG
AGCATCCACGTAGTCTGTGC
AAGGACAAACTGGTGCGGGA
CTATTAGGCGGCCCAGGCAT
TAGCTACGATAAGTGGCTAA
CCCGATATGGAGGGCACGGC
GTCAGTCGCGCTGAGTCTGT
GGAACGCCATAACTGTCTAG
CGTACTGTTTCAGGGGTGAA
CGCCATGATCCACATGCCGC
CTTCGGAAGAATACTGACTA
CTTCGGAAGAATGCTAACTG
CTGTTCCTTCAACCAACGTC
CATTGATCGATTATATGGGG
GCATTGGGGCCCCGTATCGG
GTGATTACTGTTCGGCTATC
TTTTTCTGCTATCTATCCAG
CTGTAAAGTAGGGCCGATAG
GATATCACGTTCCTGGGTTA
TTAGCATCGTATTTGCCACT
GATTAGCACTGGTCATGCGC
CGACTCATAGTACGGGCCCA
ATATATACCACCTCAATGAC
AGGGCAAACATGAGCATATG
AACCGATTTATCGACTCAAT
AGGACAAACATTAGGACATG
TCAATAACAATGTACGCACC
CCCAGCATCATTATTATTTT
GAGGCTGGACCACACTTACG
GGCACTCCATAACTATATAG
TCTCCCGTCGTGGTCCACTC
AGCGTCGAGATCCAGGTTAT
GAACTGGGCGGACTTGAGGA
ATTAGTTCAATACTCTGGCA
TCTAAGAGGTCTGGGTAAGC
GGGGCTCGACCTCACTTACG
CTGTAACTTCAACCAACGTC
GAGGCTCGACCACACTTAAG
CAGCGGGAAGATAGGAAAAC
GCCGTCCGCACAAACTAGCT
ATTGGTTCAGTACCCTGGCA
GATTATCACAGGTGATTCGC
CATCGGAAGAATGCTGACTA
TCTCTAACCAGCTAATGCGC
TGAAGCCCATCGAGGGCCAG
CGCAACCACGTAGTTTGTTC
TGGGGCTTGTTCTGGGCGAT
CGGCGGGACGATAGGAAAAC
GATATCACGGTCCTGGGTCA
TGATTAGTTCACTTACTATT
TCTCTAACCCGCTCATGCGC
TTAGCATCGTATTTGGCACT
CTATTAGGCGGCCGAGGAAT
TGATTAGCTGAGCTACTATT
TCCAATACCAGTAGCTCCAT
CGCATCCACGTATTTAGTGC
CCGTCCCTAGAAAGAAACAC
TCTAAGAGGTATGTGTAAGC
TCAGTATCGATGTACGTACC
TGAAGCCCATCTAGGGACTG
CCGTCTGTACTGAGACCGAC
AGAACACTCGGGACGTCGCG
TATCTACGAGAAGTGGCTAC
AACCGAATTGTCGACTCAAT
CGCCAAGATCCGCTTGCCGC
CAGCGGGACGATAGGAACAC
GAGGTTCGACCACACTTACG
CCCGATAAGGAGGCCACGGC
CCGACTGTATTGAGACCCAC
TTATTAGCTCACCTATTATT
AAGGAAAAACTGCTGCGGGA
CAGCGGGACGATAGGTAAAC
CGGTCCCTAGATAGGAACAC
AGTCCTGCCAGATACTCCTT
CGCCTCCACTTAGTTTGTGC
CCCGATATGGAGGCCAGGGC
GGTACACCTGGGACGACGCG
AGTACACCTTGGATGCTGCG
GGGTGTATTTCCCGCATCCG
GAGGCTTGACCACACTTACG
GAGCCGCAGATCGTTCCCGT
GACACTCCAAAACTGTCTAG
TATCTACGAGAAGGGGCTAA
CTGCAAAGGAGGGCCGATAG
GGGACAAACATTAGAAGATG
GATCATCACTGGTCATTCGA
AGCTACAAACGTAGTCAAAA
TTAGCTAACAGAGTAATGCT
GGGATTACTGGTCCGCTATC
AGTGTCGAGATCCAGGTCAT
TCAAAGACCAGGACCTCCAC
GTAGCTTTATACCCCAAACG
CTGTGGAAGTGGTTTAGCGC
GATTGATCGAATGAATGGGG
CCGTCCCTAGAATGGAACAC
AAGGAAAAACTCCTGCGGGA
GATATCACGCTCTTGGGTTA
CCCAGCATCATTATAATACT
CAGCGGGACGACAGGAAAAC
CGTCCTGGACAATCTAGAAG
TGATGACACACTAGCGTAAT
AATCTACTAAAAGTGGCTAA
GCGGCTCGGCCACACTTACG
TTTTTTTGCTATCTATCGAG
TGAGTAACGATGTACGTACC
AAGGCTCGACCACACTTACT
CCGACTTTATTGGGACCGAC
ATAGTTAGTTGAGAAGCCAG
TAATTAGCTCACATAATATT
GGCACTCCAAAACAGTCTAG
TCTCCTTTCGTGGTCCACTT
GGACTCATAGTACGGGCCCC
AGGAGAAACATGAGTATATG
TTAGCTATCAGAGTAATTCT
AGCTACGAACGTAGTCAAAA
GGGTGTATCTCCCGCATTCG
TGATTATCTCACCTAATATT
TATCTACGAAAATTGGCTAA
GCCAGCATCATTATAATATT
CTACGGAAGTGGTTTATCCC
GAGATCACGGTCCTGGGTTA
GTACCTTTATACCCCAATCG
GAATCGAGCCCTATGTCCCC
GACGCTCGGCCACACTTACG
ACGACAAACATGAGTATATG
AACCGATTTGTTGACTCAAT
ATGATCCTCTGGAAAACGAC
CGACCTGGACAATCTAGACT
CAGAGGGACGATAGGAAAAC
CCCGATATGTAGGCTACGGC
ATGTTACTTCAACCAACGTC
GGGATTACTGTTCGGCTAAC
CATCGATTTAACATCCAGGT
CTGCAAAGTAGAGCCGATAG
CCCAGCACCATAATAATATT
AACCGATTTGTAGACTCAAT
CGACCTGGACACTGTAGAAG
GGGTGGATTTCCCGCATTCG
TAAGCTTCCCCCGCTGAGTA
GAGATTGCTGTTCCGCTATC
TATCTACCAAAAGTGGCTAA
TTCAGTCGTGATGAGTCTGT
GACACCAACCGCAGAATAAC
GGGATTACTGTTCGGCTTTC
ATGCAAAGTAGGGCCGATAG
TCTCGTTTCGTGGTCCACTC
TTGGGCTTGTTCGGGGCGAG
ATTGGTTCAGTGCCCTGGCA
TTCGACGGGAGATGCTAGAG
CGACTTATAGTACGGGCCCC
ATAATCCTCTGGTTAAGGAG
AAGATCCTCTGGATAAGGAG
TGTGGCTTGTTCGGGGCGGG
CTGAGGAAGTGGTTTATCCG
AGTCCTGTGACTTACTCCTG
TGGTCACGGGGATTACCGTC
AACAATGACCCCGGAAGGCC
TTTTTTTGTTATCTACCCAG
CCCTACAGACTGAAATTATA
GGGATTATTGTTCTGCTCTC
GACAACAACCGCAGACTAAC
GTAGATTTATACCCCAATCG
TTTGCATCGTATTTGGCACA
CGACCTGAACAATCTAGAAG
TCAGTAACAATGTAAGTACC
TATCTACGAAAAGGGGCTAA
GCATAGGGGCCCCGTGTCGG
CGCCATGATCCGCATGCAGC
GTAGCTTTGTACCCCAATCG
GATTGATCGATAGTATGGGG
ACTCAAGTAGCTTCTGTAAC
TCAGTAACGATGTACGTGCC
AACAATGACTCCGGGAGGCC
CGACCGGGACAATCTAGAAG
ACAATCACAATAGAGTGAGC
GAACTGGGCGGACATGAGGA
TGTTTAGCTCAGCTACTATT
GATATCAAGGTCCTGGGTTA
ATTGTTTCAATACCCTGGCA
GGGCCGACGATCGTTCCCGT
TGGACTACTGTTCTGCTATC
ATCACGATTAAAAAAATGGT
CTTGGGAAGAATGCTGACTA
TATCTATGAGAAGTGGCTAA
TAAGCTTCCACCGTTTACTA
GGGCCGTTGATCGTTGCAGT
TAAGCTAACAGAGAAATTCT
AGGACAGACATTAGAACATG
CCCAGCATCATTATAATTTA
TTCGAAGGGAGTAGTTAGAG
AGGACAAACATGAGTCTATG
AACAATGCAGTCCGTCCGCA
CTGTTGCTTCAACCAACGTC
CAGCGGGACTATAGGAAAAC
GAATTGTGGGCTCGCTTCCA
TCAAATACAAGGACCTCGAT
CAACTGTGCGGACTTGAGGA
CTCAAGTTTATCCTATGGGC
GCCGTCAGGACATACTACCT
TTTGGTACAATACTCTGGCA
AGGACAAACACTAGAATAGG
TGGACGTAATATCCGTCCTA
GACCACAACCGCAGGATAAC
CTGCTAAGTAGGGCCGATAG
ACTGCTTCAATACTCTGGCA
CCCAGCATCATTATAATATC
TTTTTTTGCTATCTATGCAG
GCATTGGGGCCCCGTTTCGG
GATTATCACTGGGCATTCGA
AATATAGTGGAAGTTTAAGG
AAGGAAACACTTGTGCGGGA
TCAGTAACAAAGTACGTAAC
CGCTTGAGACTGAGGCTTTT
AGACCTCGACAATCTAGAAG
CCCGATATGGAGTCCACGGC
TGATGAGTTCACCTACTATT
CGCTTGAGACTGATGCTTTA
CCCGATATGGTGGCCACGGC
AGTGTTTGCACGCCTGTGTA
CCGTGCCTAGAAAAGAACAC
ATGATCCTATGGTTAAGGAG
CCGACTATATTGGGACCGAC
TTGTTTTGCTGTCTATCCAG
ATGATCCTCTGGTCAAGGAG
GTCACTCCATAGCTGTCTAG
TGAAGCCCATCGAGGGATAG
GGGATTACTGTTCCGATATC
CGGTGTATTTCCCGCATTCG
CGTCACAACATATTTGGGCG
ATAGCTTTATACCCCAATCG
GAGAAACAACGCTCGAGCGG
GTTGCATCGTATTTGGCACT
CCAACTGCATTGAGACCGAC
CGGGTACATGACACTTATTG
TTTGCATCGTATTTGTCACT
AGGACAAACATGAGAATGTG
AGCTACCAACGTAGTCAAAC
TGCTTGAGACTGAGGCTTTA
GTAGCTTCATACCCCAATCG
TCAAAGACCAGGACCTACAT
GCCGTCAGCACCAACTTCCT
TTCGAAGGGAGATTCTAGAG
TGGATTACTGTTCGGCTATC
TTTGCATCGTATTTGGCACG
AGAACACCTGGGACGACGCG
GGCACTCCATAACACTCTAG
ACTCAAGTAGCCTTTGTAAC
AAAGCTTCCACCGCAGACTA
GATTGATCGATTTTATGGGG
CTAAGCAAGTGGTTTATCCC
TTTTTTTGCTATTTATCCAA
ATTGGTTCAATACTCTGGCC
GCCGTCAGCAAAAACTAACT
TCTGAGAGGTTTGTGTAAGC
TAATAGAGCCCTATGTTCCG
CCTTCCCTAGAAAACAACAC
AAGGAAAGACTGGTGCGGGA
GATTATCACTGGACATTCGA
AGTAATGTTTCAGGGGAGCA
GGGACAAACATGAGAATATG
TGGGGCTTGTGCTGGGCGAG
TGGTCACGCGGTTTACCGTC
TTCAGTCGTGCTGAGTCTGT
CAGCTACATGACACTTATTG
AGGATCCTCTGGATAAGGAG
CGCCCTTGACAATCTAGAAG
AGTACACCTTGGACGACGAG
AGTACACCTTGTATGATGCG
TCAGTAACGTTGTACGTACC
AGTGTGTGCATGCCTGTGTC
CAATATACCACCTCATTGTC
ACTCAAGTAGCTTTTATAAC
GATATCACGGTCCTGGTATA
TTCAGTCGCGCTAAGTCTGT
AGGGAAAAAATGGTGCGGGA
TAGGAGGAATATCCGTCCTA
CTCAGCATCATTATAATATT
GGCATCCACGTAGTCTGTGC
CTTCACAAGATCGTTGGGCG
GGCACTCTATCACTGTCTAG
CTGCAAACTAGGGCCGATAG
CCCTATATGGAGGCCACGGC
AACTACCAACGTAGTCAGAA
GTGGCTTTATACCCCAATCG
CTAGGCTCTGCACAGGGGCC
GGCAACCCATAACTGTCTAG
TGGGGATTGTTCGGGGCGAG
ATGAGCCTCAGGACAAGGAG
GGGCCGTCGATCGTTCCCTT
GAGTGTATTACCCGCATTCG
GATCTCACGGTCCTGGGTTA
ACTCAAATAGCTTTTGTAAC
GAGGCACGACCACACTTACG
CGCACCCACGTAGTTTGTCC
AGTATACCTTGGATGACGCG
CAGCGGGATGTTAGGAAAAC
GGGATTACTAGTCTGCTATC
GCTCAAGTAGCCTTTGTAAC
AGTTTCGAGATCCAGGATAT
TGAAGCCCATAGAGGGACAG
ACCAACGCATTAGAGTGAGC
TGAGCTTCCACCTCTGACTA
GAGTTGTGTGCTCGCTTGCA
CTATTAGGCGGCCAAGGCAT
TTCACGATTACAAAAATCGT
CCGTCCCTAGTAAAGAACAC
GGCTTGCAGCGGGCATCTGA
CGTAATGTTTCAGCGGGGAA
CGTAATGTTTCAGGTGTGAA
GTAGCTTTATTCCCCAATCG
GGGACTACTGTCCTGCTATC
GATTTATCGATTCTATGGGG
AGTCCACCTTGGATGACGCG
ACTAAGAGGTGTGTGTAATC
GAGTGTATTTCCCCCATTAG
CTTCGGAAGACTGCTCACTA
CTGCTACTTCAACCAACGTC
GGGTGTATTTCCCGCATGCG
CTGCAAAGTAGGACCGATAG
CGCTTGAGACTGTGGCTTGA
ATAGTCAGTAGAGAAGCCAG
TATCTATGAAAAGTGGCTAA
ATGAGCGTCTGGTTAAGGAG
ATTATAGTGCAAGTTTAAGG
CGGATCCACGTAGTTTGTGT
GATCTGTGCGGACTTGAGGA
GATATCACTGTCCTGGGTTA
GATATCACGGTCTTGGGTTA
GAGCGTATTTCCCGCATACG
ATATATACGACCTCAATGTC
AGCCGACTTGTCGACTCAAT
CTGAGAAGTAGGGCCGATAG
TGATTAGCTCACGTAATATT
GGGCCGTAGATGGTTCCCGT
TCAGTGACAAAGTACGTACC
GGGCCGTCGATGGTTCCCGT
GATATCACCGTCCTGGGTTA
ACTCAAGTAGCTTTTGCAAC
CTGTTACCCCAACCATCGTC
AGTACACCTTTGACGACGCG
CGTAATGGTTCAGGGGAAAA
CTCCAAAGTATGGCCGATAG
TTCGAAGGGAGAAGTTACAG
GTGAACAACCGCAGAACAAC
CGGACAAACATGAGTATATG
GACAACTACCGCAGTATAAC
TAAGCTTCCACCGCTGTGTA
GCATTGCGGCCCCGTGTCGG
CTATTAGGCGGGCGAGGTAT
AGATGACACACTAGCGTGAT
AGTGTCGAGATCCATGCCAT
CCCAGCATAATTATAATTTT
CGTAATGATTCAGTGGAGAA
TCAAAGCCCAGGACCTCCAT
GCATTGGGGCCCAGTGTCGG
CCCAGCTTCATTATAATTTT
AGGAAAAACATTAGAATTTG
AGTGGTTCAATACCCTGGCA
CGGCCGTCGATCGTTCCCGT
AAGGAAAATCTGATGCGGGA
AACAATGACTCCGGACGGCC
CCTCCTTTCGTGGTCCACTC
TGGAAGTTATATCCGTCCTA
GGGATGACTGTTCCGCTATC
AGAATACGCTCACGCATATT
GAGGCTCGACCACATTAACG
CGCTTGCGACTGAGGCTTTA
AAATAGAGACCTATGTCCCC
GGCAATCCATAATTGTCTAG
GGTATTACTGTTCTGCTTTC
AGTCCTGCGACATACTCCGA
GCCGTCAGCACAAATCACCT
TTCTGTCGCGATGGATCTGT
CCGAGTGAGCACTGCTGATA
AGTCCTGCGACATATTCCTT
AACAATGGCTCCAGAAGGCC
CGACCGGGACAGTCTATAAG
AGTCCTGCGACAGACGCCTT
TTACCTAACAGAGTAATTAT
ACCAACCCAATAGTGTGGGC
GGGATTACCGTGCTGCTATC
CGATTGAGACTGAGGCTTTA
GGGTGTATGTCCCGCATTCG
ATAGATAGTAGAGAAGCCAG
AGTCCTGTGACATAGTCCTT
TGAATCGCATCGAGGGACAG
GGGCCGTTGAACGTTCCCGT
TCCAGTCGCGCTGAGTCCGT
GTATTGGGGCCCCGGGTCGG
ACTCAAGTACCTGTTGTAAC
ATAGTTAGTAGAGAAGCCCG
ATCAAGATTATCATATGGGT
CGACCTGGACAATCTAGAGG
ATGATCTTCTGGTTAAGGAG
CTGTTACTTCAACAAACGTC
TTATTAGCTCACCTACCATT
TGAGCTTCCACCGCTGATTA
GCATTGGGGCCCGGTGTCGG
AGCTACCAACGGAGTCAAAG
ACCCAAGTAGCTTTTGCAAC
TGATTATCTCACATACTATT
CTTCGGAAGACTGCGGACTA
TATCTACGAAAAGTAGCTAA
TGGGGCTTGTTCCGGGCGAG
TCAGTAACGATGTAGGTACC
TTCAGTCGCGCTGAGTATGT
CTGCTAAGTAGCGCCGATAG
CTCAAGAGTCTCATATGAGC
GATATCACGGTCCGGGGATA
GATTATCACTGGTTATTAGC
GCAGTCAGCACAAATTACCT
AATACACCTTGGACTACGCG
ATAGATACCACCTCAATGTC
GAATTGGGGCCCCATGTCGG
CGTAAGAGGTGTGTGTAAGC
GACAACAACCGCAGAATAAA
ATTAAAGTGGAAGTTTAAGG
AGTGTATGCAAGCCTGGGTC
CTGTTACTTCAACCAACGAC
ATTGGTTCTATACTCTGGCA
GACAATGCAGTCCGTCCGAA
GATATCGCGGTCCTGGGTTA
TGGAGGCAATATCCGTCCTA
TAAGCTTCCACCGCTGCCTT
GGGCCGTCGATAGTTCCCGT
GATTTACGAGACGTGGCTAA
AGCACGATTACAAAAATCGT
GATAGTCACTGGTCATTCGC
GAACTGTGCGGACTTGAGAA
ATTGGTTCGATACCCTGGCA
GGCATTAATGTTCTGCTATC
CCCACCGTATTGGGACCGAC
CCCGATAGGGAGGCTACGGC
TTTTTTTGCTACCTATGCAG
GCCGTCAGCACAAATTAACT
ATAGTGAGTAGAGAAGGCAG
TCAGTCACCATGTACGCACC
TGATTAGCTCACCCACTATA
CGCCATGATCTGCATGCCGC
TGGTCACGCGGATTATCGTC
CCCGATAGGAAGGCCACGGC
CTCAAGAGTAGCATATGGGC
AGTACAGCTTGGACGACGCG
AGAAGCACATCGAGGGACAG
AGGGCAAACATTAAAATATG
GGGTGTATTTCCCACATTCC
AGTACACCTTGGACAACGCG
ACTACACCTCGGACGAAGCG
CGCATGAGATTGAGGCTTTA
CCAGGGCAGATTCATACTCA
CGCTTGAGACTGAGGCTTTG
AACATCGACTCCGGAAGGCC
TGATGAGCTCAGCTACTATT
TCAGTAACAATGGACGTAAC
TTTAAGAGGTGTGAGTAAGC
TTTTTTTGCGACCTATCCAG
TGGAAGGAATATCTGTCATA
TGATTATCTCACGTACTATT
GAGATAACTGTTCTGCTATC
CTCCAAGGGAGAAGCTAGAG
CTTCACAATATATTTGGGCT
CAGCGGGACGATAGGAAAAG
CGGCCTGGACAATCTAGAAG
ATATATACCATCTCAATGTA
ACCTACACAATAGAGTGAGA
CTGTGCTCCGCACAGGGGCC
TGATGGCACGCTAGCGTGAT
GGCACTCCATGACTGTCTCG
CGTGTTTGGAAGCCCGTGTC
TTCATTCGCGCTGAGTCCGT
CGTCAGAAGATATTTGGGCG
CTTCGGAAGTATGCTGACTA
CTGTTACTTCAACCAACGGC
CTTCACAAGATTTGTGGGCG
GATTTATAGATTGTATGGGG
TCAGTAACGATGTACGTACG
ATTATAGTTAAAGTTTAAGG
CGGTGCTCTGCACAGAGGCC
CGGAGCATCATTATAATTTT
CGCACCCACGTAGTTTGCGC
TTAAGGAAGTGGTTTATCCC
TCAAAGACAAGGACCTCCAT
AATTACCAACGTAGTCAAAA
CAGGAAGAACTGGTGCGGGA
AGGACCAACAATAGAATATG
ATGACAAACATTAGCATATG
CTGAGGAAGTGGTTTAGGCC
AGTGTTAGCAAACCTGTGTC
CCCGATATGGACACCACGGC
AGGACAAACATGAGTATATT
TGGAAGGAACATACGTCCTA
AAGAGAAATATTAGAATATG
AACAATGACCCTGGAAGGCC
AAGGAAAAACTGGTGCGGCC
CGACTCATAGTACGGACCCC
AGTGTCGAGATCCAGATTAT
CCCGATATGGAGGCGATGGC
TGAAGCCCATCTAGGGAGAG
CTACATACCACCTCAATGTC
GGAGGTAATTGTACTTATGG
TAAGCGTCCGCCGCTGACTA
CTACATGCAAAACCAGCTGC
AGGACAAACATGACAATATG
TCTATAACGAGCTCATGCGC
GCAGTAAAGATGTACGTACC
TGGTCACGCGGATTATAGTC
TGAAGTCCATCGAAGGACAG
GACTTGCAGCGTGCATCTGA
TTTCGGAAGAATGCTGACTA
GGTAATGTTTTGGGGGAGAA
GGCAACCACGTAGTTTGTGC
AACAACAACCGCCGAATAAC
GATGCATCGATTGTATGGGG
AATGGTTCAATACTCTGGCA
CGGAAGGAATATCTGTCTTA
CGGACAAACATTCCAATATG
AGAGTCTAGATCCAGTTTAT
GATTAATACTCGTCATTCGC
TCAAATACCAGGACGTGTAT
ATGATCCTCTAGATAAGGAT
CTTCGGAAGAATGCTAACTA
TAGTTGTGTGCTCGTTTCCA
CCGTCCCTACGAAAGAACAC
ATGTAGAGCCCTATGTCCCG
CCCGATATGGAGGCCACGTC
ACGTCCCTAGCAAAAAACAC
ACTCAAGTAGGATTTGTAAC
GGGCCGTCGATCGTATCCGT
CGTCATGTGTCAGGGGAGAC
CCGCGGGACGATAGGAAAAC
TCAGATACCAGGGCCTCCAT
AACCGAGTTGTCGACTCGAT
TGGTGACGCGGATTACCGTC
CGCCATGAGCCGCATGCCGC
GACTTGCAGGGGGCATCTGA
TTCTAAGGGTGAAGCTAAAG
GACCACAACCGAAGAATAAC
GGGTGTATTTCCCGCATTCA
GACTTGCAGCAGGCATCTGA
CTCAATATTATCATATGGCC
CGACCTGGTCAATCTAAAAG
CGTAATGTTTCAGTTGAGAA
TGACGCCCATCGAGGGACTG
TCAAACAGGTGTGTGTAAGC
CTGCAAAGTAGGGCCGACAT
CGTCAGGTTTCAGGGGAGAC
TTCAGTCGCGCTGAGTCTCT
CCGACTGTAGAGAGACCGAC
ATTAGTTCAATACCATGTCA
CAGCGGGATGATAGGAAAAC
TCAAAGACCGGGACCTCCAT
TCTCTAACCAGCTCATCCGT
ATTAGGAGACCTTATTGACT
CTCAAGAATATCCTATGGGC
AGTGTGTGCAAGCCTGTGTG
TGATAAGCTCACCTCCAATT
TGAAGCGCATCGAGCGACAG
AGGACAAACATGAGAACATG
GCCTTCAGCACAAACTGCCT
GGGCCATCGATCGTTCGCGT
GGCACTCCAAAACTGTCTGG
TGAAGCCCATCAAGGGAGAG
GGGCCGTTCATCATTCCCGT
TTGGCTAACAGAGTAATTGT
GGGCGTACTGTTCTGCTGTC
GGCACTCCATCACTGTCCAG
CGCATCCACGTCGTTTTTGC
GGGATTACTGTTCCGCTATT
CCGCAAAGTAGGGCCGATAG
AGTCCCGCGACATACTCCTG
GAATTGTGTGCTGGCTTCCA
TCAAAGACGAGGACCTCCAT
AAATAGCGCCCAATGTCCCG
CGATTAGGCGGCCCAGACAT
TGTCCTTTCATGGTCCACTC
TGGTTAGCTCACGTACTATT
GCTAACAGGTGTGTGTAAGC
CGCATCCACGTAGTTCGTCC
CCGTCCCTAGAAAGGCACAC
GGTAATGTGTAGGGGGAGAA
ATTATAGTGTAAGTTTAAGG
TCTCCTTTCGCGGTCCACTC
AAATAGAGCCCAATCTCCCG
AGTCCTGCGACATTCGCCTT
GAGGCTCGGCCACACCTACG
TGTTTAGCTCACGTACTATT
ATCACAATTACAAAGATGGT
CTTCACAAGCTGTTTGGGCG
AGTACTCCTTGGATGATGCG
TGAATTACTGTTCTGCTATC
GCCGTCAGCGCGAACTACCT
TCATTGGGGCTCCGTGTCGG
CGTAATGTTTCAGGAGAGAG
GTAGCTTTATACCACAATCG
GAGGCTCGTCCACACTTAAG
GTCAGTCGCGTTGAGTCTGT
ATTCAAGTAGCTTTTGTGAC
GGGACCCCATAACTGTCTAG
CGTAATGTTTCGGGGGACAA
GATTATTACTCGTCATTCGC
TGATTATCTCAACTACTATA
GGGATTACTGTTCCCCTATG
TCTATGGGGTGTGTGTAAGC
AGGACAAACATTACAATAAG
TGAAAGGAATATCCGTCCAA
TCAGTAACAATGTACACACC
TATCTCCTAAAAGTGGCTAA
AGGACAAACATTATAATAAG
ACGTCCCTAGCAAAGCACAC
ATTACTGCTGACTACGGGTT
GACAACAACCGCGGACTAAC
GATTATTACTGGTCATTCTC
TGAGTAGCTCACGTACTATT
CTCAAGATTCTCATATGGGG
TGAAGTCCATCGAGGTACAG
AGGACAAAAATGAGTATATG
GCCATAGTGGGTATCTGTGG
TGGATTACTCTTCTGCTATC
GGCACCCCATAACTGTCTGG
GAATTGAGCCCTATATCCCC
GGAATTACTGTTCTGCTTTC
AGTTCACCTTGGATGAGGCG
ACAGAAGTAAAACCACTTTG
TGGTGCTCTGCACAGGGGCC
ATTGGTTCAATACTCTGACA
TTTGGATCCTATTTGGCACT
AGGACAAACATTAAAATTAG
AGTATCGAGATCCAGGCTAT
CCCCATGATCCGCATGTCGC
AGTTCTGTGACATACTCCTT
GGGATTACTTTTCTACTATC
CGCATACACGTAGTGTGTGC
CGTGTAGAGATCCACGTTAT
TTTTTTAGCTATCTATCCAT
TTCGAAGTGAGAAGCTAGAC
AAATTGAGCCCTATGTCCCA
GGGATTACTGTGCCGCTATC
AGGACAAACACGTGAATATG
TGGAAGAAATATACGTCCTA
AGCACGATTACAACAATGGT
TTTTTTTTCTATCTATCCAT
TGGAATGAATATCCGTCCGA
CCCAACATCAGTATAATTTT
CCCAGCATCATTATCATATT
TGGTCACGCGGATTACCGTA
TGATTATCTCACCTACTATA
AGCTACCAAGGTAGTCAAAA
AGTCCTGCCACATACTCCGT
TTCGATGGTAGATGCTAGAC
CTGTTCTCTGCACAGGGGCC
TGGGGCTTGTACTGGGCGAT
TTCTTTTGCGATCTATCCAG
GGCATCCACGTCGTTTGTGC
ATTATAGTGGAAGTTTACGG
GATTACCACTGGTCATTCTC
GATATTACGGTCCTGGGCTA
CGCAGCCACGTAGTTTATGG
ATTATAGTGGAAGTTTCAGG
ATAACGATTATAAAAATGGT
AACCGATTTGTCAACTGTAT
TGAGGACACTCTAGCGTGAT
CGTACACCTGGGACGACGCG
ATTCCTGCGCCATACTCCTT
GATTATCACTGGTCATTGGA
CCGTCCCTAGAAGAGAACGC
AGCTACCAACGTAGTCAACA
GAATCATAGTGGAACCAGAA
TAAGCTTCCACCTCTGAATA
GGCACTCCAAAACTCTCTAG
GTCACGATTACCAAAATGGT
GATAAGCACTGGTCATTCGA
CAGCGAGACGCTAGGAAAAC
ATTTTCGTGGAAGTTTAAGG
GGGCTTACTGTTCCGCTATC
GTCACGCCATAACTGTCTAG
GGGTGTATTTCCCACATTGG
AGCGTGTGCAAGCCTGTGTC
GACAGCGAGTTATTAATTGT
CCGACTATATTGACACCGAA
CGACGCATAGTACGGGCCCC
GCTATCACGGTCCTGGGTTA
TGAAGCCAATCGAGTGACAG
CCCAGTATCATTATAATTTT
TATGTACGAAAAGTGGCTAC
GCCCTCAGCACACACTACCT
TCAGTAACGATGTAGGTCCC
AACGATGTAGTCCGTCCGAA
AGGACAAACATTAGAACAGG
CTGTTACTTAAACCAACCTC
ATCAAGATTATCATAAGGGC
GGCGCGCCATAACTGTCTAG
TTCCCCCACTTGCATTGCTA
TGAAGACCATCGAGGGACTG
ATGGAAACGCTGGTGCGGGA
TTCCAAGGGAGAAACTAGAG
GATATCACGGTCCTTGGTTA
AAGGAAAAACCGGTGCCGGA
ATGATCATCTGGATAAGGAG
GGCACTCCAAAACTATCTAG
TTCAGTCGGGCTGAGTCTGT
AGGAAAAATATTAGAATATG
GATGATCACTGGGCAATCGA
ACCTACAGAATAGAGTGAGC
TGGAAGGACTATACGTCCTA
TGGTCACGCGGATTACTGTC
GACGTCAGCACAAACTAACT
GAGTTGTTTGCTCGCTTCCA
CTGGCAGTCCCCCGGGGGAG
GCCATTCCATAACTGTCTAG
GAGTGTATTTCCCGAATACG
CTGAGGAAGTGCTTTATCCC
GATTATCACTGTTCATGCGA
GATCTGTGCGAACTTGAGGA
CTTCGCAAGATGTTTGGGCG
AGGAGACACATTAGAATATG
CGCATCCACGTCGTTGGTGC
CCGACTGTATTGAGAGCTAC
TAAGCTACCACCGCTGGCTA
CGTAATGGTTCAGGGGAGAT
CTTCGAAAGAATGCTGACTA
TAAGCTTACACCGCTGCATA
AACAATGCAGTCCGTCCGTA
GGCACGCCATAACTGTCCAG
TGGAACGAATAACCGTCCTA
GAACTGTGCGGGCTTGAGGA
ACCAACACAATCGAGTGAGG
ACGAACAGAATAGAGTGAGC
ACCAAGACAATAGAGTCAGC
GGGCCGTTGATCGTTCCCCA
CGATTAGGCGGCCGTGGCTT
CGACTCAAAGTACGGGCGCC
TGGAAGGAATTTCCGTCGTA
CTATTAAGCTGCCGTGGAAT
GAGGCTCGACCACACATACC
AGCTACCTACGTGGTCAAAA
GAGTGTATTTGCCGCATTCG
AGGAGAAACAATAGAATATA
ACTAACACAATAGATTGAGC
GAGGCTCGACCACCCTCACG
AGCACGATTACGAAAATGGT
GATGGTTCAATACCCTGGCA
TATCTTCGAAAAGTGGCTAA
TTTTTTTACTATCTATACAG
CGCATGATTATCATATGGGC
TATCTACTGAAAGTGGCTAA
TCTAAGCCGTGTGTGTAAGC
CCCCGGATCATTATAATATT
AGTACTCCTTGGATCACGCG
GAGGCTCGAGCACACTTACG
AGGACAAGCATTGGAATATG
GAGCCGCAGAACGTTCCCGT
GCCGTCAGCGCAAACGACCT
CTGAAAAGTAGGGCCGATCG
TGGTAGGAATATACGTCCTA
AAATAGAGGCCTATATCCCG
AAATAGATCCCTGTGGCCCG
GGCACTCCATAAATGTCTAT
ATGAGTCGCGCTGAGTCTGT
TATATACGCGAAGGGGCTAA
CCGTCCCTAAGCAAGAACAC
ATATGAGGCGGCCGAGGCAT
GGATTGGGGCCCCGTGTGGG
TAATTAGCTCACCTATTATT
CGGCCGTTGATCGTTCCCGT
AGGACAAACAATAGAATTGG
GCATGTATTTCCCGCCTTCG
GCCGTCAGTACAAACTACTT
GGGCCGTTCATCGATCCCGT
CTCCAAAGTAGGGCCGATAG
TTATTAGTTCACCTACTATT
CCGACTATATTGAGACCTGC
GAATTGTTTGCTCGCTTCCA
GCGTTGTGTGCTCGCTTCGG
CCCGATATGGGGGCCGCGGC
ACAAACAAAATAGAGTGAGC
TGGTCACGCGGATTACCGTT
GGGCTTACTGTTTTGCTATC
ATCACGATTACACAAATGGC
GAGGTACATGACACTTATTG
TGAAGCCCATCGAGGCACAG
CGTAATGTTTAAGGGGAAAA
AGTGGCGAGATCCGGGTTAT
AGGACAAATATTAGAATATT
GTGAACAACCGCAGAATAAC
TGGGGCATGTTCGGGGCGAT
TCAGCAACTATGTACGTACC
TCTCTAACCAGGTCATGCGT
CAACTCATAGTACGGGCACC
CTCAAGAGTCTTATATGGGC
CACATCCACGTAGATTGTGC
CTGCAAAGTAGGGACGATAG
AGGACAACCATTAGGATATG
GGGCCGTCGTTCGTTCCCGT
CGCCCTCCAGAACTGTCGAG
ATATATACCACCTCAAGGTC
CTTCACAACACATTTGGGCG
CTGAGGAAGTGGTTTCGCCC
CGGACCCACGTAGTTTGTGC
ATTATAGTTGAAGTCTAAGG
CAGAACAGACGGTCGTATGT
GATTATCACTCGTCCTTCGC
ATTTGTTCAATACCAAGGCA
TGAAGCCCATCGAGATACAG
ATAGTTAGTAGAGAAGACTG
CGTAAGGTTTCAGAGGAGAA
GGGTGTAATTCCTGCATTCG
TGGAAGGAATATACGTCCTG
GATTCCCACTGGTCATTCGC
GAGGTTCGATCACACTTACG
TCTGTAACCATGTACGTACC
AACCGCTTTGTCGACTCAGT
GACAACAACCGCAGCATAAC
CGCCATGATACGCATGCCGC
GGATTCGGGCCCCGTGTCGG
TCAGTGCCGATGTACGTACC
CCCGATTTGGAGGCCACGGC
CCCGATAGGGGGGCCCCGGC
TGAAGCCCAGCGCGGGACAG
AACAGTGACTCCGGAAGGCC
AGTGTCGAGATCCATGGTAT
TGGAAGGAATATACTTCCTA
GAGGCTCGACCACTCTTACG
CCTTCCCTAGAAAAGAACAC
AGTGCTTGCAAACCTGTGTC
ATATATACCACCTCAACGTC
TGGACGGATTAACCGTCCTA
CCCAGCATCATTTTAATATT
CTTCGGAAGAACGCTGACTA
CGCCATGATCCGCATTCCGC
TTTTTTTGCTCTCTACCCAG
AGCACGATTACCAAAATGGT
AGTACACCTTGGGTGATGCG
CTGTGCTCTGCGCAGGGGCC
GGGCCGTTGATAGTTCCCGG
AATCTACGAGAAGTGACTAA
AGCCGCTTTGTCGACTCAAT
GGGCCGTTGATAGTTGCCGG
AGCTACCAACGTCGTCAATA
CTTTGGAAGAATGCCGGCTA
ATAGTTAGTAGAGAAGTCAG
GATATGACAGTCCTGGGTTA
GGGTGTGTTTCCCACATTCG
GATTTTCACTGGTCACTCGC
CACAACACAACAGAGTGAGC
AGTCCTCCGACATACTCCTG
AAGGAAAAACTGGTGCGGGT
GTGTCCTATGCCTGGCTTTG
TCCTCTTCCACCGCTGACTA
CATACACCTTTTACGACGCG
AGCTACCAACGTAGTTAAAA
CTTCACCAGAAATTTGGGCG
GTTGGTTCAATAGCCTGGCA
GAGGCTCGGCGACACTTACG
CACGTCCTACATAACGAGAA
TATATGCGAGAAGTGGCTAA
TATCTACGAAGAGTGGCTAT
TAGAAGGAATATACGTCCTA
CCCAGCTTTGCTGCATAGCT
GAACTGTGCGGACTGGAGGA
CTCTAGATTATCCTATGGGC
CTGCCAAGTAGGGCCGATAG
ATAGTAACAAGTTACGTACC
GATTATTACTGGTCATTCGA
TCTCTAACCAGCTCATCCGC
AGCAACCATCGTAGTCAAGA
TATCTACGAGGCGTAGCTAA
TCTCTAACCTGCTCATGCGC
GATTATCACGGATCATTCGC
GCCGTCAGCACAATCTTCCT
ACATTGGGGCCCCGTATCGG
CGACCTGGACGAGCTAGAAG
CTATTAGGCGGTCGAGGCCT
TGATTCGCTCTCGTACTATT
CCGTCCCTACAAAGGAACAC
AGTGTCGAGATCCAGGCTAT
CTTCGGAAGAATGTTGACTA
TGGTCACGTGGAATACCGTC
CGTGTCTGCAAGCCTGTGTC
ACCAGCATCATTATAATATT
CTCCATGATCCGCAGGCCGC
CTGCAAATTAAGGCCGATAG
TAAGCTTCCCCTGCTGACTA
TGATGAGCTAACCTACTATT
CGCATCCACGTAGCTTGTTC
ATCACGAACACAAAAATGGT
TCAAAGACCTGGCACTCCAT
CTGAGGAAGTGGTTTATGCC
TATCGACGAGAACTGGCTAA
ATATATACCACCACAATGAC
ATCAGGGTTACAAAAATGGC
CCCAGAATCATTATAATTTT
AGTAATGTTTCGGGGGAGAA
GTAGCTTAACATGCTATTAA
CCGACTGTATTGGGACCGAG
GCCGTCTACACAAACTACAT
GATAACCGCTGGTCATTCGC
TCCGAAGGGAGAAGCTAGAC
CTTGACAAGTTATTTGGGCG
AGGACAAACAAGAGAATATG
TACCATGCAGTCCGGCCGAA
AGCTAGCAACGTAGTCAAAA
AGTGATTGGATGCCTGTGTC
GCAAGGACGTCCCACCAAAT
TTTGCATCGTATTTGGCTCT
AACAAGGACTTCGGAAGGCC
AACAAAGACTCCGGAACGCC
CACGTACATGACACTTATTG
GGGTTTACTGTTCTGCTACC
AGGACTAAGATTAGAATATG
GAGTGAATTTCCTGCATTCG
CGCACTCCATAACAGTCTAG
TGAAGCCCATCTCGGGACAG
TCTCTTACCAGCTCATGCGC
CACCAAGTGGTACCAGTTCA
AACAATGCAGTGCGTCCAAA
GCAAAGATGTGTGTGTAAGC
GAAATCACGGTCCTGGGTTA
AGCCCTGCGACATCCTCCTT
GCCGTCAGCACAGTCTACCT
AGTCATGTGACATACTCCCT
CGACCTGGATATTCTAGAAG
GAGTTCTGTGCCCGCTTCCA
CGTAATGTTGCAGGGGGGGA
TCCGTAACAATATACGTACC
TGAAGCGCATCGAAGGACAG
GGGCCGTAGTTCGTTCCCGT
GACAGCAACCGCGGAATAAC
GAACTGTGCGGCCTTGAGGA
CTTCGGAAGAATGCTGACCA
GGCACTCCATACGTGTCTAG
CGTAATGTTACATGGGAGAA
TATCTACGAGGTGTGGCTAA
GATTATCACTGGTAATTCCA
TGAAGCCCATCGAGGGACAA
TTAGCAAACAGAGTTATTCT
CATTTAGGCGGCCGAGGCGT
TGATTAGTTCAGCTACTATT
ACCAACACGATATCGTGAGC
CCTTCCCTAGAAAAAAACAC
GACTGAATTTCCCGCATTCG
TGGAAGGATTATCTGTCCTA
ACCAATACAATAGAGTGAAC
TTCAGTCGCGCTGAGGCCGT
TCTCCTTGCGTGGTCCACTG
AGGATTACTGCTCTGCTATC
TCTCTAACCAGATCATGCGC
GGGATTACTGTGCGGCTATC
GAGGGTAGTTCCCGCATTCG
TTTTTTTGATATCTATCCAG
GGGCCGTTGATCGTTCCCTT
CCGACTGTAGTGAGATCGAC
GCTATCACGGTCCGGGGTTA
TTTCTTTGCTATCTATACAG
CAGGCTCGACCACATTTACG
ACCAACAAAATAGAGTGCGC
GATTAACACTCGTCATTTGC
AATACACCTTGTACGACTCG
GTTGCTTAACATGCTACTAA
CTGAGCAAGTGGATTATCCC
AGCACACCTGGTATGACGCG
CGCATCCACGGTGTTCGTGC
TTCGAAGGGAGACGCTTGAC
GGGCCGTCGATCGGTCCCGT
CGTAGTAACTTGAGGGAGCG
CTGAGGAAGTCGTTTAATCC
TAAGCTACCACGGCTGACTA
GATCATCACAGGTCATTCGC
GAACTGTGGGGACTTGAGGA
CTGCAATGTAGGGCCGATAG
GGCACTCCAGCACTGTCTAG
GAGTGTACTTCCTGCATTCG
CGTAATGTTTCAGGGAGGAA
TCTCCTTTCGAGGTCCACTC
CCGTCCCTAGAAAGGAACAG
GAGTCGTGTACTCGCTTCCA
TCAGTAACAATGTATGTACG
CTGATACTTCAACCAACGTC
GATATTACGGTCCTGGGTGA
AGTTTTTGCAAGCCTGTGTA
CGAAATGTTGCAGTGGAGAA
GGGAATCCATTACTGTCTAG
CTCAAGATTATTGTATGGGC
GGGCCGTTGATCGTTCCCGC
GGGATTAACGTTCTGCTATC
GTAATCCTCTGGATAAGGAG
GGCACACCCTAACTGTCTAG
CCGTCCCTAGAAAGGACCAC
CCGACCGTATTGGGGCCGAC
GATTGTTCGATTGTATAGGG
GCCTTGTGTGCTCGCTTCCA
CTGTGGTCTGCACAGGGGCC
CAGCGGTACGATAGGCAAAC
AACAACGCAGTCCGTCCGAA
TGATGCCCATCTAGGGACAG
ATGATCCTATGGAAAAGGAG
TGGTAACGCGGGTTACCGTC
TGATTACCTCACCTTCTATT
GGTGATGTTTCGGGGGAGAA
ATTGGTTCAACACTCTGGCA
TGGTCACGTGGATTACCGTC
GTGTTACTTCAACCAACGTC
CCGACTGTATTTGGACCGAC
AGGACAAACATTAGAATAAA
GTAGCTTTATACCCCAGTCG
GGGCCGAAGATCGTTCCCGG
CCGACTGTACTGGGACCGAC
AGTGTGTGCAAGCCGGTGTC
TCAGTAACAAAGTACGGACC
GGGATTATTGTTCCGCTATC
TGCCACGATCCGCATGCCGC
GGACTCATAGTATGGGCCCC
GGGTGTATTTCCCACATACG
ACCAAGACAATAGAGGGAGC
TAAGCTTCCAACGCCGACTA
CTCAGGATTATTCTATGGGC
GCATTGGGGCCCCGTCGCGG
CGCTTGAGACTGAGCCTTTA
TCTCTAACCAGCTCATGTGC
GGCACTCCAGGACTGTCTAG
TCAAAGACCAGGCCCTCCAT
ATTATAGTGAAAGTTTAAGG
TTAGCTAACGGAGTAATTCT
TCATCTTCCACCGCTGACTC
GGGTCGATTTCCCGCATTCG
GATTATCACTGGTCGTTCGA
TCAAATACGAGGACCTCCAT
GCACTGGGGCCCCGTGTCGG
CGTCACAATATATTTGGGCG
CTATTAGGCGGCCGCGGCAT
AGGACAAACATGAGTATCTG
ATTGGTTCAATCCCCTGGCC
CTCAAGACTATCATATGAGC
TGATTAGCTCACTTACTGTT
CGCATCCACGCAGTGTGTGC
AAATAGAGCTGTATGTCCCG
AAGGAAACACTGGTCCGGGA
CTGCAAAGCAGGGCCGAAAG
TTCGAAGGGCGAAGCTTGAG
AGGATTAATGTTCTGCTATC
GGCACTCCATAAGGGTCTAG
ATTATAGTTGAAGTTTTAGG
GAGTTGTCTGCTCGGTTCCA
AGTTCACCTTGGATGACGCG
CTTCACAAGATTTTTGGGTG
CTGTTAGTTCAACCAACGTC
TGCGGCATGTTCGGGGCGAT
AGGACAAACATTACAATAGG
GCGTTGTGTGCCCGCTTCCA
GCAGTCAGCACACACTACCT
TTGTGCTCTGCACAGGCGCC
GATTATCACTAGTCATTCGA
GTAATCGTGCACGTTACTGT
CTGCAAAGTAGGGCCGATAA
GGGATTACTGTTCCGCTATA
CTTTTACTTAAACCAACGTC
GGGGCGTCCATCGTTCCCGT
CCTCAAGTAGCTTTTGTAAC
TTTTTTTGCTATGTAGCCAT
GGGCCGATGATCGTTCCCGT
GTAGCTTTCTACCCCAATCG
GGCACTTCATAACTGTAGAG
TCAGTTACCAGGACCTCCAT
ATGACAAACATGAGTATATG
ATTATAGTGGCAGTTTAAGG
CTGTCCCTAGAAAGGAACAC
CCCCGGATCATTACAATATT
ATTGCTTCAATACTCTGGCA
CGCTTAAGACTGAGGCTTTA
AGGACAAACCTGAGTATATG
CGAATCATAGTACGGGCCCC
TCTCCTCTCGTGGTCGAGTC
TGGGGCTTGTTCGGGGCGTG
AGTACACCTTGGATGATACG
GAGGCTCGCCCACACTTACG
CCGGCTGTTTTGAGACCGAC
AGTGTCTTCAAGCCTGTGTC
GATAATCAATGGTAATTCGC
GATTACCACTGGTCATTCGA
GTGATCCTCTGGTTAAGGAG
TGGGGCTTGTTTGGGGTGAG
TTAGCAAAGAGAGTAATTCT
TCAGTAACGATGCACGTACC
ACGGAAAAACTTGTGCGGGA
ACTTAAGTAGCTTTTGTAAC
ATTGGGTCGATACCCTGGCA
GCCGTCAGCGCAAACTACTT
CTGAGGTAGTGGTTTATCCC
CAGGTACCTGACACTTATAG
GATTGATCGATTGTATGGGT
TCTCCTTGCGTGGTCCACTC
TCAGTCATAATGAACGTACC
CCCAGCATTATTATAATATT
TGGAAGGAATATACGTGCTA
TATCTACGGATAGTGGCTAA
TTAGCTAACAAAGTAATTCT
AGGTGTATTTCCCGCATTCG
CGCTTGAGACTGAGGGTTTA
AGCTACCATCCTAGTCAAAA
ATTGGCGCAATACCCTGGCA
AGTACACCTTGGACGAAGCG
TTTTTCTGCGATCTATCCAG
AGGACAACCATTAGAATAGG
TATCTACGAAAAGTGTCTAA
CGACCTGGACAATTTAGAAG
GGGTGTATTTCCCGCAATCG
TATCTACGAGAAATGGCTAA
AATCCTGCGACATACTCCAT
TCAGTAACAATGTACGTCTC
AGTACTGCGACACGCTCCTT
CGCATCCACGTAGTTTTTCC
TCAGTAACGATGTACATACC
CTGAGGAAGTAGTTTATCCC
ATGATCCCCTGGTTAAGGAG
CGCATCCACGTAGTATCTGC
GGGCCGTCGATCGTGGGCGT
TCTCTCACCAGCTCATGCGC
CAACGGGACGCTAGGAAAAC
CAGCGGGACGCTAGGAAAAC
AGGACAGACATTAAAATATG
ATATATACCATCTCAATTTC
AGTGTCGAGATCCAGGATAT
CACGATATGGAGGCCACGGC
AGTGTCGCGATCCAGGTTAT
GGGCCGTTGATCGTTCTCGT
GCTTTGGGGCCCCGTGTCGG
CATGTTTGCAAGCCTGTGTC
TTCAGTCGGGCTCAGTCTGT
CCGTCCCTAGAAAAAAAAAC
ATGGAAACAATGGTCCGGGA
ATAATAGTGGAAGTTTAAGG
GGGCCGTCGATGGTTCTCGT
TCGTGTATTTCCCGCATTCG
TCAGTCACGTTGTACGTACC
AAATAGATCCCTATGTCCAG
TGCTACCAGCGTAGTCAAAA
GCCAACGACCGCTGAATAAC
GTAGCTTTAGACCCCAATCG
AAGGAAAAACTGGTGCGAAA
TTTTTTTGCTATCTATGCAT
TGGTCACTCGTATTACCGTC
CCCAGCGTCATTATAATTTT
TTAGCTAACAGAGTAGTTCT
CTAAGGAAGTGGGTTATCCC
ATTATAGTGGAGGTTTAAGG
CCGACAGTATTGGGACCGAC
ACCAAGACAATAGAATGAGC
TGAAACCCATCGAGGGACAG
TAAGCATCCACCTCTGACTA
AGTGTGTACAAGCCTGTGTC
CGTATTGTTTCAGGGGAGAT
TACATCCACGTAGTTTGTGC
CTTCAAAAGAAATTTGGGCG
CGATAGCCTCTCCATACCCG
TGGGGCTTATTCGTGGCGAG
ACCAACACAATAGACTGAGC
CGCATCCACGCAGTCTGTGC
AGTACACCTTGGCTGACGCG
TCAGTAACGATGTACGGACC
AGCTACCTACGTAGTCAGAA
CGTAATGTTTCTGGCGAGAT
ATGATCCTGTGGATAAGGAG
CGCCATGATCCGCCTGCCGC
AGGGTGGAGATCCAGGTTAT
TAAGCTAACAGAGTAATTCT
TAAGCTTCCATCGATGCCTA
CCGTCCCTAGATAAGAACAC
ATTATAGTGGAAGTTGAAGG
TCAGTAACCATGTACTTACC
CTTCGGAAGCATGCTGACTA
GGCATTCACGTAGTTTGTGC
CCGACTGTGTTGAGACAGAC
GTGATAAACTATCGGAGCGA
TATAAGAAGTGTGTGTAAGC
GACATCCCGGTCGTGGGTTA
GGGATTACTGTTCCGCTCTC
GCCGTCAGGACAAACTACAT
GTCGCTTTATACCCCAATCG
CTACAGATTATCATATGGGC
CTGAGGGAGTGGTTTATCCC
CTGAGGAAGTGGTGTAGCCC
TAATCTTCCACCGTTGGCTA
GCGTTGTGTACTCGCTTCCA
GATATCACGGTCCTGGGGTA
GGGATTTCTGGTCTGCTATC
ATGATCCTCTGGTTAAGCAG
TCTATGAGTTGTGTGTAAGC
AGGATTACTGTTCTGCTACC
AGTTTGTGCAAGCCTGTGTC
AGCTACCAAAGTAGTCAAAA
GAGCACGTAGCAAGCGCTCT
GGGATTACTGTTCCGCAATC
TCTCTAACCAGCCCATGCGC
GGGTCACGCGGATTACCGTC
CCGGCTGTATTGAGACCGAA
GGGCCGTTGATCGTTGCCGG
GAATGATCGATTGTTTGGAG
CCCGATATGGAGGCGACAGC
AGTGCACCTTGGATGACGCG
CTCATCCAAGTAGTTTGTGC
GACGAACGACCACACTTACG
CCGTCTGTATTGAGACCGAA
ACCATCACAATGGAGTGAGC
GTTGCTTCAATACCCTGGCA
AGTACACCCTGGATGACGCG
GTTGGGTCAATACCCTGGCA
CAGGTACCTGACACTTATTG
TGGGGCTATTTCGGGGCGAG
TACCGATTTGCCGACTCAAT
ATTGGTTGAATACCCTGGCA
GTATCGGGGCCCCGTGTCGG
CGACTCTTAGTACGGGCCCC
TTTTTTTGCTATATATCCAT
GCCGTCCGCACATACTACCT
CCGACTGTAGTGAGACCGAT
CCGTCCCAAGAAGAGAACAC
ATGTTCCTCTGGATAAGGAG
AAGATAAACATGAGTATATG
TGGAAGGAATATCCGTCTAA
TGTTTAGCTCACATACTATT
ATTATAGTGGAAATTTAGGG
ATGATCCTCTCGATGAGGAG
ATATATACCCCCTCAATGTC
GGAACTCCGTAACTGTCTAG
ACGTCCCTAGCAAAAAAAAC
AGCTATCAACGTAGTCAAAA
ACAAGCCCATCGAGGGACAG
AGCACAAACATTAGAAGATG
CTGATCCTCTGGATAAGGAG
GGGTGTATTTCCCGTATTCG
GAAATTACGGTCCTGGGTTA
TCAGTAACGATGTACGTTCC
GGGTCGATTTCTCGCATTCG
GAGTGTATTTCCCTCATTCG
AACAATGTCTCCGGAAGGCC
GGGGTTACTGTTCTACTATC
AAATAGAGCCCTATGTCCTG
GCGTTGTGTGCTCGCTTACA
TCACATACCAGGACCTGCAT
TTAGCCTCCACCGCTGACTA
AGTAGACCTTGGATGATGCG
ACTCCAGTAGCTTTTGTAAC
ACATAGAGCCCTACGTCCCG
TTCGAATGGAGACGCTAGAG
TGGGGCTTCTTCGGGGCGAG
TCTAAGAGGTGTGTCTACGC
AGGACAAACATTCGAATATC
AGGACAAACATTAGATCATG
TTCAGTCGCGCTGAGTTTGT
ATTATAGTGGACGTTTAAGG
GATACAACGGTCCTGGGTTA
CGACCTGGACAGTCGAGAAG
CGATGACTCACTAGCGTGAT
TTTTTTTGCTATCTATCAAG
TTCAAGATTATCCTATGGGC
TTAAGTCGCGCTGAGCCTGT
CTGTTACTTAAACCATCGTC
AGGTAAGGGTGGAGAGAAGT
CTCTAGATTATCATATGGAC
TTAGCAAAAAGAGTAATTCT
TAGGCTTCCACCGCTCACGA
CTGTGCTGTGCACAGGGGCC
ACTAAGAGCTGTGTGTAAGC
CTCAAGATTATCCTATGGGT
CTTCGGAAGAATACTGACTT
TGGCCGTCGATCGTTCCCGT
CTGTGCTCTGCACAGGGACC
CTGTTACTTCAACCAACGCC
TCCCTAACCAGCTCATGCGC
TCAGTAACGACGTACGTACC
TCTAATACCAGGACCTCCAT
GACTTGCAGCGGGCGTCTGA
GGGCCGTTGATCGTTCCGGT
ATGGTTAGTAGAGAAGCCAG
GAGTGTATTTCCCGCATTAG
AGACCTGGACAATCTAAAAG
CCGACTGTATTTAGACCTAC
TTCGAGGGGAGAAGCTAGAT
ATGTTGGGCACCTTATTCGG
GCCGTCAGGACTAACTACCT
CTTCGGAAGAATGGTGACTA
CTTCAGAAGATATTTGGTCG
GGTAATGTTCCGGGGGAGAA
AGGACACCTTGGACGACGCG
TTCCAAGGGAGAAGTTAGAG
AGTGTTAGCAAGCCTGTTTC
ATGATCCTGTGTTTAAGGGG
GAGGCTCGACAACACTTACG
CTGCAAAGTAGTGCCGATAG
GATTATCGCAGGTCATTCGC
GGGCCTTTGATCGTTCCCGT
TGCAGCCCAGCGAGGGACAG
TGGGGCTTATTCGGGGCGAG
GATTATCACTGGTCATTCTA
TCACATACCAAGACCTACAT
AGGACAAACATTAGAGTATC
GTAGCTTATCATGCTACTAA
CCCAGCCTCATTATAATATT
AACAATGACTCGGGAAGGCC
GATTATCACTGGTCCTTCAG
AGGACAAACATTTGAATAAG
TGCCATGATCCGCATACCGC
GACATCAACCTCAGAATAAC
CTTCGGAAGAATGCTGCCTA
CCCAGCAACATTATAATATC
TCACATACCACGACCTCCAT
CGTCTCATAGTACGGGCCCC
GGCACTCCTTAACTGACTAG
ATAGGTTCAATACTCTGGCA
CACAGCATCATTATAATATT
GACCACAACCGCAAGATAAC
TCAATCCCATCAAGGAACAG
GGTAATGTATCGGGGGAGAA
CGTAATGTGTCAGGGGAAAA
CGTAATGTTTCTGGGGAGAT
CGCTTGAGACTGAGACTTTA
CGCCATCATCCGCATGCCGC
GACAACAAGCGCAGAATAAC
GAGGAAAAACCGGAGCGGGA
CCGAGGTAGTGGTTTATCCC
AGCGTGTGCCAGCCTGTGTC
CCCAGCATCATTATAATTTC
CTTCGGAAGAAAGCTGACTA
CGCATCCACGTAGGTTCTGC
ATTGGTTCACTACCCTGGCT
CTGTTACTTCAACCGACGTC
TCAGATACCCGGACCTCCAT
GATTATCTCTGGTCATTCGA
GCCGATATAGAGGCCACGGC
TCTAGGACGTGTGTGTAAGC
AACAATTCAGTCCGTCCGAA
AGTTCTGTGGCATACTCCTT
TCTAAGAACTGTGTGTGAGC
ATGATCCTCTGGCTAAGGTG
TCAGATACGAGGACCTCCAT
TTCAAGATTATCATGTGGGC
CCGTCCCTAGGATAGAAAAC
TAAGAATCCACCGCTGACTA
CTTCGGAACAATGCTGACTA
ATTGGTTCAATACCGTGGCA
TTTCGTTGCTATCTATCCAG
TAAGCTGGCACCGCTGACTA
TTAGCTAATAGAGTAATTAT
CACAACAACCGCAGAATAAC
ATCACGATCCCAAAAATGGT
AGGACAAACATGAGTAGATG
GAGTTGTGTGCTCGCTTCTA
GCCGTCGGCACAAACTCCCT
AAATAGAGCCCTATCTCCTG
ACGTAGAACTAAGTATGATC
CCGACTGTATTGGGATCGAC
TTTGCATCGTATTTGGCACC
AGTGTAGAGATCCCCGTTAT
AGTGTCGTGATCCTGGTTAT
GGGCCGTTGATCGTTGTCGT
AATACTCCTTGGACGACGCG
CTTCGGAATAAGGCTGACTA
CGCATCCGCGGAGTTTGTGC
ATTGGTTCAATGCCCTGGAA
ATATATACTACCTCAATGTC
CGTGTTTGCCAGCCTGTGTC
TGGTCGCGCGGATTACCGTC
ATTACACCTTGGATGATGCG
ATTTATACCACCTCAATGTC
CTTCGGAAGACTGTTGACTA
AGGACTAACATGAGAATATG
AGCTACCAACGTAGTCAAGA
CTCGATAGGGAGGCCACGGC
CGATGACACACTAGCGTGAT
TCGGTAACGATGTACGTACC
CCCTGCATTATTATAATTTA
GGCATCCACGTAGATTGTGC
CCGTGCCTAGAAAGGAACAC
AACTGATTTGTGGACTCAAT
GCCGCCAGCACAAAATACCT
TATTTGTGTGCTCGCTGCCA
CTCATCCACGTAGTTTGTCC
CGACTCATAGTACTGGCCCC
GATATCACGGTCCTGGGATC
CGAGTCATAATACGGGCCCC
TCTCCTTTCGTGGTACACTC
TTCAGTGGCGCTGAGCCTGT
TTAGCTAGCAGAGAAATTCT
AGGACAAAGATGAGTATATG
CGGAAGGAATATCTGTCCTA
GTTGGTTCAATACCGTGGCA
CGCAGCATCATTATAATATT
ATTATAGTGGTAGTTTAAGG
TCTAACAGGTGTGTGTAAGA
AGAACACCTTGGATGACGCG
TCTCTAACTAGCTCATGCGC
ATTGGTTCCATACTCTGGCA
GTTGGTTCAATACCCTGGCT
CTATTAGGCGGCCGAGCCAC
AGGGAAACACTGGTGCGGGA
TCTCCATTCGTGGTCCACTC
CGTGTTTGCAAGCCTATGTC
CGCCATGATCCGGATGCCGA
TTGGATGGGAGAAGCTAGAC
CATATTCAGGGGCCCGCATC
AGTACACCTTGGACGACGCC
GATTATCACTGGTCATGCGA
GTAGCCTTATACCCCAATCG
CTGTTACATCAACCAACGTC
GCCGTCAGCACAAACTTCTT
GCCGTCAGGACATACTGCCT
CTGCAAAGTAGGGCCGGTAG
GAGTGTGGTTCCCGCATTCG
CTTGGTGCCACATCTTAGCG
GAGGCTCGACCACACCTACG
GAGGAAAAACTGGTGCGGGA
CTCCGGAAGACTGCTGACTA
ATATAAACCATCTCAATGTC
GGCAATCCATAACTGTCGAG
CCATTGGCTGGGGCCCATGA
CGACCTGGAGAATCTAGATG
TTCGAACGGAGAAGATAGAG
AGGACAAACATGAGAATAGG
CTGAAAAGTAGGGCCGCTAG
AGTAGACCTTGGATGACGCG
GGGCCGCTGATGGTTCCCGT
AGTACACCTTGGACGATGCG
CTGAGGAAGTGGTTTATACC
TTAGAGTTATACCCCAATCG
ATCGTTAGTAGAGAAGCCAG
GGGTGTACTTCCCGCATTCG
GAGGCTCGACCACACTGACG
GTAGGTTCAATACCCTGGCA
AACAATGGAGTCCGTCCTAA
GGCACTCCATAACGGTCTCG
CTGTTAATTCAACCAACGTC
CGTGTTTGCAATCCTGTGTC
TGAATCCCATCGAGGGATAG
AGCTACCAACGAAGTCTAAA
GGCGCCAGTACAAGCTACCT
AACAATGCAGTCCGTTCTAA
TATCTACGAAACGTGGCTAA
ATGATCCTCTGGATATGGAG
GGGCCTTCGATCGTTCCCGT
CCGACTGTATTGGGACTGAC
TAAGCTTTCACCGCGGACTA
CTCAAGATTAACATATGGCC
GGGCCATCGATCGTTCCCGT
ACTCAAGAAGCTTTTGTAAC
CGTTCACCTTGGATGATGCG
CGTAATGGTTAAGGGGAGAA
GGGAGTATTGTTCTGCTATC
CCGACTGTATTGGGACAGAC
ATGATACTCGGGTTAAGGAG
TCAGTAACGATCTACGTACC
GGCTCTTCATAACTGTCTAG
GTAACTTTAGACCCCAATCG
CAGTTACATGACACTTATTG
GCCGTCAGCACAACCGACCT
AATAGACCTTGGACGACGCG
AAGGAAACACTGTTGCGGGA
CCGTCCCTAGAAGGGAACAC
ACCAACACAAACGAGTGAGC
ATCACGATCACAAAAATGGC
CTTATAGTGGAAGTTTAAGG
AGTGTGTACAAGCCTGTTTC
AAGGAAAAACTGGTGCGGCA
CGAATCATAGTACAGACCCC
GGTAAGGTTTCGGGGGAGAA
GGGTTAGCTCACCTACTATT
GCGTGTATTACCCGCATTCG
CACAATGCAGTCCGTCCGAA
CTTCACAAGATCTTTGCGCG
TGCAAGCCAACGGGAACATG
ATGATTGAGCGGCCTGTAAC
ATTCACAAGACATTTGGGCG
ACTCAAGGACCTTTTGTAAC
TCCCATGGAGCACCTAGTTT
AGTACACCTTGGAAGAGGCG
TCAGTAACGATGTACGCACC
ATATATACCACCTTAATGTC
GATAGTACGGTCCTGGGTTA
CGCATCCACGTACTTTGTCC
AGGACTAACATTAGAATAAG
CTTCGGAAGAATGCTGGCTA
AGTACACCGTGGATGATGCG
TAAGCTTCCAGCGCTGACTG
GATTAGCACGGGTCCTTCGC
CGTATCCACGTAGTTTGGGC
GCGGTCAGCACAAACTACAT
CCTCGTAAGAATGCTGACTA
TCTCTAATCAGCTCATGCGC
TTTGCATCGTATTTCGCACT
AGTGTGTGCGAGCCTGTGTC
ATCACGCTCACAAAAATGGT
CGTAATGTTTCAGGGCATAA
GGGATCACTGTTCCGCTATC
AAGGAGAAACTGGTGCCGGA
AGTACCCCTTGGACGACGCG
AGGACAACCATGAGTATATG
GACTTGCAGCGGGCCTCTGA
GGGCAGTTGATCGTTCCCGT
AGGATAAACATTAGAATATT
AGTGTTGAGATCCAGGTTAT
CTCAAGATTATCCTATGGGA
TCAGATACCAGGACATCCAT
TGATGAGCTCACCTATTATT
TATATACGAAAAGTGGCTAA
ACTACGAGGTGTGTGTAAGC
ATCAAGATTACAAAAATGGC
ATTGCATGGGCAAGTCCACA
TGATGACACCCTAGCGTGAT
GGGCCGTTGGTCGTTCCCGT
TCAGTAACGCTGTACGTACC
CCGTGCTCTGCACAGGGGCC
ATGCTCCTCTGGTTAAGGAG
GTAGTTAGTTGAGAAGCCAG
AACAATGACTTCGGAAGGCC
TATCCACGTACGTCGGACAG
GATTTATCAATTGTATGGGG
AGTGTTTGCAAGCGTGTTTC
ACTTGTACGAGTGACTCGTC
GACTTGCAGCGGGCAGCTGA
TTTTTGTGCTATCTATACAT
GGTAATGTTGCAGGGGAGAA
ACCAACACAATAGAATGCGC
TGAAGCCCATCGATGGACAG
CGTAATATTTCGGGGGAGAA
GAGTTGTGGGCTCGCTTCCA
CCCGATATGAAGGCCACGGG
AGGCCGAACATTAGAATATG
GTAGCTTAACCTGCTACTAA
AATACACCTAGGACGACGCG
TTCGAAGCGAGAAGATAGAG
CTTCGGAAGAGGGCCGACTT
AGAGTCGAGATCCCGGTTAT
TTCAGTCGCGCTGTGTCTGG
CGCCATGATCCGCATGCCCC
TCTTTAACCAGCTCATGCGC
GGGCCGGTGATCGTTCCCGT
ATGAACCTCTGGTTAAGGAG
ATTATAGCGGAAGTTTAAGG
GACTTTGGCGCACTGAAGAC
GATATCAGGGTCCTGGGTTA
GAGTTGTGTGCTCGCATCCA
GCATTGTGGCCCCGTGTCGG
ATTGGTTCAATCCTCTGGGA
GGGATTACTGTTATGCTATA
GATTGATGGATTGTATGGGG
CGACCTGGCCAGTCTAGAAG
TTTTTTTGCTATGTACCCAG
TGGAAGGAAGATTCGTCCTA
GCGTTTATTTCCCGCATTCG
CCGACTGTATTGGGACCGGC
GCAGTGGGGCCCCTTGTCGG
CTTCGGAAGAATGCGGACTT
AGCACGATTACACAAATGGT
GACGACCGGTTTTTTTCCTA
CGTTTTTGAAAGCCTGTGTC
CGTAATGTTTCAGGGGATTA
TCGTTAAAGTTTCCTAAGGT
AGGACAAACATTGGAATAGG
TATCTACGAAAAGTGGCTGA
GAGTTGAGTGCTCGCTTCCA
TGATGACACACTAGCGTGGT
ACTCCTACGACATACTCCTT
AGGGCAAACATTAGTATATG
CCGACCGTATTGGGACCGAC
TTGTTCTCTGCACAGGGGCC
TGTTTTTGCTATCTATCCAG
CGCACCCACGTACTTTGTGC
TGCAGTCGCGCTGAGTCTGT
AGTACACCTCGGATGACGCG
CGACCCGGACAGTCTAGAAG
AGTACATCTGGGACGACGCG
CCGACGGCATTGAGACCGAC
CGTACACCTTGGACGACGCG
CAGCGGGACGATATGAAAAC
CTTCCGAAGATATTTGGGCG
CTGTGCTATGCACAGGGGCC
GGGATTACTGTTCTGCAACC
CAGGTACATGCCACTTATTG
CACCGATTTGTCGACTCGAT
TGGAAGGAATTTCCGGCCTA
ATTATAGTGGCAGTCTAAGG
ATCATAGTGGAAGTTCAAGG
TGGAAGGACTATCCGTACTA
ATGGCTCGACCACACTTACG
ATTATAGTGGAAGATTAAGG
CCCAGCATCATTATAAGATT
CATTATCACTGGTCATTCGA
ATTATAGTGGAAGTCTAAGG
CGGCCTGGACAAGCTAGAAG
CCACTCATAGTACAGGCCCC
TCTATGAGGTGTGTGTACGC
CGACCTGGATAGTCTGGAAG
TCAAATACCAGGACGGCCAT
TTTGCATAGTATTTGGCACT
GGGATTAGTGTTCGGCTATC
CCCGATCTGGAGGCCACGGC
AGTGTCGAGATCCAGGTTAC
AATACACCTTGGAGGACGCG
GGCATCCATGTAGTTTGTGC
GGGATTACTGTTCGACTATC
TGCTTCACCTGCACACCACA
AGGAAATACATTAGAATATG
TGGACGGAATAGCCGTCCTA
CTGTTACTTTAACCAACGTC
CGACCTGGACAGTCTGGAAG
CGTAATGTTTCAGGGGCGAT
CTGTGCGCTGCACAGGGGCC
CTCAAGATTCTCATACGGGC
GATATTACGGTCCTGGGTTC
GTAGCTTTATATCCCAATCG
GAGTGTATTTCCAGCAATCG
GATCGATCGATTGTATGGGG
CCGACTGTATTAATCCCGAA
TTCCCTACGCGTAGAGACAT
ACCTACACGATAGAGTGAGC
GCCGTCAGCACAAACTAGCC
AAGGAAGAACTGGTCCGGGA
CCGACTGCATTGGGACCGAC
AGATATACCACCTCAATGTC
AGTACACCTGGGACGACCCG
AACAATGAAGTCCGTCCGAG
CTATTAGGCGGCCTAGACAT
CTTGTTCCTGAATGAGTTCA
AGTACACCCGGGACGACGCG
GGGATTACTTTTCCGCTATC
AAGGAAACCATGGTGCGGGA
GGCGCCAGCACAAGCTACCT
GAATTATGAACCTAGCGTTG
AGTCGTGTGACATACTCCTT
CTGAGGAAGTGGTTTACCCC
GCCGTCAACACAAATTACCT
AGTCCTGTGACACACTCCTT
GATTGTATTTCCCGCATTCG
GAGGCTCGGACACACTTACG
GCCGTCAGCACCAACTAACT
CCGTCCCTAGATAACAACAC
AGAACACCTTGGACGACGCG
TAAGCGTCCACCGCTGGCTA
GCATTGTGTGCTCGCTTCCA
TATCTACTAGAAGTGGCTAA
AAGGAAAAACTGGGGCGGGA
AGGACTAACCTTAGAATATG
CCGTCTCTAGAAAAGAACAC
TGGTTAACTCACCTACTATT
AGGAGAGACATTAGAATATG
CGTAAAGGTTCAGGGGAGAA
GGCGCTGCATAACTGTCTAG
TTCGAAGGGCGAATCTAGAG
ATATATACAACCTCAATGTC
ATATATACCACCTGAATGTC
GTAGCTTTATACCCCAATTG
TCTCTAACCAGCTCCTGCGC
AACAATGGCTCCAGCAGGCC
GGCATCGACGGAGTTTGTGC
GAGATTACCGTTCTGCTATC
TGTACACCTTGGATGACGCG
TGATGACCCACTAGCGTGAT
CCGCATGATCCGCATGCCGC
CTGCAAAGTGGGGCCGATAG
GCCGCGAGCACAAACTACCT
AGTCCAGCGACATACTCCTA
AACAACGCAATAGAGTGAGC
TCTCTCACCAACTCATGCGC
TCAAATACCATGACCCCCAT
TGGGCCTTGCTCGGGGCGAG
CCCAGTATCATTATAATATT
CCGTCCATAGAAAAGAACGC
TTAGGTAACAGAGTAATTCT
CTGAAAAGTAGGGCCGATAT
TGGAAGGAATATCCCTCCTT
CTATATCCCACCTCAATGTC
TGAAGTCCTTCGAGGGACAG
GAAGCTTTATACCCCAATCG
TCTAAGAGGAGTGTGCAAGC
TTAGCTAACCGAGTAATTCT
CGTATTGTTCCAGGGGAGAA
GCCGTCAGCAAAATCTACCT
TGGATTACTGTTCCGCTATC
ACTCAAGTTCCTTTTGTAAC
GTCACGATTACAAAAATTGT
TCTCCCTTCGTGGTCCACTC
AGTGTCGAGTTCCAGGTTAT
GAGTATCACAGGTCATTCGC
CAGGTACACGACACTTATTG
GTAGATTTATACCCCAATCA
GAGGGACGACCCTAGCCATG
AACAATGACTCCGGAAGTCC
ATGATCCTCTGGTTCAGGAG
ATCACGATTTCAAAAATGGA
CGCCTGAGACTGAGGCTTTA
AACAATTACTCCGGAAGGCC
GATTAACACTTGTCATTCGC
CGTCATGTGTCAGGGGAGAA
TAAGCGTCCACCGCGGACTA
CGTAATGTTTCACGAGAGAA
CTGTGCTCTGCACAGGGGCA
GGCACGCCATAACTGTCTAA
AGTACACCTTAGACGACGCG
CGCATTCACGTAGTATGTGC
GATTGATCGATTGTATTGGG
AGGATAAACATTATAATATG
CGCATCAACGTCGTTTGTGC
CGACCTGGACAGTCTAGAAT
GCAAACGACCGCAGAATAAC
GATATCATGGTGCTGGTTTA
ACATTGTGAGTCGATCTGAA
ATCCGATTTGTAGACTCAAT
CAGAGGGACGATAGGATAAC
CACCGGTTTGTCGACTCAAT
AACCGATATGTCGACTTAAT
AACCGATTTGTCAGCTCTAT
TGGTCAATCGGACTACCGTC
AACATTGACTCCGGAAGGCT
GATTATCACAGGTCATTAGC
CGCTACCATCGTTGTCAAAA
GCGTATCACTGGTCATTCGC
ATTGTTAGTAGAGAAGCCCG
AGTAATGTGTCAGGGGAGAA
TTAGCAAACATAGTAAGTCT
GATTGATCGATAGTTTGGGG
AAGTGGTGTTTTCGTAAGGT
GGGATTACAGTTCCGCTATC
TTTTTTTGCTATCCATCCAT
CGCATCCAGGTAGTGTGTGC
GATTACCACTGGTCATTCCC
GACGCTTACACCGCTGACTA
GAATATCACTGGTCATCCGC
AGAACACCGTGGATGATGCG
TGGAAGGAATATGCGTCCTG
GGTATAACTGTTCTGCTATC
GAGGTTCGATTACACTTACG
ATCACGATTACAATAATAGG
TCTCCTTTCGTAGTCAACTC
AACAGCAACCGCAGAATAAC
CCGGCCCTAGATAGGAACAC
CGTAATGTTTCAGGGGAAAG
CTTCGGAAGAATGCAGACTA
TTGGTGACAGTCTGATTAAG
CTTCGGAAGAGTGCTGCCTT
ATGATCCTCTGGTTAAAGAG
GGCATCCACGTAGTTTGTGT
TTCGAAGGGCGAAGCTGGAG
TGTACTCCTTGGATGACGCG
TGATTAGGCCACCTACTATT
CGCATCAACTTAGTTTGTGC
GGGCCGTTGATCGTCCCCGG
CGCATCCAGGTAATTTGTGC
AGTGTTTGAAAGTCTGTGTC
TTTGCATCGTACTTGGCACT
GACAACAACCGCAAAATAAT
TCTAACAGGTGTGTTTAAGC
GTCACTCTATAACTGTCTAG
CCGACTATAATGAGACCGAC
TACTCTTCCACCGCTGACTA
GGGGCTCGACCCCACTTACG
CAGAGGGCGCCCTGATAGGC
GCGTAGTGTGCTCGCTTCCA
CACGTCCTCATGTTGACCAA
TAGGAAACAATGGTGCAGGA
AGGACAAAAATTCGAATATG
GGGATTGCTCTTCTGCTATC
CTTCACTAGACACTTGGGCG
CAGGAGATTTGGCTTAACAT
GAGTTGTGTGCTCGCTCCCA
ACGAACCCAATAGAGTGATC
GTAGCTTAACAGGCTACTAA
GAATTGGGGCCCAGTGTCGG
AGGAAAAACATTAGAATATC
AAGGGAAAACTGGTGCGGGA
AGTGTGTGCCAGCCTGTGTC
GGGCCGTTGATCGCTCCCGT
TCCGTCAGCACAAACAACCT
CTCCCATATCCACGTTAAGG
GGTTATCACTGGTTATTCGA
CGTAATGTTTCAGCAGAGAA
GCCGTCAGCAGAAACTACAT
ATGATCCTCTGGATTAGTAG
CCGACCGTATTGGGAACGAC
GATTATCACTCGCCATTCGC
GATTGACCGAGTGTATGGGG
TTATATACCACCTCAATGTC
CGCATCCACTTAGTTTGTTC
GATTATCACTGGTCACTCGG
GGCATCCACGTATTTTGTGC
GGATTGGGGGCCCGTGTCGG
AACCGATTTGTCGTCTCAAA
TGCTTAACTCACCTACTATT
TAAGGTTCCACCTCTGACTA
TACCTACGAAAAGTGGCGAA
ATCACGATTACAAAATCGGT
AAATAGAGCCCAATCTCCCC
ACAGTCAGGGTCGGATAGGT
CCTGTCGTGAAGATACTTGG
TGAAATAGCAGGACCTCCAT
CCCGATATGGAGGTCACGGC
AGGACAAACATGTGTAAATG
TGGTCACGCGGATTGCCGTC
TCAGTAGCAACGTACGTACC
ATGATCCTCTCGGTAAGGAC
GGATTGGGGCGCCGTGTCGG
TGTACCGCATCGAAGGACAG
GTTGGTTCAACACCCTGGCA
AATACACCCTGGACGACGCG
ATTATACTGGAAGTTTAAGG
AAGATAAACATTAGAATATG
ACTTACACAATAGATTGAGC
TCAAGCCCATCGAGGTACAG
AACACTGCCGTCCGTCCGAA
GTAGCTTTATACCGCAATCG
CTGCACAAGATATGTGGGCG
TATCCTTTGGTGGTCCACTC
TCTGAGACGTGTGTGTAAGC
ACCGTAACAATGTACGTACC
CTCAAGATATTCATATGGGC
AACCGATTTGTCAAGTCTAT
GGGCCGTTGATCGTACCCGG
CTATTAGGCGGCCGAGTGAT
GCGATTACTGTTCCGCTATC
TGGACGGCACATCCGTCCTA
TCTAATTCCAGGACCTCCAT
TTCGGTCGCGCTGAGCCTGT
GGGATTACTCTTCCGCTATC
GTGACAAACGGCTTCAGGCA
GTATTAGGCAGCCGAGGCAT
AGTGTTTGCAAACGTGTGTC
CGATGCCCATCGAGGGACAG
GGCACTCCTTAATTGTCTAG
AGAACCCCTTGGATGATGCG
AGGAAAAACATTAGAATACG
TCTAAGAGGTGAGTGTAAGT
CGCTATGATTCGCATGCCGC
GAAATGTGCGGACTCGAGGA
AGTATTTGCATGCCTGTGTC
TCAGATACAAGGATCTCCAT
GGGCCGTACATCGTTCCCGA
CTCCAGATTATCCTATGGGC
ATTATAGTTGAAGTATAAGG
TTGAGTCGCGAAGAGTCTGT
TCTCCTTTCGTCGTCCACTC
TATCCTTTCGTGGTCCTCTC
CCTCTAACCAGCTCATGCGC
AAACGATTTGTCAGCTCTAT
AGTACACCTTGGATGATGCC
CCGTCCCTAGGATAGAACAC
GGGTCGTTGTTCGTTCCGGG
AGGATCCTCTGGTTAAGGAT
TGGAAGGAATATCCGTAGTA
TCTGGAACAATGTACGTACC
ATCATCCTCTGGATAAGGAG
TTTTTTTGCTATCTGTCCTG
ACTCAAGTAGCTTTGGTAAC
CCCAGCATGATTATAATTTT
AAATAGAGGCCTATGTTCCG
ACCGTCAACACAAACTACAT
CCTCAAGTGGCTTTTGTAAC
AGAACAAACATTGGAATATG
TATCTACGAGAAGTGGCGAT
GGAGTAACAATGTACGTACC
TTCTTGGGAGGCCGAGGCAT
TATGAACGAAAAGTGGCTAA
CGTCGGAAGATTGCTGACTA
TTCAGTCGAGCTGAGTCTGT
TGTTTAGCTCACCCACTATT
TTTTTTTGCTAACTACCCAG
CTTCGCAAGAAATTTGGGCG
AGGACAAACATTAGAGTAAG
GGATTAGCTCTCCTACTATT
CCTCACAAGAAATTTGGGCG
CTCAAGGTTATCATTTGGGC
GGTCCGTCGGTCGTTCCCGT
AACAATGCAGTCAATCCGAG
GGATTGGGGCCTCGTGTCGA
TCGACTGTATTGGGACCGAC
TGGAAGGAAGAACCGTCCTA
TTTTTTTGCGAGCTATCCAG
GGAACTCCAAAACTGTCTAG
GGAGCTTTATACCCCAATCG
TGTATAGCTCACCTACTATT
CCGTCCCTAGAAAGGAACGC
TGATTAGCTCACTTACGATT
CGACCTGGAGAACCTAGTAG
GGCATCCACCTAGTCTGTGC
TGGGGCTTGTTGGGGGCGAG
GCGTTGTGTGCTCCCTTCCA
CCCCTGATCATTATAATATT
CAATGTTTTTTGCAGTTACA
GGGTGTAATTCTCGCGTTCG
GCGTGTATTTCCTGCATTCG
GATTATAACTGGTCATTCGA
TTCCACTCGCGCTTAGGTAT
TGATTAGCCCAGCTACTATT
TTTGCATCGTAGTTGGCGCT
AGGACAAACATTGGAATATC
AGTTACCATCGTAGTCAAAA
TGAAGCCCATTGAGGTACAT
GCATTCTATCTATGCTCATC
GCAAAGACCAGGACCTCCAT
CTTAATGTTTCAGGAGAGAA
TGATTAACTCAACTACTATT
GAGTATCACTGGTCATACGC
ATTGGTTCAATACTCCGGCA
ATCACGATTACAAAAATGCA
GGACCATGATATGTAGGGCT
CGTCGGAAGACTGCTGACTA
AACCGATTTGTCGCGTCAAT
GATAATCACTCGTCATTCGC
ATCACGATTGCAAGAATGGC
CGCAACCACGTAGTTTGTCC
TTCATAAGTCTGAAGCACTG
AGCAACCATCGTAGTCAAAC
TCTAAGAGGTGTGCGGAAGC
AGCTTCCAGCGTAGTCAAAA
GATTATCACTGGTCAAGCTC
AGAAGCCCACCTAGGGACAG
GTGCACGGCTTCGTATATGG
CCCGAAATGGAGGCCACGGG
AAAGAGTGTTTAGCACTGCA
TGAAGGCCACCGAGGGACAG
AGTTCACCTGGGACGACGCG
ATTGGTTAAATACTCTGGCA
TCTAAGAAGTGTGTGAAAGC
CTCAAGATTAGCCGATGGGC
GGGTGTATTACCCACATCCG
ACCAACACAATAGGGTGACC
TTTGGTTCAATACCCTAGCA
AACAAAGCAGTCCGTCCGAT
GAGGCTAAATTTTGGCTCGC
TGATGACACACTAGAGTGAT
CCCGGCATCATGATAATATT
AAGGCTCGACCACAATTACG
CAGCGGGACGATCGGAAAAG
GAGGCACGATCACACTTACG
CGAATCCACGTAGTTTGTTC
ATGATCCTCTGGAAACGGAG
CACGATATGTAGGCCACGGC
GCCGTCAGCATAAACTAGCT
GGCACTGCATAACTGTCTTG
AGTTTCGAGATCCAGGTTAG
AACAATGCGGACCGTCCGAA
ACGGAAACACTGGTGCGGGA
GCATTTGGGCCCCGTGTGGG
TGAACCGCATCGAAGGACAG
TGATTAGCGCACCTCCTATT
AGGACAAATATTTGAATAGG
CGTAATGTTTGAGGGGACAA
TAATTAGCGCACCTAATATT
CTCTAGATTATCATATGGCC
GAAGCTTCCAACGCTGACTA
GAAAACAACCGCAGGATAAC
AGGACGAACATTAGAATAAG
TGATTAGCGCAACTACTATT
AGTGTTTGCAAGCTTGTGTG
AGTGTCGAGATCCATGTTGT
CTCATGATTATCCTATGGGC
TGAAGCCCACGGAGGGACAG
GGCATCCGCGTAGTTTGTGC
AGAAGCCCATCTAGGGACAG
TCTACTGTATTGAGACCGAC
TGGCGTGGCTTGACAAACGA
AGTTCTGCGACCTACTCCTT
CGAGCTGGTCAGAGGCAGCC
TTGCCCTCTAGAGGTCAGCG
GAGTTGTGTGGTCGCTTACA
CGTAATGTTGCAGGGGCGAA
GGGGGTATTTCCCGGATTCG
AGCGCTCGACCACACTTACG
GTTATAGTGGAAATTTAAGG
CGGACAAACATTAGGATATG
CCCTGCATTATTATCATTTT
CCGATTGTATTGAGATCTAC
AGTGTCGAGATCGAGATTAT
GAGTGTATTTCCAGCCTTCG
GCCATCAGTACAAACTACCT
TCTCCTTTCGTGGTCGACTC
GATGCTCGACCATACTTACG
GCAATGAGGCCCCGTGTCGG
GGGATTACTCTCCTGCTATC
CCGTCCCTAGTCAAGAACAC
ACGATCCTCCGGATAAGGAG
GACAACAACAGCAGAATGAC
CCCAGCATCATTATAACTTT
TTCCAAGCGAGAAGCTAGAG
ATTGAAGGGAGAAGCTAGAG
CCAAATACCAGCACCTCCAT
GGTTTGGGGCCCCGTGTCGG
ATTAAAATGGAAGTCTAAGG
TGAGCAGCTCACCTACTATT
GGTTCTCCATAACTGTCTAG
CTCCTGTTCATGGGAGAGTA
CGGCGGGACGATGGGAAAAC
GGCTCTCCTTCACTGTCTAG
TCTTCTTTCGTGGTCCACTC
TCGAAGGAATATACGTCCTA
ATAGTTAGTGGAGAAGCCAG
CATGTACATGACACTTATTG
CCCGCTAGGGAGGCCACGGA
AGTACGTTCCGGTCCAGGCG
GATTTATCGATTGTATGTGG
ACCAACAGAATAGAGTGGGC
CGGCAACTAAGCCGCGGCCA
TCAAAGAACAGGACCTCCAT
GGCACTCCATCACCGTCTAG
CGCATCCACGTTGATTGTGC
AACAATGCAATCCGACCGAA
CCCTGCATCATTGTAATATT
TTAGAAGGGAGAAGTTAGAT
GGCACTCCATAACTGACGAG
GCATTGGGGCCTCATGTCGG
CTGCAAAGTTGGGCCGATAG
CTCTACTCTGCACAGGGGCC
AAATACCAACGAAGTCGAAA
ATGATCCTCTCGATCAGGAG
CCCCCCATTACGTAAAAAGC
ACCGAGACAATAGAGTGAGC
TTAAGTCGCGCCGAGTCTGT
TTTTTTTGCTAGCGATGCAG
GATGTATTATGAGATTCTTG
GATTGATCGATTGTATGGGA
ATGATCCGCTGGATAAAGAG
GTTTATACCACCTCAAAGTC
ATTCCGCACAAAAGCTTTTT
CTGAAGAGTCTCATATGGGC
TCTCCTTTCGTGGTCCAATC
TAAGCTTCGACCGCTGTCTA
AGCTAGCTCGACCCGTTTTC
GCCGTCAGCAAACACTACCT
GGGTGTATTTCCCGCATTCC
ATTAGAGTGGAAGTGTAAGG
AAATCGAGCCCTATGTCCCC
ATAGTTTGTAGAGAAGCCAC
CGACTCCACGTAGTTTGTGC
GCGGCTCGACCACACTTACG
CCCAGGATTATTATAATTTT
ACATTGGGGCCCCGAGTCGG
CTGAGTACGCAACATGCCAG
CGACCTGGAGAAGCTAGAAG
TCTAAGAGGCGTGTATAAGC
GAGTGTATTTCCCGTATACG
TCTGTTCCGACCAGATACCT
ATTTGGTCAATACCATGGCA
GACTGTATTTCCCACATTCG
CGTCATGTTTCAGGGGAGGA
TTATTAGATCACCTACTATT
TGGGACTTGTCCGGGGCGAG
GGGTGTAATTCCCGCGTTCG
AGTGTGTGCAAGTTTGTGTC
ATGATCCTCTCGGTAAGGAG
CGCCATGACCAGCATGCCGC
TATCTACGACAAGTGTCTAA
ATTGGTTCAATAGTCTGGCA
GGGGGCCTGTTCGGGGCGAG
ATTATAGTGGAAGTATAAGG
TTCGAAGGGAACAGCAAGAG
CGGCCGGGACAATCTAGAAG
AGTCCTGCGACAGAATCCTT
ATTATAGTTGAAGTTTAAAG
TGGAAGGAATATACGTACTA
TAAGCTTCCACCTCGGACTA
GGTGCGCTGATCGTTCCCGG
ACGAACCCTATAGAGTGAGC
AACATTGACTCCGGAAGGTC
TATCTACGAAAAGTGGCGAG
CCCAGCATCATTGTAATATT
CAGGTACATGACACTCATTG
ATACTTAGTAGAGAAGCGAG
TATCTACTCAAAGTGGCTAA
GGCATTTCATAACTGTCTAG
AAATAATACTCATGAATCAC
ACCAACAGAATAGAGTCAGC
GCAGTGGGGCCCAGTGTCGG
GATATCACGGACCTGGGTAA
CCATCCCTAGAAACGAACAC
GTAGCTTTATACCCCAATAG
ATCACGTTGACGAAAATGGT
ATAAATACCACCACAATGTC
CCATTCGGGCCCCGTGTCGG
TTTTATTGCTATCTATCCAT
CGCCTTGATCCGCAAGCCGC
CTTCACACGGTATTTGGGCG
AGGACAAACATTAGAATAGC
TTCAGTCGCGGTGAGTCCGT
GCTCTAACCAGGTCATGCGC
CGTAGTGTTTCAGAGGAGAA
GGGAAGGAATATCCCTCCTA
GATTGATTGATGGTATGGGG
CTCAGCATCAGTATAATTTT
TGACAAAGATTGGTTAATAG
TGCGTCCACGTAGTTTGTGC
GCTAAGAGGTGTATGTAAGC
GGGAAGAAAGAGAGTTATCC
ACTAAGAGGTATGTGTAAGC
TGAACCCCATCGTGGGACAG
CTCAGGATTATCCTATGGGC
ACAGATGTAGCAGCGATAGC
CGGAAAGAATATCCGTCCTA
CGTAATGTGTCAGGGGGGAA
TCTAAGACCAGGTCCTCCAT
AATGTTCGCAAGCCAGTGTC
CTACCTGCACAATCTAGAAG
TCAAATCCCAGGACGTCCAT
GGCTACCAACGTAGTCAAAA
TCTCTAACCAGCTCATTGGC
AGTACACCTTGGATGACGCA
TTAGAGCTCCTGGCCACTCT
TGGGGCTTGTTCGTGTCGAG
GGGGTTAATGTTCTGCTATC
GGGGGCTTGTTCGCGGCGAG
TCCGAACGGAGAAGCTAGAG
CTCGAGATTATCCTATGTGC
CTAATAGGCGGGCGAGGCAT
GTCGTCAGCACAAAATACCT
CCCTATTTGTATTCGCGCTT
AGAACAAACATTAGACTATG
TCAAATACAAGGACCTCCAA
AAGGACATTGTATAACTCCA
TATGACTGTTGACTCGCAGG
CACGATGCAGTTCGTCCGAG
AGTCCTGCGACATAATCCAT
CGCATCCTCGTAGTTTGCGC
GGGGCGCGACCGCACTTACG
ATTGGGTCAATACCATGGCA
TGGTCACGCGGATAACCGTC
TGGAAGGAATATCTGCCCTA
GAGGCTCGGCCACACTTAAG
AGTGTCGAGATCCATGCGAT
ATTGGTTCAATACCCTGCAA
GACTCGCAGCGGGCATCTGA
GGCTGTACTTCCCGCATTCG
TTCGAAGACATAAGCTAGAG
TCTAAGAAGTGAGTGTAAGC
GTTTTATCGATTGTATGGGG
GAATTGTGTGCTCGCTTCCT
ATGGTCAAGACTACGAATCT
TGCAGCCCATCGAGGGGCAG
CACGATGCAGTCCGTCCGAG
GATATCACCGTCCTGTGTTA
GCCCTCAGCACAAACTACCC
ACTCCTGTCGTGGTCCACTC
CTTAACAAGAAATTAGGGCG
CGACCCATAGTACCGGCCCC
TCTATGAAGTGTGTGTAAGC
TGGGGCTTGCTCGGTGCGAG
CCTTCCCTAGAACGGAACAC
AGTACACCTTGGATAACGCG
AACCCGCGGAGGGCGCACAC
TGGTCACGCGGAGTACCGTC
ATCACCATTACAGAAATGGT
AACAAAGCCGTCCGCCCGAA
AGGACAAACATTAGAATGAG
GAGAACACGGTCCTGGGTTA
CCCGATATGGAGACCACGGA
GATAATGTTTCGGGGGAGAA
GGCACTACATTACTGTCTAG
AGTGTTTGCAAGCCTGTACC
GCGTTATGTGCTCGCTTCCG
GTGAGGAAGTGGTTTATCCC
TGATGACACACTAGTGTGAT
GAGTTGTATGGTCGCTTCCA
CCGACTGTACTGAGATCGAC
GACAACCACCGCAGGATAAC
GTCAACAACCGCACAACAAC
CAGTGCTCTGCACAGGGGCC
CCGACTGTATTGGGACCGAA
CCGACCAACGTGACGTTCAT
AGTACACCTGGGATCACGCG
GAGGGTCGATCACACTTACG
TAAGCTTCCTCCGCTGGCTA
TGATTAGCCCTCCTACTATT
TCAGTAGCAATGTACGTACT
GCCGTCAGACCAAACTACCT
CCGACTGTATAGAGTCCGAC
ATTTGTGCAATACCCTGGCA
CCGGCTGTATTAAGACCGAC
ATCCCGATTACAAATATGGT
GTGTTAACATTTAAATATGC
GCAAATACCAGGAACTCCAT
AGGACAAACATTCGAAAATG
AACAACGCGATAGAGTGAGC
GGGACGTAGATCGTTCCCGT
GGCTCAGCGACTTGCGCCTC
TTCGAAGGGAGGAGATAGAG
CTCATCCACGAAGTTTGTGC
GCCGGGAGCACAAACTACCT
TAAGCTCCCACCGCTAACTA
TGAAATAGACTTCATTGCTG
AGAGTGATGATGGAAAGCTC
CGTGGCTTGCCCCAAGGGGG
ATCAACACAATAGAGTGAGA
TTGGAAGGGAGAAGCTTGAG
AGCATCCACGTTGTTTGTGC
TAGGCTTCCACTGCTCACTA
TGATCAGCTCACCTAATATT
GAGATTACTGTTCTGCGATC
CGTAATGTTCCCGGGGAGAA
GGCTGTATTCCCCGCATTCG
CCCGACATTGAGGCCACGGC
TGCGATGATCCGCATGCCGC
CTCAAGCTTATCCGATGGGC
TTGGAAGGGAGAAGCAAGGG
AACCATGCAGTCAATCCGAG
CGCATCCACGTAATTGGTGC
CCTCTAACCAGCTCATGAGC
GAATGATCGAATGTATGGGG
AATAATGTTTCAGGGGAGAA
TTTTTTTGCTATTTACCCAG
AGTGCTATAATCCTCTCGGG
GTTGGTTAAATACCCTGGCA
CTGTTACTTCAATCAACGTC
CTTCCCAAGATATTTGGTCG
CAGGTACATGACACTTATTA
GAGACTCGGCCACACTTACG
TCAGTACCAATGTCCGTACC
AGGACAAACATTACAATAAA
TAATTAGCTCACCTCATATT
TAAGGTGTGTAAAGCGAGTA
GACTATCACCGGTCATTCGC
GTCACTCCATAACTATCTAA
GAATGAACGATTGTTTGGGG
AGGATTACTGTTCCGCTATC
ATTATAGTGGAAATTTGAGG
GAATTGTGCGGACTTGAGGA
ATTGCTTCAATACCCTGGTA
GAGCTGTGCGGACTTGAGGA
ATGATCCACTGGATAAGGAG
ATTGTTGCAATACTCTGGCA
GGGATTACGGTTCTGCTATG
ATTGGTTCACTACCATGGCA
GCCACTCCATAACGGTCTAG
CTCGACAAGATATTTGGGCG
CTTCCCAAGATATGTGGGCG
GCGTTCTGTGCTCGCTTCCA
CTTCACAAGATAATTTGGCG
CCACCTGGACATTCTAGTAG
CGCTACCAGCGTAGTCAAAA
CCGACTGTTTTGGGACCGAC
CTCACGATTATGCTATGGGC
TCCGGAGGGAGAAGCTAGAG
TGGAAGGCATATCCGTCTTA
AGCTACCAACGTGGTCTAAA
CTTCACCAGATATTTGGTCG
ATTGTTATTAGAGAAGCCAG
GGGATCACTGTTCGGCTATC
TCGCCTTTCGTGGTCCACTC
CAGCGGGACAATAGGAAAAC
ACTGGTTCAATACTCTGGCA
AGTGCACCTTGGAAGAGGCG
AGTCCTGCGCCCTACTCCTT
GATATCACAGTCCTGTGTTA
GAGAACTACCTGGCCCACAG
TGGGGCTTGTCCGGAGCGAG
TCTATGAGGTGTGTGTAGGC
CCTCACAAGATATTTAGGCG
GTAGTTAATAGAGAAGCCAG
AGCTACCAACGTGCTGAAAA
CTGAAAAGTAGGCCCGATCG
GTAAGCAGGTATCGCGAATC
ATAACCCTCTGGTTAAGGAG
CGACTCCTAGTACGGTCCCC
CCAAATACAAGGACCTCCAT
CGTGTTCGCAAGCCTGTGTC
AGTGTGTGCAAGCATGTGTC
AGTGTTTGCAAACCTGTTTC
AACAATACAACAGAGTGAGC
TGAAAGGAATATACGTCCTA
CCGTCACTAGAAAAGAACGC
CTCTGCTCTGCACAGGGGCC
GCGCCGTCGATCGTTCCCGT
ACATAGAGCCCTACGTCGCG
GCCGACAGCACAAACTACTT
TTTGTTTGCTATCTACCCTG
GGCACTCAATAACTGTCTGG
GATTATCACTGGACATTCTC
AACAATGACTCCGGAAGACC
CTTCGCAAGAATGCTGACTA
GATTATTACTGGCCATTCGC
CACCGATTTGCCGACTCAAT
ATCTACCTACACTCAGTTTG
TAAGCCTCCACCGCTAACTA
AACAACAACCGCATAATAAC
CGCATGAGACTGAGGCTTTT
ATAGTAGATCAGACAGTATG
TATACAAGATCTCAAAACCC
GTGACTCGAACTTGCATAAC
TGGGAGGAATATACGTCCTA
TTCTAAGAGAGAAGCTAGAG
GGTGTCGAGATCCAGGTTAG
CTCAAGAGTAGCATTTGGGC
CGACTCATAATGCGGGCCCC
GAGGCTGGACCACATTTACG
GTCGTTTACTCGGAACGCAA
AGCTACCAACGTAGTCTAAG
TAGTCGAGAAGGCGAGCCTG
AAGGAAAAACTGGTGTCGGA
CTGCAAAGTAGGGCCGAGAG
CCTCCTACGCGGGCCCGCGG
AACCGATGTGTTGACTCAAT
TGAAGCCAATCGAGGGACAG
TCGAATACCAGGACCTGCAT
GGCGTCAGCACAAACTACCC
CTATGAGGTTGCCAATTCGC
CTCAAGATCATCCTAAGGGC
AGGTCACGCGGTTTAGCGTC
GGGCCGTCGATGATTCCCGT
GGCACCCCATAACTGCCTAG
TCAAGTACCAAGACCTACAT
AGGACAAACATTAGCAGTTG
TCTCAAGTCGCTTTTGTAAC
TGAAGGCACACTAGCGTGAT
AATAATGACTCCGGAAGGCC
ATCGAAGGGAGAAGCTAAAG
ACCAGGACCGTGCCCGTGAG
GTTTATACCACCTCAATGTC
TTCATTCGCGCTGAGTCCAT
TAATTAGCTCACTTACTATT
ATCATTGACTCCGGAAGGCC
GCGGTCAGCCCTAACTACCT
CGACGCATAGTACAGGCCCC
AAGGAAGAACTAGTGCGGGA
TGGTCACGCGGAATACCGCC
TGGAAGGAATATCCCGCCTA
GCTAGACGCCGAGGCCTATG
GAGTATAACTGGTCATTCGC
TCTAAGAGGTGCGTGGAAGC
TCTATGAGGTGTGTGTAATC
TTCTGTCGCGATGGATCTGG
CTTCTGAAGAATGCTGACTT
CCCGGTCTGGAGGCCACGGC
TTTGTTTGCTATATATCCAG
CGCCATGAACCTCATGCAGC
AGAAGCCCATCGAGGGCCAG
AGCTACCATCGTAGTCAGAA
TCAGTAACAATCTACGTATC
TAAGCTTCCATCGATGACTA
CGTTGTATTTCCCGCATTCG
GGCACCCCATAACTGTCGAG
ACTCAAGTAGCTTTTGTACC
TATCTACGAACGGTGGCTAC
TGGGGCTTGTTCGGGGCGAA
GTAGCTTTAGACCCTAATCG
AGTGTTTGTACGCCTGTGTC
GATCTCACGGTCCCGGGTTA
CTTCGCACGATATTTGGGCG
CAGGTTCGACCACACTTACG
GGGCCGTTGATCGTTCCCCG
CGACTCATAGTGCGGGCCCC
CCCATGTGGCTTACACTCCC
ACTCAAGTAACTTTTGTGAC
TCAGTAACGAGGTACGGACC
CCCGATAGAGAGGTCACGGC
TGGAAGGAATATCCGTGTTA
GAGCCGTCGATCGTTCCCGT
TGGAAGGAATCTCTGTCCTA
TCAAAGACCAGGACCTCCCT
TGATTCGCTCCTGTACTATT
CAGGTGCATGTCACTTATTG
AGGACAATCGTTAGAATATG
AGTAATGTTTTAGGGGAGAA
TCAGATACCAGGACCTCCTT
GGTAATGTTTCGGGGCCGAA
CCGACTGTTGTGAGACCGAC
CGTAATGTTTCAGTGGAGAT
TTAGCTAACAGAGGAAGTCT
CCCTCCCTAGGAAACAACAC
GATGGATCGAATGTATGGGG
TCAAATTCCAGGACCTCCCT
TGATGACACTCTAGCGTGAT
CCTACTGTATTGAGAACGAC
TGATTTGCACAGCTACTATT
AGTGTCGGGATCCATGCTAT
TATCAACGAGTAGTGGCTAA
GGGTGTATTTCCCGCATTCT
GTTCGGAAGAATGCTGACTA
AAAAATACAGTCCGTCCGAA
GAGATTACGGTTCTGCTATC
AGGAGAATGCATATCCGTAA
AGAACAAACATGAGTATATG
AGGAGGAACATTAGAATATG
GGCTCTCCTTAACTGTCTAG
CATTGATCGAGCGTATGGGG
GAGTTCTGTGCTCGCATCCA
GATATCACGGACCTGGTTTA
GTAGTTAGTAGGGAAGCCAG
CGTAATGTTTCATGGTAGAA
CTGTCACTTCAACCAACGTC
GATATTACGGTCCTGGGTAA
GGGGCTCAACCACACTTACG
GCCGGCAGCACAAAGTACCT
AAAAACACAACAGAGTGAGC
ATATAGAGCCCTATGTGCCG
ATCGCGATTATAAAAATGGT
CTATTAGGCCGCCGAGATAT
GAGATCACGGCAGCTAAGTA
CCCAGCCTCATTTTAATATT
CTCAGCATCATTATAATTTT
CGTAATGTCTCAGGGGAGCA
TATCTTCGTAAAGTGGCTAA
CGCACCCACGTAGTTCGTGC
TAGTTGTGTGATCGTTTCCA
CGATCTTGTACCCCCCATGG
TGATTAGCTGACCTAATATT
GACAACAACTGCAGAATAAC
GATATTACAGTCCTGGGTTA
CTGTGCTCTGCAGAGGGGGC
CCCTCCCTAGAAAACAACAC
TGCAGCCCATTGAGGGACAG
CGTGTTTGCAAGCCTGTTTC
AGCAAACGCCCTGACCTTTC
AAACGATTTGTCGAATCAAT
GGGCCGTCGGTAGTTCCCGT
TCAGTATCTATGTACGTACC
TTAGAAGGACGCGTAGATAG
ATTGTTGGTAGCGAAGCCAG
TTAATCAAGATTTCTCCAGA
AGTACAACTGGGACGACGCG
AAAAATGACTGCGGAAGGCC
TCAAATACAAGGATCTCCAC
CATACACCTTGGACGACGCG
CGCATCCACGGAGTTTGTGA
CCGTCCCCAGAAAAGAACAC
CGACTCATAGTTCGGGCCCC
AACAATGACCCCGGAAAGCC
TTGAAAAGGAGAAGCTAGAG
TGATGTCACACTAGCGTGAT
CCGACTATATTGAGAGCGAC
GGCACACCATAATTGTCTAG
AGTAACAACCGCAGAATAAC
CGACTCATAGTAAGAGCCCC
ATTTGTTCAAGACCCTGGCA
GATATCACGCTCCTGGGGTA
ACTAAGAGCTGTGTGTTAGC
GATACTACGGTCCTGGGTTA
TTTTTATGCTATCTACCCAG
GAGTTGTGTGCTACCTTCCA
GCCGTCAGCTCAAACTGCCT
TCTCCCTTCGTGGTCAACTC
AGTCCAGTGACATTCTCCTT
CTTTGTGAACATGCTGGCGG
TGAAACACCAGGACCTCCAT
TTGGTCTTGTTCGGGGCGAG
CAAGTATATGACACTTATTG
AAGGAAACACTGGTACGGGA
GCCGTCAGCACCAACTACCC
AGTACACCTTGGACAACGTG
CGTTATGTTTCAGAGCAGAA
GATTATCATTGGTCATCCGC
GCCGTCAACACAAACTTCTT
ACAGTCACAATGTACGTACC
CAGCGGGACGATATGAATAC
CGAAGCCCATTGAGGGACAG
CCCGATATACAGGCCACGGC
GGCACTCCATAACTCCCTAG
GAGTCTATTTCCCGCATTCG
CGTCCTGCGACCTGCTCCTT
CCCGGTAGGGAGGCCACGGC
CGTATTGTCTCAGGGGAGAA
GATTATCACATGTCATTCGC
CGTACTGTTTCAGGGGAGGA
TTCAGTCGCGCCGAATCTGT
CTAAAGATTATCCTATGGGC
GGCAATACATAACTGTCTAG
TAAACTTCCACCCCTGACTA
AGGACAACCAATAGAATATG
CTGGTACATGACACTTATTG
GGTAATGTTTCAGGGCAGAA
GGCACTCGATAACAGTCTAG
TGGAAGGAATATCCAGCCTA
ATTGGTCCAATACCCTGGAA
TCGACGGTATTGAGACCGAC
TACCTTCGAGAAGTGGCTAA
GCGTTGTATGCTCGCTTCCG
CAGCGTGGCGATAGGAAAAC
AAGGAAGGACTGGTGCGGGA
CATCGCTAGTGAATGAGGAA
CTCACAACCACGTCACCGAA
ATCACGTTTGCAAAAATGGT
TGGGACGAGTCTTTCGGCGT
GAGATCACGGTCCTGGGTCA
CTGGTACTTCAACCAACGTT
ATAAATGCAGTCCTTCCGAC
GCAGTCCAAACTCAGAGCGA
GGTGCTTTATACCCCAATCG
GAGTGTAGTTCCCGCACTCA
CAGATACATGACACTTATTG
AACCGATTTCTCGACTCAAC
GCAGTAACAATGCACGTACC
TGGAAGTAATATTCGTCCAA
TTGTTGAGACCACCGCTGTT
CGTATGTATCAGCTTTGACC
CTGCACAAGATAGTTGGGCT
AGTGTCGAGATACAGGTTAT
AACAACAACCGCAGAATGAC
ATAAATGCAGTCCGTCCGAA
CTGAGGAAGCCGTTTATCCC
GAATGATCGATAGTATGGGG
TCTAAGAAGTCTGTGTAAGC
GATTGATCGATAGGATGGGG
CTACCACGACACTTTGTCGC
TTAGAAGGGAGAGGCTAGAG
ATAGTTAGTAGAGAGGCCCG
ACCAACGCAATAGAGTGTGC
TCTCCTTTCGTGGACCACTC
GATTATCAGTGTTCATGCGA
CCCAGCATCATTACAATTTT
CTGCGGAAGTGTTTTATCCC
TTTTATTGCTATTTATCCCG
TTCGGAGGGAGAATCTAGAG
CGTGTGTACAAGCCTGTTTC
GACGCGGGACATCATAAATT
TATGTACGAAGAGTGGCTAA
ATGATCCTCTGGGTAAGTAG
GAATTGTGTGCTCGTTTCCA
CGCATCCACGGAGTTTGGGC
TCAAGTACCAGGACCCCCAT
CAGGAACATGACACTTATTG
TTTTTTTGCGATCTTTCCAG
AACGGGCACCTCTAGTCTTT
ATCACGATTACATAAATTGT
TTTGCGGCACAGTATCACTT
GCATTTGGGCCCCGTGCCGG
TACAATACAGTCCGTCCGAA
CGCTAGAGACTGAGGCTTTA
ATAGTTAGCAGAGAAGCCAG
TCTAATACAAGGACCTCCAT
ACTAGAAAAATCAGTGTAGA
AAGGCTCGACCACACTTTCG
GTTCAAAAGATATTTGGGCG
GATTATCACTGGTCCTTCAA
CGCACTCCAGAACTGTCGAG
ATTACGATTACAAGAATGCT
AACTTCCGCCCCTGAACACT
TGAGCTAACAGAATAATTCT
AGGACACCCATTAGAATATG
AGAAGCCCATCGAGGGGCAG
CGCATCGAGGTAGTTTGTCC
AGGCGTCGATGCTAATACAG
GTTGATTCAATACCCTGGCA
GCGCTGTGTGCTCGCTTCCA
ACCAACAAAATAGGGTGAGG
ACGCACGCCCCATCAGGGAT
GCCAGCATCATTATAATTTT
TACGAAGCGAGAAGCTAGAG
CCGTCCCTACAAAAGAACAC
ATATCTATCACCTCAATGTC
GAGACTCGACCACACTTAGG
CTATTAGGCCCCCGGGGCAT
ATATAGAGCCCGATGTCCCG
TCAGTAACAATGTGTGTACC
CCTGCGGTATGCTGAGAACC
CTGCACAGTAGGGCCGATAG
ACTGTTTGCAAGCCTATGTC
TGATGACTCACTAGCGCGAT
GATTATCACTGCTCATTCCC
ATCGAAGGGAGAAGCGAGAG
CCCATCATCATTATATTATT
ACCAACAGAATAGAGGTAGC
CTATGGAGGTGGTTTATCCC
GACAACAACCGCCGATTAAC
CGACCCATAGTACGGGCCCC
AACATTGCCTGCGGAAGGCC
TGGGCTTCCACCGCTGACTA
CCGGATATGGAGGCCGCGGC
ATTCGGCAGACTGCTGACTA
CCCAGCAGCATTATAAAATT
TGGAAGTAATATCCGTCATA
CTTCGGAAGAATGCGGACTA
ATAACGAATACAAAAATGGT
AGGGAAAAAATGGTACGGGA
TGGTCACGCTGAATACCGTC
AACAATGAGGCCGGAAGGCC
TATCTACGTGAAGTGCCTAA
GGAATCTAAAACTGGGACAC
GGGATTAATGATCTGCTATC
AGTGTTTGCACGCCTGAGTC
TAAGCTTCCACTGCTGACTG
CACATCCACGTAATTTGTGC
GCTAAGAGGGGTCTGTAAGC
TCAGTAACAATCTACGCACC
GATGCAGGTAGTACATCAGT
GCTATCAGCACAAACTACCT
GAGTGTTTTTCCCGCATTGG
GACTATCACTCGTCATTCGG
AGCCCAAACATTAGAATATG
ATAGTTCGTAGAGAAGCCAG
AGTACACCTTGGATGATGCT
TGTTGACACACTAGCGTGAT
GAGTGTACTTCCCGCAGTCG
CGCGTCCACGTAATTTGTGC
AGTGTCGAGATCCAGGTTAA
GATCATCACGGGTCATTAGC
TGTCCTGCCACATACTCCTT
TTTCTTTGCTATCTACCCAG
ATTATAGTGGAAGCTCAAGG
GGCCATGATCCGCATGCCGG
GGCAATCCAGAACTGTCTAG
ATTACACCTTGGACGACGCG
CTCAAGATTATTATATGCGC
GCATAGGGGACCCGTGTCGG
AGTGTCGAGATCAAGGTTAT
TTCCAAGGGAGCAGCTAGAG
AACTAGAGGCCTATGTCCCG
TATGTACGAAAATTGGCTAA
GCCGTCAACACAAACAACCC
GATGCTCTGAGTACTCAGTA
TGTGCCTTGTTCGGGGCGAG
AGCGTATGCAAGCCTGTGTC
CCCAACATCAATATAATTTT
GATTATCAGTGGTGATTCGC
CGACCTGGAGAATCCAGAAG
TGTGTCGAGATCCAGGTTAT
TCTCTAACGAGCGCATGCGC
TTTTTCTGCGATTTATCCAG
GAATGTATTTCACACATACG
AGTGTTTCCAAGACTGTGTC
GGCACTGCATAACTGTCTAA
CCCGTCATGCACGCCCTCTG
ATTGGTTCCATACCCTGGAA
CTTCGGAAGAATGAAGACTA
TTCGAAGGGAGAAGCTAGGC
CGTTATGTTTCAGGGCAGAA
CTGGGTTCAATACCCTGGCA
ATCACTATTACAAAAATGGC
GACTACAAGCGCAGAATAAC
AGGACAAACATTAGCATTTG
GGGATTACTGCTCGGCTATC
GCTAGGAGGCGTGTGTAAGC
CGCATCCACCTAGTTTGTTC
GGACACGACGGAACGAGCCA
CTATTAGGCGGCTGAGGCTT
GAATATGACTGGTCATTCGC
CTGTGCTCTGCACATGGGTC
ACCAACCCAAGAGGGTGGGC
AAATAGGGCCCTATGTCCCA
GGACCTGCGACATACTCCTT
AAGACAAACATGAGAATATG
AGTGTCGAGATCCAGGGTAT
AGGACACACTTGAGAATATG
AACAATGACTCCGGCAGGCC
CACTCAAGCGGTGCTTATGC
GCCTATGGACCAGGTTTCGT
TTTGTTTGCTATCTATCCTG
GCCGGCTATTTAGATCCAAT
CTGAGGAGGTGGTTTGTCCC
GATTATTACTGGTCCTTCGC
GCGCAGTAAAAGCTTCACCT
GGACTGGGGCCCCGTGTCGG
TATGAGAACGAGCTGTGCGG
AATATAGTGGAAGTTGAAGG
TCGAGTCGCGCTGAGTCTGT
GGCACTCCGTTACTGTCTAG
CTGCACAAGAAATTAGGGCG
GATTATCAAAGGTCATTCGC
TTCAGTCGCGCTTAGTCCGC
AAGGAAAAAGTGGTGAGGGA
CTGTTACCTCAACAAACGTC
AGGACAGACATTAGAATAAG
ACGACTGTATTGGGACCGAC
CGACTCATAGGACGGGCCCC
AGTGTAGAGATCCATGTCAT
CTGCAAAGTAAGGCCGATAG
TTAACTAACAGAGTAATGCT
GGGAAGGAATATCCGTCCTT
AGTACAAACACTAGAATATG
AGGACAAACATTAAAATAGG
ACTCTCTAGCGAAGGTGTTC
AAGGAAACAATGGTGGGGGA
TCAATAACGATGTACGTACC
TGATTAGCTCACGTCCTATT
CGTAATGTTACAAGGGAGAA
TCAAATACCAGGAGCTACAT
TGATTCGCACACCTACTATT
AGTCCTGCGGTATACTCCTT
AGTGGGTGCAAGCCTGTGTC
TTCAGTCGCGCTGAGGCTGT
TTAGCAAACAGAGTAGTTCT
ATTATCGAGGAAGTTTAAGG
AACTACTAACGTAGTCAAAA
TCGACTGCATTGGGAACGAC
GATTGATCGATTGTATGCGG
AGTCCTGCGACATATTCCGT
CCGTCTCTAGAAAACAACAC
GATGATCAGTGGTCATTCGC
CCCAGCATCATTGTAATTTT
TTCAACAACCGCAGAATAAC
CGCATCCACGGAGTTTGTCC
AGTACACACAATAGAATATG
CGTACTGTTTCATGGGAGAA
ATATTAGTCGGCCGAGGCTT
AGTAAACCTTGGATGATCCG
CCACTCATAATACAGGCCCC
GGGATTAATATTCTGCTATC
CCGCGCATCATTATAAGATT
GCCGTCAGCAAAAAGTACCT
GCCGTGAGCAGAAACTACCT
CAGGAAAAACTGGTGCGTGA
ATGGAAACAATGGTGCCGGA
TAAGTAACGATGTACGTCCC
GCTAACAGGTGTGTGTACGC
GGGTGTATCTCCGGCATTCG
CCGTCCCTAGAAAAGAACAG
GAATTGTGTGCTCGCTTACA
CTTCACAAGATATCTTGGCG
TCAGTAACGATATAGGTACC
GACCATAAGGAGCGCAAATA
GACGATGCAGTCCGTCCGAA
TAAGATTCTACCGCGGACTA
TTTAAGGGGTGTGTGTAAGC
TTCGGAGCGAGAAGCTAGAG
AACCTAGTTACATGGGCTGA
AAAACTATTACAAAACTGGC
ATACTTCGTAGAGAAGCCAG
CATAAGACTAAGTGTGGAAG
TTTTTTTGCTACCTAGCCAG
AGTGCACCTTGGACGACGCA
GTAGCTAACCGAGTAATTCT
CTAGTTAATAGAGAAGCCAG
CCAGTAACAATGTACGTAAC
AAAGCGAAGCCTCAACCGGC
CTTTTACTTCAACCAACGTC
GCCGTCAGCACAAGGTACCT
AGGACATACCGTAGAATATG
GATTATCACTGGTAATTCGA
ACAGTAACGATGTACGTACC
TGTTTTTGCTACCTATCCAG
GACACTCCATAAATGTCTCG
CCACCTGGATAGTCTAGAAG
GTGCGTTCATATCGGCAAGG
CTCGAAGGGAGAAGCTGGAG
TCAAAGCCCAGGACCTCTAT
AACCGATTTGGCGACTCAAC
AAGTATGCAGTCCGTCCGAA
GGTGTTTGCAAGCCTATGTC
GGTATTACTGTTCTGCTCTC
GTGTGCTCTGCATAGGGGCC
TACCAAGGGAGAAGCTAGAG
CGTTATGTTTCAGAGGAGAA
AGTGAAGAGATCCCTGTTAT
TTTTTTTGCGATTTATCCAG
TCTAAGAGTTGTCTGTATGC
CTTAACAAGATATTTGGGCC
AAGGAACCCATCGATGAATA
CTCTAGATTATCCGATGGGC
CTCAAGATTAACAGATCGGC
CGAAACACAAGGACCTCCAT
AATAAACCTTCGACGACGCG
CTTAACAATATATTTGGGCG
CGACCTGGAGGATCTACAAG
GAGCCGTTGATGGTTCCCGT
GGCACCGCATAACTGTCTAG
TCGAAGCTCTCGATTCCCGT
AGCTAGCAACGTAGTCTAAA
CCGGCTGTATTGGGACCGAC
GAACTGTCCGGACCTGAGGA
GGACCGTCGATCGTTCCGGT
CCGACTGTAGTGAGACGGAC
TCCATCCTTACTTGTACGAA
AGTGTTTGCAGGCCTGTGCC
ATGATCCTCTGGGTAAGGTG
AGCTTGAGACTGAGGCTTTA
GGAATCACTGTTCTGCTATC
CACATCCACGTAGTTTCTGC
TTTTTTTGCAATCTATCCAG
CAGGTACTTGACACTTATTG
CGCACCAACGTAGTTTGTGC
CGCAATGTTGAAGGGGAGAA
TTGGAAAGGAGAAGCTAGAG
CTGTTACTGCAACCAACGTC
ACTCGTCACATCAAGCACTG
GGCATTCCATAACTGTCTAC
GTGCGCCGCAGAATAAGAGT
GATTGAACGTAAATGTCGAT
GCCGATTATACTGGAGCCTC
GTCAACAACCGCAGAATAAG
CTGTTACTACAACCAAGGTC
AACCGATTTGTCAACTCCAT
TTAGCCATAGGACCCCAGGA
AACAATGCAGTCCGACCCAA
TTAGCGAACAGAGAAATTCT
AAACGTTCGATGGCCCGCCT
ACCAACGCAATAGAGTGAGT
TCAGTAACCATGTACGTTCC
CCGAATGTGTTGAGACCGAC
CGACCTGAACAGTCAAGAAG
GGTGTTTACAAGCCTGTGTC
GCGGCCAGCACAAACTCCCT
GCAGAAACGGCATGGTGGAA
TTCAGTCGCGCTGAGTCTCG
TCGAAGAGGTGTGTTTATGC
AACAATCGCTCCGGAAGGCC
TACGGTTCCACCTCTGACTA
ATTCACCAGATATTTGGGCG
CTGTTACCCCAACAATCGTC
TGGATGGAAAATCCGTCCTA
TGGTCACGCGGATTTCCGTC
GGGCCGTTGATCGGTGCCGT
TGGGGCTTGTTCGGGGTGAG
TGAAGACCATAGAGGGACAG
CCTAATGTTTCAGGGTAGAA
AGCCTCGAGATCCAGGTTAT
AAGACAAACATTAGAATAAG
TCTAATAGGTGTGTTTAAGC
AAATAGATCCCTATGTCCCA
AGTCCTGAGACATAATCCTT
AAGAAACTATGAGTGGTGAC
CAGCGGGACGATTGGAAAAG
TAAGTAACAATGGACGTACC
GGGTAGGAATATCCGTCCTA
CCCAGCATGATTATAATATT
TATACACCTTTTACGACGCG
GCCTTCAGCACAAACTTCCT
ACTTCGTTCGTGTTCATGCC
ATGATCCTCTGGATAAGGCG
TCAAGTACCAGGACGTCCAT
TCTAAGAGGTGTGCGCAAGC
ACAGATCGTGCTCTTCATAT
AGGAGAAACATTAAAATATT
AGGACAAACATTAGGATAAG
CTCAAGGTTATCCGATGGGC
GCTCTAACCAGCTCATGCGC
TTTTATTGATATTTATCCAG
GGGCCGTTGATAGTTCCCGT
GCGGTCAGCACAAACCACCT
CGCTTGAGACTGAGGCTTAA
CGACACATAGTACGGGCCTC
ATCAACACAATAGAGTGATC
CCCGAATTGGAGGCCACGGT
AGTCCTGTGTCATTCTCCTT
GCCGTCAGTACAAACTCCCT
CGTAATCTTTCAGGCGAGTT
TGATGACACTATAGCGTGAT
TTCACTCGCGCTGAGTCTGT
AGTGGAGAGATCCATGTCAT
TAAGCTTCCACAGCTGACTG
CAGAACACGCTAACCAGTCG
TTTGCATCGCATTTAGCACT
GAGTTGCGTGCTCGCTTCCT
CTGTTACTTCAACCAAGCTC
AGTACAAAAATTAGGATATG
TACAACAACCGAAGAGTAAC
CACGCTGCTATTGCGACGTA
CGATTCGCTCACGTACTATT
TATCTACGAGAAATTGCTAA
ATGACAAACATTATAATATG
ATGTTATTTCAACCAACGTC
GTTGGTTCAATACCCAGGCA
ATATATACCACCTCAAAGTC
AAATCGAGTCCTATGTCCCG
TAAGTAACAATGTACGTACA
TTCAGTCGCGCTGACTCTTA
AGGAGAAACATTAGAATGTG
CGTGATGTTTCCGGGGAGAA
CCGAAAAGTAGGGCCGATAG
ACGAAGCCAAGAGAGTGAGC
AACAATGACACCGGAAGGCC
GGGTGTATTTCGCACATTCG
ACTGTTTGCAAACCTGTGTC
AATTGATATCGGCCCGGGGA
TGAAGCCACACTAGCGTGAT
ATCACGGTTACAAAAATGGT
CGGACTGTATTGAGACCTAC
AACTTCAGCTTTGCAATACG
AAGACAAACATTAGAATCTG
TGAAGACACACTAGCGTCAT
CCCATCATCATTATCATTTT
GATAATCATTGTTTCTTCCT
ACGGTAAAACTGGTGCGGGA
AACAATCACTCCGGAATTCC
CTGAGGAAGTGGTTTCTCCG
CGGATCCACGTAGTTTCTGC
ACGGAAACACTGGTGGGGGA
GCATTGAAGCCCCGTGTCGG
ATGATCCTCTGGATAACGAG
AGGACGAACACGAGTATATG
GGTAATGTTTCGGGGGGGAA
TCTGTAACATTGTACGTACC
TGATTAACTCACCTACCATT
AGTACTCCTTGGACGACTCG
GGCATCCACGTAGTTTCTGC
AAGTAATGCGCTCACTCGAC
AATCGACCTGTACGCCTAGG
TATCTACGAGAACTGTCTAA
TGTCCTCTCGAGGTCCAGTC
TGTTCTGCGACATACTCCTT
GTTTATCACAGGTCATTCGC
ACTCAAATACCTTTTGTAAC
AGGCCAAACATTAGAACATG
TTCGACAGGAGAAGCTAAAG
GCCGTGAGCACAAATTACCT
ATTTTTTGCTATCTATCGAG
CTCAATATTATCCTATGGGC
AAGGAATAACTGCTGCGGGA
AGTATAGTAGAAGTTTAAGG
TCTCCTGTATTGAGACCGAC
GGGCCGTCGATTGTTCCCGT
ATCACGATTACAAAAATAGT
TCGAGAACATAAAAATCCCT
GATATCACGGCCTTGGGTTA
GCCGTCAGCACAAATAACCT
GACAAGAACCGTAGAATAAC
GCAGTCAGCACAAAATACCT
TTCTGACGCGCTGAGTCTGT
TTTTTTTGCTATCAATCGAT
TATCTCCGAAAAGTGGCGAA
CTGCCAGTAAGGTTTTTTCG
TGTGCTTTTATGCTAGCCGC
AAATAGAGCCCTACGCCCCG
TCTCATTTCGTGGACCACTC
TCTAAGAAGTGGGTCTAAGC
TCAACTTAGTCCCATCGCCT
CAGACAGTATTGAGACCGAC
CTTCGGAGGGCTGCTGACTA
ATGATCCTCTGGAAATGGAC
AGTAATGTTTCAGGGGAGAC
GGTAATGTCTCAGGGGAGAA
CGTGTTTGCAAGCTTGTGTC
GCTGTCGGCACAAACTACCT
AGGGCAAAACTGGTGCGGGA
AGGACAACCTTTAGAATATG
AGTGTCTTGATCCAGGTTAT
AGGACAAACAGTAGAAAAGG
GGGAGCTGTTTCCCGGAGCA
ACCAACACAATAGCGTGAAC
CTGAGAAAGTGGTTTTTCCC
TCCAGTCGCGCTGAGTCTGT
GTGATTCCTGTTCCGCTATC
TTTGCATTGTATTTGGCACT
CGTCATGTTTCAGGGGGGAA
CTTAACAAGATATTTGCGAG
CCGTCCCAAAAAGAGAACAC
ATAGCAACGGGTCACCGCAG
AGCGGTAGCCCCGGGCCTTC
GCGACTGTAGTGAGACCGAC
TGGTCAGGCGGATTACCGTC
ACGACAAACATGTGAATATG
TGAGTCCCACCGAGGGACAG
TTCGACTGGAGAAGCTAGAG
TTCGAAGTGAGAAGCTAGAA
GATATTACGGACCTGGGTTA
GAGCCGTAGATCGTTACCGT
GACAATAACCGCACAATAAC
GACTATCACTGGCCATTCGC
AGTGCTTGCAAGCCTGTGTG
GCTAAAAGGTGTGTGTAAGC
ACCTACACAATAGACTGAGC
TTCGAAGGGAGAGCCTAGAG
ATTATAGTGGAAGTTTAAGC
CAGGGGGACGATAGGTAAAC
CCGACTGTATTGGGCCCGAC
GCCGTCAGCAAAACCTACCT
GAGTGTATTTCCTGCATTGG
CGTAACGTTTAAGGGGAGAA
AAGGAAAAACTGGTGTGGTA
CTCATATCATCCCTGCACGC
AAGGCTCGACGACACTTACG
AGTCATTCGACATACTTCGT
GCGTTGGGGCCGCGTGTCGG
CATTGGGACGATAGGAAAAC
TGGAAGCAATAACCGTCCTA
CCCAGCATCCTTATAATATT
ATGACGGTTACAAAAATGGT
ACAGTAGCAATGTACGTACC
AGGAAAGACATTAGAATATG
GTGGGACTGTAATTGGGGGC
CGCCATCGATATAAAATGGA
GCATTGGGGCCTCTTGTCGG
CTCAAGAGCCTCAGATGGGC
GTTATCTCGGTCCTGGGTTA
GTAGGTCTTCCAGCAAGCGC
ATATATACGACCTCAATGGC
CTTCGGAAGAATGCTTACTA
GGTATTACTGTTCTGCTACC
CCCCACACACTTGCAGCTAC
AGCTCCTAACGTAGTCAAAA
TACGCTTCCACCCATGACTA
AACTACCAACGTAGTCACAA
CCTGATATGGAGGCCACGGC
CGTAATGTTTCAGGGGACTA
CTTCTGAAGACTGCTGACTA
AAAAATGACTCCGGAAGGCG
GGGCCGTCGATCCTTCCCGT
ACCACCACAATAGAGTCAGC
ACTGGTTCAATACCCAGGCA
GGTAATGTTTCGAGGCAGAA
AGTACGCCTTGGATGACGCG
TCAGTAACTATGTACGTACG
GATAACACGGTCCTCGGCTA
ATGTATACCACCTCAAGGTC
CGACTTGGACAGTCTAGAAG
CGCATCCACGCAGTTTGCGC
TGGAAGGAAAATCCGTCCGA
TGGGGCTTGTTCTCGGAGAG
CTCACCCACGTAGTTTGTGC
AGCACTCCATAACAGTCTAG
AGTGTTTACAGGCCTGTGTC
TGGATGGAATAGCCGTCCTA
CTTCACAAGGTATCTGGGCG
ATAACGATTACAAAACTGGC
TCAAAGACCAGGAACTCCAT
CGCATCCACGTACTTTGTGG
TGAAGCCCATCGAGTGACAC
TTCGGACGGAGAAGCTAGAG
GACAACAACCGAAGAAGAAC
TGAAGCCCATCGTGGTACAG
TATGAGTTCCATGCGTATTG
AGTGTCGAGATCAGGGTTAT
CCACGCATCATTATAATATT
CCCGATAGGGCGGCCACGGC
TCTCAGAGGGGTGTGTAAGC
TTCGAAGGGAGAAGCTAGGT
GAGTCCGACATTCTGAGTGA
TACAACAACCGAAGAATAAC
ATTGGTTCGATACTCGGGCA
ATGATACTCTGGATAAGGAG
AACCCTGGGGACCGAACCCA
TCAGTAATAATGCACGTACC
GATTTATCGATAGTGTGGGG
TTCAGCCGCGGTGAGTCTGT
TGATTAGTTGACCTACTATT
GAGGCTCACCCACACTTACG
AACCCCTGGAGTCTGCCGGG
GAGCGGGACGATAAGAAAAC
TTCGACGGGAGTAGCTTGAC
AACGATGCAGCCCGTCCGAA
TCAAGTCCATCGAGGGACAG
CCCATCATCATTATAACTTT
CAGGTACATGACAATTTTTG
AGGACAAACATCAGACTATG
GAGTTTTGTGTTCGCCTCCA
GATATCACGGTCGTGGGTTA
GATATAACGTTCCTGGGTTA
AAAAATGCAGTCCTTCCGAC
AACAAAGCTGTCCGTCCGAA
TTGAGTCGCGCTTAGTCTGT
CTAAGGAAGGGGCTTATCCC
CGACTCATAGTACGGGCCTG
GTGGGTTCAGTACCCTGGCA
CTCCACAAGATATTTGGGCT
TGGTAGGAATATCTGTCCTA
CTTCACAAGATTTTTGGGCT
GTAGCTTAACTTGCTACTAA
TTCGATGGGTGATGCTAGAC
GATTATCACAGGTTATTCGC
TGGACAAATATTAGAATAGG
TAATAGGGCCCTATGTCCCG
GGCTTGAGACTGAGGCTTTA
GAAATGCGCGGACTTGAGGA
CATCACAAGATATTTGGGCA
GTAGCTTAACATGGTACTTA
GGGATTTCTGTTCCGCTATC
CCGTCCCGAGTAAAGAACAC
AGGAAGGAATATCCCTCCTA
AAATAGAGCCCTGTGTCGCG
GGGATTACTTTTCTGCTTTC
GGTAATGGTTCGGGGGAGAA
TAATTATCTCACCTAATATT
ATATACACCATCTCAATGTC
CTATTAGGCGGCTGAGGTAT
GGGTGTATGTCCCGCATTCC
AGTGTTTGCAAGCCTGTGCT
GATATGACGGTCATGGGTTA
GGCACTCCATAACCGGCTAG
GGATAACTCGATGCAACGTT
GATTATCGCTGGTCATTTGC
CTATTAGGCGGTCGAGTCAT
CAGTCCCTAGAAAGGAACAC
CCGGTACATGACACTTATTG
CTCGTAGTTATCATATGGGC
TTGCCAGTCTTGGATTAGCT
CAGTGTAGTTCCCGCATTCG
AATCAAGTAGCTTTTGTAAG
AACGCTAAGGTCTCGTATGC
TGATTGGCTCACCTCCTATT
GAGTTGTGTGCTCACTTTCA
TATCCTCTCGAGGTCCAGCC
CGACCTGGGCACTCTAGAAG
CGTCACAAGATATTTGGGCA
TGATCAGATCAGCTACTATT
TCCTACAGAACCAGAAAGTC
TGGTCACGCGGATTAACGAC
CGTGATGTTTGAGGGGAGAA
AGTGTTGGAAAGCCTGTGTC
AGCTACTAACGTTGTCAAAA
CGACTCGTAGTACGGGCCCC
CGTAAGGTTGCAGGGGAGAA
AACAGTTTTGTCGACTCAAT
GGTCCTGCACGAGTCTCTGC
CCGGATAGGGAGGCGACGGC
GTTGGTTCAATACCCTGCCA
CGTGTTTGCAAGCCTGGGTC
ACCAATATAATAGAGTGAGC
TGGAAGGAAAATCCGACCTA
AAGGAAAAACTGGTGTGGGA
ATTGGTTCAATGCCCAGGCA
GGTAATGTTTCAGGGGGGAA
GGTGCGTTGATCGTTCCCGG
CAATCGCAGTTTGTAGACCT
AGGACCGACATTAGAATATG
AGGACAAACATTAGCATATC
TGGAAGGAATAACCCTCCTA
GATTATCACTGGTCATCCAA
GTAGCTCTAGACCCCAATCG
TGGATGTAATATCCGTCCTA
CTGTTACTTCAACCAGCGTC
CTATTAAGCCGCCGAGGCAT
TTTGCATTGTATTTGGAACT
TTCGAGGGGAGGAGCTAGAG
ATTCCGCTGACATGGACGAG
TGATGACACACTAACGTGAT
TTAGCTAACAAAGTAATTAT
TGATGACACACTAGCTTGAT
GATTATCACCCCTCATTCGC
TCTAAGAGGTGTGTGTAGGG
TTTATAGTGGAAGTTTAAGG
ATTTGTTCAATACCCTTGCA
TCTGGGAAGCCAACAAACCC
TTCGAAGGGCGAAGCCAGAG
GGATTGGGTCCCCGTGTCGG
CCCATGCACGTAGTTTGTGC
AACAATGACTCAGGAAGGTC
CTTGGTTCAATACCATGGCA
AGTGTAGAGATCCAGGTTAT
TGGGGCTTGATCGGGGCCAG
GACTATCACTGGTCATCCGC
AAGGCTCGTCCCCACTTACG
CCGTCCGTAGAAAAGAGCAC
AGCATCAACGTAGTTTGTGC
GAATCGTGTGCTCGCTTCCA
GGAAATGTTTCGGGGGAGAA
CCCCATATGGAAGCCACGGC
TGCTACGGAAGTGATCTTAG
CTGAGGAAGTCGTTTAGCCC
TTAGCTAATAGAGTAATTCT
GGCACGGCATAACTGTCTAG
ATGATCCTTTGGAAAAGGGC
TATATCACGGTCCTGGGTAA
ATTAGATTGGAAGTTTAAGG
GGCATCCACGTAGTCTGAGC
GGGCCGTTGATCCTTCCCGG
GATCTACGAGAAGTGGCCAA
CTTCAAAGTAGGGCCGACAG
GCCGTCAGCACTTACTACCT
AGTGTTTGCGACCCTGTGTC
AGGAAGAACATTAGAATATG
GCGAGGATGGGACTCAACTT
TACATAAGGCTTTGTAGGCT
ATTATAGTTGTAGTTTAAGG
TCAGTTACGATGGACGTACC
TACTACAACCGAAGAATAAC
AGGGCAAACATTAGGAGATG
TCAAGGAGGTGTGTGTAAGC
CGCACTCCAGAACTGCCGAG
TCAAATTCCAGGACCTACAT
CGTAATGATCCAGGGGAGAA
AGTACACCTTGCACGACGCG
TCCGAAGCGAGAAGCTAGAG
CTTCTCAACATATTTGGGCG
GAGTGTATTTCCCGCATTTG
TAAGCGACCCGTGGACCCTG
CTTCACGACATATTTGGGCG
CTTTGCTCTGTACAGGGGCC
CTGAAAAGTAGGCCCGATAG
AGCAGGTAACGCCGAAAAAA
AGGACTCCAGAACTGTCTAG
CAGGCTTTGGTCGCAAAGGT
CACCAAAGCAATATGAACAC
CCCGATAGGGAGCCCACGGC
CCTACTGTATTGAGAGCTAC
AGTGTCGAGACCCATGTTAT
GGTAATCCACAACTGTCTAG
TTCAGGCGCGAAGAGTCTGT
GGCATCGACGTAGTTTGTGC
CTCAAGATTATCATAGGGAC
AACTAGAGCCCCATGTCCCG
TCAGTAACAATGTAAGTAAC
AGCCATGATCCGTATGCCGC
GGCACTCCTTAACTGTCCAG
TCAGCTACCACCGCTGACTA
TGGTTGAGACTGAGTCTTTA
GTAGCATTAGACCCCAATCG
CAGCGGGACGATAGGGAAAC
CTTGTTTGCAAGCCTGTGTA
ATTGATTCAATACCCTCGCA
TATCCACAAGAAGTGGCTAA
GGCACTCCGGAACTGCCAAG
CTATTAAGCTGCCGAGGAAT
GTAGCTCTATACCCCAATCG
GGTCTAGAGAGATCGGACAA
CTTCGGAAGAATTCTGACAA
CCCATCCACGTAGTTGGTGC
AGCTTCCAACGTAGTCAAAA
CTGGGTCCGAGCATTACAAT
CGTAATGTTTCAGGAGATAG
AGGGTTTGCAAGCCTGTGTC
TCTCCTTTCGTAGTCCACTC
GGGATACCGGCCGACAAGCC
AAGTCCTCACACCCTATGAA
GACCGACGCCCTTTTGCATT
CCGACTGTATGGGGACCGAC
GGTGTCGAGATCCATGCTAT
GGGAATGTTTCGGGGGAGAA
CGCTTGAGATTGAGGCTTTA
ACGTCTGTATTGAGACCGAC
GATAACAACCTCAGTATAAC
TGTGCCTTCTTCGGGGCGAG
GGCACTCCAGAACTGTCAAG
ACTTTTGCGCCCCCACGCTT
GGCACTCCATTCCTGTCTAG
CCCAGCATCATTATAATCTT
CCCGTTCTCTACGGTACCCA
TCAGTGACGATGTACGTACC
CTGAGGAAGTCATTTATCCC
TTTGTTTGCTACCTATCCAG
TCTTCTCTCGTGGTCCACTC
AATGAAAAACCGGTGCGGGA
AAGGCTAGACCACACTTACG
AGGACAATCATGAGAATATG
TGACCTGGACAACCTAGAAG
ATTTGTTCAATAGCCTGGCA
CTATTAGGCGGCCTACGCAT
TCAGTGACAGTGTACGTACC
AGGGCAAACATGAGTATTTG
ATTGGTTCAATACTATAGCA
GACGTGCAGCGGGCCCCTGA
TGGTCATGCGGATTACCGTC
ACTCACAAGAAATTTGGGCG
CGCTTGAGACTGAGGTTTTA
AGCGACCAACGTAGTCAAAA
ACTATAGTGGAAGTTTAAGG
TCTCCAACCAGCTCATGCGC
ATTTTTTGCTATCTATCCAT
AGGCCGAACATTAGAATTTG
AGCTCGCCAAGAGATGCTCT
CTGCAAAGTAGGGCCCATAG
TTTGCATCGTATTTGCCACT
CGCAAGAGTATCTTATGGGC
TTTTTTTTCTATCTATCCAA
CCGTGCCTAGAAAACAACAC
AGCTACCAACGTAGTGAAAG
ATCATCCACGTAGTTTGTGC
AGTACACCTCGGATGATGCG
AATACACCTTGGGCGACGCG
AGGAAAAACATTAGAACATG
GAGCTGTGTGCTCGATTACA
CCCATCAGTAAAGCATAAGC
TGGTCACGCTGAATCCCGTC
AACCGATTTGTCGACACAAT
GAGTGTATTTCACGCATACG
CTTCGGAAGAATGCCCGCTA
GATTGGTCGATTGTATGGGG
ATATATAGGACCTCAATGTC
GGTTGAATTTCCCGCATGCG
CGACTCCCAGTACGGGCCCC
GTATAAGGGCATAGACGGCC
AACAACAACCGAAGAATTAC
GAGGCCCGACCACACTTACG
TGATGACACACTATCGTGAT
CACAAGATTTTCATATGGGC
AGTGTGTGCAAGCCTGTGCC
GCCGTCACCACAAACTACTT
TATTATCACTGGTCATTCTC
TCAGATACCAGGACCTCCAG
GATTGATCGACTGTATCGGG
AGGACAAAAATTAGTATATG
CCCAGCAGCATTATAATTTT
TGATTAGCTCACCTATAATT
TTTGCATCGTATTTGGCAGT
CTGAGGAAGTGGTGTATCCC
TCTGCTTTCGTGGTCCACTC
ACTCAAGTACCTTTTGTAAT
ATTATAGTGGGGGTTTAAGG
GGCACTCCATAACTGTTTTG
TGGAAGGAATATCCCTCTTA
AGTACACATTGGACGACGTG
CCGACTGCATTGAGACCGAG
TTTTTTTGCTATCTATCGAT
CTTCGGGAGAATGCTGACTA
ATTATAGTCGAAGTTTAAGG
AACAATGCAGTCCGGCCTAA
AAATATACCACCTCAATGTC
ACCGATTGACTACCTCCCGG
GGGCCGTTGACCGTTCCCGT
CTCAAGATGATCCTATGGGC
TCTATGTGGTGGGTGTAAGC
CGCACCCACGTAGTTTGTGT
GAGGCTATAGAGCGTCTGCC
TCTCATTTCATGGTCCACTC
AAGTGACGGTTGAGCGACCC
CGCAAGACTATCATATGGGC
CCCTATATGGAGGCTACGGC
ATGAAAGACTAATTAGACTG
CTTCGGAATACTGCTGACTA
TGCATCCACGTAGATTGTGC
GCGTCCCTAGAAAACAACAC
CTCAAGAGTCTCACATGGGC
TATCATCTAGACGTGGCTAA
TATCTACGAGAAGGGACTAA
TATTTACGAGAAGTGACTAA
AGCTACCAACTTAGTCAAAG
CTTCGGAAGAATGCTGACGA
AGTGTTTATAAGCCTGTGTC
GAGGCTCGAGCACATTTACG
CTTCGGAAGAAAGCTGACTT
GGGCCGTGGATCGTTGCCGT
CGTTTGAGACTGAGGCTTTA
TAGTTGTGTGCTCGCTCCCA
AGGACAGACACTAGAATATG
AACCGAGTTGTCGACTCAAT
AACCCATTTGTCGACTCAAT
GGGGCTCGGCCACACTTACG
TCAGTTAAAATGTACTTACC
CTGTGCTCTGCACAGGGTCC
ATTGGGTCCATACCCTGGCA
CGTCATGATCCGCATGGCGC
GCCGTCAGCATAAACTACAT
GCCGTCCGCACTAACTACCT
AGGACAATTATTAGAATATG
AGTCCTGCGACATAATCATT
GATATTACGGTCGTGGGTTA
GGGCCGTCTATCGTTTCCGT
ACCAACGCAGTAGAGTGAGC
ATCACGATTACAAAAATAAT
AGTACACCTTGGACCACGCG
GAAGGGCTCCTTTAAGCCAG
AGTCCACCTTGGACGACGCG
CGCCTCCACGTAATTTGTGC
GGGTTCCCTACCTATAATAA
CTCGTGGTTACGTGCGACCC
GGCAGTCCATAACTGTCGAG
TTATCTTCCACCGCTGACTA
TTAGCAAACAGAGTCATTCT
CTTGACAATATATTTGGGCG
CACCTTACCAATAACGATGT
GCTAAGAGGTTTGTGTACGC
TCCAACAAAATAGAGTGAGC
AGTGATGTTTCAGGGGAGAA
TAAGCTTCGCCCGCTGACTA
GAGGCTCGGCCACACTAACG
TCTCTAACCAGCTTATGCGC
AAATTGATCCCTATGTCCCG
ACTGCTTCAATACCCTGGCA
AGTACTCCATAACTGTCTAG
GTAGTTTTACACCCCAATCG
CTATTAGGCGGCCTAGCCAT
CGTATTGTTTCAGGGGACAA
TCAATGACAATGTACGTACA
AACAATCACTCCGGAAGGCT
TCAGTACCGATGTACGTACC
GATATCACGGTACTGGGTTA
AAAGCATGTGGCTTTCAGGG
AGTGTGTGCAAGTCTGTGTC
GTTACTAAAGAAACTTATCC
GAATATCACTGGTCATTCGA
TTTCCTTTCGTGGTCCACTG
TGATTAGCTCCCGTACTATT
GATTATCACTCGTCAGTCGC
AACGCTCGATCACACTTACG
ATCTCCATTACAAAAATGGT
AGTCCGGCGACATGCTCCTT
TTATTTTGCTTTCTATCCAG
AGTACACGTTGGATGATGCG
TCTCCTCGCGTGGTCCACTC
ATGGTTCGACCACACTTACG
TAAGTAACGACGTACGTACC
AGGACAAAAATTAGAATATC
CGTAATGTTTCAGGGGGGTA
GATTGCTCGATTGTATGGGG
TGATGACACACTAGCGTGAC
AGTCTTGCGACGTACTCCTT
GAGGCTCGTCCACACTTACG
GGCACTCCATAACTGTGTAT
TCTCCTCTCGTTGTCCACTC
CCGTCCCTAGAAGAGTACAC
GTAGAATTCTTTACTGCGGA
CTACGAACATTATGTACGCC
GGACGTTGGCCACCTGGTAA
GATTGATCGATTGTATTGGC
CTACGAGGCGGCCGAGGCAT
CGCTTGAGACTAAGGCTTTC
GCCGTCAGCATAAACTTCCT
AGTGTCGAGATCCATCTTAT
ATGATCCTCTTGCTAAGGAG
GGCACTCCATATCAGTCTAG
AGGACAAACAATAGAATAAG
CTCAAGATTATAATTTGGGC
AGGCCAAACATTAGAATTTG
GGGCCGTAGATAGTTCCCGT
AAGTAGAGCCCTATCTCCCG
CGGATTTAGCCACGAAAGTC
CTTCACAAGAAATTTGCGCG
TTCGAAGGGTGAAGCTAGAA
CCTAATGTTTCAGGGGAGAG
GAGTGGAGTTCCCGCATTCG
CCAGTTACGATGTACGTACC
GCTTGATCGATTGTATGGGG
CTGCACAAGATATATGGGCG
AGTACACGTTGGATGACGCG
GCTGTTGCTAAATCTGGGTC
TTTGTTTGCTATCTATCCAT
GATTAGCACTGATCATTCGC
AGGAGAAACAGTAGAATATG
GCCTTGCAGCGGGCATCTTA
CCAGTAACGATGTACGTACC
CGAAGCTCATCGAGGGACAG
TCGGTCGCCCGGGAATTAAC
AGGCCTGTGACATACTCCTT
CTCCTGACATTATGGCCGCT
GGGTGTCTTTCCCGCATTCG
TCTAAGGGGTGTGTTTAAGC
CCGAGCATCATTATAATATT
AGGACAAACATTCGAATAGG
AGTACACCTTGGATCATCCG
AGTGTGTGGAAGCCTGTGTC
TTCAGTCCCGATGAGTCTGT
CGTCATGATCCGCATGCAGC
GAGGCTCGACCACACTTACT
AGGACAAACCTTAGAATAAG
CTGTTACTTCAACCAAAGTC
ATGATCCTCTGGTTGAGGAG
GGCACTCCAAAACTGTCAAG
AGCAACACAATAGAGTCAGC
GTTGGTTCAAAACCCTGGCA
AGCTACCAACGTAGTCTACA
TATCTACTAAAACTGGCTAA
TTAGTAACGATGTACGTACC
CGACTCATAGTAGGGGCCCC
ATTTAGACTTCAATTCATGC
TATCTACGAGGCGTGGCTAA
GAGTTCTGTGCTCGGTTCCA
GGTATTACTGTTCTGCTATG
TGGTCAAGCGGATTACCGTC
CTGTAACTTCAACAAACGTC
CTTCACAAGATATTTGTTCG
TCAGTAACGATGTACGTACT
CCGACTGTATTGAGATCTAC
TCCAGCATCATTATAATTTT
ATCAACACAATAGAATGAGC
AGTGTCGAGATCCATGTCAT
GTTGGCTCAATACCCTGGCA
GACGCACGACGACACTTACG
AATTATCACTGGTCATTCGA
CTTCCCATGATATTTGGGCG
AGAGTTAGTAGAGAAGCCAG
AGTAGACCTTGGATGATCCG
TCGTAGGTCGGTCGGGGAGG
GGGATTGCTGTTCGGCTATC
CTTCGGAAGAATGATTACTA
CTGCAAAGAAGGGCCGACAG
AGGGTAAACACTAGAATATG
TATGTACTAAAAGTGGCTAA
CTTCTGAAGAATGCTGACTA
GGATTGGTGCCCCGTGTCGG
GCTGTCAGCACTAACTACCT
ATTGCATCGTATTTGGCACT
ATTATAGTGGAAGTTAAAGG
TTTGCATCGCAGTTGGCACT
CGACCGGGACAATCTAGATG
GACAACAACCGCAGATTGAC
GCCGTCCGCACAATCTACCT
ATGAGGAAGTGGTTTATCCC
CCGACTGTAGTGAGACCAAC
GACAGCAACCGCAGACTAAC
CCGTCCCTAGAAAAGAGCAC
GATTATTACTGGTCATTTTC
ACCAACATAGTAGAGTGAGC
CTGCAACGTAGGGCCGATAG
AGTACACCTCGGACGACGCG
AGCTACCAACGTTGTCACAA
CGACTCATAGTACGGGCCGC
GGTTATCACTGGTCATTAGC
AGTGTCGAGTTCTAGGTTAT
GAGTTGTGTGGTCGCTTCTA
GCCGTCAGCACAAATGACCT
CGTCATGATCCGCATCCCGC
TTCGGAGGGAGAAGCTAAAG
ACCAACCCCATAGAGTGAGC
CGCATCCACGTAATTTGTGG
AATGTCGAGATCCAGGTTAT
ACTCATGTACCTTTTGTAAC
CCCGATAGGGAGGCCAAGGC
GAGAACAACCGCAGAACAAC
TTCAGTCGCGATGCGTCTGT
GACACTCCATAACTCTCTAG
TGATTACCTCACCTCCTATT
AGTACACCTTGGACGACGGG
TTACTCCCGATATTATGGGG
ATGATCCTCTGGTAAAGTAG
GCATTTGGGCCCCGCGTCGG
TGGGGATTGCTCGGGGCGAG
AGTGTTTGTAAGCCGGTGTC
AACAATGACTCCGGAAGGCG
GATATCACGATCCTGGGTTA
GGGCCGTTTTTCGTTCCCGT
AACAATTCAGTCCGTCGGAA
GAGGCTCGACCACATGTCCG
TCAAATACCAGGACCTCCTT
AATACACCTTGGACGTCGCG
GATTTTCACTGGTAATTCGC
CCCATCCACGGAGTTTGTGC
TATCTTCGGGAAGTGGCTAA
GTGTTGTATGCTCGCTTCCA
GTGCGCCATTCCTCGTAGCC
CGTAATGTTTCAGGGGACAC
CTTGCATCGTATTTGGCACT
AAGAAAAACATTAGAATATG
CCTCAGTGAGCGGCCATCGT
AGAATAGATTTGCGACGTGT
CAGTGTATTTCCCGCATTCG
GGAATTACTGTTCTGCAATC
ATGATCCTCTGCATAAGGAG
CCTAGCATCATTATATTTTT
AGGACAGACATTAGACTATG
TCTCTAACCAGCTCGTGCGC
ATGGAAACAATGGTGCGAGA
GGCCGCATAAAAAGGTAGTC
TTTGCATCATATTTGGCACT
TGATCGACCTTCTCAGCGGG
GGGTCGTTGATCGTTCCCGC
CTCAACAACCGCACAATAAC
TTAGCTAACAGAGTAATTCG
GACAACAAGTGCAGAATAAC
TGAACCCCTTCGAGGGACAG
TGATTACCTCCCCTACTATT
AGTGCACCTTGGATGATGCG
AGCCCCCGGTACCTAAGACC
ACAAATACCAGGACCGCCAT
CAATTAGGCGGGCGAGGCAT
CTCGATGGGAGAAGCTAGAG
CCGACTGGATTGGGACCGAC
CTTCATAAGAGATTTGGGCG
AAAATAGCATCCGACGCCCA
GATCTCACGGGCCTGGGTTA
TCAGTAACAATGTATTTACC
ACACTTCCCTACCTGTAGTC
TTCAGTCGCGCTGAGTACGT
GAAAACAACCGCAGAATAAC
CTTCCCAAGTACTTCAGGTA
CCGACTGTATTGGGACGGTC
CTAAAGATTATCAGATGGGC
GCCGTAAGCTCAAACTACCT
ATTCTAGTGGAAGTTTAAGG
GAACTGTGCGTACTTGAGGA
GGCACAAACATTAGAATATG
AGCTACCAATGTAGTGAAAA
CCCAGGATCATTATAATATT
GGCACTCCATAACTGGCTGG
GCCGTCAGCACAAAGTACAT
TAAGCTTCCACCGCTCGCTA
ACAAACACAATAGAGCGAGC
CTGTTACTTCAACCAATGTC
TCTCTAACCACCTCATGCGC
TGGAATGAATATCCGCCCTT
GATTATCAATGTTCATTCGC
GCGATGTGTGCTCGCTTCCA
AAGAATGCAGTCCGTCAGAA
TGGAAGGTATATCTGTCCTA
ATAGTTAGTAGAGACGCCAG
CCCAGCATTATTAAAATTTT
GTCAAGAACGGCAGAATAAC
CTTAATGTTTCAGGGGGGAA
GGGAAGGAAGATCCGTCCTA
CTAAGGAAGTGGTTTATACC
ATAGTTGGTAGAGAAGCCAG
AGTAAACCTTGGATGACGCG
CTGATGCTGTGGTTAAGGAG
TATAGATGACCTCTTCCCAA
CTTAATGTATCAGGGTAGAA
TTTCACAAGATATTTGGGGG
CCCGATAGGTAGGCCACGGC
CGACCTGGACAGTCTAAAAG
CCGACTGTATTGGGACCGAT
CCCAGCATCATTATAATTGT
AACAATGAATCCGGAAGGCC
TTCAAACGGAGAAGCTAGAG
TAAGCATCCACCGCGGCCTA
CGTGTTTGCAAGCCCGTGTC
CTTTACAAGATATTTGGGCT
AATGCTGCGACATACTCCTT
CGTGTTTGCAAGCCTGTATC
AGTACACCTTGGATTATGCG
GATTATCAGTGGTCATTCGA
GATATCACGGTCCTGGGTGA
GGGACAAACATTAAAATATG
ATTGGTTCAATCCTCTGGCA
GGGCCGTTTATCGTTCCCGT
TCAGTAACTAGGTACGTACC
ATGACCCTCTGGAAAAGGAC
GGAATTACAGTTCTGCTATC
CTTTCACCTATGAAGAATCC
TCTACGAGGTATGTGTAAGC
AGTGTCGAGATCTAGGTTAG
CTGTTACTTAAACCAACGTC
TGAAGCCCACCTAGGGACAG
TAAGGTGACAACTGAAGGTT
TTCAGTCACGCTGAGTCTTT
GACCGCGCCAGCACCCTTAA
TAGGCTCGACCACACTTAAG
TATCTACGCGCAGTGGCTAA
TTACTTCTTGCTGTCATAGA
AGGAAAAACATTTGAATATG
TCAAATACCACGACCTCAAT
CTATTAAGCGGCCGGGGCAT
ACCGAAGGGAGAAGCTAGAG
CTCTTGGGAGGCCGAGGCAT
TAAGCTTCCAGTGCTGACTA
CTGAGGATGCGGTTTATCCC
TGGTCACGCGGATCACCGTC
GCTCAAGTAGCTATTGTAAC
CACAGCATCATTATAATTTT
TTCAAGATTATCATAGGGGC
CGTAATGTTTGAGGCGAGAA
CGCTTTAGACTGAGGCTTTA
GACGCCAGCACAAACTACCT
AACAATGCAGACGGTCCGAA
AGGACAAACACTAGACTATG
TCTCCTTTCGTGGTCCTCTC
CTCAAGATTATCCTATGGCC
GACAACAACCGCAGAATCAG
AGGAGAAACATTAGAATAGG
CTCAAGATTATCCTATAGGC
CTTCCGAAGAATGCTGACTA
TCTATGAGGTGTGAGTAAGC
GATATCACGGTCCTGGGTTC
CGCGTTTGCAAGCCTGTGTC
GGCACTCCAGAACTGTCGAG
CTCAAAACTATCATATGGGC
GGTATTACTGTTTTGCTATC
GCGTCGTTGATCGTTCCCGG
TGATGACACACTAGCGTGAG
TAGAAGGAATATCCGTCATA
GTTGTTCCAATACCCTGGCA
GTAGTAAGTAGAGAAGCCAG
AGTACACCTGGGACAACGCG
GCTAAGAGGTGTGTGAAAGC
TTTTTTTGCTATCTCTCCAG
AGATGAGTCGTAGGAAGGCG
CTCAAGGTTATCCTATGGGC
AAGCGGAACGATAGGAAAAC
CTGAGGAACTGGTTTAGCCC
ATTGGATCAATACCCTGGCA
GCCGTCAGCACAATCTTGCT
AAGGCTCGACCACACTTGCG
AACAATCCAGTCCGTCAGAA
TCAGTAACAATGTACGTAAA
AGGAGAAATATTAGAATATG
CTGTTACTTCAAACAACGTC
TGATTCCCATCGAGGGACAG
TCAAAAACCAGGACATCCAT
TACATTGACTCCGGAAGGCC
GGGCCGTCAATCGTTCCCGT
AGCTACCAACGTAGTAAAAA
CCCCGCTTCATTATAATATT
GGCGCTCCATAACTGTATAG
CGCATCCACGTAGGTTGTCC
CCCACTGTATTGAGACCGAA
AATACACCTTGAACGACGCG
CGCCATGATGCACATGCCGC
GGGATTACTGTTCGACTAAC
GATTATCATTGGTCAATCGA
TTCTTCTGCTATCTATCCAG
AGGAAAAACATTAGAATATA
TAAAGCCCATCGAGGGACAG
AGTACACCTTGGCCGACGCG
TCTCTAACCGGCTCATGCGC
TGATTGGTTCACCTACTATT
GCCGTGAGAACAAACTACCT
CTACTAGGCGGCCGAGGCAT
GGGATTTCTCTTCTGCTATC
TATCTAAGAAAAGTGGCTAA
CGGCGTCGATGCTAACACAG
CGTCGGAAGAATGCTGACTA
CTATTAGTCGGGCGAGGCAT
AATATCACGGTCCTGTGTTA
TTTTTTTGCTATCTATCCTT
TGATTAGCCCACGTACTATT
CGCAAGATTATCCTATGGGC
TTTTCTTGCTATCTACCCAG
GTTATCACGCTCTTGGGTTA
ATTATCGTTGAAGTTTAAGG
AGGACAAGCATGAGTATATG
TTCGAACGGTGAAGCTAGAG
CTTCACATGGTATTTGGGCG
TGGAAGGCATATACGTCCTA
GATTATCACTGGTCATTTGA
GGGATAACTGTTCCGCTATC
CAGGTACATCACACTTATTG
GCCGTCAGGACAAACTTCCT
TCAGTAACATTGTACGTACG
GCATTGGGGCCCCGTCTCGG
TTAGCTTCCACCGCTGACCA
CCCGATATGAAGGCCGCGGC
GACTTGCAACGGGCATCTGA
TCAGTAAGGATGTACGTACC
TCAGTGACAATGCACGTACC
CGGTGCTCTGCACAGGGGCC
GTTAGCCGAATCATTCTTTT
ACTCAAGTACCTTTTGAAAC
GACGCACGGCCACACTTACG
GGGTGCATTTCCCGCATTCG
CGACTCAAAGTGCGGGCCCC
AGTACACCCTGGACGACGCG
GTGATTACTGTTCCGCTATC
GTCAGTCGAACTGTTAGCCC
GACAACAATCGAAGAATAAC
CGATTATGGGGCCGAGGCAT
AGTCCTGTGACGTACTCCTT
TGATGACACGCTAGCGTGAT
TGGAACGAATATCCGTACTA
CCCAGCCTCCTTATAATATT
ACGTACTTACAATGTAACCC
TGCACTCCATAACTCTCTAG
TAATCTTCCACCGCTGGCTA
ATTATAGTGGAAGGTTAAGG
GGATTAGTTCACCTACTATT
CGACCGGGACAGTCTAGAAG
CAGGTACATGACATTTATTG
GACAACAACCGCAGGTTAAC
AAAGCTTCCACCTCTGACTA
TTTTCATCGTATTTGGCACT
TGACTCATAGTACGCGCCCC
GTCAAGATTATCCGATGGGC
CGCCATGCTCCGCATGCCGC
TTCGACGGGAGATGCTGGAG
AACAAAGCAGTCCGCCCGAA
CGGCTTTTCCTCCCACGAAG
CGTAACGTTTTAGGGGAGAA
ATTTGTTCAATAGCATGGCA
AGGACAAACATTAGAGTGTG
TCAAAGCGCAGGACCTCCTT
GATTGATCGAGTGTATGGGT
TTTGCTTCCACCGCTGGCTA
AACGAAAAACTGGTGCGAGA
ATATATACCGCCTCAATGTC
GGGCCGTCGATCATTCCCGT
CTCAAGCTTATCATCTGGGC
AGTACACCTAGGATGACGCG
TCTCTACGAAAAGTGGCGAA
ATTGGCTCAATACCCTGGCA
TGGAAGGAATATACGGCCTA
CGAGTTGGGAGGTTGAGACT
CCCCCTTGACAATCTAGAAG
TCACCTCTCGTGGTCCAGTC
TTCAGTCGAGCTGAGTCCGT
GATTGACCGATTGTATGTGG
GAGGCTCGACCACACTAACG
CCCAGCATCATTTTAATTTT
TATATACGAAAAGTGGCGAA
CGTAATGCTCAAGGGGAGAA
GATATCACGGTCCGGGATTA
TTTAGACCTTACTAGCAGCT
GCCGTCAGCCCAAATTACCT
CCCGATATGGAGGCAACGGC
TGCACTCCATAACAGTCTAG
ATTATAGATGAAGTTTAAGG
TGATGACACACTAGCGTGCT
GTCGTCAGCACTAACTACCT
TGATTAGGTCGGCTACTATT
TTTGTTTGCTATCTATCCAC
ATCAACAACCGCAGAATAAC
TCTAACAGGTGTGGGTAAGC
CTAAAGCGGGGAGACAGGAG
TCTCCTTTCGTGTTCCACTC
CGTAATGTTTCAGGGAAGTA
ATTGGTTCAATAACCTGCCA
AGGAGAAACAATAGAATATG
AGTGTTTACAACCCTGTGTC
GGGATTACTTTTGTGCTATC
CGTACTGTTGCAGGGGAGAA
GGGTGTATTTCCCGAATTCG
AAGTGGTGTTTTCGTAAGCT
AGTGATGGCAAGCCTGTGTC
TGGAAGGACGATCCGTCCTA
TGCAGCCCATCGAGGGACTG
CCTACTGTATTGAGACCTAC
TCATTTGCTCACCTACTATT
CGCATCCAAGTAGTATGTGC
CTTCGGAAGACTGCTGACCA
GGTGGATCGATTGTATGGGG
TTCGAAGTGAGTAGCTAGCG
TGGTAACGCCGATTACCGTC
AACCGGTTTGTCGACTCAAT
ATGATCCTCTGGATAAGCAG
GGGAGTACTGTTCCGCTATC
GATTATCACAGGTCATACGC
TATCTACGAAAAGTGGCTCA
CTTCACACGATATTGGGGCG
GTAGCTTTATACGCCAATCG
ATGATACTCTGGTTAAGTAG
AGTGTCGAGATGCAGGATAT
AGGACATAAATTAGAATATG
GGCCCACCATAACTGTCTAG
TATGCTTCCACCGCTGACAA
CTTCACTAGATATTTGGGGG
ATTGGTTCAATTCTCTGGCA
GTAGTTAGTAGTGAAGCCTG
GATTATCACAGATCATTCGC
ATTGGTTCAATACCTTGGCC
GGGCCGTTGCTCGTTCCCGT
TTCGATGGGAGAAGCTAGAA
CATTTTTGCTATCTATCCAG
GCCGTCACCACATACTACCT
GTCGTCAGCACATACTACCT
CTTCGGAAGACTTCTGACTA
CTCACGATTATCCTATGCGC
AAGGCTCGACCACACTTAAG
CTGCGCGACGATAGGAAAAC
AGTACACCTGGGACGACGCT
AGCTCTGCGACATACTCCTT
CTGCAAAGTAGGGACGATCG
TTCAGTCGCGCTGAGTCCGC
GGAATGGGGCCCAGTGTCGG
GCCGAAGGGAGAAGCTAGAG
CGACCTGGTCAGTCTAGAAG
ACAGTATCAATGTACGTACC
TCTCGAACCAGCTCATGCGC
CGCATGCACGTCGTTTGTGC
TCTCTAACCAGCTCTTGCAC
ACGTCCCTAGAAAACAACAC
TTTTTTTGCTATCTACCTAG
TCAGCTAACAGAGTAATTCT
CGAAATGTCTCAGGGGAGAA
AAATAGAGCCGCATGTCCCG
AGTACACCTTGGATGATGGG
TATCTACGAGAGGTGTCTAA
GAGTGAATTTCCCGCATTCG
GCCACTCCATTACTGTCTAG
CAGGTACATGACACTTCTTG
GGCCCTCCATAACTGTCTGG
GAGTGTATCTCCCGCATTCG
ATTATAGTGGAAGTTTAAGT
TCTAAGAGGTGTGTGTACGA
TGATTAGTTCACCTACTAGT
TCCAGGTTGATTTTTAAGGG
GGGCCGTTGTTCGTTTCCGT
CCTTCCCTCAACCGTGTGTC
GGGGCGTTGATCGTTCCCGT
TTGTTACTTCACCCAACGTC
CGTCATATTTCAGGGGAGAA
TCAGATACCAGGACGTCCAT
AGGAGAAACATTAAAATATG
TAATAGAGCCCTATTTCCCG
AGTGTGTGCAAGCGTGTGTC
TGGGGCTCGTTCGGCACGAG
TAAGCTACCACCGCTAACTA
GCTGGTTCAATACCCTGGCA
AACATTGACTCAGGAAGGCC
TCAGTACCAATGTACGTACT
TGATTAGATCAGCTACTATT
AACCGATTAGTCGACTGAAT
ACCAATGACTCAGTAAGGCC
ATCACGATTACAAGAATGCT
CGTGTCGAGATCCATGTTAT
AACAACAATCGCAGAATAAC
TTCGAAGGGAGAAGCTGGAC
GCCGTCAGCACGAATTACCT
AGTCCCGTGACGACCCGGTA
ATCAATGCAGTCCGTCCGAG
TGTCCTTTCGTGGTCCACTC
AGTACACCTTGGATGACTCG
CGTGTTTGCAAGCCTGTTTA
TCAAAGACCAGGACCTCCGT
ACTCAAGTAGCTTGTGTAAC
TGATTAGCGCACCCACTATT
AGTACACCTTCGATGACGCG
CGCAATTTTTCAGGGGAGAA
CTACGCAAGGTCTTTGGGCG
TTTGCGTCGTATTTGACACT
AAATAGAGCCCTACGTCCTG
GGCACTCTGTAACTGCCTAG
ATTCACAAGATATTTGGGCT
CTATTATGCGGCTGAGGCAT
TAAGCTTCCACCGCTGGCTC
TCTCTAACCAGCTCATGCGG
AGGCGAAACATTAGAATATG
CTGTCACTAGAAAAGAACAC
TATTGCAGACGACAAGGAAG
AACAATGCAGTCCGTCTGCA
AGGACAAACAGTATAATATG
ATTGGTTCAAAACCCTGGAA
CCCGAAGGGAGAAGCTAGAG
AGCAATGCAGTCCGTCCGCA
ACGAGTGTATTGAGACCGAC
CTGTTACTCCAACCAACGTC
CTGAGGCAGTGGTTTATCCC
GAGTGTATTTCCCGCAAACG
CCCAGCATCATTATAATAAT
CGTACTGTTTCAGGGGGGAA
CTCAATCGAGTAATCAGTAA
AGGACAAACATTAGAAATTG
TGATTAGTCCACCTACTATT
CAACCTGGACAGTCCAGAAG
AGGACAAAAAATAGAATATG
CCTTCCTATGCCCTCGGCGA
ATTTGTTCAAGACCAAGGCA
GAATTGTGTGCCCGCTTCCA
AGTCCTGTGACATACTCTTT
ATCACCATTACAAAAATGGC
TGGATCACTGTTCGGCTATC
TCAGTCACGATGTAGGTATC
AGCACAAACATTTGAATATG
CTTCGGAAGGATGCCGGCTA
AGCACTCCATAACTGGCTAG
CGTAATGTGTCAGGGAAGAA
CAGGTGCATGACACTTATTG
CTATTAGGCGGCCGACGCAA
GAACGGTGCGGACTTGAGGA
GAACTGTGCTGACTTGAGGA
GCGTTGTGTGCTCGCTTCGA
ACTCAAGTAGCTTTTGAAAC
ATTCGTTCAATACCCTGGCA
CGTAATCTTTCAGGGGGGAA
CGCCATGAACCGCGTGCCGC
CCGACTGTATTTAGACCGAA
GTCGAAGGAAGAAGCTAGAG
GCCGTCAACTCAAACTACCT
TGAAGCCCACCGCGGGACAG
GGTGTCGAGATCCAGGTTAT
CCGCACCCCGAGCTTCTATT
AGTAATGTTTCATGGGAGAT
TTCTATGGGAGATGCTAGAC
AGTGTAGAGATTCAGGTTAT
TCAGTAACCATGTACGTATC
TCAGTAACCATGTAAGTACC
CTGTTACTTCAACTAACGTC
GCGCCGTTGATCGTTCCCGT
GGGTTTACTGTTCTGCCACC
GGGCCGTCGAGCGTTCCCGT
AGGAAAAACATCAGAATATG
CTCAAGATTAGCATATGCGC
ATCACGATAACAAAAATGCT
CGCATCCCCGTAGTTTGTCC
AGGACAAACATTAGAATAAT
CGAATCCATGTAGTTTGTGC
GCGGTCAGCCCAAACTACCT
TGAAGCCCAACGAGGGACTG
ACCGTCGCCATGTGGCTATG
CGCATCCACCTCGTTTGTGC
TGATGACACACTAGCATGAT
CGTACTGTTTCAGGGGAGTA
ACATATACCACCTCAATGTC
TGTTTAGCTCACCTATTATT
TGATTAGCCCAACTACTATT
AGGATCCTCTGGTTAAGTAG
AGGAAAAGCATTAGAATATG
AGTCATTCGACATACTCCGT
ACCAACACAAAAGAGTGACC
GATTAACACGCGTCATTCGC
GGGATTACTGTTCCGCGATA
GAGTGTATTTCCCGGATTCG
GGGCCGTTGATCGTCCCCGT
TCTACGAGGTGTGTATAAGC
ATAGTTAGTTGAGAAGCGAG
TTCGAAGGGAGAAGGCAGAG
TTCTGTCGCGCTGAGTCTGT
CGTAATGTTTCAGTGGGGAA
TTGCCCCCTACGGGAGTGTG
CTTCGGAAGAATGCCGACTT
TGGAGGGAATATCCGTCCTG
TAAGTTTCCACCTCTGACTA
CTTCACAAGATATTCGGGCC
AGCACAAACATTAGATTATG
GCCGACAGCAAAAACTACCT
CGTATTGTTTCAGTGGAGAA
ATTGGTTCAAAACTCTGGCA
CGTGGTATGCGAAATAACTC
TTCGATCGCGCTGAGTCTGT
CGCTTGAGACTTAGGCATTA
GAGTTGTGAGCTCGCTGCCA
AGTGTGTGCAAGCCTGTGGC
ATCACGATTACAAACACGGT
GGACATTTAATAATGTATCC
GACAATGACTCCGGAAGGCC
TCTTTTTGCTATCTACCCAG
TAACTAGCTCACCTAATATT
AGTACTGCGACATACGCCTT
AGTAAACCTTGGACGACGCG
CGCATGCACATAGTTTGTGC
AACCGTTTTGTCGACGCAAT
ATGATCCTCTGGTTAAGAAG
TCATTAACAATGTACATACC
TTCAGTCGCGCTGAGTCGGT
GAACAGAGCGGACTTGAGGA
GGCACTCCAAAACTGGCTAG
TTCATTCGCGCTCAGTCTTT
GTTACTCTTATTGCGGCGTA
CCCGTCAGCACAAACTACTT
GATTATCACTGGTCATCCGA
AGTCCGGCGACATACTCCTC
GATTGATCCATTGTATGGGG
GATTATCACAGGCCATTCGC
GAATTGTGTGCTCGCTACCA
CGACCTGGACATTCCAGAAG
CTTCGGAAGGATGCTGACTA
CGCAGCATCATTATAATTTT
GCAATGGGGCCCCGTGTCGG
GAGCCCCTGCTTAGCAATGA
GTAGCTTTATGCCCCAATCG
CGTGGTTGCAAGCCTGTGTC
ACATCGAAGGGATAGCTTTT
GGGTCCTTGATCGTTCCCGT
TCCAGTCGCGATGAGTCTGT
GATTGATAGAATGTATGGGG
TCTACGAGGTGTGTGTATGC
AGGATAAACAGTAGAATATG
TCCGTCAGCACAAACTCCCT
AAGGAAACACTGGTGTGGGA
TCAAACGGGTGTGTGTAAGC
GGTACTCCAAAACTGTCTAG
AAGGAAAAACTGTTGCGGGA
GGCATCCAAGTAGTTTGTGC
ATATATACCAGCTCAATGTC
CTTCGGAAGAATGCTGAGTA
AGGACATACATTAGTATATG
TCGGTAACAGTGTACGTACC
GACAACGACCGAAGAATAAC
TCTCCTCTCGTGTTCCACTC
AGCACACCTTGGATGACGCG
TTCAGTGGCGATGACTCTGT
CAGAAAATAGAGATCTGTTT
GTGAGACGCTGTCTAAATGA
GCATTAGGGCCCCGTGTCGG
CCGTCCCTAGAACAGAACAC
ATCTTTAGCATCAGCTGTAA
CTGTGCTCTGCAAAGTGGCC
ACGAACACCATAGAGTGAGC
TGATTAGCTAAGCTACTATT
TCCCAAGGGAGAAGCTAGAG
TTCGAAAGGAGAAGCTAGGG
CTTCACAAGCTATTAGGGCG
CGACCTGCACAGTCTAGAAG
GATTATCACCGGTCATTCGA
CGTAATGTTTCAGAGGGGAA
TGGAAGGAATATCTGACCTA
CAGGCACATGACACTTATTG
AGTCCTGCGACATGCTCCTG
GACTTGCAGCGGGCATATGA
GCCGTCCGCACCAACTACCT
CTCAAGATTATCCTATGGTC
ATGATCCTCTGGACAAGGAG
GAAATGTGTGCTCGCTTCCA
TTATGGCTACTCAACTTCCA
AGGACAAACATAAGAATCTG
TCTCTACGAGAAGTGGGTAA
TCAAAGGCCAGGACCTCCAT
TACGAAGGGAGAAGCTAGAC
TGGAAAAACATTAGAATATG
AAATACAGCCCTATGTCCCG
TGAAGCCTATCGAGGGAAAG
TGAAACACAAGGACCTCCAT
TCTCCTTTCGTGGTCTACTC
CGTAATGTTTCAGGGGTGTA
GGCACTCCATCACTGTTTAG
CCCGATATGGAGGCCACGCC
CGTCACAAGATATTTGGGCT
CGCATGGGACTGAGGCTTTA
AACAACAACCGCAGAATCAC
CTTAAGATTATCCTATGGGC
TCGGGAACAATGTACGTACC
TCCAAGAGGTGTGTGTATGC
GACGTCAGCACAAACCACCT
AGCTACCAACGTAGTTTAAA
CCTTGGCCAATTTAAAGCGC
AATGGTTCGATACCCTGGCA
GAACTTTGCGGACTTGAGGA
GAGTGCAGTTCCCGCATTCG
TGATGGCACACTAGCGTGAT
TATCTAAGAGAAGTGGATAA
GGCACGCCATAAATGTCTAG
AGGGAAAACATTAGAATATG
TTCGACGGAAGAAGCTAGAG
TTAACGATTACAAAACTGAC
AGTAATGTTTCAGCGGAGAA
AAGGAAAAACTGTTGCAGGA
ACTCAGGTACCTTTTGTAAC
TGGAAGGGATAGCCGTCCTA
GAGTTCTGTGATCGCTTCCA
GCCGTCAGCACAAAATAGCT
CTCAAGATGATCCTTTGGGC
AACCGCTTTGTCGAGTCAAT
CCTTCCCTGGAAAAGCACAC
CCGACTGTCTTGGGACCGAC
CGCTTGAGACTGAGGCCTTA
CCAACTGTAGTGAGACCGAC
AGACCTGGACAGTCTATAAG
CGCATCTACATAGTTTGTGC
GTAACTTTATGCCCCAATCG
ATGGTCCTCTGGGAAAGGAG
AACCGACTTGTCAACTCTAT
CGCCAATATCCGCTTGCCGC
ATTGGTTCAATACGCTGACA
TCAGTAACAAAGTACGTTCC
AGGACAAAAATTAGAACATG
TGGGGCTTGTTCGGGGGGAG
TAAGTCGAATGTCGACCGGA
CTGATCCTCTAGATAAGGAG
TGATGAGCCCACCTACTATT
CCCATCCACGTAGTTTGTAC
GGCACTCTATAACTGTCAAG
GCCGTCAGCACAAGCTAACT
TTGGAAGGGACAAGCTAGAG
CGACATGATCCGCATGCCGC
GATTATCAATGGTCGTTCCC
AGGAGAAGCATTAGAATATG
AGGACGAACATTACAATATG
TTTGCATCGTATTTTGCACT
TCTAAGGGGTGTGCGTAAGC
TAACCTTCCACCGCTGATTA
AGGACAAATATGAGTATATG
CGTGTTTGCAAGCCTGCGTC
AGTCATGCGACATACACCTT
ACTGTCGAGATCCAGGTAAT
ATTTGTTCAATACCCTGGAA
GAGCCGTTGATCGTTCCCCT
ATTATAGGGGAAGTTTAAGG
AGTCCACCGACATACTCCTT
AGTTTTTGTAAGCCTGTGTC
GCACTGTGCGGACTTGAGGA
TCTAAGAGGTTTATGTAAGC
ACCCACACAATAGAGTGAGA
ATTCGGAAGACTGCTGACTA
ATTTTAGTGGAAGTTTAAGG
ATTGGTTCGATACTCTGGGA
AGTCCTGCGACATAGTCCTC
TGGACAAACATTAGAACATG
CCCAACATCACTATAATTTT
CGTAATGTTCCAGTGGAGAA
TCAAATACCAGAACGTCTAT
TATCGTCGAGAAGTGGCTAA
GAGCCTCGATCACACTTACG
ATGATCCTCTGGTTAAGGAA
TAAGCTTGCACCGCTGATTA
AACAATGCAGTCCCTCCGAA
GGAATTACTGTTCCGCTATC
GGTTTTTGCAAGCCTGTGTC
TCAAAGACCAGGAGCTCCAT
CGTAATGTTTCAAGGGGGAA
TGATTAGCTGACGTACTATT
TCTCTCCGAAAAGTGGCTAA
GCCGACAGCACAAATTACCT
ACCTACCAACGCAGTCAAAA
GGTAATGTTTCAGGGTAGAA
TAGGACAGATTGGTGCGGGA
ATGATACTCTGGATAAGTAG
AGTCCTGCGACATACTGCGT
AGTCTTGCGACATACTCCGT
CTGCAAAGTAGGGCCGATAT
GCAGTGAGCACAAACTACCT
GTTGGGTCAATACCCTGGGA
CGTTATGTTTCTGGGGAGAA
TAAAAGACCAGGACCTCCAT
CGTAATGTGTCAGGGGACAA
TATTTACGAGAATTGGCTAA
TAAGCTTCCACCGCAGACGA
TTCAGTCGCGATAAGTCCGT
CTATTAGGAGGCCGAGACAT
CCTAATATTTCAGGGGTGAA
AGGACATACATTAGAATAGG
AGTGGAGAGATCCCTGTTAT
TGGACAAACATTAGAATATC
CCTAGCATCATTATAATTTT
AGGACAAACATGCGTATATG
CCTCGGAAGACTGCTGACTA
TAAGCTTCCCCCGTTGACTA
CCCAGCATCATTATATTTTT
GATTGACCGATTGTATGGGG
CTATCAGGCGGCCGAGCCAT
CTGTGCTCTGCCCAGGGGCC
CTCAAGATTATCCTGTGGGC
ACCTACACAACAGAGTGAGC
CTGTGCTTTGCACAGGGGCC
CTTCACAAGATATGTGGGCC
GGGCCGTCGATGGTTGCCGT
TGCTCGTTTCAGACATTGGT
ATGATCCTCTGAAAAAGGAG
AAATAAAGGCCTATGTCCCG
TTTTTTTGCTATATATTCAG
TTTTTTTGCTATCTATCGGG
GCCTATCACTGGTCATTCGC
CGTGTTTGCAGGCCTGTGTC
AGGACAAACATTAGGATAGG
ATGAACCTCTGGAAAAGGAG
GAACTGTGCGGACTTGGGGA
AGGAAAATCATTAGAATATG
TTTAAGGAGGAGATCACTCT
TTCAGTCGCGATTAGTCTGT
TGGAAGGAATATTCGTCCGA
ATCAAGATTATCATATGGAC
CGCCATGTTCCGCATGCCGC
CCGACTGTATTGCGACCGAA
TCTCAAGTACCTTTTGTAAC
GCTACGAGGTGTGTGTAAGC
TCTCCTCTCGTGGTCGACTC
TAAGCTTCCACCGTTGGCTA
AGGTAGAGCCCTATGTCCCG
GACTTTCAGCGGGCATCTGA
GCGGCAAACAGAGTTGCCGA
CTTTTAGGCGGCCGAGGCGT
GATATCCCGGTCCGGGGTTA
ATGCAAAAACTGGTGCGGGA
TCAAAGACCAGGACCTTCAT
TACGCTTCCACCCCTGACTA
GTTGATCACTGGGCACTCGC
TGGAACGGATATCCGTCCTA
CCCAGCATCACTATAATATT
TCCACAACTGGGCCTCTTCA
GGCACTCCATAACAGTCTAT
ATAGTTAGTAGAGAACCCAG
AAATCGAGCCCTATGTCGCG
CGTGTTAGCCGCAAAACGGG
CGTGTTTGCAAGCCAGTGTC
GGGCCGTAGATCGATCCCGT
TCTAAGAGGAGTGAGTAAGC
TGAAGGCGATCGAGGGACAG
AGCTACCAACGCAGTCAAAA
TCAAAGTCCAGGACCTCCAT
ATATAGACCACCTCAATGTC
GTAGCTTGATACCCCAATCG
CCCGTCAGCACAAACTAGCT
GACTACAACCGCAGAATCAC
CTATGCGGCGGCCGAGGTAT
ACTTGGTATTTCGGCATTCG
ACTCAAGTACCTTATGTAAC
ATGATCCTTTGGATAAGGAG
TGTAAGGAATATCCGTACTA
AACTAGAGCCCTATGTCCTG
TCAGTAACGATGTACGTAGC
GTAGTTAGTAGAGAAGCCGG
TTGATGGCAGAGTCCAGATG
GGGACAAACATTAGAATAAG
CGCATCTACGTAGTGTGTGC
GCTAAGAGGTGTGGGTAAGC
CTACGCTCTGCACAGGGGCC
GATTGCCGCTTAAAACAGTT
GGTTATCACAGGTTATTCGC
TCAAATACCAGGGCCTCCCT
GGGATTACTGCACTGCTATC
CGTAATGTTTGAGGGGGGAA
AGGACTAACATTAGAATACG
GATTACCACCGGTCATTCGC
AGATTGGGGCCCCGTGTAGG
CGCATCCACGTAAATTGTGC
TAAGCTACCAACGCTGACTA
AACAATTACTCCGGAGGGCC
CTTCACAAGACCTTTGGGCG
TATCTACGGAAAGTGGCTAA
TAGGCTTCCACCACTGACTA
CTGAGGAAGTGGTTTAACTC
GGGCCGTTCATCGTTCCAGT
TCAAATACCAAGACGTCTAT
AACCCGATCCACTCTACATC
CTATTAGGCCGCCGAGGTAT
GATTAACACTGGCCATTCGA
TTAGCTTTATACCCCAATCG
GGGCCGTTGATCGTTGACGT
TCTAAGAAGTTTGTGTAAGC
CCGAGTGTATTGGGACCGAC
GCATTTGGGCCCCGTGTCTG
CCCAGAATCATTATAAAATT
CTCAAGATTATCATATTTGC
ATCACTATTACAATAATGGG
ATGATCCTCTGGAAAGGGAG
CGACTCATAGTATGGGCCCC
GACTTGCAGCGGGTATCTGA
CCCACCATCATTATAATTTT
CATTTACGAAAAGTGGCTAA
CGACCTGGACAATCTAGAAA
CGCATCCTCGTAGTTTCTGC
CGTAAGGTTTCAGGAGAGAA
TCACATACCAGGAACTCCAT
TGTAATGTTTCAGAGGAGAA
TCTAAGAGGTGTCTGTCAGC
GGCACTCCATAACAGTCGAG
ATTCCTGCGACATACTGCTT
CTGGACATGTGCTTGTGTAT
CGGGTGAGACTGAGTCTTTA
CCGTCACTAGAAAAGAACAC
AGTACTCCTTGGACGACGCG
ACCAACACAATCGAGTCAGC
CTACACAAGCTATTTGGGCG
GATATCACGGTCCTGCGTTA
CAGGTACATGACACTTGTTG
GGCACTCCATATCTATCTAG
GGGATTACTATTCCGCTATC
CCGATTGTATTGGGACCGAC
GCGTTGTGTGCACGCTTCCA
GTATTAGGCGGCCGAGCCAT
AGTGTAGATATCCCTGGTAT
TAAGTTTCCACCGCTGGCTA
ACCAACACAATATAATGAGC
CCGTCCCTAGACAGGAACAC
AACTCCACCTCTGCAGCGAT
TGTGAAATTTTTTGTAGTAC
ACTCAAGTACCTTTTGTACC
TCCGATATGGAGGCTACGGC
AATACACCTTGTAAGACGCG
CGTTATGTGTCAGGGGAGAA
GGCATTCCAAAACTGTCTAG
AGTACAACTTGGACGACGCG
GGTCATGTTTAGGGGGAGAA
CTTTACAAGAAATTTGGGCG
TGGAAGGCTTATCCGTCCTA
CGACCTGGACAATCTTGAAG
TATCTACGATAAGTGGATAA
GGAATTACTGTTCTTCTATC
CTCAAGATTATCCTATCGGC
TTCCAAGTGAGAAGCTAGAG
AGGTGTATTGCCCGCATTCG
TCGTCCCTAGAAAGGAACAC
GCCGTCAGCACAAACATCCT
TTCAAAATTATCATATGGGC
GAGTTGTGTGCTCGCGTCCA
GAGTGTATTTCTCGCAAACG
TCAAAGACCAGGACCCGCAT
AGTCTTTGCAAGCCTGTATC
CGTAATGTTGCAGGGGTGAA
GGCACTCCATAACTGTCGAA
TATACCTACGCCCAATTGTG
AAATAGAGCCCTACGTGCCG
CGTAATGTATCAGGGGTGAA
TAAGCTTCCTCCGTTGACTA
AGTCTTGCGACAAACTCCTT
CGCTGGAGACTGAGGCTTTA
TCAATGACCAGGACCTCCAT
TATCAGTCACCGTACGCTAT
CTCATTTCGTCTCCTAAGGG
ATTCACTAGATATTTGGGCG
TCCGAAGGGGGAAGCTAGAG
TGGACAAACATTACAATATG
CTACACAAAATATTTGGGCG
CATCACAAGATATTTGGACG
GGTAATGTTTCGGTGGAGAA
CTCAAGATTGTCCTATGGGC
CTCTTACTTCAACCAACGTC
AGTACACCGGGGACGACGCG
CTGCAAAGTAGGCCCGATTG
ATAGGTTAAATACCCTGGCA
AACAATGAGTCCGGAAGGCC
ATTGTTGGTAGAGAAACCAG
TCTAAGAGGTGTGTCAAAGC
ATTGTGTGCAAGCCTGTGTC
GAGTGTAGTTCCCGCATCCG
TGTAATGTTTCAGGGGAGAT
AGGGCTCGACCACACTTACG
TTTGCATCGTATGTGGCGCT
AGTCCTGCAACAGACTCCTT
AACAATGCGGTCGGTCCGAA
CGACCTGGACAAGCTAGAAC
TCAGTAACGATGTTCGTACC
CCCGATATGGAGCGCACGGC
AACAATGACTCCGGTAGGCC
GGCACTCCATAATTTTCTAG
CATACTCAGGGGCCCGCATC
GGGCGTATTTCCCAAATCCG
GTTGGTTCTATACCCTGGCA
GAGTTGAGTCCTCGCTTCCA
CTGGTAAGTAGAGAAGCCAG
ATTATAGTGGAAATTTTAGG
AGTGTTTTCAAGCCTGTGCC
TAAGCTTTCACCGGTGACTA
AGGACAAACATTGGTATAGG
CTTCCGAAGAATGCTGACTT
GAAAGCAAAAAGCAAGCCCC
CGTAATGTCTCAGGGGGGAA
GACTTGCTGCGGGCATCTGA
GCCGTCAGCACAAATTACCC
GGCACTCCATAAGCGTCTAG
GATTATCAATGGTCACTCGG
GATTGATGGATTGCATGGAG
CGACTCATAGTTCCGGCCCC
ATGATCCTCTAGATACGGAG
AGTGTGTGCATGCCTGCGTC
AGTACACCTTGGCTGATGCG
GATTAACACTCGTCATTCGG
AGGACAAACATCATAATATG
GTGTGCTCTGCACAGGGGGC
AGACCGCAGTCCGCAAGCGA
ATAACGATTACAAAAATTGC
CTCAAGATTATCATATGTGG
CCGACTGTATTAAGAACGAC
AGTGTTTGCAACCATGTGTC
GGTACACCGCTACAATAAGG
TCTCCTTTCCTGGTCCACTG
ACCCGTGGTTCATGCTGATG
TGGTGCCGTTGCGCCTATCT
TGGAAGAAACATCTGTCCTA
GAACTGTGCGAACTTGAGAA
GCCGTCAACACAAACTAAAT
ATAACTTCGAGGTTCAGGTA
GAGTTGTATGCTCGTTTCCA
AGTCCTGCGAAATACTCCAT
CGGTTGTTGCGTACTCGCCC
TGATGCCACACTAGCGTGAT
AAATAGAGACCTATGTACCG
TGTAAGGAATATCCGACCTA
ATCTCGATTACAAAAAGGGT
ATCGAAGGGATAAGCTAGAG
CCCTGGAGGAACAGCTTACT
GGGATTACTGTGCTGCCATC
CTGAGGCAGTGGTTTACCCC
AGTACACCTTTGATGACGCG
CCGTCCCTAGCAAAGAAGAC
CCCGAAATGGAGGCTACGGC
TACCAACGAAAAGTGGCTAA
AACGCGATAATTGACAACGT
AACAATGACTCCGGAAGGAC
GAGTGTAGTTGCCGCATTTG
CCGTCCGTAGAAAATAACAC
TATATACGAAAAGTGGCTTA
AGGACAAGCATTAGTATAAG
CGCCTTGATCCGCATGCCGA
ATCAAGATTACCATATGGGT
GGCACGCCATAACTGTTTAG
CACCTTGACAACGTACAAAT
GGAGCTCCATAACTGTCTAG
GGGATTACTATTCTGCTAAC
GAATGATTAATTGTATGGGG
ACTAAAGTCTCTTTTGTAAC
GAATTCTGCGGACTTGAGGA
TGGAAGGAAGATCCGCCCTA
TTTATTTGCTATCTATACAG
AGGACAAACTTGAGTATATG
AGTGTAGAGATCTAGGTTAG
TAACGTACGACCCCCCCTAC
TACCAAAACCCATCGGTGCA
AAGGAAACACTGGTGCGGCA
TTCGAAGGGAAAAGCTAGAC
ATTATTGTGGAAGTTTGAGG
GCCGTCAGCAGGAACTACCT
TTTGCTTCGAATTTGGCACT
AGTCCTGCGGCATACCCCTT
TTCGAACGGAGAAGCTCGAG
CGCAAGATTCTCATCTGGGC
ACTTACGTAGCTTTTGTAAC
CGTATTGTTTCGGGGGAGAA
TCAAAGAGCAGGACCTCCAT
AGGGCAAACATTAGAACATG
TAACTACGAAAAGTGGCTAA
ACCTACCAACTTAGTCAAAA
TGATTCATTCTTATGCTTTC
TGATTGGGTCAGCTCACCGC
CAGCGGTACGAGAGGAAAAC
TGATTAGATCACCTACTATG
GCTATCACGCTCCTGGGTTA
GGTCAAGAACGATAGCTCTC
GGGACTCCATAACTGTCTAA
GATTATCGCTGGTTATTCGA
ACTCTGGCGACATTCTCCTT
CGTCATGTTTCAGAGGAGAA
TTAGAGATCAGGCCCTAGCT
GGGCCGTTGATCGGTCACGT
AGTACACATGGGACGACGCG
AAGGAAATACTGGTGCGGGC
TTCGAAGTAAGAAGCTAGAG
GACAGCAACCGCAGGATAAC
CACCGATTTGTGGACTCAAT
TGGATGGAAGATCCGTCCTA
AACAACAACCTCAGAATAAC
CAGCGGGATGATAGGAACAC
GGTTATCACCGGTCATTCGC
CTTCACAAGTGATTTGGGCG
CCGTAATGACACATCAGATC
TTCGAAGAGAGAAGCTAGAC
TGAGTTACGATGTACGTACC
CTCAGTCGCGCTGAGTCTAT
CACGTCCTACATAGCGAGAA
GGCATTCCATAATTGTCTAG
TTCTCCCACTTGCATTGCTA
GAGATGTGCGGATTTGAGGA
ACCAACAGACTAGAGTGAGC
TATCTAGGAGAAGTGGCTAA
GGTAATGACTCGGGGGAGAA
GATTGATCGCATGTATGGGA
GGCACTGGATAACTGTCTAG
CTGAAAAATAGGGCCGATAG
GGCACTTCATGACTGTCTAG
CCCAGCATGATTATCATATT
AGCACGATTACAAAATTGGT
AGTGTCTAGATCCATGTTAT
AGGATAAACATTAGGATATG
GGCACCCCAAAACTGTCTAG
TGATTAGTTCACCTAGTATT
TCAGTAACAATGTACGTATT
CCCGGGGTAATACGAGCGTT
CGCTTGTAACTGAGGCTTTA
CGCAATGTTTCAGGTGAGAA
ATCGAAGGCTGAAGCTAGAG
GGGGGCTTTTTCGGGGCGAG
GAACTGTGCGGAGTTGAGGA
ATAGTAAGAAGGTACGTACC
CGACTCAGAGTACGGGCCCC
AACCGTTTCGTCGACTCAAT
TCAGGAACAATGTACCTACC
CCCGGTTTGGAGGCCACGGC
TTCAGTCTCGCTGAGACTGT
CTATTAGGGGGCCGAGGCTT
TCTGCATCGTATTTGCCACT
GACAACACGCGCAGAATAAC
CACACCCACGTAGTTTGTGC
AGGAAGGAATATCCGTACTA
CCCATTATCATTATAATTTT
AAATAGAGCCCTATGCCCGG
AGTGTTTGCAGGTCTGTGTT
TACCAATAGCAGTCATAATT
GGAATTACTGTTCTGCTATT
ATCAAGATACCGTTTAGCCT
TTTGCTAAGCCCTGTGGAAG
AAATTCCACATACAACTTTG
CGCACGCACGTAGTTTGTCC
CAGGTACATGACCCTTATTG
GCGCCGTTGATCGTTTCCGT
ATGTTAGCCTACTAGACGAT
AGCAAAAATGTGATCCTGAC
CTCCGCTCGAAGTGTAGACA
AGGACAAAGATTAGAATATT
CGTCACTAGATATTTGGGCG
CGCATCCACGTAGTGCGGGC
GACTAGCAGCGGGCATCTGA
AGGAAGGAATATCCGTCCTT
TTTCGGTAATCGTTCATGGG
TCACTAACAAAGTACGTACC
GGCACTCTATAACTGCCTAG
TCTCCTCTCGTTGTCCAGTC
CTTCGGAAGAATGCCGGCCA
CAGGTAAATGACACTTATTG
TAAGAGTCCGCCGCTGACTA
ACTCAAGTATCTCTTGTAAC
AGCTACCATCGTAGTAAAAA
TGGAAGGAATAACCGTGCTA
TATTATCACTGGTCATTCCC
GAGTGTATACCCCGCATTCG
GGCTCTCCATAACTGTCTGG
CTATTAGGCGGCCTAGGCCT
ATAGTTAGTAGAGAAGCCTT
AGCTGCCAACGTAGGCTAAA
TTCGAAGGGACAAGGTAGAG
TACAACAACCGCAGGATAAC
ATATATACCTCCACAATGTC
GAGTTATCGATTGTATGGGG
TCATTAACGGTGTACGTACC
AGTAAAAACATTAGAATATG
AGTCCGGCGACATTCGCCTT
GAAACGATTAGTTTTGCTGC
CGACCTGGCCTATCTAGAAG
GGGTAGCGCTCTAGGAGCAA
TCAAATACCAGGATTTCCAT
CAGCGGGACGAAAGGAAAGC
TGATTAGATCACTTACTATT
ATCGAAGGGAGGAGCTAGAG
CGACTCGTTGTACGGGCCCC
GCTCAAATAGCTTTTGTAAG
CCACCTGGACAATCTAGCAG
ACATCCGCTTTGTGAGGCAT
ATATATACCACCTCGATGTC
GATACCACGGTCGTGGGTTA
GAGATGACGGTCCTAGGATA
ATATATACCACCTCACTGGC
TGTCTACGAGAAGTGGCCAA
CGCAATGTTTCAGAGGAGAA
GCCGTCAGCACATATTACCT
GGAATAACTGTTCTGCTATC
CCGACCGTATTGAGACCGAA
CTCTGCTCTGCACAGGGACC
ATTCCTGCGACATACTCCTA
TCTAAGACGTGTGTGAAAGC
AGGACAAATATTATAATATG
ATTCTATTGGAAGTTTAAGG
TAGTTGTGTGCTCGCTTCCC
TTATGCGCTGGTTAGTCCCG
ACACAAGTTGCTTTTGTAAC
GCTCAAGGAGCTTTTGTAAC
TGGAAGGAATAACCGTACTA
AACAAAGCAGTCCGTCCGGA
CGACTCATCGTAAGGGCCCC
GTCCCGATTACAAAAATGGT
CGACTCAGTGTACGGGCCCC
GGTCTACGAGACGTGGCTAA
TGGAAGGAATAACCGTCTTA
GAGGCTCGACCCCACTTACC
CTGCACAAGATAGGTGTGCG
AAGGCTCGACCACACTTCCG
CGTTATGTTTCAGGAGAGAA
ATAACGACTACAAAACTGGC
CCGTCCCCAGGCAAGAACAC
ACCCACACAATAGAGTTAGC
GGGTGTATTTCCCTCATACG
GCGTTGTGCGCTCGATTCCT
CGCCATGAGGCACATGCCGC
AGGTCCCTAGCAAAGAACAC
ACTAAGAGGTGGGTGTAAGC
CGCCAAGATGCGCATGCCGC
AGTCCACCTTGGATGATGCG
TGGATTACTGTTAGGCTATC
CTATGAGGCGTCCGAGGCAT
GACACTCCATAAATGTCTAG
CGTACACCTTGGACGACGTG
GTTTATCACTCGTCATTAGC
CGGAATGTTACAGGGGAGAA
GGCACTCCCTGACTGTCTAG
TATCTTCGAGAAGTGGCTTA
GCCGTCAACACAAACTTCCT
AGCTACCAACGGAGTCTCAA
TTTTTTGGCTATGTATCCAG
GTCAGTCGAACTCTTAGCCC
GACACTTAACCCTGGTGGGG
GATTATCACTGGTCCCTCAA
CAGACTGTATTGTGACCGAC
GTTATAGTGGAAGTTTATGG
CGACCTGGACAGTCTATAGG
TGGAGCCTATCGAGGGACAG
TTCATTAGTTGTGGAATTCC
GCCGTCGGCACAAACGACCT
TTAGCAACAATGTACGTACC
TGGGGCTTGTTCGGGTCGAT
ACTCAAGTAGCTCTTGTAAC
CGAACGGTAACTCAATTGCG
GTATTCTAAATACACTTTAT
AGCTTCCACGTAGTTTGTGC
TAAGGCACATATCGTTTCGC
CGACTCATAGGACGGGCGCC
TTTTTTTGCTGTCTATCCAG
CGTGGTCAACAGCCGCCGAC
TGGAAGGTAAATCCGTCCGA
TATGGGACGTATATAAAAAC
AGTGTTTGCAAGCCTCTGCC
CGCATCCACCTAATTTGTGC
GCGTGGGTTCTTTCTCCCCA
CTGTGCTATGCTCAGGGGCC
ATTTTTTGCTATCTACCCAG
CTGCAAAGTTGGGCCGCTAG
ATGTTAGCCTACTAGACGAC
TATCTATCAGAAGTGGCTAA
TTCGAAGGGAAAAGCTAGCG
GGGAGTACAGTTCCGCTATC
GATAGCACGGCCCTGGGTAA
CCCGATATGGATGCAACGGC
ATGATCCTCTGGTCAAGGAT
CTGAGTAAGTGGTTTAGCCC
AGTGTGGAGTTCCAGCTTAT
TGCCGTTGCAGCTCGATACG
AACCGATTTGCTCACTCAAT
ACGAGTGTGCATGAAGGAAC
GATGGGAGGTGGAGGGAAAG
ACCAACACAATAGAATGACC
TCTTAGAGGTGTGCGTAAGC
TGATAAGCACACCTACTATT
ATGTGTTCAATACCCTGGCA
GGGAGGGTAGTGATGCCCCG
GGTATTATTGTTCTGCTACC
AGGGTAGTCGGTAAGAAATT
TAAATACGAGAAGTGGCTAA
TAAGCATCCACCGCTGTCTA
CTTAGTCGCGCTGAGTCTGT
ACCAACCCAAGAGTGTGGGC
TGACCCTCAGACGTGATAGG
AATGTTTGCAAGACTGTGTC
ATGATTGAGCGGCCAGTAAC
GATATCACAGTCCGGGGTTA
TGGAAGTAGTATCCGTCCTA
AGCAGCTTCTAGCCGTGGCA
TATCTACGAGATTTGGCTAA
GGGCCGTTGATCGTTCCTGT
CTTCACAAGCTATTTGCGCG
CTGAAAAGTAGGGGCGATAG
GAGTTGCGTGCTTGCTTCCT
GGGATTACTGTCCCGCTATC
TGATTAGTTCACCTACTATA
CCGGCCCTAGAAAGGTACAC
AGGACAAACATTAGAACAAG
GGCACTCCACATCTGTCTAG
AGTGTTGGCACGCCTGTGTC
ATCACGGTTACACAAATGGT
TGGAAGGAAGATCCTTCCTA
AGTCCTACGACATACTGCTT
GGCACTTCATTACTGTCGAG
GCCGACATGGAGGCCACGGC
TATCTACGAGAAGTGGAAAA
TGATTATTTCACCTACTATT
GGATTGGGGCCACGTGTCGG
GGGGCTCGACTACACTTACG
GAGTTCTGAGCTCGCTTCCA
GGGACAAATATTAGAATATG
ATCACGGTTACAAAAATGCT
TGTGCTTCCACCGCTGACTA
TGAAAAACCAGGACCTCCAT
GCCCTTTCAAGATCCTTAAC
TTTCGGCCTACCTAAGCGAA
GCCGTCAGGACAAACGACCT
GACATCCACGTAGTTTGTGC
CGCATGCAAGTAGTTTGTGC
TTTGCATCGAATTCGGCACT
AGGACAAACCTTAGAATAGG
TGAAGCCGATCGAGGTACAG
ACCAACACAATCGAGTGACC
TAAGCTTCCACCGCGGACTT
CCCGATAGGGAGGCAACGGC
AGTGCTTGTAAGCCTGTGTC
CGTACACCTCGGACGACGCG
CTGATTACTGTTCCGCTATC
TTTGAAGGGAGAAGCTACAG
GGCACTACGTAACTGCCAAG
GATTCTCAGTGGTCATTCGC
TCAGTAACAATCTACGTACT
GTCATCAGCACAAAATACCT
TTCGAAGGGAGATGCAAGAG
AAATAGAGCCCGATGACCCG
TCAAATACCACGACCGCCAT
GGGCCGTCGATCGTTCGCGT
CGACTCATATTAAGGGCCCC
ATGACAAACATTAGAACATG
TTAAAGGCGGTGGTCGAGAG
GATATAACGGTCCTGTGTTA
CGCGTCGCCAGGCTCCGCCG
AGTCCCGCGACATACCCCTT
CTTGACAAGATAATGGGGCG
TGACCTGGCCAATCTAGAAG
TCCTCAGGGACAGCGCGGGT
CTCAGCAGCATTATAATATT
TGCAGACCATCGAGGGACAG
TGTGAGTAGATCTGTTAAAT
CTATTCGGCGTCCGAGGCAT
GCCGTCAGCAAAAACTTCCT
TCTCCTTCATTATATCTATG
CTTCGGAAGAATCCTGACTA
GTTGGTTGAATACCCTGACA
GTATTAGGCGGCGGAGGCAT
AACAACAACCGCAGAATAAT
AGTAATGTTTCAGGGAAGAA
CCTCCTTTCGTGTTCCACTC
AGATACCAACGAAGTCGAAA
TTCGAAGGGTGAAGCTACAG
GGCGGTAGTCAGTGTTCTAC
GGGATTATTGTTCCGCTAAC
AGTACACCTTGGACGACGCT
GATTGATCGAGTGTATTGGG
GGGACAAACATTAGAACATG
CTCAAGATTATCCTATTGGC
CTGGCCGCAGAACCGGGATA
ATTTGTTAAATACCCTGGCA
TCTAAGAGGTGTGTCTAAGG
TGGCGCTTGTTCGGGGCGTG
AATTATCACAGGTCATTCGC
GTTCACAAGATATTTTGGCG
AGGAGTACTGTTCTGCTATC
GAATAAGCTCTACGCAATCT
GCTCCTTTCGTGGGCCACTC
ACGTAGAATCGTCTGCCACC
TTTTCTTGCAATCTATCCAG
CATTATGTTTCAGGGGAGAA
ACCGATTTGGAGGCCACGGC
CTGAGGAAGTGCTTTCGCCC
TGAAAACGTCTTGGCCCGGC
GAGGATCGACCACGCTTACG
GATTATCAATGGTGATTCGC
TGTATCACCGAAACGTATTA
AACCGATTTCTCGACCCAAT
TCAGTACTGATGTACGTACC
TCTATGTTTCAGCTGTAAGA
TGATTAGCTCATTTACTATT
GCCCACAACCTTGTAGGGTT
AATTAAAATCTGGTGCGGGA
CCCATACACGTAGTTTGTGC
CTTCACTAGAAATTTGGGCG
TGGGTCTTGTTCGGGGCTAG
CATAATGTTTCAGTGGAGAA
AATATACGAAAAGTGGCTAA
GCTCTCTAAGAACACATACT
CCCAGCATTAATATAATTTT
GCATTGGGGCCCCGTGGGGG
AGATTAGCTCACCAACTATT
TGATTAGATCACCTACTTTT
ATCGTAAGTAGTGAAGCCAG
ATCGCGTTTACAAAAATGGT
GGGGCTCGACCACACCTACG
AATGACGAGATCCAGGTTAT
GATTGATCGATTGTTGGGGG
TTGTCCTTCGCACTGTCCCG
GGCACTCCGTAACTGTATAG
AGTCCTGCGACTTACACCTT
CTGCAAAGTTGGCCCGCTAA
CTCCAGATTTTCATATGTGC
AGATCATGGGTGTTGGGAGA
GTTTGATCGATTGTATGGGC
TATCCTCGTTATGGTAGCTC
AGTACACCTTGTACGACGTG
GGGTATTCTATTTGAAGTTA
GCCGTCAGCACTAACTACCC
TACAACAACCGCAGAATAAA
ACCAGCACCATAGAGTGAGC
GCCGTTAGCACAAACTTCCT
CTGTGCTCTGCTCAGGGGCG
CAAGAGTCCCTTTAGTACGT
CCCATCATCATTATAATTAT
TAATCTTCCAGCGCTGACTA
CAACGCGGACCCCAAAACAA
GTATGAGAAACCAGATCCAG
GAGAGCTCAGAGCCAGACCA
CATTATCACTCGTCATTCGC
GACATACACGTAGTTTGTGC
CTTCACAAGACATTCGGGCG
CGCCATAATACGCCTGCCGC
ACCAACACAATGGAGTGCGC
TGGGGCAATTTCGGGGCGAG
CAGATCCAATCTGTTCGCTG
CTGAAGATTATCATACGGGC
TGATTCGCTCGCGTACTATT
GGCACTACATAACTGTCGAG
AGGAGAAAGATTAGAATATG
AAAAAGAGCCATATGTCCCG
CTAACGTAACTAATAGCCAA
GCATTGGGTCCCCGTGTCGC
TGGAAGGAATCTCCCTCCTA
CGAAGAATATTCGACCCCAC
GATCATCACTGGTTATTCGC
GTCGTCAGCACAAACTTCCT
ACCTGCGATTCTCACACGAG
CGTATTGTTTCAGAGGAGAA
TATATACGAGAAGTGGCCAA
AGCTACCAACGTATACAAAA
TTAGCTTCCACCGCTAACCA
TTCGAATGGAGAAGCTAGAC
GAGAACAACCGAAGAATAAC
GATTATCAATGGTCGTTCGC
TTACTGTTCGCCGCATTCGA
ATGGAAAAAGTGGTGCGGGA
TTAGCTAACATAGTAGTTCT
CGTAATATTTGAGGGGAGAA
ATTCGTTCAATACCATGGCA
CGCATCCACGTAATATGTGC
GGGATTTCTGTTCGGCTATC
CCGCATGATCCGCATGCCCC
CTTGTTTGCAAGCCTGTGTC
TTTATGAGTTCGTACGCATC
CGTAATGTTCCAAGGGAGAA
AGGAGAAACATGAGAACATG
TCTCCTCCCGTGGTCCACTC
TCTACGCGGTGTGTGTAAGC
AAGAATGCAGTCCGTCAGAG
TCGAGAAGTCCACCGGACGA
GAGGCTCGACCTCGCTTACG
ATGGGTGCAATACCCTGGCA
TGGAAGGAATGTCCGTCCTG
CTGAGGAAGTCGTTTACCCC
GTTAGACGCGTTGTCCGTCT
GACGATCGACGACACTTACG
AAATAGAACTTAGCATCACG
ACGCAAGTACCTTTTGTAAC
CGCCATGCTCCGCCTGCCGC
CCCGATAGGGAGGCCGCGGC
GGGACTCTATAGCTGTCTAG
GATGATCACTGGTCAATCGC
AAAAATGCAGTCCGTCCGAG
ACCAACCCCACAGAGTGAGC
AAGGACAAACTGGAGCGGGA
ATTTCACGGCTTAGTCGAAA
GGGTGTGTTTCCCCCATTCG
AGTACCCCTTCGATGACGCC
CACAAGATTATCCTATGGGC
GCATTGAGTCCCCGTGTCGG
TAAGCATCCAACGCTGACTA
TGATTCGCTCACGTACTACT
AACCGATTTGTCGACGCAAC
GTAGATTAACATGCTACTAA
AGGACAAACATAAAAACATG
AGCTACCAACGTTGTCATAA
GGGTTCAATATCAACAACAA
TTAAGTCGCGCTGAGACTGT
CTCAAGATTATCGTATGGGG
CAAAATGCAGTCCGTCCGAA
CAACGCGGTGCCTAGCTACG
CTCTAGGGAGGCCGAGGCAT
GCCGTCAGCTCAAGCTACCT
TTAGTAGCTCACCTACTATT
GCCGTCAGCACAATCTACAT
AGCAACCATCGTAGTGAAAA
GGAGGGTCACCCAAGGACCA
GGGACAAACAATATAAGATG
TTCAGGCGCGCTGAGGCCGT
AAATAGTGCCCTAAGTCCCG
TGGTCATGCGGAATACCGTC
AGGACACCTTGGATGATGCG
TGAAGCCCATTGAGGGACAG
GATTATCACTCGTCATTTGC
GTATAAATTAGACGACTAGG
GCAGTCAGCACAAACTGCCT
TTTTTTTGCTAGCTATACAG
TCAGGAACAATGTACGCACC
GGGAGTTTCGGATGATTGGA
AGGAAAAAAATTAGAATATG
ACCAAACCAATAGTGTGGGC
GGGATGCACCAGCTAAACCA
AAGAAAAATATTAGAATAGG
CGTAATGTTTCAGGGGCGAG
ACGACAAACATTAGAATACG
AAACGATTTTTCAACTCATT
AGTGTAGAGATCCAGCTTAT
AGTCTTCCGACATACTCCTT
TGAGCTTCTACCGCTGACTA
ATTTGTTTGGTGACAGTACA
CCTAATGTTTCAGAGGAGAA
AGTCCAGTGACATACTCCTT
GGGTGTATTTCCCACATCAG
AACTACCAAGGTAGTCAAAA
GCTGACTCTCGGGAGAGCGC
ATCAAGTTTATCATATGGGC
GTTACCCACCGCCTTTCTCT
GGCGTCAGCACAAACTATCT
GGGTGTATTTCGCGTATTCG
AGGATAAACATTAGAATATC
AACGAAGCAGTCCGTCCGAA
GATATGAACATGAATTGGCT
ATGATCCTTTCGAAAAGGAG
GAGTATATTTCCCGCATTCC
TGTGATAAGCAAGACGATTA
CCGACTGTATTGAGACCTAG
AGGCGAAACATTAGAATTTG
TCAAATACCAGGACCGGCAT
TATCTACGAATAGTGCCTAA
CCGTTGTGTGCTCGCTTCTA
ACGACAAACATTAGAAGATG
TTTGCATCGTATTTGGCCCT
AGATTGGGGCCCCATGTCGG
CTGAGGAAGCGGCTTATCCC
TGCACTGCATAACTGTCTAG
TGGGGCTTGCTCTGGGCGAG
GCATTGGGGCTCCGTGTCTG
GATATAATCTCTGTACTTGT
CGCATCCACCTTGTTTGTGC
ATAGTTCGTAGAGAAGCCAT
AGTCCTGCAACATACTACTT
GCGACGTAAAGAAGAAACAC
GCCGTCAGCACTGACTACCC
GAGGCTGGACCACCCTTAAG
AGGACAAACATTAGAATCTC
CCCAGCATCATTATAAGTTT
GATTATCACTGTTTATTCGA
GCGTTGCGTGCTCGCTTCCG
GCCGTCAGCACCAACTCCCT
AACCGGTTTGTCGAATCAAT
GGGATTACTGTTCAGCTCTC
CTCAAGATTATCAGATGTGC
TCAAATACTCGGACCTCCAT
CAGCCCTAACGCGCTCGCAA
TAATTAGCTCACCTACTATA
TGGGTCTTGTTCGTGGCGAG
AGTACACCTTGGATAATGCG
TGCAGACCATCGAGGGACAA
GATCACGACTTCACGGCGAA
GGTGGTTGAATACCCTGGCA
CGCATCCACGTAGTCTTTGC
CGAGATATTGAAGCGGGGGC
AGCCATGATCCGCATGCCGG
CTTGACAAGATATTTGGGCT
GCCGTCAGTACAAACTTCCT
TTTTCGGTATTATGACCAGG
CTGCCTTATAAGTGCACGCA
AACAAAGCAGACCTTCCGAA
TGGGGCTCGTTCGCGGGGAG
CAGGTACATGATACTTATTG
AACCGTTATGTCGACTCAAT
TGGTCACGCGGGATACCGTC
AACTGATTTGTCGACTCGAT
CATTTACTAAAAGTGGCTAA
GCCGTCCGCCCAAACTACCT
CGGCGCTTAAAACAGGTGCT
ACTCTAACCATCTCATGCGC
AAATAGTGCCCTATGTTCCG
TGCTACAAACGTAGTCTAAA
AAATAGAGCTCTATGTTCCG
AGACGGCTACCAGGCCGACG
GCCGTTAGCACAAACTAGCT
TGCGAAGGGAGAAGCTGGAG
GTAGGTTTATACCCCAGTCG
GATTGACCGATTGTAAGGGG
TGCCTAAGATCCACTGTGCC
CCGACTGTATTAATACCGAA
TGTATAGCCCACCTACGATT
AGGACAAACATTTGACTATG
AGTTACCAACGTAGTCAAAG
CAGGGGGACGATAGGAGAAC
CGACCAAGATAGTCTAGAAG
CCGACTGTTTTGAGACCCAC
GCGTGTATTTCCCGTATTCG
TCAGTAACGACCTACGTACC
CCGACTGTATTAGGACCGAC
TTCCAAGGGAGAAGCTACAG
CCGCCCCTAGACAGGAACAC
GTCTTGCAGCGGGCATCTGA
TCTCTAGGAAAAGTGGCTAA
GGCACCCCATAACTGTTTAG
TGATTCGCACACGTCCTATT
TTTGCAGCGTATTTGGCACT
GGACTTCTGCCCAAGCATTT
TTGTGGTCAAGGGAATGCTT
TTCAGTCCCACTGAGTCTGT
CGTGGGGATTGGAGGGACAT
TGGAGGGTATATCCGTCCTA
TGCTACCAGCGCAGTCAAAA
ATGATTCTCCGGATAAGGAG
GATGGTCACTGGTCATTCGA
CGACCTGGATAGTCTATAAG
TCTCTAACGAGATCATGCGC
ATGATCCTCTCGTTAAGGAG
AAATCTGTGGCGGGCGACGC
TGGAAGGACTCTCCGTACTA
CTATTAGGCGGCCGTGCAAT
TTAGCTAGCAGAGTAATTCG
GGCACTCTATAAATGTCTAG
TCAAATACCAGGAACTACAT
TTGATTCTCTGGTTAAGGAG
TGCCAAGGGAATCGCACCTA
CTTCGCAAGATATTTGCGCG
GGGATTCCTGTTCTGCTACC
GGCACTCCATCGCTGTCTAG
AGCGAATCTGAGGAAAGCGG
AAAAATGCAGTCCCTCCGAA
AGTAAACATTGGATGATGCG
ATGATCCTGAGTTTAAGGGG
AAGACAAACATCAGAATATG
GGGACGTCGATCGTTCCCGT
CGGAAGGAATATCCCTCCTA
AAGCAGGACGATAGGAAAAC
ACTAGCAGTGAGGTGTAGGG
TGCAACCCTATAGTGATTTA
CGCAGCCACGTAGGTTCTGC
AGTACACCTGGGACGACTCG
CTCAAGGTTATCCTATAGGC
TATCTTCGAAAAGTGGCTAT
AGTGTGTGCAATCCTGTGTC
ATTACAAACATTAGAATATG
ATTGTTTCAATACTCTGGCA
AAGGACAGATTGGTGCGGGA
AATATCACCACCGGTTCAAC
AACAATCTCTCCGGAAGGCC
TTAGCTAACAGATTAATGCT
TACAGCGTGAACTAATTTTT
AAGGAAAAACTGGTCCGGGA
TGATTAGCTCACGTAGTATT
ACTCAAGTACCTTTTTTAAC
CGAAATGATTCAGGGGAGAA
AGGACGAACATTAGAATATA
ACCCCGTTTAACTGGGGAAC
GAGTTGTGTGCTTGCTTCGA
GGGTGTATTTTCCACATTCG
TTCGAAGGGAGAAGATAGGG
GGCGCAGGTCTTGGTTACAG
CTCAAGATTAACATATGAGC
TGTTATCACTGGTCATTCGC
AATATCACGGACCTGGGTTA
GGACTGATAGTATGGGCCCC
AGGGCAAACATGAGTACATG
TGCGTCAGCACAAACTACTT
TTTTGAAGGTAGATACGCAC
GGCATCACGGTCGTGGGTTA
CGCATCAACGTAGTCTGTGC
ATTGTGTGCAAGTCTGTGTC
AGAAATGTTTCAGGGGAGAA
GGGCTGTTGTTCGTTCCCGT
GACTTCCAGCGGGCAACTGA
CTTCCCAAGATATATGGTCG
CCGTCCCTAGTAAACAACAC
GTTTGATCGATTATATGGGG
GGATTAGCTCACCGACTATT
AGGGTTGAGATCCAGGTTAT
ACTAGGACAATAGAGTGAGC
AGTCCTGCGACATAATCTTT
TCTAAGAGGTGTGTGAAAGA
AGTCTTGCGACACACTCCTT
ATCACGACTACGCAAATGGT
TATCTACGAAAAGTGGCGAC
GCCGTCAGCTCATACTACCT
CGTGTTTGCAAGCCTGTCTC
TATCTACGTGAAGTGGCTTA
CTTCACGAGACATTTGGACG
AGCCCTGCGACATTCTCCTT
AACAACAGCCGCAGAATTAC
GATTTGAGCCCTATGTCCCC
TCAGCCTCCACCGCTGACTA
AGCAACGTCTAAGCCATCCT
ATGCTCCTTTGGTTAAGGAG
TATTAACGACGGATCTTGGT
TTTGTTGGCTATCAATCCAG
CATAATGTTTCACGGGAGAA
GCGTTATGCGCTCGCTTCCA
AGCTTAGCTCACCTACTATT
AGTGTCGAGCTCCAGGTTAT
CGCATCCATGTATTTTGTGC
CGAACGCCATAACTGTCTAG
GAATAGAGCCCTGTGTCCCC
ACCAACACAATAGTGTGAGA
CTCAAGATTATCATATGTAC
TTGTGCATGCGTCTTTTGGT
CCGACTTTATTGGGAGCGAC
TGGAAGAAATATCCGTACTA
GCCGTCAGCACAAAGCACCT
ATTACGATTACAATAATGGG
AAAGCGGGCCGAACACGACC
CGACTCATGATACGGGCCCC
CGTATCCAGGTAGTTTGTCC
TGTAAGATGTGTGTGTCAGC
CTCAAGATTATCCTAGGGGC
GTTGGTTCAAGACCCTGGCA
GCCGTCACCACAAGCTACCT
AATGCATCGTATTTGGCACT
GCCACTCCGTAACTGTCTAG
ATATATACGCCCTCAATGTC
ATTATAGTTGAAGTTTAAGT
GAGACTCGACCACATTTACG
GGGATTATTGTTCTGCTATG
TTTTTTTTCTATCTATCGAT
TTCGCTAACAGAGTAAATCT
CTTCACAAGATGTTCGGGCG
CGGAATATTTCTGGGGAGAA
CGCAACGAACTAGAAATAGT
CTAAACATTATCATATGGGC
GCGACAATAGGTTAATACTA
CGTAAAGTTTGAGGGGAGAA
CCCTTGAGACTGAGGCTTTA
GATGGATCGATTGTATGGGC
ATGCTCCTCTGGATCAGGAG
GCCGTCAGCACAAACTGACT
CCCGTCAGCACAAAGTACCT
CCAGTTATGGAGGCCACGGC
CTCTGTCTATACTGTGGAGT
CAACCTGTTTAGTCGGAATA
ACTCATGTAGCTTTTGTAAG
TGATGCCCTTCGAGGGACAG
TGGGGCCTGTTCGGGGCCAG
GACTACAACCGAAGTACAAC
GACTGTATTTCCCGCGTTCG
AACAACACAACAGAGAGAGC
GGCGTCACCACATACTACCT
CCGACTGTATTGGCACCGAC
AGAAGACCATCGAGGGACAG
CGTAATGTTTCACGCGAGAA
CGCGATCGCGGTAGTTATGC
GGTCGGTCGATCGTTCCCGT
ATGATCCTCTGGAACAGGAG
ACTTCCTCTGGCCGACAGCA
GACATCGCGGTCCTGGGTTA
CCGTTACTTCAAACAACGTC
AGGCCGTTGATCATTGCCGT
CTATTTCATAAACGAACTAG
AATGGCCACTAAGTAGTCCG
GGGCCTGGACTGTCTAGAAG
TCTAAGCGGTGTGTATAAGC
TGAAGCCCACAGAGGGACAG
GATTTGCAGCGGGCATCTGA
GATTATAACAGGTGATTCGC
ATGATCCTCTGGGAAAGGAC
GATTGGCCGATTGTATGGGG
CCGCCTGTATTGGGACCGAC
GGTACTCCACAACTGTCTAG
CGTAATGTTTGAGGGGAGAC
GGTGTTTGCAAGGCTGTGTC
GCCGTCAGCACATACTCCCT
TGAATGCGGACCGCGGCGTT
GTGAGTATAAGGAGGTTCTG
TGATTAGCTCCACTACTATT
AACAATGGAGTCCGTGCGAA
GAGTGTATTCTCCGCATTCG
CCTAATGGTACAGGGTAGAA
GTCCATTTTGGCTGTTCTCA
TTCGAAGGGGGAAGCTTGAG
TAGAAGGAATATCTGTCCTA
GGGGTTACTGTTCCGCTATC
TTTTATTGCTATCTATACAG
ATAATTGTGGGGTTCATGAA
CCATTCTTAAGCCGCAAAGC
TGGAAGGAGAATCCGTCCTT
TGATGACACACAAGCGTGAT
AGGGTTTGCAAGCCTCTGTC
TTCGAGGGGAGAAACTAGAG
CTCTTACTTAAACCAACTTC
AACAGTGCAGTCCGTCCGCA
AGCACTCCATAACAGTGTAG
TGGTAGGAATATCCGTACTA
ACCACGATTACAAAAATTGT
GATCCCACGGTCCTGGGTTA
AAAGAGAGCACTATGTCCCG
CCGTCTGTATTGGGATCGAC
CGCACCCACGTATTTTGTGC
CCGTCCCTAGAAAAGAATCC
CTCGATAGGGTGGCCACGGC
CCCAGCAGCTTTATAATATT
CGCCCAGGTAAACCCTACGA
AGTGTTTGCAAGTCTGTGTA
CTGAGGAAGTGGGTTATTCC
TACCGATTTGTCGACTCAAA
TAGGTACATGACTCTTATTG
CGCATCACCGTAGTTTGTGC
GACTTGCAGCGGGCATGTGA
GAGTATCACTGGTCATTCGG
GGGCCGTTCATCGTTCCGGT
CGTAATGTTTAGGGGGACAA
TCTAACTCGTGTGTACGATT
GTGGCTCGGCCACACTTACG
ATGGTGTCATTACGGTCGTG
GATAATCACTGGTCCTTCGC
TCAAAGACCAGAACCTCCTT
AACCGATTTGTCGCCCCAAT
GATTATCAATGTACATTCGC
TCCCATAATTACAAGTACAT
AGTCATGTTTCAGGGAAGAA
CTGTCCTCTGCACAGGGGCA
AGTGTGTGCAAGCCAGTGTC
GCTAAGAGGTGTCTGTAAGC
AGTGTTTGCGCGCCTGTGTC
AACAATGCAGCCCGCCCGAA
CAGTAGTTCTATCATTAAAG
TGGTCCCCCGGATTACCGTC
CTCTGAAGCGCGGGGTACTG
CACTCGTCGTAGTAAACAGG
CTTGTGTGCAAGCCTGTGTA
TCAGGAACTAGGTACGTACC
AGGACAAACATAAGAAAATG
GGCACTCCAGAACTGTCTGG
TGGAAGGAATAGTCGTCCTA
GTAGCTTTATTCCCAAATCG
TCTCCTTTGGTGGTGCACTC
AGCCCTGCCACATCCTCCTT
CGAGCTGGACAATGTAGAAG
GGCACTCCTTCACTGTCTAG
TGAAGCTCCGCCTGGGCAAT
TTTTGCTGTTGCCGGCCTGG
ATAGTTAGTAGTGAAGCCAG
GATTATCACTGTTCATTGGC
AAGAATGACTCCGAAAGGCC
GCTAAGAGGTGTGCGTAAGC
CTTCACACGATACTTGGGCG
CACGAGTTGATAGGTCGTGA
GCACTGTGCGGACCTGAGGA
GGCACGCCATAACTGCCTAG
AAGCCCGAAGTTTGGCAGCA
TGATGACACACTCGCGTGAT
CAAGTCCCTATCTCCTAATC
GGGTGTATTTCCAGCACTCG
CTCAATAGTCTCATATGGGC
AACCGATATTTCGGCTCAAT
GCCGGCAGCACAAACTACTT
ACGTCCCCAGAAAAGAACAC
ATCGTAAGTAGAGAAGCCAG
GAAGCTTCGACCGCTGACTA
CGTCAAGAAAGCTATCTACG
CAGCCGGACGGTAGGAAAAC
GGGTCCTTGATGGTTCCCGT
TTGATACTCTGGTTAAGGAG
GCCGTCAGCAGACACTACAT
GAGGCTCGATCACACTCACG
ACGGAAAAAATGGTGCGGGA
TTCGAAGGAAGAAACTAGAG
ATATATATCACCTCAATGTA
TTTTTTCGCTATATATCCAG
ATTGGTTCAATACCCCGGCC
GGGATTACTGTGCTACTATC
GTTCTCAAGATATTTGGGCG
AACCTTTCTTGCTGTAACGA
ATGATACTCTGGTTAAGGCG
GAATTGTGTGCTCGCTCCCA
TCAGTAACAAGGTACGTAAC
TGCAAACATTCGTACAACGG
AGGACTCCAGGACTGTCTAG
ACAAACACAATAGAGTGAAC
AACCGATTTGTCCAGTCAAT
TTCGAGGGGAGATGCTAGAG
TGGAGGGAATATCCGTCTTA
TCTGAGAGGTGTGCGTATGC
TCAGTAACGATGTGCGTACC
CCGTCCCTAGAAAAAAACTC
CGCATCCACGTAGTTTCTTC
CTTCACAAGATATTTCTGCG
CTTTCCAAGATATTTGGGCG
TTTTTTTGCTATCATTCCAG
TGTTTAGCTCACCTACCATT
AGGACAAACATGATTATATG
CGACCTAGACACTCTAGAAG
TTCGGAGGGATAAGCTAGAG
TAAGCGTACACCGCTGGCTA
TCTCCTTTCCTCGTCAACTC
TCACTGGTGCCAGAGAATCT
TGCGGCGGTTACAGTAGTGG
TGATTAGATCACCTACTATA
CCGACTGGATGGAGACCGAA
TCTCCTTTGCTGGTCCACTC
TACGTAACCCGAGCTACAGT
ATTGAGTTCGTGCTTGATGA
CCGAGTGTACTGAGACCGAC
AGCGTGTCCCAGCCTGTGTC
TCACCTCTCGTGTTCCAGTC
TATTTTTGCTATCTATCCAA
GAACTGTGCGGACGTGAGGA
CCGACAGTATTGAGACCCAC
GGTAGGACGAGGCGTCTTAG
AGGAAAAACAGTAGAGTATG
CCAAGTACCATGACCTCCAT
ATCACGATGACAAAAATGGG
TATGTCTGCGAGTGATCATT
CATGGATCGATTGTATGGGG
GTCGTCAGCACAAACTGCAT
TCGAAGAGGTGTGTGTATGC
TTCTCGATTACAAAAATGGT
CGCATCCACGTAGCTTTTGC
CCCGCTATGGAGGCGACTGC
AGTCCTGCGACGTACTTCTT
TGTTGACGCACTAGCGTGAT
ATGACAAACATTAGAATAAG
AATCCTGCGATATACTCCTT
GTCAAGATTCTCATATGGGC
CGTGACCCACGTGTAAGTGA
GCTGGACGAGACACTGTGAC
TAGCGGGACGATAAGAAAAC
GCCGTGAGCACAAACTACAT
TCTCAGAGGCGTGTGTAAGC
TGGAAGGAATAACCGTCCTC
GGTGCATCCAGTCTAATGGA
TTCGAATAGAGAAGCTAGAG
CGTAATGTAACAGGGGAGAA
ACTAAGAGGTGTGTGTACGC
CGACATGGACAGTCTATAAG
CCAAATGTACTGAGACCGAC
TTTATAGTGGAAGTTCAAGG
ATGATCCGGTGGTTAAGGAG
AACCGTTTTGTCGAGTCAAT
ACCAACACACTAGAGTGTGC
TGGACAAACAGTAGAATATG
TTAAGTCGCGATGAGTCTGT
GGTGATTTTTCGGGGGATAA
TCAAAGACCAGGACCTCAAC
CCGATGCCCGACACTAACTC
CCGACTGTATTGGGACCAAC
TCTCCTCTCATGGTCCAGTC
TGGCAGATTAGAGATCGCGT
GTTAGTGTTATTGTGGAGTA
GAAACTCTGCGCTCTCAAAA
GGGGTGACTGTTCTGCTATC
GAATTGTGCGCTCGCTGCCA
TCTCTAATAAGCTCATGCGC
CGGTAAAGTAGGGCCGATAG
TGATTGGCTCACCTACTATA
AGACACGGTGTCCCTTGTAC
CCTTACCCATATGGCTAACT
ATTGGTCCAAAACCCTGGCA
AAGGATACACTGGTGCGGAA
AGGACAAACATGATAATATG
TTTCCTAAAGCGTCATATGA
ATCACGATTACAAATTTGGT
CCATGAGTGACAAGTTGACC
CGCAATGTTGCAGGGGAGAC
CTGCATATTAGGGCCGATAG
CCGACTGTATGGAGTCCGAC
CTCAAGAGTATCATATGGAC
CCGTCCTTAGAAAAGAACGC
GCGGGTAGCACAAACTACCT
TTCGAAAGGAGATGCTAAAG
TGGATTACTGTTTCGCTATC
CCGACCCTTGAAAAGAACAC
AGTGTTTCCAAGCCTTTGTC
CAGGTATATTACACTTATTG
TCTCCTTGCGTGGTCGACTC
GGCCCTCCATAACAGTCTAG
ATTGGACCAATACCCTGGCA
GAGAACAACCTCAGAAGAAC
GATACTCACTGGTCATTCGC
GACCACGACCGCACAATAAC
TGATTAGCGCACTTACTATT
TGACGCCCACCGAGGGACAG
TCAGTAACAATCTACGTATT
CTCAAGATTATCATATTGGT
AAGGAAGAACTGGCGCGGGA
GGCACTCCAAAACTGTCGAG
TCGTCAGGCGGATTACCGTC
GATTATCACCGCCCATTCGC
GCATTGCGGCCCGGTGTCGG
TTCGAAGGGAGAAGTTAGTG
TAAAGACACAGAGGAGCTCA
CGTCATGATCCGCATGCCTC
TGGAGAAATGGACATGAACT
AATACACCTTGAACTACGCG
AGAGTACGGGTTAGATGTGC
CTTCGCAATATATTTGGGCG
GAGGTACATGACTCTTATTG
CTGTTACTTCAATCAACTTC
GATTATCACTTGTCATACGC
GCATTTGGGCCGCGTGTGGG
GACCGCCCATGTTCAAGTCG
AGTATACCTTGGATGATCCG
GAGTTGTATGTTCGCTTCCA
CGTCAAGTTTCAGGGAAGAA
AGCTACCATCGTAGACAAAA
CGCTGCATTCGTCACTTAGA
AGTCCTGCGACATAATGCTT
CGTAAAGTTGCAGGGGAGAA
GCCGCCAGTAGAAACTACCT
GTCAACAATCCCACAATCAC
GACAACAAGCGTAGGATAAC
GCTCTAACCAGCTCATGCGA
AGGACAAAAATTTGCATATG
TAATAGAGCCCTATGATCCG
CGCCATGAACCGCAAGCAGC
GGGATTACTGTTCTGCTCCC
CCGTACCTAGAAAAAAACAC
CTTCACAAGATAGTTTGGCT
CATCTTGGTCACACCAAAAG
ACTACACCTGGGACGAAGCG
GACGCTTCCACCGCTGACTA
GTAGAGTTATACCCCAATCG
AGTCCTACGACATACTCCGT
TGATTCGCTCACGTACTGTT
TGATTAGCTCAGCTACCATT
TGAGATTTCACGAGGCCCCG
GACTATCACTGGTCATACGC
ATGATCCTCTAGCTAAGGAG
AGTACAACAATTAGGATATG
GGCGCTCGATCGCTGTGTCC
AGGCCTGCGACATACTCCGT
TTTTTTTGCTATCTATCCCT
AACAATGACTCCGCAAGGCT
TGTCCTTTCGTGGTCAACTC
CCGTCCCTATAAATGAACAC
CTGAAAAGTCGGGCCGATAG
TGAAGCCCATTGAGGGACGG
CGCCATGACCCGCATGCCGT
GTGTGCTCGGCACAGGGGCC
AAACGATTTTTCGACTCAAT
ATATATACCACCTCAATTTG
GAATTCTCCCTCATGAATTG
ATTAGTTCAATACTCGGGCA
GGGATTAATGTTCCGCTATC
GGCACACCTGAACTGTCTAA
GACGCTCGAACACACTTACG
TAATCTTCCAGCGCTGACTG
TAGGCTTCCATCGCTGCCTA
CTCAAGATTCTCATATGGTC
TCCGACATGTTTAATATGTC
CTCAAGATTTTCCTATGCGC
TTAAGCCCATCGAGGGACAG
AGAGTCGAGATCCAGGTTAA
ATGCCCGACCCTAACCGCTT
GACTTGCAGCCGGCTTCTGA
AACAATGCAGTCGGCCCGAT
GGGATGACGGTTCTGCGATC
TGGCCGTAGATCGTTCCCGA
ATGATCCTCTCGAAAAGGAC
GGCACTCCATAACGGTCTGG
GCTCCTCTCGTAGTCCAGTC
GTGAGGAAGTGGTATGTCCC
CTCAAAATTATCCTATGGGC
GTCGTAATCGTAATCTCCTC
CCAGGCTATGGACTAGGCGC
GAAGTTTCCACCGCTGACTA
AACAATGCAGTCCGCCAGAA
GTTGAGGTTTCGATAAGTCC
CTATTAGGGGGCCTAGGCGT
TCAGTAACCTTGTACGTACC
TTGAGCGTCGACGAGTTAGG
GGGCCCTAAAGTAATCACGC
GCATCCTATATCCCGGGGTT
TTCGAAGGGCAAAGCTAGAG
GGTCAGATATAGGACAGCCT
GACTTGGGCGCACTGAAGAC
TCTAAGAGGTGCGTGTATGC
TCTCCTTTCGTGGTCCACAC
GTGTTGTGTGCTCGCTTTCA
CGCCAAGATCCGTATGCCGC
ATGATCGTCTGGTTAACGAG
GAGCTTCGTATCGAAGTGCG
CGTCTAATGTGGTGGAAGCA
AGTGTGTGCAAGCCTGCGTC
AGGTCATTATTTGGCATCCT
AACGGTCAGGATCCGTGTCC
GATTATCAATGGTCATACGA
GGATACACAACTAGTTACTC
TGATGACATACTAGCGTGAT
TGGTCACGAGGATTACCGTT
CCGGGGCACCTTACACCTCC
AGTGTTTGCGAGCCTTTGTC
GGGCCGTTGATCGATCCCTG
TCATATCGTCTTGGGGCATT
TATCTCCGAAAAGTCGCTAA
TATCTACTACATGTGGCTAA
AAGAGCACGTCTAAATGACT
AGCCATCATATCCATTCCCG
TAAGCTTCCAGTGCCGACTA
TTCACGATAACTAAAATGGT
ACTCAAGTATCTTATGTGAC
TAAACTTCCACCGCTGACCA
CCCGTCCGGCACCAACTGAG
GGGTGTATTTCCCACATGCG
TTCAGTCGCGCTGACTCTCA
TAGCGAATCACCTGGGCCCT
GTTAATATTGCATAAGAGGG
ATGAGGAAGTGGGTTATCCC
CCCGCTGTATTGGGACCGAC
ACTCCTGCGACAGACTCCTT
CGTTTGACACTGAGGATCTA
CGTGTCGAGATCCAGGTCAT
TGGTAGGAATATCCTACCTA
CTGTGCTCTGCACAAGGGCG
GGGATGACTGGTCTGCTATC
AAGGAAAAACCGGAGCGGGA
CCGACTGTATCGAGACCGAA
TGCTCTGGCACAGCATAAAG
CCTATCGCGGAGACCAACAG
AGCGAGCATTGCTACGTATG
AGTAACCATCGTAGTCAAAA
ACTCACGGAGCTTTTGTAAC
GACTGTCACAGGTCATTCGC
GCCGTGTGCACAAACTACCT
GAATTGTGTGCTCGCTTCGA
TCAGTAACCATGTCCGTACC
AGGACAGACATTAGAATCTG
TTCTTTTGCTATCTATCCAC
AGCTACCAGCGTAGTGTAAA
TAATCTTCCACCGCTGACTG
GAAGCTTCCATCGCTGACTA
TGGAAGAAAGATCCGTACTA
AGGACTAACATTAGAATAGG
TAGCCAACTCAACTTGGTTG
CGGATTCACGTAGTTTGTGC
CGCATCCACGTAGTGTCTGC
TGGTAGGATTATCCGTCCTA
GATAGCACGGTTCTGGGTTA
GGGATAATTGTTCTGCTATC
AACACGCAAGCTATGACGGG
GCGTTGTGTGCCCGCTTCCG
AGATAGAGCCCTAGGTCCCA
CCGTCCCTAGAAAAGACAAC
AGAGACATTTATAACATGCA
TGAAGCCCATCGAAGGACAA
ATTGGTTCAATACTCTGGAA
GCCGTCAACACAAACTCCCT
GAGAGCTGGACTGTCCGCAT
GTAGTTAGTAGAGAAGCTAG
ATATATAACACCTTAATGTC
CGATTTTTACTATTTCAACC
TTGAGTCGCGCTGAGTCTGC
AGAACACCTTGGATGGTGCT
CTCGAAGCGTCTTATTAGTT
CGACCTGGACGGTCTATAAG
CGAAAGTAATATCCGTCCTA
GATTATCACTGGTCCTCCAA
GTAATTTCTGTTCTGCTATC
CTGTGACTTAAACCAACGTC
TCCAAGAGGTGCGTGTAAGC
GGAAACTAGCCTAGGATAAG
GAGCTATTTGGATATCTCTC
TCTTTTTGCTATTTATCCAT
GATTATCACTGTTTATTCGG
ACGAATGTGCTGACAACGAA
AGTGTCGAGATCTAGCTTAT
TGGACAAACATTAGAATATT
TCTGTACCGGCAATTAGCTA
CCGTCCCTAGAGAGGAACAC
AATCAAATACTGTAGCGGGA
AGTCCTGCGATATACTCCTA
GCGTTGTCTGCTCGCTTCCA
AGTCACCACTGACTGTTACC
TGGAAGGAATAGCCGTCCTT
GGTTATGTTTCGGGGGAGAA
AGGACAAATATTACAATATG
CGTTATGTTTCAAGGGAGAA
GGCATGCACGTAGTTTGTGC
GAGGCTCAACCAGACTTACG
TGCAAGGAATATCCGTGCTG
CTGCAATGTAGGGCCGATGG
GATTATCGCTTGTCATTCGC
CGCATCAACGTAGTTTCTGC
GCCGTCAGCACAAGCTTCCT
TGGAATGAGTATCCGTCCTA
ACCCAGCGCTTGAGTCGGAT
TCTAAGATTTGTGTGTAAGC
AGGACAGACATGTGTATATG
ACGACAAACATTAGAACATG
GGCACCCTGCCCACATGAAG
TAAGCGTCCACCGCTGAATA
ATTCACAATATATTTGGGCG
TTTTTTTGCTATCTATCCGT
ACCAACAGAATAGAGTGAGG
GTATGCAGGCACCGGCACCC
GATTAGCACTGGTCACTCGC
AGTGTTAGCAAGCCGGTGTC
TGCTCAAGGAGTGAACGTTA
TTCGAAAGGAAAAGCTAGAG
GAATATCCCTGGTCATTCGC
CGCAATGATCCGCACGCCGC
TGGAAGGTATATCCGTACTA
GGGGTTACTGTTCTGATATC
ACCAACACAAGATAGTGAGC
TTAGCTTCCCCCGCTGACTA
GGTACTCCATAATTGTCTAG
GCAGTAGCAATGTACGTACC
CCGTCCCCAGAAAACAACAC
AGTGTAGAGAACCCTGTTAT
CCCGATGATCCGCATGTCTC
GATTATCACCGGTCATTCTC
CAGCGGGACGATAGTACAAC
GGGCCGTTGATGGATCCCGT
TCAGGAACAATGTACGCGCC
TCAAAGACCAGGACCTCCTT
TGAAGCCCATGGAGTGACAG
TCAAATACCAGGTCCTCGAT
ATTGGGTGTTGCAGGCCACT
TGGAACGAATAACCCTCCTA
CGCCGTACTAAATATGCAGC
TCTAAAAGGTGTGTGTTAGC
ATAGTTAGTAGATAAGCCAC
GTCGTCAGCAAAAACTACCT
TCCGTAACAATGTACGTACT
ACTTCTCCAATGCCCCAATA
CGGATTACTGTTCTGCTATG
CGCATCCACGTAGTTGCTGC
AACATGTGAGTAGCCAACTG
ATGACATACATTAGAATATG
AACTGTCTTGAAACCAGAGG
GGCACTCCGGAACTGTCTAG
CCCGATATGGAGGCTACGGG
ACAAAAGGACATACAGCGTC
CAGGTACATGACACGTATTG
CGCAACCACGTAGTGTGTGC
GGCACTCCATAACTGCCTGG
CTGCGGAAGTCGTTTATTCC
GACTGTATTTCCCGCATTAG
CTGACGAAGTAGTTTATCCC
AGTGTTTGCAAGCCCGTTTC
AAGCGATTTGTCAACTCGAT
TGGTACCGCCGATTACCGTC
GGGTCACGCGGATTACCTTC
GGAGGTAAAGAAACGCTGAC
CCAGATATGGAGGCCACGGG
TGGGCCTTGTTCGGGGGGAG
GACAATAAGGCGGGCAAATA
ACAAACACAATAGAATGAGC
TCACATACCAGGACCTGGAT
AGTCTTTGCAAGCCTTTGTC
CTATTAGGCGTCCGAGTCAT
AATCGATTTGTGGACTCAAT
GCTCAAGTAGCTTTTGTTAC
GGCACTCCATAACCATCGAG
GTGTATACCGTTCTGTGCAC
AGTGTCGACATACAGGTTAT
