# Supplementary material for: A generative model for constructing nucleic acid sequences binding to a protein
Source: BMC Genomics. 2019 Dec 27;20(Suppl 13):967. doi: 10.1186/s12864-019-6299-4 (PMC6933682; doi:10.1186/s12864-019-6299-4)
Supplement: Supplementary file 2 — Additional file 2 Nucleic acid sequences of three types. Nucleic acid sequences generated by our model, AptaSim, and random generator for four proteins (DRGX, GCM1, OLIG1 and RXRB). [file 12864_2019_6299_MOESM2_ESM.zip › OLIG1_LSTM.txt]

CCTTACCCACGCAGCTAACC
CCCAATTGTCACACCATATG
CACGATAAGGGAGATGCAAA
ATGCCCCAACGTCCAAACCT
AAGAGCAACCCACTACTGGC
ACAATTGATACGTAGGATGC
CCAAACATACCCAATAACCC
TATTCCCCCTAAAACAAGTC
CCAGCGTCCAACGAAGAACT
ACGCTGTCTTCCTAACCTAA
AACGGCAAGTAACAGGAAGT
CACCATCATAAAGTTTTAGT
ACGGTGACAGCGCCCTGTTC
GAACAAAACATATGCTTTCT
CCAGTCGTGGCCCATTAACC
TGCAAAACATGTTATTAAAG
AAAGGCCACACCTCCCCCTA
AGGAGTAATCCTCTCCCCTA
CGCATAACTGCTTCACCGTA
CCATAAATATACTTCGAATT
GATAATAACCCTCCATCAAA
TCATGATAATGGAGTCCCAC
AGTACTAATGGCCTATGACC
ATACTCGTACCTAAACTCGC
CACCCCCAAATACCCAACAT
AAACTGAAAACCATATGGTA
CTGGAGCTGAAAAACATAGG
GTTTAACGCCACCATATGGT
AATTTTCAATGGGAATATTG
TCTAATTGAATCCATCAGGC
AAATATCCGGGCGCGAGCAC
GAAAACAACATATGACATTA
CTACCCTCAAACATATGGCC
CAAGTCATATGATCCTGCAC
AACGATAGCATCACTAATGC
CATTACCTCGAACCCGCTAC
TAAATCATTACTCTTATTGT
TGCACCAGCAAAAAAGCCCA
GGTAAAATAATGCAGACCGT
CTAGATGTTAACTACCATAA
CCCCCTCCTTACCCCAGGTG
CACCGGGCTCAAAAACCTAG
TTTCGCGACCTCAGGGTTTA
TAAGACCTACTCATCAACAT
ATTTACCATATGGTTCCGCA
GCGCGTTACGAACACCACTT
GGTTAAACAATTTGCACGTA
ACCTTAATACATGTATCTTC
CAGAAACTAAGCATATGTCA
ACCAACACCCATTTCCGCCC
TGGATGGAATGAACATATGT
CTCCACACTCATAACAAAAG
ACTGAAACTACCCGACGGCC
AACACACCAGCGGTCAACGG
CATATGAAACTGCCAAATAT
GAGATAGCACAAACCGTTAA
CCACGATACTGTGCCCAAAC
CAGCGAAAAGCGTACGTTTT
ACTTACATAACACCTTAAAT
ACACATTATCAAGGCAGTAG
CCCCAAACCTCTCCATACCT
TTGCGCAGAACCCTGGGGTT
CTTATGGAGGACCTTTCGAA
CACATCTAAAAAACCACCAG
CTCCATCTCAACCTCTCTCA
CTAAGACCGCTAAACATTAG
ACTGCTTATCACCACCATGG
CAGGTAACCGGAAGTAGTTC
CGTTACACTCCCACCGCGGA
CTGCTATCTCTTATTTAGCA
ATGAGAGCGATCTCTGATTA
GAAGAGACCCCACAACCAGT
TCAAAACAAAAGCCCAAGAA
ATGATGCGTTAACCATTACG
AAAAGACTCGACACCATACA
GCGCCTTTTTAAATTTAACA
CAAGCCGAAACCAAACTAGA
ACATATGGCGTGGAAATTCC
AAGCAAGCATATGTTAACCT
ATGCATCTATCTAGAGCCCT
CAGATAAACATATGGTTCAG
CACAGAGGTCGGTGCATGGA
CCCACTCCCACTTACCAACA
TGAAGCACAAGACACCCTTC
AGCATGAAAAACCGCCAATA
CGAACTTCCACGCAGATCAT
CATACTATATGTGAATGCCC
GCAACCAGTCATTCAAAACT
ATTTAACACCACCGCGACAT
GTAACCATATGGCCACGAGT
CAAGAGACTATGGGTCTGTG
TAGCCCCCATATGGCGCCGG
CCTAACGACTTTACAACCCA
ACCATATGGTTATCGAACCT
AACACGAAATACACCCCAAG
GCGATTACGCATCGTCTCCA
CTGTAAGATAAGAAAAGAAC
AGAAGACACTCCCACCGAGA
GGAGGTACCGCGAATCCCCT
CGTCATCACACGCCATATGC
ACATAAAATCAATGAATTAA
CCCTATAAACACGCCAGCTC
TATGATAGGCTGCGAAAATT
GGCCGATAACATATGGAATA
TCATTCACATATGGATACCA
GCAGATAACCTCAACCCCGG
GAACAACACCCACCCCAAAC
AGCTCGCCATGACATCGAGG
CCCGACTCCAACATGATGCA
AGGACTAACAACTCTGCGAT
TTAATCTAACCCTAGACAAA
GTGGGTGGCTGAATCACCCC
CCGAGTAGCCCGCCCCGCTC
CCATATGGCGTGTAACATAT
TGCTAAATAACACATGACTA
TCCAGTTCTAGGGACTTTCT
CCAACCGGCACAAGCAACAC
AGCGTAACCCGATACTCTCA
GCCAACTAAAACCGCACTGC
GACATACGTAACCGGCCAGA
GACCCCCACCCCCCCACTGC
GACGCACTCAACATACTGAC
CCGGTTTTCGAAATAAGCCG
CGTTTTTAAAACGATAGTAA
AGATACACAACATTAAAAGT
CATGTTATGACGGGATCATG
TTAAAGTAATGCACAGCTGG
ACCATATGGTGCGTTAATTC
CATATAAGTCAGCAAGTGAA
ACAATTGTCAGTCCCTTTTG
CTCTCAATACGTGGAGCCTG
GCCAACTCTACCCCCATATG
GCAGCCTATCACAACTTTAA
AACGGACATATGATAAGCTT
GCCCATATGCTAACCTTTTC
AAAGCACCCCGGCCTCCCCG
TCACAATCCGAATCCATCCC
ACCATTGGAACCGGCTTCAA
AACCATATGGCTCAAACCAC
TAAAATCATGATTAACATAT
CTCGTTGATAGACCATATGC
CAAAATAAGGAGACAAGAGA
CAAAACTTATAACAGGAAAC
GAAACCTTCACAAAACCATG
GCCGACACACCCCATACCCA
GAGAGCCGTGAACCATATGT
AATCTTTGACCCATATTGTA
TCCAGCACCCCCCCAGCCTG
AACAGGTCTACTGCCTTTGA
AAAAGTTCAATGAGTTCACA
CGACCCACCATCCCTCTCCG
GCTACCATATGGTCATTTCC
CCCTCTTACGCTGCAGTATC
GACAATTCCGCCATGTCCCC
CAACACGCCATATGGCAACG
CCATCTTATAGAATATATCA
AACGTAAACAAACATTCAAG
ACAGCCCACATTACCTCTAA
ATGATGTAGCCATATGTTTG
CAGGAGACGAGCATATGTTC
CAATGAAACGACATAACTCA
CCCATCGTGCAAGACACCAG
ACCCTGCGATCAAGGAGGAC
AATCAACTAGTCAATTCCAG
GTGCCTGCCAGAACATATGG
ATCGATGGAAAAACTGAAAC
ACCTACTACCGGTGTGCGGG
CTCATCATACCGCTGCCTGT
CAACCATATGGCCCGCGGGT
TAATACCTGTCGTCCCCCTT
GGAATACCATACGTGGCAAA
CCGTACTCGAACAACATGTT
CAGCATAGGGTCCATAAAGG
CGCTGGATCAATAACATTGT
ACCGCGGAAACATAAGGTAA
GAACTATTCCTGGCACTTCC
TACCCTAACCTTCCCCCCCT
ACCCCCACCAACTACCCATA
GTAGGATACAAATGCAGGTT
CAATATACCCGCCTACCCCA
AAACGGGTGAGACCCCTCAG
CAAGACATACGGCAGTTCTC
CCAAACCGCTCATCCGCCTC
TAAAGCGTGACATAAACGCA
TAATCGATTACAGGATTGAG
CAACTAACCATAACTCTCTG
TTGACCAATCCTGACCACAT
TCTGAAAGAAGAACATATGC
GAAGAGAAAAGAACATAAAA
GAACATAACAACGCCTCATC
TAAAAAGAACATAACTGTAA
CAAGGTCACCATATGTTCGC
ACGAAGGAATGAAATTATAG
TGTCTAAATATCACAAAAGC
AACCCTTATACGAGTACCAC
AGTACAGTTAAAACCAACGA
TGCGCAACATATTCTAACAA
TTTGCTATGTCAACTCGAAT
TGGAGACAGACACCATATGG
TGCCGCAAAAACGCCCCCTT
GCTTTGACGTACCGGAATGA
TCATGCACATACGCCTGGAG
TCCATTATAAGCATATGTTC
TTATTGTAGCCAAGGACCAC
ACCATCACCATATGGACCGC
ACAACAAAAAAGCATATGGT
CACACACGACAGAAACTTGA
AACACGCGGTCAGAAATTTC
TACGCCAAAGAAGACTCGCG
CTCCCGTTTAACCATATGTG
TACACCAAACATCGCCCCTA
ATCGTCCCACGCCCTAATTT
ACAAAGAACAGAGCACTACC
GGACCATATGTCTTTCAGTA
ATCCCCCCCCATAATACGTT
ACTCCCAGACTGAGCAGGGC
CGATTGGCGCAACGTTACCC
TCCTCCCTGCAGGACTCCAA
CAATAGGACCAGAACTTCGA
CTGAGACTCCTATCCTCCAT
ACACCATGTTTCGCAAGCCA
AAATAGATACCGACAGACCG
AATTAAAATGCTTTCGCAAT
CATTATAATCAACAACTTCA
ACAATGCATATTATCTGCAA
ATGCATATGTTTACCACAGA
CACCAAAAATCACGCCAACT
TATGATGTCAGCGCCCGACC
ACAGAAAGCAAAATAACTGT
AAAGACCAGTACCCAACGTG
TTAGCTAAACAAACCCTACA
TCTTTGACAACGCCACAGGC
AATATTGCTCTTGTAGTATT
TATCAAACATATGGTGTCAC
TATAAATAAAAGATTCAACC
TTGCAGTATGCAAAACCATC
GTATCGCGCGCAACGCCCAA
TCACATCTGATAGTTTTCAA
CGAGATAAACCAAACCCCCG
CCTAAGAGCAACAAAACAAT
CCCCGCAGCTGCACACACAA
AACAAAAACGGACATATGGC
GGTATACACGACCATATGGT
TCCTAGATAGGAGCTCGCAT
AATGACATAGCATTACCTAC
CAACATAAGGGGGAAAGGGA
ACCGAACGACCAACTTTCCC
GACTGGCCAGCTCCCCATAC
TCCCTATGTGATACACCGCA
AACCTGATTTAGACCATATG
CTCTGAGGCCACATTTTTAC
CATCGAGTATTACCATAGCC
CAAGCCACACCACACCCCAC
CCGTGATTCAACAATGGTGA
AAGAAATAACCCAGTTGGCG
CACGTTTGTAGATACCTTTG
AGCAAAAGGAAGCGAATCCA
CATGAAGAGCACATACGCCA
TGATAACACACCCACTTTCT
CATAACACCTCCCCCCCAGT
TGTGTCAACCCAATAACCCC
TCGCATGACATATGCCGACG
CAAACCCCGTTTTGAGCACC
CTATAACCACATGACTGCAA
AAAATACCATATGGCTACTA
CAGGACGCAAAAAGCATATG
AATATTTAACTCCCCTAAAC
ACAATATTTGACAGCTAAAA
TACAAGCCTCTCCCCCCCTC
CAGAACAGAGAAATAACACC
ACAACACCCGTCACCAACCT
TGCAGCCCAAACCCTCCCAC
ATGGCTAGACCATATGGTCG
GGAAAGCCAGCCGTTGATGC
CAAAAAGTGGATAACGGTCA
TAGGAACAGTACACTTAGGG
CGATCCACTGCTACTATGCA
TAGGCGTCCTCGAGAAACCT
AAATATATTAAGCAAGCAGC
CCACTAGATCCACCATATGT
TAGGTGGAGACACTAAGTCG
AATGACACGCCATACCCATC
CGCCTGCCACAATCATAACA
ATCTCAATACCATATGTCAT
GGGACCCCACAACTGGCAAT
CTAAAGTTCTACCCGAGTAA
TAACAATTAGAGACAAAGAA
AAAAAGATAGATTAAGTGAT
AGCATGGTTTACGAGACCTC
AGAGACTAAATAGTAGAAAG
TCCGTGTTCTTGGTCTCAGA
ATATATATAAAAAAGTGGAG
CATATGTGGTACGAGGGTGG
TCGCGGCAACCATATGTTAT
TCGACACCTCCGACCGTATC
TCTCTGCCTTATTACTACAT
ACCATATGGTAATATACACT
AAATTGATCCGAACCATATG
GCGTTCTGACACTTCCAGTC
TCAGTAAAAACAGTTTGTAG
AGGATTACTAGTACTAGTAT
CGGGGGCACAACATATGCCC
TACCCGCACCCCACGTTACG
TCACAAAACGAAGCTCTTAT
AAGCAATGTAGCTATACTGG
TACTGTGTCAGAAAAGTCAG
CGTACCCGTTGGTACCAAAT
ACGCCATCTCTACATACATC
AGGTAAGTAACATATGTTCC
CAATAGCCTCTGTTAACCTC
TAGCCCTCCAAGCGCCACTT
TAACTTGGGATTTACGGCCA
AACAAATTAGTTCAGGCACG
ACAAGCCTTTTTAATCCTCT
AAGGAAAACCTCAACGATAA
GTCGAAAGCCCCATATGTGC
CAGGGTTCCCATCTCCCCCC
AAAAACTATTCTCCTGGCTC
AAGATTCAACGATCTATACC
GAACCATATGGCTTCAGTAC
GAAAACTACATTATTCAAGT
AACAAATAACCTTGCTTCCT
CATTACAAAAATCTCTTCGG
CAAACTCCAACCCTATTTTT
ATGTTAGTTGTTTTGAAACA
ACCGGTTCACCCACATTTTT
TACTAAGTGAACAGTACAGT
GATACCATATGGCATGCATT
ACGCTGCCAATAAAACGCAA
ACAAGTACAACGGCCAACCA
AAACCATATGGTGCTAGTCC
CAATAACTGACTATAGTCCC
AGCGGAACCCCTATATGTGT
ACAGGCGCGCGCCCACCGCG
TAGTGACCATATTCCACACT
TTTTTGTCAACAATCCGCAA
TTTTGTTCAAAATAACTACG
TGGAACTTCCACCAACAGAC
CAAATTAGTACTAACACCGC
CTCACAATACGCGCCATATG
GAGCACATACCATATGTCTT
GAATTAAGTTAAGAGCCCAA
TTATACGAATAACCGCATAC
GGCCTATGAAGTGACGCACC
AGTTTAGCATTTACCGACAC
AAAACCCACCTCACCAACAA
GTCAAGACGACTACGACTAA
CCATGGCGGTAAGACTTTCC
TATGATAAACAGAAACTCAC
TACCATATGTTCCAGCCGCA
ATGAAGAACCATATGCCCGA
CGTTAGCCATATGATACACA
TGCGCTAATTGAAACGAGTA
TTCTGATCTCCGGACAACAA
ATAAGAATACGTGTTAAACC
CGTTGTACCCTGCAGCTCAA
AACAGACAACAAAAAATAAC
CCCTACATGAAACACCAACC
TCCACCAGGAGGCGGATATG
GGTCGTTGACTCTAAGCCCT
TCATAAATTTCCCGCCCGGC
GCATAACCCTCAAATGCTAT
AGTAATCCACTCCGCTCTTG
ACTACTTGGCTTCATAAAAG
AACTACGCGAAGATGCCTCA
AAACGGTAATTAAGCGTACA
AAGCCACACCCCTCCGAAGC
CCAGCACACCCGTTCTAAAG
AAGGTGATCAAAAGAACTCT
TCCACAACATATGGTTCTCA
ATGTCACATAGCATATGGTA
GAGGAATGTGAAACACTTAT
CAAGGCACTAGTAGAACTAA
AGACGCATAGGACCCTCAGC
ACGCAAGCGACCCCTGCTAC
GATATTAAATTCTATAAGCA
GGGCCACCATATGCATAAAT
AGACTCATTCCTCGGCAGCC
TTGACCACACATCGAACAAA
CGGCATTCCATACACGGGCC
TGGAATCACCATGGAGAACA
GTGACCGCGCCGAGAGCCAA
CCCTGAAAATACGAACCCGT
GTCTAATCGCCACAAGAATG
AAAATCAACGAATAAACGAC
CACAGCCAGATGTGGAAGCG
AAGCACATGTTTCGAATAAA
GGAAGTGATCGACACTACTT
ACAATTACTACACAACATAC
CCAACATATGTTAACTAAAA
AACGAAAGCCATATGCTTAC
TGGATGACAGCAAAACCACT
CCCGTTAACGAGCCGTGCAG
CCTTTAAGCCGGGATCGTGC
CCAACGAGACAACACGGGTC
CATCAACCACACATCCGGGA
TGAACAGCGTCGACTAACGA
TCTGAACGACAACCCCCAGG
GAAACTTAGCATATGCTCAC
CAAAACATATGTTATAACCA
GACCATAGTGAAATATGCCA
AAAGGGCGACAAGAACCTTT
ATATCCGGCTCTTTTCATGT
ATCAGTCAAAACATACGATA
TCTTAGCATACCCCCTCCTT
AAGCCCAATCAACACATGCT
ATCCCATAAACCCACGGCAG
AAAAAAGCCGAAGTGCTCAA
GATATCAGTAAAACATATGT
CGAAACCCCCACCCCCCCCC
GCACCACCATGTCTTACCCA
AAATTAATAACGCCTTTCAA
ACTTAAACATCTTTCCACAT
AATGTAACATATGGTCTTTC
ACTTTAACTGTTGCCTTGGT
CGACACCATATGTCGACCCC
AAAATACAAGCACGCCCCTC
GACAGACTTCCCCCCACCTC
CCAAACCATATGGTTCCACC
ATTGATGACGACAATACTTT
CGACGGCATTGTCAAAACGT
ACAGACATGACATATGGTGT
GCAAGAAATTGACAATTTCG
GACACTAACCAAACACGTTA
ACCATATGCTCATTCTAATC
ATGTTTGTACACTGCCATCG
CCAGACACACCACATGGACT
AAATGAATTTACTATTTGTA
GAGGTTCGCGTACGAGTCGG
ATGCGCACACGCCCTCGTTG
ACGAAACATATGGTATACTT
AGAGAGGAACAGAGAGGAAT
GAGCCATAAGCCACGTCTTC
GACGCCACACCGACGCCCCC
CACAATCCAACTACAGTTAC
CAACCGCGGTGAAGAGATCG
CACCAACCAGCCGCACGCCT
ACAACTCAAACCCAAGCTTC
ACACCCAACCCCAATCTGCC
AAGGACAAACCATATGGTGT
CACCCAATCCCACTACGCAA
GCCGCATGCTGACCGAACAC
GTAATAAACGACCATATGTC
AGTGACTAGAGAGAACCAAG
ATTTAGTAAAGCGGCTTGGC
ACTTTTTTAAATTAGGGACG
TCGAATTCCCGGCTTCTCCC
TCGAAACAACATATGGTTTG
ACCATATGGATGATTACAAA
CGCATTTACATGAATCGCCT
GGCATGAAGGAAGTTATCAA
GTGATCAAGTCGAAACCAGT
CCCAGAAATTATAATGCAAC
TGTCATAAAAAGTCACGAGC
GCATTCTGCACAAGAACACG
CCTGAGTGCTGACCATATGG
TCATCTGAGACTCAACCGCA
ATTACCAGAACGAATTTCGG
TGCCATAACGAACTAAGATT
ATGCGAACCACTGGTACCCA
GAACCAATATACCAACATAC
CGTACACATATACCATATGT
TATAAATAGATCCAATGTCC
CCGGCAAAGAACATTCTGAG
GTAAAACCCTCCTAACAACC
AACACCAGCTGAATGACAGG
CACCAAATTATACCAACCCT
GCATGAAACAGAACATATGT
CAACTCGACCATACACCACA
TAGTAGCTCCTACGTTTTTC
TGTAGAGCACTAAGAGAGTC
TGGCACGCCACCCACCACAG
AACGTGAGAAAAACATATGT
CAACCTACGTACCCCGCCCC
ATTCCCTCAATAGCGTCCCA
GTGAAGACACATCCCATTGC
GTTTCGGTTGGGATGCCACC
AAGATCCACGCACCCCCACG
TCACAATCGTAACATATGGA
CCAAACAGATTTCACGGCCT
CCTATGTTCAAGCCTCGGCA
CGGGCAGCATACCGAAGTTC
AATGAGCAATATGGCCTCGT
GAGCGAGTTCACATGAACCC
TGGCAAACCACCACCGTCCA
ACCATATGCTTTTAAAGTAA
AACAATAGCACGAGCCCATC
CCATATTGTATACAAGCATC
ACATCAACAAGCATATGGAG
TCCGACACGAGTTAGGAAAT
GCAAAGCGAAGACGACCTGT
ACCAACAACATATGATAGAC
AGCACATTGCCCAAGCCATA
CAACAGACATAAACGCCCTC
GACACTTCCTCAAACCCCCA
ACAGAATAAAAAGATACCAT
CCTACAGCCAAGTAATTGTA
TGACGGGGGCCCAGCCCAGA
GCTACAAACAGTCCACCTCA
TAGTAGTACGCGATATCACG
CAGTTAGAGGATATCCTCCA
ATCACATCCCGCTCCCCCAC
ACGCTCCCTTCACTGGAAGA
ACTGATAAAGTGTAGGCAAC
ACCATTACCCACCACTTACT
CGATCTACACTGGCCCTATA
TACAACATCTAGCATCAGGC
GGCAGATCTTCTTTACTTAA
TAATCCTGACACTCAGACTG
AATACCATATGGTAATCGTT
TAAATCATGACACTTTCTTT
AAGGCTTAACTCAGTCTGAG
AATAAAAGCCACCCTCTGTG
GGTACTGACTATCAACAAAC
AAAAGTATAAAAAAGCCCGT
AAAAAAAACATATGGATGCA
GAACCCCCCCCCTACCCCAG
TACCCATAGTGTTCATCGCG
CAAGCAAATTACAGCATATG
TATAGAAACATATGTTTCCC
AGTCTTCCTCCACCAACCGA
TTTCAACATCAGTATTTTTA
GAAACATATGGTAGCGATTC
GGTAGATGCACCTAAGTCTC
AAAGAACGTATGTCCCTAAA
TAATTACTACATGGCCATGT
CAGGCAAACGTAAACCCAAC
AGGCAATGCTGCAACCCTTC
TCGAGAAAAACATATGTTCA
GACCCTAAACGCCTCCTTAT
AGCTACCGTGAAAAATCAGC
TCACGCCTACCACACCCGCT
AAAAGTCATAACCCTTGCTA
GCGCCCGCCCCCCCCCCGTT
TTCTGTTGGCGTGTGGCTTA
ACGAAGACGGAAATTATTGT
AATACGCTTCTACACATACC
CCTCAATAAATCATATGGTT
CATATAATTGTGATCATTCG
AGCCATATGGTTGGAACTGG
CCTTCTCAAGACATATGTTA
CATATGGCCGGATAAAAAAA
AGGCAAATAGCACGCCAAAG
TTAGGACAAACACCCACAAT
AAGCATATGGTTACAGTCCC
CCAACACAAGAGTAAGACGA
GACCATATGGTGGGCTTTAA
CTAACTTGTAAAACGAAGGC
ACACAAAAACCTAACACGGC
AGCCATAAACAAACATATGG
ACCCATATGTCCCACTGGAG
AAACGCAACATATGCTCTGT
TAGAACCCGCACGTATTCAA
AATGCTCAAACCGATGAATG
AATTCAAGTCCTGTCCACCA
GGTAATACTGCAAATACCTT
AAACAATATTTTCCGCGTGT
CTATATATACCTAACAACTT
AACATATGTTCTCAAAAGCC
AATCCCAAGCCCCAAGACCG
ACAGACGAGACTATTAAAAT
ATTTTCACACCCACATACTA
GTATATCAAGTACATAACCT
AAACCCCACCCCATTACCCA
AAAGCGGCACTCAAACCCAC
AAATACCTTCACTTTTTTCA
AACCATTAATCCCACCCACG
CAACATATGGCCAGAGCCCT
AAATGCAACATATACTCTTC
TCCAGATGAGCCATATGCTT
ACTACCCCGACCATATGGCA
TACGGCGTGCTTATCTGAAC
CACAGAATATGCCAATCTTA
AGAGCAAACATATAGTCATA
AAAATCAACATCCAAGCCAA
CAATTAATACGGATGTAGAA
GTCCTGAAACCATATGGTTG
TCGCAACGAAACATACTCTG
GCCAGGGTGAAACGACAATG
CCGTGAGGACACCATATGCC
TCTGAGGATCGATGGGCTCT
TCTTTTTTACTCCTCCAGCG
AGTGACATATGCCCCCTCTC
AACTTCCACCCCCACTAGAC
CAAAGTCATACTTCCCCCGC
AAAGCAAAAAGATTAGCACC
GATTAACATATGGTGCCGAC
ACCAAAAGGTTATTACACCA
ACTCGACAAAACATATGCCC
GATTAAAAGACCACATGATG
CAACTAACATAGGCCGGGGT
ATCGCTAATGCTTGAACCTG
ACGATAAAGCATATGCCATA
TAATTGACAATATTCAAGCT
GATATGATTACCCACACAGT
AAAACCCTACCTGCTGCCAC
AACCCCCCCCCACCCTACCT
CACCATATGTTTCCACTAAA
CAAACACCATATGTCATTTA
CGGATTAAAACAAAGCCAGC
CCATGGCCCTTAACATTAAT
CAGCATGCCAGGCCCCCCAT
CCGAGCGTAACAGATACGCA
GATCCCATCCAAAACACCCT
GAACACATCTAAAAACACCA
CAAACCATCATAGCCCACTT
CAGTAGGCACCTCCTTAGCC
TTACCAGATCCGCTACAGGC
ATTACGATCATCAAGTCAAC
ACAGCGCGCCCCGTCCTGTA
TTAAACTTGAGAAATATGTC
AGCTTCCGCAGTCGCAGCAA
CACATATGGGTCTACCCTTT
GGAAGCGATAGGCAGAACGT
TACAAACCATTAACCATCTG
CCATAACAAGAAGAGTCCAG
TCCATGAACCTTGCCCCCAC
AACCCTGAAAACCTCTCTTC
TACCCACACCCCTATAGTTC
TGCAGCATTCGACTCGGTCC
AACTGGTGCAGTCTGACACG
GCCTACACATAAACCATAGG
AAGGACTACCATATGGTTAT
ACACCCCCCTTCCTCGACCT
ACCCTTACACGTCCCATCAA
AAATAGCCGTGTTCCACTGG
CAATTGAACATGCCGTATCC
CAATCACGGTTTCCAATCAC
CTCATTTCCTTAAACTGCAA
CAGCACATAACATATGGTTA
ATTGAAATGAAAAAAATCTA
TAGCCACAAGAGGTTATCTT
ACATTACCCTCGCCACCGCC
AGACATAGGTATGATTCTGG
GAACATATGTTTCTCGTTGC
CCGCTACGCGGTGACCTCCT
CAGGCGCCCATAAGCAGCCT
TATCCAATAACTAATTGCCG
CCCATATGTTAATACCAATG
CTACAAAGTAACAACTTCAT
ACGTGTAAATAAAATAACAC
ATACATCCCACGCACCTATA
CCATATGTTACCTCTCACCA
CCGCCCCCCCGCAGCTCACC
CCCCACCCCCGCACTTCAGT
ACCCACCGCCAACGGATCCT
CATGAGCAAGACATATGTTT
CCATCTTACGCACCATATGG
ACAACATATGTCCCTTAGGA
TGAAGTCGTTTTCCGCTCCA
GGGACACCCAAATACATAAG
GAATCCGTTGCCTGTAATCA
ATAGAACATAAACAAAGTCG
CATTGCGCTAACCACTCCTT
ATGGCCTTTTTCGACTATTC
AACCTCTTAAACCCAACCGC
ACAAGCGGGTACCACTCTTC
TAAACGGGCACGCCACCCGT
CGCAATACCCCTTTACTGAT
ATTAAAACATATGCTCCATA
ACGTAGAAGCCTTTATTCTC
TCAAAAATAACATATGTTCG
AAACGACAGCATATGATTTT
GGCCGACCTTCACGCACCAG
CAATGAGAGAGTTAGCATCT
CGAGAAAAAAAGACGCGCAG
GAGTCCTGAACCAGCCAAAC
CAGGCCTTCCGTCCCAGTGT
TCAAACCATATGTTCACAAC
TCCCCGCTCTCCTCACAGTT
AACCCCTCAACATCCCTCCC
AAACCATACGCATATGTTCA
CATCTTTTGAAGCATATGCT
ACATATGGCAAGATAACGCA
GCTTACCTTCCGCAAGACCA
CCTATGACCGGAGAATAGCT
TAGACCATACCCCAATAATC
CAAACCCCCCATGCTGAGGT
AGAGACAAACATATGCCAGC
GACTGAAGAAACATATGGTA
AATTTCTACCAACACCCCCC
CAAGAGATAGCAAATTTTTT
CGAATATAGTCTCATCTAAA
CATCGGGAAATCAGCCGGAC
AACACCCAGCCATATGTTCT
CAACAAAAAAATACCCTAAG
TCTTAACATATGGCTATGAA
AACTGAGACCGGAAATTCAA
TCACAACCATATGTTAAAGT
TGCGTGGGTGCGCACCATAT
GGAGCATGAGCCAGGGTTAA
GGTTCCCAGACTCCCACACC
TATATTCTTTTTCTCCACCG
AAACATATGGTAACATAAGC
ACACGATAAACGGTATGCGT
CTAGGAGCATAAACCGTAAC
ACGCATATCCCCCTAAAGCT
GTAACCCCGCGCGCCTTCTT
CAACCAACCCAATCCCGTGT
CCATTGTTTGCCCACCATCG
ACCCTTGACCTCCACCCCTA
ATTTAAGAGACCATATGTCA
ACAACCAGATCATTATGTAG
AACATATGTTGACAAACCTA
CAAAGAGCTCAACCCCTGCT
TCCCAACACCCGCGCCCATA
GACGAACATATGGATAGGTC
GGAAAAGCATATGGTCCAGA
AGGGTAGAACATCAACATAA
TAAATTCGATGCCATTTCCT
CCGCGGTAAGCCCTATTGGA
ACGAATTGCATATGTCAACT
ACCTAACACGATCCGCGCCT
GGATTCGGAATATCCTACCA
TGACCACTCTGGCTAACACT
AACATACAAGTGCGTTAACA
CTAGTAACATCCGCTCACCA
CACCCACCATAATCTCACGA
CAGCAAAAAACCGAACTTAC
GCAAGCAAAATACCCCCGCA
CCAAATACTGGACACGAGTG
TTCCATAAGGGACCCAAGCC
ACATATGGCCCTTATTAATG
ACCGCTCCGTTTGCTAACAA
GTGTAAACAAAAAAGCAACT
AAAACATATGTTTACCCATC
TATCAATCGGTCCAACCTCG
AGACCATATGCGATACCAAG
TGCGTTGGATAAAGAGACTA
GAACACTACCCCACCCCCCT
AACAAAGCTACAAACATATG
TGGCAACGAACGCCCATATG
AATACAATTCTTCTCGGAGT
TTGCAGTTTAGATGCCAGAA
GAACCGCGCCCCGCGCCCAT
CATCCACCACAAACATATGC
ACCACTATCAACCCTCCGGA
GAAGCCACGCACCTCGGCGA
TATTAAGATAATCCTAGATC
TTTAAGAACACCAACACTTA
CTGAATAAACGCCATATGTT
AACCGATCCAACACCAATGC
CATCAGAAACCGTACCCAGC
GACATCGCTGAATACGCAGG
TCAATAGATCCCAACCCCCC
TGCAATCATGCCGACTCATC
AGCAAATCCCTCATACTCCT
CTAGCTCAAGCACCCATTTT
CTATAAAAATAGGAATTACA
CAAGAAGCAACGATTTTCAC
TATGCACTAACCACGTTTAG
GACCGCCAATACCCAACTCA
AAAACGCCCCCCATTTGTCA
AGAACATGTGGTCGTTTTGC
AAGCACACCACATACTTGCA
AGAACAAAACATAAGTCACA
CTCTTATACTCCCATTGGAG
ACAGACCTCCACCATCCCCT
GGAAATACCCCAACAGTATA
AAGCAGTAGGAAGCATATGG
ACAGGCCGGAGCCACAACAA
GCACTAACAGAGACATATGT
GCAACAACTCCCACCACCTC
CAAAACCTAGTTCGCCTATC
CGAAATGATAGTATTCCATA
CACCATGACAATCCCACGTA
CCTACTTATAGCGCCTGCCA
TGCGAGGCAATAAGACCTCT
AAAAAACTACCATATGCTAC
ATTTGATGGAGTGTACACCC
AACATATTTTCTAACCCCGC
TTGCCTTGATCGAGTCACTA
TAACTGAAACCCAACCCTTC
TACAATTTCGAGTCCCAATC
TCGGTCTTAACATATGTCTT
CAGGCAAACCCCCCATTGCC
TCAGCCCCGTCCCGAACAGC
CAAGTAGTCAAATAGCGATG
GCAGAAGCATCATAGGATTA
CTACACCATATGTTTTTTGT
GCGAAAATTAACCTCAAACT
GCATACGGCATGAACGTACC
TTATCTGATAAACGTAACCC
ATGCTACTGAGCGAATGTGC
AAAAAAATGACAAAGACAGT
CAAATCATTGCCTGGCTTGA
GCCTAGTTATAAACCATATG
GAAACATATGTAGGTACTCC
TCGCCTGAGTCCGACACCCC
TAAGCCTACATCGGCCACGC
ATAAATACCTACCAAAGGGA
TATGACGTAAGAATAAATCA
GAAGCTCCGCGCCCCCCGCC
GTACCACCCCGCCCCAACAC
CATAAACCTGATAGTCTCTG
CCCCCACCCCATCTCGCCGC
ACCGTTTACACCATCTCGCA
CCAGTACTGAAATCTCCAGT
ACCACTCGAGCCACCCGGAA
AAACAAGTGTCCACTCACCT
ATTGAACACAACCACGCTAA
GTATAAGAAGCATATGGTTA
TAAGTGAGCAGAATAAACGT
TCCCATACGCTCCAAACTTT
ATATTTTTACCATATGGTGT
CATCAAGCGCCACAGGCAGT
GTGTCCAAACCTTAAGCTGA
AATTACAAGCGCGAACACTA
AACGATGAAACTACCCATAT
CCCAGGAAAACAAACATATG
GCCCTACGACAAGACATCTA
GCGCCACCCCCCTTTTAGTC
GGGGTGTTAGACACTCTTAC
CGACACGCTGTGGATGCAAC
TAGTCATGAAAATCTCGTAA
CTAACGTCCTCGAACATAGG
CCAGCTGCCCCCCCCCCCCA
CAACCACACACTCACCTATA
GTGCCTGCCAATGCAGGCAC
ACATAGCACCATATGGTATT
CTAGTAAAGGCATATGGCAG
AGAGAGTCCCCTTTGAAAAG
ACTGTTACCAACTCCCTTTC
GTGGTAGGAGCCTCTTATCA
CCATGACCTACTACCCCCCT
TACAAACATATGGTGTGAGA
GCACAAGCGGACATAACCAA
TTACAGGGCCCCTAATACTT
TAGCAAGACAAGCATATGCA
ATCATATGCATATGCCGGCA
GCATACCCCCATAATCACAC
GATGCCCGACCAAACCCCAC
CAGCGTAGACTAACATATGG
AAATATACTCATAACATATG
CAAGACTACAAGACAACGAA
TGATAAAAGCCGCCACCCAC
GACGCTAAAGGGACTCATGG
CCTTCACAAAACAACAATTG
CAATAAGAACCATATGTCTC
GGAAGAAATAATAGGACCTT
TAGAGTTAAGGTGGTCAGAC
ACACGACCGCCACCAATTCT
ATGTTCTGCGGACTGATGCG
AGCCAGCCCAACCCGGTTGT
CTACCCAGACTCACACCTAA
CGAGTCTTTAACATATGTTC
ACTTGTCATCCTCTAACCCA
ACCATATCCTTGCTCGAAAT
AGAAGGTAAAGTTGCCCTAC
TTGCCCCCACGCCAAACACA
TATACTCAGGCACCATTATT
GCCGAACAACACCTTACGTG
AAATGTTGATGATAACTATA
CCATATGTTTTATACAATCT
CAAAACAACTGGCATAACTT
GGATTTCCAACACACGACCG
TCCCCTTCTCAAATCGCCCA
AACCCTTTGCAAAGCCACCG
ATCTCAGCCCACCCGACCCC
CCACCATCACCAAAACACTG
TGAATGATAGCAGGTCGCAC
ACCATATGGTTCCAAGCCAA
AATTGAGTCTTACCATATGG
CACATCAACATATGGTCCCC
ACCGAACGAAGAACCGCTTT
GTATTCGAGCAGCACGACCC
CTACAGTCCTACAACAGCAC
ATAACGCGCCATACTCACCC
CCCCACGGGTCAACAGCCCA
TAAAACCCAAAAAACATATG
GACCGAGTGTACGAAAAGTA
CCCATACTCGTGAAACAATT
GAGCAGCACTAACCCCGCCT
GCTGAAAAATCATATGGTGT
CCCACAAAAACCTTACCCTT
AGGCACCCCCACCCCGCCAC
ATTTTCCGCCCCCCAGGGCC
CTACTAGGGCACTAACAAAG
ATGAGAATAGCTCAATACAA
AAAAAAAAGGGACCATATGT
ACACCAACACACGTTCTATC
CGGACATCACTGCAATGTCC
GAACAACATATGCAAGGGAA
ACACCATATGTATACTACCC
AGCCCCACACTCCTGCCTTT
CGGAGTCAAATACCCATACC
GAGAGTAGAACATATGTTGG
TAAAACATATGTTTTTTGCC
AACTGCAAACATATGTTAAC
ACCGAACAATAACCATATGT
AGACCATATGGTATTTTAAG
GTAATGAAAAAAATAAAAAC
CACACCACAATTGGCAAACA
TCTAAACCAAAAATACACTG
TATACAATTATATCTACCAC
CCGCCCCCACCACACCCACG
CCAACCAACCACCTTTATGA
CTCAACATATGCTTCCATAC
TAAACCAAAGCCAGTACCTA
ACCACGGACACCCACCCTTA
TCTACTGGTATGAAGGCAGC
CGAGCGCCGCGCAACCTTTG
AAGGAGACAGAACTAGCTCC
AACATATGATTCCTAACGCT
GGGATATAAACATATGGTCT
CTCACCTAACCATATGTTAT
GAAGACCCCACCCTCACTCA
AATCTGCCACCCGTCTTCTT
TAGAACACCCCCATCCTGCC
TAGCAAACAACCCAGCTGAC
TGGCGGTAACAAAAACATAT
GTGCCATATGTTGCAAAATT
GAATTCTGGATAATCGGGCC
CTATAAACCCTTACATTCTT
ATAAGAAGATATGCTGTTCT
GAAATGCAAAGGAATCCCCA
CAGTGGTTCACACCATAGGC
GATAAATGTGTAACCGCCCG
GTGAAGCCTCTCCCCTACTC
ATTTCACCCCTCTCCACCCG
AAAGCCTTTCACCTTGGCGG
CGAACCAAACACCCCCGAGC
GAACACATAACGATATAGTT
AGAGCGTCGGCGAACCTCCA
GGCCCTGTCACTCGCAACCT
TCTTTATGATGCTTGCATCG
ATAGCGCTCCATCCCACCAC
GGCATATGGTTCTGCTGACT
ACATGGCCCCCCTTCTCTCT
TTACGCACCACCACCCCCTA
CGACAAACTAACTAACCGAA
AATAAACATATGTTCACCTA
TCAATATTAAGATAGACTTG
GATACTAAAGAACATATGCT
CCCATGCACTCTCACCACCG
AAAATATGGACGAACAAGAA
GCATATGCTGTAAACCTAAG
CTTAGCATCCCTGCAAGCTC
ATATGAAACGCGTTACTCAA
CCCTTTAAGGCGGTATAATA
TATAAGCAAACTCAATTGCT
TTGAGACCATATGTTTCTGA
ATGACGTAGCTCTGACCAAG
TGATAAAACAAATCAACAGA
GTTATCAGAACACCCAGTCC
CATCCTCACCCTCCCCAACT
TGACATGTTGCCCGGCACAG
AGGGTACACCATATGCTGTA
ACGCAGGAGATTGTACCTCT
ACCATATGCCACAGCACCTA
CCTAGGACCTCACATCTCAC
ATAATAAGTTTAAATGCCGT
TAAGATAGATGTTTGACAGA
ACCTAACATATGGCCACGGT
GACGAAAAACCCAACCCTTG
ATTTCCATATGACATTTTCC
CCACATTCATAAAAGTATCA
ACATCCACACCCCTTGACTT
AACCACCTCCACAGGCGTTA
AGACCATATGGCAGAGGCTC
AGAGCCAGGTACAAACCACT
AAACATTAAAGCACTCCAAA
TGTCAGTTAAGATTACTTTG
GCCACGGCCCAGTCCCCAAG
ACGAGCTAGCCACCGAATGG
CGAGCCCGTCCACCCGCAAT
CTTCCTTCCCCCCCATATTG
TGAAGGTCATCTAGGTTATC
GTACCAAACATACACGATAA
GGGGACAAGCATATGTCCTC
ATAGCTCACACCCCGACTCC
GCTTACTATGGCCAGTCCTC
TATACAAGGTCTCCAAGTTA
AAATACAATACCATATGGTC
GCTTTCTCTACGTTATTTCA
CAAGCCCCCGCCTATTAGCC
AAACAAGTCCAAGCTGCTTA
AAACTACCCGTGTATAACGA
CCAGACAGCACCAGTCCCTT
TGCAACTCTCACCCTATGCC
ACCTAAATTTTGAAAAAAAC
CAGGACAAAGCTGAGGAAGA
TCAAATCGGCTTTCGCGTCG
TAAAAGCCCAGGTCTACGAT
ACGCAGTTCCATAAAAGTCG
ACCATCTGCAAAAGTGTAAC
CATGAGCAAAACATATGCAC
TGCAAGTGCCGCGCCACCTA
AGTATAGGAACCGCGCGAAC
TTCCAATTCGTCGAACTAAA
CATGAGCAACTTTACTAACT
AAAAACATATGGTAAGATAC
AGCACACGACACTTTGTTAT
CCCAAACTGCACAATACTAT
GGACAACGCCGTTACCTCGC
GTGAGACATATGGTATTAAG
CCTTTAATATTGCATAACTT
AACACAGCTGACACCCAGAG
CTCAAACAGGACATTCAATT
AACCTTCTCAGCACCTTCTT
GTGAGAAAACATATGGTTAT
TCCAAACATTTGTCCCTGAC
TCGTTAAACCGAAGCTTTCA
TTAAACACTATGCTGATACG
CATTTCTGCTCAATCCATAA
GTAAAGTCCTGAACCATCTC
AAAATCAGAAAAGAAAGGAC
ATCGATCAGAGTCGTACAAC
TAAGTCATTAAATTGTGCCG
CATATAGAGTTTATATGCTC
CATCCACGCAAAGAGCAAAA
GTACTCCAACAACCCAAAGG
CCCCAGGGTCCCGCGCTTCC
CGGGTACACAACAGCCACTC
CAAATGGAAAACAGCACATT
ACGCCTCGCACCCTCCAGCC
AAACGGCAACATCTACAACG
TATCCTAATAGAGTTCAATC
CACTCACAAAATGGACCCAT
CCACAAGTGAAGAACCTAAT
GAGGAGGGAACTTTTGTCCG
ACAAAATAACCATATGTGTA
CGGACCATATGCCAATCGCA
CCCCGATCGATGTTAGGCTC
TGTTTGACCAAACACTCAAC
CCAGCTTGGACGACTCCTTA
CCACCCCTCCCTTAAGGTGA
GCCCAGGTAAGCCAGTAATA
GGAAATTAGCCCGTGGCCCC
CTCCAAAGTCCTACCCCCTC
CAAACACTACCCACCTCCCT
ATCATAAAATCACAATCCGG
CTCAAACCGTCGCTTTGCCC
AACACATATCCCTCAAGACA
TGTGACCCTACGGGAGAAAC
ACCAGAGTGCCCCACATGAC
GAATATGAATAAACATATGT
AACCATACTCGACTTGCTTC
TCGATTGCGCCTACACCTCA
CAAACAGCATATGCCCCATC
CCTCATGCCGTCTGAACTTT
GGGTTTGTTATAAATTCTCG
ACCACCGCTCATTACCACTC
CGAGCCAAAACACCCCCCCC
CAACTGGCACAACCCAACAG
ATTTACATAAGGTTCTACAT
CATTTAAAACCATATGTCGC
CGACAACACTTACACAGTTA
GCGACACACTCGCCGCCTAA
TACACAGAAAAAAACCCCGC
AACAAGTACCATATGGTATG
TAGCAAAGCAAAACCATATG
CCTGGTTTTAAGGATAGGAG
CAACCCAAAGAGCACGTCTT
AACCGTAAATACTTACCCCG
CATTCTGTTATGTATAGCCA
GCAAGAGCCGCCCCACCCAA
CACAGAGTGAACATATGGTT
CCTCCACGCCCCCCCCCCGG
GTTACCGTATATGCCAGCCC
TAGGAAAAAAAAAAGAAGGT
AGCAGTTTACCGTAAACTAC
AACCATACTTCTGCCCCCCG
ATGGCAAGAGCTAGCAACGA
GCGATTCCACCACCGACAAG
CGCCACGCACCAACGGACAG
TCACACGAGAACCCCCCTCC
CAGAAAACATATGGTTAATA
CACATATGATCTCGAGTGCA
CCACTATACAATCAGAGCCA
GCACCCGGACCATAGATCCC
TCATCACACACAACAAATTC
AGGCTACGTGTAACGCTTCT
ATTACCCCATGCCAGTCGTA
CAAGTCGACTAATACGCATG
AGCGGTACGGCAGATGTGCG
TCAACAGCAAACTGCAACAG
GGCCCGAACCCCATCCCACG
ATGGATAAAAATCACAAACT
CTATGCACAGACAACATGAA
GAAACCATATGTTTTTTGCC
CCGCAAAACCCCCTCCTCAC
CCCGGACCCGACCACCCCCC
TAAACATGGCCGTAAACCAG
GTGTTTCCCCAAAAACCTTT
TCCGGAACCACACCACTTTA
TGGTGCATGCGCACCCTGAG
AGCAACTCCTGTTTCTAAAC
TGAACATATGGGGGCCTTCC
CACAGGGACGATCGTTCGCA
CGCAACTGCGATCATCCCAT
TTGTTCTCTGATTTTTGCGC
ACGACAATGACACATATGTT
ACTGAATATCAAACGCAAAA
GCCATCGTAATTACATAGGC
AGCCCGTAAAGGACATACAT
GTAAAGTAAGCCTCGCCCCT
CTCGACCGACCAATTTTACT
CATATCATGATAACACTAGC
ATAATTAACCCAAGATGAAT
TCCAAATCATAAAAACCAAA
AAAAAACACCTCCCGCAACA
CTTGCGAAACTTCCACTTAT
TAGGGAAAACATATGTTTCC
AGGTGAGTAGATAGATAGAA
TAAGACAGCTCCACACTGCT
GAGTTTTATTACCCGATTCT
TGCTACCCATATGTCCCCCT
CCCAATCAAAGCACCCTATG
CAGCATATGTTTGAATCGAA
AAATTATAATCCTACTTACA
TTTGCCCAACAGCCATATGT
CAGCATAAACATATGTCTTA
CATGTCGAAGGGTATATTCA
CGCAAAACCATATGGCTAAA
CCCATTACACCCCCCCCCTG
ACAACCCAACACCTCTCACC
TGTCATAAAGCATATGGTTT
CGGACAGAACAAGCAGGAGG
ATTAACATATGGCTGTGACA
AAATATTGCAATAAATGCAA
CACCCATCCCCCCCTGCATA
CATCGCCTACACCCCCCACA
TACAATTACAGGCCTCCACA
CCTGACGGCCTTCACACAAC
ATAGCATGTAACGGCTGCCC
CCCATATGGCAAAGCATAAG
AACAACAAACGAACATATGG
CACATTGTAGATAGATAACA
CCGATAGATAACTTCACTCG
GCCAAGCAAGCACACCCCCT
TACACAACCAACAAGTGCAT
TTGCAACAGCCCACACCCAC
ACAATCAGACATAATGTACA
ACCATAAAACATATGTTATC
CATCATTCATACAGCAGTTG
TGCTAGTCCCACCCCGTCTA
GTAATAGCAGACATGGTCAC
CTCTGAGAAAAAGAACACAT
ATGTAATCGCTACGCCAAAC
ATAAGCAGTGGATTTTACGG
AATAGTGATTAAAAACTCAT
CCCCCGCCCAACTCCCCAGC
CTAAATCAACACATGACAAG
GTCACATTGAGCACTTAGCG
CCACCGCACGCCCACCTAGA
CCGGAGTCACCCCCGCTTGT
GATTACCCAACAGATAACAC
GAACACACCATATGGTGGCG
CCAACATATGACACATAATA
TCCAACCCCAGTCCCCCTAC
TGGCCTGACCCGCCATATGG
CGAGCATGTATGGTACTCCC
ACCCCCCAACTCGAACAGCC
CAGACCTTAACACCATTTAT
CAGACGGCATGTTACGAATT
ACACACCCCTTTTCACAGAA
ATCAGTAACCCCACAAGGTC
CGGGACGAGGACGCACTCCT
CCCGTGCTCCACCCTGTGCG
GCCAACAGTATATTAACATT
GATGTTAAACATATGTTTAG
CACCATACCACCCACTTCCC
CAACCCAGGCTAACGCTGAA
CAAGTATGCGCAAGATTATG
CTGAAGACATGTAATACCTA
TAGAGAAAACGTAATTCGCC
ACATATGGCCAGCATATGTT
CAACCGAGGAGTGCATGTCG
ACACGTAACATATGCTCGCA
CGCCGTTTCTTCACAATCGT
ATACAAATCATATGTTACTA
GGAAGACAGGAAGAAGCTCT
CAAACCAAACCCTTCACCTG
CCATCGTCTAACCTCACCAA
GGCGACAGACAATCCCCCCC
AACCACCCGAACATATGGTC
ATCTTCCCCAAAAACCCAAG
GATGTTCAGATGGCGCCTTT
TAGATAAGGATAAGCCTCCT
CGTGCTCACACAACGCCGAG
CACGGACTATTAACGAAAAT
ATGAACACATTAGAATGAAC
AGAATAAGCGCGGAAGACAG
CCTCGACAACAGGACGTGCT
GCTGCCAACCCCCCACATGT
GCAGCACTTGCCAAACCACT
TCAAGAACTATAGAACCCTC
CTCTCATCCACATTACCGCT
CAATGCGTGACCGCAATGCT
CTAGGCAAAAAATATGCACT
AACATATGGTGGTGAACATG
GTCACAAGTCGTGCCGCACG
CATTAAAACATTTTGGACCG
TATCTGATGCTTAAAACTCT
AGACGAAGAGCATATGGTCA
GATTTCGCCCCCAACCGGAA
GTACCCTCTACCAAACCAGG
AATATCACCAGCGGCCAAAC
GGACATCTACCCAAGCAATC
ATAACCCTACAGCACCCCCC
TTGCATACTGCAAGATGGCG
AACAGTCTGGAAACGGTGCA
AGCAGATTTTAATGACCACA
TGAGGAAAGCCCACGACGTC
CTGCCTAACCATTTACACAC
GGGAGCTGACATGACAGACC
TGGACAGAAACCAAGAACGC
GTCGAAAAGACATCGGATGC
TAATATAAAGTATTGAATCC
CAGAAGGTTAGCCACACAGG
TGGACAATAAACACCATATG
CGCCCCATGGCATACCAGTG
AAGAACACACAAAAACTTGT
ACGACATTAGAAACCATATG
TGCATATGGGCTTTCCAACC
ACTTGAAAAGACATATGGTG
ACAAGAACACTACCATATGT
CAGATATAGACTACGTTATA
AACCATACCAGAGAGCTACG
GAATAACCCGTGTGTCCAAC
CGAACAAAACCCTGGCAACA
CATGTCGTTACCTTGCCGTG
ATAACATATGGTCCCCTTTG
AATCTGAGACCCTGAGCGAA
ACAGCACCATATGGTCGGTC
GCTAAGACATATGCCATAAT
AGAGGCACCGCGAACACACC
CGAGATTAAAGTATGACTAA
CTATAATCCACCATATGCAA
AACGCCCAGCACTTTTTTAA
CGCAACATATGGTCACGCCT
GAAGCGCATACTAGACCGAT
TACCACATAAGCAATCCAAA
GTATGAAATGATAAAACAAT
AACCACAACCCCCCCCATAG
CCATATGGCAAAGCCAACCC
CCTATTTGCGCCATATGTTT
AAAAATTCCTTTCCCATCTC
GGACAGACACCATATGTTAA
ATAGTAAGAAGCAACTGACG
CAATGGATATAACGCAACCG
CTACCCACCACCCGCTCGCT
CCCATAGATAGATATGATGG
AAAGCAATCATGTATAGTTA
CCTTCACCACAAGACCTGAC
ACCAACGCCAGCGTCCCACA
AACCCTCCCACACCCAATAG
CAGACTATGCCAAGACGTCA
CAACTTCAAAAAGAGAATAG
CATCCAACAAACACCCAGAA
AGATTTTGCCAGTTGCAACT
TGTCGAAAAGGGAGACAGAA
AAACAATACACACCCCCCAC
GTCCAAATAATTTGATGGTC
ACAAGTGCTGAACCATGGTT
TATGCATAAATGGGATAAGA
CTTGCAAAATACCGTGATCC
AGGCCACGAGCAACCCCCCC
CCTTGGTCCATAATTCTTTG
ACCAGGATGAAGAGGCGGAC
CATAATATGCTAAAAGAATA
ACAGGCATGCGTCTGTTATC
CATGACCCCGCACCCCCCCT
ATGGAGCTACGTATACTTCG
CATTAAGTACCTACAGAGTG
GCACAATATATGCAATTCAA
AACACCATCCCCAATTACGT
ATGCGCGGCCCATATGGCCC
CGAAGAACCATATGGACATT
AAGACACACAATCCTGCCCC
ACTACTACAGGAACGACGGG
CCCTATAATTACACCCCCCG
CTCATTCCGTGCCCCCCACG
CTCCTTATCACCATATGGTG
CAAGAACCAAGAATCCCCAA
AGAAGGCCACCATATGGTTT
TAACAGCAACCATATATCCC
AATGCATCCCGCTAAACTAC
AATTGAAGGGAAATAACATC
CAATATCAATACTTTTCAAT
AAACAACCACCCCCTCGTCA
CTTACGTAGGCTCGTGTCAA
ATTAAAACACAAAGAACCCC
CTGTAGTGATTTCTCTCCCC
AACAATAAGACATGCCCCCC
ACGGTGGCATGAACCACAAA
ACAAATATAGATTCAATCTA
CAGAACGTCTGAATGCCCGA
ACCACGCAATACCATCATAC
AACACATGCATAGCTGAAAT
CTAGCACTCACCGTTTCATG
CAGTAAACCCAAAATACAGG
GGTCCCATCCGACAGAATAT
CTTTATATATGTATACAGAC
TACGCGATGGACCACACCAC
TGGATAACAGCAGTGACCCA
CTAAACCAACCAGTAAGACG
GACCCACTAGAACCTACCAT
GCCCAACCGTCCCAATGTGG
GCAACCCAAACCCACACCCC
CAGGCACACCTCCGTAGACA
GAAAAGGCGGATGTCCCACC
AATAAGGAAAGGCCACTACG
AAAGACACCATATGATACCC
AGAACATGCAAAGAGAACAG
GTATCGTTGAAGAGTTTCCC
GAACCTTCCTTTTCAGCCTA
CAAAAATTTAATCAAACACT
AGTAGGAAGGAAACTAAAGG
TCTTTGTAAACGACCATATG
AATGTCAACTACCATTCCCC
ACAAATAAAACCCGCGTCTC
CCGAGCAAAACGGCAACAAA
TTCTACCCGCTACCAATATA
AACTTCTAGCAACCAACTCC
ATGGTTTATAACACAAAAGA
ACCGAAAAAACTCCGGACCG
AGTACGCACGGAATCTGCGA
TCATCTCTTACAACCTCACA
GCACATTCACCACCCACCGT
GAGTATACCATATGCCATAC
AGAGTTGCTAACGTATAACG
TTTCTCATAGAAACCACAGT
CACGAGGGTTCACGGGATTC
CCTTCTACGAGCAGCCACTG
CCTAGGAGACCCCCCCAGAC
AATATAAGTAAAAGCGTTCG
GTATGAGAACCTTCTTAATA
ACTTTCTCAAAGGACTGCGC
ATGCACCCATATTGATATAT
ACCAGTACATGAACCACCTA
GACAACCCTTTTTCACCTTA
ATATTCACCCCCAACGCCCA
AGCTTTAAGTGATCACCCCT
GGACGACATAGATCCAATAA
AGGGAACATATGGTCAATTT
AACAACCCAACCCTACAACC
CCCCTGCCAATAATACAATT
ACATATGGCACACCTCTTAT
TCTGACAAACAGCCATAAGC
ATACAAGGCGTACGCTCTGC
CATAATAAACGAACGCCAAC
ACCGACAAACCGCCCGCCTT
CGGAAGGCAGCCATACGACG
TCACATCTTCGTGCCCACCC
ACCCCAGCCTCCCCACTGCC
ACCTAGTATCAACTAAATTA
AACCTATGATAAAAGACATT
CTGAGAACCCCAAGGCCCTT
CAGTCTCGAGGTTCCACCCG
TGAAAGCGTGACAAGGTAAC
TCCAGTTCGGGCATTCACTT
AGGCACCTCCATCCAAGATT
GAAAGAACATATGTTGGCCT
CGCTTACACCATCTTCACCC
TCATATTGATGCAGGTTTTG
AGCATATACCCAACATATGG
GTTGAACAACCGTGGCAATC
GAGAGGCCTCCACCATTAAA
ACTCTTACTACCCACCCGCC
AAAACAAAAACATATGGTAC
GGTGCTAACCCGTTTTGTTG
AAAATTTCCAAAACTTTTAC
GGCTTGTGCTCAGACCAACT
ACCATATGGAACACGGAAAG
CCATTACGCATTAACATATG
GCTGACTACAGACGCAATGG
AAAAAACTACACACACACCG
CCAACCGACCATTAACAACA
ACACATTTTCCTCTGGTAAC
CCTGCTAAGAAAATGAAGCA
ACCATATGGTTAACCAAAGG
GCGGTTGGAAGAGGTGTATC
ACTAGGGTTCAACGTTTAAT
CGCAACCCCCACACCACTCG
CCATAAGAACCGTGTTCAAG
GGTGATACAGAGAGAGGCCC
CAAAACATATGTTTTCCTGA
TTGCAAAGGACATAGAACCC
GGAGCAGCGGGCTTCCACCC
ACCCCACGACCCAACATTTT
ATAGGCAAATGACCAATATA
ATTCATTGATAACCGGTCGC
CACCACCGAGCCTGCACAGA
CTTGTTAGACTAACAACAGT
GTATACGCAATGACCATCGT
CCAGGTAACATATTTTTACA
CTCCACATCTCAACGCGCAA
TCGTTGCACGCGCAACAAAC
ACCCGCACGCCTACCTTCGA
TATACCACTTCGAGCATGTG
GCCAGGTGAGCATATGTTCT
AAAAACATATGATTACGACA
GTATTTTTCAGCCCAGTATG
GCCCCCACCTCCACCCCCGT
CCTACTGAAGGTCCCCCCGT
TGCGGAGACACCAAATTTTT
CACTTGGACGACACATAGAT
CCTTGGGACGAACATATGGT
CCCCTCACCCACAGCCGGCG
CTGTTACAAGACATGAAGTT
ACTCTTGCCCCACCCCGGAT
ATAAAAACTTCACCACATTC
AGGGGAAAAAAAAATATTCA
AAATAGGGCGGAAAATACAA
AATGAGTCGTCACACCCGTC
ACATAAAGCTAGAACATGAA
AACATGGGATAAGTCATACG
ATTCATAGGGGAAGTGTCTC
CCACGACCCAGAAACCTTGG
GTAACATATGGTCGCAAAGA
ACTTACGCCACCCTCTTGCA
GTAAACCCCAACACGCTCCA
TAATGTATCAAGTTCCGTCA
AAACGTTAGCATGACAACCG
AAACATGCTAGAAAACTAGT
CGAATATGTATGCTATTAGA
TTGGTCTGCCTCATGACCTG
CCACACCTCGTGAGCAAACA
ACCATATGTTTGTGTTTTGA
GGCTACCACAACATATGTTA
CCCCAGCCTCATCTTTTGCA
TGTCGAGAGAACCACAAGAT
ACTCACCATGTGTTTCTTAC
GAAACGAGCTCCATCACCCA
CGGAGGGTTGATCAAATTCA
TATACAAATAACATATGTGA
GGCAGGGTTTAAAACGCAGT
GACGAAAGACGCAAGCTTCC
AATGCTAAAATACTGACACC
AAAATATAGGTCCGAAATAA
CACATATGCCCCCCGCCCCC
GTGTGACAACAGAAACTGTA
AAGATTATAGGGGAAAAGAT
AGTGGCACCCACAACTGAAA
GGATTGACCATCCTACTCTA
GCAATCTCATTTAATACGAT
CCAGTATGCTTTCCAGTAAT
TAATCACGACAACATATGTT
CCGGAATCAGCTACACCTAT
ACAATCTTAGCACCACAGCA
AGGGCCCATGTGCCCCCCTC
CCCTAGACCCCCAATACCCA
ATCAAAACCATATGTTTAAA
AGAAGTAACGGCGATTTGCT
ATAAATCACCATATGTTAAT
CGAGCCTCCCGGAACCAGAG
AAGGCTCCCACACCAAACTG
CACCGTTTGCGATATGCCTA
AGTAGATGTCGAAAATGCCC
AAAGAACCCAACCCACCCAC
AGTAGAGATAACATATGTCT
CCGAAAGAACAGATCTGAAC
TCGCACATGTAGCAGATGAA
AAGAACCAGCCTTCGCCACC
TGATATAACTATAGGAACAA
TAAAAAACAAAATTACTATA
TTAGTCTGTAGTTTTTCACA
ACCATGCAAAAACGCATAAT
GAAGACCGTGCTGTTGCCAG
ATGATTGGCTGATAACACTA
AAAGGCTGTCATTTGCAGAG
CAATCTAATGTAGAGAACAG
TAACGCAAAAAAACATAAGG
CCGGAATGGGAGAAAAATAC
CAATTTAACGATTTCGCTTT
CCACATAGAGCTTCTCTAGG
AACATATGTTAGAATAACCA
AAGCCGCAAACATCTTCCAC
CAACCGTAATCCCGGAACGA
AGGAGCAGCGGGTTTCAATC
ACACCTGCCTCCAGCCCCCT
AATTAACATATGGTGCCGTA
CATTGGATCAACAAGACAAG
GACCATATGGTATGCATTCC
CTGAGGAGCGTACAGAATAG
GCTAGCACACCGAAAAAAAC
AAACCACAGGCATTGGTTAA
AGAAGACCCACTCACTCCAT
AGGGCCGAAGTCATACGTGA
CTGAAAACCCATCCCCCCCC
CTTGGTGGCAGAAAAACCCC
CCCGTTAGAACATAACAACG
CCACTAATTGTAGTCATCGA
TCATTAAGACATAAAGCTTT
TAACCGTAGCACTCCCCCTC
ACATAACCGTAGGTAAACAC
CGCCAAATGACAAATTAAAA
AGGACGACAACTCACGTACA
TGGTTACACATGCTGCACTA
CGAGATAAATGATAAAAAAC
GTTTAAGCACGTGCCCCACT
ACCATATGGTACCCCCCGCT
TAAATGTATGGAAAGCTCTT
CACAACCTTGAAGGCAGCCG
ATAACGCCCGACCAAACGGG
TAGGCGCCCGTTCAGCCTAC
GATGGCCTCCTATCTACAGA
GTATGAAAATGACCATATGG
CAGTCAAAAAGAACATATGT
GGTGAAAAAAACATATGTTT
ATCAGACGGGGGACAAGGTC
ATGAGGCAGGCACATGCACG
CCTTACAGTCCTCGCCTGTA
AGATACATATAACGAACATG
CCCTGCCCAATCCAATGCTC
ATCCATGTTTTCTCTGTAGA
ATCTTTGCCGACAGTCAAGA
CTACCCAACCCTACCACTAT
TGAATATTGTTGCAACGTCA
CTTCACCTTCACACTAACAC
TAACTGTAAGGAGAATTTAC
AGCATAGCCTTAACTTTGAT
AACCATATGTTTAAACCAGC
ACGTATGTTACCACAAGATG
GCGCACTAACCATTTAACTC
TGGACCACCCACCTGCTGTG
GGCTAGTACTGGTGCAGTTC
GGTGAATAAACATACGACAT
CCATAAGTCTGTAAACAGAC
GCGCAGACTCGCCGTAGTGC
CACTATTAGGAGCAAGCATG
AGGCACTTCTTTGCCTGGAA
TCACCATGATCCATATGCAA
CGTAACATATGGTTCACGAG
ATTGGCGTCAACATATGAGA
TTCTCACAATCAACTGAGGT
TGAGGCGTCCCACTTCCGTG
AAGGCTCCCAACAGCTTAAT
AACCGAAACATATGGCAGTA
TCAAAACCCTCAACCATTAA
TAAAAAAACATGTACAAGAT
ACGCCGATGAACAGCCCCTT
CTCACGCACAGAAGCATATG
CACCACGTGTGCCCAATGCG
GGTACATACGCAAAACAGTA
CGACCCACATCACTACCTTC
CACAAAAGACTTCTGTCAAG
CGACTGACAGAGACCGGCCC
GACGTGGAATTCACGTGACC
AAGACATATGTCCCGTGGCC
TCACGGCACCTAGGCCCTAA
TGCAGACGATGAAAGTATGT
TGAAACGAATTAAAAAACGA
CACGTATACGCAACCCTTTT
TCAAATTAAACCAAAACACT
ACGCACGTAACATAAGACCA
GACCCCACCCGCATAGTGGT
GTAAATCGCTAGTTCCCTGC
ATACCACTACCCCCCTTTAT
GCCACCCTGAACCAAACTCT
GGCAACATGTCACAATCGAT
GTCCAGTAAAAACCAACAAA
CTCCAGGAGTGGATTATGGA
AAACATATGGCAATCGAAAC
CCCACCCCCTAGCGCATCAC
ACGAACCCACCATATTTCCG
ACCCCCATTCCTTACTCACC
CATTTACTACCACATTACCG
ATCCAAGAATCAACAGTCGA
GCAAGGTAAGAAGAGATATT
ACAAATAAGCCTCCCGCCGA
GCAGCCCCCCCCTGCTCGGT
AATCGTTCATTGGTACGATT
TTTTCAAAACATATGTTAAT
ACCACAAAAGCGTATAGTAT
AAATAGACACATTTTTCCCA
AAGATGCGTAAAAAAGTATC
GACGTGCAGAAACAGCGCCG
ATCAAAAAGCATATAGTTGC
GCAGGATAACTGAAATCAAC
CGAAAAAACACAAACACAAC
GCCAACCAATCCATCCATCC
GATAAAATAAAACATATGCT
GAAGGAGCTAAAGGAATAAA
CCCCAAATACAGCACCCCCA
TGGTGACCTAGCGGATTCGC
ATCATAACAGCCCCCCTCTC
CACAAGCGACACCTCCAGAC
TCCAAATCCAGGCTAGAACG
CAAAACATCAAAAGACCTCA
AGGTACCCGTCCGAGGTCCT
GGCCATTACTCTTGAACGAA
ACACGAAGCCCACTGCGGCG
TGAACATTCCACTAAGACCG
GGACCACCCATCTCTTAAAT
AAGCATATGGTAATATCCTG
ACCCCACCACACCGAACATA
ACACAAGTTCACATCTTATT
AACCACATAAAGTACGATCG
CTTCATCAACATATGGGGCA
AATTGCAGTCCCTGCGGGAC
CATAACACGGACACTATCCA
ATACAAGCATATGTCATGAA
TTTGCCCTTTACCAATTCTC
ACAACATACCGAAACCACAA
ACGTTTAACATGCACCCCCA
ATGAAACCATATGTTAAGAC
GGAGACAAACGATTATTCAT
CGTCATGTAAATGCCTGCCA
CCAAGAGAAGAAAACTACCG
ACCATATGGTAATATTGCTA
TACTGGGGACATATGCCCAG
CCAGATGACGAAATCTCGCC
TAAAAATAAGCCGAAGCCGC
ACAGCATTTAATCCTCACGC
GATCTGCTGCCTCCCTTGCA
CAGAGGCGCTTTGAAGACCT
GTTATATAAGGTACGAACTA
AGCTACGTGCAGCAAATTCA
TTCTCACCCCTGGGGTCCTA
ACAACACCGCGAATCCCTAA
AGAACATATGTTGTTGGCCA
CATACCAGTACGATACACCT
TTAGAAGACTTACTGACGTG
TCAAGATGAACATATGGTAG
AACTTCAACCACCCTCTCCC
CCAGACGCCACCATATGCTA
CAAAATACCACACCCACCAC
AAACAACTAATATAGCTACG
TAACATCTGTAGCAATAAGT
ACCATAGGCTAACACCAAAT
ACCTGACGGTGGACCTATAA
GGTCCCCCCGCACCATATGG
CCCACCTACGTATTAACACA
ACTACAACGTCCTCCCCTTA
CCGTATTTCTTCAAATACAC
CCACAAGCAAAACCTTCTAC
GACTATGTACACAACTATAC
ACTATCGCACGCGACCCGAA
CCCACAAAAACAGCGCCTAG
CCACGACATGTGACTCTGAA
GCCATATGCCCCCACCCCCC
CTTCCATTTAACCCTTAACG
ATAGCAGCCACCTAGCGCGT
CCACTAAACATATGGTTTAC
CACATTCACCCCGAGCTGTT
AACATATGGTTGTCTACCCT
TAAACCAACCACCCCTCAGA
CACAGTACAATCCGACAGTC
AGAAATTGACATAAGGTTGT
AATTTAATACAACATATGTT
CTGAACAGGCATTTGCAGAC
TGACCATATGGTAGGTAAAG
CGCGCATGACACACCTTACG
ATAACAAAGGACGGCATTTC
TCACAATATGGATACCAGAG
TAGCACATGGGTTCTTCATT
CTGAACACGGCCCCACTTCT
AGATGCCTTCCACACCCCTA
CGCCAAGACAATATGTCCTT
CAAATGCATCTGTTTTGAGT
CTAGCCAAGACAACCACCCG
AATCAAAGAGCCATATGTCT
ACACTACCACACTGCCTACA
CCAGTCTGACCATAACTAAG
ATCGCTTACCCCCCACCCCC
GTGGCTATGACCACATGTCC
GAGACCCTCCCCACAAAATC
TTAATAAACACAAACCTTCA
TGTCTCCAGTCCAGAGATGT
TGTGACATTCAATCCACGCC
GACGAAACGTAAGCAACATA
TGACATTGCAATAGTTTAAA
GAACATATGGTTGACAACCA
GGCAACATCAACTGAAACTC
ATCAGAGCCATATGTTAAGT
GCCCGGTAAACCATATGTTT
CGCTCCAGCCGAAAGCCAGC
TTTAGTGCTGCCTCATTGAC
AACGGAAATACACCCACCCT
AGCATATTGTGCCACATTTT
TCAGACAGCCTGCCAGCTCC
ACATATAGTTCCTGTGGTCT
AACGGCCGCGCACATCGATG
ACATGCCTGATAAGTCCAAT
CAAAATGCACTCCCAAAGTC
GAGCAGATCACGCGTACCCG
CGACGAATGGCTCTTTTAAG
CTACCTTTAACCATATGGTA
TGCTAAGAAACAGATAACAA
TCCATATGTTTCCGTCCTCC
CCTAGCTTACGTCCAAAAAG
TACAACAAACATATGGTGAC
CGACATACTTTATACGCCTC
CACAAAAAACTGTTTTACTA
AAAAACATGGTTGATTCACA
GATGTGATTGAATTAACCCA
CCTGTCGAAAACGACAAAAC
CCAGCTTGCCCCAAAACAGA
AATTGATCATGTACGCACAT
TTTGCATAGATCTAGAACCA
AAATACGGTAACCATATGTC
AAACAATCGCTGATTATGAG
ACCAACGCCGGTTTGTCCTT
CCCGCGCCCACCCCCCTCCT
GAAAGGTACGCGGATCCCAG
GAGCTGGACCTCCAACAGCG
AAAACAATCCCGCAAAAACG
CCACACACAACAGCAAATCG
CAGCGGTAGCGAACAGACTA
ACTTGACACAGTACAACCAC
GAATTTTACTCAAACACTCT
CCCACACCTTACGTAATTGG
ACGCAAACGAGGCGACCACA
AACAGCAACACCGTCCAACC
CTAACATATGGCCCTTGAGC
TCAGACAGGCATAATGAACG
AAAAAAACCAGTACCATATG
ACCAGTTTACCATATGTCGT
CTCCCATACCACCGATTCGA
AAACCACAACAACCCTTTTA
AACATATGCTAAGCATCCCC
CTACGAACATGAAATTGTTA
CGAACATATGGTATAAGCCC
ACAACCATTCCACCATATGT
AACCATATGGATCTAAGCTC
ACGTTGCAAACCCATGCCCG
ACGTACAACGACAGCCAGCC
ATGTAAAATCATACTAACTG
GCCACTTGCGACCCCTCCTC
TGCGATCAAAAACCATATGC
ACGCGTAAGTTATAACTTCT
GGTAGCACCATCGATTAATA
ATGACCTCGTCCTCCACGTC
AAATTACACCACAAAACTAA
AAGAGAGGACATAGATTGTC
GCGGTACGACAAAACATATG
CAAGAATCAGCTCAACTACG
TCTAATACGTTCTTCCGCTC
CCCAATCAAGCCTATGTCAT
AAAAAGCATATGTTTCACAC
CGAACATGCCATTTATCGAA
AACATATGGTAGAAGCGTAA
CCCGTAGGCCACCATCCCAC
GGCGCCCACCACCCGCCTAG
CATCATCGACCAAGTTCGGC
CCAATGATATTTACATGAGC
AAACTATTGCAAAACTCAAA
AGCAACATATGCTAACGTAA
CCGATTAAGGTGTAAAGTAA
CAACATAATCTGTACACTCA
ATATTTTTGGTTGTTGCAAC
CCCTTCAGCCCGCCCCTAAT
GATAACAAAATACGAATGAG
TGTCTCCGCATAACATATGC
CCTGCAACGCCATCACAATG
CCTATTAGCATTCTAGCGTG
AGAAAGCCATATGTTATGAT
TTCGTTAACAGTTGCATCAA
AACGTGAGACCATAGCTCTC
AAAAACCATATGTTCTTCTA
ATGTGCTGCATAGCCCTAAG
ACACTAATCGCATATCTCGC
AAAATACAATACCATTTTTC
TACAAGTACACCACCCGCCT
GACATGTGCTACAACATCAC
CGGGCATCAGGAAAATTTTT
AGCTAATCTACTCCCCCCAC
AAACCGGCTCTAAGCACGTA
ACCATCGCCAACACATGTGC
AGTGCCTGCCCAAGGCTACA
CTGCTCAAATCAACTTTGAA
CCAGTGGAATCCAAATCTGT
AAATGTGTGCACGGGTCAAC
AGCTCAAGACTTGACCCGCA
ATGGCATATGGTTAAATACA
AAGCAAAAAAAAAAACTGAC
ACCCAGACATCTTGTTTTAC
ATGTTGTAATCAGAGAGATA
TGGTTTATCTGATACACCAG
AATACCTCTGCCACCCTATC
AATGGAGTTGTAACATAAGG
AAAATATCACACCTCTCCAA
ACATATGGCCAAAGAACCTT
CGGTTAAATTCGCGCGAACA
TCATGACAAACATATGGCGT
ACTGACCTTATGTCGCCCGT
ACCAACAAGCCCATCCTAAA
AAGCACACGAACATATGGTG
CTGACTGGAATAAAAACTCG
TGTAGATGCGAAAAAAACAA
AAACAAAAAAAAACATATGT
ATCGAAAAAAATCGCCCTAG
AGGACACAGCACTCATCACA
CCTTCCACCCCCGCCAGCAT
CCGCATAGGAATGACTAACA
TCTAAGTGACAACATTTGGC
CCCGGTAATTGAGCGCCGAG
GGAACCTCCCAAGGTCCCAC
GGAAACACCATATCGTTCAC
TGGTACCATGCCGAACCCAA
CTCCTCCCTCCCCTTTCCTA
GTACACGACCCCTCTCGGAA
AAGAAGACCATCAATCCCAT
TGTAATTTACCACCACCTAC
AAGTCCATGCCGCCATAACT
AAGCTCGCTCTTCAACATGC
GGTACACCAAACCACCCCCC
AATCTTTCGCATAGTTAAGA
ACAATTCGGCCGCGACACAA
AACGAAAAACATATGTTAAT
GCCCACTCCTCTCCCCCCTT
AGGATGAATGGCCGTTGGAG
ACCCATCCACCCATCCCACC
AAACGCCGAGAAAACATATG
ACATATGGTACTAACCGATC
AGAACAAAAACCATAACCGT
AGAGCGACAAACATATGCTA
GCAGGAATGCGATCGAGTAG
AGTGCTTTAGACCAATCACA
CATATGCGATTAAGAAAAAA
AAAAAAAATACATGGTCACT
TAAGGCAATCTGGCAGCACC
CATCAAACTCGGCCACCACC
CTACTACCTCCCACCCACCA
GCGAACACAATAAAAGTCAA
ACACCCCTAATTCTAGCTCT
ACCATATGCTTAACCAAAGC
ATCATTAACCATATGGTGTA
ACCCCCACCATTCAGCCAAT
AAAGGAAAACTGACCTAACT
AAAAACATAAGTCATAACGG
CCCATACCTTCGCCCCTCTC
ATATAGTGAAATAACCTGTA
CACCAAAAGGGAAACCTCTA
AAACCTCCTCCCCAACTCTA
TACCCTAACGTAACACACAA
TTCTTTATAGCAACCTTCCG
ATACTGAACGGAAAAAAAAG
CACAACCACCCCTCCCACCG
CTGCACCGCCTACTCGCTGC
TGAACCATATGTCACTCCAT
CAACAGGATAACATATGGTC
CAGCGTTGCGTTAGAACCCA
GGATATTATCCCTTCCCCCC
AACTTATGCACTTCCCCTTC
GCCCAAACCCCAGACCCCGC
GTCCCACACATCACTAGTAC
GCACGAGACAAAAAATAGGG
AGAGCATTAAATAAAATTCC
AAAAATGCTATCAGGTAGTG
AATTAAACCCCCCCGCCGGC
AGGACGAGTAGCCCTCTCCA
TTGGGAACGCACCATATGCA
CAAGATAGTAGAAACCCTCT
GACCTTCCGCAACAACCCAT
CCATGCCATATGCTACCCCG
TGAGTAACATATGCTTCTAC
AAGACCAACGCACCTCACAT
ACATACCCACCCTCCCCACC
ACCATATGTTCTATCATTCA
TGAAGGCAAGCATGCAACTG
GCTCACACCCACAAATTCAA
AGCTGAATGCCAGCTTTTCT
GACCACCATATGTTAACAAA
AAACTATAAAGCAAGACGAG
GTTTCCAACATCTGCCAACT
ATAAGATAAGACCTGAACCG
ATGTTATGAAACACATCCCC
CCGACATAGGTAATAATCTA
ACTATGGTTCATAACAACAC
CCTGCCTTGCCCGCCCGTTC
CCAGACAATAACCACCATTG
GACAAAAAACCTCGCATAAA
TCCTAGCATGTCCATTCATC
GCTCGCAAGTAAAACATTAT
GGCATTTAGTATAGACAACG
AGAACATTAGATGTGATGTA
GCGACCCGCCATATCTTACA
AAACATATGGTAATGCCCAG
GAAAACATATGTTTAGGGAT
AAACAGATCAGCGAAGCACA
CTACAGCGTTAGACATATGG
AAACCGAAACATTTGTCTCC
TACTTGAGTCACCAATGGTG
CTACACTGACCTAACGACTG
CACAAACATATGGTATTCAC
GAATTATGACGTGCTCACAG
TTTACCACCCACAATCCAAA
GGCATAGTTAACATTTATGG
CCAAGCCATAGGCCTGAAGA
ATCACCGAAACAACACGCGT
CGCAGACAGAATCAAGTGAT
GTGCTTAAAACCTCGCTCTC
TAGGATACGACTGCAACCAA
TCCATCAACTCCCCACGTCC
GCACCGTTATCATATTCTAA
CTTCGAACGAAGGAAAAGAA
CAGGGACCATATGCTCCTCG
TAGCTAATGTAAGTCCGGAT
CTGACTGGAAACCATCACTA
CCCCACAGGGGAGCAATAAC
ATCGAGCTTCTAAACCAGTA
GAGAATAAACATGTGTTTTA
ACATATGCTCATACTTTGAC
GACATACAAAACTAAAGAAG
AACTCCATACAGCCCTCTGA
CCCACGTGCTTTCCCGCTTG
CCATATGGTAATCCCAAACC
CACACCCCCCCTCCACCACG
ATGGAACCATATGCTGTTAA
GACCTTACATATGTCGGAAA
AGGCGTCCCCACTCCCCGCC
GATATAGACTAAACATATGT
GAAAAGAACGCAAAATGAAG
TACCCCCACCCCCCCACCCA
AAGATGTTCAAGACAATAGT
TAACTGTCCACAGGAGCTCC
AATGAGCTATGAATCTCCTA
TAAAAGACATATGGCACGCT
GAACTACACCATTCTCCGTT
GGTGAAAGACGAAAGCATAT
AGAATACCATATGTTCTCGC
GCCATCAGATAAATTTACCG
GTATCAAAAATATGCCTAAT
AAAACCCCCATGAACCATAC
AGTGAGCAACCATATGTTCC
ACCCGCTAAACATATGGTTG
TAGCCACGTTGCTCGTCCTA
GGCATATGGTTTATTCACGT
TATTGTCCACAGTGCATAAA
ATAGGGTTGAGTGAATAACC
GCCATACCGACCTTCTTATA
AACCATATGGTATGCCATAA
ATACGTCAGACACGAATCTA
AGTTGCGATAAAACACCGCC
ACAACATATGTTGGCGATCC
AGGAGGGGCTGCTTGCCTAC
CAGAACATACTCTCGTTACC
CCACCATAGGTTGTATGAAT
CAATTTAGTTACTATTCTGA
AGGCATGTATTGATTGAGCA
GTCTGAAACGACGACCCCAA
TCCAAGGTAATATCGCAGCT
TTACGCACAACCATATGGTA
ATGAATAACCTGAAGCTTCC
ACCATCACCGTTGAACAATA
GCCCTATGTGCCCGATACCA
AACACAGTCCTTACGCTTAC
GGTTCTATAAGCACATATGC
CTAGAGATCTTATCAGCTTC
GTCTGACATATGGACTAACT
AAAACAAAGCTACCGTACGT
CCGCGAAGAAGCATATGGTA
AATGAACCTGCGCCACACCT
GAACCCGCCTGCCTCAAACC
CCGATAACGACCAAAAACAA
GAGTAACAAACTCTAGCCAA
AGCATAGGTACAGCCAAGAT
ACTCCACATAACCAAGATGG
AACTAACCGCACTACAAACC
CGGCTAAACCGACGATCTTG
AAGACAACGATAACATATGG
GAATGAACCTACATAAAGGC
AAAATAACCAAAACCGCGTT
GTGTACAGAGCACCAAAGTT
TTACCAAAACCGCGATCTGT
GCAGACTACGTTATGGATAT
TTAAAAAACATACAAGCCTC
CGGAGAAGCAAGCGAGCCGC
ATAAAGGATAGTTACGCACC
GCATATGTGAACCTTACCGA
CCGTGTTCCCCCCCCCCCTC
GACAAAAAATAGTCATGCTA
CCCCCCGACACCCCCCGCCG
AAGACCCAGCATATGTTTCC
ACGTGTCAGCGGGCAATAAA
GAGATTGTCCCACATACGAT
AAAGAAATAACCCATTCTCC
AAATGAGACCATCGCTAACC
GCTGCACAGACGCAAATAGC
TTCCAGCATCCCTCCACACT
ACTTAAGAGAAGCTTGGTCC
GCTCCTACCCACCCCCCCGT
TCCTGGTGTGTACACATTCT
CAGGAAAACCATATGTAAAA
AAGAACAACACCCTCCCACC
GTCGCAATTAACAGCGCGCA
ATCGCACCCCCATCAAATAC
CATTTTACCGACATTCAGTG
AGATACAAGTAAACCATACT
CTTCCCTTCCGCCCCGACCG
CAGAACATATGCTGTAGTAC
GTAGAATCTTTGCATGCCCG
TCATACTAGTTAGGCAAATA
GAAATCTATCGTGACAATAA
AACCGTTTAAAACATATCGT
TTCTTTTAAAAACATACCCA
AGTTGCGGCCATCAAAAGTA
CAAACATATGCTTAGCTAAA
CAATTATTATGCGACTGAGG
CCCTTAGTAACGAAAACCAA
ACTTATACAACCCACATCCT
AAACAAATTCCCACACACAC
AAATACTACTAAACATAAGC
TAGAACGTAAATAGTTTTAC
CTATTACAAGCCACTATTCT
AATGGGACCTAACAAAGTAT
ATTATCCATGCTCCTTCAAC
GTGACACTCCCCACCCAGAC
TCCCTAGTTACCCCCGCACG
CTCACGTATCCCATACCTGC
ACCCGCGGAAATCTTGTCTA
CTACGAACTACCCCCCCGCT
ACTTCGCCCGCCCACCACCT
AAAAAAGCGAGACCATCTCG
AGGGCCACCCAAAAGCCCCA
TCGACTCACTACCATATGTT
ACATAGTGCATAAAAAACAC
TTAATGGCGCCACCACCCCA
CCAAAAGGTAAGTCAAATCC
CAACATATAGTATACATCGT
GCAGATGAAGACACATCTAT
TGGACACAGTTAGAAAATCT
GCTAACACCATATGTTAAGG
AAACTACTTAATTATGCTTG
AAAGACATAACAGCCGGCTT
AACGGAATTCACACAGATAG
CACATTAAAACATATGTTAG
TACCCCCTTCGCCAAGCACG
TTAAAGCACACCCATTCCTC
TAGAGAGATACTCAGAGTTA
AATAACAACACACCCTCCCA
GACACCGTGCTTACAACCAT
CACAGATGAAGTTTTCCAGG
GCGCTATATACTCAACACGA
TGATCTGCCACTACCCACTC
ACTCGAAAGCCGCCGCCCTC
AAGTTTTTACCAAACACTCG
GGATCGCTCTAAAGTGAGTT
GCGGTTCGAAATCGACTACT
ACCACATCTTGATAGTGGTC
GGATCCACCCCAACGACAGT
GCCACCAGGCGAACCGTTAG
GGTCTAACCATATGCCCCAG
AACATATGGTAAGCCGTTAA
AACGAAAAATTGCCACTCAT
ATTACTAAGCAAACACCGCG
CCACGCCGTTATGCCACTTC
AAAAACATATGGCCGTCCCC
CCTTGTCAATAAAACTGATT
ATTCGGCGCCGCCCCCCTGA
TCCAATTGGTAGACCGCTTT
ACGTACAAGAAAGACATACT
CAACGTGCAGCTTACCGCCA
ATTTTGGCCCTTCTTTTCCG
AGATGCCTCCAGCCTTCTTC
GAATCCGGTTATTGCCACAG
TCACGCCGCGCCCCCCGGGA
AATGCCATATGCTACAGCAG
CCACATCAACATATGGTTAG
ATGCTGCTCCCCACTGTCCC
CCAAACATTCGCACAGTTTA
AGTGCGGGGAATAAACCACA
ACCAGGTAGATCGCATAATA
TATTAACCATATGTTCTACA
TACCACCCACAACCGTTAAA
ACCACAAAGTGGCGCCCTAC
TACATAAGCGCAAGGGGAAG
GTATAAAAAGAGCGCGGACC
CGAGAACGAAATAAAAAGCA
ACCAAATCGGCCATGACCCA
AAACCTGAACAGTGACAGCC
ACCGAATAATTGACCCACCG
CATTAACCACATTGCCACTG
ACAGCTAAAAATGGTTATAA
CCATGGAGGGAAGTGTAAGC
ATGAAGCAACACGCAGATGA
CTCGCCAACCCCATCCCTTA
CGATACAATGAACGATACCC
GGTACAAAGAAAAACACACG
ATGGGATACGATCAAAGCCG
TATAACATATGGCCCTAACC
AACACGAGGAACATATGCTT
TAGCATATGTTCAACAGCAC
CTGTGCTATGAGTCTCCATC
ACCATATGGTGGTAGCCCAC
ATGAGAGTCGTGAATAGCGT
GCGGTCCCATGTATGGCCAC
ACGACCCAGGTGCTAGCCTC
AACCTGCTTAAAGCCCTCTG
ATACCTTCTAATCAAACCCC
ATGTACTGGTCCGGCATTCC
CACCAACCCATATCATCCAA
ACAGTTACGCCTTCTTGTAC
CCTACAAGATGGTTACTGGT
AGCACGAACACAAGACCATG
ATCACCCCGCACCTTACCAA
GTCCCCCATGCTATTCCCGT
TATCACAAGTCCGTCAGCCA
CCAGCACACAGTGATCGGCC
CCATATGCTTGAGCCAGAAA
GTTACAGAACATATGTTGAA
TGATGAGATCCTTCCCAAAG
CACAGAAACAGAGCTCCCTC
TGAAAAATAGGACCACATTA
TAAATCATATGCCCGCCCCC
AGTGGCCCGGCACCAACCCT
AACTAACATATGGTCCTAAG
CCCAGGCACGTATCTCGGAA
TGTAGCATATGCTCCTTAGG
GCGAGCATATGGTATTAATT
CTACCATATGCTACGCATCA
CCGATCATCCTCCCACAATG
TCCACCACACCCCCCCCCCC
GCACCTTCCTGCCAGTCTCC
TCCGAAGATTTTCCAATACC
CTCCAACAATTGCCGCAATC
CAAACCATATGTACCCATAG
AGCTACAACTCCTGGCGACG
CGGCAAACTAATATCCCATA
AGACCAGCACTGACCCCCTA
GGACGGTCCAATAATAACAC
AGCCCCCACCAAAACTACGC
AGTTGATCTACCTATACCTC
AATCCAAGCCCACAACGATC
ACGACAAAACTATATTCAGC
ATTCCATAGCGGGCCTTTAG
CCCACACACTACCAGCCCCC
TATTCGTACGACCCAATTAT
GCGGCGAGGCTTAAGCTAAA
CCAAAAGGATACACATATGC
GGCAACACGACATGAGGCAT
CCCCTCTACCAAGAGAATAG
TCCCAACAAAGCGACCGAGA
TTACTAGGACATAACTACAT
ACGCACGTACCCAGTTACGG
AAAAGAAAGAACAGACACGT
GCCCAAGCTGCCCCACAACT
TATTCACGCTCACCCCGAAA
CGATAGCATATGGTTTTAAC
AGGGGAGGAAGAACACTCGA
TGAAAAGAAAAGGAAATTAT
GAAAAAACCATATATTTACA
CCCACCCTGCCCACCCAATT
CGGGAGAACATATGGTAACC
CGATATCCCACGTGCCTCCA
GCCACTTGCCTACGCCCTTG
CCAATGTACGATCTTGCATC
AGACGAGGAGGGACATCTAA
ACACAACCTCACTTCTTTTG
GCACTTCCTATGCCCCCCCG
ATTAGAAACATCTGTCCCCG
ATCTCCCCAAACCTCATTAT
CTAAAAACCATATGTTTACC
CACCCAGACACAGTGTTCTG
CACACCGACCACCACCAATC
TACCGTCAACACGTCACGAC
CACCCAGAACTAATGTCACC
AAACCCACCACACCCCCGTC
TTGCCACGGCTACAGGGTCG
CGAACCAATTACACCATTTA
TGTCTCAACGGCCACCCTAC
AAGCATGAACCGTACCTGAC
CGCGACTGCATTGAGTTATG
TACGCCCTACCGACCTCAAG
AACATATGCTGCATTAGATA
ACACCATATGGTTAGATCTT
ATACGTAAGGAGAGCAGTAA
ATTCATATGAGACTTCCGGG
AGGCAGAAAACATAAGTTCT
CATGTAGGCGGCCAAGAGAA
TACAAGCCATAAGCCATTCC
GGAATCAAAAAGAAACCCTA
CGTTTGTAACAAAAGCATTA
AAAACGTAAAAAAACAACTT
CGGTAAAATATGGATTATTA
TACCCTATACCATATGCCTC
GCGATATGAGTCCATAAACC
CAGAACACACTAGCTTCAGA
TTACAAGGGTCGACACCCCC
TAAATCGGACAATCTTTGTT
TACCAGCCGCAGCCATATTT
ATGAATTGCCCCACCCAGGA
GAGGAATCAGACCGACAGCG
ACGGACCTCACAACCTACAT
TACTGGCACAGTATATCAGC
TATTATAGCAACCATATGCT
CAGAACTATTGCCTTGCAAA
TATGGACCACACTCGCCTCC
AACATATGCACCATATGTTG
ACGTACATTTCCATATGTTA
CGAGTCGAACATATGGTTTA
CATCCATGCTACCCATATGT
TCCTAACCCACATCTTTACG
ACCCATACGTGCATATGCAT
AAGCAAATGGTAAAAACACG
TAAATGTTGACTTTACCATG
TTCCAGTGGCATAACATTAA
AATATACCAAGAAAATTTTC
CAATACGCAGCTAGTCTCAA
TGGCCATAACTAAGATTGCC
GAGTTAAAGCATATGGTAGA
AGAATCGGATCATGTCAACC
AATAACATATGTTACGTCTC
AACGAGGTTAACCAAAATTA
GACCAAATACCATATGCAAC
CCATATGTTTTTGGTGTAAT
ACATAGCACACATCAACCAC
CAGTTTGTTGAAACATATGC
AATTGCATACAAATAGATTT
GATACGATATGACCCAAAAT
GCGTGCGACTGAACATATGT
TATAGGCTTAGATGTCTTCA
AATCGCTATGTATCCCTGAT
ACTACTTAACATATGTTACT
AACCGTACGGGCAATGTAAA
TTTTTAGTAAACCGATCACA
TGATATATCAACGAATAATG
AGAACAGATCCCCAATTCGT
AATTATCATTCAACAAACTG
AAAGAATCAGTAAAGGCCAA
GCCATATACATAACCATTAT
ACAAACCCCCCCATGAACTC
AAAGGGAAAAAAGGGAACAC
CGCGCCCTCCCCCAGTTGTA
ACATATGCTTAGACATATGA
ACCGGCACTAAGCTACAACC
CCTTCACCGTAGACCGTAAC
GCGATAAATCACCCACCTAC
TAGTACGAAACATATGTTGG
CAGTCCCCACCGTGACTGAC
ATTAATGTACGGGTAATCCG
GTAAGGTATGTTCCACCCCC
TTAGCGGATGATACAGTCCA
TAAAGAGGAACCATATGTGT
TAAGACAAACATATGTCAAA
ATGTCATGTGAGGACCACAT
TACGATAGAGGACCATATGT
AAGAAACTTTAACAAATACC
TACATAGGCCTCTCACCTCC
TGCCAAACCATATGTCCCCT
CCACACAAACCTTACCACCT
AACAAAAACAGTGAGCTGCA
TCTGTCTCCGCACCATATGT
AGGTACAAAACCATATGGCA
CAGAAACATATGTTACCTCC
TTAGAAACGGTACGTAACTG
CCACCCTACAGCCGAACTTC
AATGCACCATATGCTCCGAC
TGAGTCTAAACCAACCCCGT
ATCCCACCACCCCGCCCAAC
CACCCGTCGGCCTCGCCTTG
AAGATACCCAACACGTCCAA
TATCAATGAATGAGCCACTT
AAGCACCGTACGCCATATGC
ATACTGCGACTAGGCAGCAC
CGTGCCATCATTCGTAGCCA
CAGATAAGGAATAAAAGCTG
ACATCCTTTAAAACCATAGG
ACATCACTGACAATTCACTA
AATCAATGAAACCCATTCTA
CTTAGTCTGGAGAATAACTG
AATCAAAACATATGGTAACA
ACCCCCCCCCCCACTCTCAA
CCACGAATCTAAATGCGCAA
ATAAAAACAACGTTCCCAAG
GCAACGCAACCTCTTTCACT
ACGCACCCGGTGCCCAGATC
TACTCCGATCGCCGTAACGG
TTGGCGTAGCCCACCACCCC
CACATCGAACATATGGCCCG
TATATAGCCAACCAGCTACA
CGTGCACTTTTGATCTATTG
CACAGCATGTGGTAATTTTC
CCTCTGACGACGCACCAACA
ATCTGCAAACCCCCGTCCGG
GCATATAGTTGTATTTGCTC
CCGGCCGGCCATACCTGACA
CAACGCGCACCCCACCCGAC
CCCGAATCTACGTTGAGGAT
TACGCTACCCCAGACCTAAC
AAAACATATGGTACGTGAGT
CCTCACAGAACATGTAACAC
TAAGTAAGCAGAACATATGT
GCAAAAATATTATCCATTCA
ACGACGATTCAAAAGCATTG
AATCGGCGATAGGACACAGG
TTAAGGTATACCGTCGCCAA
CCACACGCCACGAAAAATTT
CCAACCGAAAACTAACACCA
CAGCAAAAAAAAAACATATG
GTATAAAAGAAGCATATGTC
CCCAACGACATAAACCATAC
TACCCACAACAGAAAAAGGC
AGACATATGTTTTTCCTCCG
CAACTAGCAAAATTACCAGT
ATGCAAACTAAAACATGTAA
CTGTTCTAACCATATATCGT
CTACCCCTCACAGCACTCCC
AACATATGTTAAAGTGCCCC
CACAATAGAGCAAACTAAAA
CATGTAACGGAAAAACAAAT
CAGCAAAAATATAAACCCCC
TCAATTAAAAGGCGCCATCG
AACATACGACTACGCATAGC
TATGCCTTCAACCATCCACC
GATAAGACGAACGACACGAC
AGCTAGAAAAGGCATATGCT
GGGCCAGTTCTCTACCATAC
AATGTATCCGCAAATAGACA
CGTTCATCATATAAAACTGT
AACATATGGTGGTGGGACCT
ATCCTTATAAAAACATATGC
ATACATATGGCAACCGCTGT
AACATATGTTTCTCTTACGC
CTGAGACAGATGGTTAACTA
AAATAAACACCCGGATAGCG
CTCAAAAAACTTACAAATAA
ACCATATGTTTGTAGAACGA
ACCATATGTTTCAGTCCACC
ACAGTAACCCTAAAGCTTGA
TAAGGACATAATAAACCACC
CCTTGACCACCCAAATTAAT
CCAGTAATACGGAAACATAT
CACGAGTAGAGACAGGTTTT
GTAAGCCGCCAAAACCCCGA
TATCTAGCAGAACTAGAGTC
CTACAACTTCGCAAACCCCC
CCGAAAATGCTACAAGCTGA
AAACATATGGCTACCTGCGT
CAATTCAAAAGAACGAAAAA
GGCAGGGATCCGCCCTGTAG
CTCTTTTATAGAAACTCTTA
GGAAGGAAACAAATATTAGC
CAAATCAAAACGAGCAGCCG
TGAGACCATATGGCTAACCC
TAACATAAGTTGACCAACTT
ATGTAATACACCATATGTCT
CACTAAGTAAATGCGATGCG
CCACCTACACGAACATATGC
AAAGGTTAGCGGACATATGT
AACTAGTAGAAAGCATTACC
CTATAACTTATAACAGGCCC
TGGAAATAAGCTGGACATAT
TACACAATGCGAGGCCCCAC
AAAAGACCATATGTTTAGTA
TGGTGCCATGAACCATAGCA
AAGTTGAATCACCTCTGCAA
TGAAAGAGGCTCGATCTCAA
ACATCCCTGATAGATCATTC
TCATAGGCGCACCCCCTAGA
GTTTTATATGACACAAAAAA
TATATTACGCTGTCTTCAAT
AACATGAGATTCAGGTACTG
TATCCGAGACAAACCATACG
CGCTCAAATAACATCTAGAG
ATCGCCATTACAGTGAGCTT
AAGCCTACTGCTTCTTCCGC
CACATTCCTTATTACAGAGA
TAACATATGGCTGTACACGA
ACCCAGAGTAAGTGAACTGA
TGAAAAATGACGAGCCCAGA
TGAAAGGGTCAACCCCTAAA
CGTCCAAATGGAACATGTGC
TTGGTGGTCAACCTTATAAG
AACACCATATGGTCAGCGTA
TGAAGACTGAGTTGAAGTAT
CTACTAACCCCAGCTTACCC
CCAAATCACCCTTTATTACC
TAGAAGACTTAAAAACACCT
CCTCAGAAGCCATAGCCGGC
GAAGGGGACCCCTCATACTT
AATGGTGTCTGTTCGAGTAC
TAGCCCCGAATCGACCAACC
GTCCCCTTCTTGGCGTGTCC
TACACCCCATAACATTTCTT
ATACTTGAAATACGACGGCT
TATTCCGAAGGACCTGTTGC
CTTGTACAGGGGATAGAACA
GCCATCAACACACTTTCAAA
TGTCGCCAGCAGCACGTCAA
ACCCTATACCAAACATATGC
AGACACATACCATATGTTCT
GTTACACAGCATATGCTATA
AACATATGGTATTCGAATGT
TGCCGTAGAACGCACCCAAG
ATCAGACTCACCCTATATCG
CACCGCTTGAAACCGTGGTT
AACACTAACCTCTACAATCT
AGCGCACCACATACCCAGAC
TATGAGTACCCATATGTTGA
AAACCTTCCATATAGGTACT
AACGGCGGCATCTCCTATCA
TCGGAGGCACAACATAAGTG
AGAAAAGGCCGCCTGACATG
ATTAAACCAGCAAGAATTCG
CAAGCCACGACTCCACAACC
AAGAAACAGACAACATATGG
CCATATGTTCTAGCGGCCCC
ACAGTTAAAACAGACATACA
CAAGGATAGACGAACATTTG
GAAATCAACTCCAACCACGT
CGGAAAAAATGTGGCCTCCA
GACTAGGACCCGGCCACTGC
CCATATGCATATTTTGCACC
CTACTCCCCCATTATTACGA
ACACAATGAATAACATATGT
TGACTCCTCCGCACCCACCC
CAATATGCCACCAACTTAGA
ATTATCGGCGCCCCCACTAA
CCCCATCTAACCGGCCCCGC
CCACATCTACCAACCTGGCC
CTCACCATATGTCTACTTTT
CCAGAACAATCAAAGCTCAC
CCATGGCGAGGCTAACTAAA
GACTGTGGGACCCTACTGTT
CCACCACACCCTACATTTAT
GCGAACGCAAAAAATTCAGT
TCAATGGTTTAGCAACAATA
GGCCCTCACACTGCCCCACA
AATCTCTAATTCAACATTTT
TGGCCCAACCCTTAACCTAT
ACCATATGGTGTCCCACGCC
GACCTATAACCCCACCCTTC
TTGGGAGCAGTCGAAATAGC
GTCGCTCAAAACCCTCTTGT
AACACATGAAAACATATGCT
CCATAACTCCCAGCCTTGTT
ACCCAGCCACACTCGTACAT
CTTAGACATAACCCCACAAG
CCTAAGGCGGAAATAGCATT
ACATTCCACCCCTACACTTA
ATTTAATCGACCCTGCCTTA
TACGCCATATGCATTACCTA
TGTAAGATAACATAATGAAC
AAAACCATATGGTTACAAAG
CAACATATGGCAGACGTTTG
GCGAACAATTAAAGGCCCCC
CAGAAGCATATGTCATGAGT
CATGCCTTAGGAACATATGG
AGCAGCAAACATATGGTCTC
CCCACACGCAAAAGATGCAA
ATAATGATAAAGAAAAGGAC
TGGAACTTTAAAACATATGT
AGAGCATATGGTTCTAGCAC
TGCCCTGTACGCAGTACATA
TGGTAAAAAGAAATACAATA
TCACAGCTTCTCCCATTCCA
CCGTAACCCATGCATGACGT
ACCCGCCGCCCCGACCATAC
CTACATCCGGACATATATCT
ACCCCAGCTCTCAATGCCTC
CAAACTCACTTTTACACGCA
GCATTTACACAAAACACACA
AAGGCAAGTGTGTATTCCTA
GTGACACCGAACCCCCCCCT
CAGACATACGCGCCCTCCCT
CATACGACCCCCCTGATTGT
TTGCAGAAAGGCAATAGGAA
TGATCGATCCTTGCCACTTC
GAACCGTAACATAGGTTCCG
AAGGGAATGATTAGAATGAT
TCCTCAAAACCCCAACATCC
GATGGGCAATAAGCCCTTAA
ACAAGCTCCTTACATATTCC
ACAGACAGAACACAGCCAGC
ACGGCATGTCCTATTACCGA
CATCGAGAATTAGTAGTAAC
CACAAAACGTCCTCGCCACC
ATGCAGTCAATTGTAGACGT
CCCAGCTTCTCAAGACGTGA
AAACATATGATTCAGGATCA
AAGATCTACACACATGTTGA
ACAGATTCGTACCATGAGAC
ATTTCATGCCACCAGACACA
AACTACGAAACATATGGCCT
AGGAATATTAATTTTGACAA
GAGAGAACCTTTGCTCTTAT
CCAAACTATATTGCCATTTG
AACAATAAACCATGTAATCA
TATAAAGGAAGACGAGGTAG
TAAAAACATATGTCATTTGC
ATGGCTGCACATATTACCCA
AAAGCTCATATCCACCCCGT
GAGACATCATTCCGACCATC
TTATTAAACGTACTCAACAA
AAAAAAAGATTCTAATCAAT
GAAGATTCTCCCCCACCCCC
TGACACCATATGATATACAC
AAGCAAGACATTGAATAAGT
CACCCACCAACCACACCTAA
CTCTCATAGCCATATGGTTA
GATTAAAAATTAAAACACCC
ATACCAACATCGATTCTTCT
AGAGAAAGGACGGACCAACG
AATTACACATATGTCTACTC
TCGCTTCATCAACCGAAGTG
AACCCCCCCACAAACATATC
ACCCAAGTTTCGGTCCCTGT
AACTACCCTTACCCCACTCA
ACAAGTATCCATATGCAGAA
ATGAAGAACCATATGTCAAC
TGCGTAAGACCTCCTCCGGT
ATCGCTACACAAAACCCCCC
CCAACATACACTACAACCCT
AATAATTGGCCACAAAACCC
TACGGAGAAGCATATGTTTG
TACCCGCCCTTGCTCGTAGG
GAACACCCCACCCAAGTCCT
GCACGGTCAGGGCGGCTGTT
ACGTCTCGATTCATACGATC
TACTTAGATACCACAAGGGG
GACGGACGTAACAGTCAGTA
AAGGTACTCAAGAAGCTGTA
AACTAAAGCCCAGCCAATAA
ACTGACCATGGTCAAAACAT
CACTACCACCCATCATATCG
GGTCCCATTTAATTGGGAAA
ATACCATATGGTGCCACCAT
GCAGTTCACACCCTTTCCGA
CAAGGACACCATCGTACCTT
CCAATGGCGCTTGACAGACT
ATAGTAAAAATCATGTCACT
CACTGAACTGCACAAGGCAC
TAACATATGCTTAATACTCG
TTAGTCTCTGATCATGCGGG
TTGGAAGCCATACCCCACCT
ACCAGAAACATATGTTTATG
ATTCACAACACATGCCAGCT
CACAGTTTCCCACGCCCACC
TTCAAATTAGTTCAATTCTC
AACGCAACACACTCCCCCGC
AAATAATTAACAACCTGAGA
AGCAGCAGAAAAAGCAAAGA
CACCAGGCTCCAAATCCTGC
TTAATCAATGTAACACCCCC
TTCAAAAAACATATGGTTAT
TATAAGAGATTGCAACCAAA
CAGTAACAAACATATGTTGT
TAAATAGTAAAACGTGACGA
CAACAGGGCGTAACCATATG
ACCACCTCACATCCACCCCA
CCCCCATAAAGTGCACAACG
GAAACCCGTCCATATGGCTC
GTAACACTTAGAATTAGGAA
TCCCACACCATATGGTTGAC
CCTAGTGGGCGTAGATCGAC
CGAGAACCAACTATCACACG
ACGACGGCACACCAAAAATC
CCCATCGTCCTCACACGCGG
GAGAAGCATATGTTAGGGAG
TACAAAACAGAATAATTTTT
CCACACCCCACGTCCCCTTG
CCAGAACCATATGGCTTACA
CCAAACATTAGCATATGGTT
CAAGAAGACAACACCATAGG
AGCATATGTTTTAGGGTCTA
GAGACTGAATGGGCCACTCG
ATTAAGAAACATATGGTGTA
ACCCCGCCCCCAAAATGCGA
CGAAATCGAATATTCCCACA
ACCGAGTGCAACTAGCTTCT
GCAAACGGTATCCAACTGGG
ACAAGCAGACGCAGTATGAT
CACCGTCCCCACAACCCCAT
AAAAAGCACAAATGAGCTAG
CATGAATTGAATGACCATAC
ATGAGCCTTCTTTCCACCCA
TGCTGTGATGCAACGGAACC
AACCGATATTTTGCCACCTG
ATAGCTCACAGCCGTGCCAC
ACGAGGGAACAAGGGACAAT
GATCAAAAACCACATAGCCC
GAAAGCCCACCTCCACAAGA
ATACTATTGAATTTCGAGCT
AACCATATGGTGTCGAATTG
ACTAGAAAGAAGCCAAATCG
TCCACCATGTCGCCATCTAG
TCCATGTACCATAACATGCA
AGAATCGATCCCACACTGGA
AGGGGTCAGTTCAGAATCAA
AGCGCCGTAAGTTACCATAC
AACATATGGCGGAACATATG
AATGAGGGCACAAATGCGCG
CCTCAATACATAGTAATATT
CTAGTTTGAATTCCTGCATC
AAGAAACCACCACCCATAAA
CTAGCGTCAATATTTGTACC
ATGATCTGATTCCCACCAGC
TTTCCACGCATCTCAGCCTC
AAAGCATGTTCATGTGAAAC
TGGACTCCATATCCAACGTA
ACAGGCTCAGACCCCCCCGC
TCCAAAGAACAGAACATATG
GAAATTAAAATGCCCACCAA
CCACTGCTAACCAAGTGGTC
GCTCCTAAAGACCTTCCTCC
AGCCATGGTATTTTCCCACA
TCACATCGACCATCCTCACT
AAATACGTTTATCTGACCTG
AAGCATTGATGAATTCCGGC
CCCCCACTAGCTAAACACAT
ATACACCCACTCCCCCTCAT
AGCCATATGGTAGGGTCACC
AGACCTCAGCCTAACCGTAC
CTAAAGCCATACAAACCCAC
AGAACCATATGTTTCATCTT
AGAAAACAAAATCCCCCCAA
TAACCACACAAAGATATACA
CTCGTCAGGCGCCCGTAACA
GAGGCGGACACAGACTATCC
CCACGGACGTGACAAACAGA
TAAGAAGGGGACAGCACCAC
ATTCCTGGTGACAAAAGGTG
ACTAAATGTCTATAGAACCG
CATACGGTAACAAACATCCA
ACAAATGCCTTCCTTCCATC
CAAAGGCCATCTCCGTCCCC
AAAAAGACTGCAACACCCAC
ACCCGAAGACTAAGGCCACC
TTGTACCACCCACCGTATGT
GTGGCCTACGTTGCTGCCGC
CTGAAGCATACGATAGCCAT
AACCATTGTACCATTCAACT
ATAGAGCCTGATTAAAGCCA
TCAAAAACGGAATCACTCCC
CAACAGTACTCCACCTTGAC
CGCTACCCACCCCCTCACCT
CTCGTATGAAACATTGTCGA
AAATATGTACCGGCCATAAG
AATAAAAACAATGTTCGCCA
GTGGGAGGCACCCATGTGGG
AAGAACCATATGGCCCCGCA
ACTCTCACGACTCACTCCCC
ACACTTGGAATCAACCACTC
CAAACACATACGTCACCTGG
ATGTCTAGAGGAGCATTGAG
ATGAAAAATACGGTCGTCTT
AAGCATATGGTTTCACCAAC
AGAAAACCGCTCTCCCGCTC
CCATATTGCGTACCCTACGC
AACGTATAAAGTCCTGACCC
ATATAACCGCGACCATATGG
ATATTACAGAACCGTGACAC
ACAAGTGAACAACCCCTCCG
ACTCTGTGCCATGCACACTC
AAGGTGCGAGAACTCATCAT
TAAAACAAACCCATATGCAC
TCTTTGTGCCATATGCGAAC
TTCTGCTACGTCACATGAAG
AAAAGCAAACCAACCGGTGC
TAAACATACATTCAACTAAA
GCACCAACTAGGAATGTCAA
AGTAAGCTCGGAAGCATAAG
TCACTTCACTAACCTTCCCC
TACATTAAACAAACCCAACA
TCCTTACATCCCGGTAACAG
TACCATATGTTATCTCCTTG
GCGCCAAACATAATTTTTCT
GTCGACAGGACATATGTGAT
CAAAATCCTTTTATCACATT
CCTATTAGACTTGATAAATC
TGCCATTTAACTTACCATAA
AAATAAACCTATTCCTTACT
GTGGTTGTGTACATATGCTG
AACGGGGTGATGATAAAGCC
CGTTACTTAGATTGCCCCCC
AAGAGGAAGGTAACGCACAA
AAAAAGTAGCACTCCACACA
AAGCATTCGCAGCAGTTAAA
ATCAGCTGTTCCCTTCCCCA
AAACCACCCCACTTACCGGC
CAAGAAGACTGCAGTGGCCA
ATCCCCCTCTCTAAGACCAG
CCAGTACAAAAGCTCGCCCA
TAGCCAGAACTAGAAAACAG
ATCATCAAAAATCCTATTAA
ACGAAATTACGGCCTATTAA
CCTGTGGCCCTAACCCACCA
ATCAGCCTATAAAGACGCTG
GCCATATGGTGTTTGAGTGG
ATTGACAATTCGGTAGCGCC
ACGAGCTCTTCGTTAATAAG
GAAACGTAAACATTATCCCG
GCCACAGTTGAACCCTACCA
TTAACCTTGCATAAGTCTCG
GCGCACACTGAAATCACCAC
CCAATACCATAGGTCATGAG
AAAGTAGGACACAGACATTC
TGAACCATATGGAACGTGAA
GTCCATACCATAAGCCCACG
AGCCAACCTGTCCTACATCA
TAAGCGAGCCCCACCTTGAA
GCTATAAAAAACACGCCAAA
ATCCCCAAAAGTCCCGCCAA
ACACCAAATTGCCAAATCGG
CAAAAAAAGGAAAAAATTTG
GCACAAACAGGCGACCCCCG
CACATAGAAATGGACATCAA
TGCTAACAAATGTACCATTG
CAACATATGTATACCTATAG
AGAAGCCATATGGCGTACGG
ACGGAGTAGCACGAAATCGC
TCAGGACACTTAACATATGC
TCGTAGAAAGGCTCAAACAC
ACCCAATGCACCATAAGCCC
ACCAAGAAAACACCCTACAC
GGAGACACCCTAGCCATAGT
GTCATAGTTCCTCAATTCCC
CCGCCCCTCTCTTCCTCCCA
CCGGAATGAAAGATACCATT
TGTCGCGGCTTGATTGCCAG
GGTTAGGTTTGACCCTAACG
ACCCAAAGCCATTAAGGAGC
ATGCTCACCAAACCATATGG
CCCCTACCAACCCATAACGC
AATCTTGAAGGGTAACATGA
AAGCTTAGTCTATAAGACTC
CCCCACTACACCTACCGGCC
ATACAAACTTAAACCATATG
ATACGAACCGCTCATCCCTC
CAAAAAAGAATGCACGACGT
CAACGAAAAACCATGTGTCT
ATAATCTGGCTTTCGAATCG
CAAAACAGACCAACAAGAAG
GTCACCCAATTCTACCCTAC
AAGCGTTAAAGGGAACACTG
TAACGAAATTAAAAAAAGAT
GATCCGAACCATAAGCATGT
TATAATAAGTGATTAAAATC
CTGAACATATGCTTTCTCCG
AGTGCTAAGTGACATGAAAG
CCTCCTGCTCCGACTTGAAT
AGACCAACAAAGCGTTATGG
ATCCCAGCCACACGATTAAT
ATATAGCCAAATTTACCCAG
CTCTCGCCCACCGCTTCCCA
TCGTACCCATACCCTCCTGT
CAGCCATATGTTCCACCTGA
CGTCCCGTGACTCAAACTAA
CCACAATCCATCTGCACGAG
CCAAAGGCAAACCGTTGACC
ATACAATAACCGCGTGTTTT
CACAAACAACCATATGGTGG
GCCGGCGTGTTAACCTATCA
AAATTTCTCGCATATGCTGT
TCGAATGCCACAAAACTAAT
AGGAACCATAATGCGTTCCT
CTGAAACATCACAATATTGC
CACGGAGAACCCTATAGTAC
ATGGTCGGAAACATATGTTT
CACCCCTAACATCCGATTGT
TACCATATGTTATTGAAAAT
AATAGACTAAAGATGAAAAA
ACATATGGTGGTGCTGCATG
ATTGTTTCAGGGCATGAATT
CCTGTAATTCACCACGCCCC
ACCAGATATACAACACACCC
TGAAACTTCCCCTATTTGCT
GCCCACCTTACGACATATGT
ACGTTCGATCCCCCCACCTC
CAAAGGTTGGCATGAGGAAG
ACAGGCAACGCCCCCCTTGG
AGTTCGCAACAACCATATGG
TCCCAAATGGGACAGAGCAA
CCGTATCTTATTAAGGCTCT
TGTCGAAACATTTGCAAAAC
ACAGAAACAACACCACAGGG
AGGTCAACCAAATGTAAAAG
AAAAACGATCAAACACCAAA
CTAAACTGAGACATTTTTGA
TGGTGAGGAAACATATGCTG
GCCAATACGATACACCATTT
TACCTATAAGACTACTTTAA
AAACCACCTACCCCCCCCCT
CCAATATGGACGCACCGCCG
ATACAACATATGCAACTATT
CGGGGCAATAAATAAACAAA
CTGGTATACCACCACCTACC
TTAGGACATGCGACTAAAAT
AACCGTACACCACCGATCAA
AATGCAAATCACCACCTCGC
TCGGTCCCCCTCCTCCCTCA
CGCACGACTACCATATGGTA
CAAGACCCAAGTATATGCGC
TCCAGACTGCGTTTGCCTTG
TCAACCATAACCATATGTTA
AGTAGCATCACCCACCCATC
TGCACACGACGCCTTTGATT
ACAAAAAAAAACTTCGAAAA
AGCATATGTCTACGTGACTC
GGACTTAACCCACTCCACAC
TACTAACTCAGACAAAGCCG
ATGAATAAAACTAAGGGAAG
GCACACCAAGACCCGCACGC
ACACCAAAAATTAACATATG
CCATGAACCCTGTCTCTAAC
TGGAATAACCCTCTACCCCC
ATAGCACCATTTTCCTCGGT
CGATCGCACGCTAGGATCGC
AGACATATGTTAAAGCTTCA
GATTAATGCTCTAATAATCC
CCATATGGTCTTGGGTGCTA
TCAAAACGATGCTAGACCTC
ACAGGAACAACCCGCCTTAG
CAACATATGGTACACCTAAG
TTTCCCAGACTCACCTCTCC
ACACATAAACGAAAGTACGT
AGGATCGTACACATATGGTT
CTCCTCGCATCCCATCCGCA
AAAAATTTGTTTGCCTGCCC
TAACAAGAACCATATGCCGA
CCACAAAAGACTATAGTATT
CACTTAACGCCAACATATGG
AATACCATGATTCCCCGGCA
CAAGCACCTTCGCCCTTGCC
TTCCCAAACACTACACCCCA
TGAATCATATGCTATTCCGC
AACCTGAAACCCGCTCCTGT
AGCGGAACTCGCCGACCGTG
CCCATTCCACCTAGAAAATA
GGAATATAATCAGACACGGT
TGTGGTTTTCTCCTGCATCC
ATCTAAAAACTATCCTACCC
AGATAGCGTCGACCTCTCCG
GTCGATATAAAATACACCGT
TTATAGACCACGATTTACCA
CATCTACCACACCCATATTG
CAATACGACGCATATATAGT
TCCCGCCGCTGACTGCCCAA
CAGGGAGACTACTAGGAATG
GCTTGAGCACACAATTCACT
TTAGCAGCACAAGCACTACC
CAAAGCAACCTTTAGTACCT
TCATCCAATCAGGCCACCTT
GAACTGTATGGAAGGCCTAG
ACTCCGCAAACCCCCTAATC
CGAGAATGCGTGTTTTAAAC
AAATCTCTCTAACCCAACCT
GGGACAACATCATCGTTAAA
TCTTGGTGTTATCCCATATG
TATATGAAACATTAGCAATC
AACCATATGCCCATCCCGCC
CAGTGCCCTCCTATTACAGC
ACACTACGAAAAAACATATG
AACTAATCATCAACACTTCT
CGCCACAGGAGGATTACCCA
AGAGTACCCATCTCTCCCCT
ACTAAGGCACCTTGTTAATT
CTGCCATGTATGCTTTAACA
GGCATTACTTCCACCCCCCC
ACCCGTAAACAACTCCCCGG
CTCCACGAGGCTTCCCAGTC
CATTTCATCCCCCATTAATC
TGATCGAAACATACTTCATT
CACGAACGGCAGGAAACGTA
AGACGCTACACTGGGCCAGG
ACGCTAACATATGGTTATGA
TCACCATATCTTACCATACC
ACCGAATACGACATATACTA
AAAAACACTGCAGTCACCTG
AACTCTCGTCTCCCGTCTAC
ACGACATATGCCCCATGAAC
ACAATTAAGAATCACCCTAT
TGATAACAGGGGTACACACA
ACACATCCAACATATGCTCC
TAAATATGGGAACGATGCGA
AAGATTAAGAGCACAAACTT
CAGGACTAACGAAAACCAAA
CAAGAGTAAATAGAACAAAA
TATAGGTCTACCCTCTCCAA
ATACCAAATTAGACGCGTCT
AACCAGAACCATTTGGATCA
AACCTCGCACCCCCCCCCTC
CGAAGATAGCATATGGACTA
ACGTGCGACACAGCGACATA
CCTCCTTAAATGCTCACCAC
CTCTTTGACTAACTATTTGA
CCCACCTGAATCAAGTGGCA
TGGCCATACCCCATAAGTAT
AATTGAGTTATACGCGCCGT
CAACAAGCGCGACATTACGT
TGAAAACCGCCACTCGAAGC
AAGAGTACAAGTCGGCCAAC
AAACATATGCTAAATGAGGA
GTCCACCATATGTTTCCATA
ATATAAAGTTAGAGGAAACG
TGCACCCCAACGCACAATCT
GCGTGAACAATGACCATATG
AGGAACTCTGGCACCCCTCA
ACAGTTACTTAAACCCGTGT
TCACATGTCAGATTAAAACG
CTTTAGTCGCGAGTTAATGT
CGAACTCCCGATCGGTATGA
GAACCATATTTTGTAATGCC
GCTGTAACATACTAACCACT
ACATATTCCCAAAGAGTGTC
GCACTTTCCCCACCTCACCA
ACTACCAACAACATGAGCGC
GAGGAAGATTGAACACAGTG
ACATATGATGGTGAGCAACC
GCACAAAGCCTCGACACCCG
TGATTTAACCCACAACCGGC
TTACTGAAGTTAAGCAATGA
CCAAATTTACTCAAAGCTAA
CACCGCTTCAAAAAAGGGTC
AAAGGACACAACCTTACAAT
ACCTTATTACAACAACCCCA
CTAATACCCGTAACATGTCC
TCTAGAGCCAGCCTGCAAAC
CCACATGCTAAGAAAGGGAG
CGTTAGGTAACAAGGAGATG
AACTATGGCAACCCCATTAT
GCAATAACCACCGAACGTAG
CTGCCCTAGAAAAAACTTTC
AGAGACAACAACCGCACGCT
CAATTCACTATAAGGTATTA
CACAGAAGCGGACCACACCC
AAAAGTGCAGATAGCATGAC
ATTGATGCTAGTAATCTATA
AACATATGGTCGTAAAAATT
CCGCATGCATCAATGACGCA
TTTCATGTCCAGTTGAGCGA
CCCCTTAACATAACAAAGCA
GAGATATGAGTACGCACCGA
TAGTGGCACACAAACATATG
AAAAAAAGACATATGTATTT
TCATGCCCCGCTTTCACCCT
ACGAAATCACGCATGAATAC
AGTGCCATACCATATGCAAA
TTCGACAACCATATGTTTAC
GTACACTCGTGCCACACTTC
CAGAACATACAGTACGCGAG
TGAGGCTACCCTTTGTCAAG
GAGCAAAACCATATGTTAAA
TAAACTGCACCCTTGACGCA
GTAATCCCGCCCCCCTTGCC
AAAGAGTCCTCCCCCGCCGC
ATACCTAAAGTACTCAGTGC
CTCTGAATCAACACTTAATA
CGCTCAAAGACACCTTAGCG
CAAAACCGGCCTCCCTCTGA
CCACAATGCTAGACCAGGGA
GACCGTGCACTACACTTCCC
AATAAAAAAAAACTTGCGAA
AGACAAATCATCCCCATAAT
CACGTCTTATACAACGCACT
AAAAGGAAAACCCATCTTTT
AGGTAACATAGGGGCCTAAT
ATCAGCTCGTTAATTAGTCC
TGAACATATGTTACAGAAAA
TAAGCCCGGGTACTTCCATC
ACAGACATCCTAGACGTCTC
GTCACAGCTAGACCTTCATG
CAAACATATGGCTTGCTTCA
CAGTTAAGGCATATGCATAT
AACATCTACGCGTTGTCCCC
CTTCGGAACCATATGGTCAA
TAGCCAAGCGGAGCCATATG
CGATATAAACCGATCGGCAG
TATAACACAACAACCCACCT
AAGTAAGGTACAATGTGACC
CGCCGAACCGACGCCCGCCA
GCTGGGTATGTAATAAGTAA
TAACCATATGTCCTAAGATC
ATCGACCCATTTAACTATCT
AACTAAATCATACAATCCAA
TCCCGCAAAGAATAACAACC
AGGGTCAGACTAAACCCTTG
ACACGTGTTCAATCTACGCC
CAACCCATCAATGCAATTAA
ATAGACTCGACATTCCAGCA
TAGCTAAATTGCGACAAACT
CCTGCACCGTCTCGTCCGTG
GGCAGACGGACTCGGATAAC
ACTATTCAAGTCTCCAACGC
ACTCGTTGGATTCGCCCACT
GAAACAAACCAATTCTCCTG
CCCAACGCCACCCCCCACCG
CGCATATCATAAGAACCATT
TCCACCTTACCATCTTTAAT
ACAATTATTCAAGATCAAAG
AAATACGTCACAACATATGT
CACAGCGCCGACATACTGGT
AAATAAATCAAGCGAATAGG
AAACCAAACACCGCCCTTGC
CATTAACATCTCTACTGAGT
GATCTCCCGCCATATGGCGA
CCGGCAGCCATACAACATAG
ACCCCCTCAGCTGAGCATTT
CTGGGAAAGCGAAACATATG
AACATATGTTCACCCACCTT
CACAACATATGGTCTCAGCC
ATTGAGTGACCATATGGTAG
TAGCGCATCGAGAACACCCC
CTCCGCCGTGAAATGAAGAT
GGCAGAACAGAGAAAGGCCA
CTCACAAAAGAATACACACA
TGCTACCAAAAAATCAGTGT
TCGACAAAACCATATGTTAG
GATTAAAATACCATATGGGT
AGCCTTGTCACACCCCCCAG
GCACTTAACGCGATAGCCCC
CCACAAGACCCCAAACCTGC
CCCCCCAATAGTATTGACTA
AAAAACTCCGAACATTTGCA
AAGGAGAGCCCTATATGCGA
AATGAAAATGGCAACATATG
TCCAAGAAAACCCATTTTAG
CGCACACCTACGCTCATGCC
CATAACCATATGTTTTCCTG
CTATAAGCCTACACAATTAC
TGACTTCTGTCTTATACCTC
CACCCCCCCCCAACCCCCCC
CACTAGCCCAATATCCATGC
AGCATATGTTTTAACGATTC
TCTACGACTGCGCACCTAGG
TCGATTTAAGGAGCATAAGC
TACCATATGGTAATGGACAA
GCCATGTGCCCAGTTACCAA
AACCATATGGCGGCGTACTT
TTCATAAGCAAATACCTTAT
TCATCTGGCCCATATGCTAG
ACCATTTCCCGAACTACCCA
GAACATATGGTACCATATGG
CAACGAGGGAACATATGCTG
GAACTCGATCGCCACACAAG
GGCATATTATATCCATATGG
AACAAAACATATGGTCCTAC
ACCTAAACCAAAATTTCCGT
AATATAACCTAACTAACCCG
TTTACTCCCAACCCTCCCGA
AAAACATATGCTGGCCCAGG
ACACATAAATCACACCATTC
ATCATACATACTTATAAATT
TGACCCGAGTGCCCAATTCT
ACTATGGGTCAATAGTCCGC
ACCCACCTTTCACGTTCCTA
ATCACACATACCATATGCAA
TGCGAAAGAACATATGGTTT
CACACGCCATATTCTGTACA
CGTCCCATATGGGTGTGAAA
ATTCCTGTAATATATTTTTT
CGAGGCTGATTGTTTTAAAT
CGCATAACAGAAAACGCAGA
ACTCTATAATCCCGAGACGT
ATTTAAATCACGAACACACA
AGAGTAAGTAGCATGAGTCC
AATGGTAACTCCCAGGTTGC
CGCGAAAGACATATGCCAGT
TGGAGTTCAAGAATAACGAT
TGCCATACCCCCTATACAGA
CTGCCGATATAACGATGTAA
GAGGGTAACTCACACGATAG
TAATTAGTCGAACCATATGC
GCAAACAAGCACACATAACC
CAACAGCATATGTTTACCGG
CGATGGATTATGCAACTACG
GCCGAAACACATGTAAATAT
CGACGCATTCTCGCACCTCC
GAACATATGCTGAAGAACAT
TCCAATGGGCTATAACTACT
GGTTTGCCAGGACATAAGTC
ATCCAATTCTACCAAATAAT
CATACTCGTACAGGGCCACA
CACTTACTAATAAGCACGTG
CGAATGATGGCATGGCGACC
GACAGAAAACAACATATGTT
CAAAATGTGAACCTAACCCC
AAACCACAACCCACACACGA
ATAACAGAAAATTTGCAAGT
ACAAAAGCATATGGTTTCCT
CAATATCGTTAGGAACATAC
ATTGTCTTGGAATTCATTTC
ATATCTTTTTGACCCTCCCA
TTATAAAACAACCTTTCGCG
AAAATAACGACCGCTCCAGT
CACCATATGGTATTACTTCA
TGTAATCAGAACGACAACTT
AACTAACGCTAACCAACTCG
TCTCCTTTGATAGACCACCA
CGCAGCTATGAACCATATGT
GCTCATAGTAATAAAAAAAC
AAACAAAAGAACATATGCTG
ACCCTCATCCCCCTAATACG
GGAATTGTACATACCATTTG
AGCATATGGTCTTTTACATT
TAGACAAAACGAATGCCAAT
CTCAGTAAAGCCATATGTTT
CCGATCTAGTGCTACTGGAG
CCCACCCATATGTTTAGTAC
TATAATACGCAATTGTCCGA
AACAACGCGACCTAGCTCGT
CATTGTAAACGTAACCACGC
CAATAAAGACCAAATTACAC
ATAAATAGGAGTATCATGAA
ACCCACACACACCCATAGGG
CGCATTTTGCAGTACCGTCC
AGCTGAGAAAGTCCATATGC
ATCTATAATCAAAACATATG
GAATTAAGGTAAAGAAATGA
GTGATCATCTAACCATATGG
CAAGATCACCTCCCCTTCGT
AAACATATGTTTATATGACA
TGAGTTAACCAGAACAAAAC
AGAATCATTCCCAACGTTCA
AGAGAACATGTTTCTGTCGC
TTGAAACCATATGGTCCCAC
AACGAATATACACCTGGAAT
CCACAGCACTCGACCCCCCG
ACACATACGGTAAACCTTGT
ACACGGCCAACCCGAGGGCG
AATGTTTATAATGCATTTTC
CGGACCTACTCTCTAATCCA
AACCCCGTAGCACCCCCTCT
GAACCTACACCGATCATCCA
CAGAATACGAGCATATGGCT
CAGACAGAGATAAAAACGTC
TCAATATCGGCTTCGGCCCG
TAGAGCGTATGGTACCCTCT
TCTTTCCCGCAACGCGCCCC
AGAATCCAGACCATATGTAT
TCTTATGCATAAGCTCGAAA
AGCTTGGTAGTGAAGATTGA
CTAACATAAGGCCCCCCTCC
AAAGAACTTATTAACCATGG
GTCAGTAAATCCATAAGGGT
GGCACGTCCGGTTCCCCTTT
GACATATGGTTTTTTACGTA
ACAAAAATAACATAAGATGC
CAATCCCGGTACACCTTCTA
CTAAATCTCTGGCACCATGC
TTGCGCACCTACACCCCGCC
TTGAGAAATACAAAACTAAA
ACGGATATCTAGACGACCCC
AAAAATATCAATAAATTAGG
GCAACCATATGTTAACAGTC
TAACCAAGCCCACTCCGCCA
AAGCGAGGATCTTGGACCGG
TAAAGAAACGATCCATCTAA
CCGCGTGCACAAACCAAACC
GATAGGCACACAAGATAGAT
TTAAGTACTTGATTACAGGT
AGGCTACATATACTTACGGC
CCTTTTGTTAACCTAAACAC
GCGGCCTTCGCCCTCCCGAA
AAGTACAGGATCCGCAAAGT
TTCGCTCCCTCTTGGCACCA
AATAATGACACAAATGAAAC
TTATATCAAAAACCATATGT
AAACCACACACGCATAGCAA
GACATTCACCATATTTTCAC
ACTCTGACCATCTTAACCTA
ATACGTACTCCGCCTTTAAC
TGGGATGGTATCCGCCCATC
CAATATACACCACAACCCCA
GCATATGTTTTTATTGACGT
AATTACAAGACTTTCCCACC
ACCGAACCCCCCACAACCCC
CCCATCAAACATACACTGAG
GCTTGAGAACTCACCCCACG
AGCATATGGTTTGCAACCCC
CGAAAACATAAGGTGCCCTC
TAAAGCATGGAACTATCGTA
ATAGGGCAAGAACAACTATT
TCTGCACAACTAGCATGTTG
TTCTGCACACAACACCATAC
TAGCAATTAAAGCTACGGTT
CATACAGCCACGTGTAGCTG
CACCCTCCCCTTGAGCCCGT
GAACCTACAAGAAACAGCGC
GCGCCAACCTACCGCACAAG
TTCCAGCCAGCTCACCCATT
AAAAACCTAGAAATAATGAA
AAAGGGACATGTAAACGTAG
GAAACGAGCATTTCCTACCG
CTACGCTGCCCGAAGCCAAC
GTCCGAAAGCATGAAGACGC
ATAGTCCCCTACGAACTCCC
CCCTGAGCTACAAACACCAT
AGCAACGTAGCATATGCTCC
AATGTCTAACACACCCTCTC
TACCTAAACCCACCATATGT
GTCTATACGTAGTCGGAACA
TCATATGGCGTCCCTAGACT
CCAAGCGACACACATTGCAT
GAAAACAGAGAAACATATGT
TCCAACAACTCGGTACCACA
CACTCCCGCCTCCCCTTTTA
TCCAACACCCTTAACACGCT
GTAATCAGATTAGAGCAACA
GAACCAGCAATCACTCTAAG
CCCGTCACATGCACCCAGAC
GTGGACCCCACCCTGCGCAC
CACATTTGAAGAAAACTTAA
AGAGGATAACGGCAATCAAC
CGCGTGAAACAACATATGGT
ACGAAAAACCATATGTTCTT
GACCAATGGTTAGGGAAAAC
CAGGCATAACATATGTTTAG
AATAAATGTGATGCGAAAAA
GCAAGGGAAATGGGACATAC
AAGTACCCATAATGGGCAAA
TCATGAATACCCCCCACCGA
AGCTTAGAACGACACGCACT
AGAACATACCTAACGCATGC
ACCACACTGACTAGAACCAG
CAACTTCACTTCGTATATCA
ACCGAGCTGTTACCACCAAC
CTCAAATAATGAACGCCTCT
CAAGGCCCGTAACGGGAATG
TCAGATACGCCCAATACCAT
AAACCACCTCACCGAACCTC
CCACATCGTTCAGATCCGAA
CCGCCCAATCAAAACCACGC
CAACTCCGTTAGGCGGAACG
ACATATGAACATATGGTCCC
TGCGCCACCCCCCCACAGTA
TACCAAAAGACATATGGTCT
ACATATCGCACGATAAACAG
AAAATACAACCATATGTCCC
AAACGCCCGCAACTCTATGT
TCGTACAACAATCATCGGCA
TCAACCGACGGGGACCCCTG
CAGAGGGAGGGAAGCATATG
CGAGGACGCTTTAATTAATC
CCCCAACAGCCTTTATCCAA
TCAGAAATTTCGGGGAACAA
ACAAAAAAATTAAATGGCAC
CTACGGCAGGTTCACTCTCA
ATCGACTGACGTGTAGGGCG
GATGATAAATTACCCAAGCC
GAACATTTTGCCCGTACACA
CGGGATCAAAAAATAATAAA
AAGGAGAAAACTGGCGGTGA
AAATTAAAACATATGCCATT
CCACCTCCAGGGACAAAACT
ATACCATATGTTTAGCAACA
CGCATCAATCTAAAAAGATA
CGACGCCGCCACCGCAGACC
ATATGTCCATTCTAATAGGG
ATACGCAGAACATATGTTTA
GTTAGATCAACGACCAGTAT
GACGGCAGCTACACAATATC
CAGCATACGCTCGAGACAGA
CAATAAATGCATGAAACAAG
GTCCGTAAGCATAGGGATCA
CACAACATATGGTACGGACG
ATAAAACATATGTAGCGTGA
CCGTATCTCAAAAAAACTCC
AAAAAAAGCCCAAGACCAAA
CCAGATCCGTAACATATGTA
CAGTGTAATATTTTCACCGG
GGAAAGAAGCATATGTCTAA
AGCAATGTAAAAATGGGTAT
CACCATATGGTCAAAGCGGT
CCATGTCTTCCATTACTAAA
CTCAAGCGCACAAATACCTA
AAACATCCACCTGAGTGCTT
CCACCTTAGGTAGAATCTAC
TAGGTGTAACCATATGTTAT
CTCAAAACATATCGTTAGGA
AGGAATATATGAAGGCCATG
CAGCCTGGCATCCTAAAGTC
ACAACGTATAAACGTATCAA
TTCAGCCAAAGAGCATCTCA
GGCAGACGGGACAACCTCTT
CAAACGTATCGGACCTTAGC
CTATGAACCCCCCAGCCGAT
CTCTTGCCGCAAGTAGCAAT
CACTATATAACCATATGTTA
ACTCCAGAGAACTCACTCAT
AACCATATGGTTAACTCCAG
CAGCGAAGTCATGCGAGCAA
TAGAATAAATGCAACATATT
TCCCCCTACCCCCATCTTCA
TGCAGGAAAGGATTCTCACA
AGGCCAGCTAACACACAAAC
GAACTTACGCCCTATTTATC
CATAGCCGTGCCTTCTCACA
ACCAAAGAACTTCGCGGAAT
CTAACATATGTTTGCACGCA
AAGCAAATAAAAAAATTTAT
GCGTATCAAACGCCATATGG
TATTCTGTGCAAATAACGTA
CAAAAACAATAAACATATGC
CGAGTTAAACTTACAAGTAC
TAGCCTATGAAACGAGTCCC
TGAAGCATATATTTGAGCTG
CCAGCCAAAACATATGTTTT
CAAAGATTACCCCTATCTAG
ACTTTCGTTGCATGACACCA
AGATCGCCTTGAGAACTGAT
TCCCATATGCAACCACATTT
TGACAAAATCATACCATGGA
CGGCGCCCCGAGATATACTA
CAAACTCCTCCAAGTGCCCC
CTTAAATCGGGAAAAGATCT
TGGCAATTGTGCATCACCTA
CTCTCTATGACACCCACTAC
CGGCAGACGATGTTCACACC
CGAATTCACCTACATCACGA
TTAAGAAAATAAATTCATAA
GCAACGCAGCCACACCACAA
TCAACGCCATTAATGCTCCA
TAAGACAGGGCCAAATTCCG
CTAAGTCAAAACTGTATCGA
CAGCCTCAACCATCTTCCTC
ACCCACATATGGTGCATCGC
GCCCCACCATTTTGTCCACT
TTTACCGCACCACTCTTCCA
TCTCGACGCCCACCCCAATG
CTCTGAACTTCCGTCGCTTG
AATCCCAGATCCCCAAGTAG
CCGCAAACGAAAAAGCCACG
CACATATGGCTCACGGAGCG
GCACTAAAACGGCCTGACGA
CGTTACAATAACCCAACATA
AGCCATCACAAAACTGCCAA
TCTACCATACCATATGTCAA
GAGCTGCGTACGCACAACCC
TCCAAATAATCTAACAGACC
CCAACAGCCCAATTACTCCA
CGATGAACACCCCTTGTACT
AACCATCCACCACGCTCCAA
ATGCCACCGGTCCCGATTAA
CCAAGCAAATGCTGCAGATG
AACATTCCAGACTGGATCTC
TAAGAGCTCCAACATGACCT
AAGTTCACGTGCTTTCCCCC
TTATCAAAGCATATGTGGCC
TTGGGTGAAAAACAAATATA
TCATGCATCCAGCACGAACG
GGCAGATAGAATCAGGCCAC
ATCTGATATGTAGAAACAAT
GCTCCCCAGACCACCCAAAC
GAAATCATCCCCAACGTTTA
ATTCAGCTACTGCAAACCCA
TCGATATTGAAATGGAAAGT
CGAAATAGGTGCTCATTAAC
AACCATTTGATCCGATCTTA
CCCGTTCAAACGTAAAACAG
TTGTTGAAGTCAATATAAGA
ACGACCCATTCGGCTTTTCA
AAAACTCACTTAACATATGT
ACCCGAACATATGCAATAAA
ATCCACAATGTGAAACCCAC
CTTCACTCCGGTCCTCCCGT
CAATATGACAAACGAGTGGC
ACACGTCGCCTCAATCCCTT
GTTCACCGCAGACATTTTTA
CCAAACGTTCGAAAAAAAGT
TTCTCCTATGGCAAATCATG
ATCACGCGCGCTCTCCAATG
AAAAACCGGAGCTACCACCT
GCCATCAATAAACTGGGCGG
CCGCAATGGGATGACTTCAA
TTCAGATTCTGACATGCCCA
TCGCGCCACACGAGGCGGCG
ACAACCCACGATGCATCACC
ACAACAATAATTTTGACACC
ACCCAAACAGACCAAGCGAC
AATCACGCCGCTCAGCCAAC
CGCACCACGGTACCGTAACC
AAACATATGCCATATGCACT
ATACAGCAACCCCCCTCCAG
CACTACTACAATTCAAAGTA
GAAACTATGACGAGGGGCGT
CCTCCGCGGCCTAACATATC
CCTAAAAGCGCCCTGAACCA
AACCGGGTGGCCCACCAAAC
CTACCATAAACCGCCGCTAA
GACACTGGTATACCCAACCC
AAAGATTTAGTTTAAACTAA
AAGTTCCGCAAACCCTCACA
CGCTCCGCCCTCTAGGGAAA
GCAAATAAACCGCATACACC
CCGCTGAAAAAGGACCCGCA
CATAATCGGTACTTAGAGAC
GAACCCTTCTGATGCTCGGT
AAAGGCAGAACAGAAACATT
ATACGGGGTCTAGTACCACG
GCGAAAAGCCCCGCACCCGA
TCGATACACACACCACCAGA
ACATGTAAAATCATAATGGC
CATATGCAAGCAGAACACTA
TAGGCGAAAGCTAAATTCGT
AATGAAAACACAGGCTGGCA
TACATATGGTAATAAAGCCG
CATACTGCAGCCACCTACTA
ATCCGCGGAGCATATGTTTA
CGTCAACATATGTTTACTCC
CCCCTTGATGCCTAAACACC
TGAAGGTTGTGATTCGCAAA
CTTAACATCTGCTTAAATCC
GACATTCGACATGCGTTAAC
CACCATATGGCCTTGCCTAA
GACCAACGAGCCGGGCCCCA
CTAATTGTACCCGGCATACA
AGATAACAACCCATACGAAT
AACATACGATTATTTAATGT
CACATAATCTTGCGCATGCA
ACCACGGGCACCGCCGATCA
TATGGAGCACACCCCTCATC
CCCACCATCCCCGCCAATAT
ACGTCCCATAGGGCGCCCTT
CTGCCATCAGCCTAGGAAGA
AGCATATGGTATCCTGAAAG
TCACTCTATTATAATGATAT
AAAAATATGCTACCCACAGG
TAAGGGAAAAATAACCATGA
ACAGCTATTCACCGTACCAA
CTACAAGACCATATGGATCC
AAACATATGCGGCCCTCACA
CCTCACACGACGCACGATCC
TGCAGATCGGAGACAGACCG
CGCCATACAACATATGTTAT
AATACTCCCCCGTCACCATC
AATAAAACCACCATATGTTT
GCGACCCCAACGCATTACAC
GAACGCCCATACCAACATTA
TATAAAAAGTTAGCATATGC
AGACCTCCCAGTTGCCCTAC
GCACCACCTACGCCCGGCTC
ATTATAGTTTACCCCATATG
CGCAGAAGGCCCGCCCTAAC
CCGCAACACGTACCACCTAA
AGACTGGGCTGTCCAATTAA
TGATGTCTCAGGGAACATGC
TCATTGTAAAGTAATTTACC
GATATCCACTGATACATAAC
AAAAAAGTCTACATTATTAG
CCCGTGTCTGAACACCATCC
TTATAGCGAACCATACGAAC
CTACCGGAGGCAAGAAACCA
CCTCCCCGGTCCCTGGAACC
TATGGTCCGACCCGTCCCGG
GTTAGGATGACTAAAACTCT
CACAGCAAAACATTTTGGCA
CCACAATCATTTAAGGAAGG
CTACTTAGCGAATAACAGTA
ATAAACCAACATCATATTCT
GACGCGGATAAGAAAGCAGG
CGCAGAACCATATGTTCATT
TAGAATCCAACTGCACTGAT
CAACAAGCAAAATAGCTGGA
AGGCGCAGGGATAGACCCAC
GGGCGCGATGAGGCGCACTA
CCGCTTCTTATAAACGTACT
AGAATACACCTTAACTTCGC
TGGCCATATGGATGCGAACA
AAGCTGGAATACATATGTTG
AAAATCTGCACAACCCCCCA
CCTATCCCATATGCAGCTAG
CTGCAGGCATAGTAAACGGT
GGACAAATTACCAACTCAAA
TGAAAGTCACCAACTAACCC
AAGTATGAAGGGACATTGCA
AAATGACAGAACCCCGCCCG
TCCATTTCCACGAGTGGAAC
TAGTAGAAGCGACGACCTAC
GTCCCAGACTCTGACAAGCA
GCGCCAGAGATACTGAAAAG
ATACTCTCGCCATTTGCAAG
ACTCCGGGTTACATAAATTG
GGAAGCTCCATATGTTTAAC
AGTTTGCAATACACATATAG
CTTATTGTGAAGAGCCGATT
TGAAACATATTGCACACTAT
ATCCCCGACCCGACATCACC
GAACGTAGCTTACACTTTAG
TTCGCCAGAACCAAGTGCAT
TCCCCCAAATTCGTCACTCC
AAACATATGTCTGTGACCTC
AACTAACCATACCCCGGCAT
GTTATTAATATTGCAGTTCA
ATAATCCCCTCTTTCAGGCC
TAAAAAGGGTCGGCTCCGTT
ACCTCTCTCCAGACCAACAC
ACGGCAACACGAAATCCCGC
GGCCACAACAAAACATATAT
TGGTCCTGAGAATACAACAG
TACCATAAATATGGAGTGCA
AAAGGGGAGTACATATACCA
ACCCCCGACCATCTCATATT
CGACTGGGTCCTCCACCACC
AACCACACTCATCATACCCT
ACACCCTACACCAACCCCCA
ATCTCAATTTGGACCGACCT
AGTTCACGATATTCTCGCCT
TGGATCACGCAATAAACCCA
CCCCCGCGCCCCCAACCACC
CGTGTCTGAATCAGTACTCC
CCATTGATACTAACATACGT
CATATCATGTAATACATTAG
GCGTATGTAATATACCAGTA
CACGACTCCGACTGCGCCCC
CAAGTGAACGAGTGATTAGT
CCTGGCCAGCCAAATTCATG
ACTGGAGTATAAGGCTGTGC
CAAGCTAAAGCAATCGGTCC
TAATCAACCCCTCATCCTCA
CGGAATCCCACACGTCCTCT
ACTGATAAAATTGGGACTTT
ACCCAACCTGCTTCCGCCCC
ATCTTTACACCATATGTTTA
ATAGTTTAGTGGTTTATGGG
AAACAAAATAACCATATGGT
TACTCATAAGAGAACCCACT
TATTAGTCTAGATGCAACAC
TACAAAACATATGCTCCAGG
AGAAAAATAACTACAAACAA
CTTGGCGAAAACATATGTTT
GCAGGGAAAAGCCTTACCAC
AGGCATATGCCAATCGCGAG
ACACTCCCCCGTCAGCCCCT
TGCACTTGACCATATGTCCA
GTTTCAAAAGAGTTTGACAA
TCAACAATGGGCAACCCCCA
GAGATAGGCATACGAGAGCC
TTAGCCCCCCATATTGCCCC
CCATATGGTTAAATTACCCG
CCATGTTCATACCACCCCCT
CGGGAATAACTTATTAACTA
GCGGAGATAAGACCACATGT
AACGACATTTCTCATAACTA
GATATATAAGCCAAACCCAT
AGAACTCATCTCCACCACGC
CCAATTACAAGCACAAGTCC
AAATTCCTCCGCCTGCCTCA
CTGAGGTTGCTCAACCCTAC
AACCATATGGCTATATTCGA
AACATACTGTAAATCCGTCA
AGTAAACAGAACATATGGCG
GATGACAACATATGGATGTT
CTAACTCGCAACATAATGCA
CCCCATGCACCCATATGCCT
CATTGCATTGCAGTTTAATT
GTTAAAGATGAGCTGTAGTA
CAGAAGTACCAACGGCCCCT
CCACGGACAGCGAGCTCGGA
ACATTGACACGGCCCGTAGA
AATATAGAAGACATGTTAGC
TACGAATATGACAGGAAGAA
CGGTAAAGGAACAAAAGGAA
AGTTAAACCCACATGAGAGA
TAAGCACACCATATACTTAA
CACCATATGTTCACGCCGAA
AGACCCCAAGGACATATGGT
TAACCCCAACCCAAGGCCAA
ACCTTATCGTAACGCTACCC
GTTTACCGGTAGCAAGGGTC
GTCAAGGTTTGAGCACACAC
CCTTGTGTAAACATATGGTA
AAAAAACTTGCTCCTCTCTC
GCTTAGGCCTACTACCACCC
TCATATTTTACCCTCGCGAG
CTATTCTGGACCATCAAAAG
GCCTATGAGATAGCCAGAGC
CTCACCCGCCCCCCCGTCTC
TACAAGAAAGGGATTTCGAA
ACTAGTCATAACTACGAACT
AGCCACCAATGATCTTACGT
TAATAGATAGCATGCCTAAG
AAGTTGTTAATAGCATCGGT
ACTGGTTCAACAGACCAGCT
AGAACAGCATTTACGGCTAG
ATTTCAAGCATATGGCTACG
CGTGAGTAGACGACATATGT
AATTCAACCATATGTTGCCC
AACCACAAGTCACTAAGTAG
AGATTTTTAAGGGTTTGAAT
CAAGAAAGACTGTTATCCCA
ACTTGAGAAAAAAAGAACAG
CACCACCGTGAGGCAATCAA
GTACGGAAATACAGATCACG
CAGATGTTGCGTACTATGCA
AAAAAAACACAAGTTAACCA
ACCGCAACAAAAATCGCATC
GGAAGCATTTTCCCAGCAAA
CGCATTTGCCCATATGTTAT
AAAGCATATGGCTAGTTTAG
CTATCTAACACCCATATGTC
TCAAGCGTAGAAGATTAACT
CTATAAGTTAGAAGCGAAGC
AATCCGCGCCCTGAAGCCCA
GCTGACCTCACAGCATCAAA
ACGATTAAGAGAACCTACGT
ACAACTTACATATGATACAC
TATGACAAAGAGAATAAGGG
TAATCAAATATTCCATATGG
ACATGATCATGATTTCAACA
CGGTCAAGCAAACATATGTA
GGGAAGAAGTCCAAAGCACA
GCATATGTTATACGCCAAGG
ACTGTCAAGACCAAGTGGAA
TAACAGGCCACGTCGGGAAA
AGATCTTAAAATAGTAAAAC
TACGGAGACGATTACCGTAG
GAGACCACCCTAACCAACAA
CTAAAGAAAGAAAAAACGAG
GCCTACGGTAAAGGCCAAAT
ACCCCCGTGCCAACATTGTG
AGCAACCGTCAACCAAAGTC
ATGGACGAGTTACTCGTTCG
CTGATTCCCCTATGTATATA
GAGCATTTGTTATAATAGAC
GCGTGGTAACTAACTAGGAG
ACGGGAACGCCACTTGGTTA
CCACTAGACCTTCCCCCACC
AACACACGGGCACAAATCTT
TATCTCTTAAGTGCCAAAAA
ATTAAATTAACAAACTCCTC
AGCCGACCATATGTTAATCA
TTCGACCAGATCACCCCAAT
TAGGTCGCTTAATAAAAACA
GGCCGGAACGAGACCATATG
CCTCTACTAACATTTACCCA
CAAGCTAAACGCCGAATCGC
CAACCATCTTTCCGCCGACG
ACCTCCCCGGGCGAAGGTGC
TTCACGCCGCCCTTTCCTGC
AGCCGACAAATCAACATGAT
CATCACGTATTCTACCAATC
ATAACAACCAAAATTCCACC
CTCAAAATGGCGATCTTTAA
GAAACTTTATTTTATAGGTA
CATACGTACCGGCACCAGAA
CCACTCCTACCATATGGTAG
TTACCGATAGACGCTACGTC
AGACATAATCTCCGCACCCC
CCGAGAATATACCCATACCG
ATGTATGGACATACGCTTCT
CGGCAGATGATGCCCCGCCC
AAATCTACAAACCTTGCTTT
CCATACCAAACCCACTCTCA
ACCATATGGTTGAGACCCGA
TATGTGAAGTGAATGCACCT
AACATATATACCACTGCGCC
CTGGTGGAAGCTACTGAACT
TGTGAGTAAAGTGACCGGGT
CAATTAACCTCCCCCATAAG
ACATACATACAAAACATATG
CCCCAATCATATTTATCTTG
AAATGTAACCATGATTCAAC
TAGAAACATAAGTCTTCTCG
AAGCGGTTTCCCCCCCCCCG
CTTTTAACCATACTAGTATC
TCCATATGTTGCGCCGCACG
AATGCCATAAGTCAATCAAA
CAAAGCATATGCTACAACTC
CATTCCATATACCAACAATG
ATCATACGTTAAAAAGCCGA
GATAAGTTGCACGCACAGTA
AGATCCATAAAACTAACAAG
AACAAACGCCACCACAGATA
AAGACCTTCCTACTCACGTC
TAGTGCTGGAATGTCTTTCA
AACACATGGATCACGCAATA
AGACAAGAGACCAGAAAACA
CCGGAGCCGATAAAGCCAGC
GTCCATACGTGGCTAAACCT
AACTAAAACCATATGCCTAT
CTGGGATCACCATAACCACC
CACGAATTGAATTCAGAAAG
CTATAAGTTGTTATTACCCG
AAAAGATAGAACCTGAGTCC
GCGTCCACAATCCCACGGCT
AAAATAATGGAAATGGCTCT
GCTGCATCCAAAGTCTTTAA
TCTGAAGGGCATTGACAGCC
TACTATCACATCAGTACCTG
CGCACCTCATCTCACCCCTC
GGCACGCTTGGGGCTCACTC
TCATAATAAACGACAACACG
ATTACCGTCGTACGTCTCTC
CCACGGGACACCATATGTTT
AACCACCATGACAAAATACT
TGAACATATGGCTTGTCATT
ACCATATGCCGTCATGACAC
CGCGTAATCCAGAACCCTCC
AACCGACTTAAGGGCTAAGC
AACCATATGGTTATGGCATC
TACCCGCCGAACGCCTCACA
ACAGAAAGCATATGTCACCA
TGACATATGGCATACTTCTT
AGAATTCATCAATACTCCAA
TGGTGTCATCATAAAACAAC
ATCAAAAACATGTGACTGAC
AAAGTCCACCCACTACCGCC
CCGCTTCTCACCGCGAGAGA
CGAGAAAAAGGAAACAACTC
CAAAAAAAACATATGTTTCT
AGCGGTGAACTCCGAAACAA
TCATATCTACCCCCCTGACT
TCAAGGTCAACATTAAGGCA
TATACTTTTAAGAAGCATCG
GTTTTTCGCAATCACCATCC
ACTCCCCGGGAGCAGCAGTG
TCTTGCAAGCATGTATGTAA
AGCAAAGAGTACGTGCTTTT
AAGTAAACATATGGATTCAC
TAGTTCGAGAACCATAGGCT
AGGTTACAGTTAGAACGAGT
ACTTAGAAATTAAGAGTTTA
ACGATTGCTCACTGCGAGCC
GACAGGACATGTGGGGCCAA
TGGCGTGCGGACCCGAAGAG
CACGTTATAAGGGAGTCCAA
CCCTTTATTTGACACCACAT
AAACGTCATCCACTGGCAAA
CCAGGCCTTGTAATGACCTA
ACCCAAAACATATAGTGGAT
CCGACCCCCCCCCACCTCAG
ACCCCCATCCCACACTTTAC
GTATAAAGCAATCCCGAATA
CCAAGGACACAGGTATGGGA
TTCAAGGAAATAGATAATTC
TCCACGGCCTCCTTGCACCA
CACCCAACCATATGATGAGC
ATCGTTAGGACCTGCATAAT
CACAGGGACCAAGAAACCAC
AAAACATATGTTGCGATTCA
CATATTCCACCCGCCCAGCT
TACGACCCACACCCCACCCC
CGGCCATATGCACAGTCATG
CGGAACATATGTCAATTGCA
ACTTGCACAACGCCATAAAG
CTCCCAGCATACGTGCTGCC
ATGAGGAGGAATACAACAAG
CATGCCTTTGAAAATGGACA
TCGAACAAACCAAACCGATT
CGTTATCACCCTTAGTTCCC
ATAACTCACCATATGAAGCT
AGTGACTGAAGAACAACCTA
CAACCGTCTGATTAAAATAC
GGAAGGTAAGATCACAAATA
AGATCAACCTCCCCGTAAGC
GGCCCCACCAATTATTACAA
CTAACATATGTTCACATTGT
ACAAACTAAACATATGGAAT
GCACTGCACCGATACAGGTG
AGACGGGAGAGCAATGATAA
CATCACCACCCCAGAGGATA
AACCTTACTCAAGCGACGGT
AGTATTGTTATGCCAGAAAT
CCAGAGGCCTCCACCATATG
CATAAAGAATAATAACAAAA
ACCCAATGGGTGTTGCACAT
ATAACCAGGCCTGTCACACC
GGATGGTGCCACACAAGGTA
TACTCGATCAACATATGTTG
AACGATAGAGCAGATCCTCC
TCCCGGAGCACCAGCTCCCC
AGACACACTCCCCTCATCTC
TATAAAAACTAAACCAGCGC
ACATAACAAATCACTTCAGA
ATAGTAGGATGGACCGTGCC
AAGCATTTGCCAACCGACCG
CTAACGCGCTCGTCGAGTAA
TTGCATGAAAATCAAAAAGC
GAAACCCACCAGAACACCCG
TACGGACGTTCAAATTTGGT
CAGACCTGCCCCTTCCACGC
AGCAACCTTGGCAGCACCAA
GGGCAACAGGCCAGTCGCAG
ATTCCTACTCATATCCTAGT
GCCCAGGCACCCCCCACATC
CAAAAAGTAAACATATGCTT
GTATAGAACATATGGTTACG
ACCAGGCTTATACCAGGGAG
ACTAGAATATGACTAACGGT
CACTCTTAAACCTTTATACC
CCGGCCAGTTAGGAACATAC
ATACACGACTACAGTTTTTA
CACACCGCGGATCCTAACGA
ACTGACATTTGCTTCTTTTT
AGCGCACCCACTTCACGACC
TGAAGACCGCTCCACGTGCC
AACGCTCGCATTATATGTTC
ACATATGTGCGCGAAATGAG
TGTTCCACTCCCAACCCCCA
AGGCCCCACCAGTTGCACAT
CACCCAAATAAGCAGACAGA
AAAAGTAAAGCATACGCCTA
TATCGTATGTGCCAACAAAC
GACATTCCCATAAGCCACAG
AGAGACTCCAATACAACCCA
CCATTCCACCATACTCATCC
CCCATAGTGATAGGCTCACC
CAACCCAAAAACCCCAAAGA
ACAAAAAGTACACTACCGAA
CAGCTGAGAAAACACATACT
GCCCCAATCACAATCGTATA
GCTAACCCTCATTCAGCCGG
AGACAGACCCCACACCCTCT
CCAGGTGTACATGACCCTGC
AGACACAACACCTACCATCC
CCAAGCACAGTAACTTACTG
CGACCTATTAGTTTAATCAA
ATCATATGGTAATATTGTCA
AGGAAAGCAACAAGTGAATA
CCCCCGGCATGTACGACCAT
CAGCACAATGCCGAAACTTT
GGAACATATGTTTGACCTCA
TCATGACATCGACTACCTCC
TTCGAGCATATGCCCCGGCG
CGACGGAGCACGCGCTCAAA
CACCATTACAGCTACCAAAG
GACGTTGAGCCAGCTACCGA
CTACCATATGTGAAAAACGA
GAGCAAGTCCATGGGCAACG
CACCCTCAACGCTCAACAAC
CTAATGCGGGCATCCTCAGC
ATTTAGGTCCTAGAGACACC
CAGACATATGGTTTATTCGG
CAGAGGAGTGAAACTGCCCA
TGACCCCAGGACCACCCTAT
AATGCAATCTGGCTATACCA
AGAACATATGGTTCACAGAT
ACTTAGGCAACCCATTAAAA
TCAAAAAGCCACTAATCCAA
CTATTAAACCACCATATGTT
CCTGCTTGCGGGCCTTTCCT
ATTCCCCCACCATATGGTAA
CATATGCCGAACCCTACAAT
ACCATATGGCCCCCCCACAC
AGCGGTAGAGACGATCGAAC
CTACCTCATAAAAACGCCAC
GTCCCATCATGCCTAACTCA
AACAAATGTCATGACTTATA
CAACATATGCTGCTACGCCC
GATAGAACCCGACCCCCCCA
GGGCCTGGAAACATATGTTT
GCAAGCGAACATATGCCATT
ACGGTCTCAGAACCATATGT
CCAACCAAAACAGACGGTTG
GAAAATTCTACATAACCGAA
GAACCAGACAACCACCCTTC
AGGCTATGTCAAGAGAGTTA
TGACAGCAGCACTCCTCTAC
AAGTGCCATATGTTAGACGT
GTCCATTAAATCTATTCTCC
GCACTCCCTATTGTATCTGC
GTCCCAGTGACCCATATGTT
AAAAGATAATGCACAATTGA
TAAACATATGGTTCTGAGGA
CAGGAAAGATAATACATAAC
ACAGTAGGCATGACCACGAC
GAGGGAAAGTCAAAACATAG
TAGATCCAAACATATGTCAT
AGCCAATACAATCAGAGCAC
AAATACATCTTGGGGATAAT
CGACATAGAACTTATGTACG
TACCCATATAACTATGTCAC
TGATACAGCAAGTGCGCCTT
ATATGAGCAGGTCCAACAGG
AGTCTCGATAGACTGTTCAA
TAGTCATATGCAAGAGCATA
CAAAGAGCATATGGCCCCCT
ACTAAAAGACCATATGGTCC
GTTGAATTCGAAACATAAGA
ACAGAAAATGAAGGGAGCCC
CTAAACCCCTTTTCAAGAAC
ACCCACCAGTAACACGTATG
CCTGTCTACAACCAATCGCT
AATAAGGAGAACAAAAAGAA
ACGGAAACATATGATAGGAA
CTAGGAACATGGACGCCAGT
CACCCATTTGCTGCCTAAAC
AACATATGGTACGCTAACAC
ACATATGGCTTCCAACTTAC
AGTAAAATAACGATAGCTGT
AACATATCGCCACACGAACG
AACAGATGAGCACCCCACGC
GGGTTAACAAACATCTCCGC
ATACAAGCAGTCCCCGGTCT
AACGATCCCGACCCCCCCCT
CGCAATACAACCCTATATTT
AAATAAGCAAGAAGTTGAAC
CCTCACCGTCGAGCTCTCAC
GCGGCGCTATCGGCGAACTG
CACCTCCCTACCCCACTTAG
TAAAAATGTGCTTGGGACCC
ACAAGAAACGACACCTACCA
ATTACTAATTATCAGACCTT
ACAAACGATAACCCCCTCAC
AACCACACACACCTCCTACC
GTTGCTAAGCATATGCTGGG
TTAAATGATACGAACCCGTA
TAAAAGCACCATATGTTACC
CCCAATAGCACCATATGTTA
GTGTTTAAACATACCATATG
TCATATCAATTCCAAGAGTC
GTAGTTTTGCACATTAAACG
CCATCACCATACGAAACTAA
AAAAGTACACCGCCCAACTA
GCCCTCCTTACGCAATTATG
AAGCGCTACGGGTAAGTAAC
CCCAATTGGAACCCGCTCCA
GCGTACAATGAACTAGCAAT
AACGAAAACGTAAAACATAG
TCTTGCACGACAGGCCGCCT
CAACATATGGACCATTTCCA
AGAATGAGGAAACCAAATCA
ACCCCGGAGCAACCGCGCAT
AGCTCATACAACATATGCCC
AAACACAGTTTCCTGCACTT
ATTCGATCATAAAGTTACCC
ATATGTTTTATTACATATGT
ACCATGTCAAGGACAAACCC
ACTCGCACATATGCGCTCAC
AACCCAACGACCGCACAACC
AGCTCAGCTAAAAATCGTAA
TGCACAACATATGGTTTCAT
CGTCATGTAAAGAACAACTG
ACTGGGAATGCGAATTGCTG
TGCAATAAAAAAGCAATTAA
ACAATTTAAGCCATATGTTA
ACTAGTTGAAGACACCCTAT
CGCCGCCCGATCGTCAAAAG
GAAGTTATGTAACAAAAATA
AGACATACTCCCATCTTCGA
CGTGATTAACTCTCTCAAGG
CAGTCCAGCATCTGCCCCAT
AATTTGAACAAAACATATGC
GACAACATATGGTACTAAAC
CGGATAAGCCATATGTTAAC
AACCATAAACCATATGTCCC
CAAACGATGAAAAACATATG
AAACAACGTACTAGCACAAA
ACAGCATGTGCCTCTTCAAC
CCAGCAAACAAACGCCTAGG
CAACATATGGGTAACAAGCC
GCAGCCTACAAACTTGCTAG
CATAAGGAAGCAAAAGTCGG
TTAGCACATGCACGTGCAAC
ATTAATTCTTAATCCAGCGC
GGCAATATGCAAACATATGC
GAACTTTAATTGCCGCCTAA
ACGATTCCCGTCCCACCAGC
CCATCCCCAACGTGCCAATA
CTACCACTCCATTCAAAGTC
AGCCTCCGCGCAATACCCGA
ATAAAACCATATGCTCCTTC
AATCATGACGGATCTGTAAT
TAGCTATAAGCGCTGAGTTC
GAACCTAAACCTACGAACAT
TATGGGCAAGAATATGTCAA
AACATATGTTCTCATCACGA
TACCGCCATTCTATAACAGT
AACTCTTAGTTAAATTTTAA
CTACAAAGGTCAACATATGG
TGTCACATAAACCCTAACAC
ACGCCAGTTCACCACATCAA
ACGCCGACCCGCACACGCGT
AAAAAACCACAACCCGCTCC
ATGTGAAGCTACAACCCGGA
GTGCTTTGATTCTTGTAATT
CTGGTTTAGAACATACGTAA
CTAATAGAGTCCTACAACAT
ACCGCGAGATAAAAGTGAGG
TCTGTTGACGGATTAGAACC
AAGAACGCAAAAACATATGT
TGTCTACTAACATATGCTCC
TAATCCACACGCCACTCCGT
TATACAAACCATATGTCTAA
AGCCATAGTGAGCCGGGTAG
GATGCAGAGCAGTCCATATG
AGCCCTAACAGATAGTCGGC
ACTACCAAGATCAAACTTAC
ACTGGAGGAAGCATATGCTT
AAATAAACATATGCCGCTGC
CCCATATGCTTTCAACACCC
ATGGCTGCCACCACCTCAAT
CGTCCAGACACTAACGCATA
TAGATTATTTTCGAAGAAGA
CTAAACGTCCACCAAAGCAC
AATGACATATGGCAATGATA
ACAGCCACAGCCATATGCTC
AAAACGTGACCATATGCTCT
TCTAGTACGCCGACCCGCCC
TCAGACAGATCCCATTTCCG
TAGGCAACATCACAATATGC
ATTTGTCCATATGCCCACCC
CGTATCTTAACCATATAGCT
CAACTAGCCACTTCGCCTAC
TAACATATGTTGTGCAATCA
TCCCAGCTCCGGGCACGTTA
ACGTAGAAACTATTACAACA
CCTATACGACCCCCCTACCC
ACGAAATTAAATAACAATGG
GTTCCCACACAAAACCACCA
ATCCACGCTCGCGCATTTAC
GGTCCTAACCATATGGCTAA
CAAGAAACGTAACACCTTCC
TCCATCACCCTAAACCATAC
TGTGGGCACAGTGGCCTTCC
TAAACCCCCACTATTTCTAA
ACACCAAAAGACCACAGTCC
CACCGTCAAACCCACCCCGT
AACCATCTGAAAACCACAGT
ATGGGCCTAATCCTTACTTT
CAGTGCCATGTACAACGGTC
CAACAAACATATGCGCGACG
AAAAGCAATCAAACAGACGA
ACGCCTACAAACACCTCAGT
CTTAAACATGGCTTGACGGA
TAGCCCCGTTAGGGTATCGC
ACGGTTAGGACCCCCCACTC
GTGGAAATGATAAGACTTAG
AGAAATCACCCATATGGCTC
AAACGGCAAATCGCTGAACT
CATGCGCCCAACTTACGTCC
GTATTTAATGAATAATATCA
ACCATCAATCTCCTACCCCC
ATCATATTTTACGGGATGAG
CAATCGTTACGAGACTTACG
CCTCCTCACCGGGCTTCGCC
CCAACGTAGTAGCGGCGCAT
ACCCTATGGTTCCCTCCACC
TTGGACAAACCCTCCCTGCT
ACACCTCAGAGATGACTCCC
CACTCACAGTAACAGGAACA
GCAGACCCCCAACATTTGCC
CCATAACACTTCCCAACGCT
AAACATATGGTTACCATAAG
GGTAGTTCGTCAACAAGACA
TCGGTATACAGTCCAGACAA
AAAGAGAGAACTATCCCAAC
GGCAAAACATCGCAATCCGC
CGTATCACGACAACCATATG
AAAAGCAGCAAAAACCATTC
CACTAAATCCAAAGCCTAAC
CTGAAAAGAATGACATATGC
TAAACGCTCCAACCACACTA
TCTCCACACTGTTCAACACA
GGACCTGAATATTCAAAGGT
AACGGGCATAAACCTAATGA
CCAAAACGTTTTCTCTGAGA
ATGCCGTTTTAACAACATGT
GTTTTTAAATCTTTCTATCA
TGATGTGGAGTCGACACGTG
CAAAAAACCTACTAGCCACC
GAACCCTATAACCTAATAGC
CCTATAGACCAAATTCATGT
TGTAACGGCCACCTGGCCCA
TCGAAAGGTTAATGAGAATA
GCAAAAATGCGCTAATTACC
GCCGTTGCCTTACTACCCAC
ACCAAGAAGTACCATATGTT
CAAAAACTGACCAGAGACGT
GAGACCTCTCTACCATATGC
ATATAATTCACAATAGCGTA
TTCGTAAAATCTACTCATCA
TACCCAGCCACGCAACCGTA
ACACGTCATTGACCATAAGT
ATTGCAAATACGCACCTGTC
TGACCTGTAATTGAGACACT
ACGAATCCACGCGGCAACTA
CTAGCAAACTGCGCCTTTAT
AATCGGAGAGTAACCCTTGA
AAAATATAAAAACATGGCCA
CCAGATGAGAAACCGTCCCT
AAGAAGAAGCATAAGCGGCT
ACTTAGCCGACATAACCTAT
AGAAACATATGTTTCATAAA
TGAACATATGTTCGAACCCC
AACATATACGAAAAAAACCA
ATAACATCCACCCCTCATCT
CCCAGCACGCCCCATTGGTC
GAAAAAAAGAGCAAACAACG
AAAATATAAACATATGCTTA
GACGTGAGGAAATGGGCCTA
AGCCGATCTCCACTCCCTTC
GAACACACCGGACACGTTTA
CCTACAGAGAAAGCATGTTT
CCATAACTTTCCCTCGCAGT
AAGTAGACAAAGTCCCCCTA
AAACACGGCCATATTTCTAA
CCCCAGCAAGCGCGGCAAAT
ATAATATTCCGCTGATCTAA
AACAGCTACAATCACCTCCT
AGACTCATAAGCTCTACCAA
TATAATAAAGCCAACTCCAC
CCCTGCCTACAATTACCCAT
CCCTAAAAGCACCTTAGCCA
CGCATTACCACTCGCACTAA
TGTTTCAAGACAAAATATTT
CCTCCCTCCAGACCCTTCCT
ACCCAGGGAATGATCAGACA
AATCGCTACATAACATAGTA
GGCACCCATTCAATGCCGCA
CTGCCGCTTAGGTCGCGCGT
ATACCATCTACACTAGGGTC
ACCTTATTAATGAACATATG
AACGAATCCGACCTATCGAG
GACACACCCCAACGCACACG
GCCACGGATTCGGCCTCCGA
CTAGTTAGACACGATCACTA
AGATACAGCACGCGGATCGC
AGGGTGGTATTTCACCCCGC
GCGATACAACGTGGCACCAA
AACCTAAAGTTCTGTTGAGG
GAAAACACTCAAACCACACG
ACGCGACGAAGAACCCACCC
AAAAAAAAAACAACAGCAGC
CACCGCCCCCCACCCCACTC
GTGAAACCGAGCCCAAGTTA
TGTCGAAGATGACAGTTACA
AAGGGGCTGGGCGCTCTACT
ACCATATGGTCAAGCATTAC
ACCCCCATCCACGCCTCGGC
TAACCCCAATGCTTCCCATT
ATTGAACCATATGTCTTGCC
ACGGCCCATACGGCCAGCCC
CAGTTGACGACCATATGTTA
ACACAGTGTTTATGTTTTTA
AGTACAACAACCCCCCATAA
AAAACCACCTACACAAGCCT
AGACCAACTAATACCTGATC
GCAATCCCAACTACCATTTG
ACGGAAAGTTTGACGCCACC
TCGCTCTCCCCAATTCCCCC
AATATCCAGCATATGTTTCT
ACAGTCGAGAACCACATACC
CACCATGTTAGTCATAAGTG
TGGCCCCAATTAACCACAAA
CCGTCCAGCTTCACACGTGT
GCCTAAACTTACACATATGT
CAATCACAACCATATGTCTA
GCACCAATCTCCCCAGTATC
ACCACAATCGTGCCCCCTCC
ATACTCAAAATCTATAATTG
TGTGGAATAACGTTGTTGCA
CCTAAAGCACATGGTCCAAG
AATAGCATGTGGTGGTCCAC
ACATTACCCCTCCCAGGGTT
AAAAAAAATACACTTAACTC
AGAACATATGGTTATTATTA
TTGAGAGGCATGAACCCCCA
AAACATATGGTCACAATCCG
AAAGGTAGAAAACGGCTCAC
GTCTCATACGATACCCTTAC
GCTATCGCCCGCTCCCTGAC
CGAGCGGAACACTCCCTTCC
CATAATCAGGTCCCGAATGA
CCCAACCGGCTATTTCTACC
ACGAAACTTCTGTCCTCAGG
AAAACACCATGCCCCCCGCA
CCCACACCCCCAACCGAAAC
AAACACTCCGCCCACGCCTT
AAAGTCAACTCTACCCACGA
TTTACGAACAACAAGAACTG
AAAGCGGGAAAACATATGTT
TCGCAAAATATGTAATCAGT
CCATAAACTCTAGGTGCACC
AACTGACACATAAGCTAAGG
GAAGACCCCATCCCCCCCTC
CAACTGCCAAAACATGTAGT
CTATGAACAACTCTGCCGTC
GAACAAAGAAACATATGTCA
AGCAACATCACCACTCGCTG
AACTCTAACCAATATTATTA
CAACTCAGTGCTCAACTCCA
CTCGCCAACTAGCCCTCAGC
TGAACCAACATCCATGAATA
CACGACGCGGCCTAACTCCA
CAACAATGAGCCACCCTCCT
ACTAAAACAAAAACATATGT
AGCCCACCTCACCCCACCAC
AGTTTTAACCAACATCAACC
ACACCTACAACACATAAGCG
AACATTTCTTTGTACATACT
TCAGGGCCTTACACACCGGG
AAGCAGACAGGATTAGAAGG
AGGTATGTGGAGCATACGTG
CACAAGCGACCAACAACCCA
AGAGAATATTCCAAATCCAC
GCACAGCAGCCCATAAACCA
TATAAATGAAGTGCACATTT
TACCCAAAAGAGAGCAATGG
AAGAAAATATAGTCTTAGAC
ATTATATAGAGAGTTCATGA
CAAATACGCCCCAGTGATCA
AGATTTAACCCGCCCGAATT
CTATAATTGAACTTAGAACG
AAAAACGGTCCCCGAGGGTC
AAGCCTACTTATAACGCCCC
TACTAGACAAGCAGTAAACG
AAAAAGCTTACGCCATACCT
AACATACCCCCCCTCCAGCT
CCATGACGCAACACATCATA
TCACATATGTTAGGCACTTA
ACATATGGTTCGACAGCGGA
GTGCTCCCGCCCTTCACTAC
GCGGCAATCCCCAACAGTAC
TACCTACGAAGCATATGCCA
GGCGCTACAAAAAACACTCA
TTAAATATGGCCAGCTTGCT
ACGGTGCATCTTTATTATTT
TTACCATACGTTTTTTATGA
ACTCGCAGCCGAGAAGTAGA
GAGACCGCTTCGCACACGAC
TTGCAGAAAACAGTGCAACA
AAGTACCATATGGCAACCTT
AACCACGGGATTTCACCTGG
ACTGGAAAAAGAAGTATAGT
AAGGAGCCCCCCGTCCTCCG
TAAAAAGAAAAACATATGCT
CCAAACGTCACCATACCCAT
ACATAAGACGGTTACCCGTC
CAAACCCCTCGCGCCACACC
GTTTTGCCCCGAATGTCCGG
CGTGACGACTCTTCGACATC
GCTGATTGACTTTATGGACT
GCGTGCTACCAGTTATTTTA
GCCTGGGGCCGGGCCCACAA
ATTTAAGACTGGCACATGAT
GAACGAATGGATAGAGAAGG
TCAATGAGGTAGATTCAAAT
CAGATCGCCGGAACCATATG
AACCTTTAACCTCCTCGTTA
ATTTTTAGACTGACAAATGG
ACCTCTCCGCTCCCAACAAC
AGACCCCACATAATACATTA
AAACAAAAACCCACACCCAT
TACCACAATTGAATGACTCC
TAAAACCCCCCCACCCCACA
CAAAAACCATATGGCATAAT
AACATATGGGATACCACATG
CCCCGAGTGTCGACACAGAG
CCCACACCATATGGTCCCAA
CATTGAATAAATCCCCCCGG
CCCCGGTTTGAACGACACAA
AGACATATGGTATAGCAGAG
TAGTTTCGACAATCCACGAC
CGAATACGGCCTACGCCAAA
TGACTAACATTAACCATATT
AGCAAATACAGACTTATGTG
TTTGCAACGAAACATATGTT
ACGCGCCCCATATGTTGTCC
ACAAAATCCCAAGCCCCCCC
CGATTTAAACCATATGCTTT
AATATATTCGATCACCTTCA
AGTGACGGCGTCTATCCACT
GGACCACTGGAAGACATACT
ATAACATATGCTCATCTCGC
AAACACGTTGATATCATAAC
ACGAGAACCCACAACCACAC
CACGCCATATGTCAAGGTGA
CGAGAGAAGTACTATTCGCC
ACATCCTCCCATCAATCCTC
TACTCCCCCCGTTACACAAC
GTCCTTCGGCAAATCAAATA
GAGACATATGGCCAATCTGG
GCGAAATAAGCTAGATTATG
ACGCAGATCCCCTTTCCCCC
CTGTCACCAAAACATATGTT
GGCCATAGAAACATATGGTA
AAAATAACATATGGCAAGCA
TCGTATGATCGCCCGGCCCA
TGTTAGGCATACACCATATG
AAAACATATGTTTATCGTGA
TGAGACGCACCCGGCGCTCC
AAAAACATATGTTCTAACTC
ACAACATATGGTTCAGGCGG
TTTACCCAGAATAACATTGC
TCCGGGAGGGCATCACAGAC
CCGCACTTGTCGAACACTGT
GATGGTGGAAGCATAAGGTC
CCATATGTCGTACAAAAACT
ACACAAAGGCCGGCTAGAAT
ATGGAACATAAACCATATGC
GACATAAACGGACCATATGC
ACTAGCCAGCACCTGCGAGC
ATGAATTGTCAACCAGACAG
CGAAAGTCCACTTTCCGTCA
TGTCCTTCAGTCCTCCACCT
CTAGCGCAGCGCAAAAAGCA
ACCATATGGTACTACGAGAC
CCAAGACGAATACCCATGAT
CAAGTTATAAGGTTTGGGCA
AAGCGCACATATAGGCAAAT
TTTCCATAATATGAAAACCA
CCGCGGCGTCTTACCGTGTT
ACTGGGAGATCACCCCCCAC
CTATACGGTCCAAAGCATTG
GGCAAGCATCCATCATTTCT
GAAAGCCAAAGGGGTGCACA
AACAGAAACAAACCGGCTCA
AAACCATATGCGCAGCCCGG
CACGAACTAGAAGCAGAAAT
CCCTGCTTAGAACAAGCCCA
GAAAAAAACATATGTCTGAC
CCAGAAGGAGGGCCCGGTCA
CACACTAATTCCCAGCTTTG
CTCCTATCCTCAATGGCCCA
GAGCAAAACATATGTATTTA
ACCCTTATATTTATAGCTAT
CATAATCACCATATGTGAAC
CGATAGGCGCATACAAATGA
GCACTAGTGAGAACGGTCGA
GACCCCACCGTATGCAGCTC
CCAACCCATTCCTTCACGGA
CAACCATATGGTGACACACG
ACCGTAGCAATTATAACCTG
AGAACCACTAGCATATGGTT
AATTCACAGGAATAATTATC
GCACATACGGACATACGAAT
TTTAATTTGGTGAGGATCCC
GTTTCCTCCCCATCTCCCTT
ACAACAGGATCAATCATGGC
GCATATAATTAAGTGAAAGA
CAACCCTAACACCCACTGAG
AAATTTGACATAGGATTCTC
GGCCAATAAGTAAGAGCACC
TGGCACTCCACCCCCTCACC
TCAGCCAGGGATAACATATG
CACTAAGGCCCCTTTGAAGT
ACATATATGCAAAACCTACC
AGAATAGACCAAACCCGGCT
AAGACCTCGCCAATACCAAC
CACCGTTACACATTGCCCCG
CCATTACCTTACACCATATG
TACAACATAAACCAAACACC
ACTCACAACCATATGGTAAA
ACAGACTTCATGCCTGATGT
ATCCTTTTGACCCCTCTCCC
CGAAAGGGGAATTACACTAC
CTGCAGAGAGCATGACCACC
TTCACGGACCCCCTCCCCAT
GGAGCAAATCTGTCGTCCGC
CCTTACATCCGCAAACAACA
AAATCATGCAGATATTTGAA
TCATACTACACCCAACTCGG
AGACATGATCACTCTGACCC
TGAAGATCTTTGACAATATC
GCTTGAGGCAAATCTAAAAG
CATAAGAGCGACTACAGAAA
AAAGCAGAAATACAAACTCT
TAAAAAACATATGCTCACCA
ACTCTCAGTCGTAACTGTAC
AAAAAATAACATATGGTAAA
GAAATAAAGCAAAAACAACT
CACAACAAGCCGCCCGAAGA
AAGTTAATCAACAAACAGCG
TATATACAACATATGTCACC
CTATATACCGCCCCCCGTAC
AGCTATACTGCCTAGTTTCG
ACAAAGAGATTCATTAACAG
AAACCATTTTCACCCCTGCG
TAAATATATCGATTTTCAGG
CCCCACCCGTAAATGATGCT
AACCGAACCCCATCCGGCAA
CAATCCTGTATTTAAGGCCC
CCAGACGCACGAATCACTAC
AAAACTATAAAAACGACCCG
ACCCCCACAAACTCCACTTA
CCCCTTTCTGTCGCTTAACA
GTGAGCCGCGGGTGTTGCAC
CGCAAACCCCACCAAGACAT
TTAACATATGTCTGCACACA
ACAGGTTATGAATACCTTTG
ATTGTCAACCAAAATGTAAG
TGTGGAGCAACGGAGGGCCC
ATCCCCACACCGAGTTCCGG
TTTTTACAAACGCCATATGG
CTGCAACGTGAGCTCCCCAA
ATAAATAAAAGCATATGGCA
CCTGACCATATGGGAACGTA
CAGCATATGGCCCAGCAAAT
TAAATGGCACACCCACCCGC
ATCACCACACCATATGAGAA
TAACAATTTTGATTAGTAAA
AAGAAAGACCTAGTGCCCAC
GGAAAAGTTAAAACATAAGG
GTGCCTTGCCGTCCGCCCAG
ATTCCGACGCCCGGCCAAGT
TACCATATGGTAAACGACTA
GGACCATATGTTCTTCCGGA
GGTTATTAGAGCCCAGCCAC
ACGCCGGAAATCCAAACAAT
CAGTACTAACCTGCGAAATT
TCAGCGCGATATTAGTAGGA
GAAATACGAGCCCCCCCATC
AAACAAACAAAGTCTCCCTC
AGGCTGAAACCATATGGATC
ACGCCCGTCTTCAGTAACAC
AACTGCACACATAACCCAAC
AAGGGCTGCATGGTCCTCGT
TAAGAAACTCCAAGACGATG
CCAAGCCCAAACTCATATGC
ATTAGATGGCATATGTTGTC
AACAAGCAGTCAACCCAACC
CCGACCGCACACCATACAGA
CTTTACCCACTCACCCCCCC
AAGTTAAAATATGACGCCTC
AGAGTCACCGGATTACATAT
GAGGAACAAATGGAACATAG
TGCGATGAGCGCCAACGAAG
AACACCGTCCGGTAAGGTCC
CACACAGCCTCAACCGGTAT
CCACGAAACTTCACGACATA
AAGACGCCACCATATGTTGG
ATTGAAGGTAAAACAGAATA
TGCGTGCAACATATGTTTAC
CATATGCCGCCCACAATCCC
TCACGTCTCTACCTACACTT
AGCAACCTACACACCTCCAT
TCGACACTGTCCAAATGACA
GGGCGATTTTTCGGGATTTA
CGCCAACGCCCCCACTAACC
TACAAAAAAAGAACATATGG
CCATAATACGAATAGGCTCC
TTAGATTGACACATAAACAA
CCAGCCTGATCACCATCAAC
ACATTGTCCTTACAAACGCA
AGGACTACAAAAGCTCAACA
CTCCGACTTACTACTGCCAG
TTCTGAGACCATACAATCAC
GCTGTTCATAACCACAACTG
CAACCCGGCACCCCAACACT
CAATCTGTCCCCACCTCAAG
TAGATCACACAAACATATGT
CGCTTAAACATCCCTCTGGC
ACCCCTTACCATATGGTTTC
CGACAGAAACATATGGTATC
CGAACCGCCTTAAACTGCTA
AAAGTTCTGCGAACTCTGCT
AACAAAAAGCTAGATAGGAT
CAAAGAACATTAAAAAAACT
TATCTGTCAGTAGTCTTTGC
CGTGAAAAAAACCTCCCAAT
GGAAAGAAGGGCGTTACCCT
TAGAACGGTCATTCCTAGAA
GGCAGCAGCCGGGCCGCCAA
ATAAGAAAATGAGGGAAGCA
TGCATCGAAAGTTATTTACG
CAGGATTTAAACCCAGATTT
CAACGAGACAAAAAACCAAT
CGACCATATGGTCGACCCTA
AACATATGGCTGCAGCAACC
AGAACAACTACCGGTGTTCA
GATTTACGACTCAAAAGAGC
CTGAATCACATCGGCACATG
TAGATAATGCGCACAATATC
TATGGATATAAAAGTACTTA
ACATCCCCCTCCGCGATCCT
AAGAACACCCGGGGACAGTC
TCCGCCCTGGACACGCCTTA
CGGACTAAATGACGGTCCCC
CTTCATCACCTGTGACAACA
GAGCTGAAAACATATGGGAA
CTTCAAATCATAGGACATAA
GCAGACCCCCCGCCCCCCGC
AGAACATTTGCCATATGTTT
ATGATCGGCGCCCCCCTCTT
CGACACTACGAATAACTAAT
TGCTACAAGCATTTCGGAGT
CTAGCCTTTCCAACTCAGGT
GAACTCATACCATAGGCCTG
TACAACCGTCTCACCCCCTC
ATTAACACGAACCACCCACG
AGAGACTAAATCACTTTTGG
CACAATATGGCAAAAGCCAA
TAACAGACAGCATATGCCCA
CTACGTCAAAAATGTAACTC
TCCCTAATCCCCACGCCACT
AGATATACAGAGCAATACCA
AGGTCCGTTCGCGCCTCTCA
CCTTATCATCGTGTTTAGCA
GAGTTTGAAAAACATATGTT
AAAAGACGAAGAACGTTGAA
TGCTCAAGGGACGGTTTGAC
GTAAAAACCATATGGCACCA
TGAGCATAAACATATGGTTC
CACAACGTCCTTAACTGTTC
TCCGGAAGCGAGTTCCCCCT
AGAGAATTTATAAATAAACC
TGAACAGTGACCCCGCTACC
TAATGCATCCGCTTTACGGC
CCGTATGCGTGGATAATTAG
CGCAGAAAGAACTAGATTTG
GAATTCTCTGTATTACCTCG
AAATGACCCACTCCCACTAT
TTTCCTTCTAAGGTACACAG
AACATAAGGTATGCCACAGT
ATAGTACGATAAGTATAAGA
TACACTTAGCCATATGGTCT
CATCGTGATCAATCCGCCAT
AGAGTAGGGAAATCATAATT
TGCGGTATTTTTATGAACTG
GAGGAAGAATCAAAGTTGAA
GAAAAAAAAAAAGCATATGC
CACAGCCGTCCTCCCTTGGG
AGCAGCATAAGAACCCCCTT
CTAGTCAACTGCCACCCCCC
CTTGAACTTACACTAATTGT
CCTTCCAACCCCTATAATCC
GCATACGTGTGTAAAGGATA
CGACCGACGAACTGCTCCCT
CCGGGAGTAAGTATCGTAAA
GTCGACGGCTTAACCATATG
CTCCAATGCTTTTCGTAAAA
AGGGGCCAGCTACGATATCC
CACGGTATGTCTAGCCCTCG
ACAGCGGCGGGAGTTTAATC
TGCTTACGTTAACATGCTCC
TATGAGTAGCACAAGTTCAA
TACTTTCTTACGACCCCAGA
GGACACGAGCTACTTCCCAC
AGCATAACCATATGCTCAGA
TATATGGGCCCACGTGGTCC
GAGAAAACTCTAACATATGT
TCGGAGATAAATGCGTATGC
GCGATTTGTAACAACCACAT
CAAGCAACACACTAACCCCA
CCAGTTCAACATACAAACTT
GGGCTTAATAACGATGACTG
GACAGCTTACATGCGCCACA
AAATGGCTATCATAGAGTAG
CACCATATGTTCTATTAACC
AAGAACTAGTTAATGCGCTA
CTCACTCAGTAAACATATGT
CTACCATGTGAGCATATCGA
ACCAGACATAGTAAAGTTCT
TTCACTGTACAGCGGGTTTG
CAGAAAACCACACCCACCAC
ACACATGGACTCTCCCACAG
TACTCCGGCTAACATAGGGA
CAGCACATTCGCAAGGCATC
TACATACTTCATACAGTATC
TCCATATGGTCATATGAAAC
CCCTAATCATCGGACACGGT
ACCAACAGAGACCGTCACTC
TACCGAAATCCATAGCTCAG
AGTAGTCACATATCTTCCTC
ATCCCACCCCACGATTCAAC
ATACGGGAGGATCCTTGAAG
CAGATATACGCGCACCACCA
ACAAAACAAACAAATTACTT
ATCAAGAACGACAACGGCAG
GCAAAAACATACAATCTTCT
TTATAACATATGGCGCACGG
GCTTTAAAGTAACTTTGCCG
TAATCCGCCGAACCGGCCAG
TATAATAGAGACCATATGGC
ATGAAGCCATATGTTGTCAG
CATTTCTAAAACGCACCAAA
CATGCCAGTGTCCTTTGGGT
CGCTCCCGCCTAACCCAGCA
CTGGGGTGTTCACAAACATA
TCTCAATATGACTAGAATCT
GCTAATGGGGATAACCGATT
ATATTTCCCGTTCTAGAAAA
ACCATATGTTCAACATGTAC
CGCGAATTAAATCCTCGCCG
AGTATAAAGTGCCATTAAAC
CAGTAAATGAAGAACACCAC
AAAGCGGGCGATTTACTCCA
CTGACCGTAGCCTAGACCTG
TGATTAAACCCGGCACCAAC
AAGCGACGGAACCACTACAG
AACCCATACGGAAACTGACC
GACTAGACCGTCAGCTAGAA
CTTTTACCAAGGTTAGGCTC
ACGTTCCACCATATGGTACT
ACCTGTCAGACATATCGTAT
CAAATACTCAACTAAAGGGC
GAGGGATTAGTAAGCTAAAG
CAAGCAGCATGCACAATGTT
AGACACCCACCTAAGACCTA
AAGGATAACCATATGTTCTT
ACGCCATATGTTATCGTACA
CAAAGAAAAAACCATGAGGC
CAGAAACATATGGCACCTGG
AAGCAGACCATATGGTGACA
GGTTCACAACTCACCCAATA
CCCTCCAACTACCGCTCTTG
CCCTCCCTAGCATAAACTAT
CGCACCACCCCCCCCCCACT
ACCTAACATAATGGCACTCA
AGCACAATCCAGATACCATT
CCGAAGACGCATAGACAATT
AAAACATATGTTCCTTTGAC
AAACATTTAGTACCGCAACA
TTAAAAGTTTCAACACACAC
TCACAGATGAAATTGCCCCG
GACGTATGTTATGTCTCTCT
CGGCCCCTCTCATTTCTTTA
TACATAAACAAACCAAACTT
TTTTAGATATGCGAGATGCA
AATTAGCCACAACCACATAT
TCAACAATGACATATGGTAC
AGCAGCATGCAAACCGTCGC
AATACATGCTCCTATCTGCG
CCTCTAACAAAGTAGGCGGA
AAAAATCCACAACATGCATT
AATGGAACACCGCTACTCTG
CAAATAGCCATATGTGCTAA
ACGCAAGAACAAGACAATCC
ACCGCCCGCTGTCACATAAC
AATCGCGCACCCAACATCCA
ATCGCAACCCCTCTCAACTC
AACATATGTTTTCCTCTATT
GACTGAAATATCCGATTTTC
CGACCTGACATATGTAACCC
AACTGAAAACATATGGTCTT
ATGTGATCCCATACAGACAC
CTAAAACTTAACCCTACCGC
ACCATATGGTTACAACCAGC
ACCCACTCCCACGCCGCCTC
CAAAGGATTACAGCCGGGAT
TAGGGTCAAAAACTCTGCAG
CATCCACACCTACGTCCAAA
GTGGATAAACTCAGACCCAC
AGAACGAACATATGGTCCAC
TCACTAAAGCACCACAATGT
CCATATGTTAATCATCAGAC
AACAAAACCGAAATTCCGAA
ACAACAACATATGGTATACT
ATCGCGATGTCTCACTCCCA
GATATTGTCAAGCTGAATGA
TCTTTCGTCTTTTATTCGAA
CTATATTAACAGATTAGTCG
TCAATACACATGTAAGTACA
GCTAACAGAAATAACCATAA
AGAAGCCCGGCACAATACCC
AATCTTAAAAAAGGATGGTC
CGACATCATTTCTTATCATG
ATACAGCCATATGGAGGCGC
GCGATTCCTCCAAGCCTCTC
CATCATAGCTCCCGGTTGTC
GATAATCCCGACCACGTTAC
ATCATGAGCTACTCACCCGC
GTACGTCTAAATGACACTTG
ACAGCCACATAGTCGCTTCA
CATCGAAGCATATGGTACGA
ACTACACAAAACATATGCCT
CCTCGTTATCACGTCCCTCA
ATAACCATATGTTGAACGCG
CGCCCGGCACCCCGGCCCCA
AAAATTCAGCTACCTACCAA
GATCAAGCAGAACATATGCT
ATTAGCCAACCCATACTCAT
GTACCCCCCCTCACACCGCT
CACGCCATGGCCCACTCCGC
CATTAAAAGAACTGCCCCGG
GAGCATGCCATCTTCGGCGC
ATACAGCCGGATGACCCATC
TCATCGGAAAAAACTACTTA
AGAACAGCACTTTACTAATG
CAAAATAAGAAACATATGGT
CAACAAACGACACCATTTCT
CTACTACCGCCTCACAAAAC
ACGAAGAAACCAGTGCTGAA
CAACCATATGCTAATTGTCG
AAGCATATGGCATTAGACAT
CGTTGCAAGCCAACAACCAT
CCTCGGAACCTCCAACATTC
CATACCATATGGCCTTATAG
TAATAACCCACGACATAACT
AGTATAATACACCACATATG
CTGTGCGAAACCATATGTCT
TCCTTTCAGCACATCAAACA
CCATGACTACTTATCGCGCA
AGCTGCGTAACATATGGTTG
TAGCTGAGTTAAAACAAAGA
CCATATGGCCGCGCATTCAG
CACTCTCAGACTCTTTTCAA
TAACACTTCCACTCCTACCA
ACTCGAGAACTATGCTATAC
ACCGCAACAACACAGACCGA
AAAAGGTAACTCAAACACCG
AACAAAAACTATAAACAATG
GATCACTTTCGACTAGAAAC
AGGATACAGCATGTAACTAA
TAACAAAACCATCTGGAAAA
TCATAATCAAGCATATGGTA
CGCCCCTATATTCACCCTGA
CAGACTCCCACTTTCTCCGT
AATGACCATATGTTTCCGGA
AAACATATGGCTGACCAGCA
ACACCACCAGACACGTGAAA
ATAATCCACCAGCCCCACCC
CCATATGTCTAAGCTTCGTA
AAGAACAACCTATTTTCAGA
AGTAACGCAATCTCCTACAC
ACCTAAAGCATACCTATCAT
ATCAGCTACGAACACTGCCA
ACAGCGATACCAATCAGCAC
TGTCCTACAAATCACTAAAC
CTACACCCACCGACCAACTA
CACCTAGCCCCGCTTAGAGA
TAACGAACCCACCCACCCTT
CCATCCATGATTCAGCAAGA
ATTGATTCATCAACCCCAAC
AAAGGTTAAAGAGCCAGCCC
CAACACACACGTTCCACCCC
AGCCACCCAATCTTTAGGAA
TGAAACAAACGGAAGCACTT
ACCATACCCTACTCATCCCA
ACGGCGAATGGCCACACCCA
CCTGACCATATGGGTGTATT
GTTACGCCAAGACAAGATGC
ATGCGAACGAGCATATGGCA
CGCATAGCGCCTCGACCTCC
CCTACTATATTCATTACCCA
TCAACAAACCACGCTATCTG
GACCAAACCTAAACATTGGT
TACACAGCCCCTCTCAGCAA
GACTCCTGAATTCACCCGCG
CAACTCATAAATACGAGTAA
CACAGTCCAGCACCCCCCTG
ATAACACGTTTAACCATATG
CGCCACGCGACTTAGAACAA
ATACTAACCGGCTCCCCCCG
CCATATGCTTCCCACTATCC
AACATCAAAGGCATCGTGTC
CTCGAGCTAGGACAGACTAC
AAACATATGTTCTTCGGGTT
GGGAACCGATGGCCAATAAC
AGCGAGAGTCCCACCATGGA
AAAGCATAATTGATACTAGA
ATATATATCGCGCACCCACA
CACCGGTATCAAAAGGCATC
ACCAGCCTGCACGACGCAAC
ACAGTAACCATATGGTAGCA
CATCTAGAGGGATGACATAT
ATGTTCGAAACCTTCCCCTG
CGTTCGTGGAAAGATTAAAT
GCGAAAGTTGAAATAGGAGC
TGCGTAAAGCATATGGTAGA
TATTTTGTAAAAAAACTAAT
CCTTATTATTCCGTCCGAAA
ATAATGGTAATTACAAGGCT
ATCAATCCCCGAACCCGACA
CCGTAGAGATGATAAGGAAC
AATAGGAAAGCATGTTTTAA
CGCTCAACGCCGCATCACCA
CCCCCGCACCCCACTCTCCG
CGACTTCGGAGAGACTTAGG
CAAATGCAACCACCCCCCGA
CCGGCATATAACTTTAATCA
ACCATATGATACATGGGCTT
GAAAAGCCCGAATTTCATAT
AACAACGCTCCCCTTCCCTC
GCCTTCAACCGGCTACCAAG
TCTCATATAACATATGTTTT
ACCCCAAACTCGCAAGGACC
ACATGACCAAAACCGCCCCA
CACGAAAATACACATGGCCA
CGAATAAAGGTACCATATGG
CCAGTGGAAAAAGATACAGC
CGTGAGCAGTTGACCATAGG
GGCTTAATGATCCTTCCTCA
ACCGGGCGAGATATCAGCCC
CAGCCCCAAACCATATGCCT
ACCATACGGTCAGAATTCAA
GATATATTTTCTATTAGGAA
ACTTTATACCATATACTATC
TTAGCACCATATGGCAAAGC
AAAAAGCATATGTTTGGCAC
AAATAATAACCCCAAACGAC
GGAAACATCCAATAAAAATA
GAGCAGATGAGCCATATGGT
AAGAGACTACTCACCGCCAT
GTAGAGTTGTTACCATATGC
AGCGCCGAAAAGATGAAGAT
CCACACCCCCCCAGTCTCCA
CAATGAACATATGGTGCCGT
ACCCCCCCCCCAAAAGCCAC
TGGCCTTGGCTATACCCAGG
CACGACCCAGAACTACTCCC
CCTGACTAATTTTGCCATAT
TGCATGTCACGTGAAGTCCA
AGCTACCTCCAACTACCCCA
ATACTAAAACCACCCCCTCC
ATTTAGAGAAAAACCCCTGC
ATACGTCAAACATATGTATC
TACATATACATATGTTCATT
ACTACTAATGGAAGATCATC
CATACCAGCCATACTGCAAC
AGGTAACAACCTGCACTCCA
GCCTGAGGCCATATGGCAAA
GGAAAAGGGATTCCCAACAC
TAACGATATTGTGCCACTAA
TTAAAAAACCATATGATGTA
AAAAGCCTCAACATATGCAT
GAAGCCATACAACCCTACAA
TGGTACGGAACACACATGCC
GGAATTTAGAGGACCAAAAC
CCTGGTAACTCCCACGTATT
CCCACCCGCCCTATTTACTC
CAGTCACTGATACCCTATCA
AATTGCAGGAGCTGTCCGAT
TAGACCATAATTTAAATATA
CACATAAGCCAACCCTAAAT
TAAGTTAACGCATTCAAAAT
TGCTGAACCACCCCACTTTC
ACACATAATACATATGTTCT
AGCTTCCTGCAATATCTATT
CCATTCGCTATGAAAACAGC
TTCTAAAAAATAGCATATGT
ACATATGGTTTTGCACCCAA
CCATGAACCATATGTTACTC
AAGAAGGGTAAAAACATAGG
ACATAAATTTGTTATTCCGC
AAGCATATGTTTAATGAAAT
GCTACGACCATATGCTCAAC
ACAGGCGCAACATATGTCCA
CAAGATAGCAACTCCGGAAA
ACAAACCCGCCGCATCGACT
AAGCGCACCAATGTAGTTGA
TTCCCTGCCATATGGTTTTG
ATCTATTCAACATATGGTTT
ACGCAACATATGCTGTTGAA
CCCCTTCCTGCCACATACCC
CCTGTAACAGACATATGCAT
AGCTGTTCGGGCATATGTCC
AAAAAGTGAGACACATGTAT
AGAAAGATAAACCTTGGTTC
TCATAAAGGGGAAACATGGT
GTACCTAAGTCTCGTAAGGG
CAGATCAAGTCGCAAATAAT
AAGACACAAACCCTCTATAC
AAGAGCTAGTGCCAATAAGG
CATCATCAAACCCACCATAC
CTATATAATCACATGAAAAT
AATGAAAACCATATGGTCTT
CACGACATGTGAGGTCAACG
TTAACCCTTGTGCAGGGTCA
TGGATGAGAGCATATGTCTA
GTGATCGGAGCGACCATATG
ACTGAGTTGTTTTCTAACAT
ACCCAGCTTACCAATTTAAA
ATAATGGAGCATAAATAACG
CACCATATGGCATGTTATAT
AGCCATATGTCAAAAAATTA
CAGATCACATGAGAGTCTAT
AAAAAGAACATATGTTATCT
AACAAAACCAACCAAGTTCA
GCGATTGACATACGGGGATA
ACACCATATGCAATAGTAGT
TCTCGGTTCTAACAAGAGAT
ACCATGTATATTCAACAGTT
CGACTCAGAATACCATATGT
ACTCCCTTATACTCAAATTA
TCCAACCATATGGTAAAAGT
TCAGATTGCCCCCATGCTAC
AAACCATATGTTGTAATTAT
AACCATACCATGGAATCGTT
AGCCCGTCCTGAAAAGCTTG
TTCGCCTTCTCTCGTACACA
AGCGATCGCAGCATCATCAA
CTCTTAACTTAACCACGACC
ATGAACAGAAGCTAGTGCGG
GAGAATCAAACAAAATTGCG
ACATATGGATACTACTGACA
GTCGTGTATCGTTGTAATAG
GTTATTGCCCAACCTTACGA
TGACATATAGTTGGCTGAGC
ATTAGAACCCAAACACCAGT
AAGAAGCGGTGGCCATATGT
GGCATATACCGTTAACCGAC
ACATTGCCTCCGTAAACCCG
AAGCATATGCACGCGCCTCA
ACCCCCACCCATACACTTCC
CTCTCAGCAAAACTCCGCTT
AACGGCTCCACTCCACCTGA
AAGACAAAACATATGGTCTA
CAAAGACTCAACCCGCCTAT
CCAATACTCGCCTACCACCT
AACCCACCAACACGTGACAT
TGACATTGATTAAGCATCGA
GGAGACTCCCCTCCTGATAA
TTTACCGTCCCCCTCGCTGC
ACCCATATTGAAAAGATAGA
CATAAACATATGGTACGTGC
AACATATGGGGACACATAAA
ACTGTGAGATATGAACCACA
AGATTGTAGAGACACCATTT
CTTAGTGGAACATTCACCGC
CCCGACCCACCACAGCAAGC
CATTACCAACGGCCCCCCAT
AGTGATAGAGCTGTATGGTC
TAGACAGCTGACCGGCGCAT
ATGGTTTACGTTAACCAACA
AAACATATGATACAATAAAC
AGCTTAAAATATACTTAAGA
CCACAAAGAACATATGTTCT
ACTATTCAAGGAATGCTAGT
TCGATATTAAAAAAATTAAT
CAGCCCCCTCCCCCATAGTC
AGCCCATGACCCCCGTTAGA
AACCCTATACCCAATATGTG
AACACTCGCCCCAGCCCCAC
GAGAACTGCCGGACACATAA
CACATAATAGCGGGAGAATA
GGTAGCAACAAAGCATATGG
TTACAGAGTACGGAATAAAC
CACCACAAAACAAACCGCTT
AACTCAGTTACCCTTCAACA
AGAGAGCAACATATGTTTTT
TGCATTTATACCAAAACAAG
GGTCATACCCACCACTCGTG
AAAAACACTGTAAACTGCCT
CTAGTCGCCGTTTACCATAC
GATTAGAAAAAACCATATGG
CAAATCGAAAAAACATATGT
ACCATATGCTTCATGCAACC
CCCCGCGGTCTCACTTCCTG
CAAAACGTCGAACAAACACT
ACATATGCGTCTTCGGAAAA
AGGTGAATGAGCGGTAACTA
CCCCCCCTAACACATCCCGA
CCTCTCAGATATGCATATAG
CAACAGCCCCCCCACTCCCA
ACAACAAATCATAACCCCAT
ACCATATGCTAACACTCTAC
TTAAGCTTCACATATGCAAT
GCTAACCCCCTCCCCTCAGT
TCTAAACGAGTAATTGCAAC
GATACACATAAACCATATGT
GAACATATGGTTTTCCCCAT
AATAAACATAAGTCTTCCGA
TGAACATATGTTACATTTCA
GAAAACCATATGTTCGCGTG
TCAAAGGAGAAGCAGATGCA
CAATAACATATGCCCTGACA
GCCAAAACAAATAACAAAAG
AGTATAGCATATGGTTTAAA
AGTCAAAAAGACCTCAATCC
TTAGTATTATACACCCGCGA
ATTACCGCACCATTTCGGTA
TAGGTCATCAACACTTTCCT
TCCAGTACCCACTCCCCCAG
ACAATAGTCCACCCCCCCAG
AACAAGTAGCACAACATATG
CCAACCCCACTTGAATTCCG
GTCTAACATGTATCACTACA
AAACATATGCTGGGAGGGAG
GAAGAGATAATTTAACCATC
AAAAATACCACCCCAGTCCC
TGAATCACCCTGCATCCCCC
CCAGGACCTCCACACATTCC
ACGCCCGAGGCCTACGACCA
CGACGCCCCCATACCAGCCT
CGCCGTAGACACCCCCACCC
AAATCGATTGTACATAAGTG
AAAGTTCCGATGTCGTCCTC
CTACCATATGTTAACGACTC
GACCGACGCCCTCCCCCCAC
CAGCATATGCTTAGGCTAGG
ATAACTCGCAACACTTCGTG
CCCGTACATACAAACCTGAT
GACCCCATCTCCACCTCCTT
TGGAAACCTTAAAAAACAGA
AAACGACGGCTCTCGACCAC
CTTGATTAAACGTACTTTTA
TGTGGTCACCATATGTTACT
AACTAGGAGAACAAGTTCAC
AAACCTAAGTAGTCTGAAGG
AACGCTCGTACACAGACTAT
AGCAACCACAAAAACATACG
CACATATGTTAATAATTTCT
CTTGCAACAGTGCTCCGCCG
ACTCCCTCAAAGGCGCTACA
ATCTACACATGTAATACCGT
TAATCCCTAGCTAAACCCAC
AGCACCTCGACCCTGTTTTC
ATGCACCACCTACACCCCCC
TATCAGTGCCAACCATAGGC
CTGACTGAACCCAACGGCCA
AGGAGAAGCCACGTATGATT
GTAACAAGGAGGGCACTTAC
TGCAAGCAAAAACCCGATAA
TGAATATAAGTTCTCTCTCG
CATACAAAGGAAACATATGT
GCTCACCATATGTTTCACTA
CATCGAAAACATATGGTTTC
GCATTCGACTACTCCGTTTG
ATTTGTTACGGCCGTCAATA
GCAGGTATACAGAACATATG
ACCATATGCTGCCCATAATG
TAAGGGTAGGAATAGGAAGT
CGCCGTGCTAACATCCCTAG
ACCAAAAAAGCAATTCCCGT
ACAAGTAGCAGAGGTACTCG
TGACCTACAACTTATCTTTC
AAGAAAAACGCAAACACCGC
AAATATATCCCATATGTCCA
GAAGTGCAAAGCTTTGGTAC
AACAAGCTCAACGCCTCCTA
AAGCGGAATAGGACATATGT
GATACTAAAGGACCATATGT
ACATAACAAAACCCATATGG
ATAATAAAACATATGGTTAT
ACAGTCGGTGTCATGCGACG
CTGGGCTCACTTACGCAAAA
GAGCTACAAGACCGCTCGTT
ATACCCCTCCCACTCTCCGT
CCAAGTATAGTACTCCCCCA
CACACCAATACACCTTAACT
TGCCGCATGCAGTGACAAAT
ATACATAACCATGGTTCACC
AAATATTTAAATTTAAGAAA
CGCCCGCAGCAACCATATGC
GACCCCATAACTCGTTGTCA
CACCATGTGCGTATAACCGA
TAAGGGGTTCTACCCCTCCA
TCACGTATAGAAGCTAGACT
ATCGTCATCAATTACACAAC
CGCGACGTGCAACCGCGTTG
ACAGCATAGGAAATATAACA
CTATACTATTGAATTTTCCC
CGCCCGAATACCCAACCCCC
CGGGCAGTTCGCATGCAGGC
AAACTACCAGAACATATGTT
CAAACAAGTACAAACAGTCT
AAATAACTATAAACATATGG
ATCATGTTAACACTCAAGGG
TACACTGACCCATCTCGGCG
CAATTCGCAACATGTTCCCA
GAACCAAACATATGGAATCC
CCGACTAAGAATTATAGGCA
CGCCCATAGTTTGAAATGCG
AACACAGATAACTAGTCACA
ATGTAGTAGCACATAAACAT
TGGAACCCGATAGACGAGAA
TTACAGACTGACAGCCAGAG
AAGCACGCAACTCTGGCGGA
ACAACAGGTTAAGTAACAAA
AAACAGGATAAACCCAACTG
AACACGGCCACTTACCGACA
TCTAGATCTACGCCATAACA
GCACAACCACATGGGAAAGG
CGCCTCGCGCGAACATATGG
ACCTAAATTTTGAAATTCAG
CATAAAGCTTCTTACGAACA
TCTACCCCATTCTGGACTAT
TAAGCACCTATGCAGTTTAT
CGAACATATGTTCATGACGC
CCACCAACATATGGTGCATC
GAGGATCCTGCCAAACGAGG
GGCTGAACTTCGCCCGCGCA
GCATGTTTAGTGGGGACTTG
AGCACCTCCCCCCTCCTACC
GAAACATTTCACAATCGAAT
CTGAACTAAGTACTTGTTAC
CCATATGGTTTGATATTATG
GACAAAGCCTAGCCATGTGC
ACTCAAAGGCGTGAACTTCT
TACGCCAAAACCCCGTATGT
CGGAATACGGCCCACCATCG
CCCCACGTCTACCTCGTAGT
ACCAACGGATAACTGCCATC
GATAGACGGAATCAGTTCCC
CCACAAAGCAGAGAGAAGCT
AACCCCTATATGGCGCCGCC
TACTCAAATAAATACAGCCC
GGACCACTCTGCATTCGACA
CTAGATGCCTCACCCACCCG
CTAAACAAATGCCACGCTTG
GGTGGCATGGCAAGCCCGAT
TTAGACTTTTGAATTCCAAC
ACATATGGCATATGGTGGCA
AAAAAACCATATGTTGTATG
CCAACGCCACACCTACTTAG
CATTCTATCGAGAGAAATAC
CTGATGATGACTAAGAATAA
ACGGCTTTTATACATTTCCA
ACGATATAGCAGACCATATG
GATCACCCCTCTCTCGCGCA
CCATTTATCAACCAGAGAGA
TCTACACTAACACTCTAGGT
ACATAGCAACCTCTTCCAGT
GCTTATAACCGCCCCCTCCC
CACGGGCCAAAACATATGTC
ACACCACGTCGCCGATTTCA
GTACAGCTGTAACCACCTGA
TTAGCAAGCATATGGTTGCA
GGACATGCTAGCGCTGATCA
TCAGGAACTACCAATAGCCC
TTTCTACTCGTAAATCTTCC
CAACTACAGCCAATCATAAT
ATACTGAAACATCACCCACA
TAAGCAAACCTCCCATCCCC
CAATACTAACCACCTACTAC
CCGCATACTTGCCCATTCCA
GGGTTGTCAATCTGCAAAAG
ATCTACAACCCGAGCAATCC
ATACCCAACCATTACTGCAC
ACAACCTGATTGAAGACGCG
CGAACCGATAACATGTAAAG
CTTAAACCGTATCGTTTTCC
CCCTACATCCCACACCGCCC
GAGTCGTGGTGGGGCCCATG
TTAGTCTCACTGCCTGGAAC
ACACTTCCATACCATCTCAC
AAAATAAAAACAATAACATC
CCGACAACGCCCAAACTCCG
AGAGGCTATTTGGCGCTATA
CACGCACCTACATCACCCCC
GGTGTGCTAGAACATATGCG
ACTACAAACATATGGCCCAC
GACTAAACGCACCATCTAAG
ACGACAACAACCATTTACTA
ACGGACTCCTGATGTGACGA
CGCATCTACTGCCCCCCAAA
TCACCATATGCCGCTTCTCC
CCAGATTATAACATATGTTC
AATAACTTCCACCCATGAAG
TTAGGCCATATGCCATCTGT
AATGGGGTACGCCCATATGT
CTTGCAATAAAGATTGACTA
TCCCAAACCATATGTTTGAA
CCCGCATTGAACCATATGGT
CGCTCGTGATCATAGCAAAT
CCCATATGGTATGACCCCAA
TAACATATGCCGCCCACCGT
CAAACCCACTAAACCGGTGT
AGACCCTGCCTCACCTGCCA
ACCCATAATATCGTAATTGC
ACCCATAGGTGAAGACACAT
CACATGCACAAAAGACCAAT
TGTAGCTGAAAACCATATGT
ATACAAGGCACTTCGCCCGG
TTAACCACCACCGTTTAACA
AGTACAAACACTCACCTTTC
TCACTCAAAGCATACAAGCG
CACTAAAACGTCACCACATG
ATCTGCTTTTGCTGGGCTCC
ACGGAATCAACAAATCCGAT
CGAAAAAACGATAAACTTTT
CAACCCCATAACAGGCCTTT
ACGGTTGAAAGGGAATCATA
GCATAAGCAACATACTCTCG
CGTGCAGAAACATTCCCTTT
ACAAAAATCCCCCATCCCAC
TAATCCAACATAAACATATC
CGCAATCACCCATAAAGCGG
GTGCAAACCCTACCCACCAC
CATCAAGAGCCATGCTACGC
CACACTCCGCCCCACCTTTC
AAACACCCCTACCTGAAAAA
CCATATGTCATCATCACAAG
GAAGAACCTCCCATTTCCAG
AAGCTTTGTGAAGGTTCCAA
TACGTTGTTACTTGGCCAGA
GTATATTAAAATGATGCAAG
AAAAACATATGTTAAAAACG
AAACAAGCGGGATTGCAGAG
CAGGCGAATCACAAAGCACG
AAGAGATGTCCCATAACCGG
TCCAACATGGTGTTCCGAAA
AAAACATATGTTTGGATCCC
TGAAACTTGAAAATAATTTC
CCACTACCGATTACATAACA
AAAAACAACAGATTAACATG
TGGACCGGAATCACAGAGTA
AAGTACCCCACCCATTTCCA
AACTCACCATCCCACCGCTA
CGTAGACACCATATGCCACA
ATGCATATATTCACATCGTC
AAATCACCCACCCGATTCCC
ATGCGCTAAACATATGTTTC
CCACCTCCCCCTCACCCTCG
TTCAACAAATCCCCCATACA
GGATAAGCCCGCCTGTAGGA
AACCATACCTTTTTCTCTAG
GCAAATTTCTGGTGTTAAGG
TCACAATTTTACACATCTCA
TCACCCAGGTTCTTGCACTA
CACATTAAGCCAAGAAGCCG
ATCGCTACAACAAAAGAAGC
CTTTCAACAGACCATATGGC
TAACAACCATATGTAGCTGA
AATAGGACACTCAAAATTTA
CCACAACCGTAGTGGCAAAC
ACACAAAAACCTCCTCCACT
TGGGGCCATACAATGTCCGG
AGCTACCGAACAGTCCTCAG
CAATGAAGCATATGGTCCAA
GTGAGAATCGGCTAATGATA
CATAGTTTATGGACATTTAC
AGGTGTGCACACAGTAAACA
AAAGAAGCTGCTATTTGATA
AACACTGCTGCCCCAAAAAT
AGACCTTATAGGCGATCATT
TGAGCGATAAAGACCATATG
ACGACAACTGCCAAAAGCTA
TTGGGGCATATGTTGCACCC
ACCAGCAACAAGCAGTGCAA
TTAAAACTACGCCAACGCAG
AATGCTCCCCCTCCCCAAAA
GTCATTAGCATATGGTCAGG
CATGAAACATATGCCCCCCG
GCTTAGTAAGTCCACTCTGT
TCCCATACCCCGCCGCCTTC
GCATACACACCATATATGAC
CGATATGGAGATGAACAGGC
TAGATTATTGGAAGAGCAGA
AAGATAAGCATATGTTTCAC
CCTTATCGTTCAGGTTGAGT
CGTTATTCTGCCCATTCCCT
AGCCCCACGAAAACTGGTGA
TACCTAACAATACTTATTGT
TAACAGCTAACCAGCCACAA
TAAATAAACACATCATGTTT
TTAACGGGCACATAAATTAT
CAGTATGCAGAAAATTGGCA
CAATATATTTTTCTTCTAAC
ACGCCCAACCTCCAACATAT
CCAAAGTAAATTAGGTAAAC
AAAAGAACCATATGCCACCA
CATATAAACGATCAGAACTG
CACACCCTCTCAACACCAAT
CCAACACACCCCTCGCCATA
GACATAACAAAGTCTTCACG
ACTTGCAAAACCCGAACTCA
GAAACACTCATGCCTTACAC
ACCCCCACGACCCTAGCCAT
AAATAGACCTCATGAGAATG
CTAACATATGGTTTTCACAA
ACAAGTCGAGCATATTCTTT
CATTTATTATCAACTAACGT
ACATATGTTTCTCTTCACCA
TCCATCGCGCTTAAAACAAG
ACCGCACCCCATTCCCACGA
TCAGAATAATGCCTTGGGCA
AAGAATAAAAAAACCATATG
CAGCTCAGAAAACATATGGC
CCATATGGTATGATAAGTAA
CCCCGACTACCATAGCTAGA
CAAAGGACATAACGCTCCAG
CAAGACAATACACGACCGAC
AATTCACATAGGATCCTTAA
ATGTAGGTCAACGACCCATG
TGAAAACGCCCACTACCCTG
ATCTCAAGGGATAAACATAG
ACATATGGTGTCATACCAAC
AGACCATATGGTTTTGTACA
CACCACGGATCATGCGTCCT
CAAAACTCCCTCTTTGTAAT
GCCCTATGATAGCATTATGT
ATCCTGCAACCGACACCTAT
AAACAGAACATCGGTGTCGG
ACTATTCAGATAAAATGAAA
AGAGGGCGTCCAAAAACCAG
CACATTTACATACGATATGT
CTTTATTTCTGTGTGAAGTG
TCAACGCCCCCCACACCGGC
GACGTACTATAACACTTTGC
TGTGATCTCACGGATGAAAC
CAATAAGAAGTGACTTCGAG
CCTACTGAGATAGGTTTTCT
CGATTTACTTAGTAGTCAGT
TACAAATGACATATGCGTAT
CGAAACCATATGGCGCCACT
ACGCCCCTATACAATCCCTT
CGCCCTTAATTAACATATGC
CGAACTACTCAACCCCTCCC
ATACCATTTCCCTCCCCATT
AGTTTCAACAACCCACTCAC
AAACATATGTGCCCATCTTC
AATCTCAATAATATAATCTA
GAGCTCCCATATATTGAGTC
CCATCACTACCCCCACTTCA
AGCCTTTGCCAAGGCAGCAT
TCCACGGCAACATATGGTAC
ACAACATACATCGAGACACC
CCACCATATGTAAATAGATG
ATAAAGGGGACAGCCTATGC
CAGTTTGTCCAGTATACCGA
CAATACGAGCCTCCCCCCAC
AACTAACCATCTTGCAAACT
ATCGCATGCGCACCCATTCT
ATTGCCAACCAAACGAGCCC
TGTATTAGTCGCTAAGGCCA
GCAACACCTGCGCCAAGCAC
CTCCCGCCCGCCCGAGGTCG
ACACGATACGCCAACGCAAC
CCCACGCCTTCACGAGCCAA
TGCAATAGGAATGATACGGC
ACCACATATTGGAAGATACT
CTACTATTTCAGCCACGCAC
TCCCTGTACCATATGCCATG
GGAACCCCGCCTCCAATGGT
ATTAAGCCATATGCCATGGT
AACGTAATAGGGGAGGAGAT
CTGCTCCTTATACCACTGGA
TTAGGTACGAACATACCCCA
TGGACATCAGGCTGCAATCA
CGGCTGATGCAATAGTTATA
ATTGACACACACCCACGCTA
GAACGCCGCATAAAGCGGTG
AAAGCCCTCACTGACGCACA
GGCCTGTGTAGGCGATTACG
CCATAATTGTATTCCAAGAG
TGCTAGGCAGTAAGTCTCAC
GCACATTGCCTTCGTCGAAT
CAAGACACCATTCGCCCGCC
CCTCCCCTGCCCCCACCCGG
GAGTGTTTAACTACATAGTA
GATAGCCCACTTAACTTAAG
CCTTTACACTACATACGCTG
GCCCTAATAGATCACTCAGA
ATACAATAGGATCTCTGACG
TCCAGCACCTTATGCAATAG
CATAGGGGAGTAAAATAATC
TCAAGCAAGACAATCTCCCA
CCCCTACCTACCCCAACGTT
ATGCAATTAATCATGGATCC
AGCGAGAGCAAACAGCAAAC
ACCCGGCAAAGAAACGGCCG
AAAAAAACCATATGCTCCCT
ACCTTCACACGACAGTTTTT
TTTTTCTTTAAAATCAACTA
TAGTAATTGCCATATGTTCT
CTGCACACCCTGGACGCGTT
TGGTTGAAGCCCGCAGCCTC
TAACCTTGCCAGCCAAAAGG
CCCATATGGTACACCATATG
CGCTGCCACCATGCGGGTTA
ATAGTGAACATAAGAACGCC
CCCCCCATACGCACTTAACC
CCTGGCTCCTCCCCCCCCTG
CCACTACACCAAACCATATG
ATCCATTATCGCTACCAGAG
CACGGAGCAATCGCTCCGAC
ACGGGATGAACGAACTTCAA
GAAATTTCTGTATAATGACT
AATCTGATGACCACACACCT
ACATCACACAAACTTGCTCT
GGCTCCGAACAAGCCACTAT
ACAGCTATAGCCATTTTGCA
TCATTTACCGCTTATTTAAT
GTGGATAACATATGTTTTAC
AAAGCCTAAGTTAGTAACAC
AAGATATGTACAACGCTAAA
CCGACTCAAAAAACTCCCTC
AAAAATAAACCACTACTGGG
TCCCTAACAGAATCAGCATG
ACCCCATATGGCACCCTCCC
ATAGGCAACCCACCAACCCT
ACCAACCATATGTCGTGGGC
CCAATACAGCACCCCCCGCC
GAGTAATCACAACACACCCA
CGACTGCCTCGCCACTGACC
AACGTGAATTAACAGCGGTA
ATCATGTACAACAGATTGGC
TCCATATGGAAACCCGCTCA
CAATAAATACCATATGCTAC
CCAACACCACCCTCACGCGA
GAATTAGGTTAGTCCTTCCT
CCCTGACACACACCCCCCTC
ACGTAAGAACATTTTTCCAC
CCTTAACTGGAAACATATGT
TAAAAACCAGCACTCACCCC
AGTCACTATCACCCTCAGAC
GGGCATAATTGGCCATACGA
CTCTTGGCTGAGCCCCACCA
CCAGAACATCACCCTTTCGT
TACCTTCAATTGAACATTTC
TCACTTATACTCTCCCCCAC
CACCAACACCAAACCATATG
TCAATTCCATATGTTTAAAA
TGTAAAACGAACATATGTTA
CCCTTACCGCCCCCCCGCCC
ACTGACAAAAAGACTCACCC
GGAAACATGCCTTATCCCTC
CAGCCATCAGGACTATGGAC
TAACCCCCTAGACCATATGT
GACCAAACCCCCCCCACGAT
AATCACCCCCCCACGCAAAG
AACAGCTCCACCACGACCAA
TACAGATAAACATCTTTGGC
ACAACATATTTCCACACCAA
GGGTCGTAAAACCCCCCGGT
TGAAACAACATAACCATATG
AATACTAATATACTCAGGAG
AAGTGTTTGAAGCTAGTAAA
GAAGGATACTTAACCATAGG
GAGCCGACATAACCACTAGG
AACCAATTAACATATGGTCA
GATCAACAACACCGGACTGA
AAGAGGATCAGACCATATGT
AATAAAGCTTGAACACCCCA
TACGACAACAACCTAATTAG
AGCACCTACTAGAACAGCAA
AACTATAAGCAAAGAGTCAA
CAACCACGACACCATCTGCG
ACATCCTATAAATCGATCAG
ATCGAATGAGAGGGGTAAGC
TAGCAGAAGTGGAAACAATT
TAACGGAATCTCCGAAACGA
AATCTCTGCCAAAAAGCTGA
TACGATTTTTCCATATGTCC
ACATATGGTGGCAATGATTC
CCCCTTGAATAGATTATCCG
AATGGTTAATACACATATGT
TTCGCTGCTTATTAATGTGC
GGGAACTAAACCAACCCACA
CAGCAACCCATCACCCATAT
CCAATTCAATTCACGACATG
CGGTAATATGGTCAACAAAG
CCACACTTGCTCCAATGGAA
GTATACGCCTGTTTCCCATT
ACATATGGTTCGGACACAAA
GCATATGCTCTAACCCTTCC
GCCACACTTTCACCCTCTCT
ACCAACTTTTCCCTCATCCC
GTATCAAGTAGGCCAAATCA
TATGCAGCATATGTTTTACA
TAAGCCACCATACCCATAGC
AGCCAAAAACCACTAACAAC
CGTAACTGCTTCATGGATCA
TTTACAATTATACATTGATT
TCGCGCGGTACACCGCCTCC
TCCGTAAGTGGCACACCAAC
ATATTCACCGATTTAAAACA
AAACTACACCGGTCTCTTCA
CATGCAACCCTCAAGACCTA
AACATATGCCTTTAAATGCC
CTCCACAAGGTCAAGTACGG
CTGCCTCGCAGAAACATAGG
AACACACCCCCGCCGCATAA
CGCCAACGCATCTCCAGCCG
CCAACAACCATTACCATATG
AAGCAAATCAGCCGAAAATT
CCACCAACACCCTACAGTCT
TGGCGGAAGTCCATAGACAA
ATCATCGATAACAAACATAC
CAACATCACCGCCCGCATCT
TGTGCCCACAACGCGCAACT
GCTATAAATATGTGACGCTC
AATATGCACCCATCAACAGA
TACCACAAGAATACTGAACC
AGTGCGCCCCCCTCCGCACG
CCGCAGGACGAAGTTTCTAA
CCACTTTGCTGCACCTAGCC
CCCACTGCAAACTCGTCATC
AAACCATATGGTTGACATAA
GATCCTCAACTCCCCTTCTT
CTTCCCCGCATAACCGTGTT
ATGAAGAAACCTTAAACACG
CGACTAAATTAATCGAGAAT
AATAATCAAGAGCCCACCCC
CCCACTCGCACCAGCGTCCG
ACGACACCAGCACATACTCT
GACGATCTGGGAAACCCCCA
GACCCTCGCAACAAAACTCA
ATATATTGGACGGTCAAAAT
AAAATTGGCGCCAGCATACA
CCAACATATGGTTTTATGAG
CAAGAAGACCATATGTTATG
TGGCATATTTCCCAACCCAC
TCTAGTTCCACGCAAAAATG
ACGGGGTCACCACCAAACTA
AACAATACACACCATAAGGT
CCACCATAAGGCCATGACCA
GACGATTTGCTCACACCTCA
AAAACATATGGCAAAAACAG
AGCACGTCTTTCCACAAGCC
TATTAGGTAGCTATTATGAG
ATAGCATCAACCGGCTGGGC
CGCTGACTTAACATATGTCA
GTTCCTGTTTGCTGCTGGTT
GCCCCTACACCACAAACACA
TTGAACCATATGGTCATCAT
GCATAACCACCTTAATACCC
AAAGTTACATGCATAGACGC
CAAAACCAAATCCTCCACAC
TATAACAACCCTCTCCACAG
ATGCGGAAATTGTATCTTAA
AACACATATGGGGAAACTCA
AACCGCTCACGGACCTACCC
AAAGGCTCCCATAGTCACCG
CCATTACATAGTGAATAAGG
AAATATGCGAACGTAATTTA
TAGAAAAAACATATGTTACA
CGGAATCCGCATAAACCGTA
CACTTGTAGTTGTACATAAC
AACACAACCATCACCCGCGG
GTGTTCCATGTGGACAAATG
AAGAAAAAGTGCGGACACGT
AACATATGTTTGGTCCAAAT
GGCTGCACAAATAGCAAGGT
GCAGCCTCCTGCCCGCCCTA
AACAACCGCGACCCCCTGGT
TTTTAAACATATGCTATGAC
ACGCTAACATCAGTCCTGTC
TGTACAAATCCGGACCTGGT
CCGTACTAACATGACTCCTT
CTCATACCTTCAATATACCA
CAACTAACCAGACAACGACT
CAACACCGACGACAAACTAA
CAGTATAAAATAAGCAGTGA
GAGAAGAGCCGGACAATAGC
ACACTCGGCCATACGCTAGA
ATGCAGGCGAAAGACCACGT
GAAACAAACGCACATACTCA
AGACCATATGGTATCCGTGA
TGAACATATGTATAAAAAAT
ATGGCGCTCAACATATGCTA
AAACATATCCTCAGGTCTTT
CCATTACACAGGAGCACTCC
CAAACGACCCATAGCGAAAA
CCTCACCGAGATTTCCTGAT
ATTAGCTTACTCTCCCTATT
TGAAAATCCGCGGACCATAG
CTAGTAGTAAACTAGTAGGT
CACACTTACAAATTTCTCTG
AGCTGCACACACCCCCACAC
GTGGACAGTAACCATATGTT
AACCGCCTCATCTCCCGCCC
TACCTTGCAAGCGCCCCCCT
TCTCCATCAAAAAAGACTGC
GAAATAAAAATATAGACCAT
GTAACATATGGTATAGCACA
ATAGGCACAGAATGATCTGC
AGACACGCCCAGCAATTCCA
CCACTCCCAGCTACAGTTTC
AACGCGACGTAAAACCACCC
CCCACCAACCCCCTCGTCAC
ACTTATCTAACTACTGACCA
CATCCTTCACACCCCCGCTG
AGGTATTAGACCCCCACCCT
CGGACAGCCCACGCACTGCA
AGATAGTCAAGCATATGCCC
ACGTAGAGCCTTCTAAACAC
CCCGTGCATCAGCCCACACC
TCACAAGTTAACAGTCAGGC
TAGGCAACCGCAGGCATCCA
ACTTAGATCCATCCAAATCG
TTAACACTGTACTCCCCCCC
ACTATCGCCACAACCATATG
CAGCAACAGTGCCCGCTCTA
AAGCATATGGTTATTAACGA
CAAGCAAGACCACGGCCATA
ACAACCGATGTTCGAGCAAA
TTGATACCATACGCGGTCTA
TATAAACATGACAAACACGG
TGCATATGCAGACTGACAGG
AACCATTTAGAAGCCACAAC
CTTTGTAAGGACACATACAA
AAGAGCATATGTTAGGACCT
AAGACGCAACGCAACGTCCA
AACAACCTACCCACCCCGCT
CTAACATATGCTCAACTGAG
CGCCATATGTTTCCAGAACC
CCAACCGTCCCACCTACCAA
TAAAAAGGGACATACCCGAA
TGAAATCCGTTCACCTAAAA
AGACATGAACCAACCCCGTT
TGCGCCTTTGTCCTAGGCAC
ATGACAACGCACCCACACCA
AGCGATCTCCAGTCCCCCCC
TCTATTATCCATTAATAATA
ACACCGCCGATATAACACCT
TCAACGATGCCCCGCGTCCA
AAACACTATGCTCAGATTAA
CGGAAAGCATATGTCACGCG
ACTCTGGGCAAAGCATATGG
AACTTATACAACCATATGGT
AGCACGCATATGATTTCAAC
TCTCCATTAAGCATTTACCA
AACCATATGGAGACATATGC
AACCGTAATACCCTACATAA
CAAAAAGAACCCATTGCTGA
CAATAACATATGTTTCTAAC
CTATAACCATATGGTAGCAG
CCAAAGACATATATTTTTCT
ATACTTGAAACAATCGCGTT
GCAACATATGGTTTGTCCAG
AAAGATCAACCCTTGGCACC
CAAGGTGTTTGGATATTACG
CCATATGGTAGCCTCATTCT
ATCAGTTGCAGCTGCCTGAG
TCCACACCCCATAAAATGAT
TCTCTTCTTCGGGTTCCCCT
GTGGAACGCATTTGAGCAAA
AACATATGGTAGTAACAGCC
ATGAATAGAGAAACATATGG
AAATAAATGAACAGGACAAT
TCCTCCCGTCGTCGTTAGAA
GCATAAAGGAAGTGATTACT
ATCCAACACCATCGCCTCGT
CCGTATCCCGAAATTTACCG
CGACAAGATGCTTGTAAAAA
CACAAACGTTCCACTCCCAA
AATAGCACTCACGGCCAAAA
ACAGCTTCATTCACAAAATG
CATTATAATAACAGACCCCT
ATATCGCGCCCCCACCTCGG
CGGGAAAGTAATTATTTTTA
ACGATCCATACTCACCTGCG
CAAAATTGTTCACAAATGCA
CGGCATATTGTACTGGAGTT
CCAGAACCATAAGCAACCAC
GACATAGTTCATCGATCGAA
TAAACTACAACCATATGTTG
TGGCCCGACACACCCACCCA
ACCTAGGCCGTATGTCCACC
AGAAAAAAAGTAAGCATATT
AACTCGTGCAACCATTTACT
ATCAAATGCATATGCCTATT
CAATACAATCCGCGGCCAAC
CGTCCGTAAAATCTGCCTCC
CTCAAAAGAAAACGTGGCGT
GAATGAAGCGTGGATAGCGG
CTAGGCCAACACACAACGAT
GATACACATATGAACAAAAA
CCATATGTTCAACCATATGG
CAAAAAGGTATAACATATGG
CCGCGGAGCCATATGTTGCA
GGTGTGAGGCACCGAAAACA
ACCCCCCATGCAACCTCCAC
GTAAAGTCCCTACAATTTGT
TGTAAGTTCGCCCTCTGACA
GAGGTGCCCGATAATTATTG
TCGAACAGAACGCGAAGCAT
GAAGGCATATGGCTTAGCCT
GATATAGCCAACAGTTTAAA
AAACGCTAAAAAGATTGGAA
AACATTAGTACAGAAAGTGT
CCATACCCGGCCATCACGTC
CCAGCACAGGACACTAGACC
AACGCCACTTCATGCGGACA
ACCTAAAACCATACATATTG
AGCGCATTAAAAAACCGAGT
AAAGACATCCTTACTCCGTC
ACATATGTCCACTACAACTC
GGCTAAATGGATCGTCTAAA
GGCGAACATATGTTTAACGC
GACGGTGTAAAAAGCCAATG
TCATTACCTCATCGTGGCCA
CGTAGTCAGGACCATATGCC
AATACGTCAATCACCATATG
ACATATGGTAGAACACTCTC
CTTAACACCATATTTTTATG
TCTTCGCTCACACCATATGA
AGGAACAACGCGAGAGACGG
AAAGCAGAAACATATGTCAA
ACCCGCAAAAGGCGTTTATC
CACCAAAAACATATGGTCAA
CCCATAAAACTCGGTGTATC
CGCGACACTCATATGCATCG
TGAAAATAAAAACCATATGC
TACCTGCAAGCAATGGTTAC
AGCGCCCCCCCCATCCACTC
ACCATATGGTACAATCTACG
GATTTTACTGCACCAACCCA
CAAAAGAAAATGGAAAGCGT
CATCCACAAACCCTAACCCT
GCAGCCCACTCTATACCCAG
CTTCAGAGTATGGGAATTCC
GCGCTAACACACTTACCACT
CACCCCGACAAACATTCAAG
TGTGAACAAACATAGTGTGC
AAGAACTTCACCCCCATAAT
AGCATAAAAATACCCGGGTA
TACACCTGCCGGGGAACTTA
ACCGCACTACCCCCTTCTGA
ATCATGAAAAAAACATATGT
CGCAACACATCTTGCCACTG
TGTGCGTGAAGCCAATACCA
AGCAAACAGACCACCTCACC
AAAGTGAGAACACGCCACGT
TCACCGAAACATATGGTTAG
CCTCGCACTTCGAAAATAAC
TGCCTCGCCGTATACTGGGA
AAGTACATGCAAGCTCCGAA
CCATGCACCAGCATTTCAGG
ACGTAAAAGTCCTCCTCCAG
CGCGAACATATGGTCGCTAA
CGATCAGGCTGCCCCACCTC
ACGATAAATACACCAAAGCT
AGTAGAACCACCCCCCTGGA
TTCCAAGTATGCGCCACCCG
ATATAAGCAGAGGATGTTCC
CGGAAACGCTGACGGACATC
ACATAATCTCTAATCATAAA
ATCCCCATACACAAATCATT
TACAAAAAAACAAGAATGAC
TGTAGGACACCACGGCCCCC
AGAGATGCCATACCACTATC
GTTAACCGGCAGAAAATATA
ACTTCTACGGAACATATGTA
ACAGACAGCGGATAGCATGG
ACAAAAGCAGAGGGCACCCC
TGCCAGAAAGGATGTGGCGC
AATAGTCACCCTCCACCCTA
TTAACCCATTCCAGTGCTAG
CCATATGTCTTCACATATAG
GGGCCAGCCAGCATCTTAAT
AAATATAAAACACCCTCTAG
AAATGATCCAGAACATATGT
TATCGCATAAAGAGAAGAAA
CCAGACAGCCATTAGCCACC
CCAGGATGACGTGTCCATAT
ATCCATATTTTGTATGATAT
AAGCCGGGCCACGAACACTC
AACCACCACACCCCTCACAT
CACGAAGCACTGATACCTAA
CCATCCTGGCACCCTTCACC
ACACAACAACCATATGGTAG
TTCACTTCCCCCTAGTCCGT
CAGAAAAACATCTAACAACT
ATGAAGGTCAAAAAGCACAC
ATATCATCATAAACCATATG
TGACAAGGCGTGAAATTTGC
TTTTATGCAAACTCACTAGA
GAATTTCTGCGAACTATTTC
AACACCTTGCACACAGCCAC
CCGCTGAACCATATGTTTTG
CGTTCAAAGGATTTCACTAG
CGAAGACTCTACCGTAGGTT
ACAAGATTTTGAACAGCATT
AAGCACATCCACCTTATTTT
CCAAAACCACACCATATGGT
CTACAACTCGCCGCCCATCC
TGCTTCAAAAGGGGTTGGTT
CAACAGACCCACCTTAGCCA
CGTGAAAGGAATAAGCGTGA
TCACGCACCCACCTTGGTGC
TGAGTTCGCCATATGGTATG
CACTTAAAAGCATATGTTTT
CTCACACCAAACGCAATATG
TATAAATCCCATATGGGTTG
ACACAACATATGACCCACAC
AACCAACATATGCTCACATT
AAAAGCGAGACCATATGTTA
ACCACAAAGACGCCACCTTC
AAGCGAAACCAGCCACCCAA
AGCAATGATAAGGCCGTAAA
GAGATACGAAAGCCACACGA
ACAGTGAAAATACGTTAAGA
CATGCACTCAATTCATCAAA
AAACACCCGTGTCTCAACAC
GCCATCGAATCGAATTCAGA
AACGCTAAAAAACCATTTGT
CCAACCTGGGCCCAGACGTG
CGGGTGGGGAGAGAGCCACG
ACCATATGTTGTATGTCCCA
CAGGTCCACTGGGCTAAAGC
TACAAGGCCATTAAGAAACA
ACAAACAAACATAGGCGTGG
ATAAGATACACACCATCGCT
TACCCCACCATCCCCGCACC
ACGAAGGCCCTGTTTCGGAT
GTCCATATGTTTAAACATAT
CAGCCACATGGACACTATGG
TCACCTTACTCCAGTGGCTC
ATTTCACCATCAACAATACT
GGACCTTTACACTAACATAG
AAGTTGAAACCCCCTCTCAC
TCTGCGATATCCACCCTTCA
ACCATCTCCTCATCCTACCA
CCCAAAGTAAGGACTGGACA
GTCCGCTCCCCTCCACTCCA
TCATATGGGTCCATGCAGTA
AAAAGTCCATAACGTACGTA
GATACCAGTGCGTATTTCAC
ATCCTAAAGAACCCCAATTC
CAAAAAAACATACCACACGC
TTTATAGAATCAAGCATATG
AAAGTATCATGTATCTACGG
AGCCATACTTTACAAACCGA
CGCTCTGATAAGAACATATG
GGTCCTAAATACCGACTCGC
ATTAGAAACCGTCAAACCTA
TCAAGGAGACCCCGCTTCGC
AATCGCCGACACACCCCTAT
CCCCGTAGAGACCAAAACAG
AAGGCTAGCGAGAACTCCAC
ATCAAAAGTATAAACCCAGC
CTACCAACGCCCATATGTCA
TTGACGAAACATATGGTCTG
GAATGTGATACACAGTCATT
TTCATAAGTATCAATCCCCG
GCAACCCCCTCTACTTCCAC
CACTCTTACAAGACACAATA
CATGGACAACGACTTCCAAT
ATAGCAAAGCGCAGTGAACT
TACTTATACATATGTAAGCC
ACATCCGGATCGTTCCCTCC
CTCGTTACCCTCCGGGCTAC
ACTCGACGACAGCCACCTCC
TGAAACAAGAAAACCGATTC
ACCATTATTTAATCAAGTCA
GAGGGACCAGACTCCCCCAT
CATATGGCTGAACGAGAAGA
ATTTGAGACATTAGAAAGGA
AAATTCACCATATGGCAATC
ATCGCGTCTCGCTACCCCCC
GTACACGTGACATAATCATG
TTTCATATGACTCTAAACAT
GAGTGATGAAAAGCATATGG
GCCAAATGAGACGATACCGG
TTAACCCACCAACCCCCATC
AACCTATCACGGATTGAAAT
GCACCACCATCCCCCCTCGT
AACATCCATCCAGATGTTTA
GGAACATATGTTTACTCCAG
TACAGATAAACACCCCGTCC
GCCGACAAAAAAGGACCTTA
CCCGCACAGCAACATATGCG
AGCAGACTTAACAACCCATC
CCGGAAGGCCGATGAACATA
ATGAAGTCGTTAGACGGCTC
CTAAACAACATATGGTTGTC
ATGTGACAGGCATATGGCAC
CCGCCACTAACTAAACCCGG
GTCGGAAGAGAACCATATGT
TCCCCCATGACTCTGGCAAA
GAATAGACATATGTTCAACC
TGTTACACCTCGCACTCCTT
ACCTAAGCGCAACAAACGGC
TTATCAAACGAAGACCAGAC
CGCCAGTCAACCATATGTTT
ACACACTTGCAGCAGTGGGA
AAACCATATGCTCGCTAGTT
ATGCAATCCCCCCCCCCCAT
CTGCTTAATCTCCATAGCAG
CAGTGCGGTCATCTTCCCAC
GAAAAATCACAAACCACAGA
AAACATAGGGTGACGAAAGC
ATCCGCAGCAGCCCCCCCAA
CCGATATGGTATACACTGAG
TGGCCAGTCCATAACATTAA
GTCGATTCTCTAAAAACCAT
ACAAGTACGGTAAAGAGAGA
CGCATAGACCATATGTTTTG
CGATCCGGGCGCCCACCATC
ATCCGTATCCCCATTAGAAA
TTATTAGCCCCCTAAGAACA
CTGACCCATTTTGTTCGTCG
GCCACCCACAGCTCATTCCA
GATGTGAAACAACAATAAAA
ACCAAACACCGCTTACTATG
AATACACTGAAAACTTTGTC
TTGACCGGGCCGACAAAACA
GCGCCCTATACACATGCAAC
CCGGCTAGTGACTGTGTAAA
CCCTTAAAGGCACCATATGC
ACTTTGTTTAACATAAGTTT
AAGCGAATACCCTAAATAGA
CGTACCATATGTCAACCCAA
ACAGATCTTCAAAACATATG
TGCACAAAAAATCCGTTAGC
CTTGGTATGGTATCCCAGCT
TTGATAGGATCATAGTGCGG
GACACATAACATTTTCAAAG
ACCACATCCAAAACCAGACG
TATCATATTGCCTTGGCGAT
AGTGATGAACATGCACAGGT
TCCCATAAGTTAAAAATCAG
GACGGAAGGACACATCTCCT
AAGAAAAACTCAATATGGAA
CGGCCGTCTAGGCTCTCCCG
AAGGTAACATATGGTAACCC
CCCACCACTTACAAACTCCA
GCCGACCTCGTGATAGTCCA
TAAACCATATGGTATGAACA
GGACTAAGTAAAACATATGC
AAAATCAGCTAACCATATGG
CAGCTGACATATGTTCCCTA
AACAAAAAGAGTGGACACAC
CGATACTGCCGGCCTTCCTC
CAAAACATATGGCTTCAAAA
AGCAGCCTGAATACAAAGTT
AGCCTAACCGAAAACCCTGT
TACTACCATATGGTTTTTAA
ATTAACTAAAGCATATTGTA
GTTTCAAACCTACACCCGTT
GACCCAGGGCTCGACCAAAA
CGCATTAAGTTGACACTGGA
ATTAATTACAGATGCTTAGA
CCGGCTATTCTACATCTGCA
AAAACCATATGTTTGTTTTG
GAAGCATATGGTTAGCCGGG
CGACCATATGGAACACATCC
TGAGATGCCGCAAACGAAAT
TAGAATCACAACATATGGTT
ACCTACATTCACTCAATCGT
GCAAAAATATGTACATAAAA
TAACACGCCTACCCCATCGC
GTCATCAACGCAGCTACTGA
TCCACCCCACGGCCTCCCCT
ACTGCGCCAACAAAGCATGA
CCCAGCGGAAACATAACCCC
CTACTAAACCAAAAGTACGA
TATATCCGAGGCCAGCTGTT
ACCAAACATATGGTCATGTA
ACACCAATCCATCTCTGAGC
ATTCACCCTAACGCCTCTCC
AAGTGCTGCTTACCATTTTT
CTTAACCATATGGCATTACT
AACAGTAGAAATCACATCAC
AAGTTGACCATAACATATGT
TACAGGCAAAAAACATATGG
TGGACACCATGAGAGCGCTT
AATTGACAGCAGTAGATCAG
GGGCGCGCTCATAAAACTAG
CCATTGTCATCGCAGAGGCA
CAAGGAAACATATGCCACCG
CCACTGAGCCCCATATGCCA
TAGCTTCTAAAGTAATGGGT
AGAGCAAAAACAACGACTAT
AAAGCACATGTTGCAAGCAC
CCTCACCCATATGCAAGCTG
GTAGCAAATTATAATTACCA
ATATTACTCGAAGTCGCACC
AGCGATAACACAATTTTAAT
ACCCCCCACAGGAACATACA
CCCTCAGCTCCGCCTACCCA
CCCGATGTCTGACAATACAT
CAAATATCACAGACATGTAT
GAAATTGCATCCACCCCTTG
AAAAACATATGTCTCACCTA
CTTCTTACACACTAGGCACC
AGATAAACGACGCGGGCCCG
TCAGACAACGACCATATGTT
AACGCACCAACCCTTCTACT
AGCATCAATAAACATATGGT
GTTACGAAGGCCCCCCATCA
AGGTCTAACATATGGTGTGT
CAACATATGCTCCCACCCCA
CCACTGCGAACCATATGTTA
CCCAATCACCATGTGTGTTC
CGTCATTAGTGCCACTTGAC
GCGGATTGTAGTTAACGCTA
AAGCTACGCAAACCATATGA
CACTACAATCACAAAGTGTG
AAAAAACATATGGGTACCAG
CAACAAGCCATATGGCAATC
CTGGGTGGTTACACATCTTA
ACCAAGGTAATCTGCCGACC
CAATGAGCGATAAACTGAAA
TCTAATCCAACGAACGACTA
TAACGGCCATACCCTGCTTC
AAGCCTCCGCGTGGTTAGAA
GGACCCATCCACACCTCCCA
ACGAATCCCTACTTCATTCG
GACCAACATACCTGCTCCAC
TCTCATGCATAAACATCCAC
AAACCGACAAACAAGGTAAA
ACCAGGTGAAACATATGGTA
ATAAACCGGCCATATGTTAT
ACAACCGATCACTACCCGAT
CTTGGTAAAAGCATTTAACG
AACAGACTATACTATTGATC
GTCATATACCATCGCTACAG
AGCTAACCCTCGGCAAACTG
CAAATAAGTACTTGAACGTT
TACACTCTAAAACGAGTACA
ATACCGCCCACATGTCCAAA
TTAGTTGGTGACATGGAAAA
AAAAAAGGCGATCACTTAGA
AGTAGAGAATGCACGCGCAG
CAATCCAACCGTCCCCTACA
ACTCCCGTGCGCCCCACAAC
TGTGAAGGCATAAGGAACCA
GGGCGCATAAAGCGGTAACA
CATCAGTAAAAAACATATGG
CCAACCCAGCTTGGGCCGTC
GTTTGAAAATTATACAAAAA
AACAAGCACCCATATGCCGA
AATGAATGCCTCGGGCGAAT
GAATACACCCATAGGGCTAA
AACATATGTCCAAAACTGTA
ATTAAAAAAACCTCACACTC
CCAGAACGCAACCCTTTCCG
ACCCCCGTAGCCCCCCGCCC
GGCACTGCCCTTAAGGTTTG
CCACAACTCTGACACTTATA
GGCTTGACGCCATATGGTTG
TAGTCCTAGGAATATGAAGC
CACAACGCGTTAGACCACAA
CCCACCCACTCCCCCCGCCG
GACGAGACCGCTACAAAAAT
GCCAGAAAGAAAACCCCGTT
CCTTTACAAACACCTTGTGG
TGGTTACACCAAGTCATCCT
CACCTCTCCATCCCCTTAAA
ATCCGCACCCACACCTCCCC
GCAAACAATTAGCTTAAAAT
ACACAAGGGTAGAGACATAG
ATGACGGGCTTGGAACCACC
CCGCAGATTCCGACCCAACA
ATTCAGTAGCAGTGTCTACG
CGACACTAGATGTCACCTAT
ACACGCTCACAGCAACCACC
AACATACGACAAGGACACCA
ACACAGCCACTCGAGTCACC
GTATAGACACCATATGCTCG
TCACGGCAGTTACACTGTTA
GCGCGAAACATATGGTGAGA
GACTTACTGGTTGCTGCGAT
GACGTCACAGACCCGTACTT
ACGCTCTCTACAAACATATG
TGCTGGCCTCCCGGCTTCTA
CCCCTAGACATTAAGACCGC
AAAACATACTCCATACACCC
AGTCCAGACAAAGATAAGCG
TCCGCAGGTGGGCTTCTTTC
TTTATCGAATGGACATGGGC
AGAAAGCCACACTTTTCAAA
CAATAGATGTGCAACCACAC
GACTCAGTCAGCCCAACTAA
ACACTGTGAATGACACATTT
GAGAAACCGCTTAATCGACA
TATAAGAGTCGCGAAAATAC
GATAAAGAAAACGAGAGAAA
TAAAACGGAGAATGTACGCA
GACCTATCGCAAACTGCCGT
ACTCCAGGCGCACATAACGG
AAATGACACGAGCCACGCCT
CCTAAAACATATGGTGATTA
TTAGAAGAAAAACAACTGTA
CCCCCAACCCACTACTCTCA
ACAACCATGGCGTACCTCGT
AATATGGAGCTCGCACCTTT
CTAAACCACACCCCCACGTC
CCCTAACACTGACTATGCAA
ACTTCCACGGTGCGGACTTT
CTAAAACTTGACAAACGCAT
ACACTACCCTCCCCGTGCGT
ACGCCGTAATCATAGCGGGG
AACCTGAACCCACCTCGTAT
ATTACTACACCTCAAAACCT
ACGGCCATAGTACGCCCCAT
ATCTTAGTCGTACATAAAAC
ACCCGCGAAACATGTGGATA
ATCACACACACACTAAATGT
ACACATGGAACCCCACCCCC
AGAACAAGAAACATATGGAA
ACATACATTGAGATACCCTT
TAGGCCAGGACAAAGCGAAA
TAGTAGATGCAGGGCTCGAA
TAGCTCACCCGCAACTGGAG
ACTAAGTATATCTAATGTCA
GATTAAAGCTAACCGGAAAC
GAAATTAAATGCATACCCAC
CCCCCACCCATCTATACGTA
CCACCCTTTACATACCCCCA
CGACGGTGTGAAATCCGGAC
AAGACAGATAGCCGTAGGCA
TATACAACATCACAGTTCAG
GCACCAGGCACAGGAATTCA
ATCAAAATCATAAAATGGAA
AGCTACCTGTCCGCAACCCC
TAAGACAAAATACCCCGTAC
CCGCAGCACCCCCCCTACAC
CACCGACGACCAGCCCGAAC
CCCTCGAGCCATACTTGTCA
AACTCTACATAAAAACCAGT
AAGGTACAAGAATAACAGTA
AAATCACCAAAATAAAAAAT
ATAAGGAAATGAAACAAACA
CGAAACCATATGTACAGACA
TAGCGCAGTAATATGGCCAC
CACACCCTGACTTAGACCAG
GCGTCCTCCTTGTTACCCGA
TCCTCCACCGTATTAGCCCC
AACAGGAAAAGCATAAGTGC
GGGAAACACAATCCCCAACG
CCAGGTTCAATAAAATAAGT
TTCAGACCTTAAAGCTCCCG
AGACAAAGGGCGCAGGTCTT
TACATAACCGATCTCCAACA
GGTAAACATATGGTGACAAA
ACCATATGGTACTTAAAAGA
ACCAGAAACCCCCCCTTCCC
AGGACCCCACTATGCTGACC
AGCAACACTCGCGCTTAACT
AAATACTGTTAACAAGGTCT
TACGCGCGCGAAGAAAGTAC
TGCGAATCTAAAAATAATTA
TTCAGTAAAGGCCAGGGAGC
CCTGTCTAAATAAACGTTCT
TAAAACCATATGTTTTAAAT
AACTACATGCCCAACAATTG
CTCACCAACATATGCTATGG
ATTGCGTATTCCAACTGGGA
AGTTGAATTCCCCCTACAGT
AAAAGAAACATACACCCAAG
ACAGCTTGGACAAAGATTAC
AGACACATATTTTATAATCA
GCAAAAAATGGAACAAACCT
TTATCCCCCCTGAACATATG
ACAGGCCCACTCAACCACCC
CTTGATCAGGACATTTCCTA
CTCTCCACCCCATTACGGCG
AGGATAACGGTATAACATTT
CCGGTGCAGCGCCCATATGC
TTAGATGACCCAACAAAACT
AGCAAAAGTTCACACCCCCT
CAGAAAATTTAGCACAACTA
ACACATATGGTATTCAAGGT
AATCCTGTTAAAGCATATGT
ATTACCATATGGTTTCTAAT
TGGATCCACCCACGAAGACC
AGAGGACAGAGACATATGTT
CCTGCTATCTATAACGGGGA
CTACGAGCCGACTCCCGGCA
AAGATTCTACACCTCCTCCA
TTAATACTAAGCAACTCGAA
TACCAAGAAAACTTGTGCAG
AGTCGGCAAAACCCTCGCCA
CATTAACCGTACCTTACTCC
CCCGAAAAAGAGTCCACGCT
TAATTAGCGGTACAGATGCC
AATTACAATAAATCCCGGCT
ACAATCTCAACAAGCGCAAC
CCCCCACCCACCCCGACTTG
AGCGCCTCCACCCATCAGCA
ACCATATGGTTCCCAGCCAG
GGCGTTAGAGAAAACATATG
TACCGCCATCACGAGCCCCT
GCCAATGAAACTATCGATAA
GTTCGATATCCAACTTAAAC
TGCGCCGTATACTAGTCAAT
CCTACGGGAAGCAGCAGTCA
TTCCATTACCGGGATCCACC
TCTCCAAACATATGATTAGT
TCCTTCAGTAACATCCACAG
ATCCGAGCGTCACATTACGC
TACCATATGTTTCTCCGAGT
GCTGAGCAAAAATTGTCACT
CAAAGCCATGTCACATTTAT
TCCTATCTTCACCCCACCAC
GTTTTCAACCATACGCCTGC
GCCTACAACGCTTTCCCAAT
TGACATGGTCATAATGCTTA
ACACAGAGGACATATGGTTT
CCATCAGTAAGTCCAGGCGA
GGAAGAACCCCCAGACAAAG
GTCCGGTTGATAGTGCAAGT
AGACTCTATAAACCTGAACA
ACCTTAAGCAGTTTTAGTAA
TACCACCAGTTATAAGAACG
TGTTTCTGAAACCATTCATT
TACACACTACACCAGCGAAA
CGCGGGCGAAGATAACCATA
TAAATACTTAGGCGTCAACA
TACTTTAAAGCAAACCGGGT
ACAATAATTACGAAAAGAAA
CCAGCCCTCCAACTTCATCA
CTCACATCTAGCCGTTACTC
TAAAATAGGGGGATGATGTG
GTCAGCGAGTACTGACCCCC
AGCCGAGCAACACCCCACCG
ACATCAAAACGCGCAATATC
CCATATAAGACCATATGTTT
TCGAGAATGGAAACCATATG
GTGCCGAAGACATATGGACT
GTGCGCGACGCAATACTAAT
GAAGTAAAACCCACCATACG
TATCTATATTTCCTCTGGAT
TGGTTAGCAAAACAAAGTTA
TCGTGCAGAAAATCGAGAAA
GATGTGGAGAGCTCTGCGCA
ACAAGACCCTGCCGTTGGTG
GGTTCAACAGGAACCACCCG
CAAGACTACCCAAAAATATT
ACCCAAGGTCATGTAACAGT
TCCCCCATGTACACTAATCA
ATATCAAGGGTCGCCCACGC
CATCGTTAGCCCGACCCACG
ATCAAACCCAACCTCGCCTA
CCAGGCGCCACCACATTTAG
GGCGCAAGATATGCTTACAA
TTCTTGAGTCCATATGCCTT
TAAGAAGGAAAAGACATGTA
AAAGAATTGAATAGAACTAT
ACAACGTAACCGGCGTTCAT
ACCATATGATGTTAAACCAA
CCCGCCCCCAGCCCTACTTC
CACAAACTAACAAACCGTAT
CCTACTAAACTACTCCGAGC
AGTCCTGCTCCCAATCCATC
AACATATGGCTAATAACTAC
CCACAACCCTCCTGTCTAAC
CACAATAGCGACGAGCCGTC
GAAGGAGACTTAAATAGAAA
ACAGGCGCAAAACATATGGT
GTTCCCCTACGAGCACCATT
CGAACAGCGTTAATAACCCA
CGTGCATGAAGAAAACCTGG
CCACACTCTACCCGCAAATC
AGAACTCCACCTAGACCCTC
TCAGGTCATGAACAACGATC
GAAACATCAATCGCCAACCG
AAAAAGCCATACCAAGCAAC
GACCCCCCCCCCCCCCCCCC
TCCTAACCGGTCCCCTGCGC
GTCTGACAAACACACCCGTC
TGGGCTATCACAGCATACGG
CACATTCCTCCACAAAGTAC
TGCTCGGTAACTCCAATTCC
CGAGGGGCCCCACAAACCCC
GTTTACGAAAATCGATTTTT
CAAATCACCTAGCAACCTAT
GTGACACCATTAACCCCCTC
GGGGAGCTCCGTTGTTACTG
ATCAATTAACCACATATTTT
CTAGCGGTGGGAGGTAAGCA
AACCATATGTTCACGCAACG
GAGACCAACGAAACAAACAT
AGAAACTGTGAAAACCATAT
AACCTGCCTGCCGCACCCCC
ACCTATTGTCTTTCAACACT
CTCCCGAAGCGTCGACCTCC
AACCAACCCGAAGACCATAA
CACCACCCATAACATAATCC
CTTTAACCGACTTCCGCTCC
ACGCCGTGCCGCCCCCGCAG
ACATCATCTCCGCAGTGAAA
TCCCAGCTTCTTCTCAGTAA
ACATATGTTGAAACATATGG
CGCGATCAGGCCATTACCTC
AGAAAAACAGAACAAATCAC
TACACCCCAATAAGAGCCTC
AGCCACAAGTGCAAATAACG
TACAATACCACCATTTAGGA
TGAAGACGCCCACGCCTGCA
TAGGCACCCAACGCGCCCGT
GATACAGTGACATATGGATA
AGCCCCGAGGTCCTCCATAA
ACTCAGGTCACCCTTGGTCT
ACCATAAGAGATCAAACCTA
AGCACACGAGCAATACCCCG
CACCATACCTAACAGCCACA
AAATCATGATTACCCAGCGA
ATCACTATATTTACGCACCC
ACTCCGCCGACTCGGCCCAC
CAGCCATATGTTCTATTTCT
TAATTTCAGAGAGAACATAT
TATCACGCAAACAAATAATT
GTAACGAAATTCAAACCCAA
ACAACCTCCCGAAGCATATG
CCACCAGCGCCACATCTCTC
AATGGACTGATTAACATACG
TCACGTCACAGCATATGCAG
AAATATGCCACTCCTGGTTA
ATGAGGTAACGACCATATGT
TCAAGTACATCTATATGACC
CACCCTAGAAAGGGCAACAA
ATATGTTGCCGGTCTCGGCG
CTGGCACATGCAACCCCGAC
CAAACCCACGACGCCCCCCT
GGGATTAAGGGAGGTCAACA
ATCGTGACAGCACTGCAACA
CTAATATAGACCACACCCCT
GGAAAGGTGACTACCTTCCC
CACATTTAACAACACATATG
AGAAAGGTGCCAAAGTGCAA
GTCTGAAGCAGTATAACCAT
TAAAGCTACACTCTCCTCTT
GCAAAACATATGTCCATAAG
CCAACCCTAGTAACGTCCCC
ATAAACCTCGACTTAAACAT
CTAAAAAAAAAGATACCAAC
AAAATCCATAACCCACCTGC
GAAGGAGAGAACAAATTCAA
CATCAACAAAAACATATGGA
GGGCATCCTACCTCCTGGTC
AATATGTACAAATCGGACCC
ACAACCGCTCACCACACAAC
CGAGTCAGCTATCAATTCTT
ACTGCAAACATATGAGCTAA
CCGAAAACACCTACTCTCTT
TCACAACTTGTCACCATGGG
ATCCAGAAAATAAAACAGGC
AACAGCGTCCTTGTGGTAAT
TTAAAAGCATATGTTGACTA
CTCCCCCCCACCCCCGTCAT
CACCTAGCCAAGACAGCCAA
ATGTTCAGTCCCGAGACCGC
TCCAGGATATGCAGAGAGTC
CCTCCAGTTCATTCCCGGTA
AACATATGCACGAGCGGTAG
AAACCTAGCAATTACCCTAA
AGCTACAGCGTATGCGGACT
CATAATGCAATCATAAACGC
TCGGCACACCTCATCATTAT
AGGTAAATAAAGACTTTCAA
ACTTCCAACTACCCACGCCA
TTTCCAACTTACCGACCATT
CTGATTGACCATATGTTCGC
CCACCCTATTTGCAGTGACA
CGACATTGTTCCACTCCTCC
TCAAAGCACCCATAAGCGCC
CCTGTAAAAGCACTGGACTG
GAAATCGTGTAGAAATACGA
CAGCATAGGAAGAGTCATTC
ACCAAACCATATGCTAGTGT
ATCCCGCCTCCGCATCAACC
AACATATGTTAGAACATATG
GAGGCTATAACACCATATGT
AAGGGGACATATTTGAACAT
CAATCTTACGCACTGACCCA
ACGAGGTCCCCATCTGTTCA
CGAACCCCAATGCCACCTCA
CCATATGTTCTGCGACAACC
CCCATACGAATGCCAATGAA
AACTAAACCTAAGTGCACAT
ACGCCCCCTCCCATAACAGA
GGTGAGAAGCATATGGTAGC
CGCTTTGACAAAGACTTCCC
ACAGAGCCGCTCCCCCCCGC
ATATTCAAGCCCCAGATTAG
AGGCAGAGCCTTCTTTGGGA
AAATATAATTTCGCCGAACT
ACTGTTCATACGACCATATG
CTCCAATAAGACGTACATCC
AAGATGGGAACATCTAGGCA
TATCAGGAACTGTACCACGA
GTTCCATCTCGCCTAGGATA
CTAAGTGAGGACAGACGTCT
CAAAGCATATGGTATAACAA
ACATATGGTCGCTGCCCAAA
AAAGAAAAAAAACCGAATAC
GAAGCCCAGCCTTACGCACA
AACGATAAAGACTCCCCACC
CTTTACAATACATAAAATAT
AAAGTTAGTTAAAGGTGATA
GATGTAAAAATAGGACCTAC
AACGAACTAGGGTCAGATGG
CTCCGTCAGCATCTACTTCG
CGCCTACAAAAAACCATATG
CTCGACAAATAAGCATATGT
GACGAAGACCCCCACCTCCC
AGCGGACAGCGTCATTTAAC
ATAAGTATGAATAACATTTA
TCGAACCAAAAGTTCACTTC
AAATGAAAACATTCAAAAAA
GCGGATACTAAGGCACCCTT
AGGGAAAAAATAAAAACACT
GTCGATTCACACCACATGCT
TGCAGTCAACGTTAGATAAA
CCTATCACGAAACTAAAGGA
TAGGCTACATAAGTACTTCT
CAAGAGGGGGGAGTGGGCCT
TCCCATAAACCCCCCTACTC
AGCATATGGTTGATAACATA
CGACATCGTACTACTATACT
AAACATACCTACGACACGAG
CACAGTTCCAACCATATGCT
CGATCCAGCGACATTGCTCG
CTACCATATGTCGAAGGAAT
CTTAATAACCCCACCCGATA
CCCGATCCGCCCCTTCACAC
GTACGACAGCGGGTAGACGT
CACAATACCCCCCCTCTGCC
AAAGGAAAAAACATATGGTC
GCTAGAAGAGAAACATAAGC
GATTTTTAGTCCATATGTTC
ACCCGCTCTTTAAGCTACAT
GTTGCCTCCAGCATATGGCG
CTCACCATAAGCGCCCCCCG
ACCTACAATGACAGTACCAA
GAACTAGTATCAAACTCGAT
CATACGCTGTGTGCCCGCTA
TATTATGCCGGCCTTATGGA
AACCGTTTCATAACACCCCC
CACAACATTTGTACAGCCAA
GTGGAGACTCCATCGCGCCG
TGATGAATTTAAACATATGT
TCACAACACATATTTTCGCA
ACACGATGTGTATGCTTACG
GAATAGCTCACAACAACAAA
GTATACAAATAGCAAGATGC
TAACTCATTATGCTTCAAAC
AAGCTATGCACTCATAGCCC
TCCACGACAGAAACCCTTTA
AGACACTCCTCTATGCATTC
AGCTTTCCCCGAGGCCTATT
TAACCATATGGTGGAAGCAC
CGCCGCATGCCAACGTCCGC
AGCATTTACCCACCCCTCTA
CCAGTAAGCAGAGGACTCAG
ATCCTCGGTGTGAAGGACTT
AAACAGGGATCCGATACAAC
AGACCAAAAAACCAGAAGAA
ACTTAGATTCATACCACTTA
ACTACCGAGCCCGCCCGCAC
CAGCATACCATATGGTACAA
CGTGTACGCCTGCCGACCTT
AATAAAAGACCATATGGCAT
ATCTGAACCAGACAGTCCGC
CACCATTACAGATTAAGATT
CTCGCGGTACACCAATACCA
ATAATGATGCGTATTTATGG
GAAGATAACAAACAACTCTG
CAACAAACCCACACGCTCTT
TCGAGCCCGAAGCACCCCTA
TGTAATAACATTTACTTGTT
ACAGTGGCAACTCTGCGCTC
ATCCAAATTCTTGTGTATCC
GCCTAGATATTATACATTTA
ACATTGCAACATATGTTTGG
ATACACACTGCCTTGAGTTG
AATAGCTACCGCGAACAAAA
AACATATGGTATAACTGACG
TTATTTATCCAAAAAAAAGA
CCGGGCTCCAGAAGCATATG
CACTTAATGGGAGATATAAC
CAACCTTCCATCAAAGAACA
ATGACCGCCCTGGACCAACC
CGAGAAAACCTAACGATATC
AGAGCATATGGCAGGATTGA
AACGCGTCCCCCCCCCCCGA
AGCCACTTTTCGAACATAGC
CCCCCCAACGTAACCAGTAT
CTACAAATACCAAATAGCTA
CCGAAACATATGGTTTAGAA
ATTACGACACCTCCTCGGTC
GATCCACGAAGCTTATCCCA
AACATATGGATTGGAACTAT
ACCACGGGGGCCTGAGCCAC
AGGGTAGAGACAACCACTCC
GATTTCCTGTAACCAATAGG
AGCACTAACTCTTAAAGCCA
CTGAACACTGCGACCTTACC
TTCCCAACATTTGGACCCAA
CAAAGCGCATCCAAAGCTTG
CAAAGCCATATGCTATATTC
ATTACACCATTTCATCCCTC
CATAGTACGTTAACCCCGCT
TATGAAATTGAGGAAATACA
CTATTCAAATAACCACCCAC
ACCATTACCAACCTCTCCAC
TAAACATATGGTAACAACGC
ACTTGTACAGCCACTTAGGT
CAGCCCCCTCACACTCCTTC
CTACCACTTCAAAACATATG
CTCCAACACCACACCCCCCC
CCACGTGAAACATCACAATA
AACCCATCCCGTCACCCTCC
ATTACAATGCCCCTAACCCC
CCTCAGGTTAACCCACTCCG
TCTAAACATATGGTCATTGC
GAAGCCAACGCCTGCCCGTG
AGCAAGTGGGACATATGCAC
AATCCAGTTTCTAAACCGCA
CGAAAACGCCGCACTCTTCC
AGAGGAAGATGCAACATAAG
ACACGGACTGCTAACATAGA
CAACATAGGTAGGCCTTCCA
CTGCGATTGCAAAATCACCA
CATTCAAAACCATACGTATA
AGCCTATTGCCTACAACCCC
GAACCATCCTTCACTCCGTA
CACCATTTCTTATACCGATC
CCACACCAGATAAGATATGT
GACACAGTACGGAAACCATA
GGCTTAGTACTTACATATGC
GACTGCTCGGATCGTCTTGT
CAAGCAAACACAGTATGCCT
CGCCCACTTAATAGAACGTG
ACCCGTGAACATACCAAAGG
GTCGCCCACGCCTACGTCAT
CATATAACATATGTTTGGTG
ACAAGACAACATATGCTCCA
TTAAAATAAAAGCGTAATGC
CCCAAGAAACTTCAGGATGT
ATCTTGGGACAACGAACCGT
TTACTATACGAGCCTACCTA
TCACCAAGCCCGCCTCCATA
GTGCGCTGTATCTCCAGCCT
AATATACAGAACACATATTC
CATGCCGACACTACAACATG
CATAAGACCACCAACATGCC
ACAAATTAATCAGTCTTACA
GCGGAACAACACGGCCCTTA
TTACCCCGCTCAATCGGCAT
GTAAGACTTCAGGATAACCC
GAACATCGCATAGTTCCGGG
AAACCTATTTCCTACGGAAA
CCCATAGCACCGACGCAACA
CCCGCCCCGACCGCCCAATC
CACTGGTGAACTTACCCATC
TACACTAGTTGAGGCCAATA
ACAAAACTGCTATCTGACAT
ATTTCTAACGATCCTGGCAT
AAACATAAGTTCATTAACCC
CTGTTAAAAGGTAAAACACA
CTAACGATCCTCAAGCTACC
TTAGAGAAGGTGGTTTGTAT
GGCGTATTCAAACACCGTGC
ACGGAATAATATTGACGTAA
GGGAACAAACCATATGGTAC
CACATACGGCCACGCTGCCC
GACTCAGTGACTCGAAGCCT
ATTTGTGTCGTAAATAAACG
CTAACCGCGCATACATTAAC
AGTTGAGGTAGCCAGACCGC
ATGCAGAAGATACAAATGTC
CAAGACATAAGGAACAGCTA
CAACCCTCTACGTAACCCAC
CTTGAGCAGCATCTACTCGG
AACCTGCCTGAGATAACTAC
GGACGTATAACCCCAGCACT
AAAACCCCCTGACCCACCAT
CTCTAAGAGAATAGCATATG
CACAATCAACCCCTACACCC
GAAAAAAACATTAAGACAAT
CAACACCTTACCTCAACCGC
AGCTGGGTACTCCGAACGCG
GAGGACAGGATAAAGGTCTC
GAACATATGGTAACCAAAGA
TACGGCGTCGAAAATTAATT
GAGAAAAGCAATTCCCTTAC
TTAAAGAACGCAGGCTAAAC
AAACCTGCATCTGTAAACCT
AGAACCAATCAACCCCCGCG
CAAGAAACCGAACGCCTAAA
CCTACACACTCACGAATACT
CAATATAGTCATGATGAACC
AGCATATGGTTCTGCAGATG
GACCGGCGGACGAATGCAGC
GAATCCGTGGGATAACAAGA
AGCCGATCACCCACCCTTAA
AAAATCTCACCCACCCCTTC
CAGACACACCCCACTCCACC
TTACCAAACAACATATGTTC
TAACAAAAACCATATGGCGC
CACACTCCGCCCCCCTTACC
CACTGTTTAACATCACTAGC
TATTCCCCTTACCCAACTAT
ACACTAAACGAACCATTTTG
AAAACGTGCGACATATGTTA
TTGATTAATGAGCCCTACGG
CACCATATGGTATTGACGTT
AGAACATATGAACGACCCAA
AAGCTTCGACCACGTCCTCC
ACTCATATTGAACGCTTAAC
AATTTTTAGCCATCGCGTAC
CTCGGTGCGGCAAAACATAG
GCAAAGAAAGGCAACGATCG
CTCCTCGCACCCTCACGAAG
AAGCACAACCATTTCACTAG
ATTCATAGATTACACTCTCA
AACCGTATGACACACAAGTT
ATAAGAAAGAAGAATACAAA
CCCATATGTTCAACCATATG
CAACACCCCCCCCGCCCCTC
ACTGAGTATCAAAATATTTC
TCTACTCTGTTCGCGCGCCC
TGCACCGCATCTACCATATG
CTTCCTCTCTCCAGCCATAA
ACAACAGATAATAACATATG
CGGTGAAACATACCCTCCCG
CAAACCATATGCCGAAAGAA
AAGACGAGCCAGAGTGAAGC
AACATATGGTGAACCTGGCA
CTGAAATGAACATATGCCAA
TCACTTTCAAGAATTCTGTG
CACAAACCATATGTTGCGAT
ACACTGAAACAATAAACACC
TATATCTTTCCTTTGAGCAC
AACTTCAAGCTTATTGATAA
ATACAACAGCGTAAAGTGAA
CCAAAGACATATGCTTATTC
ATGCGCCCTCCCTACAACTT
GGAGCCACTTACAAACCTCA
AAACATCTGTCATAACCACT
AGGCAGTGAACCCTCCACAG
CCGACCATATGGCACACTCA
GATTGAAGAACATAGGGCGC
CAACATATGTCACCATATGT
AAGGGTCGCAGTCACTCGTC
CACGACCTGTAACCCCCCCA
TTGATTTAAAAGACCAACTT
ACTGGTCACTACCCTGTTAC
TCACAAACATATGCTCCGGC
GCCTACACATGGCACACACA
CATATCTTAGACCAGCCGGA
CACCCAGCAACACCTTTGGA
CTTGCCATATGTTATACACT
CAAAACAAACCCCCCCACCC
CCCGATACAGAACCCCATTC
ATAGAAAAAACCACCATATG
CTACATCACCTGTGCCTGGT
AACTTCCCAAGCTGTCCAAC
CGCAACATATGTTCACCACA
CAAAAAAACACGCCATCGAG
CAGATACCACATCCCCCCGA
AAGTAAATGTGCTTTCCAGC
TAGTTACACCCCGCCAGCAC
GCAGCAGTACTTTACCACAC
AACCGCAAACGACCATATGT
GTACAATCGAATACTCTCCC
AAAAGCAGCGGCAACCCCTA
ACAGCGCACTAACTTTTTCA
ATGTTAAAAGTGTGGTAGTG
TCATGGCACTTCCACTTATT
ACACTCAGGTCAGACAACCT
AGTACCCCACATCAACATGG
AACATATGGTTATCCTGTAG
TGACAAGGGCACCTTCAATA
ACATATACTCGTCTGCCTGA
GGATAATTTTTTCAAAATAT
AACATATGGTTTGATTCTAA
ACATATGCTAACATATGTTT
GTCACTCATGCGCAACAATC
GTAATGCAGAGACATATGGT
CTAATCAAGACATATGGCCA
AAGATGTTAAATACAAAACC
TAGGTAACAGTCGTTACTAC
CACAGCGCACCCCTCCTCAC
AAGTACTGGATAATTGACGT
TGTACAGACGCAGACACATC
GATCCCCCTCTGCACCGCCC
CAATGTCAACCGCAATCTAT
GCCATTACCTAGTGACCACA
TACACATACCCATACCCCAC
CACATCAAACACACCATATC
TATCGTAATTCGCTCCCCCA
AAATTTTACTGTAGGGAGCA
CCCGTCCTTCGCACTCGGAA
CGCGCGTTTTCATTTTGTAG
TCGATTCGAGTAACCCTACA
TGCTCTCTGGGAGAAGCAAG
CACGACGCCCCGCCGCTAAA
TTAACATATGTTCGTACAAC
ACGTACTCAACACTAAACAC
AACCAAACCCCACCAGAACG
AGGCCCCATGCGCCCCCTCA
CCAAAACATATGGGACAGAG
CACCATTATGACCATATGGC
GACCGTATCCCATGAAACAA
GTTCACATATTGCAGGAGGA
ACTCCCCACCAAACTTGCTG
CCCATAAGGTACAATATAAT
GGGGAGAAATAATGAAATGG
CTATGTTGAATCCACGTGCG
CCAAAGCGGTTAACAATACC
TCTTACTTTCCGAACCTCCA
CAAACCACCCATAGCGCTCT
ACACCTCAGCCAAACCAGCG
CCTTGTTGCAAAGCAACTCT
ATAATGAACATGACCGGCCT
GTTTCAATGAGCTCTACCCG
TTTGGAATACCAGTTTAAGC
CGTAACGGATACGAAAGCCA
GACGATGCACACCATACGCC
AAATAAAGATATCAGAACCA
AACACCACCTACATATACAC
GGTTTCGATACAAAAGCGCG
CTCGCATCGCACCCCATGAC
ACCCCCATCGCAACATATCC
CTGCCTGTTAAAACATATGG
CCGAACGTGCCATCCATGTA
ATTAAGAATCACACGCCACA
CAATCACAATACTTGGTGTA
CTAACTCCAACTCCCAAGCG
TGACCGAGTGAAAATTAACA
TAAAAACCACCATCAGCTTC
AGGGGATAATTAACATATGC
AATAAAAACACAAACATATG
TTACACCATATGGCTACCCC
GACGCCAACACCATATGCAG
TACAAAACATATGGTACCTT
AACACAGAGGGCAACATATG
ACAGTAGGACAACCCCGAAT
ACCACAAAAAGATACACGTA
CAACCCCCATACCACACTCT
CCCTGCCTACACACCTTCCC
CAATAAGATTATCAGGCTTT
AACACATCTACCACCTTCCC
GCATAAATAAACAGGACGGT
CGACGAGAATATACCGGAGA
CCCCCACCACCACTCCCCAG
GTACAAGAAAATATCGTCTT
CACCCACCATATGTCTAAAC
ACCATATGGCCGTATGACCT
AACACAACCTGTCCGCTGCC
ACAATAGCATAAGCATACAA
GCCAACCCACCCTCCACCCT
GCCATATGCTATACATATTG
AATCAATCAAACACACTTCA
CATCCCCGAACTTACCTACA
AGCAATGATTATTAAAAGAG
TAATGAATCATCGCCCCTCC
GCCACGTCACACATGCACTC
AATCCGTACCGCGGATTTCA
CAGAAAAGTCTACCATACGC
TCAAGAAACATATGTCCACG
AAATAAGTACATAGCTGCCG
AAAGCCAACCACAACCCAGA
GAAAACGTACCATATGCTGG
AGGAATCAAGGAAACACCTA
AGAACATATGTTGGCACATA
ACAATATGGTAACATACCGT
ACAACAGAACCGTATCCCCT
ACTACTCGTACACCTACCTC
GACGTGACCTACCTCCCTCG
AATTGGCTGTTAGAAAATCA
TAAGCCCCTGTGGCACGCTT
ATCAGAAGACATATGTTAAG
AGCAAATACCCAAACATATG
ACCGAGCCCACCACTCCCCT
TGGAGAGGACCAGTACGGGA
CCCTCGTCATAATTTACACA
AGAACAGGTAACATTTCGCA
AAAAATTAAAAACCATATGG
AAAGCATATGGTGCTACAAT
CGATAGCGTTTCAAATGGAG
AGAAGACCACATTAGCCACT
CCCCCTCGGCGCCATATGGT
CTTGCGCTAGACACCCCGTA
TCGCAGTAGGAGACATATTG
ACCATATGCGCCAACCTTCA
CTATTGATCGCCCCCCCTCC
ACCTCCCTCGACACAAAGAG
TTATGGGCCTCCCTTAAGTT
CCTCTCCAACTATCTCACCC
GTACCATATATTTCACCTGA
ATCACCCACGTACAGATATC
AAAACATATAGTGTCCAACC
CACTACTCACTCACCGATTA
CCACAACATATGCCATACTA
CAAACCCAAGAACACTCCCA
CAGCCCATAACACCAACTCC
CAGCACGTTATCAACCTCCC
AAAACTTCTGACCAGGGTCA
AGCCAACGCCGTCCCCTTAG
ATCCCACAACGCTGACGTCG
ACAACCACACACGCACCCGA
AGTTATTTCCTACACACCCA
TCTAAAATACGTTCCAGATA
TGATTAAGGACCACAACTTC
ACCTAAGAAGGTGTAAAATC
TGTTAATAACCATATGTTCT
CGACATGTGCTTGCTTCTTA
CAACCGAAACCCACGCCGAA
CCCCTTTCTGAGCACGTTTG
CCGACCCCTATCCGCGTGTA
AGACAACATAACAATCCGGA
GGCAAAACCATCCCCACCTT
ACCCCCACCTTAAACACTCC
TACAAAGAAACGGAAAAAGA
CCAACATATGTCCAAGTAAC
AACATATGACCGTTTAAAAC
TTGAAACATATGGGATACAA
AACCAATGAATATGGTAATC
CACCATAAACATATGTTAAT
AGCAACACTATTGGGACAGC
AGGTTAACCCAGCCCCTCAT
CAGAGAGCGGCTTTAGCACC
TCTCAAGCCCCGGCTTAGTA
AGGACCCAGACTGAACACTC
CAATACAACCATATGTTTCG
CTGAGCAACCCTCTTAACAC
CACGAAACATATGCCTAATC
CGCAGACCGCCTCAGGAGGG
GTGGGCACCATATGTGTGCA
CACATGTCAAACTAAAGATG
CATGGAGTATTAACCGATTA
AGGGAAACTTGACAACCATC
TACCAACCAACACTAACTCG
AGCTATATAAAAATGCCCAC
ACCATGATGTTCCAGCCCCG
CAAAACACGTCTGCATTGCA
ACACGAACTGACAGCGTCTA
AACAAATGAACATACCAAAC
AAATCAAAAAAAACCATACT
CACAACATATGTTCTCCTGA
ACAGCAATGATTCAAAGCAA
CCAAACCATATGTTAATCCA
GGACAGACGAGAATTTACAT
AGGTGCAATTGAACTAAACC
ATAATTTAAACTAAGTGTCC
GGTCACCCTCAAACATATGC
AAACGCAGCGCCCCACGACG
CAACGCCCCCCCTTTCCGCT
AGAGGGTCCCTCCACCATAA
AGAAACAACATATGGTGGTA
GTTCATCCCCACCCACCACC
CAACGTAGTCAGCCGCCACC
GAAAAATAAGACAAGGAGAG
CCACGATCCCATACTCGAAG
CCGAACGCTGAGGTCCATAA
CTCGAACTGATAGCAGAACT
AATCGAGGCAGAAAGAGTTG
ACAAAACCCACCCCATCAAT
CCGATATTAGTGATCGTTTT
TACAGTGAAGATGACCATCG
CAACAATACATATCTCGGCT
TACTAAACACATGTGAAGCG
CTTCTACAACCTAGTTTGCA
ATCACGGTAACACAAAGCAT
CACAGCCCCCTCCCGCTCAC
GACAAAACCATACCCACTTA
TACGAAAGCAAGACGACCGA
GGCATTACATTCTTTCATTA
AACAACGTAAAACCATATGT
TAAACCTCCTTACAGTCAAA
AACACAAAGGGGAAACATGG
AAAAAAGTTTACATCCCCCA
CCGGTTAAAACTAATACAGC
CCATAACACATTAGTACAGG
GATGATAACCCCCAATACAC
CCCTACGACAGAGAGTACTT
GCAACCTTGCTGCGGACCAC
AGTAAGAACATTTCCTCAAA
GTCCATATGCTAAACACACC
CAAAGACCGAACACTCTATC
CGGCCGGGGGTGTGTAACAT
AAGCCATAGGGGCCCATATG
CCAGCCTTTTAAGCATATGG
CGTTAACAAGGACTAAAACC
CCAGTACAACACCGCCCGCA
GTGGATGGTACGGTCCGGAA
CAACAGGCGCGCGCACGCGT
CAGGGTCGTCGGACCCGTAA
TGAGGTCGCACATCGAGCCA
CGCATCACCGTCCACTCTCA
ACGACACCCCCCCCCCAACC
CAAGCATATGCTGCCGCGTA
TACTCACTATCCACATAATT
TTCGGTAAGTTGCGATATCG
AAGCATATGCTGCCCACCCA
ATTCTCGACTTACTCGTGAT
CGTGAAACATTTGCCAGTTA
ATGTAAATTTTGATAGCTTA
TAAATATGACATCACCTCCG
CGGACGCACAGCCTTAGTCT
TCCGTTACTAATAACCACCC
ACTCCGTCACTCCCTCCCTC
GATGTAGCCGAACCAAGAGT
CATTTGCTGACACTTTACTG
GTCCTCCTCTCCCTTTCGCA
GAAACAAACCGTCCACACCC
ACGCCACCCCACACTTTCTC
TCTAGCTTGTCTAAACTTAT
AATGCCACAGTAACGTCGCA
CTAGCACATAGCCCACCGAA
CGGTAAACATATGGTACCTC
CTGCACGACTCCCCAAGCTG
ACGACCTATTTTGGACGGAG
AACCGACAGTTGACGAAATT
GGCAACCGTGTGCCGCTAAA
TGAACATATGTTTGCCAACA
AATACACACACAAAATTCCA
GGAGGTTATAAGCTGTAACT
CATGACATAAACCGTTAACA
ACAGATTTAAACATATGGCT
AATATAGCCGAACATATGCC
GTGACATAGCACCCGCCCCA
TGTTAGAAATGAAAACAGCT
AATTATTGTAAAGTTAAGGG
ATAGGGTTGTCCCGCAACCT
GGACCATATGCCAGCCCGTC
AAAAAAAACACGCGACAACG
TCCAATCAAACCACTCACTC
CCGCAAACAAAAAGCATATG
AAAAAAATAGTTTAACGTTA
CACAGAGTGCAGAACCTAAT
CCCCATACTGAGAACGACCC
ATCAATTCGGGAACCATATG
GGTGACCTAACCAACACATA
TAATAAAAACAGAACCATAC
CATATCTCATCCCGCCACCT
TGTACAAACATATGCGAGTA
AAGGTCAGGGAGTGCCGGAG
AAGGTAAACCATATGGCACC
CCCAGCCCCATAATGCCTCA
GAGAAAAAGACCCCCGATTC
CCACCATATGTTGTCAGCCA
AATGGGATAAAATAAGTACC
CAATGAGAACAGAACATATG
CCCGCGACTAAACCATACGT
GCATTACCATATGGTAATTG
TATCATCACGACGCACGTCA
TCTGCCCATGGCTAGAAAGC
AGCGTATAAAAGCCGCATGC
ACACCAAATCGACCATAAAG
GCAGCTAGTCTTCAGTTAAG
GACCCTACCCGCGATGAGGA
AGACGCATATGGACAATTAG
AAAGCATAAAAATTACCACG
GATTGGACTAAAAACCAGCT
CAAAAATCCCAAGCTATTCA
CATGCACTAATGTGCCATAA
CCACCCCCATATGACAAACC
GAAAAAGCATATGTCAAAGC
TACACCCTCCCTCATGAGCT
TCACGTCCAATGACAGCCAT
TGAAGCGGGAAACACCTTGT
AGACAATAACAACACCACTA
TTTCTATCGCCAGCTAACGC
TTAGGCATATGCATAACAGT
TACTACGCGCAGATGAGCTC
AAATGTCACCCATATGGCTA
CCCCCACAATGATCATATGA
TGAACCATAACATATGTTCA
GAGTACAAGCCCCCCCCTCA
AACGACAATACGCAATTACA
TCAGCTGCACAACCCCACGC
CTACATGACTTGCTGAATCT
CCCATACCACATTTACTAAC
ACACGATACTCGACGACCAA
CAGCAATTAAACCCATGTTG
CACGATTTAGCACCTGTTAT
AGGAAACCTCGCACTTTCCA
CGCGCTTCAATGACCCTCGT
ATAAAGTTAACATACGCGCT
ATTGTCTCCACCCAGACAGG
CGAGCACTACCCTCCCACAA
ACCCAACCACTGGGCATATT
GATAAAGACACCACATCCCT
GGCTCCACTACCACACAGCA
CCATCCCTGAAACCGCCAAG
TACAGTCCATAAGGTACGGA
CCCGCCCTACGTGTAAGTAC
CAGCCACTTACACTAAAGAG
CGAAAAATGACTTACGCCCT
CCTATGTAACATAAGGGGAA
TATTATTGAAACATTACTCC
AATCTTAAATTAGACGTGGA
TAGTAATACACATATTTTAA
CACGACATTAACTGCCCCCA
TCGGGTAACCCACGACTACG
AAACATATGGAAAACGACAT
CAAACCTTGCGTCTCCGCTA
AGAACACCCTCCCAAGACCG
GGTTAAACCTACCCCTAACC
GTTCATCTATAAGTTGATGG
AAGAACTAACCACACACACT
GTAACATGTGCCAGAACACA
CAACTTTGTCCACCATATGG
GCTGCACCTCCACACCCCGC
TAACTCCTAACCCCCCTTTT
AGATTTAGACCAGGACGTCA
TCATATGTAATGCTGTTCCT
GTAAGCCATATGTTTCCGCA
TGACGCCCATTTCACAAACT
ACAACTAGATGAACTGATAT
AGTCACTACGCAAGCTCCCA
CTAGACCGGTCGGCACTCCT
GTCACTTGAAGTAGTGAGAG
ATCTTTCAAACAACACCAAG
TGAACGCAACACACCTTCCC
CCGCCCTTTCAGCGAAAACT
GGAAAAGCACCATATTGCAT
AATGAAATGCAGAGACATCT
ATGTGATCATCAATTAACCT
AAAAGTGAAAAACATATGCG
AAACTCAGTTTCACGCGGTA
GTAGAATGTGAAAGAATAGT
GGACCATATGTTAACTCGGA
AACGACGCAAAAACCCCAAA
TAGTCTCAAGGCCTTCAATC
AAAATGTATCATCACCTGTT
ACCATAAACATATGGATGGT
ACCGTCTCGTCCCACCCCAC
ATACGCATAATCGCGCCTCA
AGGGGAGAGTAAAAAAACTT
TGATCCCACCATATGCCAAG
AAAAACAATCCATCGGGACG
TAGCATAGGGTAACACAAAG
AAGACTCTAACCCCCCATTG
AAGATCATAAATGAACGCAT
AAGTATAGTACGACCATATG
CTAGTTAAAACCATATGTTG
TACAACGCCGACTACTCCCG
CCTGCAACCAGAAACATATG
CCATATGTTTGAGAAGCACA
GACATACAACATATGTTTTA
AACCCCCCACCCCCACCACT
ATCCATATGGCGGGACTACA
CATAATTGCCAAACCGGCAT
ACCGAATGCAACTGACTTTT
ATTGACTACCATATGTTAAC
TGCAATAAGCACATCATCCA
TCAAGACGAGTTAACAGAAA
AACCATATACTTAGAACTGA
TAAATACGAACATATGCTTC
AAAAACATATGTTAACACCA
ACCCATATGTTCGCCTGCGC
GGGATTAAACTCCATGCCAT
CAGCTAGAACAACCGGCTAC
AAAACAACGGCAAAACAACA
AAGGCCACAAACCACGTACA
AGTAACATTCATCCACTGTC
GGTATCGTATATACGAGAAA
AGATATAGCCACACAGACCT
CAAACGTGAACCCCGACCCA
CTCAAAAAATCCACCCCCTA
GCGCCTCCATCTTCCCATTC
AAACATATAGTATTCCCGCT
AAGCTGCGTTATTCCCAACT
ATCATATGCTTATTGACAAT
GACCGGATCACCAATTCTAC
TAAAATATGCAAAGGAATGA
GCCGGCGACACTTTTAGAGC
AGGAAACAGAGCCTACCTGT
CAAATAAACCGCACTCCGAG
ACCATATGGTATACCATATG
AGCCAACTCATACAATCCCA
CATATAACCCCCCACCCACC
ATTAGTTGACTCAACAAAGA
TATCCCACACGCCCAACAGC
CATCGGCCTACCATATGGTT
AAGGCAGACATGGTGCCACG
CTCAGCTTGCTATTCAAGCC
GAAGGAAATCACCACCTCCA
CATCCCACCATTTTTCCCTA
AAAGACATATGGTCAGGCAC
CAGTCCTCCGATAAATTCGA
ACCACCCACCAACCCCTCCC
ACGCATTGAAAACAGAGACC
ATACTTAGCGGAACATATGT
CAGGGTCTACGATTTACAAT
AACAGTCACACAAAGGACAT
TGCTCCAACCGCACAATTCA
GAGGTCATACCATATGGTCA
AAGAAGATACAGCAAAGAAT
GTTTTTACACACACCACCGT
AAAAACATATGTTCTCGTAT
TTCCTCTGCCAGGACCCGCT
GCCCAATCAATTAAACTCTC
CGCAGCCCCCCAAAAAGGAC
AAAGGAGCATATGGAACGGT
AAACAATCGAGCACATCCGA
GTAATTAAGGGTAACCAAAA
ATAGAACCACGACACGATAT
CCTAGACAATAACCAGCCAA
AACCGAAGCCCCATATTAAA
TGCACCTTGTGCCACCCTCA
TCCGTGGAACGAGTAAACAC
ATCCTTACAACAGTGACTTT
AACACTGTTACTCCCTAAAC
TCAACAAGCAAAAACTTTCC
CATAATATGGATACCCTCCC
ACAGTAAAAACATATGTTGT
GTCTTAATATAGCCACACCC
TAATGACATTTCAATTGATT
CTATAGACACCATATGGCTA
TCCGACCATATGCTCTATCT
ACAGCAAAATTCTCGATATG
ATAAAGAACTTCTTCTAAAC
AAATGCCAGCGCCAAACCAC
CACCAACAAACACTATAAGA
TGAGCGAAACCATTTGGGCC
GTTGAGCGGGACCAAACCAC
ACAAACCCTCGGACATCACA
CGATAATCATATGGATCTTT
ACATACAATCAGGCGGCGCA
CTCAAAAAAAAGCATATGGT
GCCCCTGTCACCCTCACGCT
CGAAAAGCAATCTACAGCGC
TCAGAAAGAAACATATGTTA
AACATAATGTGAGACCATAG
AGAAGTCGCCGACTCCGACC
CGTCCTTTCCTTCAAACCCC
CATTTAACCTGGCGACCCGG
ACCAATACGATAGAACAACC
CTGTGAGCCCAACCCCTCCA
ATACTCCTGGTTCGACGCTA
ATACTATTGTTTATTAAAGC
CAAACCTACCCACCTTACGA
GTCTATCACATCAATAATAG
TACATATGGTGAAAATGCTT
ACTGCCTAAACAACTTCTAC
ATTACTGCATACAAAGCGCA
AACCCCACGTGAACCCCCTA
AGTACAGATAAAGAAGATGT
GCTGGCAATAGGCAATCATA
ACAAATATTACACATATGCA
GCCCACCATCCGTGTCCCGG
TTACTAAACTCCCACTAGCT
AACCTTGAAAGCCACCACCA
ACTCTTGGTATCAACACATA
CGACCGAACCTCTATCCACC
TATCAGGTCAAGCTTGTGAA
ATGTACGGACGAACCCATTC
CAACCATTCAACACGCACCC
GACTGTTTGTAAAAAATCAC
AACCACACCATATGTTTATG
TTACTACTGACTACCCCCGG
AGATGATAAAATACTAAGTA
GACACCCACTCCAATGAACG
GATGTTAAACACACAAGGAC
TAAGGAAAACCATATGTCCC
TGAACCGCCGCCCTGTCTCA
ACATATGGTAACCGGATAAG
CGAGACAGAGTATTATTCAA
GTCACAGCCTCTTCATCTTA
TAACTTAAAAAACTGCACAC
ATGATCCAATCAAATTGCAA
GATAAACTAAACAGATGAGA
ACATATGCCATATGGTTATA
ACTTGGGGTCTGATAGAGTT
GAGCATATGGCGAGAGTATA
CACATGTGATTCTAACCTGG
CTGTGAAAACGTATAAATCT
GCGCGCCCCTCACCCTACCT
TACCCAACACCATTTGTAGG
CAGCGTTACGAACATATGTC
GCACCAGTTAAATAATGATC
ATATACACCCACGCTCCTCT
ATTAGTGCACAGTAGCCCTC
CATCCCAACGATCCGGCCCC
TGGCTGATAAGAAAAAGGTC
GCGCATTCCTTCTCTAGAGA
ATGACCCAAGCCCCCCGCTC
TGGCAGTCCACATACGTTAC
TGCCATAGCGGAAAAATTAA
AGGGCCACTACCCGGGGGCC
GATTGTAAAGAACACATATG
GGCAAATATCATAAACATGC
TGACAACATATGCGAAAGTC
AACCGGTAAAGCATATGTCT
ATCTAAAGGTCTTTTAAGAC
ATGTACCAAAAGAACCGACT
CACAGCAAAGAAACAAACAT
TACTGCAAAAAATGAAGCAC
TGTGACCATATGTTACCAAC
CCTGCAGAAATCAATTCCCC
GCTCCAAAAAACACAAAAGT
GCTTAAGTAATCAGAACATA
TCCCGTTTGCCTCTGCGCCC
AAATCACCGTAACCATATGG
ATAGCGGATAAATGACCTAC
ATAAGACACATATAGCAGTA
TCTCCCGAGAGGTCACCTTA
ACCGCATTAACATATGGTTA
CATTAAAACATATGGTTCCT
AGCAGCCGTCGGTACACTCG
GACCATACATGCAAGAGATT
ACAGCCCGCGTTCACCCAAC
CGACTTCTTATTCCCACCGC
TTTATAACACACTTTGTATA
ACGTTAAATAGTTGCATATG
GCCTGCTGTACTCAGCCACC
ACCATATGTTGTTTAAAATA
CAAACCTGCTATAACTAAGC
CAACCACCACTTCCTGCGTA
GAACACTCCGCAAACGCTTG
TTCAACATTGCCATTACTAC
GTTCTCTTGCCATATGTCGC
ACATATGTGACGCCATATGT
CCAACACTAAACACACAAGT
GCCTGATTGAACGCGGTTCT
CATAACATTTTGAAAGGGTC
AAGCTTAACGCATAATCATC
CCATACGATTTATAGCCCGA
CACCCACTAACCAGAGCAGC
TGGATGGTTGGCAATGGAAG
GAAGCTAACAAAGCCCATAT
AGAATGCTACGAGAGACAAA
CAAATAACCCATACATAACA
ACTACGTTACTAATGGTACA
CGACATACTATAACCATGTG
AACATATGGTTCCTAGTTTC
CTAATTCACCCCTGCCAACT
GTTAGAGAAACAACATTTTC
GATACACATATGTATCAGAC
TACGAAAAATACATATTGTT
CGAGCCTCAAGATGACCTTA
ACCAACACCCCGAGAGACAG
CGGACAGGCTACAACCACAG
AACCATGTACTGTAGATTCG
TGCTCACAGATAACCAATCA
TGCAATAGATAGCTTCTTAT
CGGAGGCGGGTCAAATAACC
CGCATAAAACATATGTTGTG
TAGAATACTACCCACATATG
TAAAAACAGCATATGTGCGA
CCAGACACACCCACCGAACA
TACAACTGAAAACAACAGAA
GAAGCAGGATAACATCCTCA
CATAATCAAACCAGAGAACC
CGTTCTCCTCACATAAGGTC
CACCATATGTCAACAAGCAA
GGACAGAAGACATTCCCATC
ACTAGTATGCGCGTCCCAAC
TTACCTACAAGACATCTTCC
CAAACCAAAACTTGTCTCCC
TCAATAAGGGTGGGCTTAGA
TTAACCGTGAAGACCTCCTC
AGGCTTGCTAATCATGTCTA
TCATACACACCCTAAATCAC
TCCATAATCACTAAGCCACA
CTAGTCATCACCATATGTCT
CAGACTCACGCAGACATCCA
CAACCAACACACCATTTCAC
TTATGAAACATATGTTGCGA
TGCGCACACAATCTGAACAC
CAGTTGAGCACACCACTACC
ATGTTCTCTGTCAATCCCTT
CCCCGAACTGTCGCTTCCGA
ACTTAACGCACGCTCACTAG
GCAGCTCGTTAAAATGATGG
AAAACCATATGGTGCTCTGG
CCTTAACAGACAAAATACAT
TAGAAATTAAAACATATGGT
TCGTAACTTACACGTTAGCA
AACCCGACACGCGCCCCCCG
ATCCGAGGAAACATATGTTA
TGAACATATGTCTCCGTTTG
AAAGCCCGCCGCGGATCTTA
TATGCCCAAAAAACATATGG
CATAAGATCAAAGAACATGT
CGTGCCTACTACCTACTACC
ACATATGGTCACAACGCCAA
CAGTATCATTACCATATGGT
AGCAAGACGCATAATACTCT
GCGAAAAACGAATTGTTCCA
CGCACAGCCATCCGCTTATT
CAAACGGCAAATCCGATCCA
AAATTTCGAGGCCGATTCAC
AAGTAAACATATTCAAATCC
GTATACATCTTTACGTGGTT
GTGGATTTTCACCTTCGACT
ACCTTGACATCGGCAGTCCA
CGTCGAATGAAAAAGGGCGA
GTCGGCTGAAAAAAACGTAA
CGCATAACTACCCAACTCCA
CCGACGCCCTTACCCACCAC
GAAACTAACCAGCGCGCAAG
AACTCGACCTTCCTCGTTCG
GGAACTTTTCATCCACGTAT
TAACATATGGGTAACTACCC
GTTAACCCCAACCACACCAA
ACCTTCTAGAATACGCTCCC
ATAATTTTTTACAGCCATAG
ACACCCACCACCCGAGGAAC
AACCATATGGTGCACCACAA
GATAAAACCCTCAAGCACCC
TGCTAGGCGTAAATGACGGA
CAATTCTTTGAGTATACGAG
GCGGTGAACGACATATGCTG
AAGCTATACTAACCATATGG
TGCTCGGATCATAGATCCTA
CGGATAACGCTTGCCATAAT
GCTAACGTTGGCCATTCCGA
CTCTAGCCCGTCTGGTGCCA
TTGCTTCCACGCACCCTACA
TGTTACACGAAACGTCGGTG
ACATATGGAATCCGTTGACC
ACAACCACCACTCTTGCACT
AGCACAGCAGCCCTCCACGA
TCAGGATCGACCCCACTTCC
GTACAAACATATGTTAGTAT
GTCACGACGACCCGCTGGAG
AGCTTCCCAAATCAAAAGAG
AATGTAACAGACATATGCTG
CGCTTCAATATCCACTTGGG
CAAAACCACACAAGCGTCAA
AAACGGCAAAGCATATAGTG
ACCCTACGCATTCTGGCTCA
GAATCCAAACGTATGCCAGA
GGCGTGACTGGTGAACCTGT
CCCAACCAGTCCGCCCCCTT
CATCCACAGGGTAAACATAC
ACGTGTCTAACTTGCAAAAG
TGGCAACCCAACGTCACCAA
CACAGCCCCAACCCAACCAC
CAACGGAAACATATTCTTAA
GACGCCTCCCCGATTATCAG
CAAAGGAAAACCAACACCTC
ATGGAGCATCCGAAGCTAGA
CTCGCCGCATTAACATATGG
TCCGTCATCCTGAACGCGCC
CATTCCCATAACATATGGTA
AATACACGGCAAGGCCTCAC
CACACCTAGGCATCCGCGGC
GCCCACCCTCAAATCCGCGC
CCGACTTGTTCCACCACCAT
AGCGCGACATACCACTTTGT
ACCGGACAAAAGCCAAAAAG
ACATCCACAGTGGTCGAATC
ACTAAAATACAAAACATATG
AAGAACCACCACCCCAGGTA
GCGAAATGACGATCAATTTA
TCCATATGTTTTTTTTATCC
GGTCACGCTCTCAATCATGC
AGCATATGTCTAACATATGC
TAAATGTGAAGAAAAATCAA
GCGGAGCGGTGTAACCTGGC
CAGGGCAAAACCCAACAACA
ACAAACAAACCCTGCTAAGG
CGACTGTTAAGCATATGTCC
TCATGTTGTTAAAACCATAT
GAGTGTGCGGGAAATATATG
CCAGTGTGACATTTTTTTTT
TCCTTACAACATCTGCTTAG
AACCATCGACCCCCATCCAC
CACCGCACCCCCAACCCCCT
AACCATATGGCAAGCAAAAA
ATACACATCCCCCCTGGACA
ACATATGGCTAGATCTATAT
CGCAGCATATGGAAACGTAA
ACATATGTTATACTCCCCAA
AACAGATGACAAGCAACAAA
CTGATAAAGGAGCTCACCCA
GGTCCTACGCACTAACATGT
TTCACTCCTCAAAACACAAT
AGACCCCCCCCCCCCCAACT
ACCCCCCAACATAAAAAACA
AAGTAGTGCACGCTCACCCA
ATCAACGAACTACATATCGA
GCATATGTTCCATATGACGG
CCAATGGAACCCACACACCC
ACAAATAGGACCCAAACCAT
CCAGTACAGACACAACATAT
ATGCCACCGCCAACCCATAA
CCACCACCCCGCTCCCATGT
CGCAAATAAAACTTTAACTA
TCACGGGAACAGCTCAATAG
TTAAATACGGTTTTCAAAGC
CATACAATATTTAACTTTTC
AGCACGCTCGGCGACCACTA
ACAGTAACAACCATATGTTT
CTACCTAATTGTTATGCCAC
CAACCTAGCAGCATTCTAAG
GAATCGAGCGGCTTACTTGG
CTGCGGAAAGTCAAGAGCTC
CATCCCCGCTCAAGCTCACC
AATACATAACCATACGGAGC
CCGGCAAATAAGCGTGAAGC
CTTATACAAAGACTTGAATA
GAACGAGAGCTCCCTCTCCG
AACGAGTATAATGATGCTAG
GTCATACCATATGGCCACAA
ACATTTGCCATAGTCAGCGT
GCTCAGCATATGCTCAAGTA
CAGAGCAACAAACCCTGGCC
TGACGGTCGAGCAAACATAA
CGTCATTTGGGAGAAAAAAT
AACCACTCCGCCCCCACACC
GAACATACACAAACATATGT
AATTTTTACAAATCCCACGC
GCTCCAGCCCGTACATATGG
CAAATACGGACCATATGGAA
GATCTGGGAAACAGCTGAAG
CCGGGCTCTCTCACCCAACA
AAAGGAAAGAACATATGCTG
GACATGAAAACTAAGACTCA
TGACCCTCACTATGCAACGA
TCAACCCCCCTCCCTATTGT
ATCAACCCACATCGTCAGAT
ACAAAAAAGGAAACTAGACC
CCTAAACCATCGGCGTGTAA
AGAAACGACGTTCTACCCGA
ACTCCCCTGCTACCATCTTA
GGCCATGGGCATTCACGTAA
AGAAAGCATTAAACTTCTAG
CCCTATGCCACCAACGCCAA
CAAAGCCATAGGTGAGCCCT
GTAAACATATGTTCCCTCAC
AAAACACACTAAGAACACGA
CGGTACAAACATATGGTATC
CGAGACCCAACCAACAACCA
GTAGCATATGGAATGTAAAC
ACTAGAAGGACCCAGTTTGC
CATAAATGCATGCCTCGGGT
CCTCCGATAAGCGTCCCCGA
CGAATAGTCGTGGATAGACA
CGAAACTTTTGTAACCACCG
ATTTTTTCGTCGTGAACGCC
AAAGACCGACCACCCTCCAA
CACGAAAACCATATGCTAGA
AAGCATAATATTACGACACA
AAGTATAGGTATTTAGCATG
GATCGCCCACCATATGGCCT
GCCTACTAAAAGAGAACCAG
TCCTTAGACCACACCCTCAC
ATCCCGGGCATCCCGCTACC
CAACCCGCGTCAACCAATGA
ATACTTGCCTCTGTCGCTTC
TTCTCCACAAAAAGCGCCCC
CGATACCCCCCATATGGCAG
ACGGCTCCCAACACACCGAA
CACCTTCCAACACCATATGG
CACGTTCTACTCCTGAAATG
GCACTTGACTGTAAAGATTC
GGAAACACACCATATGACTA
TAGCAAATGAAACCCTTCCT
ATGCAAACATATGGCATATG
ACCATGAACATATGTGAGGA
GGGTTTACCTAACCTTGTTT
AACGTACCGTAAAAACACTA
TGTACTACCAAACAACTGAA
CATTAAGAAAAATCCCTTGG
AACAGATGCGATTTCAGAGC
AAGCATATGCTACGAATTCT
CATTTCAAAACTTCAATATC
CCGCAAAAAAAGGGAATGGT
AAGAACTTATCTCAGTTCCT
AAAGCTACCCTTAGACTGTA
AGCAAAAAAACATATGTTTA
ACATATGTTTTTAAAGCATC
AACGACATATGGTGAACCTT
TCACATCGATGCTCATGAGA
ACCATATGGTTAGGTCAACC
GTAAAGCTTAATTTCTAGAG
CATAAACCTCTACCCTTACT
ACACTAGAACCTCCCCGACG
CAAAACCACACAAATCCCTC
AGGAACATATGCTTCTAGAC
TCCGATTCGACACCGTTTCT
ACGACAATGTTACAATAAAC
GAAATCACGCATGCACCTGC
TGACCAATAAAACTACTCAT
CATATTGTATATTTTAGTGA
AAAAGATACTTGTTAGTAAA
AAACATCGATCGACCACCAA
TGCAACCTGAAAACATATGG
GAGACTATAGCCCACATCGC
ACAGAAGAATAATATCTATC
CAACCGCGCGAGTTAATTAC
AAGTATCGTCTACCACTGTT
CGAAACCGTCACAACCCGTT
TCAGAAGCCTGCGACCCTGT
TCATGCGATGACTCATTACT
GGCGTCCCACCGGTTGCAAC
TAACGATAAGGGGATGTACT
CACGTAGCACACCATCAACA
AAATAAAAAAACGGACCAAA
AAGCTAACACAAGAGAAAGA
TCCGCCCTTCGTCCCTTCGA
ATACATACAAAAAACATATG
CAAACACCCCTCCCAATCCC
TGCTTACGGCTACAGTTTTG
GACATGAACATATGTTTCCC
ACCCATATTTTTTTCAACAG
ACACGAAAACTAAGTACCAA
ACCGACGTACAAAAACTTTA
CAAGAAGACACCATCATAAG
TAAAGGCGAGAGACGCCTTT
CCCCTCTCCATTCCTATTAA
CAATAACTCAAAAGGAAAAC
GACTAACCTTTGTCAGCGAA
CACGGAAATGACGCCATCTG
ACCATATGGCAGCAGCACTA
CCAATTTAACACAACATATG
GAAAAGGTAAGCCGAAAGGA
TCGCGCCTGTTTAAACCGCT
CTGCATAACCATTTTCCGTT
GCCATGCTACGACCACCCGA
TAGGCCTTCGAAGCAACTCT
ACGGATTTGTTCGAGGCCAT
GAATTGAAACGTCCAAGCCA
TCTAGTTCTGAGTGCCCCCT
TGGTTTACAAACGAAATGAA
ACCAATGTCTGTTAAACATC
CCGCCATAACAAACTAACGG
AAAGATAGATCATGTTTAGC
CGATTGCAGCATAAACATAT
ACACATCCCGAAGGGACCAC
CTACTGAGAAGAGCCCTTTG
TATAAACATATGGTAATGCA
ACGGAAACATATGTTGCTCC
GCTTAAACCATACTAGACGC
CCCTGTTCAGGTTCCCATAA
AGCTCAACCCTCTACCCAAT
TTCCTAAAATCCTGCTCGTG
TGGGAGAAGACATAACCGAA
GTCTTACTTGGATAATTCGT
CCCTAACAAATTCTCTAGCG
AAAACGATAAAAAAGCAGAC
TCTCCCTAAACACCGCGTTA
AACGAACACTATCCCACTCC
ACCATATGGTAATGAACACA
GCATATGCTTAATGTAGGCT
TTGTCACCATATGGTTATCC
GGCAGGGAGCGATTACGTTA
CTTCACACACCTCCCTTTTC
ATCTAACATATTGCCATATC
AAGTAGCCATCCTTCTCCGG
CGATAATACCAAACACACAG
GAAGCCCCCTACATTGATCG
CCCATCATAATCAAGACAAC
TAAATGGAATAAATACAGGC
TGCGATCAGACCCTGGACCC
TGCACCAGAGACTCGCCGCG
AACACCAAACCTCTGGCTCA
CAAAAGAATAAAGCAGAATA
TAAATGACTAGGCATACGTT
CGCTTACAACGACCCCACCT
AGGCGTGAAACAGGCAAACG
GCTGGAGCTAAAGAACTTGA
CCGCCCAAAACCGAGTGCCG
CGGTATTCCCGAATCAACAG
AGCCATTGGAAGATGAAACC
GCCCAGTGAGAACGACTAAT
ACTTTTTCATATATTATCCC
AGGCTAAACATATGTTGACC
TCTACCATTTGATTATCATT
GACCATGACGCACACCATAA
ACGTATGTAAACACACATCT
AGTCTCAACATATGCTTCCT
AGACGAACTAGACACATGAG
GGTCGAAACAAAACATATGG
AACAATGATTAACCCACACC
GTAGAGAAAATAATCACGGA
TGTCCACCTACCTCCCCCTA
CATATGCGTTTTGTAAAATC
CCAATGGCACTCCCAATTTA
ACCAACGAACATATGGTCTG
CTCAACCATCACTCGATATA
GTAAGACACTAAAAGAGTTT
ACTGAAAGCCTCAAACCTTA
TGCATATGTTAAAATGAAAA
GGTCAACCTCAGATGATGTA
CTAGGAAAATAGAACCATAT
AGACCCGTAGATTCATTTAC
CAAGAAAAGATGAAACACTC
CTCCTTTGTCTCATGCCGCC
AGATCATTTACGGCCAGGTG
CAATTAATCATAACATATGT
CATAAGATGCGCAACATAAC
AGATGAGCGCCCCAATCTCA
AAATCATCCCTCTACTGTCC
TAGCCTCCGTGATGTAAACG
ACTGCGCTGGAAAAATAACC
CTACCCAACACCCACCCACC
CACTCCTACCATCTTAAACA
AAGAGATGCCGATGCGAAAC
CCCACCTCTGTTTTACATTA
GGAAAAAAAAATATAAAACA
ACCCATATGCTGCCTTCGAG
AAAAACCCCCTTGGCCCCGG
GAGGATGGTCTTGGCCAGCA
TCGATATGGCGATCCGAGAT
CGGCTCACCACCCACGCCCC
AAGTTAACTTCTCCCCCAAC
GCGTAATGAACCGTATCCGA
AAGTATTTAAAGTATAACAA
AACCATATGCGGATAAAATA
CATTGTATTATACACGCCGT
ACATAACCGCCATGCAGGGA
ACATACACCATATGCTCAAA
AACCATATGGTAACACAGAC
ATGCTGTTTCGACACCAGGA
ACAGATGCAAACATATGGTC
AACATATGCTCACCATTAGG
CAGCTAAGAACACACTTAGA
TCCTACTTACCCTTCAATTT
GACCTTACACCACAGCTTGT
GGGATAGCATAGGCATACAT
TTCAGCAATAGGCCCCCAAG
GCTTGTCAAGCATATGCCTG
AAAGCCAAAATTCATGGGAC
ATTCAAGCCCCGTCACCGTC
TAAATCTATGTTAATTTAGA
GTTTCCAGACCATATGTCTC
GCCCATTATTCATGAAACAT
TACAAAACATATGTGTGACA
CATAACATGAAAAATCCATT
GCTGATGCCTGGCACTCTAA
GAAGGCTTAGGATCGTATGT
AAGTATCAGACCTGAATCCC
CCGCCCCTTCGCCTACCACA
GCGAGCGGAGACACCACTCC
ACTAGGCATCGACACACATT
GGTACCAATGTCTACAGAAC
CATCAGATCACATCAGGCAA
ATAACAAGCTATGATCAGCC
AGAAACACCATGTTTCCTAA
TGATCATCGACAACCACAAC
ACAATCAACGCCCTCTCAAC
AGCTCCAAACCACATAGTGC
CAGAGACAAGAGTAATACCA
GGAAACCCCCGCATTGTACG
CAGCCGAACAGACACCACGT
GCAAAAACATGTCGCTGAGT
AAACAAACCATATGTACTAC
ATCGCCGAACATCTGGACAT
TATGCGCGCAGAATTGCGAT
ACATTGTGAACAGACCATCT
ACAAACTAAAGCAGCATGCC
TAACCATGCCCATATGGTAC
CTATACCCCAAAGACGCATT
ACAACTTGACCCCGCCCCCC
ACCCACTCCACCATATGCTC
GAAGAGCCACCGCCCCAACA
ATATGCACAACCTCGTACGG
CGCTTATGTACACTCCCACC
GACATAATGCCAGCATATGC
AATCAGAGCGTATTATTCTA
TAGACATAAATAGGAAGCCC
TCAGAGTTGTTTCCCCACCC
CAAACCCAGCTACCCCAACC
CCTGTCGTACTAATACCATA
AACAACTCCATCAACTTGAC
CACTACCACTCCATTAAGCG
TTTTCCCCTACTGCAACCAT
GCCTAGTAAAACATATGTTT
AGCCAACACCACTGCAGTCC
GAGAGAATAAGGAATGCGCT
CGACCTTAACTTACGATGAT
GCCATATGGACAAGACTAGG
CACTACAGAATACTCTTCTT
CAAAAAGTGACTAGGACACA
AACATGGATACCATATGTCT
CTAGCAAACGCGCCAGACCA
TCATAGCCACAGATTTCCCC
CTCACCTTGGACAGTAACCC
CTGTATTCCGGGGCGGAGGC
TACATCATAGAGATGTACCA
CATTTGAGGCAACAAGCTGT
CGTTCATAGTTGTGAACACA
CGAGTACACAGACCCTCTCC
GTCAACATATGCCTCTGACA
TCACTTAAAACCATATGGTC
CACACCGAGCAAAAACACTC
CATCAAAGCGAGTTACAGCC
ATGAGTTAAGTAACATATGT
TATACAATGAACGATGATCA
TAAACCTTGAGGCCACCACT
ATTAAGCACTTAAGAATGCT
GAAATCGGGACATCAGTACA
AGCCCAAGCTATTACGCCTG
GCATTCGGGAGAAACCCTCA
CTTGAACACACCATATGGTT
ATTTAGGTGGTCGCAAGTAT
CCCATAAACATATGCTCGAA
ACAACATATGGGACCGCTAG
AAGCAGACAGCTCACCCAAC
CCCCGAACACATCCACCTCT
AAATAGGAGTATCGTTCTAA
CGGTCAGCCCATTCACCAGG
AGCGATAAATATTCCCCAAA
TTAGGATCATTCACTCCCTT
AGCGCATATCAGTTCCGAAC
CAAGTAATCCGGGTCGTTTT
ACATTGAACTAAGAAGAAGC
CAAGAAGCATATGTTCCTCC
GAGTACCCTCACGTGTGATC
TGCCCTAAGGTCTGGGCGAG
CGCTCGAAAAGCATATGGTT
CCATAATGGGGAGTATCATG
ATCCCCCCCCAACCTCTGCC
CACAAACCACTTCATCACCC
CCACCCACTCTCACCATTCG
ACAAACGCTACACAAACGTA
CGGCGCGCTCGCCACGTCTA
TACAGTGAGCACGCAGTATA
AGCGTCGCCATACGAACAAT
TCGGTAACCCTGGCCATTTG
CAGAACCGAACACATTTTTA
AGCAATTCTGAAATTTATTA
ACATAGCAAAAACAACTTCG
TACCTTTAAGTCCCACAACT
CTCATAATGCGTTAATTACG
ACCCTACGCAAACGCTAACG
GAGCCATCTCGTTATTCCCC
ACCATGCTGCCCTAAATGGG
GACATATAAAGAACGGACGA
GAACTAGGCTGAACATAGCC
AACTAAGTACAAAACAAGAA
CAACATATGCTATAACCTAC
CCAACGTGGCGGGACTAGTA
AACGTAATCAGACAAAAACT
GTGCGCTACCATATGTTACG
ACAGGCCGGTGTCTAGAGTG
CCTGTAACACAACCAATTCC
CGAGCTAACGCTACTCAAGT
ACGCCAAAGCGGACAACTGC
CCATACGGTAGGTGCACATC
CTGATGGGTAAATAAAGAAG
ACGAAACCACCATATGGTCT
CAAACCCTACCGAAAAAATG
TAATTAGAAAAAAATAAATA
TACACGCTACACTTATATAG
CTTTACATTCATCAATCCCC
TTCATATAACATATTTTCGA
AGACACCAATAAGACATCAA
AAACGGCTCACCCCAGCCCG
GATAACATATGGTATACCGC
CCTACTATCATAAACCCTAC
GAACACACAACATATGATGT
ACACACAATACCCCACTTGA
TCCCTCACCTACGAGCCCAG
CCCACTTGACAATAAACCAC
GACCAGGCAGTACACCACCC
ATCCCCGGGCTGAACCATCC
CCACTTTTACACAACATATG
TCATAACTGTATTACTGATC
AAGACCAACAATCCAGGTAA
CTATCACAGCTTTTCGACGT
CCATAATGCCGGAACAATAA
ACCCCACCCAGCTACTTTAT
ATGATGGTAACAAACATATG
GACTACCACCCCGCCACAGA
GGGACAAAGGATACGTTAAG
GTAAGGGCAAGAAAAAACTC
CTCCCAACACCACAAGCCAA
GACGCACACACCACCATCCC
CAAACCTTCCTCAACCCCCC
TCGTATGTAAAAAAGAGGAA
TTTGTCTCCCACCACTTTCA
TGCCAAGCCTAATGGGCCCT
AAATATTGTTAGCCCCCCAG
GGGTCCGGAACATATGCTGC
CCTTCTTTCTGTTTCCACCC
GACCGCACCCCCCCCACCAG
CTCAGATCACAAAAGTCGGG
AACCATATTCTGTGTAACTC
CCCCGCCACTCCTTTTATTA
CGGACACACCATATGGTTAT
TAAGGACTTAACGACTCTGT
GAACGTGCTCTGAGACTCAA
TGCAGAGCTCGCCCACACCA
TCACGTGGCTTGTAACCAAC
CCTCCACCATTCTCCCCCAT
AATGCATCCGCTCTCACCCA
TATGGCGTAACCCACCCACC
GCCCGTATACTAACGGCCTC
ACATATGCTGAGAACATGAT
TAATAAGGTCATACTAAATT
ACCGTATGTTGGAGATTGTA
GCCAAACCACCCCTTTGTCC
AATGAGTCAACAGATTGCGC
CAAAAGAATGCAAAACGAAA
CCGCCTAAACGTAACTCCCC
ATGAACATTAGGGACATCTC
AAGTTCTACCCTGGGACCTC
CCAATTAAACCATATGCTAT
TTTGGACTTCGTAGATGGAC
ACATGAAACAGCTATAAAAC
AAGTACGCCTGGACATATGG
AAACCTTATACTACCCCAGG
CACGACAAAACATATGGTAG
GGACGTACCAACAAACATAG
AAGGAGGTTGCTATTAAGAA
ATAGGGAAGTCGGCATATGC
CCATTACTTTTGTTAAGTTA
ACATAAGGGTAATCCCTGTA
ATCGGATTCTGCAGACCATA
TACTACACCGGTATACATCC
CAGATGACAAAATCAATGCT
CAAACTTAGCCCTACACGGC
CGAACATAAACAACATATGG
TAAATATACAAACTTCCAAA
GCCGATGAAAGCACCACCAC
TATTACCGTTAATACCTCTT
CGCCCACTTTATACACTATG
CGCCACAAAAGGACCGAAAT
TCATTAGTATCACCATATGT
CCGGTTATCCTGTCCATACT
CCCCCCCCTCCAACAACCTC
TCAATATGAAAACCATATGC
ATCCATATGGTAACTTGTAC
CTATATATGCCCCCCGTTAC
CAGCACGGAACGCGTCGTCA
CCTCAGTCTCCCCGTACTGT
ACAACTGCGAAAACCATATG
CCATTCGCCCCTCTTGTGCA
AAAAGCATTGCATATTTATT
AAAAGACATAAGCGTTAGGA
AAACATATGGTGGGTTTACA
GAGAATGACGTACCAACTAA
AACTTATACGTCACCCCGCC
AACGCATGACTATACACAGC
CACACAAACACTACCCCCCC
TGATTGTCCCACGATTAGTC
AACTAAACATATGTTACATG
AACATATGTCTACACATCTT
ACGCACATTGCTACTGCCCT
AAACTCCTGACCGCCCTGTA
TCTGAAACATCAAATAATAT
ACATATGCGAATCCCTTAGC
ATACAAGTGACAAGACATCG
GACTGTCTATTAAAGTTCAA
CGATATATCCACAGGGGCGA
TGGCGCTATCCCGCCTATAT
CACAACACCTGAAGAACGGA
TCATACACATATGATCCCAA
AAGACAATGTTATAAGAAGG
CGCCCCCCTCCCACTACCAT
CCCATAAGATAACCATATGT
TCGCGAATTACCATATGTCG
ATCGCCTACTCGCACAACGT
TACACATTTTCTGAAAAATA
GAAATCATATGTGACTCAAC
AAGGCACACTCCTCCCGAAT
ATGATAAGGGCCATATGCCT
CCGAATCGAAGACATATGGT
GATGGCAGGCCACTACCATA
CATCGACACATCATAAGTTT
GAAAACAACGTGAATTGAAT
TTATATTATAGGCGAGACAT
CGATAGTTAAATCACCATTG
AAGAATCACAATAATCCAAA
TAATTCGACACATACAGGGG
CGGCGCCCACTCCCCCTCCG
ACAACCCCCCCGTCCCCTGA
ACAGCAAATCCCACCATACG
AGCGATGCCACGCGAACACC
AACATATGGCCAAAACTCTT
GGGAACCATAAGGCCCCCGA
TGCAATAAGCAATCATCACG
CAATCATGCAACGGTGCGAA
TTAACTCACCAAAAGGCATA
AAGGCCTCCCACTAGCCCTC
CTCGCTTCCATGTGCCCCCC
CTTATCACGCTCGGCAGCCA
CAACAAACATATGTTGAAAA
CAACCAACCGCCAATCGCCA
TCTAACAGTTAGGGAAGCAT
CTATGCAATACCCAAGCCTA
ACACAAAGACCATATGTTTC
CAACCATAATCCGAAATAAC
CTAAAAACCATATGCTACCA
ACAATTTAGAAAGACCCATG
AGCATATGGTAACAGACGTC
GAACAGGAATACCGACCCCA
AGACATACGACAACCCGCCA
TACATAATGCAACAATTCCC
AACGGCCCTACTCGTGCAGA
CCACAATTGAGTCCCCCATC
AGATGCAGTTGATGACGCGC
AAAGTTGGATACAAAGCGTA
AAACATACGTCCCCCCACGC
AGTAGAACAAACATAGGTCT
AAATAACAGTTCAAAAGTCG
CCACCATTTAGTATTTTGTG
CATAACATCAATGAACACTC
CCGTAAGTTGTGCTTGCCCC
GTAGACGATTACACCCGTCA
CATTGCGGTATCACCAGCCT
CAATTAACCGCGACCATATG
AAAAAAGCTCGCCCCCCACT
ACTAAAAACATATGGTGGAA
TAGAAACGATACCCCACTAG
CACGACGACCAGTACGCAGC
ATGACAGCCGGTCCTCCCCA
CTAACCAAAACCAACCCCTG
TGTGAGAAAAGACTAATAAG
AGAAAAACAGATAACTGCCA
CCCCATATGGGACCCATACG
ATGTTTCGTTACACAAGACA
CATGCCAATCCCCAAACGCA
AGCCTAATGTTAGAACGCTT
CGTCCAACTTTTAAAGACAC
TTACCATATGGTAAGCACAA
ACATATGGTCAGGGAGGCTG
TCCCAGCTTTACAAAAGAGA
ACTCTTGGAATACACATCTT
AACGTAACAACCCCACGTTC
AGAACCTATCTCTCATAATC
GTTGTGAACAACTAGTCCCC
GTGATTCAGCAAAACGCCAT
CTCAAGACCAAAATACTGAT
TTTCATTATCAAATATTCAA
CAACGCGCATAGACTGCCCG
ACATCACCGACTGCCGTCCT
TGCCATGCCCCACTCCCATG
GTGAAAGTGTTAGTGCAGGG
AACAAACTAGCAAAAGCAGA
TACCACTACCTCCTCTTACA
AGTGATTGAACATACAGCAC
TATAAATGCACATAACATAC
TTAGTGGCAACCTCGTACGA
GGACTCACCTACTCTCACAC
CGACCATATGGCAAGAAGTA
GACCACCGCCCCCCCTAACT
AAGCATTTGGCAAATCAGCA
TCGTTGAAAGAGTATAGGAT
TGCTCGCGCGAACCTCAGCA
ACCGTTAGAACACAACAACA
AGGAAAACGGCATATGTAGC
TAGGGCAACAGTCTGCTTGA
GGCCATGTGTACTATGGACC
CTACTAACCTCTACAACCTA
ATTCAAAGCCCCCACAAATC
AAAACTCCCACCGCTACCCA
TTCAACATATGCCCAAACAC
TATTAACCACAGTTCCTCCT
CGATCCGCTCCACTTCCCTC
AGCACAGCTGACATACATAA
CAGAAAAACACTACCATATG
GCCAATGAGAAAACCCCTCA
CTCGTACCCATAAGTACTGT
CAATTGTTGCCCTCGCCGGC
CACGGCGACATTAACCGGTC
TCATAAGTAGACATCGGTAC
ACCCAGACTACCCTTAGGAC
CATCGCGACCCCCCCGGTCA
ATATCTTAACTTAGACTACT
TCTACCCCCGTTCTCCCTGT
AAAGCAACACAGACCATACT
ATAACTCAACAACGTATACG
GTAAAACACTACGCAAACCT
AATGTTCAAGCATATGATAT
CATACACGAAGCCCCACCCA
CAACAAACGAACCCCATGCG
ATGACAAAACATATCTCAAA
TGACGACCTGCGACCCCGCT
AATACTGAACAGCAAAAGAG
TACCATATGGTCTACTCCAG
GAAACGTAATATGTACCATC
TGGTTTTAGTAGATATCCGG
ATGAAAAAACATATGGATGA
ACATATCGAGAGCAATAGAG
GAAAGTGTAGCGCTCCTCCC
CCAAAAAGAATAACGCGCCA
CCCTTAGATGCATGAACCTT
TTATACACCCACCCTCCGTA
AGTTTTAAACCCAACGCGCC
TGGACTCTCGACCACTTGTC
CCGAGTGACGTGACATTGCA
CATACCACACTCCCTGTCCG
CCACAAACGGGCAACAGACG
AAAACGTGGACTACCGCCAA
CCAAACATACAACATCAATA
AATCAGATGTCAGTTAGCAT
AAACAAAACGAAAGTGCCCC
AAACATATGGTTTACATGAC
AAATTAGATAACCATATGTT
TCCGCCACCCACACAAACTA
TGCAAAAAGGCTATAAAAAT
ATACCGACTAGGACCTCACT
GCTATATGCTCAAACATATG
TAACAAGCCCATATGAAATT
ACCATATGTTTTTACACTAC
AAGCAAATATAGTATATCTC
AAACATCTCGCGCACACCTC
AAGAACATACCCCGCTACGA
CGCTGACTTTAAACGCAGAA
CCGAACACGCGCTGGGACCG
GAAGATATTGGCCTACGGTA
GCCCCTCCCCACTAAGGCGA
GAGTGGTCCATATGACCAGG
ACGAGTAACACTCCACCCTC
AACAAACCCCAACCCCCACT
CACCACTACCATATGGTATG
TCCCGTATCGTTACAGCACT
CCGATAAGACGTAAACCACC
CCAACAAATTCCACGGACAG
GCCACCAAGTAAACATATGC
TATAAATACTTACCATATGC
AACTCTCTTTGTCCCAACCC
CCCAATTAATCCACTTCTGC
CCGATGTGCCGCACTGCCTC
GCTAGGCTTTCCAACATATG
TCAGGGGGGAGTCGCTATGT
TTTTATTGACGAACACATAA
GGAACAATGAAGTTGGAACT
ACCACCACACGACCATATGC
GAACGACCCTAAGCCAGCAC
TCCGGGCCCAGCACTGTCTG
AGTAACAAATTTGCACAAGC
TACACCCATCCTCCAACAAA
ACGTCAGAATAATTTAAAGT
AGAAATCAACATCTATCTAA
ATCCAAGACCCTCCACCTCC
ATATATTGACCCTGAGAACC
CCGATTTACTCAACAACTTT
CCCGGTTTACACAAGCATGT
AATGAATACCAACCTCACTT
AACATATGTGTAGCTGAAAA
GCATGACAAAAAACATATGT
ACGTTACAACCATATGGTGG
GACACATTACCAGACATATG
GTTACATATCAGGACTCAAT
AGCGGATGTCTCAGTCGGGC
CCAAAACTCCCCCTGCCTCA
AAAGCCCCCTCCCACAACCT
TGATCCATAATACCCCTTCG
AAAAACATATGGAGTGATTC
AACTTGCCCGCAACTCGCAC
ATAAGTAGGCCATATGTCCT
AAAAAATCATCTGAACCCTT
CTAATAGCCCAGCGCCGCGA
AACTTCATAACCCATACTCT
AAACATAATCCCCCACTACC
CTTCCCGATACACGCTTCTC
TCTTACGCAACTTCCACGAA
ACTATCCCCCCACCCACGCC
CCAGGCACGGAACACATATA
ACACATCAAACCACACCGTA
CATCTCACCACCACTTTGGT
CGTCTGTAACGCATAACTAC
AAATAATAATACATACAAAA
ACATACCACTTCAAACAAGG
CCCCACCATATGGCACCCCC
TCATTCCGCGTCTGACCCAG
ACTCGTCATAATAGAAAACA
AACATCTCTCCACTACCACA
CAGGCTTCTATGAAACCGTA
CCTGCCACAGAAAAGATACA
TGCTGTGACAGCCCTGGAAC
AGAAGCATATGGTATTGAAT
CCACTAAAAGGCCTACCTGC
ACCACCGACACACACACCAC
CTATTGCAATCGAATACTTG
CGGCAACCCACTACCCGACT
ACAACATATGCCCCACTCTT
AAGGACGAGTTGATACTCTC
GCATAAATGAACTGATGAAC
CAAGCATAACCCCTAAGAGA
GCACCCCAACCATTTTCGCA
ACCGCCATATGGTAACACCC
GAGTTGATAACGCAGTGAAA
GAGTCAACTCGAGATGTCTA
TGACCTATCTCGCACGACCC
AAACCCCCCGCCCAATCCTC
CATTAAGGCAACCATATGTC
ATCAACCCCTTCCACGTCAG
TGAAGAAAGACGATATCGAC
CTGTAAATTCAACCACACCA
CCTGCCCCGACCAAGGGCAG
GAATAACAATGACTCTCAAC
TATAAGGCAAGCGCAACACA
GAGACCTGCGGGTCGCACGC
GGCTGAAACCGCATAGCCGC
AAACCGGAGTTTTCCGGGTA
GACGAGAATAAAGGAATGTC
TAGACAGTCAACACATAACC
ATGCAACCAGGATGCCGTCC
CATAAGAGCAACAGCCCCCG
AATGAAGCTCGGCGACCAGT
TTACTGCTATCACCGCTTCC
GAGAACACCCAACTTCTTAT
AGCATATGGTTAGGAAACGG
AAGCCACCACCGTTCACACT
TCTGTAAGCAACCCCTCCTG
AGGAATGCACTCAGATAGAT
AAAAGCATATGGACCTTTCG
GGGTAACATCACGCATCGCT
AGTAGCCATCCACCAATCCC
CCCATATTGTTAAAGATACC
GAACCCCGAAGTATATCACA
AGCCCGGAAAACAACAAAAC
CCCGTACCCCTAACCCCCCC
GACATCTAGCGCACTGTGTA
GTTACAAACCTATAACATTG
ATACCCGCACGATCGCAACT
TAAACAACATATGTTGTAAC
AGACACGTCCGCTGCCGCGT
ATATCAAACTCAGGAACTAA
ATCCGTAGCAACTCTGAGGC
ATCTTCAGTTGTCCATAAGA
CCACCATGCCAACCCCCAAG
AACGTAGTACCCCAGGATTG
TTCGACCATATATTTGAGAC
GATAAACATATGTGAACAAA
ATAACTCCCCCCGCTCCACA
CTAACTATACTTGCACAATG
TCTGGATTTTAACCTTTCAA
GGAGACAGAAAACTCAACCA
TACTACCTTACCCCATACCG
ATCGACATTAAGACCAGACT
CTATCATCCATAGCCATATG
AAAACAATCTATTACCATAG
ATACTAAAGTCCACCCCACT
ATACCATATGGTTAGAGAGT
CAATGCCATAACCATTACAC
TAGTTGTGATGCCTCCCTCA
CTTCTTAGGTTAGTCTTTTA
TGAAATCATACCCTCCCACA
AACGAAGCAAATTCACCCAC
ACATATAGTAAAACTAAGGA
AAAGTGCAAGGCTCCATTAC
TACATGAAAACCGGTCAATT
AGTATAATGTCAATACAAAG
ACCCAACTTCGATCTCCCAC
AGGTGTATACAATGACATAT
AGCTCCGCATACGTGTGCCC
AATTTCACACAAAAACTACA
AAACGAACATATGTTCCGAA
ATGAGAAAACATATGTCCCC
ACTAGAAAACATATGTTTAG
AAGACGGGAAGCACCATATG
CCACTATAAAACCATATGCC
ACCCGTAACACAACGCACCT
GGCATTGAGCCATATGGTGC
CCAGGGTCTCACATAAAGCC
AGCACATACGAAAGACATCC
CTACCTGAGCGCCTTAACGC
CCGTTGAGTAAACCCATATG
TGCGTAAACCCATATGCCCA
CCCCGACGCCACCTCCGACA
CAGACCGCTTCCTAGATAGA
AACATTTACCTAAGCATATG
TAGTAACATATGGCAAATTG
CACTCATGCCCACACACGCT
CACCATATGATATTAGATTG
TGATGCCACAGTACCTAAGA
ACTAGAAAGTCATAAAGGAA
TAAGCATACCTAGTTCACCT
ACTTAGGACCATACGCCAAC
CTGTTCTCGGCAAATAGCAA
TGCACCATATGGGCCGGGCC
CCCATATGCTGCTTAACAGG
TACATAGCAACCCAACATAT
ATCAACCATTTCCCATGCCT
AAACCCTCTCCACACCCAAA
AGACAACGATGTCCCATCTC
GAAGCTACCATATGGTTTGG
AACATATGGCCCAGTACACC
CAGATACATAAAATAACCTT
AAGTTCGACCCTTTCCCAAA
AATCATGTGGTCCCACGCGA
GGCGAACCCGCGATTAACGT
CAACGATCGCCAACATAACT
ACATACCCAACCTAATACGC
ATATGTTTAGCTAGAACTCC
GACTTAACGGAAGTTTCACT
ACTCTTCGGCTTCTCTACGC
TAGAAGGTTTACCCCTACAC
CCCTGGAGAATAACATATGT
ATTAGAGAGAAAAGCAAAAC
TGACTTGAAACCGAGGGTTT
ATGTATCCGCTCCTTTCGAT
GCTGGGGTAGTGATCAAAGG
CATGCTGACTAGCATATGCT
CCGCGTACCTCATTCGCCCC
GGCACAACAGGGCCACAAGT
AACTGGACCAGGTGGCAGCC
CACGAATCTATTTCCTTACC
AAACCCGACCACAGGCATCT
GCCATATGTTCTAAGAGTGT
CACTGCCACATCCCATCTCA
AGACCATATGCTAGATCCAT
AGTTAACAACGCCGCGGCTT
AACAGCCCCCCGTCACTAGT
CGTGTCAATAAACTCTTTGA
AGGGTAACAGAGACACCTTG
GAGCCAAAAACATCCCGTAT
ATCTAACCCTCGCTTTATAA
TGGGCAGAACATATGTAAAC
ATTACTCGAAATAATATAAT
CATGACAATACACGAGAGAA
CAACCTTCGGAACATATGTT
TCAAGCTATCAAGCTGTTTT
AGCATATGGTAAGGACAAGC
ACGCACCCCCCTTCCAACGC
CCCAACCCCACCTACACGAG
ATAATACGCAAACCCCTGGA
CACCTGAACATACACCATGA
CACGAACTATCACAGCTAGG
CAAACACATGGTCCTTAAAG
GATACAAATATAAAAAACCA
GCACATGTCATACTCTCACA
GAAGGCCTTATTGAAAAACC
GCATCATATCATAGGACACA
AATCCTTCACAACTAGCCTC
AAAGTAGAACAAAGACACTT
TAATCCAGGCAACGCATTTT
GAGACGGCCAAATACCGCAA
GTCATAAGTCACCCACGACT
AACCTACTTATTTTATTTCA
CACAACCTTTGGCAATCGAA
AAAGTATGGAATGACAAACG
CCTCCAAAGAACGTCATAAT
GCGTACGGTTGACCATATGC
CGAACCCTGCTCCCTCCCAA
AAAAAGACAACATATGGTGA
ATACTGCACCCAAGACCGCA
ACCCCATCTACTCCTCATCA
TGCAGAAAACGGACTTTCAT
CTCGTATACAAAAGTGCACG
GCCAAAACATATGCTTACGA
CACAAGGTTGCGCGCCAGAA
CCGAATTCAGGAAACAAACC
ATACCCGAACTCTGCCCACG
AAAACACAAAAATAAAACAT
TGCAGCAACAGAATATTATT
TAGAAAAAGGTAACTCAAAC
CATTACCACTGCCCACATTC
ATTCTAATCCGAACATACCC
AGGATAGCTCCAATGACACC
CACAATAGCTTACCTTATGC
ACATGAAACGTACGGAATAC
AGACATATGTCTCATTAGAC
TGGAATTCAGACGTCACCTC
GCAGCAATTAATAGTGGTCG
AAACACATTCCACCGGCAGA
CTCAGCACCGCGAAGCAAAC
CAACAAAAGAAAGTGACTTC
TATGAAAAAACATATGTCTC
AAGTAAGGTATACATGTGAC
ACGTCAGCCACCCCCTTTTT
CAAGTGTAAAAAAACATCGC
CAGGAACCACACACCTGACC
AAATACTAGCATATGTTTGT
AAACCATCCCCCTCCTATTG
CCGGTAGAACATGGACATAT
ACAAACCGCCCAACCTCCCA
ATCAGCATACCTTGGATTCT
ACCTCCCCGTTCCCACATAA
AATAAACCTCCTAAAACATG
TATACGTAGTTAGTACAATA
GAACCGCCATAATAAACATG
CCTATCATAGCTTGCCGACA
CTTGAAGCAATACAATACGG
AGATGGAAAAAAAATCCGAC
CACATAATAAATAATCTACA
CTGCAGGCACCTCGTGAACG
GCCCCCACTGCAAGTCCCCT
AGCCCACCCATCCGCCGCAA
CACGCATATCCACTGAGAGC
GAAAGAAACGCTAGTACGAA
AACACGACTAGGCTTAGGCG
AAAGCTAATGGCCATATGTT
GGGCCGATGACTCCACGCGC
CCTTCGATGATCACTTGCAG
ACAAAAACACTGTCAAGGAA
CAACACCGCGCTCGGCAGCC
AACGTACCAGGCTATTAATA
ATTAGTCATCAAGATCCCCC
CCATTTTACATCATGTACCG
AAACACATATGACAAACAAA
TTAGCCTCCGCCAAGCCCTT
CAGTAATCTACCTAGGGTCG
AAACTAACCAACACCATAAA
ACCATATGGTTTAACATATG
CAGAAGAAATCATATGGTAA
GTAGCACCCTACGTGACTAC
TCCTAAAAAGAAGGTAGTAA
CATTAAACTCTAAGGCCAAG
TCCGGGCATGACCCTAATGT
GAGCCTGAGAACCCCACCCC
GTGAACACAATATAGACTAA
CGACAAATATCCAACCAGCG
AGCAGGATGTGGGAGTTCCC
GACGGAAAGGAACCATATGC
CAAGCATATGTTTCCCATAA
ACACAACATATGTCACACTC
CAGAAAAATTGACCGCGAGT
CATCCCCATTATACACGGGT
CCTACAGGGCGGTTCGATCC
GACACAAGCATACCCACATG
ATTTACAAAACATTTTCCGA
TAAGCATATGTCACCATATG
CAGCGGGTGAGTCTTACCTC
AAAATGGGCTTACCATATGG
TCGGAACCCGCCAGCCGTAA
AAGCTGACTGACGCCAGAAT
CGCAACCAGAGCATAACCAC
AGATAGCTACCTTCAGCCGA
ACATATGTTTGAGCTAAGAT
CTAAACACATATCAAATCTA
ACGACCGAACCATACGTACC
CTGCCATATGATCCTGAGCG
CTGAGCGCAGAAACAGAAGT
TGAACATTTATTAGTAACAG
ACGACCATATGATATAAGAT
CAACAATAAACATATGTTGT
TTCGTTAAGCCCACGACATT
CCATACCAACTAAAATAACA
GCAGCCATCCCACTTTTTAT
CACAATTATAGAGAGCCCTG
CTGGCTTAACATATGGTTTC
AGCCGGAGCTACTAAGCGTT
CATGTGTGTGGATTATACCA
TCAAACTCCATTTCCCCCAC
AATACCATATGTTCGCCTGC
AAATAGTATAACTACAAGAA
CCTCACCATATGGCTACGAA
ACAAACAACCATATGGTTAG
CCCACACTTGTTAACAAACG
GTCATGGAGATCATGTCACA
CACGCGGTCCCACCCAAACA
TATGGTAAAAAAACCATATG
CCATAAGCATACAACCCAGA
AGGCACAGCCATCAGCAACG
GCCCAGGATAAAAACGGAGT
CAAAAAGCATAGCGACACAA
ATGAACCATAGGTTTATATA
GAAAAAAAAGAGCATATGCC
AAAGCGTCTTAGGAAACCGC
ACGGTATCGGCCACAACTCC
CATAAAAAAACATTTTTAGC
CAGAATTACCGCCGCATGTT
TCAACCACATTAACATATGC
ACCGAACACCATATATTCGC
TCCCGGGGTTGTACTCGTAG
TCCGATAATTATAACTACAG
TCGCCACCCCGTATCGTTAA
CTCGGTTCTGGCGTTTTTAA
CTAAAACACCCTTACCATAC
CAATCTTCATTTCAAAACCA
TATAGTAAAAAGGGGTGACA
CGGCAATGCCTTGAACTTCC
AATCATAATATTCAACTGCA
CCCATATGGTGTTCGCCTCG
ACGAGGGCTCAACAATATAA
CACCGAGTGATTGAGATTCT
AGCTCAATTCCACCGCTATC
ACCAGACCATATGGGTATCG
GATGACAAAGGATACCTTAT
CAAAAAATCCATATTGAGCT
ATAAAGACTCCGGTTTTGTT
TACGACCCATCCTACGTCTC
CTTGGTTTTAACTACAAGAT
AATCCAACATACATAACTAA
CCGCTAGGCCACCCTACCCA
AACGCATATGCTACTCAGAG
GTAAACATATGTTACAAAAT
CTAACTACGTAACCATTGTC
ACTAAGCGGCAGAACATATG
GGAAAGCCTCTTGTCGGAGT
GCGCGCATTCCCAGTAACAT
ATACACCGTTAGACCCTGCA
AGACGGTTGAGAACCATATT
CCGATGCTAAATTATTAATT
ACCACACCTCCCCCCAGCTG
TCCCATCTTTACCACTGCCA
AAACACATGAGGGAGCATAG
TAACGACGACCATTAAACTT
ATAGCTTACTCACTATCGTT
TGCAGAATAAAAACATATGT
CGTCGTAGAATAGAGTGACT
GAAGAACCATACGAACGCAG
GAAACGCAAAGAACACTACG
GTGGCGCACAAGGCATATGG
GCCTCTCCCTAACCACCATC
TAACAGTGTAAGCCCTTCCA
TACAGTATGCCTACCTCGAA
ATACCTACACAACGTAACTC
ACATCACGTGAGATCCTACT
GGGACTTCCCCCCCCTGCCT
AGGCTACACTACAAGACCAA
AGACGGACGTAAAGCGCGGC
TTGCAAGAGGAAGAGTTAAG
CTGGAGATCAGATACATATA
AGTGCAACATAACCGGGCCG
GGGTTCTCTTCTCACACTCA
TAACATATGTTTGTAAACTC
TCCAGACAAGGCACCCCACC
AACCATATGGTCTCCACCCC
TTCATCCTACAAGAATTGCA
GACAATTGTAAGTAAGCTGC
ACCTTCGTGCTCGGTCCCTC
AAACTAAACACGTTCCCACG
AAGCAGATCGTTAACGCAGC
CTCGAGTGGCAGCAGGCGGT
ATAAAAATCTCTCCTTTCAA
AAGTGCGGATTTCCGATACA
CCGAAGAACTAGTACCATGA
CATGTATACAAACCCTATAT
TTATATTAAGCGACTTCGAC
GCATAAAAAAAAAACCCCTC
AAAAGTTCTACGCCTCCTCC
TCCTAGCCGGCGGCTGCTTA
CGCAGTCAGCATACCCACCG
CTCAGCCATAAACCAGATTA
AAGAAAGGAAGGTGCGAGAA
CACAAAAAAAAAGCATATGT
AACTCACCACCCCCATTCTA
TTGGAATTAGGCTCTAAGGA
CTTGAAACGCTGTCTTTCCT
TGCTGAAGGATTTTACAAAC
ATCCTACTAACAACCGTAGG
TACGAAAACCTATCTAGCGA
TGACATCTACACACTATCAT
CCACCGTGTCCTACCAACCC
AAGGACGACGTGCAACACCG
TATCCATATGTTCCAATAAC
TACGACAGAAAAAACATATG
CAACCCCTATGCCCAGTTAA
AAAGAACAATCAGCCATATG
AATAAGCCACCATATGGCCG
GAGTTGCAAGCAAAAAGACA
ACCACACCATACAACCCCCA
AGCATATGGTGATTCCCAAG
AGGTGCATCTGTTAACATGT
TTTTACCTCCCATAAAATAC
ACCTACTGTGTGCCTTTTCT
ACATGTGCATATGTAAATAG
TCGTTATCTGAACGTACCCT
CCTCCTGGGACCGTTATACC
ACTAACCACCCTGAACCCGC
AAGCATATGCTCAAAGCCCA
AAAAACATATGTCCCTCCAA
CCGGTACGACTACCAACGTA
CATAATAGGTAACATGACCG
CATTAGGGGACATGAATATC
ACCCATAAGGTAACGCCCAG
CTTGGGTAACCACAGCCCCA
TGAACCTCTCACCACTCCCC
TCAACACAAACAGAGATTAG
GGAATCCAGTTAGACCACAG
CTAAAACATATGGTCTACTG
TTGACATTTTCGTTGCCTCT
CAGTCAGCAATACAAAAATC
CTAGACCAAGTGGCCCCCGC
AAGAACAGCAAAGAACCCGA
AACTTGTTGGCATGATAAGG
ACGAAGTAAAGACAATTAGT
CACAGCATATGTTTTCCCAC
TCAACAAAGTTTATAGAAAG
ACCAAAGTCCAGACCGCATA
ACTTGCAACCCAACCATATG
CCTTTCTTTTCCACCATAAT
CCAAAAACATCCCCCTGAGA
ACCAGACGCCCTCGTCTCGT
TCCAGCCAACCCAACAACTG
GTCATCATTTTAGGGATGAC
TCACCACATCTAACCACGAG
CTCCATCCCATACGACGCTC
TGCCTTTCATCCCTTTCCGT
CGACAAGAGTAAAAGACCAC
CCGAACATTCCCCTCCCCTA
ATGAACACACCACATATATA
ACATCATCAACAAGCAATAG
TACTGAATACAGGACTAACA
TCGGGGAGAATCGTAATTTG
GATAGTATGGTACGCATCCT
ACTTAAACACAAGTCCTAGC
TACATTTAATTAACCATATG
ACATCTCAACAAACATATGT
ACTCGACATGCGCCTCCCCT
ACCATGACTCCGTGACTTAG
CCAAACTACTTACCCCCACC
TCAAAATAAATCGCCATATA
CAAAAGATGTCACATTGCTC
AGACGCTTCCCAACCCCTCA
CCCGCCGAAGGTCCTCTCAG
AAAAAGGAAGACCCAACACT
GAACCCATAAACCAACGCGC
GCAGTTGAGATCTCACTCCT
CATTCATATGCCATCCAAAC
CGAAGCTTGCCGTCTTGCGG
GAACAATAAAAGCACAGCGA
AACACCCAACAACCCCGTTA
TACACTAGCCAACACTCCTT
GAGTCTCGTTGCTACCCAGA
CCAATACTTCCGACATCAGT
ATGGCATTGCGCCAACCTCA
ACATGTAGCACACCTGTGCT
AATTAGCTTGGACCGTGACG
TAGATATTCACTAGACCACA
GTGACAGACTGGTACAATAA
GCCAAACGGTTATACCGACT
CTAGCCGTACAAACCATATG
TCAAAACATATGTTCATGAT
GTAAGCCCACATACCCCTGG
ACGCACAGCCACCATCACTA
ATTTTCCCACCCCGCGCACT
TTTCGAACTTGCACCACGCT
ATTCAAAGCATGCCCTTCGG
CCACAATCACAGTTCCTCCG
AATAGCTGTTAGGTAGCTTC
TCCAAGACGACATATTCCGG
ATATTATTTGTAGGATCTCC
AGATTGACCCCCTTCCATTT
ACATAGAAGTAACCTATGCT
GCCATAACTACGAATATATG
CAATTCAGCACTTTAGGAAC
ACCCATCAATTCCAACAAAA
GGGGTAAGAGCAGAATGAGA
CATGATGGAATATTTGAGCG
CATGAGATGTCCACATATCT
TACTGATGCCCTAGGATAAA
TAAGACCATGGAGTCATAGG
TTTACCTGTGTTGGAGACAG
CCATAGTGCACAGAAGTAAA
ACGGCTTAACCGCAACCCAA
TCGCTAACCCCCAAGGCTAA
CAGCGAGGAATAACATATGG
ACGCCATATGCCCCTTGTAA
GCCCCCCAGCCCCTGAACCC
AAACATATGCTAATTAACCT
AGACATAACACGCTCCCGTC
GCCTGTCAGTACCAGAGAGC
ATGATGATGGGACCATATGG
CGTATTAGATTTACACCGTG
CTTGCAGCCGCCAAGGGGTT
TCGTGGAAAACGGGGCATTA
GACTGCCACTCCAGCATATA
ATCTGTCTCCCCCTGCGATT
CATGTACACCCCGCCGCTCT
CCATACCCCCCCACCAAACA
CCACGGAGATACATAACCCA
CTACAATGAAGCAACTTTTG
TTGGACACCATATGGTTTAA
TAGAACAAACACGATCGCTG
TACCATGTTAACAAAAACAT
CAGAACGTCTAAAAAACAAT
AGGCTTTACGGCGTCCGCAT
TACGAAATCTTGTGAAGTAA
ACGTGCTTTTATGAACGTAC
ACATGAACATATGCATGGCA
CGCTATGCATGCACAAACAA
ACCATATGGTTGATGCGATT
ACTTACGTACCAGATGGCTG
TCAAGCATCTCCATAAGAGA
CCCGCTAAATGCTAATGGAA
GAAAGGAGGTATCACCAAAA
CTCCGTCTGGACCCGGCCCC
ACACTCAATCTAACTCCTAC
CCAAGACACCCTATCTAAAC
CCGAGGAACAGACCGACTGC
GACTGAGCTTATTTTCGCAG
AACATATGTTTGTACCCACA
ATGCAACAATGCTTCAAGGA
TCAAGTCTAATGACACAAAA
ACAAGACCTCATCCCAATCG
GATGCGCTCCTCCCCTCCAC
AGGAACATTTATGTGCAACA
ATTAACGCCTCCATTCCCTC
TTCCATAACACCATTTTCGT
TGTTACGACCCATAAAAAAA
GTGACAGTAACTCCCCCGCC
ACGAAATTCGGAATGCATTT
AACACCACCGGCCCCGCCGC
CAAAATGAAACTCCACGACA
CAGTCCAAACATATGGTCTC
CCACTCTTGGCGCAAGACCG
TGCGACCAATAGTAAAATAT
CATTAAACATCTTCACCAAC
TAGCGGTTGAAACGTACGAA
ATTACTAGCAAACTGCAGAG
CAGGCTACCATTTTAAGATC
AACACAGACTACCCCCCGCT
CCCGTTCCTACAAACACACA
AGCTGCGATCGATAACTCCC
AAATAAAGAAAAAAAAACAA
TCAGGGAACCCCCCTTCTAG
TACACAGAAAACCCCCGCAT
CGTATCTCGGTAAACCAGAT
ATCAGATGGGCCATATGTCT
CACTTTTTTACCACATTTGT
GAGTTTCGCGATCCTCTAAC
CAAAATACCAAACCATATGG
GGTACCCTTGACACCCAGGC
CAGTTTACCCTCACACCAGT
AAAATATTGGCCACCGCGAA
AAGCCAGCCCCGCCAACTTT
CAAACCCAATAGCCCTCGTC
ACCAGTTCCCCATTACTTGG
CATTACGAAATAATACTGAT
GAGTGCCCAGCACCTCCATC
AACCTAATACCGACCAATAC
TACCATATGTCGGTCAGGTT
TTTAAAGCCTGAGCGGGATG
AAGACTTCAAATTACGCCGC
AGAACGCGGCCATCATAACT
TAACTTCTACGTCATTACCG
CCATACGGCATGAATCCGGC
AGGTTTTCGGAACTTAACGT
ATCAGATAGCCGGCCACGCC
ACTCCTATACAAGACACCCT
CCAATCGATAAATACACAAG
ACCTCACAGAACATCTCTAA
ATTAATCACTCACTGCGTGT
AAGCCCCCATATTGAAACTA
AGCCACAACAATGAGATACA
AAGAGGCTCACCAAAGCCCA
TTTACACGATCTTTGAACCA
TGTCATACACGAACCCTCGC
CAAAATGTTTAAATCGGACC
AGAGAACGTTATCACTAACG
ATAGCCACACTAAAATGCAG
CACGAAGTTCAAATACGATC
TATTAGATAACCGTGGGGTA
CCACAAAGGCACATATGCTC
CAGGTCAGCATGCAAACACT
ACGCATCAACATATGTTGCA
AACATAACAAGAAATAAGAC
AACATATGCTAATTTGTGCG
AGAAGGACAATATTTAGGTT
AAACCCCCCCCCGCTTCATT
CCAGTCGGAAAACCGCCTCG
GCGAAAGAACGAACTCTCGA
TATTGTCATTGAACACCCCC
ATAGCATATGTTAACAAACA
ACGATGATCCACATAATTTC
CCAAAAATGTCTTCTTTATG
TAACTTGTAGAGTGTGAATT
ACCAGAATACCCCATGTGGT
AGTATCCATAACCATATGTC
CGAGCCTATCCATATGGTAG
TCTTAGAAGAAAACATATGT
CGCTACCACAAAACCCGTCA
AGTTGAGCTGACAGACTATG
ATCGAATCCTCGCTCACTTC
AAACATATGCAAAACTAACC
TGCTAAAGCAAACCATATGT
CTCGTTCCTCTCACCGCCTA
CACAACATATGCCACCAGCA
AAAACGACACGCTCTTGACC
CGCGTGGAACTAGCATATAG
CCCATATTGTAAAGCATATG
ACAGATAAAACCACCACCGT
CTGTTGAGTCACACACCACC
AGCAGAAGCATATGGACCTC
GATACCACTCCCACACCCAT
TGCGTGGTCCCCTTAAAGGT
ATACCTAAAAACATATGGCC
GTCTATGAGCGGAACCCACT
GCTCAGCGCACACCCCAGCC
AAACCTCCACCTATGCAGCC
GCCGCCTAATGATGACATAA
TCGTCACCCCCTATGTTTAA
ATGGCAGAACACTCCACTTA
TCACAGTTACCCGTCCCCAC
AAAAGATCACAGGTTACCTG
GGCAGACATTAGGAACATAT
CGACGCCCCCACCACCCGAC
GCATACACCCCAACCCCCTA
ATACAGCCGCCACCGACCGA
TCCACAAGAACATATGCTGC
CTATCAGGGCATCAGGTGCC
TCTTTAATCCGATCGCCAGG
AGACAGCCTCAACGGCTGAG
AAAACAAAATCCACCCAAAG
TCTAAGAACCATATGTTATC
ACAACTGCATCAAAACCCAA
AAGAACTTAACATACGGCCG
TGCACATGCCCCCGCACACA
CTTTACACTCGAACACCCGT
CAAGTTAAAGCCATATGTCA
TGAAGATCAAAGAACCATAT
CGTCTATACAGTAGCTGGTG
AGACTTCCAGAAATAATCAT
CATTCTTAGAAACTCATTTC
CACCCAGAAACATATGGCGT
AATGATTGAAACCCACTCGC
TAACCCAAACATATGGTTCT
CACTGTTACCATATGGTGGG
TGGGAGACCACACGCGAAGA
ACCATTAAACCCGCACACCC
CCACGCGCACTCTTCCTCTA
ACAGACACCATATGGGCAGA
CCAGGACACATAACATATGG
CCACCCCCGAACCGCCCCCA
AGGTACAATACACCTACTGA
ACTGTGATCCCGGATACCCT
CTTCCTCGCCCACCACGAAT
AGATCCAACACCATAGGGAA
CGAGACATATGGTGACTTCG
CATTTAACATGTATTCAAGA
TCCATAGTGCACTGACGCAA
CGATACCCTGAATGCCCCCC
CTGTAACCCAACCATAAGCA
AACCGATCGCTCCCCCCCTA
TCTAACTTTTCACAACCCTT
GCAGGCATAAAATAATGTAT
CCATCTGAAGACGTGGGAGA
CCGGCTCAACGTCAACTACC
GTAACATATGTTATGCCATG
CACGCCTAGTCAACATAAAC
TCAGATTTAAATACCCAACC
GACATATGGTTGGCCACACA
GTGAAGCATAAATACAAGCA
CAACATATGGCCCACCCAAT
GCAGCATCACTAATGGCAGA
CCAAGCACAACCACACCTCC
GTGTGAGACCTTTATTATTA
AAAACATATGGTTTTTGAGT
GTCAAAAGCACCCCACCACA
CACAACATTTGAAAACTGCG
ATATAGGTACTAAAACTCAT
TAAACTCCAGGCACACCAGG
ACCATATTGATCTTGCCTTC
CGTGTGCATCAACTACAACC
CGGAGCGGATGTAATGTGTT
GCCTAACACCCCCCGACTTT
AACATATGGTTAATCTACCA
CATATGGGCAAGTCACTAAC
GCGAGCCACATCCCGCGAAC
ATGACAGCACTAGAAGGCAA
AAAACCATATGGTGTAACCA
GAGCCGTAATCAAGTATAGG
TACGCTACCCAAGCCACGAA
TTTGAACTTACTTTCAGTCC
ACGTCTGGGTCAGCACCCAT
AAGATCACACCATATGGTAC
GGGGAAACATATGGTCCACG
TGGGACCTAGCAGTGCGTTT
CATTTACTAAAATTTTTTTT
CGGATACAGAGGACTTTATA
AACTCGAGTCTTGCCTACTA
GAATGATTTTCAAACCACCC
GTTGTTCACCTTGCCCTTCC
TCGAAAGATGCACATCCCAC
AAGCACCGCGAGCAATATCT
AACAAGGCAGTACTAGACCA
TATGGCCCCTCCATATTCTC
GTGACCATCCGTAAAACACC
GTTACAACAAATCACACCCT
AGCAGCAGAACTAGTTAGGT
CCCTCTGGCCCTCATTCTTG
AGCTATCGGAGACACTCCCT
TCACTCTCGGTCCATCATGA
TGGAGCAAGTACATCCCCGC
AACCACCCTCCAGCCCATAC
TACCCCCTGCTAGGAACTAT
CGACGCTCCGCTCGCTCCCC
ATCACGCACTACCCAAATAT
AGCGGATAACTCCTCAGGAG
CGCTACACCAACCCCACCAC
AGGTGATCATTATTGCGATC
TAACATAAGCCAAAACCGAG
CGAAAACAAAGTTCACGCTC
TATACCATATGATTCATTAT
GTCAAAACGTGTTAACTACG
CGAATATGAATGGAACGAAC
AACAACGAGGCAAACCACGT
GACCTGCCAACTACACCTCT
ACACTTGAGACATTCGTCAA
GAGAAGACATTTAGCATGAT
ACATGCCCCCTAACTCCACA
CGCCCTTTCAACGCTCCCCA
TCTAGCACTACAACAATTCC
TTAACGCAAACCATATGGTA
AATATATTACCATACGAACG
AACCATATGGTGGAACCCCC
TCGCGCACGCCAGGCATAGC
AGCCATATGGCCCATCCGCT
AGACCATATGCCGTACTTTC
TACCAAGAGGCGACCACTCC
ATGCAACGCGCCCTAAACCA
GAATGAATTCTTGTTTGAGT
AATAACATAAGGGCTTTATA
ATCTACGTTATTCCGTTCGA
AACATATTGTAAATTGTCAA
ACTTAATCCTACCTTTATAG
ATGACGGCAACTAACACATT
CCGAGAAGACAGAATCCACC
CATAAATATACACTTCCCTG
AGATGTCAAAATAAGTATGT
ATAAAAGGTCATAATCTATC
CACAAGTACTGGTTTTTCGT
CGTAAGCTCCAATCTTGCGT
AAATACTAAGAAAAGGGAGG
GGCAGCGCCGTTGTTGGGCA
ACCAGGCTGAGGTATGTAGC
GGCATAAACCTTGCCCTGCC
CGGCTGAGCGTAAATTACCT
GTATAGGGAGTCACCATATA
CGACTATTGGAGATCAAGAA
AAAGGAAGGCTACCATATGC
AAAATCACATAAACAAAAAC
TTATAAAGGCGCTGCCAACG
TAGTCTAGTTTCAGAACATA
ACCATATGGTCCATACCCAT
ACAAACAGTGGAAGTAGACA
ACATTTCTAGAGGGCCAGAG
TCGACAGCAATATTCCTTGT
ATCAAGTACACCGCGAAACA
CCCATATGGTCGCAGTTATG
ACCCAAGAAACTCCATTATC
GCAGATCCCGACAACCAGCC
CTCCCAACCAACAATATAGC
AACCAGACAGAGCCTCCGGT
GACCCCGGTCCCTCCCCCCC
AGCCAAAGCCATATGCCAGT
CACACGAAAAGACACCTTTG
CAATCGAAAATACCATATGT
ACAATTTGGTCCGGCTTCAT
CATGGGAGCACCGCAACCAG
GCAACATGATAGGAACAATT
GTAAAAAACATATGGTCCCG
TAAAGTGACAAAACATATGG
TGCACACGCAATAATTTTAG
GCCGTGCCAAGCCCGCACCA
CAAACTGTAGCCAACCGCCG
ATAACATATCGCACTTAATC
AGCCCGCTGGATAAAATAAA
TCAAATAAGCACTTCCAGAG
TCGTATGCTATATAACAAAA
CTCTGCCCTCAGATTGCGAG
GGTCACTTGCCCCCGCTAGT
CTAAGACATACTTTTCCTAC
GTTTCGCCGGGCATCCACCC
AGGCCAGCATAAAAATTACC
AAAACATATGGTTTGGTAGA
CACCCACACCATATGGACAT
CCCAGCCCTCCGCCCCCCTT
GCACAAACATATGGTCTCAG
ATTTTGGAAACATATGTTTC
CTACCCTTACCATTTCTCTG
ATGCACCACCCCCAGCCTCC
CAGATCGGTTCAACCACATT
ATGAATTGCATTATACCCTA
GGGTATTCTAACTACAATGT
ACATATGCTGTAGGCAATTA
AAGATCACTTAGCGAGTACA
GATGAATATACACCCCGCTG
CCCCAACCAACGCGGCCACG
GATTCGAAAGAAAACATATA
GGACAGAAGCTAAAACAAAA
TATCTACTATTTCATTCACT
CATGAATAAATACCGATGGC
CTAACCCCCACTCATAGGCG
GCGCGCGTAATATTCTTAGA
CTTACCAACATGATATTCAC
TGAACAAACCAACAAAACCC
CCTTGAATATGGGCGGCGCT
TCCAATTGAAACTTAACCTA
ACGGGCAACATATGTTTTTT
GACTACAAATCATGCCCTGA
CCATACCCCCACAGAGTCCA
AATGATACACCGCCCACCGT
CCAGGGACATCACACTGGAC
GACATTCTCGAAGCACACCA
ACCATACCCATATGGAGCAT
TAGGTTTAACATATGTTATA
AGCCTACTGCACCAGGACCA
AGCGCTCATGTGTGTCACTA
TGTGGCGCGGCTAAACACCT
ATCCGATTATGAAAAACACC
CGCGGGAACCCGCCCCGTTC
AGGCGGAACCGACCCCAAGC
CACGAAATAGTAACAAAACT
AACAGCCTCGACAACCCGGA
AAGAGGACGGCACCTCCACT
AAAAAGAAAGACACAACACC
CACACAAAAGGCACCGTCCT
AGCATCGAAAGCAAATGCTC
TGTCAGAAAAAAACCCTCGC
GACCGTACTCAGTACTATGC
AACAGAATGCCATCGAGCAC
CTAACTCGAAGTTAGAACCA
AAGTTCAACCAAATGCTATA
AAAGGAGGCCGCACAGGCAG
TAAGATTTGCCACATGTACA
AAAAACAGACTAAGCATATG
AATACTGTCGAAAATTGAGA
AAACAATTCAAGCCTCTTAG
ATTGCACACTGCCCGCCCTC
CGAACGTTTAACATCGCACT
GACAAACACAACATATGCTC
ACTCTAACGCCAACCCCACT
CCATGTACATCACAAGAACA
GTATCGCGCTCGGGTTAAGG
AACTACAAGCTACCCTAACT
ACACACACCGGCCCCCCCCC
CGTAAGTTCCCCCCTCCCCA
AGAGACACCCCCGCCCCCCC
ACACAGTAACAAGCAACCGG
CCGGGGGCAGTGAATGTTTA
TGACTTACACCCATACACGG
TACATAAAAACATATGTCGC
CGACATCAAGCCAGGGAGGC
CCATACCTAAGACATATGTT
GCAACTTTTCCCATGTATAT
GCCGACATATTATCGCGCTT
CCCTTACCACTGGCAACCCA
CGGGATAAAAGTCTCCTCAC
AACAGCAAAAGACCACATAT
ATTCTAAGAACTAGGTCTGC
TTCTTCACACCATATGCTCG
CCTCAGCTTAGAAAGGGAAA
AAAACGGTGGCAACCATAGG
CCCCAGGAAAGCAGAAGCAG
CATATTATAGTACTATCAAA
CCGGGCATTTGACTACCCAT
CAGGGATTATAACAAATTTA
CAAGAACGTCAACCCCCCCC
CAAAACCTATGACATCAATT
GCCCGATTTAGTCAACTTTG
GAATTGTAGGCCATCAGCCA
CAGTGAACAACATATGATGC
TGACCTTCTAGAAGTACCAC
ACCCACAACTATCCGATCCA
TGCCCGACCCCACCACCCCA
CGCCTCCCCCACACTAATCT
CCGAAGACTACAAACCGCTA
AAATCGGGAGAGAAACATTA
TGACCCCACACCCCACAAAG
CGAAGCTACCCTCCGTGACA
TTACCATATGCTATCAGAAG
AGTCAAAACATATGGTTAAA
CCAAACCATATGTCCCAGAT
ACAAACACCCCGCCCACACC
CCAATTGGCGTCCCCAAGCG
TCTCCACTGATAACTTTACA
CAATAAGATAGACCAAAAAA
CATATTTCCCCAACTTCTCT
GTATGAATAGTAATTGCTTG
GTACCACGCAAAAGCCTCAG
CACGAAAAGACTTCACACCA
ACCAAAACTACACAACCCCC
AGTGCACCATAAGACATGGA
ACCCCCTCACCGTTACCCCT
ACTTTAACCATATGCTAGTC
TTGCGCGGTGGGCGAGTAGG
TACGTGAAAAACGCGGCAAG
CCTTTGTGGTTCATGTGCAA
AGACTAGCCGACCATTTGTG
CCGAACTATACAACCTCCCC
CCGCGTCGGCAGGCCATGCC
GAGCTGTACAAGGGAGAACA
AATGTGGTAATTATACCCAA
CCCTCAACCGCCTCCCGACG
CGTACATCTTTATTCGAATT
CTGGGAATTGTTCTGACCAA
AAACCCGTTTATAAAAGCCT
GATGAGAGCGAACTTAACAA
ACCGAATTGCTCACAAACCC
GATGAACATATGGACACCCT
CAACGCCTCAACAACCTGTC
ACCATAGGTCACCCAACCCA
GACCACTCCAAGCTGCAGGG
CGTAGATTGGCAAGTGGTGG
AAACAAATCCTGGAGGTTGC
ACATTTACAACTCACTAGTA
ACGAGCTGCAAGTAATCCTA
TTGCAGTCTCGGGCCGTAGC
CATGCTACTCTCTGCGCATG
AGCTAAGCCCCACCTCCTTC
AACATCCGAGGCATATGATC
AACTACTCCACTCTCCCGAC
AGCAGAATAAAAGAAACGCC
GCCATCGCAAACCCTTCGCA
ATGACATAATAGTTACAGCG
GAAAGTGAAACAATAAAACA
CCAGATTAGAATACCAATAA
CACACCTTCTAAATCTGCCA
ATGCCCCACAAATGTCAGTG
ACCCACCCTCTACGCGGCCC
TAATAAAGACCCTTGATCAC
AGAAACATATGGTCCGGTCA
GGTCAGATCTTCCCAACCCA
AACAATAGCAGTCAAGTGAT
CCTGCACCACACCACCCAAG
CCTGTGAATTCCCCTGCCAA
CGATCCGACGCCGGACACCA
AATCTATGGCGAGCCATATG
AGAATGAGACGAACCATATG
AGTGCATGCAAAACATATGT
CTCATAATTCAAGAGCATTC
CTACGTCAACCCACGAACAG
CGCCTCAAGGTAGCATGTCA
TGAAAACAACCATATGCCGA
CCAGTACACTAGCAAGTTTG
AGCGTCAATAATAAAAAAAA
CACGTAGTTAATGCCAATAT
TGCAAAGAAATCAAAACCAG
TATACGAGAACATAGATTGA
AATGCACCCCAGCTAGCACC
CCTGAAGGCCAGCATATGGC
AAAGACACCATGAAAGTACC
TTTAGACCGATTAGGTGCCA
CGTAAGACTTTTCTACAATG
TTGCGACTAACCCTCGACAC
ACGCCTCGCCCAGAACTACC
CTTGCTAAAACTACACACGT
ATGGAACGTTGTGCGCGACA
TATTATACCATATGGACTAC
ACCAACACCCTTACCATATG
CGATTGCTGCCCCCTTACCA
ACCATATGGTGGAGACCTAA
ACAACCTTTCCGCCAGCCAG
CATGGAACATATGGAGAATT
CACCCGACCACGCTCCCCAA
GTAGGCGAAACCTATATTGT
ACAATCAAATACCAACTCTA
AAAGGGTATGGAGCTCTGAG
GCTTATTTAATTCCGATAAG
AATGCGGGAAGCGAAAGTAC
AAACATTAACATATGTACAC
TCTACAAGATGAAGACTAAA
ACACCATATGTTTCACCACC
CCACCCCTGTGTCACTTTGA
ATTTGAGACAGATGCCTATG
AATCCCGTCGGCAGTGGTTA
CTTCCCTCTCTCCTGGCCTT
AGCAACACACATACCTCTTA
TTGCACTCGCATCAATTACA
GCATGCCCCACACCACAGCA
CCGAACACCATATGTCTCCC
CAACAACCCTCAAGCCTGGC
AATAATGAGCAAAACATATG
GCCACAAAACGCGAACACCG
CAATAAAGCAAGCGGTAATA
ATCAAGCCAGCCTCCACACA
AAATAGTGACTGGGCTTAAA
AACCCGCCCCACCCGGCGAT
GGGACGTTGATCAAACAGGG
ACTGAATCACTGAATGCAAA
TGATAGTGTAAGCGCGTACC
TCCACATGGGGGAGAGCGAC
CGCGCACTAACATATGCTTG
GTATTACCACAAATGCTCCA
ATCAACGGCCTACCATATGT
ACAACATATGGTACCATAAT
AGTCGTACACAAGTAGTCAA
AACATACTACTAGATTACCG
AATGCAGGAAGGGACCAAAC
ACCGTGAAATATAAATTGTG
ATAACGAACGCCATATGGCA
AACATGTTACCACCATATCT
TCCGTTATCTACAGCCCTCG
CGACTTGTGCCTGGTCAGGT
TAGGACACTCAGACGAAGCT
TACAAAACCAACCCCCTTTT
AAACCCCTCAGTCGGCTCCC
AAGTGACCACTCATCGGTAA
AAAAATAATTAACCCCCTAA
CACGTTGACGCACATATGGA
AAAAGACAAACCATATGCCA
GAGCACACCTCGATACAACC
AACGTATCTAACTCCGCCAA
TAAGCGATATACTGGACCCT
AACGCCACAGACCCCCACCC
CCACACCATATGTTTGATAT
ATCCAGATTGCAAGTACCCC
CAAAGCGAGAAAACATGTGG
GTAACTTTTTCGGCTTGACT
CACCTACACCATATGGCTCG
TCCAATGACTATACCACTAA
GCCCCTTTCCTCACACCTTA
TAGATTGTGTGCACTAACCC
GCACAATATAAAACAGACCT
ATAAAAAATTAGACATTGAA
GCCAGACATATGCGCAAAAA
ATGTGTAAAGCCATATGCCA
CCATGCAACACACCATATGC
TGCTTTCAACAATCAACTAC
GAAATGAGATGCAGCGTAAG
TAGCAGCACGACGCGCTAAA
TTAGCCAACGCAACTGTAGG
AAAATACATGCCGCAGGCAA
CAACAACAAAACATACACTA
CCAGAACCCGCCGTTGCCTA
ACTCTATAACAACACCTCTC
AAGAGGGTGTCTAGAAGGGC
AACATACTCGCCCCACACCT
ATGGCCACAACATATGGGAT
CAACATATGGTATTAAACCT
ACATATGGCCATATGGCTTA
TGAAGATTGAACCTAAAACG
ATGAACCACCTAACTACAGA
CCCAATTCGCAACATTCACA
ATTCCCCTTACGGACAGACC
CACAAAACCATTGCATATGT
GAGAAAGAACGACCTAATTC
TAACTGTTGTCACGCCCTCT
TCGGAGGGAAACATATGTTG
TAGGTTGTGAACAAAAATGG
GATTTCGTAGTACACGTTAA
TCAAAGTATTAAATTTTAGA
GTGTGTTCACGCATATGTTC
TGATATAACATATGTCGAAT
AGACTCTCCTACCATTCCGA
ACTCACACGCGACCTCCGCC
CACTATGCAAACCCCCCCCC
CAACCACACACCGCATACAA
CCAACACCGTCGTGCGGCCT
TTTTAGTGTAAGCCCCCACA
TAGAAAAAACAACATACAAC
GAATTACACTGTTTCCCTTC
ACTGACAACAAACCATATGC
ACCGATAGACAATGAAAGAC
CCCAATCAACAACCATATGG
CAACCGTCTTCCGCCCCACC
GAATGCTTACATATTCATAA
ACCATATGTTAAAAACAGAC
CAAACGTATCATAAGTTACA
ACAAAAGCATATGTTATTCC
TGACACTTAACACCATATGT
ACCTAAACAGAATCCTATCG
GAGCCACCGTACTCGGCATT
AGACCCTCCATCTAAAGGGT
CATCCCCCAAACCCCCAAGC
ACATATGCAGTCGATAAGTG
TCAACTTAACCACAAACAAC
CACGAATGACACCACCATCG
ACCACTTCCAAAACTCCAGT
ACTATCGAGCCACAACTCTC
CCGTCAACATTGTTCGTACG
TTCATTTTACTACAATTATA
AACCGTTCCACCGAACACCA
CCGGCATTTGGGCCCCCCCT
AAGGAAAACACTATGAGTTA
ATGTGAGAGTGCACCGACAC
ACAAGGGCAATGATCCCCCG
TTGTGCAGGTTTAGGGTACG
TTGCCGAGTCATACAAACCC
AGTGCACACAACACAGACCA
TTAACTTTAATACCAACAAA
AGCCCACACATATGCCCACC
TCCCCGTCGTACTTGTACAT
TGCGCAACTATGCCAGCACA
ACACATATGGTACATATGTG
ACCCAAACATTTCACGCAGT
TTGTTGCACTACAGCAATAA
CACACGCTTACACCTCGCCA
TCATCTACACAAACATACGC
ATGCGCAATCCACGCTTAGT
ATAAAAGAGCTGCAAAAAGA
ACATATGGTGATCAAAGGGG
GGAAAATGACACACGATACA
GCCATACCGTGCTACGTAGA
CGGCCTACCATATGTTCAAA
CTACGAGAACATATGGTTCA
ATACAACCTACAACCACATG
AGTGACCCGGCACACAGCCA
AACCACAAGCCCGAACCGTA
AAAAAAAACATGCATTATCA
AAGGTGAAACCAAACTTACG
AACGGAAAGCTTAGTAGAAT
TAACATATATCAACTCCCAA
GTCGTTTCGGAAGAACCCAC
GCGATATTGATGCTTTACCA
AGAAGTCACATACAGTAGAC
CTTATCTTAAACCCCACCAC
ATATTTAACATATGTCCCAT
CGAGCATAGGCTTTCGATGA
CCCTCCAGTAAGCTCCACCT
CTCCATATGGTTTACACAAA
GCCAGACACAACAAGACCCC
AGAGTTCTTACAATTCAGCG
CCCGGGAATGTAGCAACAGC
GACAACTGAAGCTTACTCGA
CTAAACGTACTTTACGAGCC
AGTACTATAGAGACCATAAG
CCCAAACAACATATGCTCTT
CTGAGCACCCCAAAGATCAC
ACCTGAAAAAAAACATTACC
AATACGACGCTTGCAGTTAG
AAAATAAAGTACCTTATAGA
GGAAGAATTTTCCTCATCAG
CGGCGCATATCCTTACAACC
ACACTGTATTACAAGCTCAT
GCCGCCTGGTAGGACCCCTT
CAATAAACGAACTCGACCCG
CCAGGGCGAGACACAATAGT
ACCACCATACCTACTATCCT
AGAAAGAAGAGGACTAATTT
CCCCCCCGCCACAGATCTTC
CCACTGCCCCTGCTCTACTA
ACCCCACCCCCCCCACTATC
TCCATGACACAATAACGCTC
CGTCCATAAGTAAGCCCATA
GTATGGGACACCCACCACAT
ACACACTTCTCTACCATACC
ACAAATCCACACTCCCCGGA
CTAGTGATAACCATATGTTG
GCCCATGCCAGACGTAATGG
AACATGCTCGACAAGTAATT
TCCACACCTTTAACAATTTC
ACACACAAACGATCCGCGCT
TCAGAATTCATCATAAATTC
CTCATCTTTTTCCCAATCTA
CGACAACAACAGAGCAAAAC
AACCCACCCCCCAACCCCCT
AAAGAAAACGACAGCTCACC
GAACATATGGCATACCACAC
GAGAGAATAGTTACACCACC
ACACCTTTCAGCACCATACT
AACTCGCCGGCATATGGTAG
TTGAAGCCCCAAACTCATAA
GCCCACCCAACCCCTCCCGA
TGAAGCCACATCATGGCACA
TCAACGCATACACTGCGCTA
AACCCAAAAGACACCGTGCA
AGGATATTTTTTCCAGAAGC
CGAGCACCACACTCTTTTTC
CCCGCCGCTTCCATCGTTAA
GACAAAGGCCATACCAAACT
GCACATCCCATCCCACAGGA
GTCCACACCCCTACGTACTA
ATGACTCACTTTTCACCTTT
GTTAGATAAGCAGATGAATA
AGCTTACCGAGAAACCCCAA
TAGAGCGGGATTGAACACAT
TTAGACATCGTTAGTCGTGT
CCGAACATATGGTCCCCACA
CCCAAACACACGCAGCCAGC
ATGTTCAGTCTGAGATTCAG
AGAAGATTCAACATATGCTG
GTTCAACTCACAGTTTTCCA
GAAAGCATATGGACTCCTTT
GAAAACCATATGGTCGATTC
ACGCAACTATCAATACAATA
GCCCGCGCGTATGTCTACCT
CAACCTTCATGAGCCAGCGA
CCCATACCACAAAAAGTTTT
GCACAAAAGAATTGACGTAA
CAACCCACCCGTCAAGCGCA
CACAGCACGCTAGCCCCCCC
GCAGAACAAACTTGACCGAG
CGCGACACAGATCGACATAG
TTGCCAGGTGTATACCTTAA
ACCTACATACGCAATAACAC
ATTGAACTAGTTCAATGAGT
CCTTAGCTTGGGCACACAAA
ACATATGTCGCCCCAATCAG
ACCTAAACTGCCCACTACCA
TCCTTGCTTATTTAGGTAAA
TGAGCCCCGCCAACATAAGA
ACCATATGGTCACACATATC
ACGATTCCGTTCCCTTTCAT
AGTATAAAACCGAATTAAAA
AACATATGCTAAGTAGACGA
CCAAACCACGGTATCCCCCT
AATGAACATATGTATTATAA
TAAAATCGTTTAAACATATG
GCTCTACCCACCACATTACC
GCCTTTTATCAATTCCAGCG
GACATATGCTACAAAAAAAC
GTAGCCGTTACCAAGACGAC
CATCCAAACCGCACTCCAAG
CACACAGCCACATGATTGAA
GATCCCACCACCCACAACCT
ACCTGCCCCACCACACGCGT
GCTGCATACCGCAGTAACAG
AACGCACGAAACATATGCTG
AATAAAAAGGAGAGATACTT
TGGCGTACAGACCCTTCGTT
CAAAGCTAAAACATATGTTC
TCCGCAACATGGATTCCGCA
ACCCTGTGACCGGACTGCCA
CTCTGGGAACATATGGCACC
AACCCCGTCCACCCGCCTTC
GTAAACATATGGTTAAAAGC
ACCACTACACAAAGGCCTTG
CGAATTTACCTTACGCCCTT
GCAAAACAGTAAAGACAAAT
TACCGTTAAACCAAAGTGAA
ATTTTAAATTCACTGATTGG
TTAAAGCCTATGGAGGTGCA
CATCGAACGCCCTATCAACC
AACGCCCACCACCCCTTATT
GGAGAAGCCTCTAACCTTAG
CATGTGGAAACCAGATATCT
TATCACTCGAGGTATAACTA
TCAACGCGCTTACCATGGTG
TTAACACCCCAGACCCGATC
CTCTTATACAAAATCAACAA
TTGCATTACGCTCCTACCCC
ATATTAACCTAAAGACCTGA
AATTCTTTAGCCGCGCCTCA
GTATGACCAGGCATAAACTA
TAACATCAAGATACACTTTG
AATGACACGTTTCCCCCGGT
CATAGTTAGAAAACTCCTAA
ATATTTTATTAATGAGAACG
GGCACCATATGTAATCCAAG
ACCAACTCAACCGCCGTACC
ACTACATCTAAAAGTCCCCA
CCATCCCCCCCTACGCCACG
GAGGTGAAGGTAACACCTAG
CAAACATATGTCACTCAGTA
ACACACTAAACCCACATAAG
TGAAGCGTCCTCCTGGCATA
GGCGCATACTTCAAACCGCT
TAAATCAGGGAAATCCGATT
CCTTAAAGGCCATATGTTCT
AGAACCGGCACCGTACAACA
GGAGATTAAGAAACAAAAAA
TATGTATAGACGAATCTTTA
GCGTGAACAGGCATACCTTG
GTCTCACCTTTGATTACGAG
CTTCTCGCCCGTCCCGGGAA
TACTAATGGAAACTGGAACC
AGCCTCAAAACGACCGCAGA
CGCCCCACACCATATGGTTG
ATCATAGTAAAAACAATAAT
GCCCCCCGACTTCGCCCTCC
TGTGACCATTGTCCATAGAA
TTGATATTTCCCCGCAAAAC
TTCAGTTGAAGCATCCCGCA
AAACAAAAACACATATGCTG
CACTAACGACCTTCACACCC
AGACATATGTCTGAAATCCC
CAACGAGCGCAAGACCAAAA
TACATATCCTTCAAAAACAG
GAACGCCAAATAACATATGG
CGTACAGCCGTGAGGTGCGC
AACCAAGCTAAACCCCCGAC
AACCAGAGAAAGCATGGCCA
CAAATTCAAAAAACAACATC
CCATATGCAGGCCCCGTATG
GTGCTCACCACAAGCCCATT
GAATAAGAACCCTCAACAAG
AAGCATGCACTAAGGCCAAC
GACAGACCAGAGTACTCAAT
TTGGTCAAACATATGGCTAT
TGCAGGAAGGCGCTACAATG
TAACCCAAACCACCCGTTAA
CCAAGGCACCCGGCCGCTTA
AAACATATGCTACTAATTTC
GGAATAAGCCCTCAGCATAG
ACACTGGTCGGCTTGAAAGG
AAATAATATGGGGGTAAGCC
GCGGTATTCATACAGACCCG
AACCCTATCTCTTCCCCCCG
CCTGACAATGCCATATGTCA
ACAACGACAATTGCAACCTA
ACGTAGGGAGCGCCATATGC
CAAACGAATACATACCCGCG
CTCGTTTCCTCTCCCCCCTG
GCTGCGCAAGGAAACATATA
CTCAGGATCAATCTGACCTC
GTCAGACGCAAGCCTATACA
AGCATATGGTTTGAAACTCG
TGATGGCAAATGCATATGGA
CCAGCTTAAGCATATGGCCT
TTTAAGGAGCATACCATGTT
AAGATATAAACTTTTTAATG
GCAACAGCCCCATACGCTGT
AAACTATCAGCCTGACCTCA
TAGGTGCCACATGACCCCCC
CTTGGTATGATTAGGAGCGT
GCACCCCAACAAGCTGTCGC
AATGAACACAAACTTACCTC
GTTTCGGAGCCAAAAAAACA
AGAACCTTACAACCTCACCT
GCATGAGTGCAACTCTGCCA
CCTGACCAAGCAAACCCGAA
GCCAATAATAAAAAAAACAA
AACTGAATGCCCACATACCA
AGAGTATTTCTATTACGTGT
GTGCAAAAAAAAGATATGCG
ATAAAAGCATATGTTATACG
AGCATATGGTTAACATATGG
GCCATATGGTGACCAACACG
GCAACTAACGTTACGCAGTT
AAAGATGATATATCTGGGAT
GTCAAGCCGCTTACTGTCAA
AAGGCATATGGCGCCACTCT
CTCATCAGCACAGTTCATGA
ACCAGGGTAGGATGGGGTCA
GCCGCCATCGTCTACTCCTA
ATACTGATATAGCGTGCCGG
ATAAAAATCACACCCTCGAT
TGCGAGTACGCGACAGGCCA
AACCACACCACCATACCCAA
TTGAAACCGTCCTTAAAACC
TCACGAAACATATGTTTCCG
TGACCGTTAACGGACCAAAT
CGCGCCTGACCACCGGCAAT
TCCATTACCATACGCATAAA
ACCATAAGTGGCAGACCATA
CCATATGTTTGATGACTACG
CAACAGCCACACACGTGCCT
TACACCCCAGCCCTACTCTT
CCTTCCTCATCTTTCTTACA
AAAGAGACATATGGCCCATA
AAGGCTCTTGTATTACCCAC
CAAACACCACCATTTGCCAT
CGACTTAAAGTCAACACCGC
CCCTCACCATAAGCCCCCGC
ATTCGAATTAAAACATATAG
ATGCCAGCTCGCTACTCCCT
CGTCTCAATCTTATAGATGA
AGAACATATGTTAGACCATA
CTCGCATTAACATATGTTGG
AGTCAGGAACTATACTACCA
TCCCACCGCACTACCACCCC
AACCACAATCAACCCGCGGC
GTCACGGCAGCATACCCATA
ACATAGATGTTGACTTGCCG
ATAGAACCCCCCCCTTCGCG
CAACGGGAACACAAATCATG
AGCTCATACACCCCACCCAG
TTCCCTCCTAGCTCCACTAC
AGATGAAACATATTTACTGC
AAAACCAACTCCTATGGATC
ACGAAAAACCATATGTCTGC
ACAACAGTACGCCATATGTG
TCATAGTTACCTAAAGAGCC
CATAAATAAAACACTTTCTC
AAAATTACAGGTACTATCGC
CCGTATTGAGCAGTAGGTCC
ACCTCGACGTCCGTAGGTCG
ACAAGAGTCTAACCAGAATG
GACATCAGTTACCACAGCGA
ATATTTGTGTAAAACATATG
CGGAGCGTCCGGCAATGGAC
CCAAGACGTCACCTGGATGT
AACACTCTTTTACCCCACCC
GAGTAACAACCCCCATGTCT
GACGTATGGCAGCATCGTGG
GTCAAGCCTCGAGCTCGCTT
ACCCATACGACGCCATATGG
GTTCAGCTTCCCCTCCCCCC
TCGACCAACTACGGACTGTT
AGTCAACGACTCCCAGGACC
TATCACTTACAACCATATGC
AATACACTGTGTCGACCTAT
GCAAGACCCCAGCCCTCACA
ACGTTAGAACATATGCTCCT
GATGAAAAGTAATCTCTAAC
ACACCCAACCCCCAGCCCAG
GCACAGCGATCATCCCAATT
GCATGCAAAGCGAAACTGGT
GAGGCGAACGCAAAACTGAC
CACTTAAACCCCGCTACCAT
CAGATATGATAGGACACCAA
ACCAACATGGAGCCACCAAA
AACCAACCATATGGTACTGC
ACAGGCTAACCCTGTCCATC
TGACACCCTCCCACTGAACA
ATGGGGAAAGGCAAACCCCT
CCCAAGTAACCATATGTCTG
CTGACACAGAACGCATAGGG
CAAATACGGCCATACCAAAT
ACCATATGCTATACAAATAT
ACTGTTCCCCCCCCGACTCG
AGAGTGACCAACATAAAACA
CAGAGGGAGGGTACTACGCT
GCCAACAAGCTGAATTCAAT
GCCATATGGCAACCAATTAA
CCATATGGTTTCAAGAAATG
CTGAGACCTTGACCATATGC
AAACACAACAAACCGGACAA
ACCCCCTACACTTTCAGCAG
CGCTCAGATACCCCACACTC
TCTCTACTATCACCACAGCT
CAAAAGGTCTTCATGAGCAT
TGCGTGGAAAATAACCATAC
CATAGTAGAGCTTAAGCAGA
ATGGCAACCCCCAATCTTTC
AAACATGCAACAAGTGGTTC
GTCATTTTTTGTAACCCTCG
AGAATACTATACAGAACTAC
GTACCATATGGTAGCTACAC
CAAAACATATGTTGACAACT
AAAAAATAACATATGTTCTA
GAACATATGGCAATAGCTCC
TCAGCAAAACCGGCAATCCC
ATCATCGACGACATGAACTC
CAATCTCGTAAACATATGCT
TACCTACATATGACGAGCGG
ATACACTGTAGGTACAGGAA
ACAACCACGAAACAACTAAC
CACCTCCAAACATTATTGTA
CCGAGCATATGGTCCATAGA
AAGACACAGTAATGATACCA
AGAATTCACACCCCGCAAGT
GAGCGAAGCCACCACTCCGT
CAACAATAAGGAAGCTATCC
TCAACATTTCACATACCGAT
CGTACGCAAGGATTACAAAC
CCGGGCCAATAACGCGCTCT
AAAACAGTGTAAAACGCCTA
TTTTTGGACTTATTGACCGA
ATTCACATACGGCCGCATAC
TTAAGTGAGTGCAACCCACC
CCGGCCAACACCACACCGAC
ACACGAACATATGGTTATGG
AAGAGTCACCATATGCTACT
CCCACACACGCCTCTTCGTA
ATGGACCTGACCAACCCCGC
AAGTTGCAAACTCCCCCCAC
TAGGTGCTTGAACACACCCA
TAAAGCAAATGCTTTAAGTT
CACGCGGCCCTACCCCGGGC
CGACCCACCCCTAGCCACCC
GGACAAAGTAACATTTGCCG
ACATATTCTGGAGGAGCCAC
AAACCTCACACCTAGTTGCA
ACCAACCCCCCAACAAACTT
CACTTCACCCTTCCCTAACA
AGTCGGAAAACTAGCTCTCC
ATGACATAACATATGGAAAC
CACATATGGTCGCTGCACAG
ATCACCAACATATGGCCATC
AGAATCTAAACCAGCGGCGA
ATTACGTAGGACCTATGCGC
ATGTCATACAAAGTTACCGG
GTCTACACACATAAAAACGC
TGAGCCTCCGGCCCACTTTT
GGACGGCCTTGGGCCATCAC
GATACACCTTAATATAGGTA
GTTCGACCATATGTGTCATA
GAGCAAATACGATCTTAAAA
TGTATAACATACGACTGAGT
AGGATAGGGTGTACATTACT
AATCCCGCGCCCATCCACAA
AACGCCATACGCATCTACCG
CAACTAGTGCACTTTTGCCC
GGCACCCCCTCCTCCAGGCA
AATAGATGAAGATTGTCAAT
TAAACATATGGTATCACCAT
TAGCCATATGCTTCGTTCCA
TTATCTAGAGACTAAAAATC
CACCGGGAGACTACGTCACA
CAACATATGGTTTCGAGCTC
ACAAGCCATATGTGAAGGAC
CTGCAAAGAACGATTTACTC
TACAGCCACCTGTTCTTATA
ATGAAAGAAACATATGGTTA
CAATATAAGGGTGTAGAGGT
CAGCAACTCAAAACACACAC
TGCCGGACATATGTTACTTC
CGCGTAAGCTTTATGCAAGT
ACAATGTGGATGCACATATG
CCAGGCGTAGGCAAACTGAA
TCTTATATAAAAATAATAAA
CCCATATGTTTATTAGAGAC
GGCACAAACTGAGTAAACGG
ATATGTAAATACAAATGTAT
CACACGACTCCCGCCACCAC
CAAGTTAAGATAAACTTGAC
CGGAATCGGCCCTCCACCCA
CACATAAGCCTAGCTACTAA
AAACATAACGATCCAACACC
ATACTTTACAACCCACCACT
TCGTCCAAACCCGTAACCAT
ACAACCATAATTCTTCACAC
TAAAAACCCATAACAACGAG
TCACCATGTGCCGTACACAC
TGCTGACCCTACGTTCCGCA
TCAATCTACCCGTCTAACTA
GAATATAATTCGAGTCCGAT
AGCATATGGCGTAAGAATAC
AACAAGTGACAACCATATGC
CCCAAGACATCCTGACGCGT
ATCAACGGCTGCCAGAGATA
AACAGGTAAATTAATTACTC
ATAGGCGTGGAACCATATGG
CGATACCCATGAACGACATG
TTCACAGAATAATAGGTGTA
CCATATGGTAATCACTCCTA
AACATGTATAGTTCGCACAG
ATACAGTTATCGTACCGTGG
CAGCCGAAGATATGTATCTA
GGCTTCCATACTAACTACGG
CGTGACTTCCCCCCGTTTCC
AGACGCGGACTAGACACCAC
AACGTGTTTAGTCACACTCA
GATGCTGCCTTTCACCCCCC
ACCCATTCTTAGCCACGTAG
AGTCGCATCGACTGAACCAT
CCAAACATCTCCCATGCCCC
TAATTCAAACAAAACATATG
TGACTATCACACCCCACCGG
ACTGGCATAATCCCTACCCC
TCAGGGGTTATGTAGGATCA
ACATGAACCCCCATATATAA
CGCATATGTCCTACCACAAC
TGCGCTTTACGTGACCAACG
CTAGCGCAGTACGCAATAGG
ACCGCGAAAGTAGAACGCAA
GTCCATATGGCATATGCTAA
GTCAAAATACATATTCCGCA
AGCTGCACGCGGGACATACC
CGTGCTTCCACTCACCAGTT
TCAACAAGCCACACACCCTT
AGACAGACGATCCAACTGTT
TCAGGAACAGCATTTTCTAA
CCCCAACAAATATTACACTA
GCCCAAACCGTTAAACTTCA
ACAGCACAGCAAAATACTGT
ACACCAAAACCATATGCTCC
AATCAAACCCCAACCGATAT
CCATTTATTCTCTGTTGCCG
CACACCCTGTCCAGGAACAT
CACACCGGGCCTCTCCCACT
GATAACACACATATAGAGCC
TGTACCCCTACCATCTTCCG
ACCTTCACCCAACAACTACT
CGACCGCAGAACCCGTTTTA
AAAAACACGTAACCCATATG
ACTACCATATGGTTCACAAA
GGATTTTGACAACTACAGTC
TAAATTAAATGGAGTTAGCA
ACCTGGGACTCACTACACCT
AAAACCACACTTGAAAACCC
TTCTCACCGTGACCAAACCA
TCGCAATACAACGCTAACGC
TATACTCAACCAGCATACAA
AAATCAGAAAGAAAGCTCCC
GGGCTCACGCTGGATTCACT
CTAGTGCTGCGAAAATAAAA
GTGCAATAAAACGACGAAAC
AAGTAAGAGCCAGACAATAC
CCGACGAACCCGGCAAAGTC
AACCCCACACCCATACGTAC
AGCTATGGTGTAGAACAAAA
CGAACACAACCAGCCCACTG
CGGACGAGACAAATTAAAAG
TGCCTGAGCGGCGACATCGA
AAGATAGATCATACCAAAAC
CGAAGCATATGTCAGCTACG
CCTAGCATGCCCACAAACAA
TATCACCCTTCCCCCGACCA
GCACCCCTTTATAACGTGCA
CAAGTACGATAATGGGAATC
CACAGGCCAGCCAAATTTTC
ACAATTGCTGGCCGCCTCAT
ACAACATGGTTACCAACCAC
CGGAATAGTCATTAACGGCT
CCAAAGAAAATCCGACATCA
AAATACAACCATAAGATAAA
ACCTTTGACTAGGACGAGTC
CGCTGACGATTTAATCTTTA
AGGACCATATGTTTATGAAA
TTTAAGTAACGCAACATCCT
CTAACACTTCCACACTCTCC
TGTAGTGAACTCACCATAAG
CACCACCTACAGTCGTTTTA
AAAGACACCACCCTATGCCT
TGCCAACTGACCTGTAACCT
CAGGGCATAAGGAAAGTCCA
CCAATTGTTAATTGCATTCG
GCCATAATGGCCGTAGAGAG
AACTCCATGACAGACGCATC
CTGCATAACTCGAGATAGCT
CTCACCTTACGGAGGATTGA
AAAATCTTGACTTAATTACC
CTAGGGGTGACTAAAGACTA
AAGTGACATGTGATCCCATA
TTTACGAGCCATACGTGCTT
ATCCCACCTCTTCTGCTCTA
AGCGGACCAACCCTATCCCA
AGTTGGCATACAACTCAGTC
CTGACGTGCGCAACCATATG
CAGGTTGAACCATATGTTGG
CAACAGGTGTATAAGAAGAG
ATGAGACGCCATATGGTTCT
ACAGTAAATGCTGAGCAAAA
CCATATGGTCATACTACTAA
CGCTACCCACCCATATTCAA
GCGATTGTCATAAGTGTCAA
ACATCTACAACCCGGCTGGT
ATAAAAATAACAACACACGA
CCTTAACGTCCGCAAGCAAG
ACATAACGCCAAACCATTGA
CCGTCATTTACACAACGAAT
ACACACCTGTCTCTCCACCG
AGTTAGCCTAAGCACCCCCT
TGTTATTACCGATAACCCTC
AATTGTTAAGCACAGTTTTT
AACCATTAAAGGAAAATGGT
TTTTGCCTAGTGAATGAACT
AAGGCCCGCCACCCCCCCAG
CTATTAATATCACAAAGGCA
GAACCCTATCAGCACCTAGG
GCAACCACAACATATGCCCT
AAAAAATAACCCAAATAGAC
CTACACTTTCCAAATGAAGT
CAAGGAACGGCCATAAGGTC
GCGCCAGGCTCTGAGACAGA
TCAATAATATGAGAGCATTC
AAAACATGTTACATATGGTG
CCGCAGAATTCTCACACATA
GCTAGACAAGCAATTCTTAC
ACGAAAGGACCCAGAGGAAG
ATTACCGCCCCGGTTCCCCG
AGGAAAACATATGGTTATTT
GTACGCAATGCCACGGTTAA
AACATATGTTGAAAACCATT
GGCGTCTGAACTCCCTGCTC
ATCAAAACACACAAAACAAC
TACACTAGCATCTGTGACAA
GATATTTTATCGACAAGAAG
CAGGTAGACATAGCGTGGAG
CTACCCAGAAATGTTTTAGT
AAACGTGCCGACCCCTAGCT
AGCAGACGTAAACAATTAAC
CCATATGCCAAACCCAACTC
ATAAATTAGCTTTAATAACC
CAGAGCTTCGGGCCTTTTGT
AGAGAGCGCACATCCAGTGT
TAAGTAGGCACACTCCGCCC
CCGCTGATAAAAACACATAC
AAAACCCACGGCCCAACAAA
AAACGTAATTCGATATTTAA
AAAAAACCGTACCCCTCCCA
AACATGCGCCTGTCTACTTA
CCTTTACGCCGAAAGTTCCG
AAATGTCTCAGTCCCCAAAC
AATAATTACCCGAAACCAAA
CTCACGGCGATCGCCGTCCA
ACACAACATATGTTAGCTAA
CCATAGTACAAACGCCAAGA
CAGAATTACCCGTAACATAG
AAGCAAGACAACCATAATCT
GCAACGCCGACACAAATAAC
AACATATGGTTGAACCCTCA
CACACAACAAAGGCCGCTGC
TAAAAAAGGGGGTCTTCACT
ATGGCGGGCCCCCTCAACCC
GCACAGCTCCCTCCCAAGCT
GACGCTAGGCACTTCAAGAA
AACAACAACTTCATATCACT
CGATATTTTTTTAGTAGACC
AAGTTTAAATAACCACCATA
CAAGGGGACATCAACTCTTA
TAACGCACAAAGCCATTGAG
TATGAACACACCATATGTTC
GCGATAAACATATGGTACAC
GATGCATACCGCAGGACACA
CCATCTGGGTTGCGTGCCAC
TCTGTGAAACGTATAAAGTT
CCCACTGGACCACCTTATTC
GGCCGGACGTGAGTAGACGA
TGAACAAACAAACCCCCCAT
TAAACCGACACTTCTCCCCA
CAAATGTAACATATATTATG
CCACAACACATCCTCGATGC
CCTTAGTGAAATATAAGGTG
ATAGAGAACGCACCACTCCA
CAGAGCTGTTAACATATGTT
GCCTGTAATCATACAACTGT
TAAGAACCCTGGTTCCATCT
CCCCCTTAGCCGGCCCCCCT
ACGCCGAGACCAAACGCATA
CTCGCACCACAACCCCCAAA
CAGCACGCGTACTAACTTGA
AGCAAAGAAGGAGAACTTTG
CAAAAATCACACAGACACAT
GCATTTGTAACACAGTAGCT
ATTGAGACAGTCGTTGACCA
CGTCTACGTACTGTAGCTAC
GGTTATTCGCATGAAAAAGT
TCAAAGACAGCCCCTGGACG
TTGAGCATATGGAAAGCCGC
GCCAACACCCCTACCTCCCA
AAAGGAACTCACATTGTATA
CTATAACAAAGGCCAGCAGG
TGTCCACACCCATATGTCAT
AAAACAGCGCTAGCACAAAA
CTGTACAATTACCATATGTT
CAAGAACCATATGTTTGCAA
ACATTTAAAGGCTTATATTA
CAATCCTGCCACATGCATTT
AACAAAAAATCCACCGCCTC
AAGCTCCTATATGTTCTCAT
TGTACAGCATTGACGCAAGA
TGAAGACCATAACAGGACAA
ACAGCAATACCATATGGTAG
AACAACAAAGTGGTTACCTC
TAACTCACAAAAACCCATAC
AAAGTACAACAACTGCAGCC
AAAGAAACCTACGACCCACA
TCCTATGTGCATCATCCGTT
GAACAGGAATAGACATATGT
GACTCAGACACGCCCTTGAC
ATAGTCCGCCAACCCCCAAC
TACCAAACATATGGTTTCTC
CCCATTCTACACACGCTACT
TTAAACAACACCATATGGTC
AGACATAAGCCCCAGAATGT
TATGAGTTGAAGGATCGCAA
AATGTACCCCCGCCTGCACC
TCAGCGAAACATATGTCCAT
AGCGTACTGCGTCTCCGCAC
CATTTTGTTGTGATCCCCTT
CAGCGTATCGGCTTACGCTC
AGAAAAAAAAACATATGTTA
ACACAACATATGGCAAAACC
GTCCATAACGCCGCTGGGGA
CGGCGCTGGTTAAGGCTCCA
GGGTGCATCTGAAACCATAT
TAGCACTGAGAGCAGAGAAG
CTCAAAAAAACCATAATCAG
ACAACACCATATGTTATTCC
TCTAAAATACGACCACCATG
ATCATAAGCATATCTTTCCA
TAGAAGCCCCAACCATTTAC
ATGGTTACGAAACATTTTCA
AATACAAGTCAATACGAATA
AACTACCCAGAACCCCTTTG
TTACCCCAGCCCACTTCCCC
TAGCAAGCATGTTCAATCTC
TCAATAAGATAACAGAGACT
TGCACAAAAACATATGTTAG
GTGACCCTCTGATGCAGGGG
TAGGGTGCTGGCACCAATAT
CACAATATAATGTGTAACAC
TTGTTGGGCACTCATAAAGA
ACCACAACGATTGTCACTTG
ACCATATGGTTACCATGTTG
GAACAACATACGCACCATGG
AAACATATGGTTCTTCGGAC
CTCTGTTCTGTTGTAGACAA
ACCTCTCCACACCGCCCTTG
TAGCACAATCGTAACCTACA
GTAGCTTCTGCATTCCGCTC
ACAAAACAGTTCTAGGGGGG
CTTGAACATATGTTTCCCTA
TGTCCCACCACCAACTTGCT
TTGTTTCAGAGCGCCCACAC
ATCCCAACATGCTGCAGTTA
TCGCCATAACAAGGCCGTGG
CCAAAGACTACCATATGGCG
TGTTGGAAAGGTGCAATAGG
GTCCGACTAATCATATGCTT
AATGCAAGGCTTTGCTTAAC
ACATTCGTTCCACATATGTC
AATGTGCGCAATACGCCACC
ATAGCAATGTCAATTACCAC
GTAAGACATACAGAAACCTG
TGACTATCCTAACCGTCACG
CAAACACGACGTCACTCGAG
ACACGTACCCCACCCTATAA
CTTGACTGTCCCAATCAACA
CCACAACCCGCATCATGCAG
TCCGTCACGCTCTTAACTCC
CATAATTCTCACACCCATAT
AGAATAAAAAAAAAACTAGA
CCCCCCCCCATTTCCATTTT
TATCTGAGTTATGAATTTAC
AAGACCATTTCCACTCCGCA
ATGGTCCAGTCAGCTCCTCC
CAGAGAAAACCATATGCTCC
CACCTGCACCGCGCGGCGAA
ACCCAAACCATATGCCCCCA
ACGAGCCGCACCAGCGAGCA
AGGATGACCCATATGTCCTC
CGTTCTGACCCACCATATGA
AAAAGAAAGCCCACTTCCTT
GAATTCCATCAACGCCGCCC
CGGGATAGAATACAAACAAT
GGGATCAGGATGCACCATGA
TGTAAACATTTGCGATTCAA
CCCATATGCTAGCCTGGCAG
TTGTACCATTACCGTGACTC
AATCGCAAGCGCCCATATGC
CGTGTAGAAGGCACACAGGC
TCATGCGAAGGGAAATCAAC
AAAAACATTGGCACGAGTGG
CCATGGTTGAAGACATATGT
GACATTATGTGCAAAATTCA
ATGAGCAATTAAGACTTTTC
CGAACAAAAATAAACATATG
AGCCCCGGATCCCCCCTATT
TAACAGCCGAAACCATATGG
ATCCAATTTAAACCCATCAC
TCTATGGCTATGATCCGCAC
CTTAAGCGGGCGAAAGAACC
ACACACCCACCCACTCCGCC
TAATTACACACACGAGCATC
CATATTTGACCCCCAGCCAT
AACCACGAGCACCCCGCCGA
CGCCCGTCGTGTTCCCTAGC
ACAATTAAATAATGTAACGA
ACCCCGAAAACCGTGTACAC
ACAGCACTCCATAAACACAC
CACACCCCGTACCATATGGC
CCATATGCTCTAATTCCAAT
ATCCCCCCCCCCCTCACTGA
AGTCGTCATGCAAGTCAAGG
ACAAACGCCTCAAAATCGCA
ATAACCAAGGTAGAAACCAA
CACAACAAACTCCCACACCT
TTTATGGAGACCAGAGTCAT
ACGATTCCACCTGCACTCTA
ACCCAGGGCTCTCTACTTCG
CATCGAATGGAAATTCAGTT
TGAGAAGTACATTCTGTCCC
CTCTCTTAGCAAATGTACCA
AAACAACATGTCTTATCCAC
CGCCACCTACATCAGGTCCC
TATAAACGGCACACATAACA
GTGACACGTTACCATATGCT
AAAGATTCAACACTTGTCAA
ACCAATACTGTAACCATATG
CGATCTCCATATGTCATATG
TCAGATAAAGAATAGCTTTA
TACCGCAAGGAACCAAAGGG
TGTCATTAACAAAAACAAAC
GAATAAAACATATGTAACAT
AGGATGCGGGTATCAAAAGG
ATAGTTGTGAGTTAATACCG
ACGAGGCAACATAAAAGCAA
GCATATGTTTAAGCACGCAG
GGAGTCATAACATTACCCCG
TCCACTTAAATAGGTAGGGC
AACGCTCACCCGCCTCTCCC
GTCCACTCCACACCCCCCAC
CCATAACCCCCCTCGCTTAG
AGCCAACCACAGCATATGGT
CATATGTTCCACAGCAGACC
AGAGCACATGGACACCATAG
AAAAAGAATAAATGTTCAAA
TAAGAGTAACCATATGGCAT
CTAACCTTTCTACCCCGAAT
AGGATTGAGCGAGCGTGCGG
GAGGTATTACCACCACACGC
ATACGACCACAAGACGACAA
AAGTGACGGTTGAGCGGTTG
CACAATTGACCATATGGTAA
CCATCACGCATATGACTAAG
AACATGATAAAGGAAGAATA
CAGCAATCTGCTGGACTAAC
ACGCTGTGGCACCCATATAC
AAAAGAGAAGCTAGGGACGT
CCCCTGTCTGCCATATCCAA
CCACGTAAGCGGAATCTAGT
CAGCATCCGAAGTTTTCGAT
ACCATATGGCCATATGTCAA
GGATCAAAAACAGAAAGCCT
GCAGTCATCATGCCTCCCCA
CAAAAAGATGAAAAAAAACA
CAGTTAATATCTAGATAAGG
ACGCTACAAGATCAGCTCGA
AACCGTCCACCACTAGGTTT
CACTAATACAACGCACTGAC
CCCTAATTTGCAGATTACTT
CGTGACAGCTTCAACTTGTT
TACAGAATTTCATCGAAGAG
AATTAGCTGACCATATGTCC
ATACCCACACCTTCCAATCC
ACCACGATCCTAGAGGCAAT
TGTACCCCACTCAGGCTTCT
CATAATCACCCAAATTCTAA
CAGTACGTCTTAACATATGT
GACAACAGGAGCCACCAAGT
ACGTATCGCTGTGAGCCCAG
CGGCCAAAACCCCCCGACAA
AAAACACCCAACCTAAACTC
CTAGCCCATTTTAATGCACC
ACTACCATATGGCAGACCAG
AGATGAACATACCCAGCGTA
ACATTAAATGCAAAACCGTA
CAAAAAGATAAGATGAATTG
TAAAAGCAATCACAACCACC
CCAATGGGACCGTACAACCA
ATCTTCGAACCACCATATGG
ATATACCATATGCTCCAGCT
CATGTTACCACATTCTCAAA
GAAGGGAATCGGCCATATGT
GATGTGGCACCAAAACTGCT
TGGACTTGACGTATCACCAC
TACAGGAATGAGTCAATTCA
TTACCAACATCATTGTGAAA
CCAACACGTCAATTTATCTA
TAGAAGATCATAGGCAGGAT
ACGATCCACAAACATATGGT
CTTTCTGATACTAATTACAG
AAACCATATGGCTAGTACGA
ACAAACAGAAACATATGGTT
AAAAACATATGGTTTTATTA
AAGGCATATCTGCCCCCCCC
AAAGCTCCTCCCCCGACACC
ACAACAACTTTGCACACTAT
CCAGTGGGGCACCGTTAATA
AGACCCACCAACTAGTATGA
ATTAACCTACCCATATGTCT
CAGATGGGAAAACATATGGT
GAGAACAACCCGCCCGAGAT
AGAGTAGTACTGCCAACTTT
GACAACCGTAACATATGTTG
CCCTTGAGTCCACCCTCCAC
CGACCCGACCCCTAATCCAC
ACACACCTAACAACATATGG
GTACCCATGTCTACCGCACC
AGGTGGGGGTGTAGAACGAG
CATGACCATATGTCAAAACC
ATCAACATGTATAACAATGA
CAGTACCGCCCGCCACTTAC
ATCACGCGGTTGCCATATGG
CTAGGCACTACCCCATACTG
TCTATACGAAGCTTATCTGT
TCCTGGTCGTCGGTCCCCCT
ACGCCATAATTACTAACCCT
CCCAACAAACGCAGCCACAA
CAAAGACGGTACATCAACCA
ATAATAGAGCGGCGAAGAGT
ACACACAACGTATGTCACGG
AAACAACTGCGTCCTGACGC
CAAGCATATGATGCACGTTG
TACCATATGGCACGGAAGGT
GAGTGATAAGACATATGCTG
ACCCCCCCGACGCCATCTGC
AAACATGAGAAGGAAATAGT
CAACAAACCCACCGCATAAG
GACATCTTTGCTGGAAAAAC
CGTTCACTCTCCCGCAACTC
CATAACCCACCGCCCGAGGC
GTACCCCACCCAACGCCACA
ACCATATGTTTAATGCATAA
CATGAAAACCCACGCGGAAA
GCATATGGTATAACATACGC
CCATGCCATCACACTCATCT
ATTCAAAACACACCCCCCTT
CAAAAGACCGCAGTAATCCA
CACAAACATATGGTGCCGCG
CAAACGATTTCAGTTTCTCT
TCAGAGCATGACTACGAAAT
CCCATATGTGGCGAACAAAA
CACTCTCAACACAGGCACCC
TTGATTAATAATCCCCACCT
TTTCCTTTAAACCCCCCCTT
CACTGCAACCCCCACCCAAC
CCAACCAACACCACCCCCCC
CGCACGAGCAGCATACCGAC
ACAGACCTCAAACATATGTT
ATCGAAAAAAAATAACACAC
ACCAGGATCGCACAAACTGC
CACTACTCCACGCAGTGATT
CCGAAAATGCAACCATATGT
GACAACAGACTCCCAATACT
ACACAATCACAACCATATGT
AAACCATAGGACCCCAATAT
AACAACAAAATCCTACACAC
CACAGCCGCCAATCATTTAA
GAATATGACAATCGGGAGGT
CCGTATCGTTGACTGCCATC
CAAGCTTAGCAATAATTTGA
GGACACACAAGTTTCCAATC
CGCAAGGGACGCGCAAAATG
ACCCGGTGAAAATTTTTCAA
AACAAAATACCAATAACCAT
ACATATGCTAAACCAAAAGG
ACCAAGCCTTCGGCTAGTAC
AATATAGAATATGACCAAAA
AGTAACGTCCGGCTTCGATA
AACATAACCGATGCTTGATG
GGATGGAAAACCCTCCTTTG
CCAAAATATTTTGACAGCGA
AGGTATGAAATCGCATATAA
CAACTGAATAACAACCTTTG
CACGCACATAACTCCCGCCA
TTACACGCACGCGACTCACC
CCCCCATACTAGAAAAGCAG
GACGCAGATAAAAGTAGTTA
GTTTAAAAACATATGGTCAC
CTGATACCATATGTTTAGAA
AACACTAGAAGAAACCACCC
AAGAAACATATGTTTTGTAG
AGTACCGAACCCCCCGTAAG
TATGACAGGCAAAATCCCAG
GAATGTAATAAACATATGGA
CACCTCCAAAGAAATCTACC
GGAAAAATAGGCATATCCCG
AATTACCTCTGTACTGCGGA
ACTATCAACACATAAAATCT
ATAAAACTCTTAATGAAGTA
ATCCCATTCAGCCCCGGCAG
ATAGCCAATAAGTTTAGCTG
CACGCAAAACATATTGCGTT
CAAAAGCAACTATTGTTGCA
GAACCTCACATAACATATAC
TATTTCAAGGCCAAGTCCAC
AGAATTCAGTACAGCATGTT
CACCTTCAAAACATATGCCC
CTCCCCGAACACCCATAAGC
ATCTCGACACCCCTCTCAAC
GAACATATGGACACCATACC
ACCACACCCCTCTGATCCCT
ACACACGTGCTTACCGCCTC
ATCACACCATATGGCCAATG
CTCTAATTAAAAAATGCCAA
AAGTCAACATATGGTTCAGA
CATATGCTCGCACCATATGG
GCTACCAAATTCTTTAGTAA
GAGCATATACGTAACAAATA
AATAATATAACGTTACAGCA
CTGATCAAAGGCCAAAGGCC
ATTTCCATACAATGGAGAAG
CTAATACAGGCCACTGCAGG
AAGGGAGCAACAATACTAAC
ATAGAACAGACCATACCTCC
AATAAAATATCCTGAACCTA
CTACAGTAATAACTGGTTTA
ACCGTACAATGGACCATATG
AATGTCTTGATCCCACCCCA
CCGTCGATCTTAACAAACAC
CACAAGAACAGCAACGCGCA
GAAGGAAGGAAACATAAGCA
GAAAACGGATAGCCATATGG
ATGGTTAGTATGCTCGCCGC
CCGTAATTAATTTCACCCCC
TAGAGGGCAGACTGATGACA
TCGCCATATGGTGGGAACCC
ACACCCCTACCCCATTGACC
AACCAGACCTAAAAGCTGCA
CCAAAATCACAACCATATGC
CGCCACACCGCCACCCATAT
CGACCCAAGACCCAGCATGT
GGACACTATAACACCGATTA
AGAACCATATGGCTTGACCT
ACATATACTAATTAAACTCC
CAACACATTGAGTGTACCAT
CAAAGATTGGGTGCCCGTAG
AAGGAACCCGTCGTCACCAA
GGGCCAAGCACTTACTTGCC
GCCCGCGGAGCCCCCGCCCA
GAGCAACAACCGGGACCATA
AAAAATATGAAATTCCACTT
GTATACAGGGCATCACTACA
GGGGCCAAAAAACCCTCTTA
TCCCTCAACCCCAAATCTCC
GGACATCAGGGTCGGCCTGC
CAACAATAACACCACAGTCG
GTATAGACCGATATCAATAT
ATTCTGAGCCATATGTATCA
GCCATGTAAAAAGAATGAAG
AGCGCACGAACCGTCACGCG
AGATGTCAACCCCTCCCCAT
CCGCAAACACGAGACGTAAT
CCTTACCAGGGACTTTCCTC
AGTCATATGTTACACCCATG
CTCACTTCATGTTAGCACAT
CAATGAAAAAAAACATCATT
ATATGGAAAGTACTTAATCA
GGCAGGAGAACAAATCTTGC
GGCGAAAATTGAACTTCCCC
CCCGGCCCCGCCACTCCACC
CCCGACCATATGGACATTCA
ACTATACAATGGCATATGCC
AGCAGAACTTCTCGACGCGA
GGGTACAGTGAATGTACGTA
AAGTAAACCATATGGTCAAT
ACCAATGAAGACATATGGTA
GTCCCACTACACCCGGTCTC
CAAATATAACATGAGCATAA
AGAGTACAGCCTCCTCACCA
AACAAAAGCCAAAGGCCCTA
GGGTATAGAGAGTAGCTCTC
ACAACTCAGGAACCATCTAC
ATATCCGCTTTCAACCCTCC
CGACTGTTCCGAGCTCTTCA
TACAAGGCCATAGTTACGAC
AAGAAAGGTAAAAACATATG
AAGTATGTAAATAACATATG
ATCAGCTACCGGTACCCTTC
CTCAAACATATGGCGATATC
ACAGAGTGAAGAAAATTTCA
AATATTGCAAGCTAGATCAC
CTGCTGTTCGCGCTTTGAAT
AAACGGCAACTCTTCCCCCT
ACTTAGAGGCAAACGCTTCC
AAGCTGAAACACTCATGATA
AAGACATATGTTTTCCCTAT
CGAATAAATCAAACCATATG
AGTCCAAGTCCACAGGAGCA
CTCACTGCCCTCTCGCCCCA
GAAAAAAATATCAAAGGAAA
CAGACCTTCCAGTCACCTAC
GTTTATTGGATAATAGATCT
GCAACCCCACCCACCTCCAA
AACACAGGACCAGCTTCCGC
ACGCCTGTTCCCCGAAGTCC
CTTTTTATTCACGTCATCAA
ATGCACCGCTGATAGCACCT
TAAACATATGCCCCCCACGT
TCACAACACCAGACAATGAA
GGGTATAAAATACCAACATA
CCAACATAAAAGATCACCCA
ATCAACATGAATTACACAAA
TTATCAACATGACCATATGT
AAACATGAAGCATATGCTTC
CCACCACCCCCGACCCACAC
ATGGTAACCACGATACCAAC
CGCACCCCGTCCCTCAACGA
TACACACCGGCTCAACGTGA
GATATGACCAAATTGACACC
GCCTACACCATATGGCCCCC
ACAACTTCTTCGTCAGAACG
AAGATAACAACAAGACACCC
AACGTTCGCTCCGCATTAAA
ACCCCAAAACTACCATTTTC
ACCTTTCGCAGTACAATACC
CCACACCGATCGTTTCAGAG
CAGGTAACAAAGCTTCCTGA
CGTACTAAGCCTCCTCAAAC
AGCCTATAGCGAAACCTCGG
GGAACCCAACCATATGGACA
AAGAAGTCTGTCAGACAGGA
ACCCACCCAACATATGTCGC
ACCATTCGTCGCAGCCCCGC
CTGGCAACGCCATTTTACAA
TGATAATACAACGCTTTACC
CAGGACATTATTTAAACTGA
ATGCACAATTGAACATATGC
ACGCCCGCCATGAAACCTAG
ACTACCAAACCTCCCCTCCA
CAGGAACATATGTCCCCAGA
AGCTTAGGCGTACCCGGCGA
GGCCACACCCCCACCCCATA
TCCGATAAACCCATATGGTT
ACTCGCTCATTTTTTAAAAA
ATATAAACTTAACAGGAATG
AAGCATATGCTAGCTTAGTT
ACCCCAGCTACTACCAGACC
AAACACAGTCCAACCCGCGC
ACCGTGAACAAGCAAACTGC
AAGACCCTTCGCGCCGCTAA
CCCTAACATGACCCACGAAA
AACGAATGTTTTTTCCCTTA
AACAATCCGAATAATATCGC
GCAACCCCCGACTAACCCCC
ACCGATGCCCCACTACTCCA
CATATGGTTACCATATGGTT
ACATATGTTATTTCCTAAGC
TAGAATCCCAAGCTCTTTAG
CTGCCCCAATCTCCCCCAAT
CCACCCCTTCGCACCCAACC
ACCGACTAACACGGTACACG
GGCCATAACCCCCGCATGTG
CAAATAAAACATAATCACCG
AGTTAGTACTGTCTTTACCA
TATCAATATCCAACATATGG
CTGATATATCACTGTGTGAC
CTAAAAACAAAACCATATGG
GACAAAAGTTACCGAAACCC
TTCAGCATATGGTGAATTTC
CTACATGATCACGTAATAAA
GATCAGGCCTGAACCTAGCT
TCCATATGGTCCTCCACCCC
AGGGAAGAACCATATGTTAT
ACATAGAACATATAGTGATT
AGAAAAAAACAAAACATATG
CATACAAGCATACGATTATT
AGATCCAAGACATAACACTA
TAGCACAAAAGACATATGTT
TCAAGACCCAAAATACGTAA
GATTCCCGCCACGGTAAACT
AAACCATCAGTTCATTCCCC
ACCCCCAACATTTTCGTGCT
AAACCACACCCCGGATTTCA
AGCGACCCCATCCCCTCACC
ACAACATATGTCACAGAATA
AATGGGATGGTATTGATGCA
AGGATTTGGAACCCAACTAA
AACATATGGCTAACGCGTGT
GGACATAAAAATGGCGCCAC
GGCCTGTAAGTATTTCACTA
GATTCAACATGGCGATTAGC
ATGCTGAGGGAAAAACATAC
AGACCATATGCTATGTCAGC
ACCGGGCCCTCAACCCTCCT
GACACCGTCGGCTTCCACTT
CCTTTTTAGAGAAGATAAGC
CTCCACTAGAAACACACCAA
AACAAATGCTCTGAGCCACT
CGCAGTGAAATCCGCGCCGA
GCCACGGACCATATGTCCCC
CCCGCAATAAGCCTCCGATA
ATTTTTGGATGGGCGGACAG
GAACCCTATCCCTTTACTTT
CATGCAAGCGAGACCATATG
CTAATAGAAAGAACCACATT
CCATAAACCCCTGGCGACAA
GGATTACTTCGATACCCAAA
ATATGAGCAAAAATACTTCA
AGACTATAACAACCTATATA
CTCGCTGCACGACCCACACC
CGGCGACACCTTGTACCCGA
TAGAGTCTAACATATGGAAT
ATAATGACCCAATCCCCGCA
CAATGAAAAGGGTCACCAGT
TCTGTCTAAATTGTAACTAA
ACAAAGCTACCATGAAGGCG
TATATATGTCAACACAACTC
CCGCCTTAGACATATGTTGA
CTGCAAAGGAAGGGGACGGA
TCACCCATAGCACCATATGT
ACAAACCCATAATCTCGTAT
TCCCGATAGAACGAACATAT
AGCTAAACATAGGCAATGTA
ACTCACCATACGTGAGGTGT
GATGAGACGACAACATATGG
TCTACGTCAACAGCCCAGGA
AATATAACCCATACAAAAGC
ACAAACTCATACAACAGCTT
GAAAACCACTATTCCATCCA
TACGAGATGTATGTCCCACT
CAGGGCGCCTTTACCATATG
ACGCCTATACACACCCCTAC
ACAATAACCCCACCATATGC
TCTCAAGAGCCCCCCAAAAT
ACTGCCCCTCAACATAAGGC
TGATGGCCACCTCAGCATCT
CATAATATATAGTAGAGATC
AGAAGAACCATGTCCGCAGA
ACTCTTAAACCAGATATCTA
CCAAGAAAATAACATATGTT
CCAGAAATGCTACCATATGG
AAATAGACTGCACCCACGCG
CGACCATATGGAAACATACT
ACCCAGCAGCATATGGCTAA
AGACGATTGATTACTAGCGT
CCCGTACCGACACAGCCTAT
AGCACTCCCATATTGCTAGC
CAATGCTAAACGCGCTCACA
CCAGTTCTAGAGACCATATG
CAGCCTCCTGGTCATCGACC
GACAAAACAATGAAAGTCAA
CAAAAATACACAGCATAGGG
AATAACTTGGAATGCTGTTT
CAACGAACCTAACTCAAACG
GAGACAAGCTCACTCATGAA
CAAATAAAATCTAGGTTACC
CGTCCGATATAATAACTGAC
ACGACGCTTGTCACCAGTGC
AAATGGAAACACGAATACCT
CAACAAGACATTCGCAGGAA
CGCAAAACGGACCAATTTGC
TAATCAATGTAATACGCAAC
CAATTGGTTATCCTCAAACT
AGGATGAAGCATTCCATGCT
CCCCCTCCTACCATATGCCT
CTCCTAGATCATAAAACTCC
ATAGAGGGGAAAAAAACTCG
TTATAAAAATAAAACGCGCT
ATGTATCCCGACGATTCATC
AGCCATAGGGCTTACAGACG
ATCGACAAGCCTTTACCCAG
CAAGTTAGATACAATCTCCA
GACCGGCACTATAACAACGA
CTGCAACACCCGATCGCAAG
GATACACCATCCTGAACCGA
TCCAAAACCAGCCATATGGC
TAATTTAACATATTTCCACC
TAGACCACGACCAGCACAAA
CAGTTAAAAATGATGCTCAA
CACAGCATGTGACCTCCTGC
ATGACCTGAGGGCTCACAGT
ACCCATTTGACCAAATAAAG
CCACGATAACATACTGTCGA
TCACAAAGCTTGCGACGATC
TAACAAACAAGCTCATGAAA
CTATCAAACGTACAATGCCT
TAACTTATAAAAACAGATAC
TAAAAGACCAGCGACGTACC
AAGACATGCTCTGAACCCAG
CACCACCCGTAACTGTTTGA
GCAATAGGCGAAAAAACAGT
GACCATATGGTACCATAGCG
GTCCAGAAACCATATGCCCC
ATGAAAGACACCACATGGCT
GAACACACTACCCACACCCA
AGCCATTGGCCACTCACACC
AAGCCTGTAAGAAGCGTTGG
GAAGAAAACCGCTAATTACG
CTACTCCCTTCAGCCACCTC
ACATATGTACATATTCGCTC
ACTACCAAACAACACCGCAT
TAACCACGAAGAAACATTTA
TCGAAACATATGCTACATAC
AAACCGCGCCCTTCCTGATC
CAAGCCCCTGTGCCGACCTT
GAACACAACGACATCGGTGA
CCCCTTGCTCAACCATCTCT
ACTTATTTGTAACCATATGC
AACCATATGTTTCTGGCCAT
ATACCATCCATGAGCCGGGT
GGTGTACCAGACGACGCCCA
CATGAGCCACGAACATATGG
ACCATATGCCAACTCCTCCA
CGCTGGACCATGATACACAG
AGGAACCTAGACACCAACAT
CTCCATATGTTCCCCCAAAT
AACAAAACAACCAGCCCCCA
AAAGAAAAACCAAAACATAT
TGCCATATGCCACAAGAACC
CAGGCTACCCCGCACCCTCA
AAGACTCTCGCCCCCCTCCA
AAGCTCTAACATATGGTCGT
TGAACATATGGCAAATAAAA
AATCTGTTCACCGATCGCCT
CTAACTGTTCTCCCCACCTT
CACGATACTCACTAAGACGT
CACTACAACCATACCCACAA
ATTACAGGAGCCGTTGTCCA
AGAAAACCATATGGCTTACC
ATACCTATTCGTGCCTTGCG
AATGACCATATGCCATATGG
GAACCTTAACCTTCCAACCC
CGACAATCATTACTCAGCTA
ATACACCATATGTTTCACAA
AGCATCGCACCAACTCTAGT
AGACACCCATCATGGAACTG
ACGGCAACATATGTTTCCAC
CCGTTTCCAACACTGAGCTA
AAGACCCTCATTGATGGGGA
TAGAGAATGTACATAGAAAC
ACGTAAGGCCCCACACAGTT
GAAAGCGCCCGCCCTCCTAC
GCTCAGACACGAATAAACAA
AAATCCACGCACCTGACACA
AGCCATTTGTTTCACCATAA
CAGACCATATGTTCCTCATA
CACTATAGGGAGTGATAATG
ATCACCGGCAAGCCCATGTT
CAACTAATCATATCCTGCCG
CAGAAAATTGATGCGAGGGG
CAACTTCCAACGCACATCTC
AACCGAACCCTCCTCCACCA
CAGCAGACAGAAAAGATAGC
CCATACAACTCCCATGCTTA
TTCAAATAACCATATGGTGT
AGCTACATAACATATGTCCG
CGCCGATTCTCACAAAGTCC
AACACATGACTCGAACAATA
GAGCTCTTCCCGCCAATCCA
ATCAGTGTCACTCCTAACCC
TATGGACCATATGTCACTGT
CTGCCACAGGCCACATAAGC
AACGTCAATGCGTAAACAGC
ATGGGCAAACATATGTCTTG
AGCCACATAGATCGGCTGCC
ATTAAAAATGCCCACTACTT
CCACCCACATATGTCCTTTA
TAACCTAACAGCGAAGACCC
TAAATAAACATATGGCTATA
CCGGGGTACTAACCCATACA
ATGAAGATCCCATCATCCGC
AAATAGTCAAGATAGCACTA
GCAAAAAAAACATATGTTAG
CAAAGCCCCACCTATATGAA
AGTAGGTCATATCTAACGTA
TATCGCATCAGGAAACATAC
CATATTCTCACCACCCCACC
ACGGAATTCAAAAATAAACA
TCGAGTCTGTGACATATGCC
GATAAAAAAGACATATGGTT
TCTATGAGTATACAACTAGC
CTTCCATGATCACCGACCTG
TTCTCTAAACCTGAAAGCAC
GGCCAGCTCGTAACTGCAAC
TCATCCACATCCACGTTTTT
AAAAGTTCCACGACCAAATC
GACCAGCTCTACCTTCTATT
GGAACTAATTTATACTCCTC
ATCTGCCAAACTCTAATGGT
CATACTCCGGTGACACTCCC
AACGTCGTGTAATCTAAACA
CCTACCGTCCGCCCCGCTCC
AAATGATTTACTATTTCTCA
CCAAAAGTTCTTACCATATG
ATATAGCATAAAATATGGTA
CATCTAATACGCACAAAACC
AACCATATGTTCAAACACCA
TATCACAAAGCATATGGTTT
ACAAACCAAACACCATCTTA
CCCAAAAACCCGGCACTCCC
GAATAGGTGTGTGATGGAAA
ACATACAAAACAAAAGCACG
AACAGTGTTTTTGGGTCCCA
CGCGAGAGGAACCATATGGC
CTTACTGGCATCACCAGCAC
CTACAACATATGTTACGGGC
CTGGTATGACATATGTTTCT
AGCGAATCAGCATATGTTAC
CGTTGTGACACCTCGGCCAC
AACCGGTTGTGTGTACTACG
AACGGTAGCCAATTTTTCCC
AATTCCTAAAACCTATATCC
ATAGATGTAAATGGGCTGGT
AATATTTCCTCGCACCCCCC
CATCTAAAAAAGAGCACACC
AGAATAGCACATAGCCCAGG
CGGTAAATTACACGTCCTTA
CAAGCAACCCAACTCCCCCG
GCGACTATACAGTCGAATTA
AACATATGGTCTTTCTCAGA
ACAGAACATAAGTTGACACC
ATTAGATAAAAAATTGTTCA
GGATATTTCCCTCCCTCGCG
CTATACGTAAAGGAACGAAA
TAAAGAGTCAATACGCGCCA
CTTGCACAAACCATATGTTT
TCGCCAGCCCCCCCCCCTAA
CCACAGTACACCCCCCCCAA
TGCTGGAAACACCATACGTT
CTTTGTAGACACACAACCGC
AATTCCCCTGTGTTTGAGAC
CTACCTACGTCCGCCCCACC
TGCCATACTCAACATATGGT
GTATATAAAACATATTCTCA
AGATGCCCACTTACACTGCA
ACTACCGCCCGCCGCACGTT
CGCCATATGTCTCACCCCTC
CCACACAACCCGTGTACACT
ACTTCACTGTCGCTTTTTAC
CCCGCTAACCCCCACCCCCA
AGATAAAACTGCTTGTATGG
AAAGAGCGCACTCCTGCAAA
GCAACGTCGAAACCGCAATT
CCGAATAGTTCATACCACGG
CCGCGACCCATTCCGACGCA
AAATCCCACCATCCATGCCC
GACACTGTTTGTCATGCGTA
CAACTCCAAAGCATATGGCT
TCCAATCATGCTCCATCCTT
ACAGACAAGCGCCAGTTCTC
CCCAACGTAACACCCGGCGA
ACTTTATATAACGCCATAAG
ATCAAATAACCTAAATTCCA
AACAGACAACAACCATATGC
ATCACCAACCATATGTTATT
CGCGCCATGGCCACCGTAAC
GAATATGCAACATATGCTTC
ACCACATGGACTATATGCGT
TATCACAACAACATCTACTA
TAAAACCATATGCTTGCAAG
ACCCAATATGGCTTCCTCAA
CACCGGGACCCGCTTGCGTA
GCGCACTGAACAAACCCTGA
GTATCGAATCACGCAACGAT
AGCTAAACGTAAAGAATTAA
GGTTACTGTGTAGCCATACC
GCGGTAACAAAGACCACATG
ATGCACAAAAACATATGTCA
CTATTCAATTCCGGTTATGT
AAACTGTACGATGTAAAGTG
GACTACATAATGACCATATG
TCGCCAAAGCATCCGTATGG
ACCAACAGCAATTAGCAGGA
ACTATCACCGCCAACCCATT
TCCTGCGTTACATCGCCGCA
CTACTCATAATGAGGCCCTC
AACAGAAAACATAGGTCATC
CGCCCTCCGACGTACGAGAA
GATAAAAAACCTGGCTCGGA
ACAAATGCACGGTTTCGTTG
ACGAGTATAACGACTTTACT
TTCACAAGAGTACTATATAT
TGGGACAATTAACGAGGCAG
CGATCAGCATATGGTTACGA
CTAGGAATTTTTTAATTTTG
TGAATACTGAGGATCTGGGC
CCATATGTTTTAAATATGCC
AGCTACAATACCATTTTCCA
ATATTTAAAGAAACATATGG
CCAACATTGCATATTGAAAA
ATCAGCTTTTGATGATCAGC
ATTGCAAACACCATATGCTA
AGGAGCATCGAAATCACCCC
CCATATGGCGCATACACTCC
AATCCTATGTAAAATAAAAG
CCCATAACAACCATCTTGAA
AATCCTAACTGTCTCCCAAG
TCTGATTGAGCTGATAATTG
TCAAAATACCCAATTCTCCT
GCCGAGCAACATATGGTTAT
CCCACCATCCACTCCACAGC
ACCATATGGTTAAGTGAACG
CAACTATTTATAAGCTCTAG
ACGCGACATATGTCGCTACA
ACAACACCTCCGCCCAGACA
AATGCTCCCACGCGCGACAC
ATCCCCCTTCCCGCCGACGG
TATAAAATAGAAGCCAGGAC
ACAAGCAACGTCCCCACTCA
GTAACGACATTTGCTTTCGA
AAACAGACATACCAGAATCA
CGGGTGAGATAGAAGTCTGC
CTTTTAATAAAAACACACAG
AGAAGACATATGGGTCGCAG
TCCACCGCTAACCAACTCCG
AAAGCTTACGCCATACTGCC
AGCAAGCGCACATATTTTAT
TTGATGAACGTCCCCTCTGT
GAACTTTTCAGTAGTTGCCT
ACACCAGAAAAGCACACCCA
TTCACCATATGTTAAACATA
CGAGACAGATCCATGGGAAG
CCAGATTGCCCCACATATTC
TACCCATACTCATGGGAATC
GTCTCTTAACGAGCTACTGA
CTTGACAACCATATGCTAGG
ACGACCTACCGTATCCTTGC
GTGCGCTGGACATATGTCGC
CCCCGTACAACCCCCCCTCC
AGAGGCACCCACGTCCATAC
AATACCATATGCACCTCCCG
CACACACAACTGCCCCGACT
AGGGGAAATAATGCCCAAAA
TAACATATGGTGATGGATAT
CTCATAGAAGACAGAACCCT
CAAGACCCCGCCAGTCCAGA
TGCAATTGTAATCTATGATT
GTAGTAATTCATAAGTATCA
CCTTCCTACACTTTCCTTTC
CACTACTAACATTTTAAAAT
TACCTTAATCTTCCCTGTAT
AACCATATGGCAACAGTACA
GATTGACACTACTATGAATA
CTCCCAGTCCAGCGGGACCC
TATCCCCGTAATAACATATG
TGTTTGTTACGAAAGCATAC
AATAGCTACAGTATTTTCCA
AGACATATGCTCCACTTATC
ATGCCCAAACCATATGTCAC
CTCCAGCAACTCATGTGTAA
AGACTATACGCTTCCCCACT
CGTCCTACTCCGAACCCCCT
ACCATATGGCGAAGACCCCA
AACATATGTTGACCCATACC
AGTGTCAAACAAAACATATG
AACATATGGTAATCAATTAA
CCTCGTATAATGAATATAAG
AAGATTATGCGCGAAGCACA
TACAACACAGTCCATGCGAC
ACGAAGTAGAACATCCCGGA
GTAACACACAGCATATGGCA
ATCAATGTAAACTTATGGTA
GGGTGCATAAGCCCCACTCT
CTCTCCACCCCGGTAGCTCT
GGGTGCAAGCCCTTCCTGGC
TCGCGAGACTCGCTGAACAA
TGGTACAACATATGGCCAAA
CGCACCAACACATACCCCCA
CCAGAGTATCCACTCCTTCA
ACCAAACATCAAGCACACCC
ATCCTCGAACATATGCTAAT
AGCCCCGAACCCCGCCCCGA
ACAATTCAAACTCGAATTGG
CGGACCTTATGTCAACTGCC
GAGTAACGACAAAGTTGAAA
AATGAGACAGAAACCATATG
CACTTAACAAGCCCGGTTTC
ACCTAAGAAACATATGTTTT
CTAAACGATACTTCTTTTTG
CACAACATTGAATGTGGTGC
AATCTAGACAAAATTCTAAG
GGACAAGAAAGAAGCAAAAG
CTGCCGATCCACCAAGAGCT
CATTAAGGAAGAACATATTC
ACCCATGCGGCACCCCACTT
GTGAACCAGATCAGCCGCAC
GCATTCCACTGCGTTTGTAT
TGCATCTTACACTCCAACTG
TGGGCAGAGAGACATCACAA
CAAATCAGGAAGCTTACAAC
CGTACACTTGCCATATGCCT
CAACCCTTCACAACTGATAA
CAACTCACAGCAAAAGCCCC
CTATGCGTTAACTAGACATC
CACCGAGGGGTTGCACCAGA
CACCCCATTCCCATTCACCT
AATCAGGAACGAAGCGATGA
ACAACATATGCTTACGTAGG
AACCCTATGGCTGCTTATGA
ACTGACTGATAACCAAACCT
GGCAAATAACCGCCATATGT
AGCCAACCCACTCAAACTGC
TACTACAGTTACCTGCACTA
CGCTGGCGAACGTGAATCCA
GAAGAATAACAATCCACTCA
AAGAGCCAGTGCTCCCCGTC
ACATGCGACAAGCTGGACAT
AGGTCAGGAACCACCACAAA
GTCTACGCATGTTGCCCAAC
AACCCACTGTCTACAACCTA
ATACACCTCATGCAATCGAC
AGAAAGGACCACCCTAGTAT
GTAGAGAAGAACATTTATGA
GGGAACCACCATTTTAATAT
ATAACTACGGTCTAATAGAC
CCACAGCCACGGACCATATG
ATCAGCACGAATGAGAAAAC
ACATCATTTCAACCGAGAAT
GCCCTCTAATTAATGTTTAT
ATCAAAACTTAATGACGCCA
AACCCTCAAAGGGCTCTCAT
ACCCACCCATCCCACACCGA
TATTCTACACCATATGTTCT
AGAAACCCATCCGCCATTCG
AGGTCGTCCTCAACACCACG
GTACATTAACATATGGTCAC
TACTGCGTCACACCATATGG
ATCCCGCACGTGTTCGTAAA
ACCAGCGCCTGCTCCATTTG
GAAAACATATGGTACATACA
ATATGGTGAACCATATGTGT
TCAACAACACCCCAAACCTC
CTGGGCGGCTCAAGAACATC
AACACGGGCCATAGAAGAAG
ATTTTTAAAAAGCATATGTT
GAACCAGACCATATGTCCAA
GGACAAAAAACCATATGGTA
AAGCCTACCTAACCATATGG
TGTTCACGCGCCGACTTCCA
TTCTATAGGTGGATCGCTTC
AACCCGGGTGTACATGATGC
CTCCCACCCCACCCACGAAC
ACCATAAGCCATATCTATTG
CGTTAACCTATGATCTCTAA
AAGAATAGATGAATACCCAC
GCACTATGCCACAACCACAG
TGATTATGATAGAACTATTC
AGGTATCGACCCACTTTACA
CGCTAAAAGCATATGGTTAC
GAATAGACACCAGTAACTGG
ACAAGAAACATATGTTTACA
TATGGGTAAGGGGTCTTTGA
AACAATAATCACTACCTCGG
GGTAAACTATGGCAGCTATT
CCACACACTATAAGTTAAAA
ACTGGTCCACCCCCACGCCC
CACGTTCCACCTTAACGAAT
GCTAATGCCATTCATACAGC
GGGCGATAACGTTAAAACCA
TCAATCCCCACCCACTCATG
ATGATTGATGGCGCATGAAC
CAGTCAGACACAACACCACT
ACAAAACCCTAGCCGATCTA
TCAGAACCCCCCAGCTCGAG
ATTTGGTAATTTCGAATGCC
ACCATACACATATTCTCCCG
CACAGGCTCTGCCCCATCGT
AAATGTTTCAGAAACTAGCA
CAAAACCTGGCACCCTCTAT
AGAATCCTCACCATATGTAG
AAACATATGTTTACAAGCAG
AGATATTGAAACAAACTATC
AAGTACCACCCTAATCACAC
CACCCCCCCACCGCGCCTTC
ACACCTGAAACCCCCCCCAT
AACCAGCCAGGTCGACCATC
TAGGGCAGCAGAACGATAAG
GACGCATATGCCCATTAATC
ACTAAGTGAGCAAAAGGACC
AAAACAGTGACGGCGCCGAG
ATTTTTACGAATCTATAACT
AAAAACGACAAACATATGTT
AAAAATAACCCACCGTTAGA
ATCATATGTTAAGACTACCT
CTCGAAATCGGTAAAACTAT
CCTGTCCGGAGGATGTAAGA
CTTCCGAAAGGAACTCAATG
GCACGAAAGTGCCGCGCCCA
GTAACCACATACTCCGCGTT
AGCCTTACCTCAAAAGGATA
TAATTTACCTATGAAGAATT
CACCAGAAGGAGCCAAGACC
TAATGATGTAAGCAATACTG
TCGACCACCGCCGGCTACAA
AGCACTGCACACCATTAAAA
TGATGCAAATCAACTGCAAA
ACATTGGCAGCGGAAAGGCC
GTGCTTTCATCCAAATAAAG
GACAAAAAACATATGGCCAA
GATCGGTCTCGCCTGCCAAG
AAGAGGCCAGAAAAACCTTC
AAAAGAACATATGCAACGAT
CAAACCTCGCAACCGTAACA
TTGCACACCGTATCAGCCAC
CACGAAAAGAGAACATATGG
AGCGATCAGTACCTCCCCCC
TAAACACATCGTAAGGCCAC
TCTCAGGAAAATAGGGGGAG
CTCCATATGGTCGTACCAAT
ACAGAAACATATGGTCCGGA
CAATCCCAACGGCTTACACC
ATGGAAATCTCTCGCGCCCC
CTATAACACCCTCCTGGTCC
AACATTGACAGACCATATGT
AAAAATACCATATGTTAACC
TAACCCCCGCACCCACCCCG
GTCTATAAGACCCACCACCG
TCGCCCGGAGCCCCTGGCCC
AAATCATATACACCATATGC
AAAGTGACAAACATATGGTA
ACCTTCAGTCTTCGGCTTGG
TCTCCAGTGCACCCACCGCT
GACAGATGCCGAGGTCAACA
TTACTCGTTGCAGTACTACA
ATGACGCAACCCCATTTTTG
GTGTCAATACACAACCTTCA
ACGTCAACTACAACGGGTGG
GCCATATGCCGGTTTTACCT
CCATATGGCTCACTCAAAGG
TAAAACATCATGCGACTGAT
CCATCTCTAACTGCCATATC
AAACATATTTTGCAGCTGGA
GAGGATAAAGTAATTTGTCA
CAAGATACGAGTTGACTGGG
ATCGCACATAAACCGCCATA
ACCAGCCCCCCTCCTTACCC
ATCACATAGGACCAGCAACA
CGAAACCCCACCCAACGAAC
AATCAAAAACCGGAGACTCG
AACCATATGCTGAATCCATC
CAGCATATGTTTAGCCACTA
CCGAGCCACCTGATTACCCC
AAAATATGTCGAATTCCGCT
CCAACCATATCGCCTCACCC
TTCTTCTGGAAACTCCCTAA
ATGGCGTACGAGGCTCCTTT
CGGCTGCTGGTGGGCGCAAA
CAACGCCGGAAAACTGCTTA
TAACCAAGAGCACATCCGCG
CCCCATACTGTAACGCCCAC
ATTTCTACATATCCCTAAAT
TAACATATGGTTTTTAGTAA
GGAATTTCCTTTTAAAACCA
TTTACAAAAGGTATATAAAG
TCTACCCACGAAGGAGACTT
AAGGTGATAACCCACAAGCT
CTAAGCCTACAACAAGCCCC
AACCTCGGTTGCCCCCTGAC
TCACATGAGCAATTGCCCCA
ACACCATATGGTTGCATGGA
GCACTTACCTGGATTAATCT
AGCGACCATATGTTAGCAAT
ATATACAATCGTGCGCCACG
GTAACGCAAATTGCCGACAA
ATCGATCGAACTCACGACGA
AACATATGTTGAAACAACAC
ATCCCCCCAACCCTGCGCGC
CACCTCAACTTGACATGTCC
GTTCGCCCCCGGACACTCTA
CCAGGGACAACAGGATACCA
ATTATTTAACCCCTAACACT
AACAGGTTCCCCTCCCCACT
ATTCCACTTAGGACCAATCA
CTTTTAGCACAACCGATGCG
ACCGCTAAGCCAAAGCTAAC
CCCCACATACTGTACTGTCT
AAATAACATAAGATAGAAAT
CAAGCACTCCAATCCCCCCA
CGAAAGGACAAAACTGTAGC
GAAACCATACGTTGTAACAG
CGACAGTTAGGCTACATAAA
AACGAAGCAGGTCGCGTCTG
TAGTTTCCGCTATAACACTC
ACTAAAAAAACATATGGTCG
CAAGAGACCTGACGCACCTC
TAACGGAAAATAGAATGTCT
CAATAATCATATGGTTACTA
TCACGAGAACCTCTGCCGCC
TAGGAACATAATGTACCCCG
CCATACAGCCAAACGCCACC
GTCAACATATGCAACCAGAA
AGTAGATAAAAACACACGCC
ATACTGCGAAACCCCTCTAA
CGTCCCTCACAACACTCTGG
ACACCCCGAACCCACCCCTT
ACACCAGTAACCATATGTTC
TCCGACAGAACCCACCATCA
ACAATATAAAGAAGCCCAGG
ACACACCATATGTGCAACAA
GACCATTAGCGTAATTACGG
GGTTATACGTGAAGCGATTG
AAGGCACGGGGCATTACCTT
ACAACATCTCCCTCCCCTAA
AGAAGAAGGCACCCATAAGA
AGCGTATTCGTTTCCTCGTG
GACGCTCCTTCCACTCCCCT
TAGACAGAAGCATAACTTTT
AGATTCTGTACAGCCCTACC
GAATACGTAGACAACATATG
AGGATTAAGGGAGAGAAAAT
CACCATATGGCGGTGTCAAT
CCCACACACCCGACACACTT
ATATGCTATCAATAATTCCT
AAACCACAATCCGCCGAGGG
ACAACCTCCAGTGAGACCGG
GTAACCACTCATTAGTAACA
AATGAAAGTACCATATGTCA
CCCACCTAAAAGATGACCCC
CGCCAAGTCCTCTCTCTACC
TTAGACTATCTATCTCTTCT
CCAGAGAGCATGTTCCACCC
TGCTCCTTATTACACATATG
CCACCCCGCCCACATTGTGA
ACACCATATGTTTCAATTTG
AATATACTTTAAACCCACGC
TTCGTTGGGCATCCACGCAG
AGCACAAAAGGCAGAAACGA
GGAAGGACAAACTCTTACTC
ACAACCATATGGCCAATTTA
TTAAGCAGACCCACCATGCT
CCCATGTGAGAAACAGCCGA
CATATGGTTTTCAAGCTCAT
ACCTGATCACCACATATATA
CCGAATAGACGCCAAATTTA
AGGGCCCCCATATGCGGTAT
GCAAACCATATGCCTCGGAA
CAGGAACATATGGTTCGGGA
CGATATATACTCTTATCCGC
CCCATTGCACCCCACTAAAG
CCACCCGCCCCAGCCCCCGC
AAAAACACAACACGCCCCAT
AAGAGAAAAGTATCGCAGGG
ATTCCTCGACATATAGTGAA
ACGCCTCCAAACCCCCCCCA
AAACCATATGGCTCTAACTA
AGTTCAAACGTATGTCACCG
TCCAACATATGCGGACACGG
TCAACTAACCCGCACAGCAC
CATTCAAGACATATGCATTT
CGTAGATCGAAGGACCGAGC
ACATATGCAAAGCATATGTT
GTAAGTGACAAAGCATGATA
ACCGTTAAACACCACTTAGT
AAGAAACAAACAAAAATCCT
AAACCACCATATGGTTAACC
AGCAACCACACCATATGCCA
CGGAGCGTCATAAAGAGAAG
TAAGCATACGTTTAGTGTTA
GTTCCCTCCCGACGCCGCGG
ATCATCACGTACCATAACTT
TGAGGGCGTTCTGTCAAACC
AAACCAAAGAACAAAATTCT
CGTGGCACGCCCGCCCTTTA
ATTGCCTATCCCTACAAACG
AACCGAAAACCGTACCCTTT
ATGAAATGTCCTAATAGAAC
CCCTAAACATCTCCATTGCA
CGCATAACGAACCACACCAC
ACACCTCCCCGACTGTTCCA
GAGTCAATCATGAAACCCTC
GAAAATACCTGCTCCCTACC
GACTATTTCACATACTCCTA
CGTACAAAGGAACATCTAAT
CAGCAACCCAGTCCCCCGTG
ACAATACGCGGAACCGACAT
GATTAATACAACCATATGGT
CTTTTTTCGCCAAGCCGAAC
GATCGAAAACCGTACCACCT
ACTACCATATGGTCAGACTA
ACCAATGATGTTGGGGGTCA
ATCATAACCGCAACACAGCT
GTCCATATGTTTCGCGCCAA
ATGACACCTTCGCAACGCAG
CTTCTGCACCATATGCTCCA
ACCCACTCATACGCACCCCG
CTATATACTTATGAATGGTT
AAAAACCACTTACAACCCCT
TTACCCTGCTCCTTTGAAAC
TCTCCATAATCCCGTGACGC
TAAGGGACTCAGCGTTCCCA
TTAACAGCCTCCACCCCCAC
CACAAACCCATCCAACAACA
AGGACAAAACTGAGTAGTCG
AACACGCCCACCACCATAGT
CTGCGCTGCCCCCCACAACC
CGGGAAGAAGTACAACTTGT
AACACCATATGGTAAACAGA
CAATGAACAGTTTGCCGCAC
TCAGATAGGTAAAAAACTCA
AAAAACATATGGTAAATCAT
CAACCTGATCACCTGGTCCT
ACGATACTAACAAAAACCAT
CGAATTGTTCATAGTAGAAC
TACAACCCTAACATATCGTG
ACCACCTCCCCCAATCCCTC
TCAGACCAATTCCAACACCG
ATGGCAGCAACATATGTGTA
GAAAATAAAACATATGGTGG
CCGCGGGTCCACGAACCGCC
ACATATGTACCTGCAACCCA
GCCGAACAAGAAACGCACGT
AACAGCCCTGAAACGCCACG
ACCATATCGGACAGACGCGT
CACAAGCATATGTTTAACCT
AACCCGGGTCTCAACCATGT
CACATGCAGGTTTTCTCGAA
AGGCGGGGTATTTTTAAAGC
GCCCCACCATATACGCCCAA
ACTTGCCGCCTATCATATGA
TTAACCCCGTCGTAGTCCTC
TTCTAAAAAACCATATGTTT
GTATACAACCCCTGCGCGCA
TTCTCACTTTGCAAGCAACC
ACGAGAGGTGAAAAAAAAGT
CAAATAAAATATGTCAACAC
ATCCTTACCTAATCGGCTCG
CACACGTCACCACCCCCTGA
GAATTTGTATCGCTTTAACT
CAACATCTGCTGCTATAAAG
ACGCTTATACATGCCAGGAC
GACAGACACCTCCCCAGAAC
ATCAGCAAGCATACTAATTA
CGACAAGACGTTTCTACCGG
AGTACTAACCATATGCTAAC
ACAGGAACAAAAAATCTGGG
TCGCCCCCACGGCTGACCGA
TACGCCTACCACCTATCGGT
CATTGATGCACTTTCAACCG
CCAACCTAAACCAACTGATG
GGAGCAGACCGACCATATGG
CCCATATGGTGTCTTGAGAT
AGACTGGCTACCATATTTCC
CCTTATCCGTATATGCCCCG
TGACCTATCACTCCTACGCA
AGAATGGTAACTATGGAAAT
GCGATCGTTGATAAGGCGAA
CCTGCTATAAGAAACTTAGT
TCTCATAAGCTAGTATAGGG
CTTTCTTACTATACCATACG
GAAAACTTTGAAACCCCCCA
GCGGCCATATGGATATCTGC
AGGAAAAACATATGGCGACT
CCTCTGCACGAAAGCATACG
CGTTAGGGTCCAAAGAAGGC
CGCATTAGGTGATGACCTGA
CTAGAACATATGTTACTTAA
CCAATCTCAACCGCCACTCC
TATTATACAACATATGGTAC
CCCAGCATGCTTCATTTTCC
ACGCTTTCTGCCCCTGAACG
AGCTTACGACACATTCCGAT
CAACACACATTCACACTCAT
TCATAGACTGAAACATATGG
GCAACACAAGGACAACCGGC
AGAGAACAGACAAGGACCCC
GCCCCCACATCACCGCGCCA
AGTCTATGACCATATGCTGT
TAATAACCATATGTCTCCCA
CAAAACCATATGGTCCATAT
TCCCCCCCCTTTCCACCGAA
CTCATCCAACATATACTTGT
AAACAACCTACATGTCGAGT
AGAAGACTTGACTGAAACAC
CGTCGTAGTTGATACAAGAC
CGCAACACACGGGTTTAAAC
AACGCTATAACAGGGCGTTG
TCCAGATAAACATATGTTCT
ACAAGATTCTTTTTTTGTTT
ACGACAGACCTTCTATACAC
CAGAAACAACTCTTTACCGC
AGCGAATCCCACAACCAGAC
ACGCATGAGCCGCCATTTCC
AGGTTCGTTCTCTGCCCGGC
CAAGATCAACTATAAGTATC
CAGGGGCAGCATCTAATTCG
CCAATCGTTACCCCCCCATT
GACTTTTACCCTCAGAGTCT
TGTGATTTGCATCTAGCACA
ATAAACATATGCCCAATTGG
ACATACAGCAGCGTGCCATC
ACAATTCATTATCGACCGAA
CGGTCATACGCGGCCATTCA
CTACATAAAAAACCGCCATA
TAAGGGTAGAGCATATGTGT
CGGGAAAGAAGTCAAATAAT
CTCATTCTCTAGACCTCCCA
CAGTCGCATTATGAGCCAAC
CTTCTCAACCTTACCATCAA
CAGCCTTCACCCCCCCTCCC
AAAGCTAACTCACACACCAG
CGACTCAAAGGCCACTCATA
AACCGGTCCCACGCACTTAT
ATATTCTAACAGATAGCCAA
TACATAACTAACGCCAAGCG
GACACTAGCCACCGGGGTTC
CTGTATCCACAACCCTCCTG
TGACCATACTCAAGAATACA
TCACTCTATGCAAGGGCGAC
TCAACTTAAAATATGGAGAG
TAAGACACCCGTACCCTTAA
CCGCACCAGCCTGCAATAAT
AGGGATAACATGAGAAGACA
ACCGGAAAATTCACTTGCGA
AAAAGAAAACATATGGTACT
AGCCTACATAACCGCCCAAG
AATTAAAAACACAGCAACTC
CCATTGCGAAACATATGTTG
GGACCCAGCACAACATATGC
CTTCCTCCGCAAACCAAAAT
AATGTAATAGTCCCAACGGG
CTCACCCACCCCAGCAATTG
ACAGACCATGTGCGCGGCCG
CACCTACGATTCAGATTGGA
GCGACCTGTCCCCCGCGACG
AAGAGAAGAAGATAAACCCA
CACATATAGCCCCTCCAAGT
AACGCGATTATTAAATTACA
CCATAAACCGTAGGTTCATA
AACAATCAATCGGCACCTGA
CAAATGGAAAAACATATGGT
CTGCTGGTTCGAACCGGGGT
CCTTAAAGGGCATATGCGCG
AAAAAGAGGCGATGGACCGA
AACCCACCCCTCACCTACAC
TCGGACGACTTAAAACCCCG
TACAAACACACGTACCCCTC
TCCCTTCTGCCCCCACTACC
CACCATATGGTACCGGCTAA
ACCGAAGGAAGAACATATGT
GAACGCCCGCCAAACTCCCA
CCAAATACAAAAGTATAATT
ACTAGGGATTGACTCCACCC
CAAATGGCCACAGCATAGGC
ACTAACACGATCACCGTTCA
CCCACCACACCATATGCTGC
CCCGCCCTTTTTCTCACCAG
ACACGAACTTCATTGCCACA
CGCCACCGGCAGAACCTCAC
AAGTATAAGAAAGGAACCAA
CTCAACCATATGCTGTTTAT
AAACTGCCCTCCTAAAATCA
TCAACGCACCGCTTACACTC
TAGGCGAACATATGATTCGG
CAACAAACACATTTGCTATA
AGCTTGCAAGTTCGGCCTGC
ACCGATCCCCCCTGACCCCC
AAGCCACCACCAGACCCCCC
GACCATATGCAGTCACATAA
TACTTAATAAACCAAAGCGG
CACGAAAATATGCAAACAAG
CAGCCCTAGGGCGTTAACGA
AAATCAATCCGCATACCACT
CAGGGCGGAGAACAAACACG
ATAGCGATATATTACACCTG
CCCTCCCTCCGCGGCCAGCA
TCACTTCACGTATTTCTCCC
ACTAACGGACCCCAACGGTC
TCCACTCCCGCCAAATAATG
TAACATGCCGTCTTATGATA
CCATAATACATTAATCTCTC
ACCTGCCATAACCTTGCGAG
CACCCCCTTCCAGTGTCCTG
ATGAAACCATCCCCCTGTCC
ACGTAAAGATAAACCATATG
GCATATGGTAGAAACATATG
ACCAACTTCCGCAAACAGGC
CGACTTACACATACTCGGAT
CGGAACTCGATAAACCCCAG
AATAAGATAAATACAAAGAA
CACAACGCGCGCGCGGACAA
TCCGCAGAAGACTGACGATC
AGAAAATCGCGAAAAAAACA
AACGTGCGATAACACCGTCG
GCTCCACACCGTACTCCCAA
ATATGAGTTTTTGATAGCCT
GAACACCATATGTTACTGGT
CAGTAAAACATATGGATACT
ACCATAACAAAGCAAGCGAT
GGTCATAACCTAACCAATCT
CCATTTAACTGCCTATTTCT
AACCCGGCTAACCGCCGTTG
CCGATCATTATAAACCTCTA
ATGTTCCACAGCCAAAGCGC
ACAGGAAGCGAAGTTCCCCC
CTGCTCAGACGTACGTGGAG
ACCCATCTGCCCCACGCAAT
CGAATACGTAAGCGCAGTAT
CGGCCCTAGCCCCAAACCAC
TATCTTAGCCGCTGCCCTAA
CAACTCCTAATCGTCATGGC
TCGAATCCAAACATATGCTA
AAAACATATGCTGACGATTC
TTGCTGTAAACTTTACAACT
GACGCGTATCGACCAGCGCT
CTGGTCACACCATATGTTTC
TACAACATCACACATAAATG
TGAGACGAATAATGGCACAG
AAGAACAAAAAAACATATGG
AACATATGTTAAGTCTCGGG
CATAACGGGCCATATGGTTC
ACAAGATAGTAACCATATGC
ATAGCACTCGAACCAATATT
GCTAGCATCACACTGGGAGC
AGGGATCCACCCTCTTTAGG
AAACAAACACGATCAATCAT
AAATACCATGCAAAATTATC
GCAAAGGTTAACTGCCATAC
CAACATATGCTCACTATGAA
GGTGCAGAGGGAACATATGA
CATACCCACCAATTCGCCCA
CGCCTCGCATTCCCTCACGA
ACAAAAGAACGCCCCTCTTC
CCATAAGTGTAATGCACCCG
AACAGTCCGTACCGGTCCGT
TAACAATAACCACAACCGTA
ATTACAAACCCACACTGTTC
TGACGACAAAACATATGGTA
ACAGCAACCACACTGCCGCC
AGAAAACCCCTACGCTAATA
AGTGTGGAGCGGCAGTGAGC
GAGGACGAGACATATGTTAA
ATTACAGAGGCACAACTCCC
CTAAGAAAAGACCATATGTT
TATTTCGGTTTTTCAAACCC
TATCACACAACAGGCGCCAC
ATTGGTTCGCGCTTTGCACA
ATTTTCCCGAACACATCTCC
AAAAGCAACACAACGACAGA
TTCTATTCGCCATAAGGATT
ATAGCCCCAATACAATTAAT
TCTATATATTAAGCTCAGAA
TACTCGTTAAAAGGACATAT
TATCGATCACAACTAAGCGT
AACGCTGGCTTATCACTTAT
TCCAATAAACGACTACCATG
AAACTAGGGCACTATCCTTG
ATGCAAAGGCAACAGTTCAT
GCAAGTCAACGCCATATGCT
ACCCCCCTTCCCGAAGCCAC
TAGAACATATGGTTATTGTC
AAGGCTAACACCCGGCCATC
GTAAACGTTATAACTGAGCA
TTACGTACGACCATATGCCA
GAGAAAAGCGTAAGCACTAC
ATATCAATAACGAATTGAAG
AGAACATCAACCATATGATT
ATCAATTCCACATACAGATC
AAAAACATATGTTATGACAA
GTACATATAGCTCCGCCACT
AACTCTCCCCTCACACTAAC
TGTGGTAGTCAGCATATGTG
GTAACATATGTTGTTGCCTC
TGACGGCAAAGGACGCACGC
CGGTACACCACATATGACCC
AGTGCAATGGGTACGTTAAA
CCACCCAACCCCACCCATAC
TTGAACCATACAGCATATTG
GTCTTAGAATAATGTCTACC
GCGCTCATAACTAAAAAAGA
CGAGCGATACCTTCCCGCCA
CCAGAAAAATATAAACAGTA
GCGCGGGATGAGGATGATGG
AAGGTAAGACAATAAGATAC
TTGTTAAAGCCATATGGTAC
AATACCCTCAATACGGAGCC
TGGGATCCAGATACGATTGA
GATCTAGAGGAAGCCATCAG
CAAAATAACAGAACAAAGAT
AGAACATAACACCATTTGTC
TTCAACACATATATGCTAAT
GTATCTGGCCCTCGCCACTT
CATAACTGGACCACACCGGA
TGACGATACCACCATATGTC
GGGTGAATAAACCCCTCGGC
ACGCAATTGTACAGTACTAA
GACCACATAATGCAACTATA
AATTGAAGAACCATATGGCA
ATTTACTAAATACCATATGG
AAACTACAAGACTACCTAAG
CGCTAACACCAAACCCTGCC
CCCGAAAAGAAAACATATGT
CTGTCTCTTAGCAATTTGTG
TCGGGGTATAACCATATGGT
ACGCCCTTCAAACATATGGT
ACAAAAAGCCCTCCCTTACT
AAAGTAATCCACAAACGGCA
ATCCCGTCTGACGATCCGTC
ATGAATCGAAAATTAATATA
CCATGTGATGGACCTGACGT
CTCCCCGTTCTGCAAGAACA
GCTGTAGACGCAATCAAACT
AGCATATGCGCAACATATCC
AGACCTATACCACCATGCTT
AACTAGTCCGTATATAAATC
GGGAAGCCAGATCCGCAGTA
AAATCACACCAGACCACCTC
CATCATACTTATGTATGATC
CAACGCTAGACAAACCCCAC
CACCAGCTCCTGCACCTCCC
GATGGGAACATATGCTGTCC
ATGGACTCGTTTAAGAATTG
GACAAGGATATGGAATTTTC
GCACACCCACCCACACTACC
ATGAGACACCATAGGCTTCT
CACCCGAGTGCCGAACACCC
CTCTAACTCAGAGTATCTAA
TATGCAACCCATATGTAGCC
TATACAGTCAATTAGCAGTA
CGTATTGGATTCTTAACTGA
AAGCTTTAACGATTACCAAA
GAATAATTTGAGCTAGCCGT
TGACTCAACCCCAAGTTGCC
TTTCCACACATATCTTTTCT
CTTACGTCATAAGCATATGT
TCCTGCCAACAAAATACACC
CTCCCGCCACCTCCAACCCC
CCCATCGGCCCAACACCTGC
TAAAACATACGCCACTATGG
CACTACGTTAACCTTCCCTA
ACGGGTGTAAGGTCCCTATG
CACCAAATAAACATACCTAC
GTTTGCATCAGCCTCCATGA
CACCCGAATATATGCCCACA
TATCGAATATCAAGCAAAAC
CAAATATCTCCAACCCATGA
CAGGCCTGAAGCAGCACGAA
ACCATATGTTCGGATAACCC
ATTGATAATGGATGTAGAAA
AATAGCATATGGTCACCATT
AGACATATGTTCCCCGAACG
GTCTGCAGCACCCTGTCGCA
ACCCACTCAACACCGCCCAC
CCCGACCCCCCGGCCCTAAC
ACCGCCACACTCCTCCCCCC
TCAGTAGGTTGCCAACCCTC
AAATATAGAATACCTATTTT
TAAAAACTGCCCCCGCCCCA
TCTTAAGAGTATCAACATGG
GGACCCAACCTTATGGTCTT
TATACATCATCTACGAACGA
TGACACATTTCGGACCCCGA
TCATAAGCATATGGTCTCCC
GATAAGCGAATATCTTTATT
CGCGGCACAACACAAACGGC
CACAGTGCCCACCATATGTT
TCAAAAAACATATGGTTAAT
TCAGCAAAACATATGTCGTG
TATCTGCGTAAAACATATGG
CATATCCACGACACAGGTTG
GAATATGGTTTACCCGATGC
CGGTCAAAAACTGCACAACT
CCAATACGGAACATATGTTT
ACGGCGATGCCACCCTCGCG
CGCATATCACCATAACAACT
TCTACACAACCACACCACCA
TTCACGTGTCGAATAAAACG
TTTTAAACCCGTTTGTGACC
CCCCCACCCCCCTCACCCCT
TAGTCAGAAACTCCCCCCAC
ACGATCGATACGTGGACGGT
AGGTTAAAAATAAATAAAGA
TGAACCCCTCTTGCACCAGT
ACCAACCACCAACCATATAT
ATTTGCCATACCACACCTCT
CCAAGAACATATGGTATACA
CGCTGCTCCCCATACCCAAT
AACATTCGAATCCGGTGCGC
TAAGACCACCATATGTTATG
ACGGCACAACCAACACCAAA
AAATCCAAATAACCGTTCCT
AGAATTAAACACATATTGGC
GGTGCACTGGCAACTTACTT
CAAGCATGTTGATTACGAGC
CGCCCCACCTCCTCAAGGCT
GCCCATATGCCTCTCTTATG
CCATATGGTCTCAAATTCCT
GAGACATATGCTTATGAAGC
AACCGGTCCAGTCCCTAGTA
CAACCACTCTAATGAACCGC
CCCGTGACCTATCTTTCCTT
CTACCATATGGTTTCCACAC
AAGATACGAATTCAAAAGAG
CTGCAAGTCTTAAATTGGTA
CAGCAGTGAAACTAGTAATT
CCTGTACCACCCTTCCGCCA
ACTGGAGCTCATTACAGAGT
CTAGCGGAGGCAAGAAAACC
AAGAGACACCCTGCACGCGC
GAAGGTCTGAACGACCCCCC
AAATGCCTACGCGATATGCA
GCCTCTGGTTAACGGGAATA
TACCGCCTCTCACCCCTACG
CTCCAGAACATATGGCCAGC
CACCAAATGTCAGACAAATT
CTATGCTCATTAATAATGGA
ATACTCTGCGTGGGCCGAAC
TGAGCGAGAAAGCACTTAGA
AGGGCCCACCATATCCCCTC
CCAACATGTGTCGAATCAGA
TGCCGGAACATATGTTGACA
GGGACATATACTCCATAATG
ACTCAATCCAGTAACCCCCG
TAAGACAATCACGTGTTAAA
CTTAACCCTGACCACACTTA
GCAGCACCCAGCACCAACCG
TCGTCCATACCTGTGGATTT
TATTCCATATGGTTGTCGTT
GAAAGAAGTACACACATCCA
AGAACATATGTTGACGTCAA
CCGGAAGCATAGATAATTCC
AATGCACCATAGGCTATACT
TCCGGTCAGGCATATGGCAA
ACACCCCCAACAACACTCGA
CTCTATAGTACCATATGGTC
GAACGACGGATGACACCCAA
ACCATAAAAACACACCATTC
CACATCGTAGATGAACAACC
GCCATATGTTATCCCGAATC
ACGAAATAGAAAACATATGC
CGTCACGAACATATGCTTTA
CAATTTCTCTACTTCACTAA
AAGGAATGCAACAATTAACC
CCACCACCATATGTTCAAGC
AGGTGTATCCGCATGTCACC
CAGTTAAGTCCAAATCCGAG
GCTACTAGTAAACCTCATCC
CATAAGGGATAACCACGGTC
CAATAATAAGCATATGTTTG
GCCGACCCCAAACCCCCATT
GACAAACATGTCTCCAACAC
ACCAAACCATATGTTGATTT
AATCATATAGCATCGGGTGG
ACGCTTAAAATTCAACTTGG
ACGGAAGACCGAAGGGTCTG
CACAACATAGGCCGAACACC
CACTTACCCACCCCCCAACC
ACCCATATGTTAAAGGTTCA
TAGCATGCTTTACATTAACA
AGGCCCATAAGCCACACACC
AAACGACTATTGTGTAGTAA
CCGCAATAGTCCTGCTCGTA
ACCAAAGACCTTTAATCCAC
CCCCAGCCTCACACTCAGAT
CAACTACACCCCTCTGGAAG
TGACTATGCCACACAGTCCC
CAAAACAAAAACGGCAGCCA
CACCCCCCTCGTGAAGACTC
AACGAATAAAACCATATGTT
GCGAGCATTCAACCTACCCC
AAACCCATATTGTGCACAAA
CCACGAGCATATGCTCTTCT
GTCCGCAGAAAAAATATTGA
ACATAACCACCCCTTGAATC
GGTTCTTAATTGAATGACGC
ATGACACAATGATTGAGAGA
AAGTTAGCCATATTTCTAGA
CGCATCGAACATATGCAGCG
CGTGAGCAACATCCCGACCA
AGCGCTCACTGACTGCTACA
CCCTGTTGCTAAACCTTGCT
GAAACGAGGCTCCATACGTC
CGCATTACAGCACACACTCT
CAAAAAGTTAACATATGCTA
TAACAACGACATCAATATCA
TATTAAATCAACATTGTTCA
GAAAAAAAAAGAACTAACTA
ATCTTGCTAACATATGCTCT
TAATCTTAGTCGCCTTCCTC
GGTGTCCTACGAACTTCAGA
ACTACGAATGTACACACTTC
ACCACCATGCTTAACATACC
TAGCGCCATGAACATATGCT
GCATGACCAACGACGTGCAC
CATCCTACACAAGATTTGCT
AGACAACCGCGATCATTTGA
CCATATGGTATAGCACACTA
ACGGCTACACCCCCCATGCT
GTAGCAGGAGACCGTCGATC
GGACTACATCAACTCCCGTA
AACACACAAGCCGCCTTTCG
CGACGAGTGCAGATCAATGT
ACACAACCCAGAATCACCTC
CATCACATGTACCCGCGGGG
AAAAGCCGCTCCAACCATAA
CATGACACGCTTGTCGCCCG
AAACATATGGTCCCATTCCT
ACAGCACCACACAACTCACT
CCAATAAAAAGCATATGTCT
ACATATCGGTGCATACTCCA
CTCCGACCATATGGTGTCAA
CATCCCTACGGCCCTTCAAC
CACCGTCTAAATCCCGCCCC
CATAGTAGCTCCGGGCTTAA
CCTGACTTCGCCACCACCTC
TGTCTGGTCAGATCTCAAGT
TACTCCGAGCAATGACTCAC
CAAGCTCCATATGTGCATAG
CATATAGACAAACCATATGC
CCCCCTAATAGCCACAGGAC
CAGGCCTAACCACACGCTTA
ACAATGCGACTCCCCCTCCT
GTCCGACTACTGCCCCCCAG
TACCCACACCCCCCTACCCA
CCCCAACCGCCCAAACCTCG
CGCTCGAAACATATGGTGTC
ATCGAAAAACCAACACGCCA
GATGGCCACTACATCACAGA
TACCAACAACCCCTGCCCTG
AGACAAGGAGACATATGGCG
TCAACATAACAGAATCCAGG
GAAAATCCCCCATCACTCTA
GAACCATAAAGCAACCCATG
GACGGAAACATAACTTGTCA
GAAGGACCTCAGCTGCTCCT
AACTTAAAAATATGAACTAA
GCTTAAAACAAACCCAAAAG
TGAACCGCTAGTGTACATAA
CGCGATGTTTGCATACCGAG
CCTCTCTAGCATTCTTCGGC
GGTAAAAGAAAAAAACGATT
ACACCACTACTTACCGCGTT
CAGTTCCACCCCTCAACCAC
GTGTTGAGTAAGCCCATGCC
CGAGCCCTCGTGATGCCGCC
ACGGATAAGGTAACCAGTGT
ATCGACCCAGGGCCGAGAAC
ACCCTGTGTGCACTATATGA
AGACCCCGACCCTTGAAATC
GGAAAAACTTACGAAGATAC
CTCTTATTAGTACTACTTTG
ATACATGGGGCGTGCCCCCC
ACCGCATCATAGAAACCTTG
CTCACATCAGCTCGACATTA
TGACCAACATATGGTTTACA
CAACCAACCCCATATGATCG
GATCATCTAACATATGTAGA
CAAGATACCGTCGTGCCCAG
TACGTGGCTACCCGTCTTCT
AGGCCATATGCACAACTCCG
CAGAACATATGTTAACCTTT
TTGGGAAGTAAACAATTCAT
AAATAGGCCCAAATCCACCC
CAACAACAAGAAAGGACTCA
AAGACTTACGCCTACACCCC
ATACACGAGGGTACCCCTTC
ATTCACGGAATTCATAGCCC
CCTAACATCGACATATGTGA
CAGCATAAAGATAACGAATC
AGCACTAACGAAACCATATT
GGAAAACATATGGTCCTATG
GGGGGTTCCGCTCGCCGCCA
ATACAATTATCCTTCCTCCC
AACGTCAAATATCCAAGGCG
ATAAGATACTGACATATGGT
TACACAAACAAACACCCCCC
AAGACCATAGGGTCACAATC
ACGCGTCCTAGAACCTCCAA
CGCACTATTACATCCGCTGG
GAACAGAGACGCAGAACATG
CGAAACGCCTGCGCCTCCCA
ATGTAATTAAAAACGACAAT
AAAGTCTCCCCGTATATCTC
GAAACTACTGATTGACCAGA
ACCCTTATGGAGCACATACA
CACCCAACACCCCTCGCACT
GGATGTCATTAAGCATATGG
ACAAGCCCCCACTCGCAAGA
CACTTAAAGGCTTCGTAACC
CTAACATATGTGATGATACT
AAAGACCACAACCCGCCACC
GCCACATCTTTGACTAGTTT
GGATTCAGGGACCCTGAACG
GAAACATATGTAACATATGC
CTAGCAGGAAAAAGACGAGT
CTCAGTTCTGAACCTACTTT
GAGTCCGACATCCGGCGTCG
ATTACCTGAGCCCAGGCCAT
ACGAATATTAACTACACACA
TCGACGTTAAAAGTGTGAGT
CAGTTCTGTGCCAGTCACCC
CCGAAGACGACGCCCATTTA
AACCGTCAGCACCACAACAC
CTCAAAAAAAGCAGATATGC
GGCATGAAGCCATAGCCACG
AGGTTGGAACACCCCATAGG
CACCGTACCGAAGCCGAGGC
AGTTTTGGGGAGGGCTGAAG
GAGTGATAAACATATGGTAA
GATCTTCCGGTCCCCCCCCT
CTGATTTCCCCCCCATCGGT
CCAGACTAACATACGAGCTA
TAAAAAACATATGGTAAATT
CATTGCAAACATATGTTTAT
GAACCACCGCGTCCATACGA
AAGTTATCCAGACCTACCAG
GACGATCGAGTACAATAACG
ACGCTTCTAATAATACTACA
TGTCAAAATTACCACACAAG
ACCCTTAGCTGCGCTTCTAT
TAGGTCGGCCATTACCAGCC
CCCTACCGCAATGGGTATGA
ATAAACAGCACAACCATATG
AATGACAGAACATATGGTTA
CCAAGTGATGCAAATAACGA
TACTCGCAGTGCCCCCACCC
ACAAACACAAACAAAACGCG
GGATCGTGTAATTCCTCTTG
AGGAAAGCACCTCTAAACTC
TCGAAACCTTAACTCCAACG
CATGTATTGGCTACAAGCAG
CATAACAACCGTCCAACCAC
GCGACACATAGAAGGCCCCA
ATTACTATTATATAACATCC
ATGGAGATACGGCTTCGGAA
CCGCAACTAAACACACGAGC
GCGAATCGGCTTTCCCTCAC
AAATCGCGTCCGACTCCAAA
CCACCATCTCACATATTTTT
CCATCAGAATTAGACTGATA
TCTTTCTACCATATGCTTCT
AAACCACAAACATATGATGT
CAACTCAACAACCACGCGCT
ACACCCACCACTCCACCGTA
AAAAAAAAATTAAACATATG
CGTAATATGAGGTGCTCCCC
TCAGTCGCCAAAACATACGT
CAAAAAAGGAACATATGGTG
GTTAAGCGACCGGCCCCGGA
CCATATGCTACTGTTAAATG
AAATCGACAGGTGGGACAAA
TCATAAACATATGTTAGTAA
AGCCATACCAAAATAAAACA
AGACCGATGTTTTCCAACTT
TATTGTACTCGACCGGCAAT
TGTACAAACTCAACCCCTAT
AACCGATCAATCTTCAGTTC
AGAAGACGTGCAAGTTAAGT
ACACTGGTCCACTACGGAGT
CGAACGAACCCCCCCGCCCA
TGTACGAACCGTATGAATCT
TTGACACACTCTCTCTCCCG
GACCATATGGCAAACATAAA
TGCCCCTCTTCCTTACCCCG
TACACCAACTTAAGCATAAA
GTCGGATCGACGACCACCTG
CGCCGAAGCGTGACTAACTG
CAGCGAGGCGGCTGGCCTCG
CACACAAAAACCATACCCTA
AAATACACACTTACAATAAA
ACATATGGTGACCTCTTCTG
CGACCCATATGTCACACACA
TGCAGAAGCTGCCACCCCCC
GACCATATGGTCCCAACCAC
TACTGATCCATAACGGAACC
CAAAGTCATGTCCACCATCA
TGCCTCCCCCCCCCGATGGG
TAACATATGTCCAGAACACA
CCCCCACACCAAACATATGC
TAACACATGCGTAAGGTGTC
ATTTTTTTTCTCCCTAATTT
CAAATGTCTTAGAATATCTT
ACTGCTGCAGCCAACACGAT
CTTGGTTTAAGACCATATTG
CATCTCGATATTACTCATCT
CGAACAATTGGTATTAATAG
TCTAGTGGAGCACATATGAT
CAACATATGTTCTGCACTGC
TAGGCCATCCTGCCATTCCC
CGCTCAATAAGCATATGTTG
CACCCCGCTAATCCAATGCC
TTCGGGTAAGAAGCATATGT
ACAAGGACAATTAACAACGC
ATCGAATGTAAAAGAAATAA
ACACCGGCCCATATATCTCC
CCACCCACTGCCACCACTGT
ATTTTAAGCCGGATTATAAG
CACCACCTTCGCCCCACAGC
AAACCATATGCTTATCATTG
AGACATATGGTAAATTAACT
AACACAATTCGAGGGCGGAA
AACATACTCGGCAATAAGAT
AAAAAAGGGCGTCAATTTAA
GCCAGTACCATATGGCCCTC
AGAAATGCTCACCATGCGAC
CTCAACCCCGTACCACTCAT
AAGAAGAAAAGTATAAGTAC
TCGGACTCATACTATAACAG
GCAACTCCACACCCTGACCC
CTAATGCTCCACCTCTCCTG
GGGTATAACATACACCACCT
AAACGGATTAACATATGGCA
ACAAACCGCGGCGAGGAACG
AAATTGGCTATGCGAAGAGC
TGGAACATGCCATATGCCAA
GCCCTATGTCCCCAATCGCT
AGATCACCAACCCCATATGC
ACATCTTCCTCAAACACACT
AGCCACACCCCGATCGCGGT
CGACCACCTCCCATTTCAAA
AACAACGGGGGAGTATTGTC
CGCTGATTCTTAATACACTA
ACATATCTTCACTTCTGGTT
TCCCCATATGGTGACACAAA
TCTGGTCACCCTCCCACGAC
ACAAAACATATGTTTTAACA
CGGTCCGCCCCCACAACAGC
CAACTCTCCATTCACGTCCA
CACTCCAAACCCTCCCCTCA
CTCATTAAAGATCAAATGAG
CAGAAAAGCTTAAACCATAC
ACAACTCATGAAAAAGCCAA
TAAGACGTCTCTTGATTGCC
ACATGAAACGTTTCACCCTC
GCTACACCAGTACAAACCAC
GCAGCATATGTTATTTACAA
ACCCGTGTCGCAACTTCATC
AAAGCTAAAGAGTATTAAGA
TACGCGCAAACCAAAGCACT
TGGGTGACACCGAGGAATCC
CCGTTTTACAATGGCACTTC
GGTTGACTTACACCATATGG
GCATGTTCAACGTAAAACAT
TAGAAGCATATGTTTCAGTG
AATTTAACAGCAGCAACAAA
AGCGGCCTGCAAAAACTTTG
ACGCACCGTTGGTTGCCCGT
CACAAATATTAAAACCACAC
AACACCACTGACAACCTCGT
CCCCTCCGCACGTCCGCCCC
TCACGGGATACAGTCAGAAA
GCTCCCAACCCTATGGATAA
CGCAACGGATCAGGTCCGGC
CTTGACTATAGTAAATCAAA
AAAGACGTACCATATGTTGC
CCCTGCTCACCTGGAACAAC
GGCACCCCACCATATGTTCG
AACCATATGCTTCTGGCATC
ACGCAGCTTGCCGCCCCCTT
CCAAACAGGGACTGTTTCCC
ACGGGAAGAAATTATTCCAG
TACGACTAACCAAACGATGT
CCATTTCAACTATTCACCCA
CCTGCACACCACCGACCAAG
GCAAATTCGGAGGTGAAACA
ATTGTGAATTGAACATATGT
GCCCACTGTACCGAAAACCC
ACATACACCGCCACACAACA
GAGGAATAGAAAGAATGTCC
CCAGAACATATGCTGTGAAC
CATCAATCGCCTATCTTATG
TGATCCACAATACGAACACC
GCCGTCAGATACACCATATG
TAATAAAATACACTTTCTAG
CTGCTTTATGTTAGCCTATT
AACATGTACTCAAATTTATG
ATCGAGCCCACAAAACATGT
AACAACCTCCCTCTTGTCTC
CACAAAGCATATGGTAGAAC
AACAACATAAACGATCATCA
CAAAGTGCGCCTGCAACCGA
GTTAGCAGGATGCTAACTGT
AACCTGTTGAAAAGAACAAG
CAGCACGGAACAAAAAACCA
AGCAGACGCCTGGCCCACCT
AACCACCTGTGTTTCTCAGC
CCACTACCCATACCCCCCTC
ACATATAAGTTTAAAGCTGT
CAATGATAACGAGCTTCATA
ATTCCAATCGACACTTTCAG
AGATAAAACCATATGGCGCA
CATATGCCACCAACCATAGC
TGCCTACGAAGGGATAAACA
GCAGTCGAGACAAGAACAGA
CAAACCTACCCCTCCAAAAC
TGCAATTCACAAGCCTCCTG
CACAAGCCGAAACCCGCCAC
CAACCCAGAGCATATGCTAT
AATACCGACAGACATATGGT
CTGAACCATATGTTCAGTCT
GCAGATTACCACCAGACATG
CTATTGAATGAATGGAAAAA
CCCCCCAGCTTTATCCCGCC
AAACGATGTCAAATATTCGT
CAAACCCCCATAGCACTACC
ACAGTGAAACACAAGCACCA
GGCGACCGGACCCTGCCCTG
ACATGCGTTAAGAATAAGCA
GACACCATGTCAAAACTACA
AATATAATTATAATTGATTG
ACAAAGACAGGAGACAAACC
ATTAATAGAACAAACATATG
CAACCACAGGCTTCACCACT
ACATATCCTTTTGACATAAC
GTCAAACTCTCAACCCCCAG
AGAATACCACTCCCCACGGC
CAAGTGATTTGTTACAATGA
CATAATTGCCCATTCATCTA
GAAGGTAAAAGAAACATATG
AATCGAAAAGGAAACCAAGC
GACCCCCCTCCTGTATATTA
AGCATGTGTAGCCACCATAA
CACAACTGACCAACCCGCAT
AAGAGCGAAAACATATGTTA
GATACAGAGAGGCTACTGTG
AAATTAACCATATGTCAACA
CCCAGAAAACCACAGAGACG
TCAACATCTAAAACCTAGAT
ATGATAACAGTTCGGAAGAA
AACTCCCTACCACATCTTAG
AGCCACCATATGCTTTACCC
CTCCCCCGCCTCGACACGCA
CTCGTACATTCCAACATGTG
ACAACACAACATATGTAGCA
ACATGACATATTGTCCACCA
GCGATAGTTAGTATGCTGCA
AAACTTTTCTAAAAGATACT
CTGTCCTGCAATTTACCCCA
GCCCTTTAAATATTTCCATG
CGGAGAAAGCTGCCATCGTC
AGAATCAAGCGCCGCCTGGT
AATTAACTTACACACAACTC
CAGAGAAGACACGCCCCCCA
ACCATGCTTAGGGTCATCCC
CAGACACCATAGCGCCTTTC
AATCATTATTTGAGCTAAGC
TTTGAGTTCAACACCATGCA
CACAGTTCACTTCCCGATAC
TAAATGGCATCACCCTCAGG
ACCAAGACCATTCCATTGCT
AAAAAGTAAAAGTTCCGTCT
TATACACACACCCTGAACAG
GTTACATAAGAAAATAAAGT
CATAAATAACCGCCCTCCAT
CGTGCATAAATTCGAAACAA
AGTTTACATAACATATGTTA
ACAATAACCGACAACCCACT
AAAGCACCTAACTACCCTCC
GACAGGTCTAGGAATAAATG
TAGGCCTTAAAAGCATATGC
CAAGGGGAAGGAAAAAAACG
GGAACATCTTGCGACTCCCG
GCTCCTCCTACGGACCCCAA
TAAAAGTGGGCCAGAGCAAT
AAAGTACACCTTAAAAGACG
AGGCAGACCCGCCACTATGC
GACCTTACATAAACCGGCTT
CGTATTTGAAGGGCAAAACG
CCTGATAAAAACCATATGCT
AACTAACCACAATTCACTTC
CAAACCGCGAATAACATATG
CCACACTCGGACAAACCACC
ACAACCCTAAGAGTCTCCAC
TAATACATATAGCAAGACAG
TAACTATTGGGTTACCTAAG
CAAAAGATATCCATCGAATT
CCGGCACCACATTCTGCTCA
AAAATATTAAAGACACACCA
CACAGAACATATGGCATGAC
CGAGCACCACACCCACGCAT
AGATATCAAGACTAGAGAAA
TCCATATGGTTTGACACGTG
ACCTCAACCGTTGCTAAACC
AAAAACCGAAATGGTGTCCT
CCATATGGTTTCAGCAAACG
CATATACATATGGTAACAAA
GATCAAGCGCTCCGACACAA
TGCACCACACTCCAGCTGCG
TCCAGACCCATATCCCCAAA
CCCCATTACAGCCATATGCT
TGCCTTCAGGCATACAACCA
CAATAACGCCTAACATTTGT
ACATTAATATACGCTCTGGC
CACCCATGAAACCGTAAAAG
ATTCAAGAAAGCATAAGGTC
GCGACATGGCCACAAAGGCT
GAGTAGCCGGATAAGCTAGA
ACATCCATCCACCCCCATAA
AATAACCTACAGTGTGATAC
GGTACCATATGGTCCTGCCT
TACCATAAGCCATTAAATAG
AACGCACCCGCGTTAACATT
ACCACAGATGTACAAATAAC
CGCAGAGCATATGTTACCCG
CGTAACGCTTAAAAAAGAGA
CAATTAGCATAGGAGACACT
ACCATATGTCCGTAGAAATT
CACATGTTAAAAGAGTCTAT
CCCAATACGGCCGACCCCGG
AGCATATGGTGGACCCGGTA
CCCCACTCCCGACAGCCACA
TATCGGCTTAGCTACTACAA
CCTTTCCGACCATATGCTTG
GGCTAGATGAAACGCCATAT
TGGCAATACAAACTAGGCAC
GAAACGCTACATCTGACTAC
ATATAACATCACAACCGCAG
TTGGTATAAAAAGTGGCAAG
AACCGTTCGGACATATGCTA
TACAAGTCATATATGAATAG
CATACCCCGCACAATTCAAT
CTAAAAATAACAGAGCATAA
CAATATGCACCTTTAGCCTC
CACGCATGAATCAGATGTAA
CTGGGGCGAGCATTGAATGA
AAGCAGACGCCCACCCCCCT
TAAAAAATGCTGAAACTTCC
TTAAAAAAGACACCCCTACT
AAACCTACATCACTAGAGCA
CATGGCGAACACTCACCCGT
TAACATCCCAGGAGCATAAA
ACGACCCCACCATTCCCTAT
AATCACGACAACATAGACAC
CGCACCACCAGCCCAGCCAT
CAAACTTCTACGATCACGTT
AGCATATGGCCTATGACAGT
CCAGTTACACTAACAAAACC
TAAATACATTAGGCATCGCA
AAAAAAACACGGCGCACCAA
CCACAGCAACCACCCCACTC
TTGGCGAAGGGTACCCCCCC
CAGGCCCACCAACCCACGCC
GTACTACACCACCACCGGAA
CTGACTAACCACACCATCGC
TACCATATGGCAAGTTTGCG
TAATACAAACCGTAGGGTAG
GCCCTTCCAAAACCCGTCCA
ACTACCGCCCTTACCAATCC
ACCCAACCATATGGTCGTCA
TAGGGCCCCTCCCATATTCC
ATGAGGAGACCATATGCTTT
TTAATTCTCCGTCCAGTAAA
CCTGGAACCATATGTTGAAG
GAAGAGTACACAACCGGCCG
CAAAAAAACAGATGTACCAA
ACAAACAAACATATGTATAC
AAAACGCCGGTATCACCTCT
AAAATATAACTGTGATGAGC
ATAATCATACGCGATAAATT
ACAGACATCCCTAGCTCCTC
ACACCATATGTCACCCCAGC
CTCGTTCACCCTTAGTAGCC
CTGGGCCCACCATAAGTCAA
AGCATATATCTATCAGGAAT
CGAGGGTACTAAAAAATATG
CTTTTCCCACTCCCGTGAAC
ACCTTCTCCCCCCTCCCTTC
AATAACCGGTCCCAAGTGCA
CTATGAAGATAAGTAGAAAG
GAAGCTAGGAACGCCCTTCC
CGTCTGAAAAACTAGCAGGA
CATAGCCTTTCGTCTACCCC
CATGGAACTACACCCCCTAC
TAAGACACCACTACTCAAAA
AACTAATGGGCTACATACGG
ACCGTACCCGCATACGACGA
CCAGAACCACTTAGCGTTTG
TAAAAGTGCTACTTTTGCCA
GTAAACATATGTTCTGCCAA
CCATATGGTGGCATTTCACA
CCCATATGGCCAATCGTCAT
CTAGAATCGACAAAAAAATC
ATAATCAACATATGGCACAA
AATATGTAAAAAAACCAGTC
ACGAAAACTCACGCCACTTC
TCCACAACGCAATATGAGCC
ATACCCCCCCCCCGTAACAC
AAGGGGTTGTATGGCGTTGA
ATCACAATGTACTACACGTA
CCAAATAGAACTAAAATCTT
ATTACACAACACCACTAATC
AATGGTCACCGCCCCCACCT
CTGACCCCCACGTCCCCTTA
AGAAAACGATTTAACATATG
GAGCCTCCAATACTAGGTAA
AGCAAAGCCAACCTGAACGT
TGGAGAATTGTAATGATCGT
AAGACCCCTCCTTGTACGCC
GAACAGCATATGGTCTCCTA
AAAAACATATGGCAAACACC
GTTGGAAAAGGTAAAAAACA
GGTCACAAACCCTCGAACAC
TCAAGAAGTGGAATCAGGTA
GGCTTCGAACTCTCAAATGG
CCCTACCAGTGCCTACGACA
TCGGAGCTACCTCCGTTCTG
TTACCAACATATGTTATGAT
TCTGGGCAGTGGCATGTTTT
AGAAAAGCCGTGCACCGGAT
CACCCAGTGGACTACCTACA
AACCCTAATAAGTGACCCCA
AAATACTCAACAAAACACAA
CAAAAGTAGATAACCCGACG
TTACGCAACCACTTGCAACA
CCTCCGCGAATATACGTCGA
ATTGTAGAGACATATGGCTT
AAGCACTAAATACCAAAAAC
CTCCTAAATGTACCATCTGA
CAAAGTCTTAACCCCCACTA
CTGGCACTGGCTATCGAAGG
TTATATGGAAGCGAAACTAA
CCCCCCCGCATATGGGTCAG
ACGACCAATACTAACCTGCC
CACCCAACATTCCTCCCTAA
TTGCAAACTACTATAACACA
ATACCAGTTTGAATTGTCGT
AAAACCGCGTGACAACTAAA
TAGAAATAGCTAAGGGCAAC
AAGACCCTAAGAGGTTATCA
ATAGAAGGTTCTCATCCTCT
ACGAAGCGCCCATATGCTGA
ACAAGGCATAAAGCACGATC
CCGCCAACAACACCATATGC
TCGGTAATCCTATCCAACCC
ATACATTTCGGGGTGTCGTC
AAATAGAGCTATTTCTTCAC
AAGCAGTTGGAGGTATACCG
AGGAAAAAATTGAAGTTTAA
AACCACCCATGACACGCGAG
ACACTAATATCAAACATAAC
CTCTAACTCCAAACGCTCAA
AGATCGACACCCTCCGGCTA
CAGACGTGAGCAATGATTAT
ACACGTACGCCGTATCACAA
TTAAAAGGACATAAGCTGTA
AGGTGAGAAACATATGCACA
TTCGCGCGATACGATAACAG
AAGCTAATTAAGACTCGCCA
ACACAATATATCAACCTTGT
GCCGATACACCTTCGATGGA
GCATAGGTTCTCCCTAACCC
CATAACGGCAGGCATGACGC
AAACCGATCTGCACATTCCA
ACTTGCCACTACAATCCGCA
TCCTTAACAATACAATCCCA
CACCACAGGAAACTCCATCC
CCGTAGAATAACGCTACGTG
ACTCACCTAGCATGTTTCCT
AAAAACATAAGGAACATATG
ACTCCTCCCATAACAAGAGC
TACACATGATTACTCGTTAC
AGTAAAAGGAAACCAGAGCC
AGCCCCTTTGCGACACGCCA
CCACCCCCACGCCACACCGC
GGCAAATACTACTAGTAACA
TAACCCCCTACCACGCAGTC
GACATCCAGCCTAGTCCATC
CCCCCCAAACCTCCCCGCCC
TCGGGTACGGCATATGCTTA
TTAACACCAAAGCAGCCGGT
ACTAACCACACCGCAGTAGG
CACTAAGCTACGGATCCCGC
CACCAACAAAACATAAGCCC
AATCGATTAATAGTAGTATT
AGAAACCCTTCTCAGCCAGC
AAGACCCCAACTTTTTTCCT
AGTGGCGGTTAATAGCAGCA
AATCTAAAGTAAGAACATTA
CAACGTGCCGAACAGCCTCA
AAAAAAACCAGACCATATGG
TAACTAGAACATATGTTGAT
GAGCTTTGTGGCGGAATAAA
CAATAAGCATAAACCATAGA
CCCAAAGTACCATATGGTTG
AGATACCACTACAACAACCA
CTAGAAAAACATAGGTTACG
CTATCAAAAAAGCGATGACC
CTTTATGTTATACAAAAGCG
CCCTTTAAAACTATAATACA
GACATATGGTACGATACCCA
CAGGTACAAAAACATTTGTC
GTCACCTCTATCCGCCACAA
TCAACACCTGAGGGTGTATC
ACTACAGAACGGAGCCATAT
CATCTTCCCCTCACCCCCAA
AGTGAGGCCGCACTCAATCC
ACCCTCCACCCCACCCACGC
AAAACCATATGTATATTCGG
CCCACACTCCACCCTCTCCT
ACAAAACCTGATTTTCCTGG
CATAAGAATAAAAACGCCCC
TGAGAACCCATGAACTCGGT
CACCACATGGTAGCTAAGGC
CATGCAGTAACTCCATATGG
TCCACCGCTACTAGGACCCA
AAAATTACAGTACTCCCTAC
TCCATGCACCCCACTCGCGT
AAATCCCACGGTAATGACCT
ACCCCGAGCCGTGCTGTCCT
TATTAATAAATAAGCAAATC
GCCCCTCCCGGGCCTCCCTT
CGACCGCCAGTAACCCTCCC
TACAGAGCTGAACACTCGAG
GCACGATTTTACAATTCACC
ACGAATCCACAGCCCGTCGA
AAAACGAACGGCCCATCACA
CAATGAACGAACCTTACAGG
CTCATCTCCAGCATAACAAA
ATCCAGCCGGCCAACATCCA
ACGGAAAGAACCCTAACCAC
CCCACCATTGCCACCACCAA
ATTGTTACACTATGTTCTCC
AGGATGCTCGTATTACAAAT
ATAGCCCGTGTCCCCACGGT
TAATTTCACGCTCGACCCGC
ACAAAACATGACATTCTACA
TCGGAAAGTGGAAACCCCCC
CCCCGGTACAATAAGGAACA
AAGGAACTCACATCCATACG
ACCTACACCCTCATCCCCAC
CAGGTAACCAAAGCATATGT
CCCCAGGCTCTGTGCTCACA
TTCAACCTGTCATGTGGTCG
AGTCGTGATAAAGAACTACA
TAGTCATGCCTGGCAACGTC
GCCGCCTGTGAATAAGCTGA
AAATACTAAACATATGGTCT
TGTAATGAATGGCAGTTACC
GCCAACAACCACCCCGATCT
GGAAACGAGTCATAATAAGT
CTTAGGAAGCAATAACTTCG
TAATATTGCCCATATGCTAT
TTCCGGGTGAGGAACAGAAT
ACAGAGCTTGGCGAGTGAGG
CGAATAATCCCAAAACGCCA
AAGAACATATGGTCGAGCTA
CCCCCACCCCCCTCGCCGCT
GCTACGAGGCAGCCCGCAGG
ACTGACAGCGCCCCCGGACA
GACAACGGGCCGGCCACCAT
AGTACAGATGCCGGCGAAGT
TGTATGCAGCATAACGCACC
CCACACTCAACTAGCTCCGA
TAGTTAATAGGTACCATTGC
AAAATACGTACACCAATGAC
CAAAGCAGACCATATGGACT
CACTCGGGGCCCCGCCACAC
TAGAATCGGCACCCCAAAAA
CCTAGCACACCGAAAGCAAA
AATGGTAGAGAAACTCCCTT
AAAAAAACCCAAGACATCCC
AAAGGCCCCGTTAACCATAT
CAAGCGACCGCCCAGACGGT
GCCATCCACACACCTCCATG
CCTGAGACTTCAAACATATG
GATACCATATGCTTTGATCT
ATCATATGTTATCCGCTTAA
CACAAAGAAAGCATATGGCC
ACTCTCTAAGTCCATAAGCA
CAACAACGAACCCCCCCCCC
ATAAGATCAACTCTCCTGGC
ACCCAGGAAAACTAATGGGT
CACGATCCCTGAGCCTGAAA
GGCTTCTCAATCGCACAACC
TCGTTACTAGCGGCACCTTA
ATAATAGAACATTTGTCATA
CTTCGACAGATCGGTCCCCG
ACCAGATATCCTAGATTATG
AACCAAATCGTTGCGCTTTA
GGGAGCATATCCATAACTCT
ATCAAGATAGTCATCTCTAA
TTCACTCTGACAAATTATAC
TTACAATAGGTACAGTGAGG
ACGCTTTCCCAAGTCTACCG
AAATTTAAACTCACGATAAG
GTCCATACCCACCCCCCCCA
AGACATATGTATTACCAAAT
ACCGCATGGTGCCCTCCCCG
AGGCGCAAGCAACCAAAATT
TTTGTTGCTGGTCAACAATC
TTGCGGACCATCCTTCCACA
AACCTTATGTTCGTTCGCGA
TTTTTGCATTAATTCGTCAG
CGTGGTGGAACAACATATGT
TCGATGTGCTACAATACGCG
TACGCCGTATGTCAATGTAT
GCAAAGGACAAACCTAATGG
ATCCCCACACCATACGCACC
CCAAATAAAAATTCCTGCTA
CCCCCTACCCCACCAACCAA
CCAAATAGACAGAACATATC
ACCACCATACACAGCTCAGG
TTTAAAACCTAAGCCACAAC
GGACATGATCGACACTGCAC
GCGAACATATGGTTCCCAAG
ATACACAGCCACTCGACCCC
CGAGGATGAAGGAAAGGGAC
CACAAGGTGCGAAACGGTAC
AATACAGCCCTCTGGCACCA
TGAACCACCATATGCCTATC
GACACTATAATACTAAACGA
TACAGAGAGTTATACACACC
CTCGTTTATTACCGAGTTAG
CAGTGGTAGCAACGAACTTA
CCACTTTAATTATGGACTAT
GCAAATTCCATACAAATTTG
ACAAGAGCAAGTTCACCCAG
AAATCATATGTTACCATATA
CCGGGACACCGCTCCCACCG
AGCCATCACTCCATACTACG
AAGAAAAGCAGACAAATTGC
AACGAAAGGACAAAAATTTG
CATGCTTCCATTTCCTGATT
CTTCTGAAAGTACAGGAGCC
AGAGACCCGTTAGCTCATAT
TAAGAACGACCGCCGTGAAA
GTTTATTCAACAGGCCTCTT
CTAGTTTTCGTGGTACACAT
AATAACATTTCCAACCTAAC
AGCCATACTCCACCGCCTCT
ACACTTATGGCCCAGGTTCG
ACACCCATACTTGCCCCTCC
TGTTGGCCCCCCGCCTCTCA
TTTAGAAAACGTACCCCGCA
TGGTTAGAAATGAATAATGA
AAACCCCTACCGTGCGGGTT
AACATATGTTTCATCAACCT
ATGAAGCTACACCCCGCCAA
AAAATGACTTTGCACTGTCC
GTGATAACGACATAAACATA
ACCGTATGTTTGCGTGCGAT
TCTACGTAATGACGAATCCT
CACGGATTCACCCCTTCCAC
CCAACGCATCAACAACCTCA
AACTGGGGATCATTGGGGAC
GTGAAAAAACCCACCAACAA
AACCCCTAAAACCTCCCCTT
ACCCGCCAGCGACAGCGACG
ATAAACAGACCATGGCCATC
CACAATATAACCATATGTTT
TGACAAGGGAGTATCAAAAT
TATATGCACAAAATTGATAT
CTGAACATATTTTTAAAATC
TATTCCAAAGCGAAAAATAT
ACACGCACCGAATCCGATAT
CATAATGAGGCATAGTCCTC
CTCGCATAGCTAAAAATCTC
AACGTACTAAAAGTTACCAT
TCCCAGACACCCCCACCCCC
ACCCACCACCCCCTACACAC
CGACGACACTCGGTTCCGAT
CCAACTTGCTGAAACATATG
TTACTCTTGCAACATAAGCG
CGTGTACCGCTCTAAAGTCC
CCAACATATGGTGTTGCCTA
CCATCCTAACATTCCACGGA
CCGCACATAAAGCGAAGGAC
CGCCCACCCCCCTATGCCAT
TTGTGTTAGACGCTAAACTA
ACAGTTCGCGGGAACTTGCA
ATATACGACACAACCATATG
CTTCCCGCGCCCACCGTACT
CACAGCCGGACCCTAAAGAC
GACGCATATGGTTGCCAACC
CGAAACTAACCTCACACAAC
TATACGCCCGAAAGCCGCGA
AGCATATGACCAACTGCACT
CCATGAGAGCACGACCGGCC
GGACCACGACCCCATGGACA
CCTATTCTGCGCCCCATCCA
CATATGGCAAGCATGGTACT
CAAAAATACCGTAGAATAAA
GAGCAACGCACGACTACAAC
CCCAACTTCCACACTCCCCC
CCCACCATATGTTAATCCTT
TGGGTACAAGCTTCACACCC
TGAACAACTGCTCTGGCCTA
GACCATATGGCCCATATACT
AGACTATTCGGACGCCCACC
ACAAGCACCCTCCCCCCCCG
AGCACCATATGCCGTATGGA
AGGCTTACCCCCCTTACCCA
CACCGGCAAGTCTTTCGGAA
GGAAGCGAAATATCGCCGTA
TTCCACATTAGCCCGCTCCG
CATTAAAATAAAGAACACAA
AAGACAACAGGAGCACCTGG
GTTGATCACACTACAATTTT
AGACTATAAGAACCTGTAAT
CAGCCATAATCCTCCTCGGC
CTAAGAGTAGACACATAATA
AACCCAACCCGATAGACACC
CCCCACGGCTGTGAACCATT
AAGAGCGCGACCCCTTTGGC
AACGCGAGAACCGTATGTGC
GAATATGTAACATATGGTTC
TTCAGGGGGCGCCACGTTAG
ATTACGTGGACGTTACAACG
ACATATGGTTTATCCAACCA
TGAGGTCAAAACATATGTTA
AGAGACACAGCATGATGCTC
GCCAGACATGTAGGTAACAA
GATTCTGAAGTGGGCCGGAA
CCGTTACAATGAGCCACGAA
CTTAAGCTGTTCTTCCCACA
AAGAAGATAAGGCATTAAAA
TTTGATCGGCAGCATATGTT
AAACCACAAACATTTGTGGT
ACGTGGTGAACTCCCACCAG
CCGTTTCTAGACGTTTCACT
GAAATAAAAACTTACGGATA
CGTACATACCACCTGAAGAC
GACTTCAGTTCCTAACTACC
CTTACGAACCAACACCAAAA
AGAATACGTACTACCCACTC
ATCTGTAATCTGCTCGCTGT
CCACACAATAGCCCGTACAC
AGAATGATGTACATGAAATG
TATACCGTAATAACCTTCTT
CGAGCGCTCGCACTCTCATA
CACAAGGGCTAGCCTAACCA
CCCGAAACATATGGCCCACC
CAATGACCCACTCATGCAAC
ACTGACATATATTTCCCCTA
ATCCGCTGTTAAACCAGAGG
CGATGGATTCAGCATGCTCC
CACATCCCTCCTTTGTCAAT
ACAGACAACCCCAACTCCCT
ATCGCATTTTTAAAACTATT
GCGGGTTCGTGTATGTCTGA
AAGCCTTTCACGTGGATTCC
AATACTTGTACGATTCAACA
CCAACGAAGAAATATTAGAA
ACACTCGCGTAGACTAGGCG
ATTAGTTATGCAATTTACAA
GAGCGTCTTAACATTAGCAT
CTGACAAACTGCACCATATG
CAATAGAACTCTCTCCCACA
TTAATCTTACCAAACCGAAA
CTTTCTGCACGTACACGAAC
CATATGTCCGCGATATACCT
CACGATAATCCTAACAGGAT
GTAAGTCTTTGAGGTCCTCT
GACCTGGTGCCATATCGTCA
ATACAATCATACGCACCACG
GCTGCAATCGCAAAAGACAA
AGTAAGTTGCGCACAAACAG
CGAAGCACACACATACACAC
CTTAGGGTAAGAGTTATACG
GAAGGTGTAGTACCATATGT
CCCCACGAAACGCCATATGG
ACACCATACCCTTTCTGACA
TCATAACATATGTCTTGTAT
AAACGAACAACCGTAGCTTC
CAATACATCGCTCACCAGTC
TGTGATACGCCGCAACATAA
CATCTAAATAACATATGGAT
AAGAGGAAATAGCTGCCCTG
CGCTATCCATGTATTTGCCG
AATCACCCAGTAGCATCCGC
ACATATGCTTGTGTCCCACA
TATCAGAACGATAACATTCT
ATGTCCAAGGCTAGGACATA
TAAATAAAAGAATAAAGAAA
CCCATAAACCTATAGAGTTG
TAGGTTCGCGAAAAGACGAC
ATGATACAATCACAGAGATA
CAAACAAAGCATATGTTGCA
CCATGGTTTATGATACCTTG
ATGCATCGCGCATGACACTA
CCACCCCCTACCTGCCTACA
GGCCACAAAAGCATATGCCG
ATATAAAATATGGTAACTTC
GGGACCGCCCAATACGAGCA
AGTAATGCCCACACCACCCC
CAAGCACCCCCATACCAGTG
CTTCTGCTTCCTCTCCCGGC
TATCTCAATGCCAAGTTAAT
AGTTTAACAGTGGTACTTTC
TATGTACCGCCTTTCCACCG
GACGCTCACACCACCAGACC
GGTACAATCGAGTAAGCTTC
GCACGATTTAAGTACCATTG
CCCTCCTGCGCCACACTTCC
CCACCGACAACGACCATATG
CACCATATGTCTGCATCCTC
TAAACGGACGCCCAGACCAC
ATCAATAGGGAACGCTTAGT
ACCATATGGTTCTACCATAT
GTCAGTGGTGTTGCCACCCT
ACGAGCCATACCCTCCACGA
AAAGAAGTACGTCATCACTA
ATTACCATATGGCGCAACTC
ACAGACCCCCCTACCTTGCA
AGAGGAACCTACATCCCCGG
GCGACTAATCCGTTTGTCTG
ATGCAATAAGACACACCCAC
CCGTCGTCGGAATGGCAAAC
ACCCAAACCGTATGTTGCTA
CCACCAAAACCCCCCTACAA
AATAACCGCAGAATGTCATG
AAGCAAGCACCCGTCACCCG
TTCGGCAGTGTTATTGCTTT
ACACCTAAAGCCTGACCACG
AACATAACACCCTACCAGCG
TCATATAAACCCTCATCCCA
TAGCCGCGGCCATTACCATT
TCGTGCACATTAACGGATCG
CACTAATGAACCCTTTTGAC
TGGAACCTAAGAATGTCTCA
AGACATATGTTCTTTGGTCT
AGGAAAACATATGTTCACTA
ACAACGCCCCCCACCATAAC
CGCCACAGCAGCCACCGTCC
CCAGGATTGAACTACCCCCA
CAAACAACTTCGCCCACACG
TTGTAGCCGTGTAGAAATTT
ATGCAATCCATGAGATGGCT
CCGCCACAATTACAAACAGA
CAACACCTACCCCTCACTAG
TGTCCAAGGAAGATGGCGTT
TTAAAAGTGCCATAAAACTC
AAACATATGTTGAAACGCAT
CCATGAATCACCGACATGGA
AAGATACCGTGAATATTGTG
TCATGGATAACATATGCTAG
CACAAGCTACAAAAGACTCA
TCCCAGTTTAAACTCTTCCC
TTAAACGTTAGTAAACATTG
CATCCCCCCACCTGACTAAT
GCATGACAAAAAACATATGG
AGCCATATACCACAGTTAAA
GTAACGCACAGCAAGAACGG
AAGCACACACTTCCATATGG
GTCATGCAGCCAACCCAACC
CCGATATGATTTAGACCAAC
AAAAGTAAAACTACTGACCA
TATGCTCCACACTTTCGATG
AAACTTGGAGGATAGACATA
ACAATAAACACAGTAATAGT
CGAGCCACCAAAACCCCTCT
GGTACCCCTCACGGTAACCA
GCGCGTGTAAACCCCATCTA
AGTAGTTTGTAGTACCACGA
ACATATGGTATTTCACAAAA
TAGGAATCTACCTTTATATA
GCCGCCTAGTATACCCTTCA
ATCATGACAAGACACAAACA
CAACAACTACCCTCCTCTTG
AATACAACTACGCCCCAGAC
AAATAACATATGCTTCTCAG
CACGTGAGACATGTTGCGCG
CATCACATCCCTAGGATTAG
CAAATCAACATATGCTAAAG
GTCTAGAAAACTACATGCCC
AGAACTTCAGTATGACCCCT
AAACCTTCACCGCAAATTCG
TATAAAAAACTAACATATGT
TCCACCACTTCCCCCATACC
AGGTAGAATATGCAGAACCG
CCGTCAGCAGGGACAGCACG
AAGCACCAAGTCGCTGTCCC
GCATAAGAGCGCCATATGAA
GTACTGGACCCACGTGCAAG
AAGTTCTGGACCATATGGCC
TGCGAAACCCCACCTAGCCC
CGGAACCATTACGGCCGCAA
TAAGACCATATGTTAGGTTT
CGCCAAATACCATATGTTAA
CATCAAAGGTGAGGAACCCT
ACCGGACAGCCCAGGGATCG
CCTAGTAAAATAGCATTTTT
CAGACGCGCCAACACGGACC
CAAAACAGAACGGACGAAAG
GTATAGATGGAACTCCCTTC
ACCACGCAGGAAGTGACAGG
AACATTATAACCACCATATG
GTATTCAAAGCGACTTCTAA
GATACAGGAAGCACACACGT
ACTGCTTAATGCATTTACTC
TTTATTGCACCATATGGCGT
GAACTGTGCAGAAACATATC
CTAAAAAAGTAATTAACACA
ACATACCCCCCGTCCCCGGC
AGTTTATGTCGCACGACCAA
GACGACTAATTAATATAGCC
CTGAAAATCAACATATGTCA
CTTGGAAGTTCGGACCAATA
CACGTAACCGACGAGCCCGT
TTACCATATGGTTCCACCAA
ATGGCTACACTTGCCGCGAA
CTAAAACAGTCATACCAAAA
AACCAAGACAACATATGGCT
GAACAATCCATATACCAAAA
ACGTGCCACCCCATCTTCAC
TTGGCACGCAGCTCGACAAC
CACATAAAGCATATGTTCCT
ACAAAAGTAGCAGAAGAGTC
GCCACACGCCAAAAACATAA
CAAAAGCAAATTATAAAGTC
CAGCCACGCTAACATCTTTC
CTCCAAGCCAAAACGACAGT
GAACCATATGGTAGTCAAAT
ACCATATGGTGTCTAAACAA
CAGCATTATGCTCACTGATC
GACATATGGTAACCGGAGGT
GCATCTGTAAAGGCTAACAA
AGACAAATGATAACAAGGTG
CAGAACCCGTTTGTCACAAG
ACGTACAGCTCCGGCCGATT
CATGAACTCCTAATTTCTCT
CAGTCCACGCCCCCAATTAA
GGCTACTGATGACCATATGG
GGCTATGAAAAAAAACCTAT
ATCGCGCGCCATATTTTCAC
ACACTGGATTAGAACTACCT
GGTATCAGAGGCTAGGGCGA
AATCCTGCTACGAAACCGCG
GTACGACTAACATATGGTAG
GATCATAATGAGATAAAATC
GCCGTACAACCTTACCCTCG
CGTCAACTTGACAAGCCGGG
TCCACCTCTAACTCAGTACA
CTCTAACTACATCTAACCCA
ACCAGTGTACAATTTATGAT
ACAGAATGGTCACATATGTC
GAGCCGAGATACCGCCCCCC
TCGATACCGTACTTCCGACC
AATCGATAAATAAAAAGGAC
ACCGCTACAGCATGGTAACA
TTTAGGCATAATAGAAAAAG
GTCCCTTAACCAGCTACTCC
CGCGGACATACAACGCACAC
ACCACTAAAAAAACATATGC
ATAGAACCAAACCATATGGT
TCAACAACAACTACCACACA
CTGCGTTCAACGTTCAACAG
CTACCAGAACAAATATCCGA
GCAAGAAAACCCCCCCCACC
TATGAAAAAAAACATGAGTG
CCTGCAACTACAACATATGC
CCAAGATCGTCCCAGGTCTT
GAAAACCCGACGTCACGCAA
ATCGCCACACCCCATCATCC
CACCCATTAATGACGTCCCT
AAGATAAAAGGAGCCCCACG
CGAAGAGAAACAACCCCCGT
CCGACGAACCCCCCCATCTA
TGGCCAAACATATGCTCCGG
GCATTCCATACGCACATGAT
CCTTACATAGTGCCGCCCCT
CAATTGGCAGTAAACTTAGT
ATGCCCCCCCTAACCATACG
GGTTCGGACACCCCCACCTC
CCGTTACCCGGCCACACCAC
CAGCAAACACTCGTGCCTAA
CCTCACTCCCGCCACCCCCC
CACAAATCGAACCGTATTTT
TAAGCTCAACATAGGCCATA
CCCGCCTACCAGCCCGCCAA
AGGCCGCGCATATAACCAAA
ACGCAAAAGCATAACTCGGC
CGATACATATGGCGGACCAC
TACCACCCTCCACGCCCTAC
ATCACACGAACCGTATGGGA
TAGAAGCCACGTTACGCTAC
TAAGGTATACCGCCTTATCC
CAGACATTAGCATCTGTCGG
AGCAAGAGAACATTTCGACC
ACAATACGGTAGATATTACC
GTTCGGAGGCAACTGAGAGG
CCCGTTAGCATAGACTACTC
CCAACACTACAACCATATGT
TAAATATACGTGAAGCAATG
ACACGCAGAAAAACCAGCCA
CACGAACAAAGAGCAATTCA
AGCCACATTCAACAAATCCA
TTCCTTACCACCTTCACGCC
TATATAGTCATATTCTTATC
ACCATATGTCCGGCACCATA
CCGCTAGCCTTAGCCATGTA
TAAACGGTGAGATCCAACCA
TCGCTCCCAGAAGTCCAAAC
TATAAAGCCTTGGTCTCCCC
ATGTACAGTCCTCTTGATTT
ATAAAGGCTCTCCAAAGTCA
AAATAGAGTGAGAATAGGGT
TGGAAGGTAATATAAGAAGA
TCGTACAGTCAGGGACCACA
ACACAAGACAGTAAACATAA
TCACTGGGTTAAAACGTGTT
ACCTTTAAAGGTGACCAAAG
AGCTTCGTACTATCCATTTG
GGTAGACGCCATATGCTGTA
TAAACCATTCCATGACACCT
TCGGTAAAAACACTTAAAAT
AATTGAAGCCTCAACATATC
GCGTATCACGACCATATGTT
TCTATGATATTTTCAACTAC
AAATCAAAATAAATCGTAAT
TAACATATGCTAACCAAAAA
TAATTCGATTTCAACGACGG
CATCGTAATCAGAACCCCTG
CCTGCAAACGAAAACTCAGG
CGCGAGTAACACGCACGAGC
AAAGAAGACTTTCATGCATT
AAGATAAACAAATTCTGGAT
ATAGCGCAGCGAACCATAGC
ACACAACCATATGCTACAAG
CTAGTGCAGAATCCGTTTCT
AATAACCGATGAATGTATCT
TAAGTATCTCATATGGCTGC
CTATCTCAACTAAAAAAACC
AAACTACCAACGACACCTCC
ACAAACCCACCGCTACCTTG
CTTTACTCGCAGAACATCAA
AACCCTTCTAAGCTTCACCC
TAGATTTTTAGCTGCTATAC
ACCGATTCGACAAAATATAA
AAAGGTGAAGCGCACGATAT
CAACATTTGAATGCGACCAG
GCATATAGATAAAAACTATG
TACATATAGTTCCAACCCCC
CCGTACGTATATCCACCCAG
TTTTGTGAACGAACAGGAGC
GGAATTTAACTCGGTATCAT
GAAAAGCATATGGTAGATAT
TAGTGGACATATGTCTTAGA
CGCACGATTCAATCCATACG
CGCGTCGGTGAAGGAGCTTA
ACATTCTCATCACCCCACTC
TGCACACGGAAAACATATGG
GTGTTTATGTGTTCACATAT
ACCCCCCACCGCTATCCCAC
ATTAGTAGACACCCCCATTC
ATATTCCTCAACCTTACATG
ATAAAGGGGAAACCATATGG
TAGATCCTACCACACCCCCC
CATAAAAAACATAACCCCTA
TGAACCATATGGTGACATTG
CCAGATCTAAGCGCCAAGTC
ATAATAGTCGCATATATATC
TCCATAAAACATAATCCGTA
GTCCATATCCCTGCCCTATC
CCCTCTATGACGCCCCGCTC
GATACACTTTTAAACCGTCC
GAAAATCTTGTTGAATCTCA
GAAACGTCTTCAACATTGCC
CCATACGTTAGACCATATGG
CCGGATTCGCGCCACATGCT
CCAAACCATTTCTCGACATA
CACGCGCGGGCTCGAGATTA
CGGATGATATTCCTACGCTA
CGTTTCTAACCTCCCCCCCT
GCCTCAAGATAACCATATGG
GACAAACGCCCCTACCCCTA
TCATACACGACATATGGCGA
TCCACGGTCTTCATTCACCC
CAACGCGGAATGAAACCAAT
AAGACATCATATCCATAAAA
CACGTCTCGGCACCTCTGCA
TTAACGGGCCTCGATCGAGT
TAGGCGATAAGCTACACTAA
TCCCTATCACCTCCACCAAC
TCACATAAGAAGCATATGGT
AATATCTAGCCATATCGCAA
TCCATAATTGCTGCCCGTTA
GACCATATGTCGGCAGAGGA
AAGGAACGACAACCCCCCCC
ACACGCATTAGCCACCAACG
AACCGTACCCACAATCGCAA
GAGAAAGCCTCATATCATGC
CTACAGAATAGAACCATATG
ACACCGATACCATATGTTTT
TCACCGCGCTTATTACCAAC
CTGAGTCGTATTTGCACAAT
TTCCACCGTGCCACATTATA
TCAAGCAAGTCACCAAGCAT
AACCATGTCGTAGAAATAGC
TTGTATACGCCTACGTAAGA
TACAGAGACCCCCCCTCTAG
AACCCGCCCACCCGGACTAA
TCTTTGCGGGTGGTCTGCTT
ACCCGAAGCGCAACCCTGTC
CTAGTTTCTAAGAACGTGAC
ACCGTCACACGTTACTAAAC
CCTGTAGGACGCGATGGTAC
CAGGAACAGAATAGATCTCA
TGATTGTTAACATATGTTAA
GAAACATATGGTTCCAAATT
AGTGTAAAACGTAATTAATG
CGACAAGTTTAATGCACCAC
AATCTCCCAAACCCCTTTTC
AAGCGCCGAATGGAACCAGT
TGTAAAAACCATATGGTATG
AAGGGGTAACATAAGCATCT
ATATACAGAAAGGGGTGGCT
ACAGAACCTGTAGCCCAACA
GAAAAACAGAATGCACTCGC
AAAAGAAGATAAGGGCTCAT
AGTGAGAAAACACCCCGCTC
TAAGCCACAGATCCCCGCAA
TGGGCCCCCATACAGCCAAA
AAACAAAACAAAATCACAAC
TGAAGAAAAGATGCCATATG
TCCACTCCGCCCGCCGCCAC
CCCTTATCCCAGAATTCCAA
GGATACTATCATGTGTCGGG
GTTCCACCCTAGCCCCTAAG
CCACGCACTCCCCAAAAATT
AAAAGTGCTCCACTAAGGCA
CAGAAAGGTATACTATAGCC
CACTTAAGGACCATATGTTA
AGAAACATATGGTATTAAAC
CCATTTCACTTGCCCCACCC
ATAGTAGCCGCCCTTCGCTC
CTCAACTTATGCCCCCGCAT
ACAGTAGGGTATGTAGTGTG
CCTTACGATGGAAAACGTGC
AATTTGCATAACGACCAAAA
GTGCCATGACCATCTCACAC
TTACCGTAACCCCTACTCGT
CACTGACTACAACAGCGTTA
CACGGGGCGAATTTAATCTA
GCATGACTGTTAATTCGACA
CGCCGCACCGCCGGCACCCC
GAGTTAGTCTGCTCTTGCGG
GCGACTAAACTACAACCTTT
CAAAGAACGTCACCCTCTCA
CACACATTAGCATATGACCC
CATTGATCAGCGCTACTTAT
TTTGACATATCGCCCCCCTC
AAAAAGCAAGAGAAAAGCAA
CCATATGGTTCAAGAAGAGC
AAAAACCAGTCCATGCGTCG
TGCGAACCTGACCGGCTACT
GTACCGAATAGACCCTTGTC
AACGCGCTCACCGATGCCTG
ACCCACCAACATGCTTGTAT
ATAATAAAAAAAAACTTACC
AAAAAACGATACTATTTTAT
AAATATTAAGCAAAGTCCAC
GGCATATGTTATATTTTTAT
CTCCAAAGCGACCAACACAC
CCGCCTTTCCTATGATTCGC
AACCCATCTCCCATTTCCAA
GAAATAAGCCCCCATACGAG
CGACAACATATGTGGTAAAG
CAGCACAATGAATGCTGACT
ATGCAAAAACAAAAAGCCAG
CCGCCAGATTCTAGCAAGCG
CAATAAATACACCGCCAGTC
TCTCCAAAACCATTTAGCTA
TAACTTTTTAATTTTTGTTA
CCGCGTACTCTATTCACCAC
AACATGTTCTGGATTTCCTT
GACCGAACATATGGTCGGCA
AACCCTATATACTACCCTTT
AATACCCCTTCCTAAGCACC
ACGTTCAAACTCTAAATCAA
CTAACATTGCCAAATTTATC
ATCGTTATGCCATTGTAGGA
CACGGTAAAGAACCATATGG
TCTAGCCCCCACAAACACGG
CTAAACCATATGGTACAATT
AACGGACGATCCAGCTACCA
GCATGGTACGTTGGTAATTT
TGGACTACTCTACCCACATC
AACACAGAGATCTATATGAC
TATGGGAAAAAGACGATCGA
CACAGCTTCCGTACCATATG
AATTCGCAAACATATGTCGT
CAACCCTCCCCATGATTCCA
CCCTTATAAACATATGGCTT
TCAAAGCTGGCTTCATCGAA
AGGCACCCTCTACCACCGTA
GTAACTTGCGTCAGCATAAG
AACCCTACCCTCTCCCTTTC
AGCAAGCATATGTTACCAAG
CCAAAGGGAGTTAAACATCT
TAAGACCATTTACAGAGACT
ATAATCCAATGTCAACCTGT
TACACTCCCAATCCCAGCCG
GAACAACCATATGGCCCACG
ACAGTCGATTTGTCAGTACA
CCTACAGCCCATCAGCCGTC
ATTGATAGCCAAAACATATG
ACTCAAACCCCTACGGCCAT
CAACCGGGCAACATAACCTC
ATACGACAATGCCCTTAGAT
TACATAGGGAGGAACACGTA
CCCGCCTGCTTCCACATTAC
ACTAGAACCCATCCACGCCC
TCACCACTTCGTTCTTTCCC
CCCACCAACATCCAAGTTAC
ACAACAACTGAAACATATGT
AACCATACTCACCCATTCCC
ATTGGACGGGCAATCCACGA
TTTTACTTCAAACATACGGA
ACGCCCATACATCTGCAATC
AAACATATGTTATTTATCAA
TAAGATACCCCAGGTACAGT
AAGCCAGAAACAAAATCCGC
CATTTTCGTTTAGGCCACCA
AACATAGGATGTCTAGTTCT
TAGGCTAAATAAACATATGT
ACATATGTTCGAACGCGCGA
GTTAACGTCTGATTTTTTCG
ATTCGTTACCAGCCATATGG
CACAACAAAAGCATATCTTA
CACCGGATACGCAAGTTTTC
ACAAAACATATGGTAAACCG
ACATACGGTAGAAAAGCACC
ATAAACATACGGTCCACCGG
AAGTCATCCGGAACAATCAC
AGTACGATGAAGGGCTTCAT
TCCCCATCTACACACCACCG
CTACTATACTTACCATTTGT
TCCCTCACAACATCTGTTTT
GCGTTCTAGCCATATGTTTT
GAGCATATGCAAAGCCCACC
AACCTCACTCCTCTTATCCA
CCCATAAGATGATTCATTCT
CGCAAACGAGACCCTTGCCA
CAACCAACACTACGTACTAA
ATGAGAACTGCACCCTCGGA
AAAACCGCACTCGCTCGCCG
CGAATACACAGCATGTCCCA
GGCAAGTTATTCTAAGATGC
GCATATGGCGAAGCCACCAG
CGGGCACACACCAACGCCCT
AAATCATATGATAAGCAGTG
ATATGAAATAATGTAAAGGC
CATGAGTTCCATAAAACGGC
AACCATCGACGTCCCAATAG
CCCCTACTGACCTTAAGTCC
TTGCCCCGCATACCATTGGT
ACTTGCCGCTCCAATTGATA
ACATCTCACCATATGCTAAT
AAAATCCATTACACTGTTGA
AGCAATACGATCTCCCCCCA
TAAAACTACAATAAGTTTGA
ACACTTGCAAACTCACATGA
CAGAGCCACCCATCCCCCTT
CCATATGTCGTCACACGTCA
TCACTATCCTACTTAACACC
TAACATATTCTGCCATTATC
GAAAGACATGTTAGAGTATT
TCTATACAATGGCACATAAT
AACCCAGCTAAAAAACACCT
CAAAGAAATAGAATAGGCTC
TCATAGGACCAAATCTTCAT
CCTTCACCATAAGAGGTGCA
CGACGACCATGTTGCAGCTC
ATTCATATACCATATGGTAC
CTCTGCCGACCATATGCTAA
ACCATATGGTCGTACGAAGA
AAAACAAAGAAATATCAATC
TAAAGCAACAGTACGGATCC
ACACATTCACCCACTGGCTT
ATTGAAGACCCTTAGAATTG
GGCCAGAAATACCACATCTT
AGTCACACATATGCTCTTGA
AACCCTATATGAACACTACG
GCTAATGTAACTAGATGTTA
CGCGACCATCCAAACCCCTG
TCCTCCCGGAACGCCATAGC
CATAAAATGCGGGGCACTTC
AAACCATATGCTAAAAGCTT
GGAAAACATATCGTGTCGAG
ACGCAAACCACCCTAACCAC
ATCGAACGATAAACTCCCAA
CTCGCCCATCAACACCCCCC
TAAGACCATATGGCTACACA
GAAAACAAGAAACAGGCGGT
TGGCTTGCTGCCCCATATGC
CCAATTAGATAAGAAATACG
CTTCACAAAGTTAGCCCGAA
CCTATGGTACGAGCCTCCTT
AGTTTCGACTTCCAGCTACC
AAACACTACAGCTAGTTCAG
TAAATTTGGCATACCATATG
CACCGAATATACCATATGTC
CAAACATACGAACACCCAAT
ATGACAAACCCCCATAGTTT
ACAACAACATGAAAGCATTT
TTAACATATGGTCCATATGG
AAACATATGGTTCAAAAGCG
CCCCAGCCACACTTCACGTC
AAAGTCAGTAAAAACTCAGT
AGACACCATATGTCCTCCTC
AAGCTTTAACATTTGCAGGC
ATCGGAAAACAAAAGTGGCA
CGTCAATCCATGAAATATCA
CTAACAAACCATATGTTAAA
CAATAGGTCACCCGCACCTA
TTTTCTTTTGATGCTAGAGG
TGAGTTAGCATATGGTACAC
CGTGTGAGGCCGCAAACTCA
CTTAGAGAGCATATGTTGTA
ATAGCATGCTTCCAGAACGG
AATACAAAAAACGTATGGTT
AATAAAAGACATTAACCTTA
ACCGACCACCGTGATTCCTT
GGATGCCATGGCTGCAAGAG
CGACTACCCCGGCTCATATC
CCAAAGCGCACCCCACCCCG
GAGTTAGAAACCATAGGGTC
CAGCTCGCGAGCACAGGAAC
CGTAGTACTCCTCCCTATAC
ACTGAATAAGCTTACGGGTC
GAGCACATATAGCAGCGAAA
CAACCAAAAACCACGCCCCA
ACTATAACACAGAAACCACC
ATTGATAGACATAACAGGAA
TTAGAGATATTACATGGACG
GTATAAGAACATATGTAGTG
GTAGTAATGACTACTGGGCA
TAACATATGCTGAGAGTACA
GTCATATGTGCCGAACCACA
GGGAGGCGGACTGCCACATA
AGCGAACAAAGAACATATGC
CGGCCTTAGCTTCCCGCCGA
AAACCCAAGCACAACAGGTT
CAAGAGGAATCTCCACTGCC
AAACAGACCATATGCATGCA
TATGGTGGTAAGAGATGATG
AACCGCAGTAGAAGCTGAAC
CCACATCAAAACCTTAAAGT
AATCAAAAGCAGAACAAAGC
GCCCCCGCACCGCGACACAC
CCGACCCTTCACATATGTAC
CTTCAGCCCCTAAAGATTCC
ACTTTACCATGGCCCTCTCA
AAAGTAAAGATGACGAAGTA
ACCATACCGCCCCCCAGGGA
TAAAAGCACCAGCATACATA
CGAGCGCATCAATGGCGACC
TTCGTATGGAACCACTCCAT
AAAACATACTGACATATGGG
TCTCTGCAAGCTGCTAGTGA
CCACTTAAACCCTTCGGCTC
CAAAACATTTGAAATTTACT
ACAGTACTAACAAAACCCAA
TTCTTATGTATCAGAAGACG
GCGTAACAACCATATGGCGC
CTCGTGGGTGACAATCAATC
CACGAGAAACCAGCATACGG
ACAGGACGCTGCGCAGTAAC
TCAGTGACGATCAACCATGT
TTGTAGACTGGACATATGTT
AAGACTTCTTATTATAAGAC
ACTGCATATTGAAAGACCTA
CTTAAATCACGCAGCGAGAG
GTTATGAGGAACAAAAACAC
TTTACGGGTCACACTGCTCC
AAGACAAAGGAATACAATTG
AGCCAATCAATCCACAGAAC
GAACTGAAAGCTTATTGACC
CCCCACGCCACACGCTCTCG
TTTCAGCACTGCAACATAAT
TGAACCAATGAGATTTTGTG
GGCGATGATCTCCACCGGCC
AAGAAGGCAACTTAAGTCAA
TGTGGAATCAAAACATATGG
GAGACACAAAACCACCCAAC
ACATGACACTCTGTCGATGC
TGGCCATTAAGCTACCACGC
TACAAACAAAACATATGCCA
ATGATTACCTAAACATTTGT
AACCGACAGCCGACAACTCT
CCAACATATGGTCCACATAC
CAACCCACCACAGCCTCCCT
GACTAGATGAATAACCATAC
CGACACACCTGTCCACACAC
TATAGCATATGCCTTTGCTG
GAACCTAATTCCATAACAAC
CAAGTGTACAAAACCATATG
GACACCATATCGATTTTTGA
CCTCCCGCCCAACACCTCAC
CACACCTACGCGTGCAGAGA
CCTTTTTTACCCCCCATGAC
CTTTCATCATGTAACACACA
CGGCATAAAACACCATATGT
GCGTGGACCCTCCTCCCCCC
CTACATGAAAACTACACAAG
TTCCCTGCCCCCATGCGTTA
AGCATAAGAAGCATATGTTG
AGTCAAGCCTTCCACTAGGG
AAAGTCCTTAACCAACTTTG
ACCAAACAGCTGCCCGCCAA
AGCAGCTGTATCACCATATG
CTTGAACGGTGTGAAACATG
AAATATGTCACCAACAGTGG
AAACATATGTTCCCCGCCTG
GCGAATCTATGAAATAATAG
CGACACGCAATACCAAACTC
GGCAAGAAGACCTCGGCCCC
AAACTCATCATGCGAATCAA
CCAGAACCCGCCACTCGCAA
CATCTTCCCCTTCCCACCCA
ACCATATGCTATAACCATAA
GCGCATTTCGACTCTTTGTA
AGAAGTCACGCCATTTCTTG
AAACATATGGTTTTCTATTA
CTTAGGAAAAACAAATTACA
CCGAGGCCCCGCCTAGTCAC
GGGTAACCGTACCCGCAATC
AACTCTCATTGCAACATATG
GGCGCCATTGACCCCCCCAC
GCGCCATTACTTCCGTTAGA
CACCTAGAACCCCTCCATCC
TGAACTTAACACCCCCCGCG
CTCCAAGGGCTATACTAAGA
AAACCACCCGTTCTCGCCTA
AGCATTTTTTTAAAACAAAA
AAGGATTACGAAAACCACTG
GCACTGCAACATATGCAACC
TTCGTTATGAAGACGACTTC
GACAATTGCCCCACTTGGAA
CAAGACACCCCCTTCCAGTT
GCAACATTTTGCCCATATGG
ACCTTGCGCTAAATCGGTTA
ACACTCAGGATTCCCCCACG
AAACCAAGGCATCCATATGA
TAGCACACAACCCACCATAA
CTCGCCCACCCCCAAGCACT
AACACATCCAACCATATGGT
GGGTGTAGGACAGATTAGAA
CTACCGACCCCCTCACCCCA
TACGTCTGAATACCATATGG
GTAGGCACATATGGAGTTAA
ATAATCTGGCGCTGCCCACC
ACATTCGACCCCCACGAATT
CCACCCCCCCTAAACCTACG
CCTGAGAGCCCTCCCACCCC
CCAAAATAACATTTGCCGAT
TCACAACATACGCCCGATTA
AAATACCGAGACGCGCCCGC
CATCCACCACATTATCTAGT
TTGTCTGCGAGTATCATGTC
CACGAACATATGGTTTCCCA
CACATTAAACGAAACTCACC
AACACTAAGAATGGATTGAA
AAGACACCCACTACCCGCTA
ATAGCGGGTTAATCACCTTC
ACGACTAACTCAAGCCATGC
CCCCCTCTTCCACGGCCGTA
GCCAAAAGAAAACATCCCCC
CTACATATAGGACACCATGT
CAGACAACCATATGCTGCTA
CCATATGGTCTCTAGACATG
AACGCAACACACTTCGAATA
ATTTCTTACGTCACCCGTTT
TAGGATCTAACCATATGGCT
GAGCAAGAATTCTTCACGTG
AGAGCCTGACCCCATCTCCC
AAACATATGTTCCTACCAGA
TTCCACGGCAGATCCGAAAT
ACCATTCATCTTACACGCCC
TATTCAAGGTTGGAATCGAG
CGACGAATCATATTGCTTAT
CCAAGTGGCGCACCTCCCTA
TAACAACCCATTCCCCTAAT
GCAAACTACCACACCCATAC
AACATATGGTCCAAACCTTA
TCACAACAACATATGGTATT
CTCATCCGCTACACCCATAG
ACGAGCCGCCCAATAATTAC
AGTTATCTCATAACCACTAC
TGCCCACCATATGAAACATG
CCTTTAGGAGTAACCACCAC
ATCAGAGCCCAGCCCGAGTT
AACATATGTTTGAAGGTATT
TATCCACACAATCCACCGTT
CCATATGGTACGCCTACACC
ACAGAGGGTGGATACTAACG
GGAAGCTATACTGCTCCGCG
ACCCATCCCCGCCAGCCCTA
GAACGGAGACCCTCAACAAC
ACCATATGGTTATTATTCAC
TGGAAACATCTGGCTTGGGG
GAACATGTCTACCCATATGA
AATGGATAACTTAGTCCAGC
CACACCGTTCCACCCCCTTA
CTACATACCATATGTTTCAT
TAACCCTACAAAGAGGTCCG
GTTGTATCACAGCACCAAGT
CTTGCCAAAAATTGACAACC
GGGCAACCATCATCAAACCT
TAATTTTATTTACATCATCA
ATAAAAGAAATAGTTGTCTC
ATCGCAGAAGGAGACTTACA
AATATTGTGAAAGCATATGG
GGCCGCAGCCGACCCTCACG
TACAGGGTGTACCGAAGGTT
AACCCACCATAACACCAGAC
CAAAAAAAAACCGTGTCCAT
TCCCATGCCACGCTGCTTAT
CATGTTGGGTCTCGCTCCCG
CCATAAGTCACAGGATGTAG
GTAGTGAATAAAGCCACATA
AATGAACCATTAACAAAATG
TTCACACGCATGATACTACA
ATGCAGGCAAAACATATGTT
CAATGCTTTACACACAGTGT
CGGATCTTGAACAGACTGTA
AGAGCCAGCAAAACCCCCTA
AAAAAGCGGATATCGTACCT
ACCTTATTCTACCGTATGGT
ACCGGACAAAACCCACACCT
CCAAACCCCCTCTCCCATAA
CTGCTTCAACCCATCCCAGA
CAAATTCCACCAAAACTCCG
AACACAACAGCGAAAGTAAC
AAGAATATGCAAAATGCTCC
GCCTATAAACATATGGTTAT
CTATAATCTAAAATAGGCAA
ACCTATGCAAAAACGACCCC
TGGAAAAACATATGTCCAAG
AGGTTGGCATTTCAACAACA
AAGCTATTCCACACCCAAGA
TTAACATTTGCTTCTCCCCC
AACATTATTGACATATGCCC
GGGTTGCTTAACAGACCACA
GAACACAAACCATATGGTCT
CCAATGGCCTACCAATATTA
GCCACAAAACCAATACTTGC
GACACAGATCCAACCCCGAC
TCCTTACTTACGAACATTCT
ACACAAGATTTAGCGCACGG
CATTACCCAACTGGTCCCGG
CAATGAGAGAATGGAGAGAA
GTTGTAAAAACCGACAAGAT
ATGATCTATTTAACACCCAA
CAAACCTGCCATCCTCCCAC
GTTCCGCCCCTTTTCTGCCC
CATCCGAAACGCGTCTCCCC
CGCACATAGAAAGTCTCGAA
AAATAACATATTTTTACAAA
TCCGAAGTGGTTCCCCATAG
GAAACATATGGCCCCTTATC
ATAAAGAAAATAGGCAGTCC
AAATAATCGACTATACTTCT
ATAAAATAGGAACATATATG
CTAGGTAAGGACACCATATG
CCACGCATAAACATCTTAAT
AACCATATGGTCGGATAATA
CAACACTTTTTATAAGGGCT
AAAAACAAAAACGTCCCATG
ACAAACTCAAAGTACCACCA
CAGGACGCACTCCAGTAAAA
GTTGTCCAGCCAGGCTTTTA
CGAACAAATCTGACGGAGAT
AAAACTTTACCATATGTTCC
ACAATCAACCATCCACCATA
TGAACACAACCCTACTGTGA
CTCAACACTTCTGACCTCAC
TTAAGTTACAATCACCACAG
CAACCCGCCCCCCCGGCACG
GCTTCTCCGAATAGACCAAA
ACATATGTTATAACTCGTAA
GTAGCCACATATTCCCCCAT
ATACCGGTCAACACTTCCCT
CGTTGACACTTTTAAGACAC
GGCAGTACAAAATACCATTT
ACGACGCGTTAACCGTCTTA
ATCTGAATCATTTAGTGGAT
AACGTGTTGGCTAACCCGCA
CCCCGCATAAACCTCAACCC
CCATATGGTATTAAAAATCG
ACGGAAACGCCGCCATATTT
GTCCCTTAAACTTATGCTTA
CGACCATATGGCCTTAGTGC
GGGCCGACCATATGTTAAGA
AATATATTCTAAACATATGT
GACGTGTAACATATGTTTTG
ACTCATTTACTACCGGTTTG
TCCACACAATCACACCAACT
ACCCATTAACTCGGCAATGA
AATCACCATATGGTCCTTGG
TCATATTAGGACTGTCCACG
TTGTAGCCACCCTGCATGGA
CAAACATCCACAACCCATCC
ATTCACCGACACCATCCAAC
TCGCCCCCGCCGCAGGGTCC
CTCCCCGTGTCCATTCCAGC
ATACCACACGCCATGGACTA
CATATTACAGAGGAGACTCC
GGCGAAACACAAGCATATGC
ATTTCCGATGGGCTAAATTT
CAAAGAAATGCCATCTAGGT
AAGAGCCCCGCCATCTATAA
AATCTGCTGAATGACAAAAA
CGAAACCCTTTAACCAACCC
ATTGGGAACAAGCAACAGGC
TTGAAATATAATAGACGTGA
CAACCATCCACACATCACCC
AGCCATGACTTTTCACAGCC
AGGGTATATCATCGCTACTT
ATGCGCATAAACCATATGTC
AATCCCCACCACTATTACCC
CGGATTATGGACCAACTGAC
AAAGACACCATATGGCTGCT
GTAGCAAACATAAAACAAAC
CCCCTCGACACAAATTCTCC
CTGATAACACAACCATATGG
AGTTCAAATCCGCGTACCGA
GTCAGGTGACCGAGTGAAGC
CATCCGAGGACATAAACGTG
ACTAACATACTACAAGCTGA
CACCGGGGCACCACCGCCAC
AAGTAGGGTACACCCCCGTT
TACTAACACAAACTACCCAT
GAGCAGTGAACATATGGTGA
AAGTACTCCCATAGCGCTAC
CAAGGACGATGTAATACTAC
ACAGCAAACCGACAAACCGA
GAAACATATGTCACCATATG
GAAACAGACCTCCCCCTCCA
TAACAATAATGACCCCCTAA
CATAACCCTGCAAGCCGCAC
AAGACAGACCTACCATTTGT
AACATCTTAATCGCTCCCAC
ACCCTCCACTCGCCCCTCAT
ACACTATGAAACATATGTTT
GACCAGTTACTACACTTGAG
ACCGTGACAATTCTCAGCAT
TACACTCCCTCGAGAGCCAG
AAACCATGTGCCCCACCTGC
ACTCGACCCTAAAGACATAA
AAAACATATTGTAGCCCAGT
GCTCACTGACAGTCATCAAT
AAAACCATCGTAACCCCTCT
CTATAGCACCGAGATCCAAA
AAGTGAACGAAACACCGCAG
CTTACATCACCATATGGTAA
ACCCATACCGCCCCCGTTAC
TAAGACAACCTCACACGCTT
AACCAGAAACGGACCAGTGT
TGCCTTCAGAGATTGAAAGA
AGCCAACTAGAACTCGCCCG
ACATGTCAAACCATATGGGA
GCCGGAAAAGGACAACGTTA
GACTGGAACCCCACCATACG
ATCCAATACACCGCCTCGTG
CACACCCCCCACCACACACC
CGCATATGTCCAACCTCCCT
TCCGGACCATGCTGAAATAT
ATATTCCTGACAGCGACGCA
TCGCAGACACCTCCCCCCTC
CGCTACCAGCCAACCGTTAC
ACCAATCAACACATAACTCC
GCATATGGTTATAACTAACG
ACCATTGAAGAAAACCTTGA
GCGGGAGACCAATTAAGCGA
TTGATATGCATGACATCTTA
CAGAAGCAGTACTGCGCGAT
CTACTCTAAAACCTGCGTAG
GGACCCAACCGATCCGTACA
ACAACTGAGTGAACAAACCA
TTAAAAAAGCATATGGAGAC
ACGATCAAGAACCATATGCT
GAGAGCGAAAATACAGACAG
CATCTGGTACACTTAGTGGC
ACGCATGACCCCCCCTTATC
ATAATAATTGTCAACATAAT
AATGGCCCACCATCTAACGC
TCTCCTACAGCCGCACTACA
GTCACCCTATGTCAGCAACT
TTTATACCATACGCCATTTG
TCATAACGAGACCGACGCCC
GAAGAGAAGCCACCTGGATG
AACCTACGCTGGACACGGCC
AGAGCATACTCCGTGTGGCC
CGCCCATGACACCATATGTC
CATATAATAACAGTTCGGTG
GCCCCCACACCCGATCCAAC
GGTGAGCCACGCAAAAACCA
TACTCGAGCATAATGACGTT
ACCGGGATATTTGGTGAAAG
CTTCTGATTGCCCCTTAGCC
AAATTCAACTACCACAACCA
CGCCTTAGGGCTTCATAATG
CCATATCTTCGGAGGTATTA
CAAACATATGGTTCCCCCCA
AAGGTGCCTACAAGAAAAGC
CTGACAAAACCCACCATATT
ACACGGAATTTGACCCTATG
GTCGTATGAAGGAATAAGCA
GTTAACATATGTTACATCAT
ACACGAGAACCCAAACGACA
TAAAATACCCACCAGCCCGC
TATCAGCAACACCAGCTACA
GCTAAAAACACCATTTCCAC
CAAACATATGTTATCGGTCC
GGAGCTGCACTAGATGCCAT
AGACATACTTCGCTCTATAT
TTTGTACCATTAAGTTTCAA
CATACGTGGTTAAAGCTCTA
AATTCATGACCGATATCCCC
GTTCCGCCCTAATTTCAGCT
AGAATCGACCATATGGTGAC
TGATGAACATATGGTCCCCC
AGGGAGCCAGCTACAAGTAG
CCAGCACTTAAACACCCGCT
CACCGGCCCGGATCCGCTCA
CACCATATGGTTTAAGGCAT
AGATCAATAACATATGGTAA
ACAAGGATGCAACAATTGTT
GCTACCATATGCTTCCACCA
TAATTAAGCCACGAAACAAA
ACGCTTGCGAAAACATATGT
ACATTCAAGTGGCACATATA
TCTAGATAGAACCGCTTTCG
GGAACGACGTGAACGGGACA
ACATCCTGCATACGTACACC
AGCTTTAAAACATATGGTAA
GAAGGAGAACATATGTACGC
CGAAACCACAACTTATGTCC
TATGCAACCCCTGCACCCGG
AAACGCACACAAAGCAACGA
ACAAACTCCCACCTAGCAGA
TACTCATATGCCACACAATG
AAATTTTTCCGCTACCCGCA
TCCCCTGTGATTGCCAACTG
CATGACTGCTGTACCCAAGC
GAAAGCAGAACACCCAAACA
ATGTGACCGTTTTTCACCAT
CATTAAATAAAGCCAGCTAC
AACCCACTAACACATATTCA
CAATGAAAAAAATCACAGGA
ACATGTAAAATAACATATGG
AGCGCCTCACATCACACCGA
TAACTCCGGGCACACCTTTT
CCCATACCCACCGAAGCAAA
ATGAGCATCCAATTTGCCCG
CGTTTTAACCTAAACTTCAA
TTTGAACCTCAATCCCCACC
CTCGTTGCAACAATCAGGGT
TAGACCCCCCAGCTCCCCCT
TATTGACACGGAGCCCTGTG
ACTTCATAATGTAGTGAGCT
TTCACGAGTGTTAGGCCCCC
AAAAGCATTGCGTCCCTTAT
GACCTAGTCACCCATCCTCC
CGCATCATCCCCGAGAATGC
ATCATCTCGCATTTATAAGC
TATAGCCAGAGAAACATATG
ATTCTCAAAACAAACTCTAT
AAAGCTCTTCAACCATATGG
ACCATATGGTATAAGAAAGT
GCATCACCTCCTTCCATTCC
AGCTCAGCCGCACAAAGATT
CTTCTGTCAGTCCACAACGG
AAGGTCAATGTAGAACACCT
CTTTACAAGAACCATACTCG
AATTCTGCTCGCCAACACCC
CAACGGAAGGTGGATGAGAG
CTGCTCAGCTGCTACTGTGC
GACATGCAACCTACAACGCA
AGTTAACATATCGTCTTAGA
AAACGATGCTCTACACACTT
ATTGCGAATCAAGATTCGCC
GAACGCATGACAACGAAACA
CAACGGTTCCTCTGAAGAAG
CAAAATTACGCACACCCAGT
TTTGATCTGTCGTACCCTAC
GCAGACCTGAGCATATGGTG
GTCAACACGGGGTCCATGTT
ATGTAAGGGATTATCAGTGA
AAAAAAGAACATCAAAGGCA
TAGCAAACAAACATCGGATT
ATGGCCCTGGAGCCCTTAAC
GCCATATGGTTATACGGCTG
CGGCGAAACCAGCACGACTA
ACGACAAACTACGAAGCACC
TGCATTACCCACCCGCGCGC
CCGAATAGTCAGCTTTGAAC
TAACCCCCACCACCCGAAAC
CTGAGGTGTTAACCAAGTTA
AGGAAAGCGACATATGTTGC
ACATATGGTTTCCTGCGCAT
TATAACCCTAAACACCCCAC
AGCATTTGTTACAATTCCTA
CACTAATACAACCCTAACGC
GCACACAGTCCGCCCTCCAT
CGAAAAATGCGATACCAAGT
CCTGACTGCGCCTTCTTAGC
CATCCATCAGAACATACCTG
TCACAAACATAGGACCGGTT
CATATGTCGCTTTCAACAAA
ACCATAAGTGCAAACGAATA
GCAGTTTCGCCATAGTAGAA
CGAAAGAACGGAACCATATG
AGAATAAGCATATGTATTTC
TCTTTAGTAACATGGAGTGG
TAACATTTGCGTTTGTTCTA
CCACCACCCGCACCCCCCCC
GTAGAAAAGAATAAAGCGTA
TGACATCAGGATCAGTAAAT
CATGCCGAACACACCCGAAT
GGTCCTAGGCGAACCATATG
CATTCACTCCCCCACACCCC
TAGGGGAATATGAAGCGCTT
TCCCTATGTCACCCCCACCA
CGTTTCAAAAGTGTACGCCA
ACCATACGGCGTCTTTCATC
CCCTCCCGAAACCTCCCCGT
TAAGTCTACTATAACACTAT
AATGAAGCAGACAAGGCACC
CACCCATCACAACCATATGT
ACCTGCACCCAGCACTACAA
TAGTACCCACCCCACAACAA
TACCTAAAAAACGGATGCAT
TGACAAGACGGACAGACGAC
ACAGCACCATATGGTGATGA
CGGGTCGAGCATCCACGAGA
CCCAATACTAGTCTCGTCAA
ACCCATCACGTCCACTCCCC
ACGGCCGACGAGGCATATGC
ACATGTAGACACGGTACGGG
ATAACCTCCGCTCACATACA
CCATAGTGTATTCCATTTTA
GTTTATTCCTAGGGCTTGAG
GGAGTAACATATGTTAAGAG
CATATAGCTTCCGTTACGCC
CCCACTGTATTACAAGCGCA
CAAGAATATATACAACTAGT
GCATCCTATATAGAAAACAC
TCGTAATACAACATATGGTC
TACTTACCTACCCACCACCC
CAAGATAAGAACCCGTCACT
CCACTACGTCTAACACGAAA
CAAAACGTGCATGAACACCG
CTCACATGATGATCCTAATC
CCACAACATATGTTTGTATA
ATAACTAGGGTGTCGCAAGA
AGATTAAAGAAATCCCACTG
AACTGTCGAACCTTCCGATA
ACTAAGCGGGCCTTCATATT
AAAAAAGGGAGCATATGTCA
CAACCATATGTTCGACATTC
TTGACTATCACCGAACTTGT
ACCTCAACACCCATACAATC
AACCCGCCCCCCCACCCCCG
CCTCGAGCGTATAACGATAT
ACATTTGCTGTAGTGACTTC
ACGTTGCAGAACAAGTACTT
ACCCGTCAACACCCCACACC
CACCAAACCTCCACCCAGCA
GTTAGCTAGGGGGTTACCCC
ACTGACATAAAGCTAACCAA
GCAAACGCCGTGCCTCACTA
GGAATCAGCATATGGTACAC
ACACATAACCAGTTCCACAG
TGGAAAATAACAACGTTCAC
ATCAAAAACACACGGAGTAT
CCTGTCAACATATGCCCTTA
AAAAATACATATCCACAGCC
GCCGTAACACACCCGTCCCC
TACGTGATCATAAACTTGTA
TTTTAACGGTGCTCCATATG
AACCCTCACTACCCCCCCCA
TACCTATGCCATAGCAGACT
TCAAATTAGAAAACCATATG
AATAGGAGATACGAACAATT
TAAACAGCAAACCCCACACC
ACTAGGAGTGTCAGCATATT
CTAACCAAACACCCCTGGTA
AGATCACACCGCCATCGCGA
CTAGTACTCATCGAAGTTGG
CAAATAATGCCGTAAACGTT
TAAGCATTTCGCAGCATACA
TAACCAAAAACCCATTAACA
GCAGATAAAACCATATGTTA
GTTTCCACCGCCACCGTACC
CCGGCATATGGTTGTTCTCG
AACATAAGACATAAGTTAAT
CGAATGAACACACCGCTGCA
AGGCGTGACACCAGAACTGT
TAACTCACCATATGGTTTAT
CTGACGTGAGGCGAACTATA
CGAATCAACAAAAAAACTCC
ACCAGCCAAACGACCCCCCC
CAAACATATGGTTTACCAAC
TGGCGACCACATATCGAGAG
AACCCCACCACACTGCTAAC
TAAAAAGAATCCATTAACAC
AGGCATATGGTGTGCTGGTA
AACCCGAAGGACACACCCAG
AACAACATAAGTCCATGTCC
GCAAACACACAATGATCCCG
TCAGCAACCGTAACTGGCTA
AAAACCTCCTCCCAGTCCGG
CCACAGTCCACGAAAAACCC
TGTAGTCCCCTTCCCTAGCT
CAGAACCACCAACTCCAGAG
TGAGACGAAACGTAAGAACA
AACATATGTTAAATGAGCCA
CAATAGACAATACCCTTAGA
AAAAACATATGGTTTTCCAC
ACGGACTATCCGGATACGGG
AACATAACATACAAAAACAT
CCTACAGAGACTGAGACCCC
GCAACAGTAGACCCCCCGAT
CTGCCTGTACCCCCCCCGCC
ACGTAATAACCGGACCTCAA
TACCCCCAAAACACTCCCCC
CATCACCCCCTCATCCGACC
CCACGCTGATACTCACACCA
TACGCCATCGCGATGCTTTC
AGGGTTTAATTCATTGTAAA
AACATGTGCCACCCAGCCAC
TCACTACCCGACCCGCAACG
GTAATCGATTCCTTTGTCCC
CCCCGCGCTACCCACACCGC
AATGATGGGTCGCGGTTCGT
ACATACATTCACCCGAAAAG
TACAGACACCCTGCACGATA
CAGCCCCCCACATGTGTACC
TAGCATATGTTTCTTCAGAG
CATGACCATATGGCATATGA
CTACAACATCGACCATATGT
TTATACCCATTCATAACACA
TTACTTGACCCGCTTACCAA
CAATGCAAAACATATGCTAA
AAGGATCCTGTCATACTTCA
CACACCCGCCCCCGCAAAAC
GATCAGCCCCCATCACCCAT
GTCATAAAAAAAAAACAGAT
AGGGATGTAAAACGTTATCG
AGCACATCACTCTAGCCAAC
AACAACCTTAAGCAAACCAA
TACATTAACTTAAACACAAG
ACATATGCCAAACACAATCC
ACCAATAACATATGTATAGC
AGGTCATTCCTATTACTGAC
ACTTTGAATAACCTAATAAA
ACTATACAACTGTCTTTGTC
GCATTTATACAATACATGCA
ACGCATGGAAAGACCCCATT
CGGATTAAACATATGGTTAC
CTAAATAAAAAAAACTACCC
CAGCTGATACGTGACATAAA
AGTAGTGATCAATTCAGAGT
CGCCATACCGTGCCACTGAT
CCAAGTAACACAACCACAAA
GTCGGTAAGAAAGCAGCTAT
CACATAAGGCGAATCATCCC
ACATATGCTGTGTAAAAAGC
ACACTCATAACAGTAAACTG
ATCCATACGCCCACCACACT
ATCAGGCAAATTACAAGCCA
GCAGTCAGCAAAACATATGG
TTCGAGAAGAATGGTACAAT
ATGTCATAAACATATGTTAT
GATAACGGCCAAGAAGGCCG
TCAACCGATACAACAATTCT
TCTAATCATACCGGTAGCCG
CAGATTTCTAATTGTCGCCG
CCACTACAGACATCTTCCTT
CCATATGGTACAGTGGTAAA
TATAAAATCCCCCTACCTCT
ATCCGCAGAAAAAACATATG
CAACCGGTACCCCAAGTACG
AACCACACACCACAACGCAT
CGCTATCAGGAGATTGCTCC
GTATAATTGTCTGCGATACT
AAACATATGGCACCTTGGCG
CCGGGCGAGGTACAAGTGAT
CTCCACGCCTAACATCCGCC
GCTGCAATAAAAATAACTTC
AAGCCATACCCTATACGCAA
CATTCTAGCGGACACTAACA
CATTGTACAATAACTTAAGC
CAACATATGGTGTACAGCAC
GTCATACACACCATATGGTC
TGGTTAAACGCACCTTAGAA
GGAACAACCTCCCACCCCCA
CCTATTAGTAGTGTGAGCAC
CTAATAGCACACTCTTTTAG
CAAGCACATCGCAACCTCTG
GATTTGTATCTTCAAACCCA
AACAACTAACCTCCGCCACC
CAACAATCACATTATTGCTA
ACCAAGACATATGACATGTC
GCTATACCTCCTATCCACTA
AGTGATTGGGTAGATCAGTT
ACACCACAACATATGCAATG
CGCCAAAATCGGCTAAGTGG
CAGGGTCAAGCTTTATACAA
CAATATGTCAGACAAAACCT
GGCAATAATAAAAAAAAAGT
ATGAGCCAGTCAAAACAACG
GTGCGGACCTTTCGAAAGAA
AGAAAACATATGGTTTTGCC
ATATAACATCGGCGTTAAAA
TCAACACCATATGGAACGAA
CCACAACCCTACCCATCGCT
TCAACATATGCCCAGGCAAG
CAAAAATTACCCCCCGTTAG
CATGAAAGAATGAGAAATCT
ATCTAAATCTTTCACCGAGC
AAACTCTCCCCCCTATTACT
ATTAAAAGCCACAGAAAGTA
ATAGACTCGGCCACATGCCA
ACCCAATATATCTACCAAAC
ACCATCCACAATTATCCCAA
AGCACCCATGACGAATGCCT
AGCCCACCCACCCCCCCCGG
ATAAAACTGACCATGTGTAT
AGACCCTCGTCCCCTATCCC
AGCAACCATATGACAAACCC
ACTAGGTAATCCTTACGCAA
AAGAATTCATACATCGATGC
ACAAATTTATGGTCATTAAG
AATTATTACAAAGGATACGC
GATATACAATCCCAATCGAG
GTACGGCCAAACGCTTCACA
ACCAGATTACCATATGGTCG
TGATAACCTATTATAGTTCA
AGAAATCATATGTTTATCAC
CGACACTAAGCGCGTCATCA
CACAACCATATGGCCAACTG
ACACATGTAAACATTTGTTC
TCATATGTCATTGCCCTCCC
CGGGGCCAAATTAAGCGCAG
TACATACTTTTTCGTTATAC
CACACCGCCCCCTATACCTG
CTCCGCGCACCCAGAACCAG
GCTGAGCTACCTAAAACCCG
AGCATAAGCATATGTCTTAG
CAGCGCGAAACTCACCCTGA
GACCTACCCCTGTAACAAAT
GAACATATGTTTTGAGCGTC
CCAACCTCCAACACCATAGG
GCAAGAAGAAGAAACAGATG
GATACCCGACCCAGTACTAG
CACTGCACGCCACTCACGTA
CCTAACCCATCTAAACATAA
CCCAGAATGCCATATGGTCA
ACGACTTGAAATAAAACGAC
GACCATAGGCATACCTTTAC
TGGTATGAGATATTAAACAC
AGGAGCATTTTATTACCCGT
ACAAGCATAGGTCCCAAACA
ACATATGGTATGGTGACGTA
TCCCCCCTAAAGTGAACCAG
ATCACACTCCACTCTGAAAC
CAAGGCAACCACATATGGAA
ATGTGATTACACCATATGTT
CCAGTCAGAAAAGGAAAATT
CCTTAATCCAGGTAACGGGA
GAAACGCTAAGTGTACACGA
AAAAACCTAACCATCTCCTT
AATAAAACCGCTCAATTGCT
CCCCACCAAATTACTTGTGC
ATGAACAAAACATATGGTTT
AGCAAAACCATATGCCAATA
CCCTAGCACCCACACCACCA
CAATGTTATAGCGAAATAGC
GGTTGGTAGCAAACCCTCCT
GACGACAGACTCCCATATGC
CTAGTGACATAGGCATAATC
AAGGGTACGCTGCAACCCAA
GACAGTGTTCCCATTATGCA
AACATATGTTGAAAAAACCT
CCATATGGCATTGTTGCAAA
GTGCAACAGATGCTTCATAA
TGGTACATGACGAATGTTGA
ACACTGGACCCCGTGGGACT
GAACACACTCCATGGCTTAG
ATACATCTAATCGATGCGCA
CAGCATATGGTTGCAAGTTG
TGCCTAAACATATGGTACCA
CGCGATACACTGGCGACCCT
TGGCAAACAATACCCTCCCC
CCAAACCGCATCACATGTGA
CAGACACTCAAGGCCACCAA
ATTATTAAGCTTACCTACTT
CAGAATTGCAAAACCTAAGT
AAACATCTGGATCTCTCAGG
CATAACAACCACATATACAA
CCCAACGTACGAGATTATAA
CACGTAACCATATGTATATG
TTGTAACCCATCAACTCAAC
ACATTATGTAAACGAGCTTA
ACAAGCATGTCGATAGACCG
CCTGCCGTTGAACGACCATT
CACCCTCAACATAACTATAT
TTGAATAATATTCTGGAAGG
ACCAATTCAGGATTAATCCG
CACTACCCACTCTACTTCCC
CCGTATAAGATAGGGGCGAC
AAGAATACGGACAAAAAAGC
ACAACCAACACTGTCAACAA
TAGCAACATATGCTGCACAG
GCATGTTACGTACTAGTACT
AATTCGTGAGACGCCCCCCG
ACAACAAGGGAAATCCCGCT
GAGATTTAAACCATATGGTC
CACCTTCAAAGACCCACTGG
AGGATATTGTGATAATTATG
AAACATATGTTCGAAAATCC
ATAAAGAGTACGGTCCTGCC
CCCTCCCCCGTCCACTTCGC
CTCTCAACAAACATAACTAA
CAAAGAGTGGTGTAATCTTA
AAACCAAAACGCCCTCTAGC
AGCCCGACGATCCCGTTAAC
GGAACATGAGAACGAAAAGC
CCCTGCGCACAAGTCCTAGA
ACTACGGCACCACTCCATGT
ATAAAGCAGTCCCAACTACT
TCGTTCAACATACGATATGC
TCGACCCAGACCCCCTTCAG
CACTCCTACCCCTACTAAGA
GGCGTTTGTCATGGCTAGAA
AACAAACAACCACCATATGC
CTCGGCTAGACAAATACACA
CCGGGCGGCATTCTAGAATA
CATATGCGCAGCAAATAAAC
AATCCCCCGCAGAACGCCCA
CTGTGTAATTAAATGTTTAC
CCGCCTAGCCCATCCCCAGC
GCTCTACAACCAGGTGTTTT
AGACATATGGCTAAGTGCTA
AGGCAGACTGTCAAGCCGTC
TAAAAGCGAACAAACGACCC
TAAATCCACACACCGCCCCT
TCATACGACATATGCTGCAG
AAGTACTAATAACCGTCCCC
GCGATCAGCCATCCACTGGA
CAATCCAAACATATGCTAGA
GGCAGCTTTTTACCTTATGA
AACAGTCTAACATATGGCCT
CGCGAAGAACATATGTCACA
GAGTCTCGAGCATCCAATGC
ATCGAGAACATATCCCTCGG
AGCAGCCTTAATGGTCCGGT
ATCGCTTACCATATGGTAGA
ATAATGGCCACCCCACTCTT
CTCCACAATATCCTATCCCC
AGTGAAACATATGGCCTGTA
CGCACGGAATATGTAACTCT
ATAAGCATGATAAATAGCCC
AACCGACAACCTCCGACCCA
ACATAACCGTCCCCTCCACA
AAATATTGACAGCTATTGAA
CAGTTCCGACTAGCCAACTA
AGCATATGGTTGTATAATTC
ACGATACTTACGCATTAAAA
GCTGACATATCATTGGGAAA
CCCATAATGGCAAATTAATC
GCGCATACCACACATGACCC
CCCACCATATAGCGGTCGAC
CCCAACCGTGTTCCCACCTC
TGAAAAATTGATTTTCAGGA
ACAGTAAATGAATCGACGGT
TCAAGTCCGTCACCCTCCTC
TATATTCCACCCCAGCCCAC
CACGCTCCGCTGACCATATG
AAGTAACCGCGACTTACCAT
AAATCACCACGCTTACTCAG
GCACTCCTAAGACGAGTCCT
AAACAGCTTCTACTTACAAT
GCCTAGCGATAGCTAACCAC
ACTCCTGGAACATACCCGAT
CTGGTCAGGCCACTGCTCCA
ATCCAAGACAAGAAATCCAA
TATTACTTAAGAGTCCACCA
TGCAGAACCCGCCGATTCCC
CACAGTACTTAACATATGGC
TCTCTTTAGCAACATTACAT
TGTTCGCTAAGACATAAGTG
TAGAGATTGAATTAAGTGCG
CGACGCGTAGTGTCTAGTTT
ACTAACCGGAAAAACCATAT
TCAAAAAGACAGGCTGATGA
AACATATGGTGTAAGTGTGA
AACTACATATGTTATGCGTA
GCGCAAGGCGATTCTAAGGG
TCACCCACGGCCTACCTCCA
ACAATCAGCGCCCTAGAAGC
TCCCATCCGGTGTATCGATA
CGACCACAAAAAGATAAAAA
CAACCCGCCAACAAGCACCG
TCTATGAACTTTTTCCCACC
GCTTACCACCTACTGAACCG
TCACAATAAACCATATGTTT
CAGACCTGGGCCAGTCGAAG
CATTAGGTGACCATATGTTT
ATAGAGAAAACCTGCGCCCT
GGAGAAAAGTATAACATCAC
AGTCTACCTACCACCGCCCC
GAGGAAGGATTAAAAACTTG
TAAAAGTCATTCCCTTCTAC
CTAGACCTCACCATATGCGC
TACTGGCATAATATCCGTCA
CCGACGCCGAACATATGCTA
CGTTCACTATTTCGACGATG
ACGCGGGCGTCCACAGTCGA
ACATATGGTATTATCCGAAA
CCGCACTCATAGTCACTCCA
GTTCCCCTGACGGAACCTCC
CCAGTACCGTTAGAAACAAT
CAACCAATCACCCGTCGGGA
CTCACCAATCCCTGCCAAAA
ATTTATAAGACTATTGAGAA
GCACCCCCGCCACGTTAGAC
GCCATATGGTCCTATAATAC
CCATATGGTTGATTACCATT
GACGGAGAGACCATAAGCCT
TAGAACTAACACCAAACGGG
AAACCCCCAGAACTAATACC
AGATACCATCCCCCCCCTCC
ACCCCGTCCCTAGAACCCCA
AAGAAAACCATAAGTCACCG
ATTATGATTAGTAATCATAC
TGACAAATTACTACTTAAGT
AGCTATAAGCGTTTTGTACG
CGGAGCCCGACAGATATTTT
ACGACCTTCTCCCCTCAGCC
CAAGATCACAGCCCACAGAG
GACTAACTTGATAAAGTTTA
CAATTAACCATATGCCCACC
CCATGATGTTGAAGGATCTC
TCCAACAGAATATTCCCACC
ACTGGATGACAAACCCACCT
CCACAGAAATTAACATATGG
CAATCCCTTGGCAATAGATG
GAATTAAGTCAATAATTACA
ATGCATACTCCCACCATATG
AGCACATGTTAACGTACTTG
TACTGGATAACTCAACATAC
TCATATCCCCTCTTTCTCTC
ACCTCACACACACCATAGTC
CACATCCATCCGGCCTTGGT
GGGGATGCTCTGTCCGAGCC
ATACATATGATCTGGAATCG
AGCCGAGAATGTATGGACTC
ATCCCCTAGCTAACGCCGCC
ACACCACGCCGGTACGTAAT
TCATTACGCAGAGTGTTGCT
CACGGTCCCCATATGACGAG
GATTACACAGACCATGACGA
TACTAAACAGTAGAAGCGAT
ATGTCTATAAAAGCATTGCT
CCGGAGTATCCTCCGAACTG
TCCGCCCACTAAACCAACCA
CTATAACTACCGCCCCACGA
ACAAACCCACCCACGCCACC
ACTCCTCGCAACCCCCCTAA
ATTACATGTAAGACATATGG
GAGGGATCCGTCCCACAAAG
AACAAATAAGAACATTATCG
TAGCGATAAAGCAAAACACT
AGCGACCCATTTCAGATTCA
TCCACTTACATAAGGTGCCT
GAATACGTATTTTACTCGAG
GAAGGAGATCTAGAAGGACA
AGTTACATATGTTAACGTGT
AGTTCTTATTCTTATGACCA
ACCATTCGTAGACACCATGT
AGTCCTCGGAGAACATATGT
ACAGAAAGATACGGGACTCA
AAGGTTCGGATACCCCCGAC
ATGTGGCAGCGTCTTCTAGA
ACATACCGCACTACACCCCC
TCAACCACCATATGGCCAAC
CAGTTCGCTCGAAGAAGTAT
ATGGCGAGCCCACGTCCAAC
ACGCCCATAACCGAAACCTC
CAAGAAGCACACCAAACCCA
AACACCACCATGAACAAGAG
CTATTCAGAACCAAGCCCGA
AGTGACCGACTAATATTACT
GGCACAGATCCATATGTCAA
AAACACAGAAAACGAGTTAA
GGACGACTTCCTATCCAGCT
ACAACATTTGGCAGCCGAGT
AATACCCCCCCCGACCGGTA
CTCACCGAACCATATCGTAC
TGAAAACATATGGTAGATCG
AGACTAGGACCACCATATGT
GCTTTACATAACCCAAACCT
TACGCGCCATTCTTCTTTCA
TGCCAGTACCGCCACACAGT
ATATGTGGGGACCAAAAGCG
GCCAGACCTGACATAGTCCT
AAACGATGCGCCAATTCACC
ACTCGACACATAACTCAATA
ATGAAAAGCCAACGCCACAC
GGACAACCCCGCCACGCTTG
AACCGCCGCGCCCCCCCCGA
CGAAAAAACCATATGTTCAG
CCATATGCTTTCCGGGCTCC
AAATATGTCGTCACACTACA
CACGACCCAATAACATATGG
TGATTTGCTGACCAAGACAA
AAACATACAGTCCCTGGCGA
AGGGACGCCCACACACCGCT
TCAGAAAAAAGAAAGACAGT
ACACAACACCTTCCTAAACA
GAAAAAGAGCCTCCAAGAGA
ATCCCCTCATACCGTGCCCT
TACTGTTACAACTACTGTCG
ACTGGAAGTTTATCAGAATT
GCAATAAAAAGCACGGCCCA
CCCATCGCAGCATACGAGGT
TACACACTACGCGGACTAAA
AACTTATAACCCCCCTGCCA
CAACAACCGCCATTTCCACC
GTCGCAGCAGGACAACTCAC
CAAACACCTCTATAACCACC
GAAACCCCGACCTGCCAGCA
AGTCGTGCCATACCCGATGC
AGTGCAAAACTTAAAATTGG
CTCCTGACTAAGCATCATCT
TGTAGGCATCGGCTCCAGGT
AACATATGGTTGAAAGTATT
CTCAACACAATGCCTCGTGT
ACGATAGCAACACACAGAAA
AAGCCCAACATATGTTTTTA
TTGCAAAAGACGCTAACCTA
CAAAACATGAGTTAAATATC
ACAGGCTCGAATCGGGCTTC
AACATCCCCGACCCCCCCTG
AAAACGACAAAACCGCAGTG
GACAAATTGACGAGAAGGGC
GCTCTTAATATCAAGGAACG
CCTCGACAGATGCCACTAAT
CAAGCTACGTATTATACGCA
AAACTAACCCGCCCTCGTTC
CCGCAGCCAGTGACCATATG
CACAGAACTCACCATATGCT
TAGACTCTGGTATAAGCGAA
CCATGTGATTGTACAGAATC
CAGATGACCCTACCACCCTC
AACATATGTGTAACCACGAC
GAGACCCACCCCCCCTGCCG
ATATCCAACCATATGTTATA
CGATCCCAGTCACGCGCCCC
TTCAGCAGCACCTATACAGT
TATCGGCTGCCCCCCCCGTT
TACCAACACCATTCTAGGTA
CCTCCGAAGACATTATGTTG
TAGACCCATGCCGCCCCATT
GAAGTAAAAAACATGTGAAA
CCAGGTAGACTGAACATTTA
ACATGCCCCCACCCCCTTGC
CTGACGCCTCCAACCGGCAC
CTACCACGCGATCCCCCCAT
TGACTATTACGACTGAAATC
ACCATATGGCTCTCTCCAAA
ACAGACCATATGGTAAAAGA
GGGTGTACAAAAACATATGT
TAGTGGAAGTAAATTATTAA
CCCATATGGTCCAAACGCGC
CACCGCTACCCAGTGCTCCT
CTTGAACCCCCATTGTTTCT
GTCACACCATATGGTCAAGA
GTTCCAAGCTTGCCACGCAT
AACGATTTCATACCGTTCCG
AACCCCCATCCAGCCGGACC
CAATTCCCAACACATGACAA
AACATAAACATATGCTAGCT
TAGTCAAACGGAATGGAAAT
TGAAACGATGTGAAAACAAA
ACAATAAATCACTTGCCTTA
CAACATATGGCATAGTGTAA
ACCATAAGTATGTCTTGTGG
AGCCATATGGCTGAGAAGCC
ACTCCACCAGGCATACAAAA
CATCAATCCTCCCGCACCAC
AATATGCGCACCCATACACT
ACAGTTTCCCCAATCTAAGT
ATGTCTCGTCCGCCCCTGGA
CGTAAAATCTACAAAACAAC
TGGACTCAACATATGGTCTA
CCATATGCTCGTTAGCCATC
CCCCTACCCCTCGCCACCCC
TGCCACCCATAATAAACCGC
CTGTAACACCCTCAGTTCTT
TGCATACCAGAGGCAGATTT
AAGGTCAGTCGAATGCTTCC
CTTGACGCTATGTCCCGCAC
GATTATCTTAACTATCGCGA
AAGCATATGGTCTAAATACC
AGATCGTGGCGGCCCCTGGT
GCCTAAACATATGTTGGCGT
ACCACGGCCTACCAAATCCA
CACCATATCCTTCTTCTAGG
CAACGTGACGACAACGTGGC
GAGACCTTAATAACACCCAA
ACCCCAGACCCGGATTCTGG
ATCCGCTCCTACGGGTAGCT
CCCGATCATAACCATATGTC
GAACGACCACCCGCCGGCAC
GGCGGATAGCCATAAGTTTT
GATTAAAAGCAGTTTTTGCA
AGCTAACAACGACCATATGA
AAGCGTTTGACCCAGTCCCT
ACCATTTGTTACTATAAAAC
CGAGCGGCGGAACTGAACAA
CGGAGAATCGACTCAGACGT
AGAAGAACACAACACAAACT
ACAATAGAAAACAACAGCAC
TGTGATACCAACCCGTCCTG
GGCCGCCTCACTCCATTTAT
GTTAATAACTATCCACACCA
TATTTAAAAGAGTACCCCGT
AAACTTTGCCGCACGCCGAC
AAATCCACGACTAGCGCCTT
ACGGTTTAGTAGCAATTTCG
AATTGCTCCCATAACTTACT
TCCACATCAACATATGTCCG
CTCGATAGCCAGATATTCTT
AGGGCCTTGTATGAAACAAC
CGCATATTGACATGCCCGTA
CTCCGACTACCCGACCATAC
ACCATATGGTATGCTACCAT
AAGAATAATAACATATGGTA
TTTTACAGACATTGAAACAT
CTTTACCATCCGTAAGACTA
GTGGCACACCATACATTGTC
GTCATTAAAACCATATGTAA
AGTTTCACCCATACAAAAAA
CCCCCCCGCCGTACAACTCC
ACGGAAAACATATGTCCCTC
ATACCTGGACTCCATAAGGT
TAGAAGTACCCACCCATACT
ACATAACCGTTAAGGCACCT
ATTGAACCAGGGCCCCACTC
ATGGTTACCAATCCAAGCAC
ATAATTGAACGACCCGACGG
ACATGACCTCCTTCGGCTCC
GCCCCTACAACCCACACGCA
CTGCTTGTATAAGAACATGA
AACACATAACACATAACACA
AACATATGTTCCAACGGCAC
TGTCGCGGAAACATCTTTTC
GAACGCGGCCGACGCGTATA
AACGCTATGCCCATATGTTA
ATAGGTCTGCGACAAACGAA
CCTTGCCATCCTCACACAGC
ACGACTTAACATCCACATTT
AGGCCAGCAGCCACCACGGC
GACACGACAACCAAATATGT
CAAGGTGTCACACGAGCACC
ACAAGAACATATGCTGAATA
AATAGTAACAAGGCGCCCTT
GGGTAATGCCAAGAACGCTA
CTGCCCTAGGCGCACCCCTT
ACTCCCAACCTTTACGAAAG
ACTATCTGGGAAACCATACA
ATTCTTACCACCTTCCCCGG
AAACCACACCCCAACACCGC
AGACCACACTTGCCCCAGTA
AGACCATATGTTTTGACAAT
ACCACAACCGGCCCCCGTCC
TACCCCTTGAACACACCGGC
CTCCGGAAACAAAGGCAAGA
CGAATAATATCCACCTGAAC
GGAAATATTGACGAGAACCA
GCATACTAACTGGACTCGAT
CATCACTACCGACTAGCCAC
ACCTCTACATGCTCAAGAGT
AGTCCAACCGTAACGATGAC
AGATTTATCAAAATTTACTT
GACAAAGGAACAACCCGTTC
AGACGTAATCACAAGGCGAC
GAAAAAGATGAAGGAGCTCC
CCCATAGATTTAGACCCCTT
AACGTAATAGAAACACCCAC
TGCCATCCACTACAGCGTAT
ACTTTGAACATATGTTTTCC
AATTACGAGCTCCCTAGAGT
TTAGAGACGAACTGCTGACG
GTAACCGAGATACCGGGAAA
CTTAGTAGTCCCCGCCTCTG
CACCATTACCATATGCTTCC
TTTCATACCCCACACTTATG
CACTTACACCGCCATATGTC
GGTAGAAAAGACGTAATAGC
AAATTCTTAACCAGCCCATT
TGACAAGCAACACACTTCCA
TCTCATGAGCCTTTAGTCGC
AGAACTTAGAGTACCAGTCC
GGCTCCGCATCCGCACCGCC
GACCTCTGTTCACCGCCGAA
ACAAGCCCGTCATTTCCCTC
AGATACGAACGCTATTGGGA
ATACAGAGAAAAGGATTTGC
AAGTATGCATTTTACTTAAC
CTATAATGAAGAGACCACCG
GAAGTAATGAACATATGTTA
GCCGGTTATATTGAGCCGGT
GGCCCTGACATATGGTATAT
TACGGAGAATACTACCATTT
AAATCAACATATGCACCTAA
CGGCAACATAGGGTCCATCG
AATGGTCCGCGGAAATCCCT
TACGACAAAACATATGTTGC
AAACCATATGTTTGCAAACC
TCGGCATCCGCAAACCATAG
CACAACGTCCAACGAGAGAA
TTAAAACATATGGATGCCAG
CAAACATATGTTTTAAGTCA
ACAATTGATAAGACAGACTT
GGATAACGCACTTGATTACG
CCAATGCAAGAGGATTGTGT
AAGCCCTCAGTACTGAGTCA
AATCTAACTCCCGTATTGCG
CCATCACCCCAGCAACAAGG
TTATAAACTTAGCCTCACCC
TTATCCAGAGGTTATGACCT
AAAAAGAACAGCAACACTAA
CAAGAACCAACCCTTGCGTC
TTCAATAAAACACTATTACA
GTACACTTCAACATCCCCCC
ACCTCCAAACACAAGGCGAT
CCGCGAGCGAACAATATGAT
TCACCGAGGAAATTTTCAAT
GGGTGGTTGAACATATGGTA
CCGCAAGAGACACTCGAACC
ACCGTGATTACAAATAAACA
TCGACCTATGGGCAAATCAG
AAACCATATGCTGATCGACA
AACGATCGCACATATGAAGA
AAAAATTGTACATACCCTGC
TGAAAGCAGTTGATACTGCC
CTATGGGCGGCACCCCTACT
GCAATATTTACTAAAGCAAA
CCAGATAAAAACCCGAGTGG
GCCAACCATCACCCGTTCGC
CACCGTATACCATGTCAAAA
ATGGAGCCATTCCACCTCAA
ACTATGAGAAACCATATGTT
AACCCCCAATACGATAACTG
GACCAACCATATGTATGCAA
AGTAAAAGTCACGTTAACAT
AAACAACAACGAATAAAACA
TCGGTACCCCCACCCTATGA
CATGACACACCGGCCCTTAA
GAAAGAACGCCAACATAGCT
TCAGTGAGCAAAAAAACATT
CCAAAGCCTAGACAAACACC
CGTAAATAGACCAAATTCCC
ACGCCTATGACAACTTTAAT
GATGTTAAACATATGCAGGA
ACATATGCTGAACATATGGA
AAATCCCTATGAAGTCTAAG
CGCCAAAACATATGTTGCGG
TTGAAGTGAGTATCGAGAAA
TCAACCAAACCATATGTAAG
GATCAGGATAGGGGTGCGTA
GAACAGGACACCATATGGCG
GTACCCAGACCCCTTCGTGA
ACTAACCCCCTGAGTCTCTA
ACACATTACCGCATCACCCC
CCCCTCCACCACCTGCATGC
CACGATCGAACAACTGCTTC
CGACCGCATAGCGTATATGT
AACCAACGTAACATATGTTC
CGGAATACCCATAGGCATGA
ATGAATACCAAAGTGGCTAT
CATGTACGAACGGAAGGACC
ACACGTAGTGAGTTTAAAAG
CAAACCTCCCCAAAACCCAC
ACTTAGTCACACCCGCCCCA
CAATTGTTATTTAAAACCCC
AATGGGATGTTAAAAATAAC
GAACAGTTATTCCTTGCACC
CAGATAAACATATGCTAGCC
CAACTGGACGTATGTAATAG
AGAGCACACCGCCGCGTAAG
ACACCATATGTTCTCAATAA
ACATCGGACTTAACATATGC
AAAAAAAAACATATGGTCTC
AACCACTTCCCGGTTCCCAC
GATCAATAATGCCATGGGTC
ACGCCCCAATACATTTTCAT
AGGACCCTCCGCCACGGCCC
ACAAGAAGCTTAGTCATAAC
ATGAAAAGAGGCCTATCCCG
ATAGGCGCGGGTACGAAGAT
GTTCAGGATCCCTACTAGAA
GTCCTTGCAGGCGCAATGTC
CCAGAACACCCGACCACTGA
TCCGGTATTGTGTGACTGAA
AGAAAACGGCATAGCTTTTC
AAGTTTGTCACACCCAAACC
CCTTGCCCAGATGGGAGCGT
GTGCCGTCCGCACATAACTA
TGAACCAGGCAAAAAATCTG
CATGGAACCCCATATTGTCG
AACATCCCTGCAATCTTAGA
AGATCAATAATAAAGGTGAT
GTGGCGTACGGAACTGGACT
ATGGCAACGCTCCTCTTCCC
AAAAGACACAAGATCCATCA
ATTATCTGACGTGGACGCAT
GCCCATACCGGAAGACATAG
ACCCTTTCTGCCGGTTGAAA
TAGAACAAACGGCCAAAATA
TAGTGATAAAAACTGATTAC
TATTTTTTCACCATATGCCA
CCATACTCAACTCGAAGGAG
CCGCACACAGGGCTGCGCGC
AATGATTTCAATATACCACA
ATTTCAGATCAGACTACCCA
AATAGCGCGACCTTCTGTGG
CGAACGTAAATAAAGCTATA
CGAACATATGTTCCCCGAGT
TAAGGAGATATTCTTACTAT
GCCTCGGTATACATTACGAA
ACGATCACTTTTTCTGGAAA
CAGTCTACAATTCCCACTTA
ACCCTTCTATTCCAAGTCCT
GAGTTTGGTAACCATGTGCT
ACTCCAAGTGTTCTAGTTCT
ACACCCCGAGCTGAGTTCCC
GCGACTATACGAACTAACAA
CTACTGTACGCCCCGACTCC
CAACAAAGCATATGTTCATA
TTCGCGGAGCGAACATATGG
TTTATTCGACCATATGGTGT
CCGCTGTCTTCAACTCTCCC
CTCATAGCTATTAGGATGCA
GCTCTATTCACCTTTGCTAC
AAAAAAAAGCGTAAAACACC
CAGACCCCCCATATGCTTCA
CCCCCTCCCTTCCTGTCCTC
AGACTGACGCACCCCGACCC
CATTTCCACGAAAAGAGGGC
GCCATATGTTTAAAATATAT
CGCCCCCACCAACTCGCCTG
CTCCTCACCGCCGTTTCAAA
AGGACCATGCATAACCAACT
GGAGAAAGAGAGGAATGAAG
AAAGACACCTATACGCGGAA
GCCACCCCCAGTCGTGTATC
TCCCCCCTTCGCGCGCTTAC
GCAAATAAAAACTGCGGCGC
TACAATAAAAATTCTGCTTT
CCCATATGGCTCTACACTTA
CCACAAAGCCATATGCTTCC
CCCCTCCAACCACCCATTCG
ATAAACATATGGAATCAAGT
TCATATCCCTGAACCTTGCC
CAGACCCTGGGTATAGACGC
ATAGCAAACGAATCACTCTG
CACTCTGTAGATAACATATG
GCATATTGCGTGGTCCAATG
ACACAGCTCTCCCTAAACTG
TGAGACGTACGCCAAATTGG
CAAAATCAGAGAAAAAGAGC
TCCATGCCTCCCCTCACAAC
GCATAGGTACGAGTATACCA
GAGTGCAAAAACCACATCAT
CTCAGCCCGCATTAAAAATT
GCCGGGCGGACACGATTCGA
CCGACCATATGTTTCCCAAT
CCCTGCCCTTACCACGGCTC
ACCATATGGTTAGATTGGCT
AAGCCAAGCCACTATAACCG
CATAATCATAAAATTACTAC
CCGTACCCCCCCCACCCGAT
CCCCCACGGTCACTTCCCCT
AAAACCTTACCGGAACACAA
CGTCCAGCCACCCCAACGAA
TAACCCTCAACATATGTATG
AAAAACATTTTTTGGGACGA
AAAACCTCCACATCCGCAGA
AAACGACCCTACTAAGTTTC
CAAAGAATTCCCAACACCCC
CTACTCACTATTCTCCACAT
TCGCCAGCAAGACCATATGA
ACAACATCCACCGCCATGAG
GACCCCCTATCCCTCCCTCC
ACACCACTCAGCCACTGAGA
CCTCCACGCCACGTCTACGT
CACTTCGACGGCTTAACACA
TGAGAGGGTCCGAACGCTTT
ACACACCCGCGATCTTTTCG
GTGCATGACTGCCACACCTA
TAAGACCCAACCCCCCCATC
TGAACCATATGGCCCTGTTA
ACTCCACACATTACCCATAT
GTATGTAAAAATCCAGACAT
ACATCGCATTTGACGCTGTT
TCCCTCAACCCATCCGATAT
CACCCACTCCGAACCATAAG
GTTTGCCACCTATAAGCCGG
ACAGAACCTCTTGCGGTACA
ACTATCAGACAAAACATATG
ACCCCACACGGCCACTCCCC
CAAAACATAGCTTCGCTGTT
TCTGAAGCCCAGCCCCCGTG
AAGCATATGGAGCCCAAGCA
GCGCACGTCGGCCAAACAAC
AACAAACGAGACCCGGCTAT
AACGAGTCAGTATTAACCGG
CACCATTTATCCCCCGCGTA
ATGACCACTTCTCTTTGAGC
TACGCGCCCCCACAAGCACG
GCAATAACATATGGTGTGGG
ACTTCAACCAAACCATATGG
GCACGCCATTTTAAGGACAC
CCTACTAGCCATTATACTGA
CGTCAAACCAAATCAAGGAA
ACAGGCCTATAACCCATATG
CATGTTAACCATATGGTTGC
GGAAAAAGGGATATTGACAA
ACGGACGCATACGTAATAGT
AACACATGTGCAACATCTAA
AGTGTACGACTCAGCCCCAA
AACAACCTCATTATTTCGTA
AATCTTCTATAACCACCGTC
AACATATGGCCAAACCCTGG
ACTTCAAAAAGCATATGGTA
CGGTTTATATCGACACAACT
CCAGACCCTACTTCCCATTA
GCCGTACAGACATATGGTTT
TAAGTAACGCATACTATGAA
TAACCATATTTTTTCAAGTA
TCAAAAAATACCATATGTTA
AGGGGGCTGACTAACATTGT
CGCCGGGCCAGGCCCTAGCT
ACATATATATGCGGCGAGGG
AAAAAAGTAGACATAAACCC
TGACATATGGTTCTAAACAG
CGGAAAAAATTACCATATGT
ATACTCACGACCATATCGCT
AGAACAACACCAACACATTC
CGTTCTACAAAGCCAGCAAT
CTACAACCAGCTCGATGTAC
CCAAGCGAATAGATCAATGT
CACCGCTACTAAAACTGCAA
AGCAGCTGCTGGAAACCGAA
CCTTACACCCACACCCACTA
AATACCGAACCACGGGATAA
TCGATAACATGATACTGCCA
AAAACATATGTTTTTTTTCA
AAATGCGAATGAATCCTACC
GAACAAAAACATGCAATGCA
ACACACTAAAAACACGCCCT
ATCACCCACATACCATACCT
CCTGGTAAAAACATATGTTT
CCCCTCCTAGCTTTGAAGAT
CACATATCACCCCATTCGAG
GATACCACCTAGCAACCACT
TCTTTACTTAAGGTCCACCC
AACCAACCCCCGATCTCACT
ACACCATATGTTTAAGTTCC
CTTTTCATAGGACGAGACCG
CAGAGAGCAATACATGTGAG
AACAACCGGCTCCGCCGACC
GATGACGTCAGCCGTACTCC
ATGGATAAACCATATGCTAA
CACAAGTACCAGGTCTTGTG
GTGTACCACCCCCCGCTTCC
ACTACCATAATACTAAAGTA
AGAGCATATGGCACCATATG
CTAGAAAAACATACCCGTTG
ACAATAAAAACGCTACTATT
CACCAGTGTTTTCCCTACGA
ACACCCGGACCACATAATCC
ACACACCATCTCCCTTCCAT
ATATAGAAGTAACCGCTTTG
ATACCAACTACCCCTCCTGC
ACATGTGGTAGTGAACCCAC
TCACCACTCTCGGTCGGCCA
CACTTATATAGTCGTTATTA
TAGCAAGCGCCAGAACATAT
CAACTATAATTTGACTGCAG
TTCGCCGACAAAGGCGGCCG
GAAAAAATCATATGCAGACT
AAATCGAGACCCCAATCCTC
CAAAAGCATGATACCCCCCC
TCAACTATCAACCCCCTTCA
CTGAGGTACCATACGTCCCC
AATTCCATTATTACACATAA
ACGGTTTAACACATTTTAAC
GACCACCACTCGGACCCCTC
ACGCTAACCTACCTATTCCG
CACCTGCCGCTTACCCAAAT
CCTCTTTCATGATTAACCAA
GGTTTGCTAACCTACATTTT
AAAAGTAGCAAAGGAACCTA
ACCTCAGGATTCTATACATT
TAAGAAAAACACCATCCAAA
CGACCCCCAACCCACCATAA
GGATACACACACTTACAAAA
CAACCTCCCCCCCCGATCTA
CACAATTGAGAAATCATTCT
CTATTAAAACATATGTTCTG
CTCTAAATCCAAATGGAAGG
ATATCCTGTTTACCGCTCAT
GCTAAACAATCCACCCACGC
ATATGACTCGTGAGCAACAG
GAGATAGCCGCACCCTCTAC
TAGCCCATACCTACCCTTGT
ACTGTATGCACAGGTCTCAT
AGGGCTCAGTACAACAAACT
CAACCTACGGTCCTACTCCA
CAACTCGTCAACTACATATA
GCGTTACTATACCCCCGCCA
CCCCCACCATATATAAAGGA
TGGGTAAACACCATATGTTA
GATGCAACACCATATGCTCT
GACTAATCCTTAGCTCCAAT
AAATCGACACCTTACAACAT
CAACAGTAACTGGCATAGCT
ACGCAGCCATATGTGTTGAC
TAACGAGCGGATGGAAGGTG
TATCACCAACATATGGCGAC
CAACCGACCGCATTAACAAC
CCTTCCAGCCACGTGACATA
ACAACAAACCATATGTTTAC
GTCAAGCATATGGTGAGATG
AACATTTTATCGACGATAGA
AATTCCTTCCCTACCTTGAG
GAACATATAGTTCTTCCCAA
ATCATCGCAACCCCGACCTA
TCGAACATCTTTCACCATAC
AAAAGAGGCCATATATTCTA
CCCCAACAGTACACCCTGCC
AAACAGTCAAGATATTACCT
CATCCACTACGCAACCAACC
AACAATCCGATTATCGGTCT
AACCTGCCACCATGACCAAG
TATCGCAAACCATATGTCCG
TAGCCAAAGACAAACAGGGC
CTACCTACCCTCCTGCGCCC
ACATGACTCCGGCACCCGCA
GAGCACCCACAACAGGTAAT
TCACCGACCCAACCAATTTT
GCCAAGCATATGGTAGACCA
CCCTCCAAACCACATGTAGA
AGAGTGCGGAAACGATCAAG
ACCTAAGCAAACCCGTGTAC
CCCGTACATCTACATCCTCT
CACCAACGAATACTCATATT
AGGGGACCTACACCCCGCAA
CCGACGACGTGACGAAAGAG
ACGATTACCCCCTTACGTCA
ACTGGCCTTGCCCCACCGTT
ATAAACAAAGGACTAAGGAG
ACAACAGCAACTCTTCCCTT
AATGTCTACCTTATGATTCA
AACCGTCGCGCTCTTCATAA
ACAACTAAAACATATGGTCT
ACGAAAAAGGAACGTGACCG
CCTTGGTCAACCGACCCGAC
AATTCCAACTTTGAACCAAA
ACCAAACTGAGTCCACTCGG
TACCCAATTACCATACGGCG
AGGGCTATCGTAATCAGCCA
TCATCCATAGCCCAATTCTG
AGGCAACCATATGGTAGCTT
CAAGAGTGTGCACACAAGAG
GCCAATGCCATATGCAGCAA
TACCACCACCCCCACCTCAT
ACGCAACCCAACGAAAGCCG
CACCCAAACCCTCACACCTC
GCTAAAGAACCGCCCGGACA
TTCAGTGATAATAAGTATGA
CCAAGCAGCGACATTGAGCA
CCAAAAAGGAACTTCTTAAA
CTGAACAGGAAAAATAAAAA
ACATACCAACATGAAGGCTT
ACTGGGATAAGGTCACCTTC
AAAATACAGAGCATATGCCT
AAACTAATTGAAGAATACCG
CGGGGTGAAAATAAGCAGAG
TATTACCGCTTCAGCTCCTT
CCTATTCTGCGACCAGCAAT
ACCGCAATACATACCAATGC
AGAAGCCAGGAAACATATGT
GTTACAAAACATATGTTTGT
CATACTTCGAGCTCACTTAG
CATTAGGCCATATGGGAAAG
AACATATGGCAAACAACCAC
CGAAAAAAAGCATACTTTAA
ACTGAGGCACAGCCAGTGTG
CGCAACTTACACTAAGACAG
AAGAAAACATAGGAGCTTAT
AAGCATTAACCTAGCTAATC
CGTAACCGGATTATCGGGAT
CCGGACAACACCCCCCCCCC
CAGGAAATTGGTACCACCCA
ACATATGGCGGAAATACAAC
ACGCGCGAGAACACACAAAG
AAATACATAAAAATCATTCG
CGCTACAAATACCATACGGT
ATCGCATGGTTCAACCGCGC
GAGAAGTCCCTGAGAGTCTA
TCCGAACGACCATCTCGTCT
ATAATCAATCGCTTCACGCA
GCATATTGTAAAGAAACGCC
ACGATGCTCCTTCGTGACGA
TGAGCCAACCCTAACCACCA
ACCCATATGTTGGATATTAA
CAATAACATATGGTAAAGCG
AAGGCTAACGCACGACCCCC
CTCACTGTCATGTTTTCTGA
ACCCACACCCCCCTCTTCTC
CGCATATGTTTGACGCTCGT
CATCAAACAGGCATCACACG
GCCCACAAAACCCACCAAGC
TTAGTAGCAGGAATTACTCA
AGTTACAGACACAACCTTCG
ACCCACCACCCTACCTAACA
CAAGTAAAGCCTAACCTCTG
AACATATGCTATGATGCCCA
AGACAGCACCCGCAGTACAT
TGCAAAGGCAAGTAAATGGA
ATTAAACCATAACAACTAAA
AACATTTTTTTAATTGTTCA
ATACCGTAGTCACAGGGGCA
CAAAATAGAGTCAGCGGGGT
CAAGTCACCATCCCTTCCGT
CCATCACGCGCTAGGGTGGA
TTATCGCCCTTGCAGTGGCT
CAATATCCACACTCCATGCC
CACGCTACGCCCGCACGCCG
AACCACCCCCCTGCGTGTTC
CAACGCTGTAGCACCAGGAC
GGACGTAAATAGCATTACGA
CAGTAAGCATTTTGAATGCA
ACCACCATCACACTCTCTGA
TAACCATTGTTAAGATTCCG
GGTCTGGTACCAAAACCCAT
TGCGCCACAATCTGGAGGCC
AAAACACAACACCCCCTTCC
AGCATACGGAAATGGACCGT
AGCTTAGGTAAGGTTATATA
TTTTTTTCCCTATCCCTGGG
AAAAAGCATATGTTGTGTGA
ACACATAGTCCCCACTAGGT
AAAAATGACTACTGAACTTT
CATACTACGATCGCATAGTG
ACGCACAGGAGCCGACTCAC
CTGTCAAGCATATGGTATTA
TACTATTCAAATTCCCACCC
AAAGTACCCCTTCCCTCCGT
ACCGAACCCACTTGTCCTCA
CGGTACACCACTCTGGCCAG
ATAAACTCATAACGTATACT
TGAAACGCGCACACCGTTAC
GGAGTCTAGAAAACATAAGT
TTATCAGGCGAAAAACAAAC
CATCGTGAGCTAGTCGCAAA
CCTTAGGCTCGGGACTTCCT
GACGTAAAAAATGCAAATAG
AATACATGGCCCACCATATG
CTCCCCCTCCTTCCGCTCAG
CTACACTCTACTGTCCCCCA
TAAGCATATGTTATCTATAT
AGAGACGTACCAAAATTCGA
AAAAATCCCACCACTAAAAA
AAATCCCCGCCCCCCATAAC
CTCTTGATTGAGCCCTGTGC
AAACACAGGTTCTTCCCACT
AGGGGCTTAAAGAAAACAGC
AACCCTATGCTTACGACACT
CCCTTGCGCCCCCGCACTAC
CCATATGGTTTTGCCGCGTT
GCACGGCTAACTAAGGGACC
TAACGCGGCCATTCAAGACA
TGAAGAGAACTTCCCCTCGA
TTTAACGCAACCCGGTCAAG
CACACGGTTCCTAACCACCA
AGGTTGATTACCAACATATG
ATAAATATCACAAGACGCAG
CCTATGACGGGAGTCGTATA
GCGGTACCAGCTGCCAACCA
TGGTGAAACGCACTCCATAG
AGCCAAACCACACCTTACAC
GCAAAAGCATCTTCCACGAT
ACACTTCTCCACGCACCTGG
CAACCCTAACCATATGTTCA
GCGTGCACATACTCGCATAT
TGGGACCAGGATTAATACCA
CCCGAAAAAGATTCATGCCC
GAAGACAGACCGTACAAGGC
AAACATATGGCTCGTGAGAT
ACCAAGGCCACCCGGTGAAT
CAACAGACACCTTTAACGCT
TCGGTTTACAGTCAACTGTG
CTACGCAAAAGAAGCATGTT
AGCAATGAACCATATGTACC
AGCTAAGAGAAACGGCATGA
ACAAATGGATAAACATATGT
AAGACCAATCATGCCTCACG
AAAGTAATGCAAAATTAATC
GCAAAAAAAAAACATATGTG
ATAAGCCTAACAAAAAAACA
TAACATATGGCCCCTCTCCT
CCAATACACAGAAAGAGGCT
GCCGCATGTATGTTCACCAG
GACTTCAGCACATTAACCGC
TTCCGCCCCCTACAAAATAA
AATACTGGACATACGTCTAA
CACCATATGCTAACATATGG
TCAGGTGAAAGACCATATGG
TGTGGGACAATATGTTCAAA
CGCCCAGCCTGGCGCCGAAC
CAGGGGACAAACTCCCACCC
CCTCAAGGCCGCCAAAGACC
ACGACGAACGTACCATATGG
AAGGTAACAACATATGTCTG
TCTTCAAGACCGACATTCTA
TATAGTATGCCGGTCGCCTG
ATAACACTTAACCCCCCCAT
CGGCAACACACCATTTCGCT
CGAACCATATGCCATTCTGT
AGCCACCGAAACACCCCCCC
CGAACCATCATACCAAATGA
CTCCAGACACCCTCCGCGAC
ATTAGGCGAGATGTAAAGAG
CGAAGTGCGAAAACATGTAT
AGCATATGTCATGACACGTA
TACAGCCAACCCCGCCCCTG
GTCGACCGGGACCATATGTC
ATACATTACAGCGGGATATC
ATGCCTAATGCTACTCCCGA
AGCCATATGGTATTAGCGGA
TAAGAGGGAAAGAACAAGGG
ATGGGAGGAACATATGGTCA
CCTTCTTAAACATATGGCGA
CCTACAACCGTAGATTCATT
AAAAGCGGTGCCAAATGAAT
CCCAAATTGTAAAACGGTTC
GAGAGCGGTCAGAACATATG
TTATATCTGCAAAAAAATAC
CTGGTCCATCAGCCGTTTTC
CCAACCATTTGCTCCGTTGT
GGTAAATTTCAAGTTGCAGA
AAGTACCATATGCCACCTGG
ACAGGACGATTGACACCCCG
ACAATCCCATCCATGGTGTG
ACAAGGAGGGAGGCTGATAA
TCAAAACCATATGTTATAGG
ATGATCCATCTACAGTACCC
ACACTAATAACTACAGATGG
GCGGAGGGGACAACCCAAAA
ACATCAGCTATCCAAAAAAC
CAGCATGTCAGCATGTGTCC
TCTACAGCCATATGGGTACG
CACAGCATCCAACATTTGTC
ATCGGAAAGAACCCCACCGC
ACCATCTCAAAAGCGGGCTC
ATAGCATGGGAACATATGTT
ATAGGAGATGGAACGATTGT
CCCCATCCCAGCCCTTACCC
AGGAGCATATGTTGAGAAGC
AGATAACAAACTCACCTCCC
CACCATATGGTTCAACCCTA
TATACACACCCCCCCCCTTC
TTCACGCAGCTACCATATGC
GCCCAAAGTGAGCCAATGAG
CAACGCAAGCACACCATATG
AAATCACCGTGCCATTGGCG
CAACCTTCGATCGGGTTGCC
CATAGACCACCTGCCCCCGC
TAAGTCTCTGCCAGTGGCTA
TAAGACACTCCCCAGTCGCC
AGTGGAACATACCTACAGAA
AAGTGAGTCAAGCAACTGCA
GCATAATCGAATATGCCACA
TATAACTCTAGCATATGGGA
AGACCATATGGTTATGGAAT
GTAAAGATACTTCACATGTC
CCCAGCTGCAACATAAAATC
TAGCCATACCCCGTCAGCAC
CTAAAATAGCGCCACGCATG
AGCAGGCTGTGGCCATGCGA
AATAATTAGCAAATAAGGGA
TCTAAAAACATATGTTGGAA
ATCCCCCTCCTAGCCCCTTC
CGGGCGCGAACTTAAAGGGG
ATATCAAAAACTCCTATTCA
AGAAACGAACACGAAGGATA
AGGGACTGCCTCCACATCAC
TCCGAACTCCATCTAAATCA
ATATGAATAACATATGGTAT
CGTAACATATGGTAAGCAGT
CCCTAACGTATAAACCAGCC
AGTACTCGACATATTTCCCC
GTCAGTTATATGAGCACGTC
CTAGGCTGCCACCACCTCTT
AGGAAGCCCGCCCAGACCCC
GATTAAAAGACAGCTAACAG
ACAGGCAGTACGGAACGCGG
TAACAACTCCACAAATTGTC
GCTCCGGCAAATCTTGTCCC
ACGAGCATAGTTAACACCAT
TTAAGAAACCAAAACCCGCA
GAGTCGGCTGCGCACCAGTT
GGACCATATGTTAGCACCCC
CGGCTTAGACGACAAACAAT
CAATCCAAGCCATATGGCAC
GAAGAGCTTCACACCGCACC
CCACCCACAGACACCCAATT
CCCGCCCAACCTAACATCCA
AATACGCCCCACCCCCCCCC
CTTCCAGAGCACATGAATAT
CGCATACTCAATCACCAGAA
TATGCGAATAAAGATAAGCT
CCTACCACGAATTTTACGGA
CCCAGAAAAATAAAAAACCG
CGTAGTTTCAAACCATATGG
TGAGGGATAAAAAAACCGAA
CAGAACAGGTGCATACGTAA
TGCCTCGTTTATTTGTACAA
AAACAGATAAACCGTAAACA
AATACACACTTCGTTTGACG
AGAACAAAAAGTCAACCTCT
CATAAGGACCTTGCCCCCCT
GCACACCATACCCTCCCGTT
CTTAGCAACGAGATGGCAAA
ATATCACGCCACCTAAGGGC
AGGCAACTCGATAAGCCGCC
TGTAAATAACACAACATAGC
ACCACCCCTCCGCCACTCCC
CGATCCACCCCCCCCACGCG
ACAGTACCACCCCCCACCAC
CCATACGAACATGTAAATTA
CGAAAGATAACAACATATAG
TGAGGGGTTGGCCTATTGAC
AATGGACCATCTGTCCCGAC
AATCATACCTCCGCTGACTT
ATCCCATTGCCAGTTACGGA
TAAGTGAGCAACAAAGGCTG
CTCCAAAGTAACTAATTAAA
GGCGTCATACAGTTGTCTAT
ACCCGAATACTCGTAACCAC
GTCGTAGACATATGCTTCCT
TAGAACGAACATATGTTTTC
AACTTTCCACCCCACAAGCT
AGGACTACCTCATGGACCAT
ATAGTCGACAGTCATGAACG
GAAGCACCCCCACGCCCCTG
GATCACTTTGTGCCATATGG
CCGCGTTTATAAAACTGACA
CTATACATGTCGCGACGGCT
TTTAGCCCCCCCAATAACTC
GAGAATATACGCATACGAGC
GTAGATCGTTGGAACGAAAT
TCTCCCACAATTGTACCATA
ATTCTGCAGCCACCATAAGG
TGGACAAAGATGGCAACAGT
CCCGACAGCTAAAGCGACTA
ATACTACCCTACCACTCGCC
GCAACATTTTCACACCCACA
CGGGGCCCCTCCGACCCGCC
TGCTACTATCCCAACACCCC
CCGCTGACCATACGCCATTT
CTCTGCCGGTGAACTTGTCA
AAAATATTATAGAAGAAAGT
AACATATGCTTTAGCTACCT
ATAACACCCATATGGGTAGT
AACCAACGCTTGCCACGTCA
CTTCCGATAACCATTCCAGC
ATATGAGAATAATAGAACCA
ACTAAAATACCATATGTGTA
ACCATATGTCGGCAGCCCCA
TTACTTCAAAGCATATGCTA
ACCATACGTAATAAAGCGCG
CATATGTTCAACAAACCTCC
CTCACCATATGGTTACAGCC
ACACAAATAACATATGCTAC
AAAATCATACCATATGTTAA
ACCCTATGAAATAGACTTAA
GTAATCTGGAGCGGGGCTCA
TCCTGGCAACCCGATCGAAT
TATTAGAAAAAGAAAAAAGC
ATAATGCCACTATTAAGTAT
ACCATATGCTGACTATACCT
CCCACCCTGCATTCCGGCCC
CCGCCAGAATGCTGCTAAAA
TCTCTCAGCGATAGTACCGC
AAAAAAAAAAGGGAAATATT
ATTTGTGAATATAGAGTGCC
AACAGCAACGTATCACTCAA
GACCAAAAAATAAACATATG
GTAGACTATGCACACGTACC
CACAGCTAGGCCATTTGCCA
GGCCTACCACCGACGTTCAC
TACATACGTTCGACTGCTCT
CACGCGAAACGGACCATATG
CCATACGGTTACCTATTCTC
ACACTCCCCAGCCCACGAAG
CCGGACTATCCTTTTTATTA
ATCGGCTTATCAGTTCCTTA
TGCCGTCTCCCTTTCGCGAT
GGATACAAGCCATATGGTCC
TCCCACGTGGTGCCTACTCC
CGGCGACACTTACATGAAAT
CGCCCGACGCTACTAGCTCT
CAGTGGCGGCCACATAGTCT
AACCCGGCGTGTCCCACCAA
TCTAACGTTGTGAGACACAA
CCGTCACCGAAAACCCCATT
CCTGACGAAGGTCAACTGCT
CCGGCAATAAGCGATACTGA
CAACCATATGGTTGCGAGAA
CATTGACTTGTCAACTAATT
TATAGCAACGCAGATAAGTA
AAGTTTAATTAGAAACCACT
CTAAACGAAACGTTGGAATC
TATGCTTAGGTTAAACATTC
AGTATCCATACCGGATTACC
AACATATGGGATCACGCAAA
AGAAGCAAAAAAACATATGC
TGGCGTATTCCACCAGTAAG
CATACAGTATGGAGATTAAT
ACTACACCATATATTTCGCT
CCCGTAGGCTACTAGTATCT
CAGAGCGATCGACCCTCTAA
ACCGGAAACATATGTTCAGA
AGGTGAATCACCAACATATG
CACCCGTCCACCATAATTTC
TTCACAACAAAAACATATGT
ACAATCGGTGCATCTTCATA
GTTCGTTGCGATAATACACG
TACAAAGCCACCCACAGAGC
AACCAAATAACGAGCACAGT
TCGGTCGCAGCATATGCCTG
CCCCACTAACAAAGACATCG
CCGGGCCGATACCTTCATCA
ATGCGAAAAGGTACCACTAT
CAACAAACTACACCCTTATG
CACCTCGATTCCAATCCACC
ACAACCCCTGCAGAACACCC
AACCACAACCCCCCCCCCCA
AAGGGTCGCTTAAGCCGTAA
CTGGATGACATATTGGGTTC
CCCAATAGCAGTATGCTAAC
TACACAAGCCCACCCCAGAC
CCAAACATAAGCAAAATGGG
CAACTTAAACACCATATGTT
GCGACACGCCCAGGAAACTC
TTAAAGAAGCACAAGAACCG
CTGCACACGAGGCGCACCTG
GCCAACCTTCCCTAACCCTA
ATTACGGAGACATAATATGA
TAACATATGGTTACAAATCA
CAGAGCTTTTACCAATATGT
GTCCGTCACCCTTATGCCAT
AAAATAGCGCCACCAACCAA
TTGCCCCCCACAACAGTACG
GTCGGAGCGCCGTATGCCAC
GAAGCATATGCTCCTATAAA
AAATACCTGCTTTCCGAACT
CAATGAGCTAGCCGCCGGGT
TGCCATACAGAAACCCTACT
TCAGTCGTGGCAACGTAACC
ATAACCTCAAATAACCCTCT
CTGTCTGACAATCACATTTA
AAATCAAACTAGCCAGGAAT
CTGTGAATGTCGGATAATGG
CAAAGGGCACTCGAACAAAA
ATACATAGACGGTACAAGCT
AGTAGGACCGCCAAGACACT
CAATTGGGTGTTACTACACC
GTTACGGCCAATAACATATG
ATTCTTTAATACTAGTATAG
TAAAGGTACTGAATACTACA
CGGCACGAAGACATATGCTT
TAATGCCATCACACCCAGAC
TCCTCTATGCGATGGTTGCT
GCTTGTATACCAACCATACC
ATGTCCAAAAACCCTCACCA
TGTACCAGCAGCGTCACTGC
CTAACATATGGTAAGTAGAG
GCACACTTAAAGCATGTGGA
GCAAACCACCAGCTTATCCA
AAACATATGTTATTAGATAC
GACATTGGAAGCAATCACGA
ATACGCACAGAACAAATACG
AAAACAACGGAGTCCCTTCT
AAGCTTTAAACCGCTACACG
TACCCATATGGCTCGACGTT
TTCTCCAAGCGCTAGACTAA
CATTACAAGTAAAAGATAAG
AATTTGGAAACATATGCTAA
ATAAGCTACCCTCCCCTTCA
CTCCCAAGGCCCTGACATAC
CAGGAGACATGCGGTACCTG
TGACCGACTACCCCAACTTC
ACCTGCCCAACCCGCCCGCA
AAACATATGGTACGAGATGG
CTTGGAACATATGTTAAGCA
GTTCGGTAAACAATCTACTC
CTAAAGGTTTCATAAATCAC
ACAACAACTTACTACAACCA
AACCATTAGGTCCAACCCTC
ACCATATGATGAAATACCAC
TACACGGGCAATGGTCACAC
TTATAAGTGTAAACTTATAG
CCACCCGACCCACCATATGG
ACCCAACACTTGCAAACGCC
TCAAGAATAAAACCTTTCAG
ATACCCACAGTATAAGGCTG
ACTCCTTCCAAAACCATATT
ACGTCACGAGGGTCGATACG
AAGGTTAGATGTCGGTGGCG
CTCATAAAAAACATAATTTT
CTCCATCCAGTCCCCCTACC
ATCACGTCCTACTATACCCC
AAATAGGGATGAACATATGC
TAAAACCAGACGTATCAACA
CACACATATGTCACCGGGAA
CAAATTCAACACCATTTCTC
TTAACATATGTTTTGTTAGG
ACGATTAAGGCCTTAGCCAC
CACTTGCTTATGAGCACCAC
TAAGTATTAAAAAGTGACTA
GACAATCTGCAACTCACACA
CTGAACTACATAACCAGTTG
CGGGCATCTCATGTCCCCCG
ACTATAAATAGAAAAAATAT
CAGGTAAAACATATTGTACC
CTAAATCAGAACATTTGCAC
GGTACAAAATATTTGTACAA
AAGACAGGAAGATTAAGGCG
CAATAGGAATATACCATATT
CAGATACCACCACTCTTTCC
GAGGATAAGAGCAAATATCG
AGCAACACCTGCACACGGCC
CAGACTGGTGTCAATTCCCC
GGCAACCTCCACCCCACCCG
CTACACGACTATTAAATGCC
CATTGAGAATAAGATGGTAG
TAGCAAAGAAGAAAACGCGA
GCCATATGCTTATTCGAACG
CGGGAAACCGTAATTCAAGT
CACAATCCTTACTTACCACC
ATTACATCCAGAAACAATGA
CTGGATCTACACAATAACGT
GAAACATATGTTTGCAACAG
AAAGAACCCCCCACCTCCTA
AACCCAAAACAACACTCCCT
TGCTGTACCCAAACGCCTCC
AAGAGGACGGACCCATAGCA
ACATAAATCTGTTACGATTG
TGCAAAATCGATAGCCCACA
CAAGCGCTGAAGCACCCCTT
ACCCCCACAGCCATATGGTA
CGCGTTCCATTCCATAAGTC
TCCTAGAGGGCGGCAATTCT
TAGACACGAACCATATGCTA
CCAAGAGACACCATATTTCG
ACGAGATGGAGGCCATAAGG
CATTCAATTATTGCAAATAA
ATGACAGCCACCGACACCCT
GATGATAGCGGAACGGCATT
CGAGCACCTTACCGCCCCAC
CAAGTACAGCATCAACCTAT
TCTAAAACCGTATCACCAAA
CGTAAAAACGCATAATTGCT
ACAACAAAAAAAACTATCCT
AGCACAATGCCACTTGACCG
ACCTATAACCCCAGAATCTA
CCCGCCACACCCCTCCACTT
AAAGAGTTTCCTTCACCACC
ACATAAAGAACATATGATAT
ACCACAATGAATTGAGGTAG
ACCAGCCCCCCCCCTACCCA
CCCCTCACCCATCTCACTCC
ACCAGTTCCAGTACAGTAAA
CTGTAAAACATATGTTGCGG
CTTTTCTCTAGGCTAAGCAT
ATTCCATCCCACCTTACCTG
CAACATATGGTATAAAACCA
CAATCGCGATTTAGCATTCC
AGGACATATGAGATGAGCGG
CCATAGACTGTGTTACCCCC
AATTTTTCATCAGATACCGC
TCTTTGATTACAAAAATTAT
AGAAAGTACACCCCCACTAG
AAGAATGGTCAGGTAATCTC
CCACGCCCATCCACAGGCAA
CCTACTCGGGTCTTTGCTGC
TCTGTGTAGACGAAGTGAAC
GTAACATAAAAAACACTGTG
TAGGACGGTAACAGTACAAA
CCGTGAAACTGCCCCCGTCC
AGAATGAAACCTAAATACCT
CCTGCCCAGAGCCACCTCAC
TTTCATAGCCCCGCCTTAAC
TCTCAATTTGTTACAAGACC
TCCGGCCACCACATACCACA
CAGAACAACCATACGCGAGC
TGTATGTGAGGCCTGCGCAT
GGTTCGAACACCCCCCAAAC
CACAAAGAAGGACATCATGA
AATCCATACTCCCACGAAAG
GGACACAAAACATTCCTACT
ACCATATGGTAGTAGGCACC
CGCGAATATGCTGACCCAGG
AGTCCACCACGGCCATACTC
AAATATAGGATATAGGAGGT
TAAATGACAGAAACCATATG
AGGGTCTGAGATGCATACTG
TGAATTATACTTACCAAGAA
ATGTGAGAGATGATGGCGCA
CCTGCCACCCACCTACCTTT
TCATACGTCATAAAAGAGAT
ACTGCATTAATCCACATATG
GAATACAACCTAAGTACCAT
AAAACATATGTTAAACAACC
CCACCACAGTAAAACACCTT
GCGAGAGATCCCACCTCCAA
AAACCGATTAAAGAACCATG
CGATTTGACCCTGATAACGC
CAGAACACATATTGTTTCCA
GTACAAAGCATATGGTTTTG
AAAAATTGGTTAAAGAACAA
GGACAAGAAACGTGTCAACT
TATGCATCACGCGAATTTTG
GGACACAACGGGTATACACA
TAACATATGGTACGAATACA
AAACATATGGCATTGTAAGA
TACACAAACACACACACACT
AGGGCGAATGAAAAATGAAG
TCCCATATGATATAACCAAC
GGAAAATTCGAGACGCCACA
CCCAACAAAATTAATAGGAC
ACGCTAACTTACCCAGCGTA
TTAAGTTATAACTAAACGAG
GACTACATTCACTACACCCC
GCCAAAAAACAGATCACCCT
TTCGAATAACATATGGTAAA
GCTTAAAAACATATGGTAGT
CAATAAGTACTCAACATATG
AACATATGTTTCACGCCCCC
CCGCGCCCCATTGACCCCCC
CCGAATATTACACAGTAGTT
AATAGATATGACCACAAGCA
TAAAGAGATACCTCCAAGGG
AATCCGCAATGTAACCAGAA
GCTAAATAACCCCCCCCCCG
ATGCTTCCTTGTCTTACCTT
TTAGCCCTGAAACCTCTCGA
AACCATCTACGGAGTCGTTC
AGGTAACACTGCTCGGCTAT
ATCTACCACCACATATGCTT
CACCTCCTTGAAGCCCCTGC
CTACCATGCAATGAAACTAC
CTTGGAAACACAAGATGGAG
CAAGCAGCCCTCCATGACGC
CTCCGGCGGACACCCGTCCA
AAGCACTTTCACCCCCCCCT
GGAAGTGTCATGGAGAATAG
CCAAACCATAGGATCCAAAT
ATATGGGTAAAGCGCATAGA
ACCCAATTCCCAAATGCGAA
CATTGCGAAGCTTTAGGTAA
GAGGATCCTTACCTCCTCCA
AATACTTGAACAAAACACCC
GATTCACACCATATGATAGG
CGGCATGAGATCTCAACCCC
AACTCATGAACATCATCACA
GTCCAGACCATATGACCTTA
AGAATTACAAAGTGATAACA
ATATGTCAAAAGGGTATGGC
CAATATCCAAACCATATGGT
ATAATAACAGGAACATATGG
AGCCACATATACATAGACAG
CCACACACCATACCCCTACC
TCCCAAATCATATTGGCCGG
GCGCTTACATCTGACCTCTT
AAGCATATGGTTGTATATAA
AGAGCGGATAAAGTCTTTCC
CAGGGTTGACTTGTTCCATT
GGAATACAAAATAAAACAAC
AACTTACACCCCTCCTTCCT
CTGATAAAGCATCTTCCAAT
ACAGGGAAATCCACACACAG
TGAAGGACAAAGAAATCACC
AGTTTCACCTACCCCCCCCC
GACTACTGAACATATGTTCT
ATACACCTTCGAGCCAGCCT
GAACTGACAAATACCCCTGC
CTCCGACCATTAAAAAATTA
CTACCTTAGCCACAACCAAA
GCACACTAAGTGAGAATTCT
CACAACACGTTAAACATATG
AAATAAAAACCATATGTTGC
GACAGCTTGACGTTTTTCAC
TTGAGGTCGAACCCAACAAT
AGAAAAGAACACATCAACAG
GCGAACAAAATCGCAACTAA
GAAGGAGTGTCGACGCGAAG
ACGACATCTGCAACCCTTGT
AAACATCGCGGTCTCATAGT
GCCCAATAACCCAATTATAG
GCAGTTAAAGCTTTTCAATC
ACCGCCTTAACGTAGGCCCT
ATGGGTTGCTCGTATTCCGC
AAAAGGTGCCACGGCCCCAC
GAGGTGGCAAACTTAAACCC
CCAAACATATGGCAAAACAT
AGATAGCATGTCCGTCCCAG
AAGTTGTATGCGTATTTGAC
AATGCCTATAAAAACATATG
ATACTGAAAAAACACCCAAG
CGCTATTACCGATACTGCAA
CCCCTTTACCCCCAGCCCAT
GCGCTATGTCCCCACAAGCT
ATATCTGCCCAAGCGATTCG
CAGGCTATACTACCGCCTCT
TACAGAAAAAGCATGTCCAA
GGATAACGACCTTTCCCCGA
AAAACCCCACCTCCCGCACT
AGCATCACAACACATCCCTT
GAAACACAGGCGCGCTCCCC
AACAACTAACCACACCCCCT
TAGCAATAATAAAATCATCA
AGAAATGAAAGAGTAAGGTA
GTTTCGTGATAAACACATGT
GAACCCTGCGTCCCACCAAA
CAAAACCATGTTGAACACTC
CAAGCTAAACGCTATGCACG
CCACAACTCGACCTTCGCCG
AACTTTCGAAACATATGTCA
TCACCAACATGCGGCCTTGT
TCGTTCAAAAGCCAACGCCG
GCACTCTATCAACAGTAGCG
ACTTTATAAAACCACCCCCA
TCCGTTTCTATCCAATCACC
AACATATGGTGATCGAGGCA
ACATAGCACACCCTTGTGTC
AATAACGGATTGAACAGGGT
AGAGATCATTTCCCTTCCAT
CATATTAGCATTAAAAGTAA
TGAAGAACAACATAATGGTA
CAAGGTTTACCTCAGCCTAC
CAGCAAAATACAAATAAACC
AGATACAGACCATATGCCAG
ACACACCATATGTTCCACCC
CCTTACTGCCTTACAATTCA
ACAGTAAAGAGCGCACCTAT
ACCATATGCAATGCTTCGAC
ACGAATGTTTAAAAACAGCA
GGCAACGTTCACTCATGGCC
GACAGCATACAAACCCCTGC
GAACTGCCGTCGTAACATGA
AAAACTTCCTTGACACCGTC
TATATGAACGACACATATGC
CCCAGCCATATGTCCACATG
CAAGCCCTCACCCCCCCTTG
AAACGTAACGAAGCCATGAT
ACATCAGCGACAAGAGCGGT
TACTTACAGACTACCACCAA
TAACATAGGAAACCCTTTCC
CAGTAAAACCCAACAATAAA
AAAGCCGCTGTTCCCCCCCA
ACAACAAGAACCCTCAACGA
TCCCTGATCGACTAAACAAC
AATGCCGGAAACAGAAACAG
AGCAAACAAACAACCTCCCA
CAACATATGGCTCGAACAGG
CCCACACTCCTTTGTCTGTA
CACTTACACCCAAGCACCTA
CTCATGAAAAGGATATTAAC
TCAAATACTATAAACATATG
CCCGCCTCCATGTGCCCCAC
AGAGTAACATATGGAACGGA
AAGTGGTTCAAACCATATGG
CTAGGTAGCGCCATAGGCCA
CCCGTAGTAAACAAATGGTG
ATCATAAAGAATGAATAACC
AAAATATAAAAAACATATGT
CCAACTTATACACTATGGCT
GCAGGTAAGACCCATAGTTT
CTTTAACTCACGCCGCCGTC
AAAGATAGTTAAAAAAGATT
ATTAGGCCTACTGAAAATGA
CAACATATGGCCCAGCATCA
AGAAGGAAAGTTAACATATG
CACAAGCGGCCCCACCACCA
CATTTACGTAATTTGACATT
TTGTCTACGCAAACTATCAA
AGTCATTAACCCATACCTGG
CCGACCTCATCCACGCTGAT
AGACACCCAGCTGGCTTCAA
CCCACTATGGCAACCCCGCG
CACTGAACTTAGATTTTCTC
CCTATGGGATCACAGCTCTG
AAACCCCCTTTCCGAACTAG
GGGCATCTAGCCACTGAAAC
CGGTGTCGAAACATATGTTT
AGAAAAGAAGAGAATACGGT
ACTATATCGGTCTTCCTAAC
AGGAACGATAAACATTTGTC
ACCAGCAGATCCCGCCATAC
AGTATGAAAGGAGCTTAAAA
GACTAGACTGCATACATTTA
AACCCCCAAACCTACCATGC
ACAAAAAAATCGTAATCCAT
ACGGACATATGATACGCTCA
CACATCGACCCTCCCCCCTT
AAACACCGGGACACTCTGTC
AAATTAGCTATTTGCTAATG
TAGGAGAACAACCCTTCACA
AGCTATGCCATATGTATGCC
ATCATCACATGCTCCCGAAC
ACCATATGGTGGCTGACCTG
GCGCTAAAAATCCCATCCAC
GCATATGTCATTAACCACCG
ACCTATTCCAACCCGTAAAT
TCTTTAATGGTAAAAATCTC
CTCGATCATCTAGCAGCGTG
CCTAAAACCCCCTTTTCCCA
AGGACTGACAAAAACCATAT
AATGAAACACAGCCCACGGA
CAACTGCCGCCACAATCCCC
AATTCTGTGCAGTGTAAATA
TGCAGAGGTAATTCAAAATT
TGCAATGAACCTAATTTTTA
AACTAGAGAACCCTCAATAC
AACCAAATTTACTAGGACGG
CTATCAATATCCAGCATATG
GTGGTCTAAGACAAGCCCAT
TGAAATTGAAACATATGTTA
AATAACATATGCCCCCCAAA
CCTCAATAATAATTAAGGGT
AAATATAAGGCACCATATGG
ACAAAAGTTGTACAGATCTT
TAAAACCCACCCCCCATACC
CCAAATGGACAATTCTGGCT
CACCATGATACCTACCGCCT
CAACTTTTAACCTCCACAGC
GCAGCCATACCCCCCCTCCA
TCAACTCAGATACATCCTCG
CGAACATATGGCTAGAACGG
CATCGCAAAGATAGAACTTC
AGCACACAATAAATCACCAC
CCCAACGCTTTCTGAAATAG
GCGGCAAACATATGATTTTC
GTTCGAGGGAAACATATGCT
ACTCATATTTCGAACTTCAA
AGGACCGTATACGAATGTCT
AACCCGTCACCCAATCACCC
GGATGAGCATAACTTAAAGT
GTCGTCTAAAAATATCTAGT
AACGGGTTATGTAGCCAACA
CACCATATGGTATAAAACAT
ACACCTTAAGCCCCCCCAAT
AGACGCATCCCAACTCCTGA
CGTGATCTTTCACCCAGAGA
AGACAGCCCGACTGCCCCAC
AATACAACGAACTGGAATAC
AAGGCCCCACAACGCACACT
AGTGCCGACAGGATGGGCTT
CCTCAGCATATGCTACTCTT
CAACTCACCAAACACCATGA
ACACTATGGCTGAACCACCA
AACTAAACATATGTCACTAG
AAAAACATATGGTGGGGAAA
CAGCCAACACATTCACGTAA
CAGCCATCCACCCCTACCGT
ATTTAAAAACATATGCCCGT
CGACAGAGAAGACAACTCCA
ACCCCATATGCTTTCCTGCG
ATTACCTTTATGATTCATAA
CACTCCTTGCCACACAACTC
CATGCCCCCTCCCACACAAC
GGATATAGATATACCTCTCT
TCATAACACTTCTCAACACC
GAAACCCTCAGCCCCACCCA
TGACGAATACGGTCCACTGC
CCCGAACATATGGAAATCTG
AAACAACGACCATAGGTTGT
CGACCATATGGTCCATATAT
AGTAAAATGATGCGTTTAAG
AGCAAGCATGTATTACACTT
AGCGAGGTTCCAGTAAGATT
GACTGCAGGCTTCTTTAGCT
ACCGACAAGATCCAAACACG
CTGCCTACATTCCCCTGGCT
ACTCCCTCATTTGAAAAGCT
CAATGGAGGAACTGGCGCAA
GAAAAAACATATGGCAGGTG
CCAACTACCCCCCAGCACTA
CGCACATAGCTTAACAAACC
GACACACACCCCCAATCTTT
CTACTATAACATACTGAAAA
ACATGATCGGAACATATGGT
GGACTGCTGCTATAGCAGGC
AGTCAACACTGTGCTTACGT
TTAACATATGATCCTGCACA
ACCACATCACCCGACCTGCA
GAATTTTTCCCCTGCCGAAT
CAAGAACCCCTGTGAACCTA
ACAAGGATAAGCCTTACAAC
CAAACACTAGCCTCCGCCCA
CGTACCCTATCACTCCTGTG
CAAAGACCACCCATATGCCT
ACATGCAGCCAATGATTGAA
TACTCCACTCACCCCCCTAC
TCATATGCCCCGCCATCGCC
AGGCTTATACAAAGAAACAC
GAAGTGACAGCCCCATAGGA
CTCGACCACCCCCCCCACCA
CGAGCCCTGTAGTCCCGTAC
ACCCACAACCCCACTCCCTC
CAAAGAATAATGACCAGTGC
ACGCAACGAATAATCTCCAA
CAACATATGTCCCTCCACAA
GAAACCCTTATAAACAACAA
CCGTACCTGGTCACTTCACC
CGAATTTGCCACCCTCAGAC
CCTATGACAAAGTCAGAGCT
CAGACAAACACTAAAATCGA
ACACATAACCCCTCGCCACG
CGTATGGACAGGTTTTATGA
AGAACGGAAAGGTCCGACCT
TTACTCATAGACATAACATG
AGTACCAATAACCCGCCCAA
AACCATAACATGCCCCTTGT
AAACCGCCCGGTGTCACCTT
CGGCTTCCGTCGGGCGGGCG
CCATATGTTTTATAAGCAGA
TAAAACCTAGGAACAACGAT
ACACATACACAACAACATTG
AAGTGCTGCACGATTTACAC
CACCATACCCAGCCAAGAGA
AACGAAACAGCTGACCTTTT
CGAAATGCCTAACATATGTT
TACGAATCACCCATAACCAC
AATGTGCCGTAATTGACACT
GAAACACCTCTATGTTTCAA
CAGAATAGAAGACATACAAC
AACAAATAGTAACATGACCA
CGTCTTATTAGCCCCATATA
GGACTCTCCCGAAAACGATC
TCATGACTGAATCCCAAACT
GTGACATCACCCCCATCAAA
AAATGAACCATACCATATGT
CCCACCCCGATCTGCTGTTG
CTAGCGTAATGTACAAATTC
GATATAAAACATATGGTCAG
CGACCCGCAACACGCCCACC
TGCCCCCTAAAGGACCCCAA
ACTAAGCACATATAATCAGC
AACCCAAGCGACTCCAAACA
ACACTACTTCCCTGGCGACG
TCCGCAGAATGAACCGAGGC
GGGGGAACAAAACCATAATG
AGCCCGCCCTTGCACCACGG
GAAGGTCGACCCACCGCGTA
CAAGGGACATATGTTTCAAG
TAAAAACTTAGTTGCCGTAA
AAAAGAAGCATAAGCGAAAC
GATGCTGTTCGATAATTAGC
TGAAAAGTGATGGTCACCAA
CTAACCATAGCTTCGAGGTG
GGCCGAACCATATGCAGGCT
TACCCGACGTAATCCGCTGA
TCACATCATCTATCCCCACA
ATGGTGCCATAAAAGCATAG
GCCTGAGAGGCAACCAGCTA
ATACAGGGAATAAACCACCA
GGGCCATATGGTTGTGCAGC
GGCGTTTACGCACCCAGTAA
CAGTCATAATCCGAACTACC
CGTAAACATATGGTATTTGT
AGGCCAGCCCCCTCCATCCC
GCACATACAAAGACCATATG
AAACATATGGTGCTCTCGTA
ATGAACAAACCATTTGTTAT
CCAAAAAAGCATATGCTTAA
GGCCACAACTCGAATCCTAA
TCGCCCATATGACGCGCTGC
TCCTATGTACGAACTGACAT
TGCGAACCAAAGCCGCCCCT
GTTAGCCTTCAACCCGCCCC
AATCAAATATACAATACAAT
CTTTGAAAAGTCACCACAGA
AAGTCGAGACTCACACCAGT
CCGACCGCGCGGACCATATG
ACACCGCCTACCCCGAAACA
CCGATTTTTACAAGGCCCAT
CCGAGTTATTGGCTATAAGC
ACGAGCGTTAAGGGCTGACG
CAGGACATGTACGAAGGAAT
GCTTATGATCAGCCTCCATT
CTGGTCGCAACCTTCCAATC
GCACGACTCACCATATGCAG
TTGAAATAAACATATGCACA
GACGGAGTCAAGCACTACAA
CAAAGCCCATATTTCACCGC
TAGCATATGTTTAAATTCCA
CCATATGGTCCACAACAACT
TGTAATAACATATGTTTAAG
TGTACATCCAAACACAAAGA
ATAGCCAACAACCATATGTT
CAAGAACGACATATTGTCCC
CCCTCGCCATACCACCTCCC
AACTATCTCCACCATATGCT
AGTTATAATTCTAGTACAAA
AACCCATAACATATGTTCAA
CCTGCAACGGTGATGTGAAG
AGAAATCATTTTCTGGAACA
ATCCCTCGGCGGAAGGCCGT
ACACCACCGGGGCGGTTATA
ACCCCACTCTACCATATGGC
AACAAAGACGAGCAGCCCCT
TCCATATGCAATCCAGCCCA
TTCGAGCCGGCATAACGCAG
ACATATGGACAATACCGATA
CTTCCATCGCAAGCCTATCT
TGTATGCGGGCTCTCTTTTT
ATCAAAGCGGGCATATGATA
TAAAAAATTATATCTCACGA
AATTCGCCTAATGATGCTGT
GATGGCTCACAACATCTAAT
ACTATATGTATTTCGCACAC
ACGTGATTAAACAACTAGCC
AACAACACTAAACCCCCCGT
CACGTCCCACCTAAGAACTT
CTTACTATCAAAACCATATG
CGCACACATTGATGACACGA
TGAAGCACACGCGTGCATAC
TCGACTTTGGAAATATGTGT
CTACAAAGAATCAGCAGACT
GCCACCCGCCCATATCTGGG
AATAATAGCCTCAAACTTTA
GGGTTAAGTAGCTTGGACTA
ACATATGGTAGACGTTAGGG
GAACACGTCGGATGTGCCCA
TTAAAAAAACACATGCCAAA
GCACACATTATAAACATATG
CCGAACACAGCTATACACGC
CCGACTGGCATTGTTCCTAT
AAACAAGAACATATGTAACA
ATTTAGCAAAATAGCACCCT
AGACACAACCATCCGCCTGT
TGCAAGCCCTCTCATTACAC
CTATAGCCTCACAAACTCGC
ATTGTAATTCAGAAGGGCCC
ATGGCCCAACCCCCCACAAA
AGAGTAAACCCTTGCCAAAA
ATTCACACACACAGTATGGA
CACGCCCATTTTATTTGAAA
AAACATAATGTTTATAAGAA
GCATCACCTTACCCCCCCGG
ACACATAAAAGCTAACCAGT
ATTAACAGACATACATTAAT
CCAAGGCCCATAAATTACGC
AAACTTCCCCCCACTTGGTG
AAAAAGCAACCGACAATTGG
GCTGTCAAACTGACCACACC
CAGCCCCACCAGAACGACCA
ACATCTAATTATAGGACACA
ATAAATAGCAACCTCATTCA
ATAGACACCCTCTGCACCCA
AACCAGACGCCACCCAACAT
GGCACTTTAACCGAAAACTA
ATCAAAAAAACACAGAGGCC
GAAAGATTGTGCTCATAGAA
CGCTGTTACAACCAGCCCTC
AACTCAATGACATATGTAAG
CTAAAAAGAACACCCAAACA
GAAACAGTCTTAAGCAATAA
ACGTTAAGCCATATGGTCAT
ACACAACCAAGGCATATGCT
CAAGACAACCGACCCCGCCC
GACTCAAATAATACATCTTC
AAGCAGAAACATATGTCATC
CAATAGCCATATGGTAGTGT
ATTCCTCCAATCCACCTCCC
TACACCTCGACAAACGATCC
ACCATGTGCAAAAGAAACAG
GAATAGTATGCAAGCCAATA
ACTGACAAGACGAGATGGGA
CGATGCCACTCCCGGCCGAA
TAAATGTACTGCTCTCGTCA
AAACATATGCTGCTAACGCA
AAAGTAGTTTAACCATATGT
CGGCCATATGCCCCCACCTA
GGGCCCGACGAGGCCGATGA
AAGTAAAATAAACCAGTAAG
AGGACATAAAGCCAAAAATT
GAAACACTGGTTCGACCCCC
ACACAACCATATGTATCAAA
AAATATTTAAGATGGCCCAG
GAAGAACCCTAGCGACTAAA
CAGTACGTGAACTTCGCCCC
CCCAAACTACCCTAGCATGC
CGAAACTAGTCACATAAACT
ATATACAGCCCTCATATGTA
AAAAACACCATATGGTGGCA
AAACATATGCCAAGACGGGT
GTGAAAGCGGTACCATATGG
TTACTCGTGACTGTAGACCC
CAAAAACTCCCCCTCGCACT
TATAGATCCGACTGCCCATA
AAGATGCCGACGACCACACA
GACACACAAACCTCAGTATT
CCATATGCTCCATACGACTC
ACCATATATCTAAATCTGGT
TGATGAGACGCCCATGACAA
CGAGTGAAAACATATGTTGA
TATCAGATTGTATACAAACA
GCCACCACCCCACCCAGTAT
CCCAACTCTCCACCCCTTCC
GCTGACATACAACCCCCAGA
CATTAAGCAAGTCAATCCTA
ACGCATAATACACCCCAATT
AATCATACACTACCTGAAAA
AAATATGACCACCCCCCCCA
CCGGCAAAAGGTTAGCAATA
ATCAGGTATACATACAGTCA
TAGATCACTATTCTGTTCTC
CGCAACCCAACTACACGCAG
AACATATGTAGACCGCCTCG
AGAGTTAATCATGTTATTAC
TCTCAACCAAAAAGCATATG
ATGTCAAGATTAGCCATATG
ATAGGCAACAACATATGTTA
AATTTCGAGCAACTAGCCTG
AGCAAAAAAGAACACGGCTG
TCCTTTTCACATACACCCGC
CGCTGAGAACAAAGTTACCA
GCAAACCATACCAAAGGGTG
ACCGCATCATAAAACATACT
AAGACAAGTGACAGCAGCGA
TTACGCCTTCTCAACCCGTC
AAAATGAAAGCCCCCTCACT
GTATGTCCTAACTTACAGAC
AATTACGCATAACACGACAA
CCAATCCATAGCAGAACTGA
CATATTCCTTCTCACGACTT
AAACTAAGAAACTCGGCTCT
GGTAGATACGGTATTAGCTA
TGAAAGGCTGAACCATCTAT
GGCACCCTATTGAACCACCC
GTTACATGCTCGGCCAGGAT
CACATAAACAACATATGGTG
GAAACACACCGAAACTGCTG
GACTGTATGCACCATTCGTC
AGCATCAATTGATCAAGGTG
TCCTGATAAACATATGTCAG
TCAAAATATAAACGTATGGT
CTACGTGCAGGTGCTTTGGT
AGAACATAAACGTGGAAGTG
CTAAACCCCATAATCGCCAA
ATGTCCCCATATGTTATCTT
CCGACATAAGCTATGCATTA
CACGCCATCGGTGAACCCCC
ACATATGTTCTGCGTGATAA
TAGCTACTCGGAACATATGT
AGAGTTATCCCATCAGAAGC
AAACTTACTACCCCCACCAA
CATGCCTCCACATACGCGCC
CGCCCCGTTCCAACCACCAA
GCGATCCATACCCAATCCTA
AATCGAGATGGACGATCTGT
ACATTATAATAAGATTTCCG
TTTCAATATTGCTCGCCCGC
AACCTGACAAAGATTCCCCC
AAGCATATGTCTTAAACACA
ACCTACCGCCGCCCCCACTC
AATCCATGGAGGCCTCACCC
ATCATATCGCATACTTGTAA
ACCGCCAAGAAAAACCTATT
TGACAATACCTGCCGCACTT
GCATGAAAGAAAACCCGCTT
CAATTTCTGCCCCCTGCCCG
ATCAATTACGAAAATGAACA
GAATGTTAAAACAAGAGCGG
ACTCTCCGAAACCCTTTAAA
GTGAACCAAAAGAATCGCCC
AAATGCCGAACATCTAAGAC
GAAAAACGTATGACAGGAGT
TGACGGTACAGCATATATGC
CAAACTACGGAAAACATATG
GAACTGTCATACCCGGAACA
TAGACACCTCGAAACAGCGT
TACCACAAACCCCATCTCTG
ACACCGTATGTCGACCCTCC
ATACACCTAACTCACCATAT
CAGCTAGTATAGGGACACGG
GAGCTGTAAGGATCGCTCTC
CTGAAAACGTACTAACATAC
GATCCATATGCACTCTACAC
GATATCACAGAAATATCTAG
TGATAGTAAAATATTTGCCC
ACCGTGACTACTAAAGGGTT
AGACCTGACATCCTCCCACT
CACCACATCTACACCATAAG
CCTGCGAAAGCATATGGTAA
ACAAAATATGCCCTGCTTAG
CGGATGTGAAGAACTCGATA
GTAGTAAACATGTGCCATAT
GACATATGTTATAATAGAAG
CAGCAGCTAACAAGAACCCG
AACCATATGTTTACCCGAGA
AAGACTCAACCGACTACTCG
AATACCACACCATATGTAAT
ACTATCCGCCATCCCTGAGG
ATGGATTGGCTTAACCTATT
TAAACCTGACCCAACACACA
TATAACAGAACATATGGTCG
TGTAACCGGGGTCCCATATG
AGCAATCTGATATATCGGCC
CCAGGACCCTATCACCCGTA
ACAGTTCCCCGTCACCACTT
ACGCTAGGACGAAAACATCA
TATACATATGACATACCCGT
CTTAAAGATGAATGCGAAAT
ATCACATGAATGACAGCTCT
CAATTATGGAAATTAGCCCT
ACAAAAAAGAAAAGCTCTTA
AACCTATCACCATCACAGCC
TCGCCGCCTCTAACCCGCCT
GGGATAGTACAAAGCCCCCA
TCAATCAACCACATATTCTT
AAGCACACACTTTACCATAT
AACACAAAATAACAACGTGA
ACTTGTCACACCAAACCCGC
TACTTAATGCGCACTCAACA
CATATGGTAACCCACCCAAC
TAAATTACCATTGCTGACAT
TAAATACAAAAACCCTACTG
AAACATCCATTCCACAAGTC
GGAACCATATCGTTCCACTT
GCTGGCACCATAGGTACGTC
AGCTTGATAAACCTCTTGTA
AGACATATGTTTTTACTGGT
AACCATATCCCCCATCAACA
TAACATAGGATTGGGTCAGT
ATTCAAAAAAAAGAAATTAG
ACTCTCTTCTCTAACCTCCA
GCACGTCACACCACCTCACT
CCAAAAACCGGCGATCTATA
GTTGTTTTTAAAAAATAATC
AAACACCACCCTGGATTTCT
CATCCATGCCACAATCAAAT
TAATCCTAACATCTTAAAAG
TCATGGGATCTACCTACTAG
AAGGAACTAAACATAACCCA
AGCCCAGGGCAGCTTTTACA
CAATTTAAACGTCATTGATA
GGAGCTAATCCCTATTCATA
CAAAGCCCGAAACACCCCAA
AAACCCTTATAGAAGCACCC
CACCCTGTCCAAGTCCGTTA
CACCAAGCGACTTCTCCATA
AAGGTATCCATCATCACCCC
CTACACAAGCAAGACTGCAT
AAATAATACATGACCATATG
TACCATATGTTCGCTAACCG
AAGAAAATACCAGAACTAAA
TTGCCACAGGTCGCCACATA
ACGCGATTCCGGGAACCTGT
AACACATCCACAACCACGAG
CGTAGTTTTAATTGTCAATG
ATGAAGGTAGGAATTAATGT
CCTCTCAGCAACAGCCCACT
TCATATGCCAACCTAAGTAT
GCCGGTCGCAAACCACCCAC
ACATGACGACCACAGCATTG
CCTTTCAGTGCCCACCCACT
GATGACAGAAAACACCGCTA
CATATACTCCCCTCTGAGAC
TTCACAATAACCACATAATC
TGGACGCACATAGGAAAAAA
CAAACATATGCTGTAGTCGT
TAGCGAAATCCACCCAGAGC
AGGTATCTCCACCCTCCGAC
TTACAGATCGGGAGTGGAGC
GATATCTTCTCCACCATAAA
TACCTTGCACTACAAAGACT
TACCTCAACCGCCACAAGTC
ATAACATAAGCTATGAACGA
CAGTCAAGCATATGGTTCTA
GAAAACCACACTCCCCCCCC
CGAATCTAGAATTCAACTTA
AACACAGTCCTAGGCTCGAC
AATTCGGTCTGTAAACCTCA
AAGATAGGTTTTCATGTACA
TGTGACATGCACATGCGTTA
GTTAACACAGCATCTTCCCC
CATTTACCCGGCCCACCGAA
AAGGATAAAAGTGGACATTC
AAACGGCCGCATTAAGGACA
TCGAGCAACTACATTAACAT
CCCTTATCCCATTGCATGCC
ACCACGAAGAGCTGAGCCGG
CTTGACCGATCGCCACTTAA
CCGACAAGCATATGTAAGCA
AACCCGCCTACAGGGGGCGA
AGCTCTGCATAACGCACCAA
CCAAGCCACCTGAGTCACAC
TTTTCAAACCTCCCCCCCAG
AGATCGCCACCATATGTCCG
TGACACAACATACTCTACGA
ACTTTTCGCCCCCTCTGCAA
CCCAAAATATGGAGGGCGCT
AATAAAAAAGATATGGATTG
AACCATATGCCAAAACTTCA
ATACCACCACCTTCCGCCCC
TAACCCACCGTCCACTATTA
CATCACACTTCGTACGTACG
TATTTGAGGCGACGACTTAA
AGAAAACATATGTTAAAAGA
AAACCACCATACCGCTATGC
GCATAAACAAAGCATATGGC
CGTGACACAACACACCATAA
AAAGAGCATACACTCCCTCC
ACTATATGTTCCACCATACG
CAGTCCCCTTAACGCTGTTG
CGGCCGTAAAAACATATGGG
GTATAAGTATAACAAAGCTC
ACAAGGAGTCATGACACATT
CGCATGCTGAAAGCGACCTT
CGCCCCAACTAAATATCATG
AAGTGAAACGACCCTCCACA
CAGAACAACTCGCAACCTCG
TGACCTCCCTTAGCACATTA
ACCGCTGCTAATCGGCTACG
AACCAAATCCCAACACCCTT
GCATCCGTATGAACCCGTGG
ACCCATATGGCGGGTGGGAC
TCATACCACGAAGTTTGCGA
GCCAAATGCAGAGCGCACGA
GAACCTGAGACATAACATGT
CGGGATCAGCGGCCGCCCCC
ACCAGCCCGCCCCAAATTTT
TCAGTATAGATCATTTAACA
TATGGCATCAAAGTCTGGAG
AACTATCCTATTACGACAAA
TTATAGATTATAACGCCATT
CACGCCTTAAACACCCTCAG
AAACAAATACTACAAAGTCC
CCGGACAGCACATATCGTTA
CAAAGAAAACACAGACTTCC
ATAACACAACCATATGCTAA
ACACACATCCACATATAGAC
AATATGCAAACCATCTAAAC
ATGACCTACTATTTACATCA
CAGCGGAATCGAAGTTACTA
GACCATATGCTAGTCTCTCA
TAGCCCCCCTGATTCAAGTA
AGTGAGTTATGAGATGAACA
CGACTTTGTCATACGCATAA
GTCCTAACACATACTGAACG
ACCTCCTACTGTCAATCTAC
ACAGATCAAGAGTGGCCAAC
ATAACCGCCCCCCCCCGTGA
CCCAGCGAAGGATGATGCAA
TCCCGCCACTACCGTCTACA
TACCCCACGCCCCATTTCCC
CTGTTTTCTTTTACAAAAGT
AACAGGACGGTGCCCATTGT
TGAACATATGATAACATATG
CAAAGACCATATGTTACCAA
TGAAAACATATGGTTACACG
CATGATTTTTTAAACACTTA
GACATATGCTAGACCCCGAC
ACATGTCAACCTCGTTATTC
AACCTTGAACATTTCCTATA
TACACTGCGCCGTACCACCT
CACGAGATGCTCAGAAATTA
TCAACATCTTCGCGAGCCGA
CCTACTAAATCCCCTTTTCA
AACGAAATAACCCCGTCCCC
CACATCACCCCAACATTGTA
GAAACCTCATACCTTTACAA
AAACTCCTTCATGAACCCAC
AACATCTAATGCCAGACCCC
CCGACCTTCACCCCACTCAA
CTGACCAAAGAACCATATGG
GTGAAAAAAAGTAAAAGGCC
ATGCAAAACCATATGTTTAG
GATCGCCTATGTTTCTTCGA
AGAGAACACCCCCCCCACCC
TAAGTACATCTTGTAGGACC
AATCATAATAAACAGAAAAG
CTCTGCCCATATGACCCCCC
TAAAACATATGGTTCCTACC
CTCAAAAAAATCCACCACTG
TGAGAACGACACATCATCGA
ACAAGTCATCTCGAACTGTG
CCATGTCCGCCCACCAGCTA
GGTATCAATTCTGACATCCT
CCCTATGTAACCGGACGCAT
ACAATAATTAGAGTATTCCT
AATACCATATGGGATTCGAT
AGAAAGATAAATACCATACT
TTAGAACCCTATTACCTCAC
GACAATACGAGAATATCGAG
ACACCTTAGGCGCTGCGCAT
GCCCTAGCGCACCCATAATT
CCAGCCGGACAAAAACAACT
GTCGGAATGTAATCTACAAC
ACAGCCTATCGAATAAAGTC
AACATATGCTGGACTTCAGA
TGCAACAAGACGTGACAGTC
GAAACCATATGTTTGTTCGA
AACAACATTAACAATCCGTC
TCCGATCTCCACATATGTAC
GCTAGATTGTCACCATGGCT
CGAAAAAACAAACCATATGG
TAACGCATCCCCATACAACG
ATTAGAACATATCTTCACAC
GTAGGATAAATAGCCTCCCT
CAACACACCACCCTGCCTAG
AACATATGCTATTACGGTTC
CATACGGTAAAGCTGGGAAA
TCGAAATTCCAGCAACCTCC
CGACGCATCGCACACACCTC
CCATATGCTAGAATTAATAG
CAGATTGAACGCCAATCCCA
CAACTCCCCTACGTTTCCGA
AACATTTTTAACCGCACTCA
AAAACGTGTCCCAACAATCA
GGGCAAACGCACTGCCCCTG
GCGGCGATATAGTCCAACAG
ATAGACATACCTTTTTATCA
TAGGGATGTAAAATAGACAA
CAAACTACTCTCAACTGCAA
AGTGGTAAAACATAAGCCCC
TACCTTACATCTCGAAAGAC
GTAAAAATACCCCAAACTGG
TGCATGTAGGCCCTAATGTT
AATGTTGGAAGTATTGACAG
GGAACAAAGACAACACTCCA
GAGCGAGAGAAGTCACCCGA
TCGCCCAACTGACACCGTCC
ACAGATGTCAAGTAACGCAC
CCGGAAACAACACCATCTGA
CGGCCCTACCTAGCGTCCCC
ACAGCACATACCCTCCCACC
CACCCACCCCCTCCATCAGC
CCTGCCCCCATATGGCCCCT
TGCAACAGCCACCCCCTCCC
ATCCTCGGAACACACACCTC
TCCATGTCAGAACATTTCCT
CGTATGAAGCTATACGTCCT
CACGACAAACCCCCCCCTCC
AAGCAAGAAAAAGTCCATCC
GCAATGGAGGAGATAGCTGA
CGCAAGAAGACATAAGTTCC
TATCCTTGTAAGGAAGCCCG
AACATCCTACAACAGTTGCC
CACTTTTACACGAAGGGCCA
AGTAACAGCAACCCTTGCAA
CAAGCATATGGTTGATTATA
CCGCCACCCCCCCTACTCCG
CCGTCATCCCCACACTCACA
AAGGTGCGACCGGGAAAGCG
ATCCATACGTAAATCCGTAT
ATACCATATGCCTAACCCCA
TTAGGCACGCACCACTAAGT
CACTGCTTATCTATTACCGC
ACCACTCTCTACCAACAAAT
ACGACAAAATCCAGCCTCTT
GACACCGGAGACAGATGCCA
TCACACCTACCCTTCCCACA
ACGCTATGTCTAAAACCCAA
ACACTCCAGTTGCTAAACCC
AACATATGGTAGACATATGC
CGTGCGAGCCACACTGATTT
TATTTGTTTAATATTATGTA
GCACAGAAAAAAAAGCATGA
ACCCACTCTCCACGAATTAA
AAACAGAAATAAGCCAATTT
AACACACACCCAGCATAATG
CAGTTGGTACCTACACTTAT
TAATAAAAAATATGCCCCGT
ACAGGTAAGGGTACCATATG
CACCACCACAAACACAGCAC
ACATGTACAAAGCGCCCCGG
AATCGACCCCCTCTTCCCAC
TAAACATATGCAAAAGTTGA
TTCACAGTGACACGTGTAAA
CAAAAACATATGGCACAGTC
CCACACCCATCCCCCACGCA
AGAGATGCATTCGAAATTCT
CCATATGCAGATGAAAATAC
CCGTTGTGATCCCAATATCA
CCAAAACAGACCAATAAACA
TCGCCCAGCACGCCCCACCC
ATGCAAGCCATATGCTGGGT
CTATAACTTTGGACAGCTAC
CAATAAGGCAACATATGGCT
TATGAAGAAATAAAGATATC
AACAAACATATGTTACATTA
GAGCAACCTGTCATTCGAAG
AGTAACTGAGACTCAAAATT
TGCACGCGGGAGAATATGAA
TAATGGGAAAAACATATGTT
AAAATACAACTGCCCATATG
GAATATATCTGTCCGTGCTC
ACGTCGATGCGACCATATGC
ACCCCACAAAGAACCATGTT
ACCATAATATGTTACGCTTG
ATTGGTAGAGCGATATACTC
CGCGTGTTAAACATACCCAC
TCGGACGACACTAGACACAA
ATTTAGACCCAACTCCCCAT
AGCCAACAAGAACACTTCCC
AAATACCTTACAGCAAACAC
TAGCAGCTGCCCAATCCATC
CACGCCAAACCATATGTTAC
ATACAACCTACCCCCCTGCG
AACTGACAACCCCCCTTCAT
ATAGGCTGACCATATGGACG
GTAAAAAAACCATATGTTAC
CAGAAAGTCTGCAACCGTGT
CATTCAGAAACGAGAAGCCT
ACTAATCACCACCTCCACAG
CGAACCACAGTCCCACCCCT
TAGCTTACCCCCCACAAATG
TACTTGACCGACCGACCCAA
TACCGTCCACCCCCGAGACT
CAGTTCCTATTCGCACTACA
TAAGACCATATGGTAGGAGA
CGCGGAGACCGCCATACACA
TTCGTAACGCACGGACGTGT
GGCAATAACATCAATTACAT
CAGAACTACCCGCAGGAGTA
AGCCTATAGACAAAACCAAT
CAACCGCTACCATCCAACAA
TACCCACTCCCACCACCAGT
CCTCCGGATAACACAACCAA
GTTCAATACCTGGTCTCCCC
ACCGCAAACAAACCCTCCCT
GAAGAACCATATGGTGCGAA
ATTACTGCCTCCTCTCTGCA
GCACTACACTGACATTTGCC
CACGCAGGTCAATCCCTTCC
TGGATGAGTTATCGGGTTTC
CGGAGAGACCCCCATACCTG
CAACCGATGTAACACATACT
GGTTGCCTATCGCCACTTTA
ATAGCAATTAGAAGTGTTAA
GACCCTTCTCCACTCGTCTA
CGCCCAAACACCCACCGCCC
GTCCAGAGAGAAATCAAACT
GGTCAGTAGACATATGGTAC
TTACAGATAAACCATCTATT
AACAAAAAATCGAGCCAAGT
CCCGCCCCACACACCATACT
CACTCTCACCCCACCATTTG
CATGTATGCCGCGCCCCGGG
AGCATACAAATTCGGACTCC
GGGACCATATGGCCTGCACA
ACGTAGCAACTAGCCCACCA
AAACCTCGCTCTAACTCCTT
GAAAAATGGCTAGAAACATT
AACCAGCTCGCCGCAAAGCG
CACATACGACGTCAAGAGCG
AAATAACATACGAAATACAT
TTGAACCATATGTTTGACAG
ACCTAGCACACCCGAACGTA
TCAGTCAGGGCCATATGTTG
AATAACACCAATACCATATG
ACTCCGTGGGCCCTACCCCA
CACCTTCTAAAACACCCACA
CACACAAAGATCATTATGAA
CATGATCAATCCATATGGAA
GAACTCAGCTGCCCGTCGTA
TCTGGGCAGTGCTGTACCTA
AAACATGGCAATAAGGCATA
CGACTTTGCTACCCACTAAA
CTCTGTGGCCCTGTTTACAC
ATGGCCCATCCACCCGACAA
ATAAATAGGTGATAACCATG
CACACGATAACATATGGTAG
AGTATAGAACTTACTCCCCA
CATAAGATATTTTCCTTGCC
AATGCCAACATATGGTACCA
AGAACACTCAACCCTACGCA
GACATATGGCACTACTCAGT
GAGGTAATAAAGGACCGCTC
TAGCATATGGTAGCGACCCC
ACCACAGCATACATATCCAT
ACATCACCCAACCATAGGCC
GAGCTTGACGAGTTGCATTA
ATATTATGCCAGCACCAAAG
GAGGCGAGAGATTGTGAGTT
ATGAGAGCAGATCATCCCTC
GCCCCCCAAAAACCCAGGAC
CTAAAGCAACACTCACCCCC
AGGAGAGCAACAGTACCCCA
GAAGACACCACATGATGCAC
AACATTTGCTAACATTTCAC
AATTTGGCCCCAGAGGTGCG
GCCTTATGCAGCGAGTTCCA
GAAAAGCCACAGCATATGTC
AGCCGGTCCCCCCCCTGTTT
GTGTACCAGGCGACATATGC
CCATTCAAACATAAATACCT
GCCAGTCACTAGCGCGTAAG
AGAATGCTCCTCTCCACTAA
CAGATGATCCTTTTTGACAG
CCCAACAAAATAATCACGGC
CTGCACAACCATATGGTTAA
AAACACCATACACCGAAAAC
AAGAAATGGATAAGCCTTAT
GAGTTAAGCATTTTTCACTA
CAGCTCTTCTCATTATCTAG
GTTTCGGCCTCTCTGCCACT
TGTGTGACAAGCCCAGATGA
TGGAACCATATGTCCTTAAG
ATTAATTGTACGAGCATTGT
AGGGCACTTCTCTCATAGAG
TAGTGAAGCATTTCCGAACT
ACAACCACTATACATCTTTA
CAATAATTAGTCGTTTAACA
CCCACTTGTTCCCCAAACGA
ATAATGCCACCTCACCTTGC
CAGGGGACCTTCCACGTGGA
GATATCTTGTTACCATTGCT
CACACCCCATAACTTCCGTC
CACGCAAACGGCATACCTCT
CGACATGACAACCCCCAGAG
CAACACTAATTATAAATCCC
TCACAAAAGACATATGGTTT
CACCATATGCTCAAGCAAAT
ACACAAGGATCCCCCATTTC
TTTCCGATGCACCGCTTCTA
CGCACCGACATGAAACAGAG
CATATGGGTCGCGGGGGGTG
AGAGCTGCGGTAGAACTAGC
ATAAACTCGTTCGCTTCTTC
TAAAGGGGGACCAGTGCGTG
GCCTATACAGATCCCTTTCT
TATCAATTTAGCGTTCCGGG
CTAGAAGCATATGGTTTAGC
AAGGCGTACCACACCGTTGT
AAGAGGAGACGGGCATCCAA
ATAAGTCAACATATGTCCAC
CTACAAACAGATACACAATC
GGTTGGGTAAACATATGGTC
GTCGCTAAATCATCTTTGCG
TATTAACCGACCCCCCAACC
CTATACACCTTTTCACCAAT
ACAACACAGCCCTGTATCGA
AATGTCTTACACACAGGGCT
TGACACATGGAGAACGTTTC
GTAGAACATATGGTTTCACC
CGAAGCACCTTCCCTTGACC
ATAGCAAAAGAGAATTACAG
TCAAACCATATGGCCTCAAA
TTTTCAACAGCAGGAAACGC
AATAAGTTTCAGCATTAGAA
TGACCGTGATAAACATATGC
CAAACCATAGATTGCCGCCA
GTCCCCAAAGCCCCCCCCCT
CACGATTTATAACAATATTA
AGCGAGCCCAACCATATGGT
GGATCGCACAGGCAATTACA
AGCCCCTCATTTTCCGCCTT
CCTACCATTACGCAAGAGCG
CGGAAGCTATCCTGCCACTG
CAGTCAACTCACCCACCCCA
TACCATGTCCCCACCCCCTG
AACACCCTCAACATATGTTG
GCGAAATCCCGATGTGGCCC
GACGATATATTAAATCAACA
AGCTCACTAAAAAAACCACA
GTCAACCGTCGGTTCACGAC
AAATCAGAGGGATAAGATGC
TACTATTGAAAACATATGGT
CTAGTAACATTACCTGCAAC
GGTGAATGTCCAGCCCCACG
CTCGATCGTATTATTACATG
GTCATGACATTACCCACCTC
GACTACTAAACTCGCATCAT
ATCGAAATGTCCCGATTCGG
CAACATCCAACAGAATAATC
ATTATGATAACCCATTGCCA
GCGAAAACATATGTTAATGT
AACACTCGCGCTCTCCCATC
AACATCTGAACCTTCAAATT
AAACACAACCATATGTTTAT
ATCCACCTGCTCACACCTTG
GGCTTATTCCCCGCAAACTA
AAGCCATAACTCCTACTTCC
TTTGAACGCGCCATATGCTT
ACCCTCTCGACATGCATTGT
ACTTAAGCAACTCTCAGTGG
ATTCGGTACACTCGGCCAAG
ACCCATCAGATTTCCCCGAT
ATTCAAACAACTACCATACG
CATGCTGGAACTCAACTTTC
CGGACAGCAGTTCACCTATT
ACCCATATCCTAATACTGGT
TTAGAGAATGATGCCTCCCA
GCGAAATACAACATATGCAA
GGAAATAGGAGCCAACAATA
AGCATATGGCGATAAACTGA
AACTCGTGAGTAAACTAGCG
CTATTGCACCATATGTTTTT
GATAAGTAGAGAGACACTAT
GTCTGCGGAAAACATATGGT
ATATGTTCAATATGTCGGAG
ACAGAACATATGTACGTTTA
ACAACCTTCCTTAAGAAATC
GACTTCCACATACAGTAGGC
CATGCCAACACTTAATCACA
TAACAAAAAAACATATGTCT
TCCATATGGTCAAAAACGGC
AAACACCCCTCATTCCTTAT
CCGAGCCCTATGTCCCCTGA
CGACCTACTAGCCCCCCGTT
ATAACATATGGTAGATGCTG
CACAATTGCTACAGAAACAC
ACCACACAAATAAGAAGTTT
AAGCATTCCTGCGTACCCCT
CTAAACATGAAAAAATAAAT
AATGCAGCCATATGCCAAGA
CCCATATGCCAACCTCCCAC
AAGAAAGAAACCATATGGTA
AAAATCCGGCGGACATGCAA
TTTGGTCAAAACACACTGAC
TTCATCACTCCGCTAGGATC
ATGGAACATACCATATGGAA
AAGGCATTCGAACTCATCCA
AAACAAAAAACATACTTTCG
CACACCGACCCTTGTAAGCA
TGATGCGCACCCACCTCTCT
CCCAAGGGATAGCTCCGACT
TCACTTATATCAGGCCCACA
AGATGCAATTCCCCCCCTCG
TATGACTAATAAACAACATG
CGATCCGCGTGCAGCCCCAT
AACATATGGTAAAAGTCAAA
CCATTAACATATGTTTCTAG
AGGGCTGAACAAAACCCTAC
ACCCTGTGCCACACCTCCCC
TCACCATATGTTCCTCCGAA
CTACGCAAACGACCTCATTA
CTACTGATTAACCAGACACC
CCGAGACTCGACATATATTG
AATAGGGTACAAGACCATAT
TTAGAGGTGTTCACACGCGG
AACATTCCCGACCATATGTC
CACCATATGGTCCCACCTGA
GGACGTCCAGTCATCCTATT
CACGCAAAAAGAACGCCTAA
AACCGCCGGTCTCCCTATAT
CCGGGAATATAACCCCTGAA
CAAGCCTATGCAGGCAAAAT
AGCCGGGCCACATCAACACA
TTCAAACACAGGCGCCGTCC
ATACAGGATGCGTTAAGACA
ATCTTTTACCAAACGCTAAT
AGAACCTTGCCACCCCCTCA
TATGCGACGTAGCCTCCACC
TTAGTTAGATCACCATATGG
ATAGCGATACGACAACGAAA
ACCACCCACCCATACCCCCC
CCATACTTAGGGAGGAGGGG
CCTCTCCCTATCCAACCAGT
AACATATGGTCCAGCCAAAA
AGAGATACTATTAGGCGAAT
AACATATGGCGCACCCTCTC
AGAGTACACAGACACTCCGT
TAGGATGAAGACACCCTCCA
TCCTTCTTTACTACACGCCA
TCAAATGCGCAAAAGAATTC
GTGGACACCTTCAGGCCGGA
AAAAAATATTATGTTTAACC
ACAAAACTACCAACTGCCCA
CTTGAATCATCCTTATTTTC
GGACGCCTCCCTCCGCCTCC
CAGGACCCTACCAACCCTCA
GGCACCTAAACTCCTTCCGT
CCTCAATGCGAAAGCCCTCT
ATTAATAAAAAACCATATGG
CGAAAATCCCGGAACCCACT
TTACACTTTCAAAATCACCA
GTCAACCTCCCTCCCCTTAT
GGGAGATCCCACAGTATAAT
TTGGCGCACTTGACACATGC
GCACTTAATAAATAAGTCGC
CCATGATGTCCTGGACTTTT
TCAACAAACACCATATGTTA
TGTAACAACATTCAAACGCT
CGCCCCTGTGAACCAAGAAA
ATAAACATCCATGTTTCAAT
TAGGCATATGTTCCATTACC
TATAAAATTAACGAAACACT
AACTCAAGAACCACATTGAT
CACACATGAATAAGAGTACG
CTGAGCGACTCACAGACCCC
AAGCCTAAAAACAACTACCG
AACACCTACACTTCCTGGCC
ATGAAAGAAAATCACTCCCC
TCCTTATCCTAGTAGAGCAA
GTGAGGATCATATTTCATAC
AAACTAACCAACCAACCATA
ACAGAGGACATTCCCAACGG
ACAACATATGGCGCCCACCC
CTACGGGAAAGTACCTTCGC
ACACCATATGGCGTGGTCAT
CCGATAACAAAGGGCATTCC
TGAACCCACTCGATCCACTT
CCCAGACGTTCTCTTCAATC
GAAATAACCACACCGTTCTC
AGAATACAGTCACCCCCGAT
ATGACCACCCCCCAGACATC
ATTCACCCACAAGAGGAAAA
GACCTTTCCCAACCATCTAA
CCTCCCGTTTCCGTACAATG
CACGTAGCCATATGGCGACG
CTAAAAGCCCCTACTACGCA
AAGTCTACCCCAGTCCACAT
CATATGACCGATAAACCACC
CAACAACCATATGGGCCATG
TTACAGAAGTGAGTATGTTG
AGAAGAAACATACGGAAAAT
GCACCCATATGCACTCCCCC
GACCACAAACCGTAATAACT
AGGGGACTAAGGGACTGTCC
CCCCCCCACCCCCACACTTA
ATATGGGAACCCACTGTATT
ATACATGGCATAGGCCACTT
CTGTTCATCAACCCCGTCAA
TCATTACATAGTGATCTTTG
ATAGACACATACAACAGACC
CAGCATATGCCACCCAGTAA
GCACACCATATGGCCTTCTC
ATAGGCTAACATAAGTATGA
TTCGACCACAGAAACCATCC
AGGAAAAGTCGTAACTACGT
GCAAATACGAAACATATGGG
TTGTACGTGAGCATATGGTA
AACGGACATAGCAGGCTACC
ATTCCGTAGCTGACCATATG
ACAACCCATCTTTCAGTGAT
CCCGACCGTTCAATCATACA
ATAGGGACCATATGGTTCCA
CTTACCCACACCCACGCCCC
CGCATACAGATTCTCCACTA
GAACCACGCTTTCACGCTCT
AACCATATGTTTTTAGAGAA
AACTCAAATGATCACAGCAG
CAACCATATGGTAACACAGG
GACATATGGTACGTACAGGC
GTGTTGACTTGGATTAGTGC
GTCTGACGTCAGCCCAGGAC
AATCATGACGCCATGTCGCA
CAGAACATATGGTGTATGGC
TAACTGCAATATCCTGGATG
GAGGGACTTGCGATAGACCC
CCCACCGTAGGAACATGTTG
GAACATACGTGCCCTCATTG
CACGAACAACCATGCCACAG
ATCACATCACCACCCCTCAT
ACACCATATGTTCCATTTCA
TGGCGTCTATGCGGCCTAAC
GAGTGAAAACTAATACCATA
TACGCAACATATGGTTTGAT
GCCCATGGTCCAGCCCACAG
TGCAAGTGAAGACCCGCTGA
ATTTGTAAGTCGATGCCCGC
ACAAATCACCACAGTCTCCG
ATTCTCTTTGGTAGGATGCC
ACGGGGTAGAAAAAAGATAT
CACACAGTAATATCACTGAT
AAAAGAACAGATGGCTGCGA
AACGCGCCACTCAACTGACT
CCAGTCCCCCCCACCCCCAC
GTAGCATGCAGCCCACGCTG
ACCTTACAGACTACCTACAT
ACGCACAAAGATGCCGCCCC
AGTGACAGACCATATGTTCT
CGGAGTAGCAGCAGCAGCAC
CGTCTTGGAGAAATTTAAAT
AGAAACTGCAGCAACATATT
CAAGCATATGGTTCGTGCTA
CCCCACCCTACCAGGATGGA
CAAGGTCAGACCTGCAACAG
AATAATAGACATATGGCTGT
ACTGAAAAACATATGGTGTA
CCACTGCTACATCCCTGCAT
ATCCGTCGATACCGCAGTAA
TTGCTCAATTATACACAGTC
GAACACTCAAACCCATCCCA
TATATGACACCATATGCTAT
ATACATAAGCCTGGATTGTT
AAACCTGGTAATGCGATTAC
TCAACAATCCCCCCTAGACA
CAGGAAAACATCCAGGCGAG
ATCCTCCTTTCCGATATGCA
AGTGTTATAGAATGGCAGCG
AATGACTCACACTGCGATAG
AAAACTCTACCATATGGTTG
CAGACATACAAAAAAAACGT
GCCGGATCGAACATATGGTT
TCCAACATACGGTAACTCAA
AAGAAATCTTAAAGACTACG
CCTATCACCCTAACGCGCAA
CCGGTCCGTTAAAAGCCATG
GCCGCAGCGTCGCCCATACG
GCCATATGTTAGTTTAAACC
ACCCTAATCCACACGATTAC
CTGCCATTGCGACTTGAATT
CGCCAACAGACACGTGTAAA
GCATCGATTGTCCAAAACCC
CATGGCCGCGGCACAGGTAT
TCCTCGAGAACATATGACAC
ACCCTTCCATCCACCTCACA
ATGGCGTAGCGGGTGCTGTC
AAGGTTCCCCCCACGGCCCA
CAAAAAAGGGAAATTACCAA
CGGTGAATCATCCCAGCAGG
ACCCATAAGTTTCTTAGCAA
TGCCACTTATGTGAGTGCTT
ATAAGTAACCCACCATATGT
CCTCCCATATGTATTTTCTT
CACCACTGCGTCCCTACACG
TACCGCGCACATCTCTAACC
CTCTATAAAACACATAGATA
CCAACTATATGCACCCAACA
TGTAGACTTAAACTTCCCCC
CCACGCACACCAGGTAAAAC
CCCGCAGCATATGGCCCCCA
GGAGGCAGTAAACACATCTA
AAAAACGTGTACCCACACGG
TATGAGAAAACCCAAACCAC
CGCAGCAGAATCATAAAATC
CTATTTGTACTATGAAGTCG
TCAACATTAGAAACATTTGG
ACAGAGCAAGAAAAACCAAA
GGGCACACCATATGTCCACA
GGCATCGCTATCCCCCCGCA
GATATAGATCCCTACCCGCC
TATATTTTGAATGCACCAGG
CGGAACGTCATCAAGACTTC
CAAGTAAGACATCCATTACC
ACCTCATCGGTCTTTGCAAT
AAACTACCCATTTTGATGAG
ACGATTGGTAAAGTGTAACA
AAAGAACGATAAAACACCAT
TCGATAAAAAAATGGACTAG
ACTGGGAAACAAACTTTATC
AACGGCACAGTAAGACTCAC
GTACCAATCTCCTCTTCGCG
CAGATTTAAACGCCTAACAG
ATATCAACGAGGCCGAGTAA
TACATGTAACATATGAATGG
ACAACACAGAGACCATATGT
TCCCCCTCCTCCAACATATG
GATTTCCACAAAATATCTAG
GCCACGGGTGAAGGATTGGA
ACTACAACCCGGTCCTCTTA
CAATAAAGCACCACATAAAC
AACCAATCCGAGGCCCCCAT
CGCGCACCGCCACTTGCTCC
TAGAAAAACCCACACAAATA
TCGTACTTATAACCATATGT
CACAGGAAGCATACACTTCC
CACCATACCCGGTTGCCAAG
TAACGACCTCCTCGGACGAA
ACCCTAGGAGAGATAACAAA
ACGAAAATAGAGTGCTTGCG
TGCGAGAGAGTTGATACAAC
TGACAACTAACAACACATAC
AACATACCACAACCATATGT
GCAACGAACGTACTAGCCAG
ACCAAACCGCTTTTCCTGTA
TATGTCGACATAGAACCCTA
CAATAACACATAACCCCCTG
AAACAACACAGATGTGGCCA
AACAATCCTCCGATCCCCTC
ACACATAGGCCCCGGTTCTC
AGTACCTACACCCCCTCACA
CCCATTAACCCGCGTCACAA
GCAGAATCCTGACCCCTGTG
AACCGTGATACACACGCGGA
TATGAAGAACAGTAAGCGAT
CCCGAACATTTTGTATCTTC
CAACGCACACGCAGACAAGT
CCCCCTTAATTTGGGCTCAT
CATTTAAATGCAACTGCGAA
TACACACATAAACACGCAGG
GTACCATATGTTTGAAGCCT
CCCAATCGTCCACCATATGT
ATACAAAGCGCCTGGACCCC
ACCAAACATATGGCGAAGAT
CCACACCAGTGAAAGGTCCG
CTGCCCATACCCCATAAGCT
AAACCCAATCCCACCCCAAC
ACTTTAAGCTCACCCACCCT
AGGATTGAAACATATGGTCG
CTAGCCAATCCCCCCTAAAA
TAATAAGCCATATGTTAAGC
GCAGTCCACACGACTAACAG
CTGTTCGTTCGTCTACATCT
TAGAAACCACCCATATGTCC
GAACCGCCACCCACCATGAC
CGTTCACAAAAAACCTAGCC
AGGTTAGCGGCGAGACGCTC
CAAAGTGCTAAGACAGTGGT
ATCGCAAATTTTACGTGTAA
CCAACCCGCCACCCTAATTC
AACCAATATAAGGCCAGGCT
TTATTCAGAAATATTTCCAA
CTAATACGTACCCCCCCACA
TAAAAAGGCCCAGGCTGCCT
CCCACACATCCACCCCCTAC
CCTAACAACCATCGCGATCT
ATAACCATGACCCATACCAC
TCAGCAACCCCACACAGTGC
CAAAAACGAAGCACCCCCCC
GACGCCTTCCAGCACACCTT
TACCTTTAAATACCTGGCGT
GTGGTCCCCAGTCATAATAA
CACAGCCCCACCTTTCCCCC
TCGCGACAAGGCCATAAACC
CTACAGATAGACATATGGTG
TCCAGAACACCCCGCAACAC
ATCATCAAAAAAGAACTAGC
CCCGAGCAGAACCACAGCAC
GATACACCTCCCCCCATGCA
AGAGTCCCACCACCGTTCCT
ATTGAAGGAGACATATGTTT
CGCACCCCCCGCCACCACCT
ACCAACCATATGTAATGTTC
CATGCTACACACATTTGAAG
TCATATGATGTGTGCCTCGG
CAACAACCATATGCTAAAAT
TGCAGAACAAAAAGTCGTAC
CCTTCTTACGGCTGAGGCCC
ATAGTATGGGCGGTGCCTAT
CATCACTGAAATCTTCAAAG
AAACAGAAACCCAAAAGCAA
ATCGCATAGTCCAACCCCCC
ACTCACTGCACCCGTACTGG
AGGTGGAAAGCAGCAAACCA
ATAGTAACCTAGAACACAAA
ACAAAACATATGGCTACCAG
TCCGGGAGAGCTTACCTTGA
AACGGCAAACACCGCACGCC
CTTGATAGACATATGGCATA
TATCTCACGTAACAGAGCTA
TCATAGACATATGGTGTACC
TACCGCAAAAAAACTCAAGA
AACCCATACATCCAGCGATA
AGTCATCGGAAAACATATGG
CGATCACACACGTCCCCGTG
CTCGTTAACTAACAATCAAG
CCTGAGAAGGCAACTCCACA
CAGGCCACACCCCTTAACCC
CATAAGTAAATAACCCTTCA
CCTTCCCACCATATGTTCAT
CAACGAAAATGACAACTAAT
TCAGCATGTTATCGACGTAC
TGCTTTGTTCAGAACCATAT
TACCATCATTGATAATAAGG
TGATAGGCCAAGGTGCTATA
ACATATGGTACCAGAACTAA
AAAAGTTAGGGGGACTGCAA
CAGAGCACCATTCAAAAAAT
GAAGGTAGCCCATTCACCCT
CAGAATCATCATTTACGTTA
AAGCACAGGAACATCTCGGC
GTACACATTCTGATTCCCCG
TGTATACCATATGGTTCCAC
CAAGACACCTTTTACAAAGG
CATAAAACCAACTTCATTAA
AACCATCCGTCTCCACGCCT
AGCCGACAACCCACACAACT
CACCAATGCCCCCCCCCGCA
CCTATAACTTTGAAATGACA
GAGCGAGGTAGTGAAGTTAT
CAGGGGAATAGTAAGCCTAT
GATATCTAAACGGAACATAT
CACAACCCCCTCCCCGACAG
CCGCGGTTCACCATATGGTA
AATGAAAAAAGAATACCTAA
CACCTGATTTGAATCCCCTC
TAAAGAATCCAAATACTCTA
AAGCCCGTATGAACATAGGT
ATTAACATATGTCATCTAAT
CTACAGGAGTTCTATAGTAG
CACACACCATATGCTGATCC
AAAAGGCACCATATGGTAAC
CTTACTACCCATTGAGTCAA
GGCATCCAATCCCCCATCCA
ATCGAGTCATTACCACACAA
TCGTACCATATGTCCCACTA
CGCATTATCAAGACCGAAAA
ACCAACCAGCATACAATCTA
GTAATGAGTAAAGCACAGTG
CGATCCATAGAAAAATATTT
TCACAATAAACCTGAATTAG
GGTACACACATCCTCCGTAC
CAATGTATAAGGAAGATGCT
TACATAGCAGCAGGACCACT
AAAGAGACTACGCTACCCTG
CCGAACAAGCATATGGCCTA
GATATGATCTATAAAACTTG
CGCAGTAACCCCCCCCTGAT
GGCTAAAAATTAATTGACAT
ATGACCTCAATGAAAACTAC
CACGCTGATACGCCATAAAT
TAAAAATACAATTCCCTCCA
AAGACTTTCAGCACCGGTTG
GACGAAAAAAAATTCGCATA
CCCCTGTTAGCGCCGTGCCG
CCAGCGATAAATAATTTCAC
AAGTGAACATATGGTGCGGA
GCATCGGTCCCACTGCTTTC
GAAGAAGTAATGATTGCTGA
AAAATTACTAAGTAGCCACA
ACATATGGTTGCATTACGCA
AGACAACTATAAATGGAACA
CTACATTTAACCAGCCCTTT
TACAGGGTGGAAGAAAATTG
AGACGGACCCCCCCACTCAC
ACTGATTGCAGCATATGGTA
ATCACGACCACATACGGATT
AAACAACATACCCGCCCCCC
CAACTCGACCGCAAAGCCCT
AACCGGAACTGATCGGCGCT
GGATCCAGACCACCCTATAA
AATATGCAGTCAGTTGCAGC
CATTAGGGAAGAGAACGTCG
TCGATATCCGGGCACCCAAC
GCAAGCGATCATAAGGACTC
CCGTTCCTGGGTCAGCCCAA
CCAATCCTTTAGGCGTACAT
CACACCAAAACCCCCCCAAT
AGAATTTACGCACCAATAGA
TGAACAATTAGAACTTCATT
TAACCTATGCTGTTCCACAC
CAAAAGCATATGTTACGCCG
ACTGGTTCACCACCCACCAC
AACACCTGCGCCTCCCGACA
ACAGCGATCCCCAATCTTTC
TTCACACCCTATTAAACCAA
GAATTGCCTGACAACAACCA
AACGACAGTCTAGGGCAACG
CCCCAACACCACAGCCCATC
GCCCATTGTTCCGCAGGTCT
GACATATGGGCATGCGATGT
AACCCGATTGGTGCCGCACC
ACAGAGTAAACACCCCTAAT
TCGAGAGGAAATAAGTGTGA
GGTAATGAAGGCCCATAACA
AGTTAGCGAACACGAATTCA
AAAGACTTTGAACGAATCGC
CGAAGAATCATTCTTATCAC
AAAGAACCCAAGCCCGCCCA
CCGAGCTAAAACATGTGACA
ATATGGGTACCTGTAGCCAG
TAAAGACCCAACTTTAAATA
CGACGCACTGACAAATCTAC
GGAACAGGATCCCCCACTCA
AAGGCGAATACCCTACACTA
ACAATAAACCGATGGCTTAA
TGAATTGTTATATATAATGG
GCTGCCATACGCGTACCTAC
GGGGTCACTTCGGCAGAATC
CAAGCAGGCAACCTATCCGC
GTGCGCGGATTAACACCCCA
TCTGTGGTGAGGACCATTAT
TTTTAGTTGACGTACCTCAC
TAAATTAAATGCCCCCCCAG
TCCAGGTGTAAATAATAAAC
TGCACTCCACGGCCGACCCG
GGGTCCGTCCACCAACATTT
ATTATTCTGTAGCGATAACC
TTCATTCAACGGATCCTGAA
ATAAAATGCCTTTCTATCCC
GCCCAGGCCAACTGGCTCAT
CCCGACCCACATGGAGCGCG
AGCAACTCTACAGGTGTCGC
TATACTCACTGACACCACTT
TAACGCCATAAACGAAAATA
AAGCTAAACAATAACTATAC
GCTCCCCTCCCTCATCACAG
GCCATATATTACCATATGCG
CCGGTATAACATATGATGGT
TGCCATGTAGGAGCATAGGT
CGTCGATAATATCCAAGGAC
CCTTCAATGAAAACATATGC
ACGAACATTTAAACCATATG
TGGGGCAGACGCACGTACCC
GGAGCATAAGAATTATCCTA
CACACCGCCACCATATGTAA
AGGTAGAGCAAACCACCTAT
CAAAGTCCATAGGCTAGCGG
TTAAACATATGGTAATTGCC
GACCTGAAGATGCTTCCCAA
CGAATAGTATCGTACTCAAG
CACACTGCGTGCCCTCCACC
TTACGACCTCCCCACACCCT
AGGACAGAATCACTTTGCCG
CATGCCTTCCCACGTACCGT
TATCCTTAATTGTAACGGGA
TTACGGAAGGTACTTACCGT
ATAATTATACTCCATTCCTA
GACATATGTCTAAACGAGCA
TTCCGATACATCAACTTTAA
TTAAACCAGACCGGAGGTGA
AGAACAACTCGGAAAACACA
CCAAGCGAGCAATTACTCTA
CCCAGACGAAACATATGTTA
ACTACTGGAAACGATATAGT
GTACAGCACCCACCAATACT
CCATATGGTGAAAACATATG
GACGAACAGCACTGGTAATA
CCCATATGCTCCACCACTCC
AACCATATGTTTAGTCAAGA
CGAAACTGTCAACCATATCT
AAAGTTTGTGCGAAACAAAT
AACCCATACCAATACACAGT
GTAACAAGTTAACAACCTGT
AAACCCTAAACATATGTTAT
GAACCGCAGCAATAATGGAG
TAAAGGACCCCAAATTCAAG
GTGACCGTAGTAAACAGGCA
CAGATCGACGCCGCGCCATG
AGACCAACTCGTTACATTAA
ACATACGCATACCCGCAGAA
CATGAATGATAAGTAAGAAT
AAAACCGGCCGAGCTTACTC
CGCAATAGAGAAATTTTCTT
AAGTACCATATGGTAAAAGT
GATAGTTTTATCCCTTGCAC
AGAGCGCCACATAACACGCT
TACACCCTCTCAAAATATGA
GCTCAACCACCATATGTCAA
GAACCAGAAACATATGTTGC
AGTACATAGTAAGGGGTGAC
AGTTTTAGATTCGGATGATA
CTTACATTAATCAAACAACA
CCAGGTGGGTTATAGATACG
AACCATATGGCAACCCCCCC
CCAGTTTTCAGAGCATAAAG
TACCAGATTGAAGAACATTT
AGCACGCAACCCCCCTATCC
TAAACTGAATCTACATTACA
CTAGAGTAGAGAAAACTAAC
TCCCAGTCAACCGCATTCCG
AAAGTAATAAAGTTGGGTAC
AACTAACCAATTTACTAACT
ACCCACAGTAGCAACCGCAC
GTTGGATATACGCCGGCAAA
TGCGCCCGCAAACCTTAGCA
AAAGCCTCCACTGACCACAC
GTGAGAAAATAGGGAAAAAA
TAAGTAACATATGGTCCACA
CCGCACTCAGCTTGCCACTA
TGTAACAACCATATGGTTGG
TAGGAGGAACGGACCCCACT
TTACCCTCTCCACACTCCCA
CACAACACAAAAGCTTCTGG
ACCTCCCCACGTGCCTCGAG
AGCAAATAAGCTTCTTCCGT
ATAACCATATGCTAAGTATT
AAGGAAACCATATGCGTTGA
ATGAAGTCATATTTACAGGA
TCTACCCCCCCTCACCAGGG
CTCTGAAAAGTGCTCTCGAC
GATTTAAGAGGTATTCGGGC
GGCGAATAACATATGTTTAT
GTCAGACAGGCACCACTCAC
ATGAACTCGGGCACCATATG
CAACCCCACATGATAAAAAA
TATGATGGAAGACCATATGG
GCCTCAGAAGCATATGCACG
CCATAAGTAGGCCGGTGTAC
TCACTCCACCCCACACCCAC
ATCCCAGGAAGACCCACCTC
GAGACATACCGTACCACGGT
ATCTAATTAGCTTATATCAA
TTACCCCAACCATATGGTAT
TGGTAAGTGTACCCACCGTT
ATATGAACCCAGCCTAAATT
ACCATACGCCATGGCCAATG
CTGTATTCATAGAACGACTC
TCGCAATTTCACCACCTGAG
AACCAACTCAAACACTGTGG
CAACATATGTTTTCGAGGCA
TACTGCTTCTAGTCCCGCAT
AATCCCAACACTGCCTCCAA
ATGACAGCCAGCACCGATGT
AAAAAAAACAGCGCTATGTC
TTGACGAACATATGTCCAAC
CAAGCGCCGCGGATCTCCCA
CAGAGAGCAGTCGTAGCAGT
TTATGCGATCCATATGGACA
TGGTACTATATAAATCAGCA
ACAAAGTCAAACAACATGTC
TCGCGGCTAGGCCAATAACA
CGCCGCTGAGGATGAAAACG
CAGCTACCCCATTTCCTTAC
AACTATGCGAAAACATATCC
TTCTCGCACGTCTGACCTCG
CGCCCCCGGACCACACCCCA
TTCAATAAGACAGAACTGGA
CGTAACCATATGGCAAATAG
ATCGGTTCAACATTTAGGCT
CTGTTCTTTAACCAAAATAG
ACCACCAGGGGCCTCCCATG
TATAAGCGAAAATACTGGGG
AACTCCGACGCACAGCCTCA
GGAAAAGACTATTATAAGTG
AGAAGATCCTTGGTAGTGAG
AGGCGGGCGGCGAGGATTTC
TACCGTATTTTTTACTCCGC
TGCCAATTGTAAAGAGCTAA
CCAACCATCTTCACATTGAA
TGCAGTATACACCCAAAAGA
CTTTTAGGAACCCTTGCGTG
CACCCCCCCTCCCGATTACA
AATAAGTATGTACCCTCACC
TCTTAACAAAATGAACGGCG
TAACCTACACCCATTTTCCG
AACGAAGATATCCTCGCCAT
AATCGCTCAAAAACAACGAG
TTAGACCAGACCATTTGAAC
AGAAAGAAACAGGCACTGTA
ACTTCTTCGCAACCCGCTAC
ATACATTAGGCATATGCTCG
AGGCCATATGTCCCCATAAA
TACATTGATTTGCATGGCCG
AGCAATAGCGCCCCTCCTCA
ATAAGAAGAACTCCTGCGGC
CCCTCCCGCGCCACCCCTAA
CACATAAACAAACTTCGCTG
TACATACGCATACCCCGCCA
CGTACACAACGAAACATAGA
GAACCCGACAATATACCTCT
GCCACCGCATCCGCCACAGT
CGAATAATTGCCAGCAGGGA
CGCTAAGTAGCCCCCTCCCA
TAATAACCATCGAAAGGAAA
ATACATCGACATATGGTCCG
TGCGCAGCCATAACTGTCAT
GCTGAACAAACCCATTACCA
ACATGACCCCACCACCCTCG
TTCCTGATGCACTTGAGCCC
CCACAAGACCACCCAAGCTC
CGCCAGTTGCCTACAGGGAA
CAACCCTTCTCCAAAAACTT
CACGATACACACCCATACGC
AGTTGAGGCCTACCACCATC
GACACCACCGAAAGTCAGAG
TTTCCCCCTCCCATTAAACC
GAGAACATATGGTTTTTGTA
CACAGGGCGCGAACCATATG
GGCAGTAAAACCATATGCTT
CCCACGCCCGCCTGCCACAT
GTCCGCTTCAAAGCAGCAGC
ACACTAGACCATATTGTTTG
TTTAAAAAAGCATATGGTTC
TTAATCCGCCACATACCTCA
AGACCCGCACCGGAATTACG
GTAGGAGTAACCATATGCCC
CCCCATCCCCCCAAAACTCT
AGCAAAACATATGGTGCTCA
AACCCATATGGATAACCCAT
AACCATATACTGTTATGAAA
CGATGAATAAAGCAAATAAG
AACCCGATAAAACCATATGG
GTAACATCTTAGAAATGAAT
GTGCCACACAATATACGCCG
ATGAATAGTGAAAACATATG
CGACGACCCCCCTGCTATCT
TCCCTAGTCATAGACAGAAT
CCCAAACCCCTCAACAAACC
CCTTCCACACACAAAACTCC
ATCTAGTTAACAAAAGGTCA
ATTTTTGACTACTACAAGGG
TCGACCCCTGAAGCGAGCAC
CCGTCCTTGCGCACACACCC
CCAGAGCACACCAATCCTTA
CCCCTAAAATGCCAGATAGT
TTTCAGAAATACCCCACCGC
ATATTTTCAAAGAAACGAGA
CAACAGTAGCAGTAAACAAT
ACAAGACATAACATATGCTA
AAGAACCTGCCCGACCCCAT
TGATTTCACGCCTCACCGCG
CGTCGAAGTTCAACCACCAT
TAACAAAGTGGTGATATATT
TCACAACAGAGCATATGCAA
GGTAAAAGATTAAATAACGC
TATGCGAACAGCGTAAATCC
AAGACTGAGCACATAAATAA
CACCACACCAAACCATCTCT
CCAATTGTACGTCAACTAGA
AAGATAGGGTATTCTTCAGC
AAATAACACCGACACCAATT
GATTATAGTCTACCCCTCTG
GGCTATGCGATAAGATCAAA
GTTTCTAAAACCCCCCGCTC
CGTCATAGACCCCTATTTGC
GATCCTAGAAAAAGCATGGA
CAAAAAAAAAATTAAATAAG
ATTGTAGTAACTACTCATGG
AGGGCGTGACATATGCTGAA
TCGGTTCGCTCAGAAGAATT
TAGGCACACACAGTATTCAT
ACAGGCCATTACATCCACTC
ATGATACAAAGCATATGGTA
GTTACAAACATATGGCTCAG
GTAGAAACTGGTGTTATCAC
CTCACAACTTCCCCATCCCC
CAATAGTAGGATTAGGCATA
TATACAACACCGATCACCCC
GTAACATTAGACCCTAGGAT
CAAACAGTGCCCCCCCCCCC
AGAACACACTAGCCTCGGTC
CGAACCTATGGCAATATTTT
CTGACGTAAAATTACCATCG
ACCAACCATACGAGCAAAAG
ACCGACATCCTACAGCTGTC
AAATAACCCCTGTCATTTGC
CGAATAAAATACATAATGGA
CATCAAACATGTGGTATGAT
CCGCTTTTCCCTTAACTACC
TAAAAAAACGCAACAACCTA
TGGCACGCGCCTCCCCAACA
CCAAGTAACCATATGGTATG
AGCAGATATATACGCGACCT
AAAATTGGCCCATTTTATAC
CCGATCCCCCACCATATGCT
ACCATATGGGACACCTACAC
ACATATGGCGCGCAACTGGA
AGATCAAGACCATATGCCTG
ACCATATGGACTGAGATTGA
CTTATGCATGCTCTAGCAAT
GTGAGCTTACCATATGTTGC
AATATTTCCCACACCACACC
TCAACATAATCTTTACATGC
AGACAGCTATCACTAACCAT
GCTGCACAAAAGAAACATTT
TCCTACCCGCCCCCTCTTCC
GAATGAAATACACAAAACAT
GTAAACATATGGTCGGATGG
GAAGCACACCATATGGTGCA
CACCTATACACATCCCCGGT
TGATACACAGAAGGAAGAGG
ACATATGTTGAGCACAGAAC
CCACACGAACCCCCCCCGGG
CTCGCCTCAATTTACCTCTT
AAGCAAAAGGTAGAAACTCC
CAACTAATTGCCATATGTTT
TTAAACCATATGTTCACGCT
TTAAGACATGGCACAAAAAC
TGGTGACCAGCAAGTAACCC
GTGATCCGCTCCATGCCGCT
CCAGCACTAGCGATACGCGA
TCACAAGTAACGACCATATG
ATGAAAAAGCATATTTTTAC
AACGCCGCAACCGGTTCACG
CTCACATCACTGCGGTCAGA
GCATAACCCGTACCCGCCCC
CCAGCCCCACCCGCACACCG
CCCTATGTAAACCCTATGGA
CCGCAAACACCCACCTTCTT
CTAGTTGACACACCTTGCCA
AACATATGCTAGCACCAAGC
TGCAAACCAACGGCATCCCA
CACGTAACCCCCATTAAACA
CTAGTCACAAAACTCTGCTA
GAAAAGACATATGTTTAACG
AGCTTACTGATCACACCCCC
CAAAAACATCATAAAACGCC
AACATTGATCAATCCCGCAG
AAAACACAAACGGGAAAAAA
ACCCCCAACCGCCCACCCGT
TACGCATGTGCAAAGTTTCG
ACGGCGTGATACACAGTCCC
GCTTCGCGTCTTCCAGACGA
TGATACCACCCCTTCAAATA
TATGACACTTGCACAACACG
GTGGCCCAGGACAATAACGC
CGTGGGCCACATAATTCTGG
GCCATACCCCCCATTCGGTT
CAAAGAGTTAAAAAGTTAGG
TGCCCTCGACGGTTCACTAG
AAGCAAACATACGAAGAACC
CTCATCCACCATATGCCCTT
AGCCAACTTCACCCAACGTT
TATGATCTGCTAAAATGCTC
GGGCAGCTAATGACTATGTA
AAACATAATACAAAGCTAAT
CAACAGCAACATGAGTATCA
ATGCTGAAAGCATATGTTAT
TCAATAATGACACCAAAAGC
GCTCGAAATAACACCATATG
ACGATTACTAACCCTTATTA
CCAATGGTTCTAAACTCCAC
ATCCACAACGCCGACCACCA
ACCATATGTTTATCATTGCA
ACTCACCTCAGCATGCACCT
AGCTTTAGACAAAATAATAA
AGCAAAGTAGTGAACGTATC
CTCCCGCCGTCCAGCCTAGC
TCAAGCAAAGAACTGACTGC
TCCCCCTAACCGTTTAATCC
CAAGCCCTTCCATCGCGTCG
CTTCCATTTCCCATCCACCC
TCCAGTTCTAAATATAAAAC
CCAGCTCACCCACAAATGAG
ATTCATGAATAGGACCAAGA
AAAACTTGAACACTCTCTCT
GTACACCACCCTCCTCCAAC
CACGCAGTGCGGCCGACACA
ACAACAGAGAAATAACTCCA
TAGTACCAACACCAAAGCCC
ACGCATGCACGCCCAGAATT
GACTAAAACCATATGGCAGA
AGCATGCTTTTTGCGTCCCT
CCAACCCACCTTTAGCTCCC
CCCCCTCCCAGTACAGCACA
CAACGAGAGGACAAACCAAA
CTACCACTCTGCATAAAGGA
TGAGAATTGTAACAGGCATA
AAAGCGAAATGGCGCCTAAA
AGCACACCACCCACCCCCAT
GCACAAGACCTGCCCCGCGA
CGATAACCTAACCCTAAGCA
TGCGACGCCCATCCACAACG
AAGCCTATTGTTTATAATAG
CTAATGTTATGTAAGACGAT
CATTGCATTGAAGACGGGAA
GAACAACCTCACATGTTCAA
CAACAGAGACATATGCCCAT
TCGGCAAATAAGAGACCAAC
GTGCAAGGTCTACGTAATGG
TAGATACATGACATTGGAAG
ACCATATGTTTAGCGTGCAA
CTGCGTTAATATATACCCAA
ACAATCAACATATGCTCTTA
ATAGTACCCACCCCGACCCA
ATGTTAAAAACACGATGCAC
CGAAAAAACTTGAACCCTGT
AAGTCCCCACCATATGTTTC
GTAACAAGATCATAACATAA
CCAAAGGACGAACCTTACAC
AACGCTTAAGACAACCAACG
ATCCCGCAGCATCTTCATAA
AGTGCTACAACAATGCCAAA
CTTTACAACCCCCATCCTCG
GCCACAGTAGAAACATATGT
TAAACATATGGTGGTTCAGC
AGACATATGGTGCACCCAGC
TAGTGAAACATATGTTCGCA
AACGAGAAGAGATTCGAAAA
CGTAAAAACACGCATAATCA
AGGGCACCACAGCTCATAAA
CCTAAATCAACCACTTTCCT
ATATTCTAAACACGCCCCCC
GCGAAGACCATATGTCAAAG
GCTGACCAATCTAGGCGTAA
CTAGTGCCCTTTACAGCCCT
TTCGACCCCCCCTTCAACAC
TTCTGCTATATTGTGACCTT
ACAGTGGGGACGAGAACGAA
AATTCGCGTTTCACCCTTCA
AACACGTAAACATATGGCCG
TTGCAGAGACCATATGGTGA
CCCCTCTACAAACCGCATCC
CATCTTAGCTCAACATCGCC
TGTCAGAACCTCCAACATAT
AAATCCTGCACATCGTAGCG
TAATACAATAACCAAACTCC
GAGGACGAAGCCAAGTCGCA
CTGCCTCTCCCTCTCCAACG
CCTGATAATAATAACATATG
AGATAACGCCCCGACATTTA
CTGTGTCAAGCATATGGTTT
ACCAGTCAGGCTTAACATGG
TCAGTGAGAAATACATCCAG
AAAAAGACATAATGATCGAG
CCAGACAGACATATGTTCCT
TAAACCATATGGTTATTAAG
GAAGCATGTCAATATTTAGC
CCCACATACCATATGTTTTT
TAGCGATCAACACAACAAAT
CCGAACATATGGACGCAGGG
AGAGAACATGCATATACCAT
CATTCGAACTAAAACATATG
ATGCGAACATGTGTGTCAAA
CACATTTCCTACTACACGCA
GTCAAAACTACATCACCATT
CCCACACCCTCCGGACCCCA
AAACATTTTTTACCCCTTAC
GTCACTCTCCCTTCTTGAGT
TCAATGTTCCATACTCTCCA
ACACGTTAGATCCCGGAGCG
ACTAAACCATATGTTTCCCA
AAATATGGGCTATAACCCCC
AGTTTAACACACATACATCA
ACATATGGCTAAACGCCTGA
TTGACGAAATAGGATACGAA
GCAACTAGTACAAGACTTTT
AAGTTAAAGGCCAACAGCAT
ATTGAGAAACAGAACATATG
CGCTCACGGCCACCATATGC
GCTCAAAAGACATCAACCTC
ATTTTATTTCAGCGCAAGCA
CTTCCACCAACACGCCCTCC
TGATGGCGTGAACATTATTC
AATCCGAAACTTTATCATTA
ACGAACACAGTATTTTATCA
ACGAAGAGAAATCAGAAAAC
CCAAGTGGAGAGGAGAAAGA
AATGGCGACAACGACACACG
CAAAAAAAAGCCCCTCCCAC
GTACTTAAACCTATGCCGAC
GCAACATAGGCATAGGTGTG
CACAAGGTTTTACGGACTTA
TAAGGCTTGTAAATCCCGCT
ATACCTCCGCAAAACTTATT
AAAACCGATGGGAGTGCGTT
CCAAACCAACACACCCCCTC
TATCAAAACAAATTTAAATA
GACTATAGACTCCATAGATG
AAAGCGCCCCCCTCCATCCC
AGCCGTTGAGCACAAGAATA
ACCCACATATGTTCAGATAC
TAAAGCCTTGCCCAATTAAA
AATAGATAAAACTCTACTAA
AACACTACGATATTCCAAAG
AATTGCAGGCGCCAAACCAT
CGAAAGCATATGTTGACGCG
CGCTCATACAATATTATAAC
CCATATGGTATGTGGAGTCC
AACCGTGCTACCGACTATCC
ATTATAAACATATTGTCGCT
CAAACATATGCTTAGCCTAC
ATGACCACCACCATCAATAT
CTTAATAGTCAAAAGCCAAC
GAACCATATGGTTTACTATG
GGTTAGAAAGTTACAATTTC
GAAAACCCACCCCCCCCCCG
TAATTACTTTCACACCCGCT
AACATATTTTGCCCCTAAGT
ATGTGAATCATGACCATATG
GAACCGGACATAACAACGGT
ACCCGGGAAACAAACCACTT
GTTACCGCCAACGCTCAGCC
CATATACTATAACAACAAAG
CATACTAAGATCTGAGTTCT
AATTTAATAATAAGACCTCC
CCAGAAGCAACCTTTTTATA
ACACCATCGTTCCTCCGCCA
CGCCCACGCATCTAACATAC
AGAACATATGGGAGAAGCCG
GTCCAATAAGTAGAAATCCG
CACTTGAAAAACCGCAAATC
AGGGCAACTTCGATTCAGAC
CCAGGTAACTGCAAACTTGG
ATGGATACGAATCTCACACT
GTGTTAGACAGCTCAACTAA
GATCACAAAACCGTATTTTT
GTCATGTTAACAGCCACCAT
ATCGGCTGAAGTGCTCGCTA
TTGAAAAGATCACATAGTTC
CATTCACGAATATTTCTTTT
GCGCAAGCCCTTGTGACAGA
GAATAGAAGCGGGAACATAC
TTGCAAGACGTAGTGAGTTG
ATCCACCATATGTTAACAGC
TTGGACGGAACAACCATTCT
CCTACAATAACATATGTTAT
GTAAACATATGTTTGAAATT
AACATATGATATCCTGAGCG
ACACCCCTAAGGCTATAATA
GAAGACAGAGGCAAACATGT
ATTTAATAACCAAACCACCC
CTATAGATGCGAGACTCGGT
GCCTGATAGAATAATTTTAA
ATCCCAACATATGTTTCCCA
ACCCATATGTTATAAACAAC
TGCTCACCGACCGGACCTTT
TATTGACCGGCCTTCGCATG
CACCGCAGAGGGAAGATTGG
CCTTCATTATAATATAACGA
CACAAGCACTGGACGTCATC
TCAGACTCCCCCTCACGGTA
TGCTAAGATCCCGCCTCCCT
CTCCACCATTCGATCTCTCG
TTAGAGTTTGAAGGAACAGT
AAAGAAAACTGACGAAGTAA
AAAAAAACATATGGTAGCCC
GGTTGCCTCAGCCATACTAA
CGCTTCGGATGTCAGCATAG
AATCTGTTACAACACCATAT
CCCAAAGACAAAACTCTCCT
CGGACATTGCCACACAGTCA
CTTTACAACCCATACCTCAA
GTTTTAATATACGAAGGCAA
AGAGGCGGTTGTGCCCCACA
ACGAGCACGCACCCACATCC
CAAGTGAGGACTAATTTAGT
CATCCGATTGGACAAACAAA
GCGCATCCCCTCGTACATGT
CCCCTAAACGCCCCCCCTCC
CCTCGTTTGCATTCAGCCAA
TTTGGTTCAAAACCCTCCAC
AGAGAAAACACCAATCCCAC
GGGTGATGCAAAAATATGGC
GGTACCAAAGAGGACCAATC
CGGCTCGCCGACCATATGTT
AATCAAAAAGCATATGTCGA
AACACGAAAACCGCAATAAC
AACTATTGTATATACGGAAC
ACGAGGTTGCGTCGACGAAA
ACATATGGTTAAGGCCGACT
ATTGATACCGTATATTTTAC
GGGTTGCTGATCGTCCCGCA
TGAAACGAGTCACATCCGCC
AAATGGCTTACAACCATATA
TTATAAACGTAATGACCCGT
GAGCAAACATATGGCTCGAA
CAACATATGTTTGCCCACGT
AACCATATGCTCAAAAAAAA
CCGCATGCGCAACCATATGG
GCTCGGTCAACATATGACGT
AGGGCACACCATATCGCCCC
CGGCCACCCATATGACGTGT
ATGCAGACGAGCCATGTTTC
CACAAGTCACAAAGAAATTG
ATAGATCAAACAGTGCCTCA
TGATTAACCAACCGCCGACG
GTCCGCCCCGCTCAATCGGT
GTCCCATATGTTAACCCCGA
CACCTTCCCTCTCCTAACCA
AAACCAACCTCCCGCACCCC
CAACCTTTCACACCAACCGC
TCCTTGTAACATAATGCTGG
GGCAGAACTTCGCTGACCTC
AGTTTAGAGCCATATGCTGC
CCATATCCGTATACTCGTAG
GAACACTATCACCCACCACA
CGAATATGCTTTTCCAACCA
CCGAAGCCTAAGCCCTACAG
AACAGACAAAACATCAATAT
CTGACGACGAGACCATAAAT
CCAATTACAGCACCATATGT
GCCGAACAGTCCACGTTCTT
ACATATGTTTAAAAATGACA
ATGGGATAGAAAGGTGAGAC
CTATGAAGTCCCTACCGGAC
ATATTAACCATATGTCAAGG
CTACCTCAGACCAACCTCAC
TACATGCCCAACCACCCGCT
GCTAGTGAGGGGCTTAAGTG
CCCGAGCACCCTCCCTCAAA
TACCGACACCATATGGCCTG
CTGACAACGCACGGCGACAT
GCTGCGGTCGCACCATGGAA
ACATATGTCTAATTAAAAAA
GTAGACAAACCAGCCCCCCA
ACCATATGTCCTCCATATGA
GCTAACAACAACAGATTACC
CAGCAATTGCAGACGGGCCT
AGCCCCAACATATGGTGAAA
AATTCCAACTGCATAATTAC
CAGAGTACAGCCCAACAACA
AATGGTTAAGCATATGCCCC
CTCGGTGCCCCACATTAGTC
GCATAAAACACACCATACGC
ACATGCTCCACCAAAGTGGA
GAACCATGGTCTGCAGAATT
TTCGTAAATGCAAAACTGAA
ATAGCTTACATAATCTGCGT
CAACCACAATAACAACTACC
TCAGCACCATATGGAACATT
TTACATTCCACACCCCACCC
TCCTCTAAGTCCACAGACCA
CAAACATAAACACCCATAAC
CACGAATAAGTATAAAGTGT
TACCTTCTTAAACCCTCACC
CCCTCCCCAGACGACGCTTC
AGAACGTTATAAAACAAACC
CCTTATACTGGAGTTTGTAT
GAAAAAAGTATTTACCGTAA
AAAAGAACGATATTACTTTA
CGTTCAACATATGGATTTCA
AACCTAAGCCTGCCTGTGTC
ACAAAACTACAAAGTGCGCC
AAAATCTTGAGAATACCAGA
ACTTGGTAAAGCATGTCAGA
ACTAAGTCACACAGAACTTG
AAGTTACACTATCGCCCCCC
CAATCACCATAGGCCCAACC
CACCATGTGAGACTCAAAGT
CCCATGCCACCACATCAGCG
GGCACTTGATAAACAATGTT
CAATTGCTCAAGCCTCCTCA
ACTCAAAGTCACCATATGGT
TACGGCCCCATATGTCTCCC
ATTGCCAATAATAATCTTCC
TGATTACTAGGACCATATGC
TGATAACCTTACACCCTCGC
AGGGTAGCCATATGTTCATC
CGACAATCCAACACACTACC
AATTAACGAACCTTTCTAAA
ATCTTTCACGACAACCAGCA
CAGCACCTATAACCATATGG
CTTTAATAAATTCGACATAA
CCCAGAGACAAAGAAACGTT
CGTGTTGTACATCAGAACAA
ATAAGGCACAGAACATATGT
TCACCAAGCATATGGAAGAC
CCGAAACCAATCACCGGACA
CTATGAACCGTCAACTTACG
ACGTGTATCACATCCCTTTG
CGGCCATCTATTAAAATTGT
GCGCAGAAACCATATGCATA
ATGCTGACATACGAGAGGAA
AACATAGAACAGCAATATAG
AAAACACCGCACATCCCCAC
GACCCCATAACCCCCACCAC
AACCATATGTCAACTGTGCG
TCCGAGACGTAAAAACGACC
GGGAACAGACATCGCAAAGC
CTGCAGTAATGCTGCCCCGA
CAACTACAGCCAGATTGCAT
CTGAACTTCATCTGGTCCCG
AAAACACCCCTTATACCATT
ACAACAATGCAAGGTCAACA
GACGGGTCCATATGCCGTTC
CACGCAATTGACATATGCCG
TGACACTACTCCAAGCATAT
TCCTACTTGTCATAATTCCT
TCAACCATATGGTGCTTAAC
AAGCGGCCGTATTAGTACCA
AGACAATGAAGTGGAGCGAG
TAAGAACCTGTCACACTCTC
TGAGGTGGGCTGCGTTGAAT
AATGTTAGAGTAGACATGCC
CTACCTTCTTGTAAAACCGT
ACACATATGCCCACTCCCGA
ATCACCATATGGCCCGCTAG
CCGCCTCGTACAACCACACA
TCGTAGTTAATGGCAACTGG
CCTATGGAATTGAGCCGCAC
ATGTTATTGCAATCGAACAG
AGAAAAAAACATATGTCAAA
CCGGCCCGCCTCCTCTCGAA
TCCGGCACTCCCCTCTTCGG
TTCATTGCAACGACTTATTA
GTTAATGTAAGATGTGTAAG
ACACATCGCTTTTTTTACCA
AAGCACGACACGAGTTTCCA
AACACTCCCCCCTCCTCTGT
AGTGTGTCGGTGAAACTATA
AGCCGTTAAACCCAAGCAGC
GCAAAACTACCCGCTGACCT
CAAAAAAACATATGGTAATA
CATCCACCGACACCGGAACG
ACCGCTACATTGTACAACCG
CAGTACAGAAAAACTTAGCG
AACATATGTTAAACCTACAT
ATAGTGAGTCACCATATGCG
CATGTGGAAATAAAAAAATA
ACACAAATCCATACTCCCAG
CAATCCTCTGCCTCCACACC
ACGAACCACCCTCACTCCCT
CCAATCGCCGGTATAACCGA
GACACCCACCAAACTCGGCG
AAGAGGGTACCACCACCCCC
ATAACGAAACCATATGTTGG
CCTCCCACCTGCCCACCGAC
CCGCAACAAATTGACCTAAA
ACAACCACTAGATAACCTCC
TGTACAACAGCAACATCACT
CACATCAAGGACCATATGTT
GAACCATATATTACTTTGCA
ACCTCGGTCACAAGGTGTCC
TGAGTAAAGCCGTACACGAA
CGTGAAGCATTCACCGAGCG
TATTAGGGACCCTGACCATA
TAGATGAGATACCAAACCCC
CCTACGCGGGACAGCCCTCC
ACCCCTGCACCCCTAGCGAC
AATAGTAGTTAGAACACCTC
ATAATAGGATCTGGCATTGG
AACCCACTAATCCGGCCCCC
CTACAGTTTTGTGACCATCC
AGTATGCAAACTCTTTTTCG
TGCCGAATTACAAATACACC
AGCCATATGTTATCTTGCGG
ACGGACGGCGCTGCACCATG
AAGGTGATGACGCATGAGAC
AAAAAACCCACATGCCCCCA
TGTTACCACCTCTCCCACCT
ACCCAGTTAACACTGCTTTA
CCAGACCACATATATGCCGA
ATCAATGTAGAATACATTAT
CAACCCTCTGGCCCACAACC
TTCGAAAAGATACCCAGCAA
CAAACTTTTTCCGCGAATAG
TAGCATATTTTAGAATTTGT
TAGACCCCCGGGCAACCCTA
CATTTGATTAGTGCCTACAA
AGCATATGCGGTAGGGTACA
TGCAAACATAATGGTCTCCC
TATGGAAACATCAAACAAAG
TAGCCTACACAACATTCCTC
AATACAACTACCCGGTAAAG
ATTGTTTTTTAAAATACGCT
CGTGTAACAATTACGTTGCA
ACTAAACAGACCCGGCTATT
CGAGTATGTTAAACATATGG
AGCTCATATGACAGTGAAGA
CACCGTAACATATGTGCAAA
GGACAAAGACATACGCTAAA
GCACAACCGTCACACCCTGT
ATGAATAAAAGAAAAGAGAG
ACGCCGCACCATATGCTGTG
TAAGCAACCATATGGTAAAA
CAGAAAAGTTAAGATTGAAA
TCGTTTTTTGACCCCCAAGT
GTCTGCCCATACTAACCTAC
TACCAATCATTAACATATGC
ACATTTACAATCACGACTCC
GCACGCCCAACCGTTTCAAA
TAATAAGACATATGGTTCTT
AACAATCATAATTCTTAAGC
GGCAACCTATCCCCCCGAAC
AGACAACATAAGCAATACAT
TCTCACTATTGAAACTTAAC
CTACCTATGCCTCCCCTCAG
TTAGCTGAAGCATTTAGAGA
GAAGACTACGCCGAGGTACA
TTGATCACAACCAACATATG
CCTAGCATCTGTGGTGCATT
ACTGTGTAAGAAACATACGC
ATAAAAATAACTATGTCTGA
AGACCATCAAACATATGGTA
ACATATGGTGCGAGCTGGGG
TTAACATCGATTCCCCGATG
CCTACGATGCTATTCTTCCA
CAGACCCCGAATCCCCACAA
AACATATGGTAGGTATACAC
GAACGCAACTTCCCGTCAAT
GCGACCCACGCTTCACCGGA
CTATAAAAACATATGTTTGT
AACACTGCGACCACGGGCGA
TAGTTAGTCTCCATTAAATA
AAACATATGGTACCAACTAA
ACAGCACTAAAACTGTCCAA
TACTATGATAATGCAATCCC
CTCCCTTAAAAAACAACTAC
CGAGTGCAAGCGCAGCAACA
AGCATATGGTAGAGATTTTG
AAATGACTTCTACACGCCCA
TACCCAAACACATACATCTA
TCTATGAAACTGCATATATT
CGAACCCATATAATGATGAC
CTACTTTCCAAGTAAATTTG
CCCTTACCCTGACATATTTT
ATTCGGTCGGACACAGAGCA
ATTGCAATAACCATTGTCCC
ACCATGCAAGGACTCAAGCC
CACGCCGTTAAAAGCATTTG
GAGTAAAAAACGACCGGGGG
TTATAAAAATATACCTACCC
TACTATTTATGTAGATAGAG
CGGCGTGGGAAAAGACCATA
ACTACTGTTAACTAAAGGAT
AGAGTAAAAGCATATGCTTC
TTAATTCAGAAGGAAGACTG
AACAATATAAAACATATGTT
TCCGACCAATCCTTTGCCAC
TTCAGAACCATATGGCAATT
GCTCAAAACCAAAGATTAAA
CACAAGGTTAGAACTTACAT
CTTGAAAGACATAGCTCTCT
ATGCAGACTTCCTTCCTTCA
AACACATGCCAAACACGATC
CACCCCAAAACCCCCACCCC
CTCACCATATGGAAAACTGT
AGGACTTAACCCTGGCACCC
CCTACAACAGAGAAGTACCC
AAGAGTTACTATGATATGCT
CACGGAATAAAATCACAATC
CCCCCCAAATTGACCCATAC
GCCACCCGCGTGCCAATCCA
CCATCCGACACGCACGCCCC
GAGAATAGTGGATATGACCA
TGTGAACAAATAATGTACCA
CCGACACTTCCTAAACAGCC
CCGAACCATACCTGACCCGC
AACAAGAACAGTGACAACCT
AGTTACTCACACATTAACTG
AAACGGCATGGCCTGGCCAT
CAGACACCAACAATCCCCCC
ATCATGTCAAATAAAACATC
TTGGCCCGTTGGTATTCAAA
CTCCTTGCCTACGCCATATC
CATACAATACAAGAGTATAA
CAAGACCATATGTTCCTAAG
AACACCCGTATCTTGGCAGG
GACAAGGACATATGTTTAAA
ATACTCACCATATGTCGCCA
TACCTTAGAATAAAGCCCTT
AAAACCCCCCCACCCTTCCT
CCGGCAAACCCACCATATGT
GAACATGGTTACAACCGCCT
CACGAAATCTCTGCACCTCA
CGCCAACAACAACAGCGATG
CTTTGAAGAATACATTGATA
AAGTGTCAAACATACGTATG
AAAGGAAAAACATATGTTGG
CATACCCAACAAACTTTAGT
ACAACATATGGCACCCTCGT
GTCTGGTTATTTAGTATTAA
CCTGGAAGAGACACATTACT
ACCATATGTTTTGTTACTGC
GTACGCCAGATACACCGGAA
AAACGACAATAAGACACAAA
CAGAAGCCTGCATTTCCTAT
TTAAACGGTTAAACATATGT
TGCTTGACACGCCCCTCATG
AGTCTCACTTCGTTCAATGA
TCCACTATCTAACCGCAGCT
TATAAACAATTTGCAGGTTG
CAAAATCACAACTTCGATGT
AGTCGTTCAGGGCTTCGACA
CCTTATGCTAGTAGGAAACA
CAATATGGAGGGGAAAATCA
TACGCCCTTCGTTCTCATCA
GACCGTTAGGGTGGATCGAC
TGAACTACCATTTGAACACC
CAGATGTAACATATGTTACA
TAACAACTTCCCCTTAACAT
ATGGCTGAACATATAGTATT
AGAGAACCACCATATGGTCC
GTTCGCCACCATATGGCGAA
AAAGAATAAGCTAGAACCCT
CTTATCCGAGGACAACCGCT
CATACCTACAATACGCCCCC
TGGTCCGTATAACATATGTT
CTGTCGGACTGTTGACCCTA
GCAGAAAATCTATAACTAAA
TAATTACCTGCCGAAATGTT
TTCAAGCAAAACCGCAAGCA
AGGCAAAGAATAAGATTTTC
TAAGCAGACAGCATATGTAC
TCGCTATAAAGCCCTCCACC
CACGGGACCTTGCCCCCGTC
CACAATTGACGACACCAGTG
ACCGCCGACAGAATAATTGT
GGGTCATCCTGGCCCCACCA
CAACGCCGGTCCCAAACAAT
CAACATCGAAGCGCACGCCG
ACATTCCGTCTGTGTAAACC
GGACCGAAACAACATATGTG
CTACTCGACACGCACTACTT
ATCAATAAGTGACCAAAATC
GCACGATAATTAACAAAAAG
ACACCGAACCGTCCACGGAC
ACCAAGCCATCAACATATGG
CAAGTTAGATACGTTCAGCT
CCGCGAACAACCATATGTCT
TCATAAAGGCTACCATATGG
AAAACATATGGTCAGAAATA
AAGCAACTAAAGCGTACGGT
CCATTTCCTAACGCTAACTG
CAAGACTAACCATATGGTAT
ACGCGGTTGGCAGCCCAAAT
TGGGCTCGTGTCTACCACCG
CTTGACACGAACACAACATA
AGGACACTATAGGACCGCAC
TTACATTAGGCCCTCCCAGT
CCATATGTCATGTGATTATA
CTTCAAAAGGCTAACCTCCC
AACCAATAGGCTGTGAGTGG
ACATAGATTCTTCAACTGAG
GCCGTACGCATATGCATGTC
ACACTTGAGCGTACTAAAGA
TAATCAAACAAAAGCATATG
AAAGGAAACGCAGCCTGGAA
CGGCTGGGAAGGACAACCAA
GTGGATCAGTAACCCACCAG
CCTCAGAAACCCCACCCCAT
AAGATGTCTCCACCAATACT
GACTTATCAACAAAACCATA
GGATACATCAAAGACATTCT
CTATGGGGACCTCTTCCCAT
GCCACTAACATATGGTACAC
ATAAAAAACATATGTTTCGG
AACAACTAAATGCCCGACGG
AATCGACAAAAAACATCAAG
ACATAAGACACCATATGTTC
CCCCTTATTAGAAACCATCC
CCCAGACGAAATTACATTAA
CCAACGACCTAGTTAAAATC
ATAAGCAACGCCGCACACCC
CAGCAACCTCTCTCTAAAAA
AGGCCGGCCGACCATACCCT
CAACGTGGTTAAACCTCCTG
CAACAACCCCTGCCTCCTCT
ATATCCACATGCCACCTAAG
AGTCTGGAAAAAATTTTGCT
AAGATCGCGCATATGAACCC
ACGGATTTAGAGGCTCTCAG
TGGGATTGGGCCTACCACCA
CTTATAAAACCCGAGCTAAA
GCCAAGCAAATTCAAAGAAG
ACAAGCGCACAACCATATGC
AATAGAACGTAAGAAACCCT
ACAAATTCCAGCATATGTTA
GACTACTACTCCCATCTCGT
TTTGCAAAAAAGATTTTTTC
CGAATTCCATATGCCTCATG
TCTCCCCACCATATGGTTCC
CTAAGAGACGCAAACTACGA
AAGCAACAGATACCTTGCCA
TACTGCCTCCCCCACCCCCC
TCTACATTTGTCACATACTG
CCACGAGCGAACATATGGTA
GGACCTGCCTACCGTCGTGC
CCCAGGAGACGACCATATGC
GCACCAAAGACCTTTTTACA
GCAACCCGATGGGGCCTGGC
ACACCATATGTTTAAGCCAG
AATTAAGGCAGGGTGACCTT
CCATTAGTGACAACACATGA
CGTGATAGCCAATCGCACAA
CGCGTAGACGCCTCAAAGTC
TGAATAACCTATGCCCAACA
CAAGAACAAACCCTAACAGG
TAAAAATCAACCATATGGTC
CTTTCCAGACCCACATATGC
TGCACAACGCGGGAGTTAAC
CGTGACCATATGGCCCCAAA
ATCCAAACTTCATCCCCTCC
AAACCATATGGTGTTACGAA
GTCTACCCATCTAACATATG
AGCATATGTTGAAGTGGGCA
CAATTATAAGCCTTAGAATA
ACGTGAACGTTAATCCAAAC
GCAAATACGAAAATTTGCCT
CCAACTGCAGCTCTGACTAA
ACGGTGACACAAAGACACAA
CAAAAAAGTGCAACAACTTG
ATTATTGTTCCACCAAAGAT
AGAAGCCAAAACAAAGCTGG
GATGAGTCCTGAGATTAATG
GACTTACACGTGAACCTTAC
TATTAGACATATGGCCTAGG
GCAAAAAAACATATGTTGGT
AAGAGAAATCAGCATCATGA
GTGATGGAGACATAAACTAC
AAGCCATAGGTTTGTAGAGA
AAAAGGTATCTTTTGCCTAC
TCAATATCATTGAACAGGAG
CATACTTTAAAGCTAAGCAA
CTCCACCGGGCATTACTATA
CAGGATCCCTCTCCGGCCCG
GATACAAGCCACCTTACTTT
ATTGTTCTGTAATGGTTCGT
AAGCACAGACATCCATTGTG
ACACCTAGCAATACACAGTC
ATATAGCATAAACCATATGG
TGTGGTTAGACTTTCCATAA
CTTAACATGTTGTCAACTAT
ATTATTACAACATATGCACG
AACGCCTTAGTATAAGGACT
AAAACAGTCCCCCAACCCCG
CCCATTTGACCGTTTACCCC
CAACCTCCCCCCCCCCCGCG
TAAACATTTTGACCTTAAGA
ACATAGGTATATCTTAGAGA
CTTTGGAGACCGTCTCCCCC
TACACGGGGCAGGCACATAC
GATGCGCAACCCACTCCCTC
CACTACAAAACAACCATATG
CAACTAAAAACGATACCACC
TATTATACCATATGCATATA
AGAAAAATATGCAGGCCTAA
AGCATATGTTTACACACCGA
ACTAGAAACTGAAACTCTGA
GACCTGCACGGTCGATCAAT
ACCCGCCATCCCAAAATCAT
TTAATAGCCCGTTCGCCTAG
CACCACGATAGTGGTGCGGT
ACCCATAGTAACCATTTGAG
TAAGCTATTACACCATATGC
TAAGTAACCACATATGTTTA
GATTTAAGGCGGCACCTAAT
AGATTTCACCAAATCAAAGG
CTTAACATGACTGATCTGAC
CCCATATGTCCACCTCTGCA
CCCGCCAACCCGCTCCTCTC
CAAACCACCTTCAACCGCCA
TCGCTATCAAACATATGGTT
CACAATAAACCATATGTTCA
AGCATATGGTACGAACAGGA
CCGATGCATAAATTAAATAG
CGGATCTCTTCCCACACCCC
AACATCTGCATAAGGGCAGA
TAGTCAAAAAGTGCGATGGA
TAAAAGAAAGAAGCGTTAAT
AGACCATTTGGCCGCCAAAG
TAAAAAAGCACAAGCACAAA
TCCTCGCTAGACTTGATCAC
CCACCCCCGCCCAACACCCG
CTGACAACATAAGCATATGC
AAGTTTAATAGAACACTTAA
AGCATATGCCAAAAAGCGCA
AGAGTTAAGCATATGCTAAC
TCGGCCACCCACAGCCCCCC
AACCAGGAACATATGTTACT
ACACCATATGGCCGTTCGCG
GCGCAGCATAACCTTAACTA
TTACTTCCCACCAGAAACAA
ATTGAATAAACCATATGGTA
TAATACCTACTCAACCCCCT
ATCAAACAACCTCTGCCCCC
CCGTAGGATGGCTGCTGAAA
CGCCAAATCCTAACTCAAAA
ATACACGCCCCCCCCCCCCC
CAAATCAAACTTGCCTTGAC
CAGCCTCCCCCTTCCCGGGC
CCTTCAAGTGCATAACACGA
AGCAAAACATAGGTTGGACT
TGATCGAGCCACGTTGCATC
ACTTGCAAAATAACGTAATG
ACAAAATCACAAACCATATG
CCAGACGTAAGCTGCGGCAC
GTGTATTGTCATTCCAATGA
ATTGTGAGTTCTGGAACCAC
GAAAGTAAGAAACCATATGG
CATAGTCTCCACTCGCCACG
TAGAGAAGAAGCGAGCCGGA
AGCAAGGCACTTATCCTCCA
AGCAGGTAAGGTTGCAGTCC
AGATGATAACAAACCATATG
TCGACGACCCCCTGACAGGA
ACCTTAGTATTGAGCCGTAA
TCCGGATGACGACCAACCAT
CTATGAAACATACCATATGT
TCACCCTGAAAAGATTCTCT
TCGGAGCGCCTGTGCAGCCA
GGAGCATATGGCACCATATG
CAAACAAGCGTCTAATGTCG
GCACACTCCTTCACCCCACA
GACCCTAGACCTCCAACATC
TAAATACAATCTCCAACCAT
AAAAACCCAGGAACCAAAGA
ACTAAAAACCGTGAATCCCC
AACGCCACCAGACGAACCTC
ACAAGCCCCTAGCGGCCAGT
CAGTTATTCTAATGACATCT
CGCAGAAACCTTCGAAAACA
TGCTCATTGCTGATCGGTTA
TAAAACACTACCTCCCCCAC
ACGTATCCCACGTCGGCCAC
ATCTGCGTGGCATAAATAAA
AGTGATTACTACCTTAGCCA
ACAGAAAAGCATATGGTCCT
ATCATAAAAAACTACATCAC
CCATACGGCACCCGAAGAAA
GCCATATGTTCAAAACGGAA
TTAATCAAAAAACCATATGG
TTGCAGCAACTAAACCAAAC
ACTCCATATGTCACAACATC
CCCACCACATCTCATGTAAT
AGAGGACATCAACCGCGTTC
CCCATTTAAGACATATGTTG
AACTACGGCCCATACGTAAT
TCCCAAAAAACATATGGTGG
TCGACCATATGGTGGCGGAG
AACTCGATATCGGGTACTCC
CATTGCGAAAATGCGCCGAC
ACCCACCTTCGCTCAAGACA
AATACAAAAACCATATGTTT
CACACACATTTTATGACAAA
CATGTTGTGACAAAACATTG
AAAGCCAGCTAACGTCTTTT
CGTTCAGACATATGCTGGCT
CCGGTCGTGGCCAGCTGCAC
AGCGCCACATTTCGACTAAG
CACCTCAACTCTAACATATC
GAAGCATACACGAACCTCAC
CACTGCTGTTCCTCCGATAT
TAACCAAACATAAATCCTCC
TTTATCTGATGACAAAGTTT
GAAATTTGGGCAGGAACTCC
AGTTACCAATGAACCCCTCC
CGAACCACCACCACCCCGAC
AATATCGATGCCGAACAACA
CGTTTTCCGATATCCAACCA
CGAAGAATAGTCCAATTCCA
GACAGTCCCGGACATACCAC
CTTACTCTCAGCAGAGTTAA
CAATTTTTAGCGAGAAGCAG
ATGAAAGAATCACCATATGC
AACTACAACCTCCGCGCAAC
CAAGCCGTTAATAATTAGCT
GCAAAACATATGTTGTCACA
TTGTGAGGCGAACATATGCT
AAGTTATTGCAACCATATGT
GTTGACCCTATTGCCCCATA
ATGCACCCAAGCCCTCCCAT
AAACACACCCCACATCCCCA
TGGTCCGTCACTCCCTCTTT
AGGGGTTCCTAAAACATATG
CCACAATGCACCCACACCTT
CGGGCGACTATGTACTAACA
ACGGAACATATGGTACATAG
CACAGGCGTCCACATTCTAC
ACCAAAAACTTATGGTCCCC
ACATGCAGGTAGCATACAAC
AGAGGCGGCAACTTTTTCGT
TCGAGATTCTATAACCTTAA
AACACAGCTAACCCCACCTT
CTACTGCTTCCAGCATATGG
CTTACTCATGTACGAAGACA
TCATTCAAATTATTTCGTCC
ACGATTGTAAAGACTCCAGT
CCCACCACCGTACTCTCACC
CCACCACAATGGAACAGCCC
AGATGATCTTAAAACATACT
TTCTCTTCACGCCCGCCAAC
CCGACGTGCAACATGTCACA
TGTCACTCTCATACATCCTT
ATTTAGCGTTTGGCCGCTTA
AAATACTAACTAATCAATAC
GCGATCACAAACCTGCTCAG
GAGTTCAAAAACACCACCCA
CGGAGTAATTCCGCTCCACG
CGCGTACAGCGGTGTGCCGG
CATCCCCCCAGCCCGCCCCC
TTCCTTGGTAAGAAAAACAG
AGCGAAACCGACCTTGAGAA
ACACATGACGAACCATATGT
AAGAGCTACCCAGCGCACCC
ACAGACCAAACAGTAACACA
GCAAACTAAGCATATGTATC
TATTCAAAAGCCTCTATCAT
AACTCCCATGCACTGACCCC
TTCCCAACCGACCATCATCA
CTTCTACGAAAAAAATAATC
CCATATGCTCGGACTGTTAC
TGGGAAAGCTAACGCCCACG
GATCATAACATGACTCGACC
CTACAACAGCTCGCTGCAAA
CATGGCACGGGCAAGGATAT
AAGAAAAAGACGTCAATATG
AATGCACTTACGCACCCCTC
CACATACCCGCCCCCCCCGT
ATCGCTCAGGAATACCATAT
CCAGCCAAAGACACCCGACG
AGTAATGGCACGATTCACAA
GTCCAACACACTCCCCCCTC
GATAACACTGATCCGGTACA
AGGGTTACGGTGTATAACCC
ACCTCAGCCACATCCCTCAG
ACATATCTTACCCCACTGAG
AAAAGGGTTGCGTGACCATA
TTAGCTGATCATTTCCTTTA
GGAAACATATGGTGAGAAAC
AGGATTAGCATATGCTACAA
CCCAGATATTCATCAACCCC
TATGGGACCGTTAAACCAAA
ACGAAATAGCCAAATCTAGA
CAGCGCCACCCCCCTCGGCA
GCTCCATATAGTTCTCTTCA
ACACACTACCAGCTAGGCAT
CTACGCAATGGAAATCAAGA
AGGCATACTGATTTCACATC
GACATGTGTCCATACTAGGG
CAAACCCATGCCCCAATTGG
AGGAATTCCTGCCCCGCACC
AAACATAACGCCTCTCCCCC
TGTCTCGAATGCTATACCCC
CTCCGCGCACTGATACCAAG
AGCAGAGCACAGACCTTGCT
GCAGGTAAGAGCATATGCCC
AAAAGAGGGCCTACCACAAA
AATGTCTACAGCTACACCCC
AAGCGTATCCCATATGGCGA
CACCCACTAGATCCCATTAC
CCATATGGCCGACATCTTGC
TGCAAACAGCAAACTTGCCC
CAATAGGACATTAGCACTTA
TGCTTTACCCAAAAACCTCT
ACCTTCGACCTGCCACCTAA
GAACAACGGCAACTGTACCC
TTCATCCCATCTGAAAACCT
TGAACAACAGTGCCTCCCGG
CTAAAGCCATAACCATATGT
GTAGAGCACGCTACAATGTT
AACGTGACCCCCCCCCATGC
TACTGATATCGACACAATGT
TTAACCATCCCAACAACCAT
ACCACACATGCAACCCCCCT
ATCGCAACATGACCATATGG
AAACAAGGGGGACATATGTT
GACACCCACCATCTCCGCAT
TTTTATTCATAATCGCCCAA
CATCCCCACCCCGCCTCACG
TGGTTATAAACTAAAAGTAG
AACACACTCTACATATGCCA
ACTGAGTACCGCCATTACGT
TAACGTATGGCACAGCACGC
TCTGACCTACCACCTTACCA
AGAAAATCAACAAAGCCGTC
AAGCCTAAAAAGACTAAGCA
CAGTACCCATATGATGGGGT
TTTCTAGCTGCAACTGTATA
CATTCAACCATACGAATATC
GCTACACCCATGGCATTACA
CAGATCGGCCCATCCTAAAC
GCATATGGTGGTCCCGCTAA
ACCCCTAGATTAAAATGCAA
GCATGGTTTTGGCGCATTAT
TTATTAGAGTATGTATAGTC
AGTAGATAAAAAGGTGCTTT
GTGTCGGAGCCATTAACCAA
TAAAAAAACATCTAACCAGC
TGCCAAAAAGCCGAATACCG
CAGGTGCGGTATGGGTTCGG
GTCTTGACTGCCCCTACCTG
ACTTGGCAAGAAAGACGGAC
ACCAAATTATAGCAAGCAGT
CATATGCCACCAACCATGTA
CAAACATATGGTTCCTAAAG
GGAATAGCCCTCACCAGAAC
CACAAAACATATGGTTGGCT
AGACGCAACCAGAATGTTTA
AATGAGCATATGTTCCGCAA
CTCACAACCAATCTCTCATC
GCAGCATACGAAATCAATAC
TAAAGAGATGAACAGTCAAG
CACAAACATACCGACATATG
ACACATGGTACCCGACCTCT
AACATATGCTGGCACAGCCA
ATCTTAAACCATATGTATGA
CCACATTTACGTTACCCCCG
AGATATAACATGGATAATGA
ACTCACACCACCTTCCCACA
ACGCCAACCAACGCCAACCA
AGATTGCGACGAGCCATATG
ACCTGTGCCATACCATATGC
TATCATATCCTGCACGCGGT
CTCATTCCCAACACCATACT
CCAGGAACCACACCCGCACC
CCATATGTCTATAAGTAAAC
AACATAGGGTTCCCTCCAGA
ACTACCATATGTTTTAAAAG
ACAAATTTAAAAACATTCAA
TGCCATAAAATGGCATATGA
TCTCCCAACATATGTATCTC
CAGCCTCTGCAGCTCAAATT
CAGAGTCATGCATCAGTTAC
CAGCAAGCGTGTGAACTGTA
TACTCCCGCTTCCCCTTCGA
GCCCATATGGCTGTACTGGA
AACCAAACCCCTGACGGCAA
TGAGAGAATAAAACGGGAAC
ACAGAGTTACTTGCAATACC
ATATAGATTTTGAACAATCG
CTCAGCATATGTTCAGCCGA
GTGAAAATAGAGCATTAGGT
ATGCCGCGAGCCACAGCTTC
GAAGGTTGAACGCTAATGAC
GCTACCATATGTAGCGCTGA
GCATTAAAACTAAACAATCA
GCATATTGTCCGTCCGTTGA
GTGTTTATTTTACTTGTGGT
ACCGCCAACGCGATTAAGAC
GAAGACAATAAAGTTACAGT
TCACCATTAGTAATTAACAA
CTAACCTTACAACCCACCAC
CTGAGCCAATCCGGGTTGCG
CATAACACAAACAGTATCAA
AACGTAACAACAGTTTGCTT
CACCCTAAAAGAGACTTCCA
CAATGGCTAAAGGCTTATTC
TAAACCGCACGCGACAATAA
ATATCAATTAAACGTTTAGA
TTTAGAATAATCGTAGACTG
TAACTCAAGCATATGTTATG
CTGCACACCACCCCCGACCT
CGTTAATAAGATCAAAGTAG
AAAACTACCCCATATACCCA
GCCTCGCAGGTCCCAGCCAC
ACGGTTAAACACTGCGTCCC
ATCAGCTCGCAGAGTGTTAA
CTAACCGGCGCTAATCCCGT
AACCCACAACAATTCATGTG
TCATACGCAGCACTCACTCC
CTCGTCACAAAAACCATATG
AAATCTTACAAACGTTCCAT
CCCCCAGTCGGCCACTATCT
CAACCAGTGATACCATATGT
AACCTCCCATATGCCTTAAT
ATGGGGCCAAGTCTCAGTCA
TGAGTCCCCCACCCCACCCG
CATCTCAAGCACAAAGAAAT
TCTGGGAACTTGCAAAAGGC
ATGAAAATCATGAAACATTA
TGGAACACGCACCTGAGCTC
ATAGCTATGACGACCATATG
CCAGAGACCCCGTGCAATTT
CCCGAACCTCCCACTCCTCT
AAAAATCGACTGCACCTACC
CACAAGCGCCCCCCCCCTCC
GAATATTATCGACCATATGT
ACCTGAACACCCCCGATAAT
ACAACTCATGTGACGTCCAC
CGCGGTCGACCGCCCCATCA
ATTTATTAATCAACCATATA
GTAGAAGCCATATGGTGCAC
CCGCACACATAGCTAAATCG
AAGCATATGTTGGGACAGAG
CCAGACCATATCGTAATACC
ACCCTAATTTGTTGAATATC
AGAAGACTGATCAGAGTACT
CCGGCATGGACATATGGTTT
CGAAATTAGGTAAAAACCGC
GACTAACCAACCACATTCGT
AAGAACTACCCACACAACGG
AACGCACCCCGCGTACTATG
CCCGGATGAGATTCGTAATG
AACGCACTGAAGCCACTTCA
GGAATCCCCACAATTAAACA
TCTAGGGGAACAGTTGCTAA
CGCAAGCCACCTACACGATC
CGTCCAGGCATAAACATATG
TACTCAACCCCATATGTTTA
GCGTAATAGGCCCACCCCCA
TAACCTACTCACGGTACAAA
AAAGCCATATGGCCTTTGAC
TATCCCAATCCCCCGATTCC
ACGCCGAAAGCACGCACGCC
AACAACGCGGACCATTAATG
AGTTAGGCCGCTCAGACTTG
TTTTGAAGAATGTTTTTTTA
ACCCACGTCGCTTACTTCAG
AACTAAGACACTCGTCCCGA
CTTGGCCAAGCATATGGATA
ATCAACATATGTTCTCGGGT
GAAAAAAAACCCCATATGTT
TAGCAATAAAAGAACCGAGA
AAACATAGGCCAAAAATTTT
AAAAGGAGCACATCACCAGG
CCATTTAAACATATGCTTGG
GAAAACCCTCCACTGCCCAA
ACTCGAGATGTGGGTTCGAA
ACTATATGCCGCTCAAAGAG
TGATCCTGTACCATATGTTG
GGACAGATTATGATGAGTCA
TTAAAGCCAAACATATGCGA
GTCGCAACATAGGTGATAAA
ACGAGACCACTAGTGCTTCC
CATAGTGACGAACATTCACG
AGTATACAACAGAACATATG
CCTATTAACCGCGTGCAGCC
ATCCCACACCATATGGTCAT
AAGGTCAGTCAATTACCAAT
TTACCATATGCCACCACAAC
GGAACAACATATGTTTACAT
AAGAGGAAGGTCAACGCGGG
ATGGTCTGACCTACTGCATA
AACGCATCCACAACATATGG
CGCAATACAATGTGGCCCTA
GACCATATGCCTCACTTGGT
AAACCTTTGTACTCGTTCTT
ACATATGTTATTAAACGTGT
CACCACAGTCAGTACAACTA
TTGCCCGAACCAACATATGC
CGCAGAAACCCTCACCGAGG
CCCCACTAAGGAACCATATG
AGCAGAACAAAAGCACTAAA
GATAAAAAAAAATAATTCGC
ATGGACGAAACATATGTTCT
ATTGCACACTATGCGACGAT
AAACCACCCCACCTTGTCCA
CACTATTTCAACCCCTTCGC
TCATACAGCTGTCAATTTCT
CTGAATAAAGAAACATATGT
ATCTAAACTTAATGGATCTC
AAAAGGAAAACATATGGTCC
TTCATAAAACCATATGGATC
CGTATTACAAACCCACCATT
CACAACAGAACCCACCTACT
TTGGTAACGTTCATACTATT
CATATACCCCCACCTCCTGA
CAGGGCCATCCGGGGGTCAC
AAAGCGATCATACCCCGGAC
TACGAATTCCAGTATCTACC
CTGACACCCTAAAAACCAAC
GTTACCTAAAACCATTGTAT
GCGTCGAGTCAAAACATTCT
GAATCATATAACCATATGTC
GTCGAAGACCTCAGCAGGCA
GCCTCAACCACATACAACTG
GGCACCCGGACAACCATAAC
AGCCGATGATCTATAAACTA
CCCCCCCCCCCCCTCTGCAG
TGCATAACGAATTTTCATGC
CCACAGAAGACATATGTTAA
ATAGAAAACCGATACCTTTC
ACAAGCTTGAAACATATAGT
ACGCCTTGAAACATATGTTA
TGTCGCATTCCATCACACCT
ACATTAAAACCATATGGCTA
GAAAGCAGTTTCGCTCACCG
AAAACCAAACTCAACCACAT
GGACACTAACCTTACCGGCC
ACCACATACCGCAGGAAGCA
GATACATTTGTCACTGCAGG
ACTCTACGACAACATATGTC
GACATGCGCAATGACAACTT
GATATAAAAACATATGGTTC
ACGAAGCAGAACTAAAGAGG
GACATTCCCCATCCTACTTT
CTTAAAGACAATCTAAAGGC
TTTACATTATTCTACCCCCA
CAATGAAATACACCCGTCCC
GAAATGACTAAACATACGAA
CTTAAGTATCACTGTTTCAT
AGCCAAGTGTATGATGATCG
CACACTAACACCCGTACTAC
CTCCAGTTCACCTAACCTCA
TAGCCCCACCGTTTCAGTTT
CGTAACGTTGCCACACTGCG
TAATTACGCGCCAACCACTT
GTACGACAACCATATGCTGT
AGACCTTTCTGCTCACGCTC
ATCCTACCACAACAAATGAG
CAGAGCAGGTCTTTCTTGTC
AGATAGCCCAATGCCCAAGT
GAGGAGGGCTCCCCAGCAAC
AACCATATGCTTTTCAATAA
TTAAAATAAGCATACGTGTA
TAAAGTATAAAAACCCGGGC
CCCCAAAAACCATATGGATT
TTGCTAGAACCATATGTTCA
CCACAACACCCCACAACCTC
ACAAATCCCAAGGCGACCGA
CGATCAAAATGAATTCGATC
CACTGCTATCTACACTTTCA
TAAACATGCTAGCATCTCGC
ACCAAGCCATATGGTGCTCC
ATGCAGAGGGCTATAAGTCT
AAACGTACAGCAGGGCTGAT
AGATTAAACACTAAGGATAC
ATTAAGTTCACTTTACAAAC
GCCGATAACCTGCAAGCAAA
CAGAAAAAAACCTGCCTCCC
ATAACACCAAGATCTGAGCT
AAAACAAAAGCATATGTTTA
AACATATGGTAAGAAGTCAC
CCCACATAAACCATTTCCTG
AAAATCATATCTAAACGCCA
ATCGGCACACTGCCCCAAGT
TACGTGAAAAAAGCATTATG
GATCATAAAGCATATGTTGA
AACACCAACCATAACATTTC
CAACTAATAATTATCAACGA
GAAGAAGCATATGTTCATGC
GACTCAACCCCACCCCCCTC
GAACTTATGGAGCATAATGT
CCCTTCAAATATGTCACCTG
AACACGGGAGAAATCCGTAC
TTAGCACCGTACTTTATCAC
TCATGCGAACGGCAGACTAA
TATAAGACAGCTGCAAAGCA
ACCACACGCAACACATATCA
AACAACCAAACACACCCTGT
AGTCATAAACATATCCCACT
CACTACATCACACCCCCCCA
AAAGACTCACCCTCTTAATA
CCCGGCGCAGCATATGGCTG
CTAACACAGTATACCCATCA
CAAATCCATACCGTAGACTT
ACATTACACACTAGGACACT
GACACTCGACAACAGCATCT
TAAAAGGACAATAGCCGAAC
CCCATGCCGACATACGATTG
AAAACGCGATGTCCCCCACA
AACATAGGCCCCCACCCTTT
CAAAAACATATGTTCACTAC
CCACCACACCATATGTCTCA
AAGTCAATTAAAACAATCAG
CTTGAAACCGTATACCATAA
TTACCCCGGCCACTTACCGT
CAACATGGCTACCTACGCAC
CAAAACTTGGATAGTACATG
AAATAAAACCGACCATATGT
GAACCGATGTCGAGCATATG
CCCCATGCACATACTTGACG
CAAAACATATGTCGTGCCAA
GTCAGCTACCCCTATGCTTA
CTCCCTTCAAATCATCTTTT
GCACTACGAGCTAAAACTAG
GGAGTAGAAAACGCGCGTTA
TCATAGTAGAGTCGAAACTA
AAACATATGGTCATACAACG
GAATCACCATGTTACCTACT
TTAGGATACAGCAACTGACA
CCATTGCAGCCCTCCCCGAT
TGCCGTCGGCACTGCGCAAC
CGTCATAAAGCATATGTTCC
GGTCTTCCCGACAAATCGTA
AAGTATAATCTAGTACGGTA
ACTCAGCCTACAACACAAAA
GAGCTGTATCAGACGTCCCC
AAGGCCCAAAACACATAGTA
TCATCCACTGCCCCCCCCAA
CTAAGGGAGAATGTTTGTCT
TATGACAGTCGAACCACATC
CGAACCTAGCTACATACCCT
AACTTGCTACAGTAAACACT
GATGGGCGGCCAAAGCTATC
AGCGGACCGTCTCTATCACG
CGTGGCCCATAAAATGAACC
CATTGACACATTGATGCAGA
AGGAAAGCCCAATAAAACCA
CCAACTCAACCTTAAATTGT
ACATATGGTGATAAGTTACA
TCATGAACAACATATGTTGC
AATAGACATATGCACATGAT
AGCCGCCTCTGCTTGCCCAC
GGCAGGCACTCATAAGACAC
CTTATATAACCATATGTTCC
CGGGGAAGCCTAAACCTCCA
AAGCATATGCGAAACAGAAG
AACATGACAAACCAATCAGC
CACCCCCCGACAATCGCCCC
TTCTACGGTTACTTCTACCC
TAGGACCCATCTTAACACGC
GAACGACCATTTGACCACCC
CAATCCGCATCCGTAGACTG
AATAACAAACAGACCCTGAC
CCGTCCCACCCCACACCACA
GCCACATAACTTAACAAACG
AAGCAACCCAGACCATATGT
TCCATGCACCACTCTCTTCG
AAATAAACAAAGACAGCTGC
AAAAGAAAAACATATGTTTT
ACGAAAATCTTTATGCTCCG
CGAAAAGACTAGTGAGTAGC
GTTCAGGTTTCCCTTTCGAG
AAAGCGGGTAGCCAATCCTA
ATGCATATGGCCCTGGACGC
AAAGGCCATAGACCCTCAAC
GACCAAGATCTCCACCTCCA
GATCGCACAACCACATGTGT
TTAAAAACCTGCTAAACCCC
TAACACAATTGCTTGACACT
ACTGTTCACGTGCCAAACCC
ACCATGCACACATTTAAGGC
CACGTCCATATGTAAAACGC
ATCTCGATCCTGAACACCTC
TAAGGAAAACTACAGAGATA
TGCTTGACAAACGCAATTTC
CCTGTCAGTGACATATGTTG
AACAAAAACCCACTGGTCAC
CAACTAGTCAACACTATAAC
CTACGACACCCCATATGCGC
CTAACCATCTTCAGGCACCT
AAGGCAGTAAAAAAGCTGGT
TCTTACAATACGTCATGCAT
CACTCGTCGTGAGGGAAGCG
AAGCGCCCATTAACAGGACC
CTTACCTATCACTCTACGAC
AGGTCTAAGACCCTTACCCT
AACCATATTGTCAAGTAACA
ACCATCGTTCAAAAACAATT
ACCAAACCGCAAGTCAGAAA
GAAGGTACCATATGTTTACC
CCAAAGCATATGGTCAACCA
TCCATATGCTATGCCGAGAC
ACGTACAAGAGTGAACCCCT
ACGACAGTGCAAATCCCCTT
CACTAGGCATAGGCCAGTTT
GAATGAATGTCCGACGATAG
TCTCAGTGAAAAACCCTTGA
CTTTATTTCCAAAACACCAA
GACAGTTAAAGCATATGGTA
CACTACAGCAGACAGTTGAC
CCGACACCATATGTAACCAG
TCTCTCACCCTACATCGCCC
AACCGTTTCATTTTTGGCCG
CGATACCAGACAATACAATC
GCCACACGATACACACCGTA
CTGCTAAGCAGATACCAAGC
AACCCGAAGGACCCCGCCCA
AGAGCCCGTCCAACATATGG
ATTCACAAACCATATGCTCC
CTCCCACCATGTCCCCCAGG
GACACCCGTCACCCCCTCCA
TCATCACGCATTACGGCCTA
CGAACGCAATACCATATGTT
CAATAGGACCTGCTCACCCA
ATTGGCCCATATGCGAAGAC
CTGATACACCCACCCGCCAA
AACAATGCACGGCGCCTTCC
CGCAACCATATGCTCCCTCC
TGAACCACCGCCCCCCCTAC
GAGGCCCAACAAGACAACAG
CCTAAAGACGAATACCATAA
TCAAAAACGGTTAAAGACAT
CGACCATAGGTATCTTCACT
GCAGAGGTTAGACTCTCACG
ATCATCAAACTCACCCCTCT
ACACAACCCAAAGCATATGC
AACATATTGTCCAAAGGGAT
ACGACCGTAGCTAAACACAT
GCAGAATAGCACGTTGCGTT
TTACACTAAAAGAATTACTC
CTAATTTCACAACTAGTGAA
CCATATGGTATCCTCGCATG
TTCCAACTGGACCCTGAGTA
GACATCGCCTAAACATATGG
ACTTCCTCAGGCCCCTACCT
CTAACCTTCTTCTAGAACCG
AACGAAAACGCCGCTGCAAA
ATGATCGTAAACATATGTTA
ACCCTGCGTAGCGGCTCTAG
ACCATATGGCCAGGCACCCC
GCGATAAAAACCTAATCGTA
GATGTAGAAATTGCACAACT
TAGGCATGCCTTCGAAAAGT
TACGCCAACCTACAGTATAC
TAACCATATGTTTTTAACAG
GCGCGTCACGTCCCAACACC
CCATATGACCCTTAACATGC
TAATGCTACGAGGCACAATC
GAATTGCGTCAACCATAAGG
AGAACCCAGCCCTCAAAGCC
GGACAGCACTCAACCATTTG
CCCCGGAAGTCTAAACACCT
AACCCAACATATGGCAGCGA
AAGAGGATACCACAGCCGAA
GCACCCACACATGTTACAAC
AATTGTTTAATTAACCCGAC
GAAGAACAGAACAAATTAGA
CTCCGCTAGGCTAAACCCAC
GGAACCACCCTTCCGCCTCT
CTGAGTGTACCAAACACCTT
TCAATCGTAGACGCCTTAAT
ACCCATATGGAATGAACAAA
ACAAAAGATCGCCGACACCC
ACGGCTACTGACCCCTGCCG
ACATATGGTTACCATATGTT
ACTCAAGTTATATGGCAGCC
CCCAAAAGGACACGCCCATT
CAAAAGTATCAAGCGAAAAA
ACTACTATTCCATCGCTAAG
AACTGTACCACGCCCCCTAA
CCGACCGTATGTTTCACCTC
GCAGCTGTGATCAGTCTTTA
ATACGAACATACGCACTGGC
AAAAACACCATATGGCAACA
GAACCTGTTCCATATCTCTA
AGAGACGAGTACTACCATAT
AGAATACGCGAAAGCGGACA
ATGCTAGTAAAAGTACAACA
CACACTACACCCTTGTAACT
ACACACTCCAGACCCCCCCC
TTACACCGAGAAACATATGG
CACAGTTTGCTGTATAAATC
AACTCAATACGCAGTTAGGT
GGTGCATACCTAACTAAACC
ATAAAACCCACCCTACGTAT
ACCAGGGGCTTCAAGCCATC
GCATCCTCAAACCATAAATG
CTGTTAGAGATAGATTTACA
TCGTTTGAACCACGCCGCCA
TCAGGACACCGCACCAGTCT
ATAATGTAAACAAAAAGAAT
GTTCCGCACAACCATGTGTT
GGCGTAACAACTTTGTTCCG
TTGACACGTGGCTCGTACGA
AACCAACAAAATCCCTGTGC
CATTCAACCCCCGCCCCCCC
TTTCGAGCTCGAGCATATGG
GTGAATACAACGGCTCCACT
CAGAGAGTAGTTGCCATATG
ACGTGCTCAACGCCTTATAA
CTCCCCCACCCCCCCACCCA
AAACATTTGTGTTTCAAGCC
ATTCCAAAACCCCTCCATAC
CTGATATGAAAGCACCTAAT
ACCGATACAATCCAGTACTT
GCCCAACTCAAAAAACGCCG
AGACGGCCCAGTAGCACTAG
CACCATATGCAAGGATATGA
CGAAGCAATGGAAAGGCATA
TTCATTAAGCATATGCCTCA
GCCCTATGTACGAAGGGCTA
ACCGCACACCTTCTACCCCA
AACTAGCAGTAATTTATGAA
GAAGACATACGGTATGAAGA
GATGGTATCCGATAACATAT
AAGTGAGAGGACTTTAACAT
AACCCTGTTCGTACCAACTC
CCCCCACCTTCCCTCCTGCC
TTAACACGACACTATCCTCT
GCACACATGCAACATAGTCC
ACAGCCTCCGCGGTTCGCGC
TAACTTTACCTAACGTATAC
AGAATGCAAAAAGTACCAGT
TACCAAAGCCCCCGCACCCC
ACACCTCCGATTTCATTACC
ATGATAAAGTAACATATGGA
AGAACATATGCTTGTCACAC
CCCAACATACACGAGTTCGA
AGCTACGAATAAGCAGATCA
CCACATTACAAGAACATATG
ATATAAAAGCCGGACCTAAG
AATGAAGCGTAGAATACACA
CCAGCTAAAAGACTGAGAAA
ACTGAACATGTGCCTGACTG
TTCCCGGGAACAACCGCTGT
GAACGAAACAGATCCAGACG
TCACAAGCATCTAAATCCAA
CCATATGCTTAAGGTTGATT
ATAAAGGTTTCCATTAGAGT
CTGCCAGAAGCATATGTCGT
GTTAAAATTACCTTGCTTAT
TCCGTGCAACCCCCCTCCCT
GTTTTCTTCAGATTAACCTA
AGGTCAAACCCGCCACTAAT
TCCCCGAAAAGTTCTTTATC
TCCTGGAACCATATGGTTCA
ATTTGTCAAGTAGATACCCG
ATAATCACCCCCCCAACCCG
AACAGTCGAGCTTACCGGAA
CAGCGAAGGCAGGTACCATA
AAAACACACAGCCTCCTTGC
CATCTTTGTCTCAAAATCCC
TAACCATATGTCAAAACAAA
CCCTTCCCGATTATTCTTCT
CTACACCGAGAGGACCACCA
GAGCCACATATAAACCATAG
AATAAAGGGGCATATGGCAC
TCAGAGACTACCATATGGTA
AGACACTCTAATAATCACCT
AGAGAGTACATAATCCCACC
CCATTGACATGGGTTTACCC
GGAAAACCTTATATAAACAA
CCCCGGCACCCCACCACGTT
ACCCAGTATAATGAGAGTCG
AACCAAAAAGCAATCAGAAG
CAGAGGAAAGTAGACAAATA
ATAAGAGCCAAAATATCCGT
AGCAAACCAATAGCGCTACG
AGCCTTGTAAGGCCACCATT
ATCTGCCCAACGCCTCGGGT
CTCGCACCACCCATAATCTT
GGGACAGCCCGCGGTTCATA
TACAGCATAAGCATATGCTA
AGGAATAGCCATGTTCGGCG
ATGCAAACATATGTTTAATG
CAAGCCATATGGCACCTTCC
CTTGACAACTCCCCACCCCC
CTAAAAACATATGTTGTCAG
TTACCACAAAGATCCACCAC
CTTGGAAGACGACCGCACCC
CGAACAAAAGGCATTCCGCT
GAACAAATACAGTTCACTCT
TAGCTTACATCATACCCAGC
ACAAGACGCAACAGAGACAA
TCCATATGGTGAGCACTGCT
AATACATCAACAGATTCTGA
CAATCATGGTCAATGATGTT
CCTAAATGGAATATTTGCCG
GTAGACAAAACATATGCTCT
CTTGCAACGACTTACCCCAA
AGACAGGAGCGAGCACCCCA
CCACGCTGCACTTCCATTCA
TAAAGAGGAAGGGTAATACC
GATGTAAAAAACCCATTACG
ATCATATTGCGAACCCCCCA
AATATAGGAGTAAAAACGAG
TAAATGGATGTATTGCTGCA
GTCGGCACCACAATAAACCG
CAGATCAGCGCAACATATGG
CTGCCCCCTCCTCCCCATAT
AGGCAAGCACGCGCCACCTA
AACCAGGACCCCTCACTCCA
TAATGCCGCCTGTCATAGGT
CACCATCAAACCCTCTTGTG
AATAGAGCCGCCGCTTTGGC
GCGCATTGGGACAGGCCCTG
CGATAATGACTTTCCTTCAT
AACAACGCACCTCCTTCGAA
GCTGTGAGTATTGAGCCGAG
AAATTGAACCGTCCTTACAG
TTTTTGAAACAACGCACACT
TCAACAATGGATGACGGCAA
TCATGCACCTGCTTCCCTTC
CCAGTACAGACCCCTTACGA
ATCAGAATACCCACAAACTA
CCCACCCTCGAATCACAGAG
CCCATACCCCATTCTATGTG
CCACCTCCCCCCCAGACATC
AACAGCACAAAAAATATCCC
AGGCATAAGACATAACCGAA
CGCGGAGATTAACAACGGCG
TTCGGGGAGTCGTAAACTAA
AAAAATCACATCTACGTCTC
GATGCCGCCCACCCGATACT
CTGAGCAAGGTTACCAGAGC
GGTTCACCACCCACCACTAG
CTCGCTAACACAAGCCCCGT
AATGTACCTACTCCACTGCT
CCCCCCCACAACTCTTTTCT
AAAAAATAAACATATGGCCA
GATAGTACCATATATTAACA
CGTTTCGGGTACCTAAAACA
GTAAAAAAGGATATCTTTTC
CGAACCCCGCCCCCCCCCGC
GCCGATTCTTACAACAGGTT
ATCCGCTAGATTAGAACAAC
ATACGGCCACCAGCTTCCTT
ATAGAGTTATATTAGATTCA
TACTGGATATAAGCATTATC
AGGTAGCAATTAACATATGA
AACCATATGGTGACAGTTAT
AGCGATACACCCAACCAGTC
AAAAAGGTCGACATATGCGA
CCTAACTTGACAACGCTAAC
GGTACCATCTTGCAACATTA
AGCCGGGTATCTGTACACAT
GGGACAGACCAATGACGAGA
ATCCAGTCCACTACGAGACC
AGACAAGCATCCCAGTGACA
ACAATGCGTGAATTAATAAA
TCGAGAAACATATGGTCGGT
TCATGACACCACCCTCCCAA
GAAGGTTTGCACCCTCCACA
TCATACTGACCCCACCCATG
GACCATATGGTAAGGACGTC
TCTGAGACACGCTAACTTTA
ATCCCGAATGAACAATAACA
TCGAATCCAGTCCACTCCCT
GACAGTACTTTGGAGCAGCA
TACGAACAAAAGGTACTCCG
GAACCCAAGGTTAGAGAGTC
CTGATTCTTCACTATATTCT
GGGTACATAAGGTAAGCAGG
TGGTTCCCTTACCAGAGGAA
ATCCAATATGCACAGTTCCA
AAAAGGATTAGTCCTGTCAG
AAAGATAATAGACCATATGT
AAATCACAGATCGTGCACAC
CACAAAGACACCAACCTAAC
CTGAGTTCTCCTCACCCCCA
AAATCACACAGCCACATGGC
ACCGTAAAGTAAGTAAGTGA
TACGAACACATAACCTTTTA
GGACAAGAAAAGAAACATTC
ACCCTAAAAACCCAATTTTT
CTGCTCTTAGAATATTTACA
CTAACAGCAGTGCAGTGGGC
CAGACATAAAATTCTTATTC
ACATATGGTTCAAAGCAAGA
CAGATAACACCCCACCACCA
ACATTAGGTATATTCAATGA
ATTTAAAACCGCCCACTATA
CGAATGAAAAAGGTAAACCA
TGCGCAAAAACCATATGGTT
AAGTAAAATAAATAAGCCAA
CCAACTAATCTTCGAACCAA
ACCCATACAACATATGGTGC
ACAAATTCGAGCAACATATG
CATGCAAGTATACAGACAAG
GCCTTAACATGTTTACTTTC
CTGATACGACAGGAAAGGAA
CGAGATACATATGCATTCCG
AGATTCCGGCACCCCCAAGC
TACAGTTGCTTCGCCCTCTT
TTCTAATAAGCCTGACAGCC
CGACATAATGAGTTTTAACG
AACCAAAATAACCCTATCTT
ATAATCCGGGATCAACAAGG
TAAGCTTAATCATATGTCCG
TAGACCATACATCAAAACGT
GTAGGGAAGCCATCATTATA
TTAATACATACCATATGTCT
AACTTTATGGTGAAAACTTG
CCGAACCATATGTTTAGAAC
AACCCTCCCAACCCCCCCCG
AACAGCCACCGCCCCACCCC
GGGACGACCCCACTACTTAG
TGCGCCGACACACCGTTACC
AAGCAGTCACTAAATACGTT
CGATTCTAGCCAACATATGC
GCGATAGCATATGTTTTGCA
TGACACAAACGGACCATGAC
TTAGTCATATGTCAAACCTA
AAAAAATACAATTCATTTCC
CACTAACACTGGACCCCTGC
CATATGAGTAGGTGCAGGCC
TGACTACACCCCTTACCTCT
AAGTGCATATGACTCCTGCC
AACATATTTCAAAGCAAGAG
CACATGTCCGACGACAAACG
ATAACATTCTCGGTGAGGGA
ACTATATGCAAAACGAAGCC
CGATCCTCTTTACCCACCCC
TGCAGATTAATATGAAACAC
GTAGAATCACATGCACTCCA
AGCACTAAAATGTAAGGAAT
GGAGGTGTGTTAGAACGCAC
CACAAGAACAAAAGAGTACT
CATCACCCTCCGGATCGCTC
ATAGGAAGCTCAACATATGC
ATAATTATGGCAGCGAAACA
TACAATAAAAACATTTGCAA
TACGAGACAATATACTCTAG
CATACAACCACATCCTCCGA
AACTTTATCGTAACCTTCCT
ACATAATTTTGACTGACCAG
CCCAGCAGGTGCGCGCAACA
ATTACTAGTCTCCCACAAGG
TACTCCAACATATGTCACCG
CGGATAATATAAACCATGAA
CACATTTTAACCGGCCATGT
CGAACATAACCATATGGCAC
ACGGTTCGTACGCTCTCTGC
ATCGCTCCATACCAACCGCA
ACCATATTCTGATAACCCCG
ATACGGAGGGTAGCACCATT
ATCCACCCCCCCCCCCTCTC
GATGTACGGAGAGCGGGATA
CATCAGGTCCACACATACGG
ACACTAAGATGGTTAAAGAT
GCATTTGAGGGGCTAGTGAT
ATTTAGGCTCTTAACATAAA
CAACCCGCCGCTCCACAGAC
ATCCAATGCTCATGACACCC
TTTCCGCGACCCCCCACAAT
AAAATTAGAGCCATGTGCCG
AACGACTAAATGTATCGCCC
ATCCCGCGTTGACCATTTAG
TACCTCGTCCGAATTAGCAA
CACGCCCCACTCCCATCCTT
AGACAGTCCCCACTTCACCG
TTAAAAACATCTCACCCACT
CAACAACATTTGTCAAAAAT
AACGTTGACACACTCACCAA
TTACATGCGTCCACGAGTCC
CCGACCTATGTCACAACGGG
CACGCCATATGGTCTTCACT
TTCGTAAAGCAAAATAGGGT
GTTCACTTACCCCCCGCCCA
CAAAACATATGTTAAATTGC
TCGCAACACTACAACCCCGC
GTGATCAAACATACGCAGAT
GTCGTACAATCTCCCCCGGC
CAAGAATAAACATATGGTAG
CTCGCACCCAATCCATACCA
GAGACACTATCGTCACCCGT
CCACACCCCCCTGCTACCAC
GCTCACAGGCCGTAACAAAT
CACATATAGTATAATGCAAG
AACATATGCCCCCATATGTC
GAATCATAAAACCCCTCTTG
GAGATGGTCCCGGCCAACCC
CGAAATAACACAACATATGT
AAAAGGAAAACCATATGTTT
AGATGGTGTATAAGTAAAAC
ACACAAGAGTTTCAAATCCT
CCAGAACACCCGTAACGTAC
ACATCACAGACATATGCGAT
TAAAATAAAACTGACAAATA
GAGCCCTCAACACACGCAAT
TTGCCTCCCGACATAGGTCA
TCATCAACATAAGTAAAAGT
ATATGAAAACATCCGCCAGT
AAAGACCAACCATATGTTAA
ACCATATGCCCGCCACTCGC
AGAAAACGCATAGTCCCCAT
AGACCCGAGACCCCCCCCCC
CAGCCCCACCCCGCCCCCCC
TTTTAAAACATATGCCCCCA
CCATATGGCACACTCAACTC
CAACCCACCCACTGGCTGGG
GACAACACAACCCACTTCTC
CAACTCCCTCACCCTAATCA
ATCATAACGTACCGTAGTTT
ATACTATGAATAATGCGGTA
CAACAGAAAAGCATATGTTC
AACATAAAAGCACAAAGACA
GCCAGATCACAACTTCAGCT
ATTCATGGAACTGGAAACAG
CGATGGATGCTCCAACGCTA
AAAACATATGGTATTTTAAT
AGTCTCATCGCCGAATTCCT
CCCGGTACCTACGGCGCTCG
TCGCCCCCAGTTATAGCCCG
AGCAACATTAGTATAGTGCC
CGAACCAGCGCGCCCCCACC
TCCTTAGCTGCCATATGGTA
ATCTACCCACCGACCATATG
GATCCCAACTCCGCACCGAA
TCTACATACGGAACGTATAT
CAAGCAATCCGCCCCACCCC
AACAAACACCACAAGTCCTG
GACGAGGACATACTGGTAGA
TTGCCCCCTCCGAACACCCA
ACCATATGTTCGCTCGGCAG
AGCGACCTGTCGTTAACCCC
TGTTTCCGTTGACCTCGCAT
AAAAGTGAAGTGCACAGCAT
AGCAATGAACGTTCACTAGA
GACATATGAAACTTTCTGGG
AAATCGTCATAAACTAAACT
AGTTTGAAAACAGAAACAGA
TAGTCTACCCATTCTCAAGC
CTCAATACCGAAATCAACTT
GATGCGCCCAATCATACGCT
TCCTATACAAAATTGTCGTT
ACGCATGACACGAGCGTGAG
TAATTCCCCCCCATGTTTCA
GAGGAAAACCGGCGATTCCG
CATAACTATTGGACTTTCCA
CCCGAACATAACAATCTAAA
CACACGCGGACCCAACCCCC
CACTTACATCCGGTACTCAT
ACCATATGTTCGCCACATGC
CAACCCTGCAACATATGTTG
CCCATTAATCCAGCGGAAGA
CACAGGAACATATGTTCTAC
AAGAGCAAAAACATATGAAA
AACTCTTAAGTACCCCTTAG
AATGTAGCGACTGAATCCCC
GTTTTTTCGGAACATGTTGA
ATAAAGATAGGCCGACTCCA
ATCTGCGGGCTATTGGGGAA
AACCATATGTCTTCAGAATA
TACCTGCAGCTGCACAATAC
GCTCAACCCCTGAGACCCCC
TAGCAAGCCACGCCATATGT
TCACTTGCTTTCACGCAGCA
CAGATCCATAGGTACATATA
GCAAAAAAAACATATGTCCG
AGGACTAGACATATGCCTAT
CCATATGTTTTTCCGCAGTC
GATTGAGCTCCTCCCTCCGG
AAGCATATGGTGACTGGACA
TACATTCTTGTATGAGTAAG
CTTACAAAGAACTCCACCCC
GCTGGGAACGAACATTTCCC
AACATACTGAAACCCGAACT
TACCCCCTGATATGTATTAT
CACTATAGTACGTGAACAAA
GAAACCTCAAATAGCTAATA
CCACATATGAGTTGATGCAT
GAGGCAGAATCAAACATATG
CGACCTTTGATGCCCCCCTA
CGATATGCGCACCCTCTTTT
AAGATTAAAACATATGGTCA
TAAGAGCTCCGATCGCCTGC
GGTATTTCGTGGGCCCAAAT
GAAAACCCGGGCCCCCAGGC
CGAAGTTACGCGACCGTACT
TACTAAACATATGCTACGGA
CGCACTACCCATTGCGCGCT
CGTCGGGCCGCACACAGCTC
CACATATGGGTCCTTTCAGT
ACTTATGTAAGTACCTCATC
AATAAACGACCGAGGGGCTG
ACATATGCCAAATCGAGTGT
TGGTATGATCAGCGACATCA
GAGCAAGTTACTCGCACCTA
CACAACGACCGCCATAAGGA
CATATAAAAAACATATGGGC
ATATTTTAGACGATTAAAAA
ATGAGATCAATGTAATGATT
AGCAACCATATGGTATAACA
CAGCATACATACAGAGCAGC
TTTAACTAAACCATATGCCG
TCACTCACGCTCATCCCCTT
CTACAAAGCATTTGGTTTAT
TTCCATCACACACACATAAT
AAAACCCCAAAAACATACTC
TAACTACCCCTCCCACCCGC
GTAAAGCCCACCAATAAGCA
AAACATATGGTAGTTGTTGT
CACAGTTTTCGCTCCCCGCC
GGATAAGTAACCCCCCATGT
TAGAACTCAGTGCATATGAT
GGCAGAAAACACATATTGGT
TCAGACTACCCGGCTTTGCC
AACATATGGTGCCATATGCT
ACAACAGGCACCCCCTCAAC
CATGTATAAACTGTCCATAT
AATGTGCGTAACATCTTTCC
AAGTCCATACCTCCCACTCC
TAAATAGAAATAAACCGAAG
ACATCTAAGGCCATATGCGT
TGCAACAAAGGAGCCTTTGG
CCTGGCTCAACACAAACATA
CTATGTTAAGTAAAACCCAA
ACGGCGGGCGAAATTATACT
ACGGACTACCTTTTACCCGA
ATGCCAATATGGAGGATTGA
GAAGAAAAACCCTAATATCC
CACTAAACACCAACTTCCCC
AAACATATGGTTATCACGCC
ACTAGCATACATCCCCCCCT
CAGGCCAATAAGTGCCACTG
TTACACAAACCCGCCTTGTA
TATCCAAATAACTTTACCAA
CAAGACCATATGTTTGTTCC
CACCAGGGTAGAATAAACAG
CTACATATGGCTACCCAGCC
CGTAGGAAACATATGGTTCG
TGATCGATAAAAAGTAACAC
ATAGATTAGTAACCATATGT
AACCAGACCCATTAGATCTA
AGCTCATTTTGCAACATATG
ATCACACAACCACAGCCTCT
AATCTCTAAACCAACCCCAC
CGAAAGCACCACTGTTTAAA
AAACATATGGTAAACAGTAT
TAACATAAAGTATTCATCAA
TCATGATTGTTCAACAGCCT
AAGTAGGAGAAACATATGTC
ATGCATGCACACACACTTGA
GAAAGCCACCCCCCCCTTTT
GAGGAGTATCCTCCGCTTTG
CCGTATTACCACATGTAACC
AAGCTCTCCCCATTGTATTG
AGCGTCCACATATATGACGA
AGCGACATGCACTCCATACC
GGCTTACCCACCCCCCCTAT
TGGGATGAGAACTATGACGT
GTTCTGCGCATAGATTTACA
CCACGAATAACATCCGATGT
ACAACCGAAGACCGTTCTCC
ATAAAAAACATATGCCCCAG
AACATACCCCAACACCCCCC
ACGACTTGGAAGCACAAGCT
ATAACGCATACAATTTGACA
AAAAACCAACAAAGGGCAGG
AACACATATCTCAGCAAGTG
CAGCAACACCCCCCCCCCGC
ATTTAGCTGTGTGGACACAC
AACCAGAAGTCGGCATGAAC
CTCGGAAGCAGGCCCCTGCC
GACCGGGTTCACATGCAAAA
ACGAGATAGGAAATACAAGA
TACCGGCTTAAACATGCCCC
AAATATAACAACTTATGTAG
TGCCAAACCCCTGCAACATA
CCAGCACTCCAGCACTACAC
ACACGAAGCATAAGTCCACA
ATGAACCAACCCCTAATCAC
CGTCACATACCACGCTTAAT
AGAGGCAGCTTATTACAACG
ACCATATGGCAACCATATGC
ACAACAGGCATGCCCATAAA
TACGCCACGACAGATCGATT
TGGGACTGACGACAGCAACT
AAAGGTTTAACATATGGTAA
AACATATGGTTCGGTGTACA
TCTGTCCAATACATATTTAT
AACCTCCAATCGTTAGCAAG
AGAACATACACCGTATACCC
TATCTTGTTAAACATATGTT
CCAGATACGAGAACAGATTC
AGCCCCCACACCAACACTTT
CTGCGAGGTATTCATCTCTT
AAACGACGTCACAACCATAA
ATATACTGACGGCGTAAGAC
GTCACAGTTTTATCGAGTAT
TAGCCCGTCTCCAAGCTAAT
ACAAAACGGGCGACATATAG
AAAAGATGCCGACACCAAAG
TCGGAAGTCAGTCAAGCCAA
TACACAACTATCAATAATAA
AGAACAAAGAAAACATATGT
CGATACCCAAGCACTGACAC
ACGCCATGGTGCGGACCGCA
ACAGGAATAGCATATGTTAT
CAAAACTGCCTACCGACTGC
ATGCACAACATGAGCATGGT
AGAACTCTTCCAACAGGAGG
GAACCTAAATCCAACTGCGT
CTGACAAGCATATGTTAAGG
AAAACGCCAAACAGCATATG
CCGTGATTGAACCATACGCG
AAGACCGTACTAACCACTCA
CCAAAACGACACTCGCCACC
CCGGACATACTAAGACGGGA
CGCTGATGCCCGCCCGTACG
CTCTTCACTCCCCCTCCTAA
AAGAAACAATCCATATGCCG
AAGATAGATACCTCCACCGC
TGATTACTTAAAAAGTCGAC
ATACGACAACCATATGGTTA
CCCATGTATAAGTAGGCTAT
CTCACCATACCCTACCAGAT
CATCTTGTGAAACACATATG
CTATTTGAACAGACACCCCC
TCCATTAAACCACCTGCGTT
TAGGACTCCCACAACAATTT
CATGACCCAACAGATTTATA
ACATGAGCAAAGTATGTAAA
GCCTTCCTCACAAGTCGACC
CCACCAGCACCCATGCCAGA
CGCCCACTCTCTCCCTCTCC
TTGCGCTCCATAAACGCAAC
CAGCAACGTAAAAAGGACCC
GCACAGAAACATCTCCATAC
CCCAGACAACTTTAAGACTC
GACCTAGATCATGAGGGCAT
AGGCAGCCGTATGAGGAGAA
AAAGGAAACATATGGTAGCA
TCAGGCCAGGGCCATATGTT
TCAATAGTAGCACACTACCA
GCGAAAAAACATATGTTCCG
CCAGCGCCGGGAGTCAGTCG
ATTACCCACCTTAACCTTCA
CCCCGCCACCTTTCAAAGAT
GCGCACCAAATTGCAACACA
GTACGAATGCGTAGGACTGC
CTGAGGTCCAACCGCCCAGT
CTACAAGAGAAAAACGAACT
CGCCAGTTCGATTCCACCGA
ACACCAGCTGCATTCCCCCT
CTATATGAGTACTCCCAACG
AAGTGCACCCTCCACCCCCC
CGCACAACATATGTTAACCA
CCTCCTTACCGCATTACACT
ACTTGCTGGTACACATAGTT
ACCCGTGCACCGTAGCACCA
CAAGGTTCCTGCTGTGCAAG
AAGTTCCAAACTACCCTAGC
TGCTGGTAAACATAAGGAAA
TTATAAACAAAAAGGATGCC
AATAGCTGCCCCCCACCTCA
CACTAACAATCAATACTTCC
GCCCCCTTCGTTATCCCACC
CAAAATCACTCACCCACCGC
ACCATCCAACAACCATATGT
GCAACTTACAAAAGGGTATA
TCGTCATTAGAAACCTCGAC
CCTAAGACAAAAGTACACAC
GAAACACCATATGCCGTTCG
CCATACGTAACGGATTCCGG
CCATACGACAGCCTAAGAGT
AACATATGCTATTAGAAAGC
GAAATAACATATGTTAACTG
CCGATGCCCGTGCACCCCCG
CCAGGTATATGACGTGCAAA
CGTGCGGCTCAAACTGCTCC
CGAGTATCAGAAACCATATG
CCATGCCCTGTCAATGGAAC
CCCAGCCACCCACCAACTAT
ATTCATTAAGCAAAAAGGAA
ACAAAATAACATATGCCCTG
CGATGCTAACCCACCTAACT
AACAGACATAACCTTAACCT
TCGAAACCTCAACATTCCAA
TCAGTCGAAACATATGTTTA
CTTCAGAAGCATATGGTACT
TCTGGCACTCCACACACGTA
TACACCACAGAACAAAACCC
TTGTCTCATTCACACCCCGT
GAATACAAGTTGAAGCTCTG
ATCATCCAGCCGCACCAGCT
ACCTGATGGAAAACATATGT
TACACAGACCTCCCTCTTTC
AACATATGGTGAACCATATG
ACTTTTTAGTGCACCCGCGC
AGCACGCGTTTTTTATGTAC
CTCACATACTGCCCAACAGA
TGCTCCAATTATGATGCACG
ATATAACATACCCGACATGC
GTCATTAGCTAAGCCCCCAA
CATAACAGGAGACACCATAT
AAAGAAACATATGTGAAATG
ACGTCAGCATAAGATGTCGC
ACGAATCTAGCATATGGTTC
GCCTAACCCGCAAACAGACG
CTGTGTCATTTTCAAAACCA
CGAACACACACTCACCCCAC
AACAACCCTTTATCCTGGAA
ACCTGCACGCATATCCGTCA
GAGACAAAGAGATTCCAGGT
AAATAATACCATCTCCACTA
AAGAAAAACTTGCACCGAGA
CATATGACCCTGAACTAACC
TTGAAGATAGCTATTAATTC
TCTAAAGGCACCGGGCCAAA
CATGAAACCTTGGCGGCTTG
CTCACCCAAACCCCCCCCCA
TTAAGGAGGCACAGTATTGC
CTAAACCGCCTACCGTAAGG
GACAAAGCATCAACGCAGCC
CTACATGAACTCAGAGCTAA
TACAAAATCCACTAATTTTC
AAAAGCGCCGACCCCCTATA
CTAACGAACACGTTATCCCA
CCATACCTAGTTTTCCATCG
CTGGTTGAAGACACCGATTC
TTACCATATGGTACAAGAGG
GATCATCCACACTTAGCACA
CCATACGTGTTGACCATGGT
AAAACAAAAGGGCAGCAAAG
CAGCCACTGACCGAAGTGGA
CCACTTATGGAACAATTCCA
ACAAACCCAACCCCACCCCC
CACATGTCACGCCCCCACAA
CCACTCATCCTATAAGTCTC
CGGACTCAAGGTTACCCCCC
ACAACTTTGCATTATGAAGA
AGTGAGACATATGCCTCCAT
TAAAGAGTCGAAATATGATT
CATGGGATCTACCCCTCGCC
CGTAAGCCATACCCCTACCG
CAACCATATGTCCATATGTT
AATTAAAAAAAAAATATATC
GCTAATGAAAGACAAAAAAT
GTAACCACCACACACTTCCA
GCTACTCGAGCATTCTTAAC
AAAACGGGGTTAGTAAGGAA
TTATCACAAAAAACATATGT
CCACCTACCAGTTGAAACAG
GAAACCAAAAAACATATGCT
CGTAAAAGGAACTTACCAAT
CAGACACGAGCTAAGACCAG
TGCGCATGAAGACAACTTGT
TAGACCCCACCCCAACGACC
ATTGGAGAACCAGTCATTGA
TGGATAAAAAAAATACGTCA
GATATCAACCCCACCCCTCC
ACTTACAGTTCTATAACGCC
CCATATGGCAAGGAGACTGA
AAAAAAAAACATATGTTCCC
CTTACCAAAAAGCGCGTAAG
ATCCAACTCTAAGGATTTGC
CACAACATATGTTGTCCCTC
ATCGCGCCCCACCCAAAGCT
AGCATATGTCCAAGCTCAAC
AACCCGCCTCCCACAGACCC
AACCAAGAGCTAATTGAACG
GCCACTATCTCGACAAGTAA
ACTAACATATGTCACACGCA
CAGCTCATATACACAGTGTA
TAGACCATATGGCTCACGTA
ACACTAGAGACTACGTAATA
CCACTCACTACAAGTCTCAT
ACCGCCCACCAACCGCCGCT
GAGGAAACCATCCACCTCCC
AAACCACATACACAAACTAA
GTTCTCGCCCCCCACCACCA
TAAGATCTTTTTAACAATAG
CAGAGAATATTCCCGAATGA
CCACATCGTATTCCACGATG
TGCTAACATATGGCGCCGGC
GAAAATACAGAAAGTTATCC
CATGAAACAGAGGCCTCTCT
ACTATACCCTCTCAGCGCCT
TAGAGCCGGTGCCCTATTCA
AACATATGCTTACTGCTGAC
ATAACGAAGTCGAACCCCTG
AAACGATAGATGGCGCAATG
AAAACCAACCCACACTCTCA
ACATAAGCATATGCTAATAC
TCGGCAGAACATATCGCGGG
GCTACCAATCTTCAATTGTC
ACAGGCGGGAAATATTTTCC
AACCTAATCACGAAACACCT
TTTGCAGATATTTCTTCCTA
TTCAACGATCAATAAAGCAT
TGGACAAAAAAAAACGGCCG
AGGAGAATCCGCCACACTGG
TTAACATCTTGGCATATAGC
TCTTTTTAGCGAAACATATG
CAACGATACCCAATGGAATG
AAAAATAAGCCCTAGCCCTT
AAGGAAGGTTCCACCCCAAC
AAGCACAACATATGGTCAGA
CGATGGAAGACATATGGTTA
AGGGGCCACCCGCCTGTCAG
CCGTCCATACATAATAATAT
CAGTACCATATGCCTTACCC
CGAATGAATGACACACCCCA
CAGCGTAACCACCTCGCCCG
CCACCCACATATTGTTGCCT
CCACCCCCGTATGGCCAGGC
GCCGCTCACCAGCGTCATGC
ATCAACACCGACCCCCGAGC
CCCCCCCTCACACCCCAACA
TGGAGCATAAAAAAATAATG
ATCCGTCAAAACATATGGCC
GGTAGAATGAGCAGAGCAAA
CCATATGTTACCTTCAACCC
CATGGCCATAATACATATGT
TGCAAGAAGACCTAGAACCC
TCACATATATTGTGTAAACC
CACGGCAACACCATATGTTA
CCCCACCACACCACCCCCTA
AATGACAAATTAAGTCCACT
TGCTACGCCTACCGCATCTC
TAGTGACTGGAGCATTTTTC
AGAACCATCAACCCATCCAC
AAGCTCATATCAATACGTCT
GACTTAGTTCACCCATTGGT
GCCGACCTAGGCAACCGATG
CAGCGTCGATGCACCCACAT
ACATATGGTAAAGACGCTCA
GAGAGAACTGCAACCCGCGG
TTTGCCAAGCCAAACGAAAA
CGAAGAAAGTGCTACCTACC
TCCTGCCCTCCGAAGGTAAA
CCATAGAGAAAGACCATGCT
CCCCAAAACCGGCGCACCGA
TGTGAGGCCCTGAGACCACT
TAGACACGGCAAACATCGTT
GTCTTCCACTAACCTCCCTC
CCACGCTCGTACTAAAAATC
ATAACACGGAAAACCTCCGA
CAGCCAGTCACCGACGCCTT
CCCACACAGCGCACAATACA
ACCGGGCTCATAAGCTCCTC
AAACACCCCGCACCCCACCC
CCATCATACGTCAAAGCCAC
ACATGGTTGGGACATAAGGA
CGGACTTTCAATAAACATGT
ACCCCTTCACGGCCCATGAC
AGTGGTCCGACCTAATAAGA
AATATAACATTTTGTGTATA
CAGCTATTGAACTACAATTG
AACTAAAGGGGCGTCAATAC
ACAACGAATAGAACAACAAA
CTCAGTAAAAGCTGCATACA
GTAGACACACCATCTTTGTC
TTAAGACACCAATTCCACAC
TATAAAAAGATCCTCAGACG
CATAATGATAGGTTATCAAC
TAGGAGGGACCAGAAAGACC
CAAACAATAAAAAAAAACAT
GACATACCAACCATACCTCA
CGGACCATTTTAACATTGGG
ATGTCAAACCATATTCCCAT
GATATGATCATATGTTAGCG
CCCAATACCATAGCACTCAA
CACAATTTGCAACAGTATTA
ACAGACAAACCATATGCTGC
CAGCCATAGGGTAGCCGCCA
GACTAACCCCAATTCAGTCT
CGAGCATCCCGGTTAGACAA
CTACGTTCCCAGCCGACTTC
CTTCTTAAACTCACCCTCAA
AAAGGCATCGAAACAATATG
GTTCTCTAATAGCGCCTCAT
CCCCACGGACGCCTCCTGCC
ATGCCCATATGGTAAAAGCA
GCAACACCAACCTCGGACGA
CATCACTAGCGTCTCCACCA
CAGATGCCATTTAACACCGT
ATGCACACCTCCCTCCCACG
GTCCGACAACCTCAGCGCAC
AGTATGCCCTGCACTCATCT
GCAGGATGAAAAAAGAAGGT
AAACTAACCATTTAAACAGA
AGTCTTAATGGCATATGATT
CATCACCACCCCTTCGCAAG
GCTGGTTTCTGAGACAAACG
AAAAAGAAAGTAACATATGT
AAACACCAACCCCACCCCTA
ACTACCAACCATATGCTCCA
CTTTGCCACCCCAACAGCCT
CACACCCAACTCTCACCCCA
TCTTGCCGTAACTGATGCAA
GATAAAAAAGCCTCCGCAGT
AGCAAACATATGTTGTATGT
CACACTCAACGTACGAGCCT
GCATATGCTGCTAATACATA
TGCTCAAACCATATGGTATT
TTACCATTGGTGAACAAGGC
ACCATATGTTATCCACCAAA
GATTACCATATGCTACCCCA
TGCAGCCCCCAGCCCCCTGT
ACCCACCCGCTAATAGCAAC
TTATTGTTACAGGAAACGTA
AGCATATGTTTATAACATGC
CAACCAGAACTACGATCACC
CGACAACATATGGTACTTCA
TCGAATGCAAACATAAGTAG
CACTACACAACCCCACCGCG
TCAGGTTCCATATGTTTACC
CCTGTCAAGACAACTGCCTA
TCATAACTAACCCGCTCTCA
ACCCATATAGTTACCTTCAC
CTTGTGACCATATGTTAACA
CAGAGGCCACCGATAATCGT
CCCCAAACCCCCACTCCTAT
CGGATTCCACCATAGTACCT
TACAGGTATTTACACCATGG
TCATAAGCGGGGATAACATA
CCGCTTTAATCAGATTGCCG
AAAGGATATTTCAATAGTAA
CAAATCTACCGCAGTTCGGA
CATACCCAACATGTTACCCA
ACCCCCATACAGCCCAGTCG
TAGGTACCACAATAAGTGAT
GTAGGATGGATACGAACGTA
CTCAACAACACACACCCCAA
ACATAATCATCCCACGCCCC
TGGTGATGCCGCACGCCGCT
ATGAACCATTTTTACCATTT
CCCCTATTCACACCCCCCGT
[truncated: 123,313 more chars]
