# Supplementary material for: A generative model for constructing nucleic acid sequences binding to a protein
Source: BMC Genomics. 2019 Dec 27;20(Suppl 13):967. doi: 10.1186/s12864-019-6299-4 (PMC6933682; doi:10.1186/s12864-019-6299-4)
Supplement: Supplementary file 2 — Additional file 2 Nucleic acid sequences of three types. Nucleic acid sequences generated by our model, AptaSim, and random generator for four proteins (DRGX, GCM1, OLIG1 and RXRB). [file 12864_2019_6299_MOESM2_ESM.zip › Random.txt]

TCATACTCTATACAGCCCCG
GACGTGGTTCGGTAACTACT
CGACGGTTAATGCAGCGGCT
GTTGATCTGTTCAACCTCTA
CGTAATTTCTCCGAGGTATG
CGCAACCCCCGGATACCTTT
GTAACCGCCCAATTGTTGCT
CAACTCTGGGACGTACATGT
TAAAGGAGTAGAGGTCGTGG
GATGTGACCACCAAACGGGA
ACGTGGCTTGGCATAAATGT
ATGTGGCGTACATTCAATTG
GTTCAGAATTGTCGGCTGCC
CTTACTGGTACAGGGGAAAC
CACCACCCAATAACATCCCC
CTATTAAGTTGTCTTCTAAG
TGCGAACACTTAGACAGTGG
TCTATGAAATGTATGCCATT
GAGGTATCTTGAACGACGCA
TCAATTCGGCCTTGTCCAGT
GAGTGTCTACCGTATCATAG
CCAGACTAAACAGTCCACTT
TCATGATCTAGTACTTTAAG
GTCTGAACGCACCTCAAACT
ATTTGCAGGGAAACTCCGGG
CCAGTAGTATTCTGCTCTAC
GCCAAAATTAACACTTGTCC
GAAGCTTCAAGCGCCCGTGT
AGAGCAAGCAAGAAGCTGCG
CAGTTCGTCGTACCCCTTCC
GCTTTGCTTGATGTCTTGGG
GAGGTTAAACCGCATCATAA
TCAATAGCTGTTAAAACACT
TTACCGCACGAGACAGCCAT
ATGCGAGCCTCGACCACAGG
CCGGGCCCACATATTCCTAG
TTTCATCAAACCTAAAGGAA
CGTACGATTCGAGCTAGATT
TCGCTACTGAACGTCATACG
GGACACTATTACATAAGATG
TCACCAACGGACGACCTTAC
ATCAGCGCAACCCGCCTGCG
CAAGTTGCGACTTGTGACGG
AAAAAAGTGCGGTTCCCCTA
CCTCACCAAACGACTACCTC
ACTTGATTGTGATAAAAGGA
CTCATCGGGAATAGGGCACA
ACCCGTTATAAGAATCAATT
ACTTCCAAAATGTGAAGTGT
CAGGGATCTGCTCTGGGGAT
CGCTTATCCCGCTGGTATTA
CGATTGATTATTGCAACAAT
TTATATGGGTTGGGCTGGAC
GATCTGCGGGTTTCGGAGCG
GAGCTCACAGCATAGTCCGG
GCGGCGCGTTCGTTTCCCGT
AATGCGTGCGCCGTCTCGCT
CTCGTGCAACGGAACATACG
TGCTTTACGTAAGGGTTAAC
AAAGCATTCCCACATCTAAG
GGGCTCTTCGCTTTTACGCT
AGGTCCTCTCGTTCCGAGCC
CTCTAGGCAGAGATTGCACT
TTTAACCGATGAGATAACAG
CGCAGTCAACACCCGGTGCA
TGGGGATGTTCTGGCGTAGT
CACTCCCCTAATCGCGGCCG
TTTAACTGCCAGTAGGGCGA
GCCCGTACTCTCCGTAAGTC
TGCCGTGACATAGACGTTCG
GAGCCAGACGTCAAAAGGTT
GCGAATGTAAAATGGTCATT
AATTGAGACTTTCGTGTCAT
GAGCGTACATTCAGTATGAG
GCATTAGCTCGGTTGCCGCG
TGTAGCTTTGGCGTACGCCA
GCGATTGACGCGTTCATCCC
TTTCGCAGCCGAAGGGGTAG
GCATTGAGACAAAGCGGCCC
ACGGGGAGTCCAATTCACGA
AGGCCCTCCCCCTTCTGGCG
TCCGCCTTTTCGGACACAAA
CTAGAAGCGGCGGCAGATCG
CTCGAAGGAGCCCCAACTCA
ACTGAAAAGAATGTATGTCG
TCCCTCCTTCGACCGTTGGC
GCGACTGGGCGCGGCATCTA
ACACATGAACAGTACGAAAA
AGAACAGGACTTGGCGAGTG
GAATAGTGTTTTGGTGTTCG
TGGATCTCAGTCTTGGAAGA
CGAACTTGCCCATCTTTAGT
AGGCATCAAAAGTGCGACGA
GATACTCTTCAGGGTCTAGC
CAGATTTAAAGACATAGTCT
TTAGCAGGATTGGGGACACG
CGCCTGAAAGGATATGTCGG
TTTCCAACTATTTAGCTGCG
CCTATCTAACGGGCGATTAT
TGCCTCACTTTTACCGTATA
TAAAATATAGCTAGTCCGGA
GCCATGAGTTTATAAAGTGG
TCCCGGCAGATAGAGTGCTC
CCGTGAACAATTTTAGCTGT
TGTCAAGCACCTACGTTATA
TTTGATCGTTGAAGAGCGGA
ACACCATCTCACCCTCTGCA
GACTGAGCCTGTGCGTCGTT
TGATACGAGCCGAATTACGA
CTATCAGCTGGGCGCTGAAG
TGTGGCGCTCACTTAGGCGC
ACCTCACAGGGACACCACCC
GGACGGATCATCCCCTAGGC
CTGGTGGTAGTCTGTGTGAA
CAAGCTGTACGCATAGACGC
CCTTTCTATCAAAACGAGTG
TGCCTTTTCAGGATTCAAAG
GGTTATAGACTAGCCGTTAG
TTAACCCCGGCTGTCAGAGA
CGCCATCAGCCAAGGTCCCG
ACGCTAACAGCAGGACTGGG
GATCGTGTTAATAAAACATA
GTCGACGATGCACGCTATCG
GAATGTCAGGAACCCACAAT
ACAAGTCTCCTTAGGCCTGT
ACATTCTCCAGAGCGGACTT
GATTCATTCTGCGTGTGCCG
GAGGTTTAAAGTCCCCTAAC
TGGCCCCGCTGTAGCAGTGA
TTCGTCCCGTTCCCAATGAT
GGTTTTATTACCTTATCTCG
GACATTGCTAGTGGGCCAGG
GCCTCCAATGTTGCACCATA
AGTACGAGGATGGAGGCCTT
CTGGGGTTGAAAGGCTAACT
CCGTAGAGCCCGGGGTCGGT
GCATAAAAATTACATCACCT
TGCGCTACACAAAAATATCG
TTGTAGTTGTTGGCAGCGAC
TCCGATGCGACTTGAAAAAG
TGCCTAGCTGCCTAACAGTT
CGTCTCTCTCACGTCACGCC
GATCCCAGACTGGTTGTAAG
GGGGTAGCCAATGTATCCGT
CCAGTTGTATGTCACGCATC
GGGAACCAAAAAGGGGTGCG
ATTTCAATTCTGGTCTTCCG
GGGTCTTGTATTGTTTAAGA
GTGGCGCCTGACTTTGAGCT
ATAGGTCGACTGTAAAGGGC
AACTACTCAGGGCTAAATTC
GACATTCCGCAGATCGGAGT
GCGCGAGATATGGAATACTT
ACGGGTCGCCTTAAAGGAGA
AATGTTGGGTTTTGCTTACC
ACAAGCATTCTAACTACCTG
TCGATTAGAGACTTGGCGCG
CATGCCGGGTTCTACTCCAC
CCCCGTCAGCTTTTCCCCCA
AACCAGAGAACCTACGCTAT
GAGGTCTTTTCAGTTAATTG
TCGAAGATTCACTCGACCAA
CCATTGAGAAGTGGAGCTCA
TCACGAGTGTCCTATGCCGG
TCCGGATCGGCACGATGTGG
AAAGTATACGACTATCTACT
CTTATAATCATGCACATATG
GATCGAGTGTGGAGTGCTGA
ACATACGGTGCGGATGCGTT
ACCTGTAGAATGTAACTTTG
GCTTACACCAAGACTAATTG
TAGAGGCCGGGCACGCACGC
GGCGGTCACCCCGTCTCCTG
ACCGCACGTCGATGTATACA
AGCGTTTGGCTCGTAGCGCA
ACTACAGCCCGATCGAACAT
ACGAACTAATTAATGGAGAA
AGCATTGAAGGAGAACGGAG
AGCTCGCGGCCAGATTAGAT
TTTACGAAGACTAGTGCAGA
TAAGGGCGTTCTAACCTTAA
GGACGGCACAAGTCAATGGC
AATTAGGTGGTAAACGATGG
TGGGCAATTTGCGACTCATA
AGTGCCGCAGTTCCAGCAGA
TGAACGGGCTATTTCTTCCT
CCCTGCAATTATAGGTTACA
TATTCTAACTCCACTACGAA
ACGGAGCTGCAAATATCGTC
CATGACAATCAGCACCGGAG
TGAGAACGAATGTCCCATCT
GCAAACCAAGGTGCGTAGCC
AGGCCGCAAGGTTCCAGTAA
CCCTCACCCCAAGCTCAGTT
CTTAACCGGCTACTGATATC
TTGTGAGTAAGCTAGCCGTC
CGGATTACGCTTTTCCCTCT
GACGCTTACCATGATCCGGT
AAAGGCACTGGTAAGCAACA
GTGGAGCCGTAGGGACTAGC
GGCCCACTTCCTCCCTCCAT
GTTGAAGCCCCTGAGTCGTA
TTCCCCTCACACTCCTCGAT
TATACAATCTACGAACACCC
GTTAGGGAGAGGGCTAGGTT
GCTCATATCAACATAAACTG
CGGACGTATAATCGAGCGTC
GGCCGCAAATTCGGGTCTGT
TAGCCACCTGGGAGATAGCA
GGAAATCGGCCCGAAGCCCA
AAACACCGCGTTATAAATCG
AATAACGCGCAAAATTTATG
AGTCACTTTAATTGGTCTGC
TTCTCGGAGACGCTATTGAT
TACGTTCTAAATTGGTAATG
TGCACAGAGTGCTTCTACCT
AATCGGATCTGTATTGACAT
GCTAACCAGGCGCTAACGGC
AACTAGCCTGCGTCGCCAGT
TCCCGTGTAATAGATGCGGG
TCCGGCGTCTTACTACCGAA
ACCCCCCGGCGACCCCTCGT
AAGCGCAAGGGCTGGCCTAG
GAAGCTCCGGCCCCCGCATG
CTATCAAAGGGTTAGCCTAC
GAGGTGGCTTGAGTTCGATA
CTGCTCCGACATTGGCAAGT
ACGACATACGGAAGTGCCAT
CACTTTTTTTTCTTTTAAAC
GGTGGCCCTTATGTATGCTG
TGTGCAAATGAACAGTAGAT
GATGGAGACTTTTTCACCCC
AGAACCTCTTATTCTCGTGA
GAGTGCTCAAGTTTGCGGCA
ACTAGTTAGAACGAGAGTCT
TTGATTGGCAACGGATCCCG
ACGCGGTTCTATAAGACAAG
ACCGGTGACTTAGAAACGGG
TTAAGGCGTCCCAGGGAGGA
CGACGTTATGATATGCATGC
ATTTTAGTACGTGCTCTCCA
GTGTTAATCTGAGAGTTGGG
TGGTGTAGGAATTTATATCC
GACCGACATGTGGTGACACC
TTGACCCTGTCATAGGAATT
GAAGCAACCGGCTCGCTCAC
GGCATTATTTTAACCATTAG
CGTCTCATGAACTAGTCAGC
TGCTCGTCTCCTCGCCGAAA
GGGCGCGGTAGCCAGTAGAC
GGCTTCCGAAGAGCGCCGAC
CAACCGCGCAGCCTTCTCTG
GACCTAGGTATACGTACTGT
GATAGAGCCGCGGAGCTCGA
CACGCTACGATATGAGTAAT
GCCTGGGGGGAAATAAATCT
TGCGGAAGATGATACAATCT
ATGGTGAGACCAGGAATGCC
TAAGTGGAGCGTGCCAGCGG
GTTCCGGCGACACATCTGAT
GGGATGCTGAGCGTGCCTTC
GTCGCGGACGGTGAGCTGAC
ATTTTGTGGATACGGGGGTA
CCTGAGTGGCCGTGTCCGGT
CTGTACTACAAGGCATGTAT
TGCGACTACGTGTGATACTG
GGGGCAGGATGTGCAATCGG
GAGCGTGAAAGCATGGGGTC
TCGTCGTAATACCTGTAAGC
ATTCCGGGGTTTAGTTCGCA
TTCTGTAATAATCCGGGTCC
CAGGTTCTAGTATGAGACTA
GTATCAGTAGCAATATCGTT
TCTGTGGCTCTCCCGCCCTA
ATCGGGCTATGCGCGGACAT
GCCCGGTCGTGTGTCTCCCC
GACTAGCGACCGAGACCTAT
AGGTAGGACCGATACAGCAC
GATAGTCTCATCCGGACAAG
AAACAGAGACCTGTCAGATT
GTAAGGGAGGCACTTATAAT
TCCCGGAAGGTAAGTACGGC
GATTAGCATGTTTCCCAATA
ACACAACCCTTGACTAAAAG
CGGTAGAATGAACCAGCGAC
TACTGGGGCCGCGTGTGACG
CGGCGCGCCCCGTGGCAGTA
GTTACCATGAGGCGAAATCG
GCCCGGAGACTAGATGTAGG
CAATACCCCCCGTTACCTAA
TCTTCTAAATTGCAGCTGCC
TGAGTGTGCGTTGGAGGAAC
AGTACGGGGGTAAAGCTCAC
CTAAGGGGCTGAACCCCCTT
TACAGCCAATACGGGACTGC
ACGTGATTGACATAGCTACT
TTGACTGAACTTTGACTTGG
CCAAAAGGCCTACGGGCAAT
TAAGTGTGAGAGCGGGCCCA
GTTCGTTCCATCATCCTGGC
ATTACTGTCTGATCAACCTT
TATCCTCAGCATTCCTGATT
ACACGGGTCGCGGGACTGGG
ACACCTGCGTGTGTGAGTAG
CTGGAAGTGGGTGGTTTTTC
GGGGATACGGTTAGCGCCGA
CAGCCGATCGAGCCGTCTAA
ATTATTTTAGTCGGTAACAA
GATGCGCTATTTTCGGATAG
TCATGGACATAGTTTCTCTC
GACGAATTAGCTCTATATTC
ATCGCAGGGGATGATGCAAC
TGGGATTGCAATGTCCAGCT
ATATCGAAAGTGCATTAAAT
ACCGAGCCAGTCCTAGACGT
TAGTGCTAACTTCAATCCAC
TCCGGGTTTGGAATCCTTAA
TGGGTACGTAGGCGCTTCCT
CTATAATTCAATAATGCAGC
GAATCTAAAACCTCACCAAC
CTCTCCAACCGGACTGAGCT
AGCGTCCCTCGGTCGTGTGG
TCACCGCATGCACGGAGATC
CCTAGCCAGAGCCCCATAAT
GGCAAAAAAGATTGGGAGAG
GCCTGCGGGGTTACCTTCTA
AGTGTGTCTCATGGAGAGTC
CGTATCTACGTGTCTCTCGC
AGGGTTCATCGAAAATGGCC
CAGAATGTTTTCATTCTCAC
TTTCTCCGTCAAACCCACAA
AGGCCATTTCCTCGACTCTG
AAAAAGATTTGGTAGTCACA
TCCTACATCGAGTATCTCAT
GAATATCGTGTCGGAGGTTG
TATGATGCGGGAATATGAAC
AAGTTTTGTGGCTTGTAGAA
TCAGCTTTTGCCTGCTGTGG
ATGTCGCCCGATGGGCTGTC
CGGTCGCCTTTACTTATCTA
CCGTCGCAATCGGCCGAGAT
TGTAGAGTAAATCAATGAAA
CGGCGAGCCGTGCACACCCA
AGCAGGACCCCCGTCGCAGG
ACTGCGCACCACACCTGTCC
CTCGGCTATCGGGACGAGGC
GTGATGTGTTAAGTCTCGCT
ACAAGGGGGCTACTCTACCC
TACCTCACCAATGGTCTGGT
TTTGCGGCGAGCTTTTATAA
TCGCATGGATAGGGACTGAC
TCGTTTATTCGCTGAAGCTC
ATGTGAGCGAATTTAAACAG
TCGCGTAAATGCTCGGTACA
GCGGTCGCGATACCTATGCG
ACATCAGAACAGCTTTTCTT
AGGTGATGTTTGTGATCGAT
AAGATTTCCACTACTACTTT
ATAGTTCCAAGGACGGCGGC
CTGGTTGCTTACGCCACAAT
ACGTAGTATCACCCCGTGCT
AGGCTCAGTATCATATTTAA
CCAACCAGACCCGTGATCCT
ATGAAGGTCATGAGGGAGAA
GTATCCGTTACTTTAATTAG
GCCCGTGGAAGGATCTAAGG
GAAGGGGACCCCGCGATACA
CGCACTCAATAGGTGCTAGT
CTCCTTTCTTTAGCGGCGCA
TACTTCACGTACCAAGATGC
TCACCCTTGCGACGTGGCCC
CCCATCTTTGGTTAAGAACG
TGATGCTGGCACCCCTAGTA
TCCGGCGCGTCGCGAAACCC
TCGAAAGAATCCGACTCGGA
ACGACGCCATACATACGTTT
GTCCAGCGGAGCAACAAGGG
GTTAAATTTCGCTATGACAT
GTGCATGGCTGTTCTTACGA
CCGACGCGCTCATAGCGGAT
GAGTCCGGGGAATTCTGGGA
TCTGAGCACTACCCATGCAC
TTCCGTTATCGACTGCCAAC
TAGATAAGAAGATGAGCGCA
GATTGCTTGCCTGCTATATA
TTTGATTGCTTCAGCCCCAT
TTAACGGGCTGATGATCAGA
CCGTATATGACTGTAGTCAG
AGACAGTTAGTTGCCACCAT
TGACCCCGAACCTTCCCTCT
CCCTGCCCACCCTGGTAGCT
AACGATTTCTAGAGTGTGTG
CGCCGCTGTGGGGACCCGAC
AGCATTCCCTGCTTAGTATG
GCCCAACAGCGGCGCGAGAA
TCCGACTTAAATAGGTTCTC
GGCCTCAGGAGGTGTAAATT
AAATAGATTAGTTTGGGACT
ATACTAGTTGTGGTGAGAGC
ATTAATCTAAGCCGGCGTCT
CTAGGGACAATCCCGGACAC
AATACGGGTTCGGCGGCCCT
TACGACTTTACTCTATAGAG
AACGCGACATGGAAGGACAC
TTGGTTGAACTAGCCTAGGA
TTATAATGACAGTAGAGGTT
GTGAGAGAATGACCTTTTCG
GCGTCCACCGTTCAGCGAAG
TCATTTTAGATCAGATAATT
GAGATCGAAGTTACTAGGTA
CTACTGATCTTGAATATGGG
CCCTGCCGCTCTCAACTCCG
CACGGATAAACCGGGTGCTA
TGCGAAACAGCAGAATTATC
GCTCCACATAGGCCCAACCG
AGTGTACGGCCGGCTTCCGA
CATATTGAAACCTCTCAGGT
TATCTAGTTCCGGACCTGCT
GGTCCGGATGGCCGACAGCC
GGAGAAGCAATGGGGTAAAA
CATCTTGGCGCCATACTGAT
CGGGGTAGGGGGTCAACGGT
ACACGCATACATGTGCGTAC
CCGGATGGTAGGGTCCCGGG
CTGGAAATTCCCACATGAAA
TTCAATACAAGGTTCTGTTC
CACCTCTCAATTATTCATTA
TAGGTCCATGTAGAATCCGT
TGCGAAGCCGCCGAGTCAGC
TGGGACTTGATCATCTGGAG
TTTGCGCGGGCTGCGCGGCC
GTTGGTCCTATATGCTGGCA
ATTCCGCCGATGGTCGGTTT
GACTACATGTCGCTGGGGTA
TTGTATGCCGTCAAAGAATG
GATAGTCCTATCCTCGTGCA
CAATTGGCAGCTGTCGCTTG
GAAGAGGGTTCGGATGGAAG
TCAGCGTATTCGCCAGCAAA
TAGTGGTTTTTGAGGCGGGT
TAGAGTTCGCTCGCTGCGTG
GGTACATAGAGTCGTTCGTT
GTATGATTTTAGATAGAACG
ACTAGCAGCGGACGATCGCA
GCCTATGGTCCGTATGGACA
GCGCGCATTCCCCGTCAGCT
TCAGCCGTTTTCCGCGGGGT
GGCGGGCCTTAATTTCTGGA
GTTGATCGGTGTGGACTCGC
TGGTGGATGATCGATGAAAG
CCCGAGCCGGAGAACCTTTA
TCCACGGGGATGATTCAAAG
TTCGATCAGACGGCTTTTCA
CTGCGACCGTCGGACCAGGC
AGTAAAGTGGAATGAAAAGC
TGGTACAGGGGTCAGCCCGC
GGGCACCAAAAACGTACGAA
CGCACAGTACCGCACCCAGT
CCAGAGCACTTGAAACGGTT
ACGCCGCTGTACATGCATCC
GCCCCGAGGAAGCAGGATAA
CTCTAGACTGAAGTAGGGCA
GCGGTCCCTAATTTAATAAT
GACCGAAAATGTGACCGACC
TGCGTACTCGTCTAATCTCT
TCGTCAGGAGCCGTTCTGTC
CCGGCAAGAGGAAGAATAAT
ACTACGCAAGTGAGTATCTG
CGGTCTCGGAACACTAAATG
TTGGGCCAAGGGCGTGACAA
AGCGAAGAAGACAGAAGAGG
TGGGCCCTTCGAAGAGGGCC
TTCTTTAACCCGATGTCTCC
ACCTGACATTATGGTTAGAC
TACGCACCTGCATGAAGGGT
ACGCAAGATCTGGTGGAACT
AGGGGGCACATGTGTCGTAT
GTTCGCGCGGGTCCCACTGA
CGAAATCTGTTCTATGGCGC
ACATATGGCTGACTTTCTTG
CTGGATAAGGCAGGACGCCG
GTCACCTAGGCTTAGGCGAA
CGCGCACACATGAGTACTTG
TAAAAATGTACGTTGCTCCG
TTCGTCCCGACCGTTAGGCT
AAAAAATAGCTATGGTTAGT
CGTGGGAGAAGATATGCGAT
TAATACACTGGGCTACATAT
ACTGTTTGATGTATGTGCTG
GACAATAACAACAAGGACGA
GTGATAGATTGGCCACTAGT
ACCGACAGGTTTTTCAAGTC
TGGGTTATTTCGGGTGTTAT
CTAGACCCGCTACGGGCATG
CTAAACCGATAAGCATCGCT
GAGCCATGGACCTCCTTGTA
GGTTTCTCACATCGGCTTTC
ACAATTAGTTGCGCAACCGC
GCGGATGGCGACTACAGAAT
TTTCCTTTAAGCGGATGAGG
GTAATCCTTGGGTCGCCGGT
GTCCTGGTGAGGTGTGACCA
CATGTGTACAGGCGAATGAC
AGGTCCCCAGGATAAAGCGG
TGATTGGAGAGTTGTCTGTT
ATTAGGAGTGTCTTACTTTT
TGGCCCGTTTGTATGCTAGA
GGTTAGCGTGCGTAGATTCA
GTAGGTACTAACGGGACTTG
CTCGACGCCTTAAAGGAACA
TTGCCAGAATGCTTCGTGGT
GTAAGGACCGGCTGATCTCT
GGACCTAAATCATCCAATGC
CACAATAATCAGGGCCGCGT
GAAGTAATCCTGATTCATCC
GCTTTCGGAGTAGTTCTGTT
TAGGATATTACACCCTGTCG
GTCTTCTAGACTCTCATCGC
TACTGCGCGGGGTGGATCTT
CTTTAAGCGCATGGGTGGCG
CACCCCCCTATCTGGTACTG
TTGGGCATCCAATGGTTGGA
CGGGGGGACTTCAGATTCTA
GCGAGTAACACAAATCAGAA
TAGCATTAGATATATGTGCT
ATGGTATGCATCCTAGTTAC
CTATATTAGTACTCTGGAAT
AGTGGTAATACCGGGGCTTT
GCCAGCTGCGTACTCGAGTG
TGCTGATTTGAGTAAAAGGT
ACTCCCCGGTCTCGGGTCGA
GGGTTGGTTCTCGGCCACAG
TCCCACCCGGGGCAGATTCG
TGCATGTGAGCTCAACCTAC
TCTTGAACCGTCGGTAGCGA
GAATACCCATTGGTCCCGTG
CGAAAACGGCCAGAAGCTCC
CTAGTCCACTTCTGAGACGG
CATATGCCGATAGATCGGAC
CATTCACTCCCCATTGTTCC
AAAAATGGACCTTCCACAAG
ACGATTTTTCGACTCAAGCG
AAGAACGTTATGAGCGGCAA
GTGGACCGCCAGGTAACTTG
TATGATCCTGACCTAAATCG
CTCCGTGCCTTGTGTCTCAC
TAGCCCTGTTGTAAGGGACC
AAAGTGGAGAAGGCAAGCAA
TAATTTGTGGTCGGACTGCT
GAATAACCCCTAGATGACAC
CATTCGCCGCCTAGGGTCTT
CTACTGGATCGTCGCCGATT
GGACCCTTAGTGTTCAACTT
CCCGGGCAAGGCTGCGACGT
CAGCTACCCGAAGTCGACAA
CTACAGGTGGCTTGATCCTA
TTTTCTGCGGCCACTTTCGC
ATCGCAGAATTCATTCGTGA
AATTGTATTGCGCGGTAGGC
GGCTCGCCCAACAATGTGTA
GCTTTTGTGGAAGCAGGTGA
TCTCCGAACCGCTGGCTCCG
GGGTTATCGTGCACGATGAC
AGGTTGCCGCTCTAGCTTCG
GAGTGGGCTCTTGTAGAAAC
TGGACCTTCGGTAACGCTAT
CTTTCGTACACGCCTTCAGC
GGTCGTCGTAGATGTACCCC
CCTAAGTTAACGTGTTGATT
GAAAATACGGTGGCAGCATA
ATTCGTAAGCAGTCCTCATC
CATGTCCAGACGTTAGCATT
TACTCAACACAGAGCCTGGG
AAAAGAAAACTATGAGCGAC
TAACCTCGTTCATTGAACTT
TGATTTTGTCAATAGGGGGT
ATTGGACCATGAGCCGCGCT
CCAGAAGAACGCTAGGGCAG
GCAGCCCGTGCGTAACACAG
TATTCTCGATTTAGTCTTGA
ACCACCCCGAATAACCCGGG
GTAGTATTGGATATCTCGGA
CAGATTCATTTATCCTGGAT
CTGGGCGGATGAATATGTGT
CGACTGAATATGCATTTACA
CGGGAACTGGCATTAAATCG
GCGTAAAGACCGGGTTCGAG
GCATTCATGCGGGACATATG
ATGCCTCCACGCAGTGAATG
TTAAGGTGGATTTGGCCGCA
GTCCCTACTAATCCCGGTGC
TTACGACATTACTCCCAAGG
TTATAAGGACATCCTTGGTA
GTCATCGTGACCGGGACCCA
CCCCGGGTCTGCGTTTCTGG
ACTTAAGTAGTGATACCAAG
GTATAGCCCGCTTCCGCCAT
ATAGGATTTTGGCTGGATAG
CCGTCCCGGCGGGCGTGCCC
CTCGGCAACCCCTCCGCAGA
CGAGGTTAGCGATGTGTACA
TCGCCCGCTAGGGCTTATTT
AGGCGCACAAGCCCATGACT
AATTGCTGAAACCCCTCACA
AAATCGCTCTCGATTAATTC
ACTCCCTTATGTATGCTCAT
AAATTCTCCAGCTACTCGTT
CGCGTCCTTATTTAACACTA
CCTACGCAGCCCCCATATGC
GATTGAGTTTCACGTGTACC
ATTGCTTACACCGATTTGCG
GTGGCGGCGTCCACAACACC
TCAGCCGGTGCTACTTTGGG
CAATCAGGCAGTATCGTGAG
GCAGAGAATTCGGCTGACTG
CGAAGACCCTAATGCGTACG
CGCAGTAGCGACAGGGGCCC
CAAGCCTAACAAACCCGTTC
CCCACTGTGCCCTGGTACCT
AATCAAAGTCCTGGGTGGGA
CATTGGGTCTGGGCGTGGCC
ACAGGAGTGACGTAGTGCGG
CCACGTATGAGACCGGGCCT
ACCGGCCAGCTTCCTTTTAT
ATTACTATCGATCCAATGTG
GCGTTGATGACCCGGGTCCG
TCCGACGATAAACGCCTGAA
CTTATACCGATGGAGGACAG
TGTGCATGGTTCGTCTGTAC
TCCCATCCCCACCAGGAGCA
TTGCATCAAAGATTAATCAC
ACCACGACTATAAGCTTCGA
CAAACGGTTAGTCGTTGACA
GAAAACCCAGACACTACGAG
TAGGATTTCAGGAACACCAC
AATTTTCAAGGGATGAAAAT
GCTAACTTTTTTCGTGATGC
ACTTAAGATATCCGATACCG
AATGTAAAGGGGACGAATTG
GAAGTTCAAAGTCAGTCGTC
CGTACGCTTGTCCGGTGCAT
AGTAAAGTGACGATTTTACA
TTGGTTAAATCCCACAGTTC
ACGGGCTCGCCATTGAGGAC
GGTCAGTGCGGATATACGAA
GCGAGAAACCTATGGGGGAT
TGGAGCCTGAAGTAACCGGT
CTGTTAAATGTCACACGGGA
TCATTTCCTATTGTCTCCGC
ACTGGATTTGTTTCATCAGG
GGGTTCTAAAAGCTGATGGA
AATTAGCTTCTATACAGGTA
TGAGCGAGTTAAATTACTCG
CGTTGTCTTATATGCCCTTG
AGCAATCCTATAATGACTAT
TCGGAGCTAAACTGGACCTG
TCCAGGTGAGTTGCTAGCGG
TCCCTCTATCCGGCTCGAAC
ACGCTGTTGTTCGCTCACAT
TATCAATGAGGGACAGGAGT
CCGGTGAGATTGCCATACCT
AAGCAACCATACTTGAGTAC
GAGTACTATGTAGGGGTATA
GATTCATATGATATCGTAAT
AGCAAAACTTGAATCAAATG
GATTGGAAACTCCTCGACAA
GGGTCGGGAGCCGCTTTCGG
CGTTTGCCGACGAAAGAAGT
CCCGAGGAAGTTAATTAATC
TCCATTGCACCATGATTAAT
GCCTTCTCGGCAGTCTCATT
ACTCAATGTATAGTGTACTG
GTGTGCCGCGACGAAGATAT
TTATTTGTTGAAGAAGTATT
AACATGCTGCGGCCGACGCC
GCTGCATGCCCTCCCCACCC
CCGCACAGCCGACTCACGGG
CACGGCGACGCTGCACTGCC
TACCGGGACTGTATAATTAC
CTGGGTGATAATGGCAGGAT
ATGGTGTTATCACCTGATGA
CGTCGCTGTCTTCAAGGTTC
TCAAACCTACACGACAGGTT
ATAACGTGGGTGGGTGAGCG
GGTGTGCTTCTGCGTGGATG
GCTAGGAGGGATGTGGTTGA
ACGATATGCAAACATCCGAA
ATATAAATTCGCATATCTCT
GTCATGTCACCTGGGCATCT
TCCAGTACTGCCGTCCAGCC
GGCTGGCGACCCAATATTTT
ATTATGAGATGACAAAAAAC
GCGTGAACACTTTAACTAGT
CTCCAACTAGTGCTTGGATT
ATAAGAATCCTTTGGTACTT
CGATTGTGATCGGTGATAAA
ATCGTGACTTTATACCCGTA
TGACTGCGTAGATCGGCCCC
GACCGTAGGCACTCTACAGA
GCTCCTTAACGTAATCTACG
CGCGAGCTTACCTTGTGTCA
CGGCCGACAGATGAGAGTGG
GAGTCACTACTGAACCGTAG
TCAGACTCACTATGTGATGC
CCAAACAACGCGAGTGATGT
TCGTTTCTTTCGCGCCTACG
TGTAATGGGGAAAACCTTTT
GTTCCCAATCTAGTGCACCA
CATTTTCTTACACTTTTCTC
GCGTAGGGAGCTCATAGTCG
TGTGGGCATACCCCTGGTAA
CCCCTCCCCGATTTTGCTCA
CCTATTGGTTGATCGTTTTG
CGTTACAGACGAAAGTCTTG
TATATTTAGGCCGATGTGGC
GGTAAGGGTGGCAGCGCCCT
AACTTCATGTGCTGTGTTAT
ACGGGTTCATTGGTCCTAGC
ATCCGGACTGATGAAGCCAA
TTTATTCAGATGGCCTACTA
CACACCTGAAGTGTAGATAT
TATGATTTCACCATTACTCC
AGAAACGAACAAAGCCCGTC
GAGTCACAACCCCTCTAATG
AATGGCATACTCTAGACGAT
TGAGAGGGCCCCCAAGTGAT
ACCACTCTTCGCACCCTCTG
CTGGATAGATGTAACTGCTT
GCCCGCCGTTCGGTGTCTGA
CCAGCGAATATGAGTGAAGG
GCTAATTGAATCGAAGAACG
CCAATGGGGGCCTTACCGGC
CAGCGGGTTTATTGGAGTTG
AGAGTTAATGGCGTGAGGTG
TGTTGGTCCCTTAACCAGAG
GGCAGGTGTCGTTGTTTTGC
AATCCGCCTCAGATGACCAT
ACGAGGGTTCTTCATTTGCT
TGGACAGCTCGAGGTGCGGT
CATACCGCGGCTTTTTCACC
CCAGTTACAAGTAGAATGGC
CTCCGAGGTCTCCGTCAGTC
CCGTGGGGCGACATCAACTC
TCGGAAGTTCTCTTTACGGT
TCCTGTTTCAGTGTGAGGAT
CTGTCATTAACTAGGATATG
CCCCGCGCAGTTTTTTATTA
TTCACTGCGCGAGCATGTGA
CGAATGAGAAGTCACCAGGT
CGGCGAGTTCCGCGTATGTG
AACCAAGGTAGACACGTAAT
GATTGATGGCGAATGACAAA
TCTCTGCAGTATCTAAAAAG
AGCATCAACAAATCCAGCTT
GGGTGGAGGACTCGCATCGG
GTAGATGGGAGATAAAAACA
AGGAGTCCACAAAGTAGAGG
CCACAGGGTAATCGTGTTGA
GTTCTATAACTCAGCTTTGT
ACTTCCTAATCCCGGAGGGA
CCGAAGGGCACTATATAGTC
CCAAGCCATATATATAATGG
GAGCCCTACAAGGCCCCTTT
TAGCTATTATTAAGTGTTAT
GTCCACAAGATGCAAGTTAC
GAGGATAGCTCACGGATGGG
ACACATCTTTCCGCTAGATC
TGGACAGTTTAGAGTTTCGC
ACCAGCGATCTTGCTTCCAT
CGCTTAGGAAATGAGCGAAT
AAGAACTCAAGCGAAAAATA
TAACCGCGGTCCCGAGGGAT
GCCTTTTGTGTGCTATGTGG
CATGGGACGTAGCCCTTAGT
ACTCACGCACCGTACTGACG
ATCCGGACAAAAACGGTCCG
GCGCATTCCAAACAAGGAGT
GGGTTGCGGCCGACAGGCGA
TTTTATCGTGAACACTCAAT
AACGCAGGTACACGACATCT
TTCAGGGGGGGGTAATAAAG
CGATATCCACCGTAAGGAAA
ACCCGGCCGTATGCATCGAT
CTTTCGGAGGTCAAGGCGCT
ATGGGCTTGGAACCTACAGA
ACGCGGATAACTCCCAGTAT
CTTTTACACTCTGATTTCTA
CGGCTATAATGAAACAGTAG
AGATATCAGTACCATGGATT
TAGCAAGGGATTCGGTAATG
GCCGCAGCCATCAGTGCCAG
CACCTACTGAACTACTTCAA
CGCTAAAATTCACGTACGCT
ACATCTGTCACCTAGAAACC
CGCAAGAAACTGGGTGAGTC
AATATCCCTTGTCTTCCGGT
GGCTTGAGGCAGTCGCCCCA
TTTCACTTAAAATTCAACAA
GTGAAACATGGCCAAATAAT
ATCCCTGCATCAGGTTAATC
TCCGCTGAAAATCTATCGGT
CCAGGCTTGAGAAGTTAGAC
GGGTCAGTTTCGTCTTTCCC
AAATTTCTAGTGTAGGTGTG
AAGGCGATTATTCACTGTGC
CCCTCTACTCTCGTTCACGC
CAAGTAGCAATATTAGCACA
TTCCGGATATAAGTCTGCCG
GACGCTCAGGTCACCTGCCC
GCGTAGACCATGCATCCGCT
TTGATAGGTTTGGACCGCAT
TCTTGGCAAGGAATACGCGA
ATCATATCGGTTTAAGGATG
GGACCGCCTTGGATTAGATA
ATCCGGAACCAGACCACAAG
TGCGTCCTCTTCTGCCTGGC
GAGGGTGCCGGTCTGTTCTT
GGCTTTGCGAGGAATACGGC
TCTTTTCAAACAATATAGTC
CGAGTGGGTCTCAGTGTTGG
GACGGCTCACTACGCAGTGC
TAATTGATGCGACCCGTTCC
GGGGTTTCACCACTGCTCGT
CCTCCCGAAGGTCCTTCGTA
GCGAAATCGGCAGATAGACC
AGTATAACATGCCCACGCAG
TCGTCACCTTGTGCGGGGCC
GTTTACTTGGTCCCTTACGG
ATCTTCCTGTAGCAAGTGGT
TTGTCATTTGCCCCAGCCCC
CATCGTAGTAATACAGCTCT
ATCAGTCATTCGGTGACACA
TCAATCAACGGGTCTGGAAG
ACCAGATGTTGGACGCTGCG
TAGGCAGGTGGGCTTGGGAA
AATTAGACTGAATGTCCCGA
TTGGGCACGGATTGTTCGGC
GCTGTCTACATGAAATATTC
CTTATCACAGCTGCGTACTT
CGGCCTGTCTTAAATAGGGG
GAATTCTTCAAGTTAATTGT
TAGTGTAACGAATCGAAGAT
GTCACGGGGACTAGACACAC
TGCGAGGATCCGCCTAATAC
CGGGCCCCGGGGAGGAGAAG
AGTTAGAGTTGGCGGGGTTC
AACGTGGCAACGAGTTGAGG
GAGGTGTAAATCGATAGCAG
TAGAAAGAGATGATTCGCTG
TGAAGCTAGAGATCAGACCG
AGGTAAAGGCATTATAACAC
ACTACACCCCAAGGCCCGTC
GGCCATAAGGGGGGCATGTT
TAACCTGCGTTCAGACTCTC
TCTTAAAAGAACTAGATCCT
GTCTCGATCATGACGGATTG
ACTTTCCGTGTTGTAAGCTA
CTTTTGGAGCATAAAGTGTC
ACGCAGTGCGAGGCAGAGCG
CACGGAATGCGCCAACCGGA
ATTCAACGCCTTGAACTTTG
CATGACTAAAGCCCAGGTCT
GCACCCAGTGACTCATTATT
CAGTGAGCCCTAGGCCAAGG
ACAGCCTGTTGGTAGGGTAA
GACGTTAGCTAGTTGGTCAC
GCACATTCTATCCTTTGGCC
CTTGGCTGAATACCTTCAAA
GAAGTTGTCCGGTCATACTA
TAATTCTCTTCTAGGCTGCA
ATATAGGCGACCGAGCCATA
GGTTCCTCCCTGCAGACAAC
ATGCCATCGGGATTCTAAGA
TGTTTACTAACAACCAAGTG
TCCACGTCCCGTCCAGCTGT
CGCTACAGATGAAGTATAAT
CTTGGTTCGGCTCCGGCTGG
CGGGCGGAGCGTTGAATTTT
CTAGAGAGAAACGTTTGGGT
ATTTGAATCCCGCCCTAATA
ATACTTTGCAGCACGATATG
TTGACAGTACCTAAAAGAGA
ACACATGGGATGACAGTGCA
GGCTTGATGCCAGACCCCTT
CAAGCCCCTGAACTTATTCA
AGATAGCCCCGTGAACAGTA
CGCTCGGCGGAGGTATCGCA
CTACCGTAAACGCGGACAGG
TCGGAAGCACGAGCTCGTGG
TTATGTTCGACACTCTACAT
GCGTGGCCACCATCATATTA
ACCGACGCACAATATGATTT
GGCGGTGCCCAACGACAACG
CTTAATCGGAAATTTCTGGA
ATGCCCATACAGTCAATGAT
GAGAACGGGTTGTATAGCTG
CCTGGGACGGGGTGGTCGCG
CTCGGGAACCAGGTGAGGTA
ATCGTCTGGTCAACGGTCTT
TGGGAGCCCGCGTTAGAATT
TATTTTTCATTGTCACACGT
ACGCTCAACCGACCGTCTAT
TATATCTGTGACCCCGCTGG
CGCGTTCGCCGGTCATCACC
CAGTCCTATGATCGAGATAC
GCATCACCCCCTGTCATATA
CTATAAAGTACGGCATACGC
ATCCCTTGCGGGCGAGTGTC
AAATCTTTCCTGGATTTCCT
CTGCGTTCTATAGTGTAGGA
ATGAGTGATCCCAATAACGC
TTCAGTGTAAGCGCGCACCT
TATACGGCAGTGATGCTACC
GCGCAGCTTCGGAGCCACCT
ACTGTTGCTAGCACCGTCAA
ATCATAGACGGAGCTGAGAC
TGCATCGTTACTGCCTCTAT
TAAGGAACAGTGCCCCAAGC
GATTATTTAGTAATCGGTAT
GGTTCCCAATCTCGAAGATA
ACGCCGTCCTACGGAGAATA
CCGTGCTCATCTAAGCCACT
GTCGCCAACAATAAATTTGA
GCGAAAGAATAAGATACTCG
ACGACCCTTGACCTAGCCAA
GTGGTTTTCTTATTGATCGG
CACACGCGGGTACGAGATCA
CATTAATGGCACTGCGAGAT
ATAAAACAGGGCCGTTAAGC
TGCTAGCATTACTGATAAGA
CCTCAAACGCTCTGGTGACG
GAATCACTCGAGTCGCCTGT
GCAATACTGCCGATCCACAT
CCTGTGTCATTATGTGGAGG
TTGGAGGTGCCATCGCTTTG
AAGAGCAAGGGGAAATTATA
GACTGCCGGTGTTCGTTAGT
ACAGGTATGTGTGATGTCCT
CCAGGTCGCTAGATGTAGGA
CTATTCGAACCACCATATAC
AAGAGCCCGACGCCATTCTC
CTCTGCGAGGGAAAATTCGA
AAGTCGTTCCACTTAGGCGT
CAATTAGCGATGTAGCCACT
CTTGCCGCAACCCGCACGTC
TGACAACATTTCACCATGCG
TTGTACACTGTTCGCCGGTA
AGGTGGAAGGGGCTTAACAG
AGGAGTCCATCGTCGGGAGA
TTGCGGACACTTATTACCGT
ACGTCCGCTTTGTTAGATAC
ACGCAAACATTTGGTGGAAC
GTGCCGGCGTCCTGGAGGTA
ATAGGGCGATAACTGTAATC
TGCAGTACCTCTGTACGATG
CCGATGTTCCGGCCATGGTC
AGTTACTTAACTTTCAGGTT
CCATAAGAAAAACAAGACGT
GCTCAACATACCCCGGAAAA
ACCCCTATACTCGTCTTGCA
GGATGAGGGCGACCGAGAAC
CGTCCCCCGGCACTCGCTTT
GGGATACATCCGTCGCTTCA
TGTCCTATTCTTGTTTGCAA
ACGATAGTTCGTACTCAGAG
GGACGACTAGGAACCTCTAT
CAGGAGTTCTACCACTAGAT
GATGGTGAAGGAAAAGACTC
TCAAAGAACGACATTGTTAC
GACAATAGCAGTAACTCCTT
TTCGGAATTAGTCGTTCCAA
TCACTAAATCCAAACTCTGT
GCGCCGGGTTCGCTGTGGCT
TGAGCTTGTAAGGGCCAGTC
GCGGCATATCCGGGTCAGGA
GATGTACTCTACCTTAATGT
ACTAGCATTACTTCTATTTG
GCATTTCGGCAGCGTCAGAA
TGCTGAACTGAACCATGGTT
GCCTTTGACTAAGGAAGGCT
GGAGCAGCGGCACGAACCGG
ACCTGACCCGTACCATTTAA
ACCGTTGACCGTCCCGGAAA
AACTGCATATTCTAAAACGG
ACTTTAGTCGTGGCCGTTCT
GCAGAACTACCTAATCTCAT
ATTAGTGATTATTGGAACAA
CTGGGTTCGTTCCAACACGA
TTACACTGGCGTGAAAACGG
CGTGCTATCTGCCTTTTCGG
GGGAACGTACCCGGACCTCT
CGCTGCATACCTACGTCAGA
CAGTCACAAAAAAGCTAGAA
CGAGAGAACTTACATTGAAT
GATCGAATGTGCCCTAAAAT
CGGGACGTCCAATTAATGAC
AGCCCCAGTCTCATCTTATA
TTGCTCGACAATCTAAGTAA
AAGGTTCCTGGTAACCCTTT
TCGACGCGCATATGTGCGTC
AATCGTCTAATAACGTGACC
AGACGGCTCGTTGATCGTGA
ATCGCTCAGCAGCAATCCCG
CCCAAACCCGTTCGTCGTGG
GCGCTGTAATAGCTCGGAAG
ATCCCAGAGAGCGCGACATA
AGTTCTTAGTAAAACTCGCA
TTTTTTGTAGGAAGACTTCG
GCTGCGTCATTGGAAGGTTC
AAACGTATTCAGGAACCCGC
TTTGAGCTATGTGAAACAGA
TGCTAGAATGTCCGGGTACA
CTCTCAGGAGTCGCGGCTTC
GCCCCCTCACAAACCTTCCA
GTAACCTCAGGCCTTGGTAG
AACCTTAGTACTGGTTTTAA
AAATTATTAGCTGTTGCTCG
GACGGTCGTTGGCTGAACAA
TCCGTTGTAGGATGCAAAGG
AAACGAATCACCTCTCTCAC
AAGCCGTTGCCAGTCAATAA
CCGGACCTCAGACGCTTCAT
CGATAAACTACTCGCTTTCC
GTCGCTATGGTAATTAAACG
TATCTATTTTCCTCAGATGC
AGATAGAGTACAATAAGCTC
ACTAAAGGCGATTTCACATG
ACTATTGCTTGTTAGGTTCC
TCGCATCCTGAGTCATACCC
GTTAGAAAGTTCCCCCTGGC
CGACACGTCCGTGACAATCC
CTGTGTAATGCCTCTTGTTG
TAGTCGTGTCCGCAGTTAAA
AATTACAGGGGCGTAGACTG
AGGGAATTTCTTTTGAACGC
CGCCGGAAGTAACGAAACGT
TTCGCTAAGTATCCTCGTAG
CTTCGACACTAGGGTCACTA
GATTTTCGTTTTCGCCTAAA
CCCAAGACTTGAACAACATT
TATACTCCCTTATGCTAGCG
CTGTCAGGGCCACATGTATG
ACCGGTCATAGACTCGTGCG
AGAAGGTGGCGTGCGGCGCG
TGAGCGAGACTCATATATGT
GGGCGTGATAAGTAGATCTG
TGAGGAACGTAAAATTACCA
AGGAATTCTAAAGAACAAGA
CCCCAGGGAAGGGGTGAAAT
GAAGTGGTGTTACAGCCTTA
AAGAAAAGGTCATTTGCGAT
TAGCCCGGGCCAAACTTTAG
CTTCGTGCGGTCAATAGCCC
TCTGTTTCGGGCAAGAGATC
CACCTTGCAGGGCGAAAGCC
GTGTTCCTCCTTGGTGACAG
ACGAGACGCATTAACTTAGT
TGCGGATTACAAATGGTATA
CATACTGCATATGAACGAGA
CCCGTTTGAGTGTTACTTCG
CTACGGCTTGGGGGTGGCGC
TTGGTATGACCACGGCGTAC
GTCTTGTCTTCTGGTTATAA
CCGGAATACCTTTGCTCCGA
CCCTTACTCAATTTTAGGCG
AACCCACCGATCATTGTAAA
TACCGTAATCTGCTGGCACG
GATGATCCACGATACTCATG
TACCGGGTACACACTCAAAG
GACTAAGACCCTCGATTCAC
CCTGCTAATCAAATTGCAAG
AATGCTCAATAACGGATATC
TCACATCGATTACCGCTGCT
CGGTTCTGACTTCCTATTCG
ATATGACTAGGTCGCGAGGA
CGCGGTAGTCGGCGACGGAG
TATTTAAGAGGGAGTTCTAC
TCCAACAGAAGCCCAATCCG
GCATTGCTTAGGTCGTCGGC
ATGATCCCTAGTCTTTCTTC
ACAGAGAGAATGCAGAGAAA
CGAGTATGAGAAACGTTCGG
GTTCCTTGTATAGCTCGGCG
CTCCCAGGTGAGCCTAGTTC
TCACCCGAGAGTTATTAACT
CTCGGTCGATACTCTATGCG
TGTACTTGATCCTTACTGTA
TCACATAGTGCACAATGGTT
CGGATGACCAGCTATTGTTT
CACGGCACTGCTAGACAATG
TAAGGCTGGATTCTTTCCGC
AGCACGCCTAACATTGTTTC
CGGCTTAATAAGGAAGTTTT
CGCCGAGATTGGATCAACTG
TCCCTGTGTAAATCTACCCT
TAAACTCAAAGGAGCTTAGC
GACAATACACAGTCCTGTAT
ATTATCGTAGAACTCGTTAG
ATCTCGTAGGCCTCAAAAGT
CAGGAAGTAGTCCGCATTAC
GAATTCTCTAAAACCCACAC
TTTCCCCACTGAAGTTAGAG
CTGAACCCTTTTTAGCGGTT
ACTGTTAGAATCTTACCCTC
TCTTCCCCATTCATCGGCGA
CAACTGAGACAGACTCTCGT
ATCCTGGCTCGATATGCGTC
CGTCTCAGATCGCAGATATA
ATGTCGGATGCATAGGAGAA
CGACAATTGCAGCAACTACT
CCGCCGCGACTGCTGAGTCC
GGAATCAACATAAACCTATT
AAAGAGCAATCGTCGCATGC
AGATGCGTCCAAACAAAAAC
TACTGAGAACGGATGTACAA
GCCTTAAGACTGTGCTAACG
ACTTGTAACCAATAAAGGCG
TATTAGGATCGAAGCACTAG
GAAATTAGAGTATGCGGGTA
GCTTAATGTACGCGAGAGAT
ATAAGAGGCTTAAAGTGTCC
CCGAGAATACGGCCCATTGC
CACCATAATACCCAAACTAC
TTTGCGCGGTACCACCCGGT
AGTGATAGAATGTCTCCCTC
GTATACGTCGACGGGCTTCT
CATTTGATATCTGCGTGCTA
GCCCGGCTAGTCGATCCCGG
CACCAGGGGCGCAGCGACAG
TGAAGACTTCCATTTGGTAT
AAATATATAGTCTCGCGTTC
AGCCAGTCTGCGGCGGGCAC
TGTATCCAATCCGAACAGCT
CCGAAATGGCATTTCGGAGC
CCGTTTTCAAATGGCACAAA
CATTCATTGGAGCAACATCT
ATTTTTGATGGATGGGTCAC
CGTACGTAAGAGAGATTATT
TGGCTCACCTATCGATGCAG
TCGGCTCCTGCACAGCGTAT
TGCTCAACTCGCCACCAAGA
GACGTCGATTTCCTTGTTAG
GTTCGGGGCATATAGACAAG
GTCATGGCCGGCAGAAGGGG
CCGGTATATGCCCGCACTAT
GCGCATGGGATTGAGAGCAT
CGCCCCTCGCTGTAGCAGCA
CGAGAACACGTATAGAGTGA
CCTAGCACTCGATTTGGCTT
ACCCTTAATACGGAGGAACA
GTAGATTGCACCGAACAGAG
GGGGGTATTGATGTTAACGT
ACGGTTGGGCGGTAATCTAC
AAAACGGAATTGCTGTGACA
TTGTCGCGCATGGCGTCCGA
AAGTTCAGTGTGACGATAAA
AAAATTAGAGTGGCCATAGA
AACGGTTAGCAAATCTGTGA
CATTTACGTAGTGACGGGGC
GGGTATTTTGAACAGAATCA
CGGGTTCCTTGGAGGGATTG
TAGTGCCAGCAGGACGGGCG
GGTCTATTCCCACTCCGGCA
AAACGCTACGACTTGATCTG
GCGAAATACAGCCGCACGTG
ACAGTAGCCCCCTAGTCAAT
CCGTGTTTAGTCGATTCTTT
AGAACGTCCTCGGATCCTTC
CAAGTGTACTAATAGGCAAA
ATGAACGTCACGGGTTGAAT
ACAAGCGGTGCGGACACTTG
GCTCAACAGAAACCCGGGTG
ACTCCTCTCCGGAATGAATG
TTTCCTGTGCTACCATGGAT
TTGGACCGAACTTCATACGG
CGACGTACTAGGGCGCTTAT
CCTAGTTTTTGGGGCCGTAA
TCCGGCCAAGTGTGTAGAGG
AGAGATCAAACATAGGTGTC
GCCAGAATTTGCCGGAAGCC
GAGCCGGTACATCTGCTTAC
GTGCGGATGTCTGGCATTAG
TCCGGGCGCGCTAGTTAGAA
CCGCAATCGGGTATCACCAT
ACCCTCACCGCGTGGTGATG
ACTATGCGTAGGTCGCGGGT
CCAAACAAAGGATTTGGCCG
ATCTGCCTTTAGACACATTT
GTAGACCCAATTAACTTATG
CGTCGTCGAAGACTTGCCCA
GCCTTCCATCAGGTCCGTGG
TACTCGGGATTCGGGACAGA
CCGTTTATGTGCGATAGGAG
GGTCAGAGCACGGACGAGGC
AATCCGATCGGTTAGTGTCG
CATTGTTATCTAAAGTACGT
GGCGGCGCGGCCGATAAACA
TGTCATAATGTTACTAAAGG
GGTAGTCAGGTGACTTCCTG
ATATTAGTTGTCTATGTCTA
CTGGCCTTGGCAAAATCTGA
GGCCCGCTGGGGGATTATTG
GCGGGTAAATTTGCCTCATA
GATTAAGCGATCCCGACACT
TCGACCGGACAAGTTGATGA
CGGCTACTACTGTCTTTAGG
CGCACCTCTCTGTTCTAGCG
AAAGCCGAGCCTTTTGATGA
TCCAAGGCTCGTACCGTGCC
ATGTGGTTCCGCTTATGGGC
CGTTGGTGTCAACGAGTAAC
TATGTGCAACCACGTACTTC
ATCTACAAGCTTCCATACCA
GAGGAAATGCTAAGCTTCTA
TCCTCCAAAGCGACGGCAGT
GCGTTGTTACCAGCCCCGGT
TGAAGAGACCGCAGTAACTG
GGACGCTTCCTTACGTCCCC
CGTCTCAGCTTCCAGCCTCT
GACTAAGGGAGGGCCCCGGA
CCCTCGTTTAACGCCTGTCA
GACGGGCGGCAGGGAATGCC
TGATCGCGAGCTCAGAACCG
TTGAAGCATGGCGTGAGGAC
CGAAGCCACTCAGATCTATT
CCTAACATTAACAGGAAAAC
CGGCAGTACCCTAACTACTC
TGTCTTTCCCGTATGAGCTA
AGTCTGGCAGGCGATCTCGG
GTCTGTACGTCTCTAGACGT
GCGTCAGACCGGAGGACGCG
TCACGGTGTCGTAAAATGCA
AGGGGGTCCAGCGGTGCTAT
ACCTTCTGGCAGTCTTGGCG
GTATCAATTACGGGGCTTAA
AAGTCGTTTCGCTAGTTTCA
AGACGTAAGAATTCTCTACT
CAACACCTCACAGCCCCAGC
ACGGTACGCCCAGTAACTCC
TGATAGATATTCAGGAGTAG
GTCTGAAACCGCGGTGGAGC
CAGCATTTAGCGTTTATTGA
GTGGCACCTTCGGTATTGGC
TTGGGACCGATCGTATCTCA
AGCCGCGTTCAAATTAGTTC
GGAAATTCGCTGTTCTTGGA
TCTCTTCGCTCGACAGCGTG
TAATGGCGTACAAGATTTGA
TGGGGTGCCACACGCATTAA
TTCATCCATATCCCCAGGTT
AAGGTTGTGGCCGCTGCGGG
GAATCCCTAGCGATTATCAC
CAGTTCACAGTGCTGCTACA
GGTACCATGGTTCGTAGCTA
GTAATGCCGCTCCGGTTCAG
TCTTTAAATTGGCGCGGTCT
GAAAGCCATGCTACTGTCTG
TCCAGCCGACCAGTAGTCAA
GTTTATATCTTGCTCAGGCT
ACCTACTCGGATCAATCGGT
TTGCCGTCTTTGTGACTGTG
TCCGACATATTTTCGCCTCC
CGGGTCAGACGGGGGACCGG
AACGCGTTTTCTACGTCTAA
TATGTCGGCAGACTACTTGC
CTCTGTGAACTTAAGGCCAT
TTTGCCTTCTCACACATTAT
GCTTGCTGCTGACTGGAACC
TATTGTAAATGACCTCTGAG
GTTGCAGTAAAGTCTGATTT
CTATCTTAGGTAGAGGTTCC
ATGTCTACTTCCTACTTAAG
CCCTAACCGCGGAGAAGCGA
TAGGGAAGAGGTATGTACCT
TCCATTGTGCGAGTCTAGGG
ATCATCGAAATAACTAATCA
TGATTGAAGCTTCCGAGCGT
CCCAGCCATTGTAGGAGTGA
GCCTGATCCAAGCAACTAGT
TGCAATGGATTTCGTTGACA
GCGGATACCTCGGTAGTAAA
CAATATCTGTGCGCATTCGA
CTACCCATTCCAACGAGGCC
AATTCTAAGTCAAACGCCTA
TGGACCCCAGCTATCACCTC
CATGACAAGACAACGAGCAT
ACAAGAGGGGCCGTTTTAAC
GGTCTCCTTAAGGAGTTTAG
TCTGGGGGATCATACCATAC
CGCCTCGAGTTGATTCGGCT
GATAGGAATTAATACAGCAT
GTGAGACTTTCGACGAGGTG
GTCCAGTTTTGTTTAACGCC
GAGCTGGAAAGGCTCCGATT
AACAGTAAGCACAACGTCAC
TTGGTATATACGGGAGCTGA
AAATAAGCCTCATTGGAACA
CACCTTCTTAGGGTCAGGCC
CTCGCTGACTTGTCGTGAGA
CACGCATGGTAATCTCTTAT
AGTACTGTCATGTTCCTCGA
TCCCTGCAGCATACTATTCC
ACAAGTGTATGAGTGTGATA
GCCCCCGGCAGATGCTGCAT
ACTACCCATTGGCATGAGCA
CGTACCGCGATGCAGACTTA
TCGTCAGTGCTTTTTTCGTC
TATGATACTGTTTCAAATTG
TTATAAGGCTGGGTACAGGA
TCAGGATAAACGAGTGTCGA
TCGGGCAGTCCTGTCGGCGT
AGTCAATTCACGGGAAGGGG
GTAACATACACCATGCGAAG
ACGACGTAAATACGGCATTT
CAAGCTTGTTCTAATGTCTT
TCGAATACGTCAAGTCAAGT
ACCCACAAAACACTGTCATG
CCTGACTATGTTCATGATTT
ACGTCACAGTAGTTAGTTGG
AACCACAAGCGTTACTCGAC
TTTTTACCCCCATTTAAACA
TACTTGATGTTGTCCGGCTT
TCGGGTTTAGCGATGCGACG
TCAACGTCAATGGCCAACGT
ACCCGATGCGTATCTGCCTA
CTCTCACATAGACATACTGC
CGAAATGCCAAGGCCTTAGC
CGACTAGCGGATTCCGTCTT
ACATTGTTGGACAGGCCATC
AATCGTATTAAGAGTCAAAT
CATCATGTGTATTGCGGTCT
TTTCGTACTCCTAGGGGTTC
TCCAACACGTTTATTGCGTA
GGTCTGGACAGTGGCACGCC
TCCATCGGCTTGTGTTTAAC
AAGCCGCGCGAACTTCGCGC
TGGAATTTCTAACCTCTGGA
AAGCGGCCCGTAGATTCGTA
TTCCCGGCACGCCCGGAAAC
GTGACCTTCTTGCTAATTGG
ATGGGCCGTTATTCCCATCC
CGTCTATGTTTAATGCCCTC
AGATGATACCAGAGGTCAGT
GGTTACCGTAGCAGTTATGT
GGGGCTTTCATCCCAGCGAT
TGCTTCAAGAGCGTTGGGTC
CCCCATCTCAGCTGGTATGA
GACCCTTGTACTGCATTGGC
AAGTGGACCAGCCAACCCTC
TTGATTCCGACTCGTTGGAT
TATTCTGAGACTATGATCAG
GCCGTCAACTCGTGGTAGCG
GAAGTTATAGAAAAATAAGA
GAGTCGATAGCTTTGATTGA
CGTGGCAGACATTAGTTAAG
CTGACAGGATTGCTATCGTG
CTCGAATACAAGGCTCGTAG
TAACCACAGATTCGTTCAAT
GTATATCCAAGTGCCCCAAC
CCCGTTATGATCCGTGCAGT
TTTCATGCGGTGCGCAGAGC
GTTGACCCTGAAGGTATTAA
AAGGTGTGGTGTGAGTTGTA
AGATATGGCTTGAAAAAACT
TTCGAGATGAGATAATAGCA
TACTGATTGTGAAATTGACA
TCCGTACCATGTCCCTTGGT
CAGCACTGCGATCACTGCTA
TCCCCCAGCATACAGGCTTC
TCTGGGCTAGTGTGGGGTGG
CTCAAGGGTGACAACCGTGC
GCAGTGACGCTAGACGAAAG
GTGCCCGATTTGTAGAATTT
CCAACTCATAAGTTATTAAA
AGGGTCACGCTCTTGGTGCC
GCGGTGTGTTAAAGGGCTGA
TTCGGGGTAGCCCGTGGCAT
TGGAGGTAGGAACCGAGCAA
TTATCGCCTAAGTGGGTCGG
CAGGTTAGACGCAAGATTAG
CAATACGACTACATGAGAGG
CCATTGTAATTCACGAAGGC
TGAAGACCGGGAGCTGGACC
ACTCCGGAAAGTCGATATGT
CAACTAAGATTAACGCGCAT
GCTCCAACGTGTCCTCCTCG
ATCGATGCTTATTGGATCTT
ACCGAGTGCTTTTGCGTGAC
AAGTGGGTTCTTGTAGTGGA
GTAAGCGGTCTGAAAGGCCC
TAGGTTCTGTACAGATGCCT
GCGCAGCCTTGTCGAGTGTG
AATACCTTCGTGCATACCAA
TTGGCGTCTAAAGACTAACG
GGACACCCAACCAAATAATT
TAGAGCCGGATAATTCCCAC
CTTTATCCTTATCGAATAAC
TCGGCCTGCGATGTCCGCTC
ACCATATACATTGGTTCAAC
GGCGTCCACTGGAGAGGAGG
AGACACGAATTGTCTTTAAT
TACCCCCCCCGATCCGAATC
AAGGCGATAACTCACAGTAT
GCTCACAACGGAGAAGACTA
GTACACGTGATAGGACACCG
CTTCTTTAGCGGGACATGTC
GTCCGTACAGGTCAAGCGCG
GGGGTGGCCTCGTTCACGCC
TCCAACCCGTAATAGGCTGA
CGTCTGTTGGTATCCAGTTA
TGGCGGTCTTTGGAAGTTTT
ATAGCACATTGGACGCGGCG
CCGTCCACGCTTCGTTCCGC
GTGTGGACTCTGGCTGCCAA
GATGACCCTTATCTAACCGT
CGTATAAGTTGGACGTCAGG
CCGCGAGCCACACTTATCCT
CGAACACTTTTCCCTAACCA
ACTGTGAATCGTTTTTTGAC
GAAAGGTACTACCAGATTGT
AAACGATCTATATCTGTACG
CAAACAAGAATCTCTCGGGC
TAAAAGGTGCAATACTATTG
CCTCTAGGCCGATACGGCGC
ATACTTAGACTAGTGGTCTC
CGTTCACGTGTCACCCTTGA
TAACAGAGCGGCTTAAGACT
ATCAAGGAGATGACCGAATC
TCCTCCTGGGTTCGACGGTG
CAAGAAATTCAGGACCACGC
TACGTAGCATCTAAAAAATG
TAAGGAGTGAATTGGTGCAC
TCGCGGGAGAGGAGAGTACC
GTGGGCAACTTGGGCAGGCT
CGGTGTTTTTGGACAATTAT
GGAACAGGATGTTCCCCCGG
AATGGAATCGCAAGTATCTA
TCAACCGGCTATACAACGTC
AGATCGACAGAAGAGTCAGC
AAAAGAAGTGTGAGCTCTCG
GGTCTAGAAGTAGAACGTAC
AGCCCCTGGTCCTGCGACGG
GAAGCTTCCCGCACGATGTC
AGTGTAGAGCCAGTCGCTAC
TCAAATGGTCCCAAGCGATC
GTAACCAGCGACAACTCTGT
CGACGCTGTGCTCCTTTCCG
GACGGGAAGACCAGGTTCCG
CAGGAAAGGCAGAGTAGTAG
TCGTTGGCGTAGTTACTGGC
AATTAACGATGGAGGCTAGA
GATTGGTCAATGGGCACTCG
CTTGCAGTAATGCTATCCGT
TACGGTTCCCTGCAACGTTC
TCTAGGCAGACCGGGGATCG
CGTGCGGCCTTCCTCGTATA
TGATGTTTGTAGATCTGCGG
TCCGTGTGCCGTAAGGCGTA
TGTCAACGACCTCCAGTGAC
TGTCTCTGAAACACTTACCT
TTATTTTGTAGGGTTTCCTT
ATACTCCCAATTGCCCGACC
GGCAATATTCTGCCGCTCTG
TAGAGGCGACGGGTTCGAGT
ACCTATACTGGATGTCAGAC
GAAGGCGAATCTCGTGGTTC
GGCGTGGCCAGCTTGTGATG
TCATCTGTATAAAATAGCAG
CGTGTAAATATTGTGTCTGA
TCAAACGCAATATCATGGGT
CTACTATAGGTGGATACGGA
AACTATGTTCCGCCCCTGGA
GATTTTTGTCTTTGGCCCTC
CTCGTATGGATAGGTTCCCG
GACTCTCTGAAGAGCAGGCC
AGGTGCGGGCTGGTGCCAAT
GATAACGTTAGATCCGGTCA
CAGGGTCTCTACTCTTGTCG
TTGCATAAACTGACAAACTG
GCCCTGACTACATTAGAAAA
TAGAGATGCCTTGCGGTTAC
GCAATATCCCCCTGTGATCT
ATTAGTCCCGAATACTAACC
GAATTATTCACTGGATATGG
GTGGGCTTCTTCAACGTTGT
CGTTGGTTTGAGGATCACCG
TCTGTAAGTCTCTACGATCT
GATACGAGGGAGATGAGACA
GCAGCAATAGTAAGCTGGTC
GTATGCCGTCGTCCTCCGAT
AACACCAGTTCGGCTTGCAG
GGGATCAGAAGTTCCTCCAG
ATTGTAGAGTCAGCCGCTGT
AGATATCTATGACATTGACG
CCGCTTTGATGGAGTGGGGA
TTTCTGGAAGCCTAACAGCG
GTTCCTACCTTCGTCTTATC
GATTCGTTCACTTCGGGAGT
GCTTAGTTAATTATGGCTCG
GACGGCGCCGAAGTGTGGTC
TATCTGATCGCATTTCTCCC
CACCAACGAAAGTGCTTGTG
AAGAACGCTAGTGAGAGACT
TAAGGTTTTTTCTCCTCGTG
TAAGCCCTTTTTAGTCATAG
ATGTGTAACTTGTTTAGCTA
GGCGGACCCCATTTCGGGGC
CATGGATTTGTCATTTCGGT
ACATGCGCGTCATTTTATGT
GCCCCTATATAGGATTCATA
GAACCAATGTTTTGGGGCGG
TGGACACATTATTAGTCAGG
CTCGAGAATAAGCGTGGGCC
AACCCTTGGAAAAGAAAGAC
GCACACAGGGCGTCCTTGCC
CTTCTGGATAAAGCTCGTGG
CTTTGGCAGAACCTCTTAAC
TGGCTGATTTTGAGGGCCCA
ATCCAGACAACCCGTGGGAT
CCGTTGAATCGTTAACCTGA
TCCCCTTAGACCGTGTTTGG
TACTGCCTTCACCAGATGCC
AGTGTCCAACCTTTGATTGT
GGGGTGGTAGGAGTCACCTT
CGTATCGACATACTCCAGAA
GACATAAATTGCGCCGGTAC
TGACTCGTGGGCGCAAGACT
CTTGGCGGTCGGTTATCAAG
ACTGAAGGCGCAAGCTACAC
CAATGCTTGGTAAGAGACGA
GGCATCGATTGGGGGTCGAC
ATCGGGCGCCGGAGTGGATG
ATAACCAGGGCTAAGAATTT
TCGAGGGGAAGAACGTCAGT
CCTCCAAGACGAGTGACACC
CGTGCGAACCATCGTCATTT
ACAATGGACAGAAAGCACTC
CAAGCAGATATCGAACCGGA
GTAACACAACAAGACGGGAT
GTCTGGCTCCGATCTTCGAG
TTGGTGCAATCGGCGCTTTT
ATTTCCGCAGGGTTCAGGTT
TAGGCCGATAGCAACTATCA
AATCATTGTTATCCGAAAAT
GCCTGAACGGTCGTGACAAG
CGTATCAAATACTTGATGAT
CTTTTTTCCGTTGCACAAGA
GGAAGGACTACGGTATCACC
CGCTGGGAAAGAATATTGAA
ATAGTCCGGCAGTAAGCTGA
CAGATTGCAAATCTAAATGG
GGTGCTGATGTCTCGTGTGC
CAACATTCGCCCAAGACGAC
GGCGTAGGGTAGTAGCGCGG
GGCTTGTGCACGAAAATCTG
TAAACGACATATAAACTATT
AATGATTTACAAGCGGAACG
CACCTCGTTTCTGCACGCTC
ATATAGCTAGCTTGGAGTAA
TATAATGTCGGGCGGCCTCG
CGAAATGTGGGACATGCGAG
GATGAGTTTCTGGGGAAGTC
GGACGCTTAGGGATGGTACT
TAGCGAAAAATTAAGGAAAA
CGACTTTGTTCCTGCCACTT
AGGTTAGCAGGTCATAGTAG
ATAATTATCGACCTCTCATA
CAACCCGGTCCAGGCGAGAG
TTAGATACCCTTTGGAGCTG
ACCAGGCGATTCAGTATGTC
CCCGGAGACGTTTACCATGA
TGGACCAGGCCAACTTTACT
CTAACACAATGCCTGATGCG
TTAACTGTCGGCAAGTGTTA
TTAACTACCTAAAAAGTTAC
ACTATCATACTTTCATGCAT
AAATAGAGAATGCGCCATGA
GCGGGCGAGCCGGGGGAGGT
TAGCCTCAAGCCGCTTCAAT
GTCTCGGGTGTGGTTCACTC
CTGTGAAAGTGAGGTACGAC
ACTTTCTGATGGACTCGCCT
TCTCCACAGTCGTAGCATTT
GTGACGGGGACCGCGACGGT
CATTGAGTGTCCGCTGACGC
CGGACTTCATTGTGAAGAGT
GACGACTCGCTAGATAGTCA
CGCACTGCACATCGCCTTCA
ACTGTCCGCAGATAGGAATT
CCTGATCGTGTCACGCACCC
CGTTTATACGACCTCAGAAA
CATGCTTCTGCCCATCAGTT
CGATGGTCTAATGACGGAAG
CCCAATGTCGGCAACTAGGA
TTTGAATCCTTTCACCCGCG
TGTCTGTCTCAACAACACGA
GATTAACCGTATGCCCAGCA
CTTTCTCATCAGCCTATGAG
GTTAGTACCCTTCTTTCCGC
TCCTACTCCTACTAGCGCGT
ACAGTCGCCATAAGTTATGG
CCAAATGATAGCATAGAGAT
TTTAGTAGTCCTTGCCCTCC
GTAACATATACAACAATTCT
TTGCATACAATGCCGACGGA
TAAAGATGCAGGTTGACAAT
ACGTCATTTAGAGTGTTGTC
CGACAGCAGAGCAATGATCG
GATTCTACACGCTCGCTTAT
TAACGCTCTTAGGGGCGCAC
CAGTTCCAATCTTCCTCTGT
ACTATTATCCAATTATACAA
AGGCATGGCTATTTCTCAGG
ACGACTTCAAATGAAGGTGC
ATTGCCGCTGAATTACTGGT
CTTCTTAGCCAAGTGTAGAA
GCGACATGCCGTACTATTAA
GACCCAACTATTCTGCGTCA
AATGGCATCGGATTGAATAA
GAGAATTGTCACCGACTAAC
TATCCTTAAGGTACGGACCG
CTAATGGCTTTTTGACTGAC
GATGACTGTTCATGGCCCAT
GAGCCGTCCGGGCTGTATTA
TCGTAGGCCATCTTTTCGCT
CAACGAAGAAGCCACCCGCT
TGTTGATACAGTCTGCCGAG
AACCCTACGGTAGCAACGAT
AGTCCGCTTGGTGCACGTAA
GTGTGGCGTTTATATTACAG
AATTTTAGTATAAGGCCCGC
TACTATATCTTGCTCTTTCG
CCGTGGTGCTAGTCATGTCC
GACATTGTGAAAGACAAGCT
GCATCGACCCTTTGATATCT
GTATTTAGCTACTAGAATTG
CCACGCTTGACAAAAGACAG
TAAGGGGGGGGAGCTTCATA
ATAGCTGATAAGACCTTGGC
GGAGGCACTTCCACAAAGGG
TTGGACCTCGGGAGGCGTAC
ATTCGGTTGACTCACACGAG
AAGTTCGCGGTAGAGGTTGA
CTGGGCCTTTTGGTGAGTTG
GCCATGTCCGTGGACGACTC
TATACTGTATTATCTTATAC
ACCGGGAGGTGGATCCTGAT
TAAACGCTGGGCGCGGTCAG
GCCGCGTGTCCCTCGATGGG
TTATGATCCCCGACACGGCC
TTAAGTTCTTACACGTTAAA
AAGACACGTTAGGTAAGTAG
CTCGACTAGCTTGATGTTCG
ATCTAATCCAGGGCATCACC
CTGCGTATCACGCCACATTA
CAGCTAGAGTGTTGTGCGTA
TCTTGAGATTCGTTACCAGC
CATTCGGAAGTGAGCTTCCG
CTGGTGTGCCGATAAGCCTA
TGGGAGTTTAACATTAAAGG
ACTGTAGTTTCAACCACGCC
AGTCGGTGTCGACCGTGGAT
AGTTCATCCGACAGCCTTAA
TGGACTGGTGCGTTTCTCAC
TAGTTTAGCGATGGTCTAGC
TCCCACTCGCCCGTTAGTGT
GACGTGTTAATACAGACGCC
CCTCATGGCTGGCCTTTAAG
GATAGTCGAAACGAACTGTG
TTATTTGCCGTCCTTATGGA
TAATAGAGGGCAAGGCATTC
GAGCTGTCCAGATGTTCATC
AGGTTGGGACCGTTCGCCAC
TTAAGCTTGTGTTACTGATC
CAGATTAGCGAACTTACATA
TCGTGTTACAGCTCTATCGG
AGAATCGGTCCATTGACACA
TTTGCTAGCAAGTCGATTCA
GAACTGTCTAGAGATGGCAA
CTATTTGGCCGGTACTAGCT
GCTCATCTTAGATCTCTCAG
TGCGTACGTCGCCCTAATTT
TTCGCTGGGTCAAAACCGAT
ATACGGACAACAAGACTGGC
AACGCAGTAAGCTTCCGGTC
CGACTATGCGGTCTTCCAGT
CCTTATATACACGGCATTTT
GCTGCGTCGATAAAGTCAGC
GCCTATCGGCTTCTGGCGGT
CTCGGTGATGCACCTTAGCA
TGAGCAGCCCGCCGGTGAAC
TCCATTAGCTGGCCTCGCAC
TAATCGCCTGGATGGACCAA
CCTCTCTGAGACAATTACGA
ATAGGGGTGCAGATAAAATC
GTTAATTACCCGTCTTCAAC
GTAGCCTATGCGCTTTTCTG
ATGAGCAGCCTTACGAGCCT
GCCAAACAAGGAGAAGAAAG
GGGACGGTAAACTTAGAACC
TGGAAGACCATGGTTCGTTT
GCTGAATCGGACCCGTTGGA
CCTATCCCCGCCTTGAGGGG
GTTAAAATGGCAGGTAGGGC
GCCGGCGGGAACGTGTTTCA
ACTAGTGTTAGTTTCCAACG
GGCGGTTCCGTTATCTACCA
TTACGACCTACTTCTTCGTA
GAGATTAACTTGCATAGATA
CTACGTTCGTACTCCAAGTT
ACCAAACCTGTTTGGAACCA
CGCGTTGGATATAGACTTGG
TGCAAGCTCACCGCCGTATT
GGGATGGCAACTGTGCATCC
TGTATTACGACTCCGTGCCA
ACGAGTCCACTAGGTGCCTA
CCTAACAAGTAGGACGATCG
TCGTGGAACAGGGGATGAGA
ACAGAGCAGCCGGTGGGATT
TGGGTGTTCGAAAGCCTCGA
TGCGTAGTTGGGCGCGTTAG
GGGAATGGTCGCAACCATCT
AAGGTTAGGTCAATCGTGAA
ACCTCTAACACACCCGCCGT
TAGGGAAGCTAAAGCACATG
CGAGTATGACAGCGGCATGG
TGTTGCCGCCTCAGATAAAA
CACAGGGCAGAGGTACAGTA
CTGGATACTCCGGGGTTACA
GTACACACTTACCCCTAGGC
TCAGCCCAAATACACCGCCG
TCTAGTAAGAGACTACGACG
CAGGTGATGAGTGGACCGTC
CTGAGAGCTATTCCCCATTT
GTATAATTAGGATAATTCAG
CAGATGGTCTCCGGCTCGGG
AGTACTAACCATCAACCACT
ATCGGCCTAAGATAGAGCCT
CTTTTTTCTACGCGCAGGAC
CGCCCGAGTAAAGTACGCTC
TACGGGGAGGACTTGACGGG
CCCCTTTCGACCGCAATCCG
TCCGCCTCAGACGAGTTCCT
GATGGTAAGTGAGGGGTTGT
ACTGGCTTTAAGCGGATATG
ATAGACGACATCTGGGTTGC
AAGCAATTAATGACTGGGTC
GGGAAAACAAGAATGGCATT
GCAGGTGTGGACTTAATAAG
GACAGTCTAGCTGTATCAAC
ATCAGGACAGGAGGTACGAA
GTGCGGTATCGGCTGGGCCT
AGGGCGGACTGTCCTATTAC
ACTACGAAGACTAGACGGAA
AGCTGTTGCAGTGTCCCCGA
AAGCTTGTGACGATTGGTCA
TCTAAGATAGAGAAAGCGCC
AACGGAGCAGGATTACCGTT
GCACCAATTTGCAGAAAGCC
CACCCACCCACAATAGGGCC
GTCTTGCAGAGGACACCGAT
TTTCTTGCTAGGAGGGGATC
GCGCTTCCAGTCCAGGTTGA
CAACAATTAGATCAACTACC
TTAGGCTGTCAAGACCCTTT
GGGCGCTCATGTTAACGGGA
CCTCCTTTTTAAATACGGCA
TTCGCCCGTTGGGTCTTTTC
TCCTGGTCAACTATGCAAAG
AACGGTTCCGAAGTATCCTC
ACTTGGTACAGCTCAAACGC
CGCAGGTGTCATGTACTATT
GCACAGACGTTAGAGCTGGT
AGTGCATAACGGTATTTTCT
AACACTACCTCCGCATCGAC
CGCCTCTAGGTAACTGAGAA
TGGGCGCCTGATCGCCCCCC
ATAGGGTGGTTTAGCGGGCC
GTCGCTGCCAGCTCTCAGCC
TCTTGAGGAATAGAATAAGT
AGCAGACAGAGGTGAGCAAT
GCACTACATGAAGCAATACC
CGCATGGGTCTGATGAGCGA
GTCAGAATGAGGGGCGTGGG
ATGTCTAATTATACGGGAGG
CTTTTCACATCTCTCGGCCG
AATCCCGCGTCTAGGAGGCC
GGAGCTGTGGGAGGATTCTT
CATGCTCGCTAATGAGTCTG
CCTCCTGGGAAGACCCTATG
TCGTGTCCCCGTGGAATCCC
TCCCCTAGCTAACGTTAAAC
ATTAACGGTCAAGCTCCTGC
TCTGTTGATATTGCGGTGTT
TCCGGATCATAAAACCTCTT
GTGTCGATTTTTAGCACCAG
CCACCAAATATATCGAATCC
GCACCACCCGCTGTTTACGG
AATTCTCCCCGTCAGGTTTA
GAACCTTGCGCATGTAGGCA
TATGTATCATACATAAGCAC
GCCTTGTCACGTTAGCATTC
CCCGCTAGAGGCGGTGCATA
GTTATCTGCAGCATTCACGC
GCATTCAACTGATGTTAATA
CCCCCGTAAACTGGGGGGTA
GGAAACAAGAGGATACAGTT
TCTGTCCGGAAGATTGTCCA
GTGACTGCCTCGCCTCTAAT
GTCAGACCGCTAGTAATGTT
AATAGGATTCCGCCGACCCG
CAAAGCGCCCTGTTGTAACA
CGTACATATGTTACGGTAAC
ATCATCAAAGTGGAACCTTG
CCAGATTCATCCAAGATATT
CTGACAAAGAGAAAGAGTGA
GGCTCGCTACCACTGAATGG
GGATGAGGCACACGGCGGGC
TTGATATGAAACCCGGATGC
ACGTGCCAAAGGATACATTG
TCCTCAGATGCGGCGGCAAA
AGCACAGGCAACCGTCAGAC
ATGACCTTAGTTGATTGACA
CTAACCAGCCTTCTATGCAC
CACCCTGCTAGTCGAGTTAT
CCAGCCTGCCGTGGCATCAG
GAGTGGTCTTCACATCCGTT
CACTGCTAGGTCTGCTATGT
TTGCCAGCCATACTCGCTCA
TGCCAATCTTACGGCAGACC
AGCTCAAGGGCCGCATAGCG
CAGAGAGGTTCAACTGAGAC
AGTCTACCTGCAGCGACGGA
AACTTCAGAACATCCGTGGT
ACTACTGTCTGTTTTTACTG
AGGATGACTTAACCACCCAT
TTTGACTTCGTTGTCAGTAC
AGTTTGACTGTACGCGGCGA
CCTCGTATATATTTCCAACA
GTGGGGCTCCCTCCCCAGCC
ACACTTCTTGGCCAAACTCA
ACGGAAATGATGGCATTATA
GCTATAAGTGGGCTCCCTTG
TCCAAAGGGATGTTGCCCCC
AGTAGCCATTCAATTCATGC
CAGGTAAGTCCCTCCGGGAT
CTACCGTAACAAAAAGAGAG
CTTGGACTCCAATGGCATTA
AAGTACCTGAGCTCTGTTTC
CGTCTGCTGTTATCATGGAA
TGACTAGCCATACGGGCCCC
AAGGTAAAGGTGACTCCAAA
TATGATGCTGTTGGCGGATT
CCTGTCTAACTGAATCGCAC
AACCCCGCGGGGAGGAATAC
TCGCGCGCGCAATCCGACCC
AGCTGCGGCCCGCCTAGCAA
AAAGACCATACTCTTGTCGG
GTTTTCCATATCCCGCTGAG
CGGGTATTACCTCACCAGCG
CAGGAGGAGTATGTGGCGAA
GCAGATAGTATTTGGCCAAA
CGGTAATAGTGGCGACGTAC
TGATCCATCCACTAAACTAG
AGACGCCCTGTACTAACACT
CCATTCATGGGGCGTGTCTC
TACCGCGCGGGTTGCTAGAC
AACTCACGCATGGACAATCT
AGCGTGGAGGGCCCCAGTAG
CGATTGATTCCAGAGAGAGT
ACCGAATGTCTACAGCACGT
TGCGAAACTAATGGATGACA
TCTCCCACCTATCAAATGAA
ACGCGAAACTGACGGTGTTC
TAGCCACTAATCTTAAATCA
CCAAGTAAGCGGATCGAGCG
CGACATGAACCATATCTGAA
GACGAATAATGGATGAGGGC
GATCAGAACTCCTTAGAAAA
GATTGACGAAAGCAAGACAA
CATATCTGAGGCGCTAGAAG
TCCTCCCCGCAGTCTAATTC
CCCTTCAGTAAATGGGGTTT
GTTCGTTTCCAGAACCAGAC
TAGTGGCCTACATATACAGG
TTCCGGTCGTGCTGGTCGCG
GACATCGTAAAATTGGGAAA
CTGGGACGATGGATCTGCCG
AATTTGATTATAGCAACTAG
CAACCCCAGTGTCTATAGTT
CTGCTGGTGCAGCCAATGTA
GGACAGATTATTCTGTTACA
AGACTCCCAAGCAGCTTCGA
TTCACGTGTTGCTGCCAGTA
ATGCATCGGTCGCACACGGC
AGGGTTTAAAGTGCTTTGCT
CGGAGTCCAATACCCAATTA
ACATGCTGAGGGCAGCAAGT
CTTAGGTTGTACGCCAAAGA
GTACCAACGGACTATGTCCC
CAACCAATATCACGTGGTCA
ACTCGGGTGAACGAGCGCCT
AGACAGGTGACGTGTTGGAG
CGTCATGATTGCTGGGCCGA
AAGCTGAGGATCGTTTCAAG
GCTCTCCGATGGGGAAGCAA
CGGCAGTTGGGTACTGGAAT
TTATTCCCGCGCTCCAAGGG
GTGTACGTGGTAGGTTGACT
GGGGGGCCATTAAGTCAATC
ACTGGGTATGTCCCCGGGCA
GTCGCCCCAGAGGTGTGTCC
GTGAGCATATGCGTGTACGC
CCAACCATCGGGTTAAAGCA
ATGCGTTCAGAGCCTCTCAG
ATATCTCGCAGGTCTTCGCT
TAAGGCGAACCACGGGTACG
CTGTATGCGGCTTTTAGCCC
CCACCGTGGCCCTGACCGGC
TCCTCCAAGGATTTGAAAAT
TAACGTTTATACCTGGACGC
GACTCGATGCCTGCATACTG
TTCCCCTAAATGCGCGCTCA
GGTTGAACCAGAAAGAACGT
TGGCGCCAATATTCCAACTG
ATTACCGTGGGAAATCATAA
GTCTTCCCGTGGCATCTTAC
CCATTATGGACGGCTAAACC
TAAAATCCGATCGTATACAG
TATGCTTAGGAAAGTAGCCT
TCCGCCAACATTGCCTTAGT
TGAAGGTACAGGTAAGACAT
TTCCCCCACTTAGTTATGAC
AGATGCTCTGTACTTTCCAG
TATGTTCGGGATTGGGCTTT
ACCGCTAAGTGTAGCCTCAT
TCATACCTGGCCCAGGAATA
TGCGCACGGACATACGAAAC
CGATATCCCCCGCCCACTGC
GTTGTCTCCGACACGTAATA
GGATACAGCCTTAGCGTCAC
CCAGACCACACTTCGACCTG
CAAACTAATTCTAGTGGTAC
TTACTAAAGCACAGATGGTT
CCTCGAAGCTCTTAGTATTT
CCATATGGAGGCGTGATACA
CGTAATGAATTAACTGTTTC
ATGACTATGTCACCCTTCGG
TGCCAACAAGCCCATAAGGA
GGTCCTCCATAAGCTTCGCT
CTTTGTGCTATATTTGCTTG
GTGTATCCAGCAGTCGCCTA
ATCAGTGGTCACACTGCAGA
GAGAAAAAAGCGAGCTTTAA
GATGCTCCCCAGATATGCTT
AGCACTGAGGTTCGCGACTC
GCCTCCCTTACAGTACGTGG
GTCAGGCGGATAATGCATTT
ACCGTAGGCACAAGACGCAT
GCTTGTTTTCGAGGTTGTCC
GACGTTCTTCATTACTCTCT
ACGTAATGCAGGACAGGACG
GACGATATGACTGAAACTGT
AATTGATGGTTGCGCCGGAA
TCGGCCCCTAATCCTGGTCC
TACGAGTGGTGTAAATTAGC
TGTATCTCGGATGTTCACCT
GTGTTTTGAAGAGACTAACG
AAATATTGGATCAGCGATTC
AATGGGAGGCCTAAACTGAC
TCCCACGGTGAAGCTATCGC
GATGCGCCACTACATATTGT
ATGCAATACAGGATGGGGAC
TCGCACTAAATCCGACATAT
GCATAGGAGTGACACACGCG
TATTAGGCGATTCGCGGAGG
TCGTGTTGAGAAGTTGTCTT
AGGGTCTCGACGCTCTTAGT
AATACTTAGGATGCGATAAG
TTCCCTACAAGACGAATTAT
AGGTACCAGCGATGTGGCAC
AAATAGAAGGTGTATTCAAC
GCTTTTGGTCGGGCTATTGG
AGAGTTGTCCTCATTTTGGT
ACCTATCGCCGGTGAACGAA
CTAGTCCCATTTACGACGGA
CATAGCTTCACCATGACATG
GATCCATGACGTAACGTCTA
TCGACCAACAGACCAGATGC
TGGATCCGTTCATATGAGGG
GTGTACGGAGTCCTTTTGCT
GGCTTTACCTTCTGGATGTG
ATCGCCCGCCATATGGTCTT
ACATTTGTTATCGTTTGCGA
CCAGAGGTGCTTAATGACTA
AGCGACCACGAACATAGCCT
AGCGTAGGCAAAACGTTCGT
CAGACGGGCCAGTCACTAGG
CGAAAGCAGTTCGATATAGG
CTCCTAGCAACCGTATTCGA
TGCAACCAAAGCACGTCGCC
GCTCTACCAAGAAGGCGCCT
TAAGGTACATCGGCTACTCT
TCTGGAAGGGCGCTACCGTC
TTTCTACTTTACGATTTGGT
GTGGATACTTTGCACCCAGC
CATCTGCGCACTCTCACCAC
TAATGTTAGCTTTTCAGATA
GTTGAGTGCGGATTCAGGCA
CCTTCGTCCGAAGCGCAAGT
AATACGTCTAACAAAGGTGC
TAAAATTAAGGTATATTACT
GCAAGCGATAGAATACTGGG
CGCTAATTCAAGGATCCACA
GAATCCTTGGAATCATTGTT
AGCGAACAACTAACATGGTA
CTCGGGAAAATTCGGTCCCG
TTAATACAAAGTTCCAAGTA
CCCTTTAACCCTAGCGCTAA
TCGGCTTACTACGATATACG
AGACCTCCTCCTGACACCTT
CCTTTACATCCCTTCCTAGT
GGAGTCCACTGTATCTAGCT
TCTGATATGATAGACGCGAT
TGCGTACTACTAGTATTACG
TGATGTCAGTAGGACGCTTG
CCGGCTACGTAACTGTTTGG
CGGGTTTTTATACAGATCCG
GCTAAGTCACGACTATACCT
ATGCAGTACGAAGTTTCATG
TTTAAAGCTTTTGTCGTCAG
AGAACATAATAAGTGCGCAG
AACGCAAGTAAATACTCGCT
GTCGAGTGGCAGCACTTCGG
TGGCAGCTCAATCGTTTAGT
ATTCATAGTTGACTGTAAAT
GGGGCCGGAGAATGCGTATA
ACTTGGCCTGGGTACAAGTC
CATCTTCCTAGTAGACACAG
TGTTCGTCTCCAGTAACCCC
GAGACCCACCCAGTTGAGTC
GAGTGCACTCAATCCCCTAA
AGCAGTCCGACCCACAACAT
CCAAACGGGTTTAATCGTTA
TTCTTTGAACTCACGAATGA
CGTTGTGGCCTTTGGTGTTC
TTCAGCTCCTCGCAGAAGGC
GTCCAAGGCCTATAAGTCGC
GAGACGTAAACGGGCTCCCG
CTCGCCACTCGGTTGCTAGC
ACGTAGGGGCGGAGCCCGAT
TCTTGCAACCTATTTCCTAC
GAGTAGTCCTCCCTCACGAC
CAATTACCCGGCTGCATCAT
TTTTCGTAGCTAAAGTAAGT
GTGAAACTACCCGTGAATCA
GCCCTTTTAATTCTTCTTGC
TTACCAGAAACCTCGCCAGT
CCAATGATCGCAGGACTTCA
AGCATAGTGATTCGTGGTGA
TGCTGATTTACTAATCGAAC
ATCCTTGCTATATGCACCGC
CCATCGCAAAGGACCGGCCT
GCGTTATTTGTTAGTGACAT
TCATCCAAGCTATACTTTCA
ACTGCTTTGTCCTGTTAACA
ACGCTATCTTACTTAACTGA
CCGTACTTGACCTGCTGACT
GAAGTTCCAGGTCCATGATG
CGTGTGCGTAATCTCATGCA
CATTTCGATCGTAACGTTGG
AGAGACTGAAACATTGAAGA
ATCGACGCTCCTTCATCAAG
GAAGATGTAGGGCGTGAAGT
TATCGCCAACACCCGCTAGG
TCTGGCATCTACGATCCAAG
TTTAAGAAATTGACCTCAAA
CGTCACTACCTAGGCGAGTG
GATGCAAACGGTATTCTTCT
GCATCACCAATTATACTGCG
TAAGGAGGCCCCCTTTGTCA
GAACAGGTTCATATCCCAGT
GTCATACGGTCTGACTAAAC
CCCGCCTGGAACACGTTCGG
TTCCATCCACACAGGTTCAC
ACGTATCCGTCCGCATCTTG
AGATCCGCCGGCATAGTTAA
ACTCCTGGGTCCACCTCCAG
GATGCTGATCAGTAACTACG
CGGGAGGCCACTCTAGAAGC
AATTGCGGGGAATGACGTCT
CCATAATCCCGGCCTTGGAA
TTGGAGTCATAGCGTGTCAG
TCTCGGTAGGGGGCGGAACT
GGCTGGTGCGTGAATTGAGG
TAAAACCTGCTTAAGGCGAA
GTACGTCTCAAGATTAGGTG
AGTCTGAGCTGACTATATGG
CAGATGCCGTGCCTGCGTTC
GGCTCTTAACAAAACCTGAA
ATAATTTCTACCCGGCGGAT
TCGTCTGGAAGCATTTTTCG
GGGTGACGTGTGAAACATTC
AACATAGAGGGCTGTGGAAT
GACAGTTGGTATGAAGGAGC
GCTCTCAGAAGCTTCGTCTG
CTAATCACAGACATTCCCAT
CATGCAGAGCTTTCCACGAC
CTGCGTTAATACCAGCGCTC
TCCGACCACGTGCATCCTCT
TTAAACAGATTGTTCCCAAA
GGCACAAGTGGAGAATTGCT
CCAGCTTGGAACACGGGGAG
GCATCCATTCAACAAACGTC
CATGGGACTTTCTACCGGAT
AACGTAGATAATGCTGGTAA
GCTTGTTTGTAACTCCTAGC
GCCGCTACTGGTCCGGGTCC
ACCCAAGATCGAGTATTTAA
TGACAATACTCAACTTCAAC
GAGCTATACTAGGTAAACAC
GCCAGACATTACCAATTTTT
CACGAAGGCGTACACTACAT
CAGCCTCGCGTTAGCCAAAA
AGTCCTGGCCTCGTATTTAT
GACTGATGAACGCCGGCTTT
TACTGTGTATCAACGGAATC
ATTGCGTGGCGGAAGCATTC
TGGGCAATTTCTCGGGCTTC
CTTAGGACAAATATGGAACG
GGAGAATCTAGCTGTAAAGC
TGTATGCGCGTCCGCGGACA
ACTATTGGTGATCATCACGA
CCAGCCAGAAATGCGTTCTT
GTCGGTGTTAGTCTCGATAA
GTCCCATTAAGGGTCATACT
AAGTACGTTAGCGGGGTAGC
CCCATTTTAGAACACATCCA
AGGCTAACTAGGGGTTTTAG
ACGGCCCATGTAGCACGATC
TGTCTGAGTAATGCTTCTGC
CGTAGTGTGAGCCGCCAATT
TCCCAGAGCCGAGTGCATAG
TAGAGAACGAACTCATCGAT
GGTAGGACGTTCAGGTAATA
ATTGGCGTTTACCGCTACTA
GCCAATATTCCGTGGCCTCA
ATGCTCTGCAGCGCATGAAG
CTCCATACGCGTTAATAGGC
GGTCCTGCAAAACTAATAAT
ACATCCTATAACTGCGCTCT
GCGCAGACCACGCAGGTCTG
TCCTAGGCGTACTTCCGTTG
AATAGCTGATGGTTAACAAG
AACAAGGTTCACCCGCGGCA
TCGGGGCGCATCTAGTCTAC
TGGTCATAAAAACGGTCGCA
TAACGAACGGTTCCAATGAA
AGCCCCGAAATATGAGGTGT
ACGTTACAAATACTATTTCC
CTTTGGCGCGACCCCTACGA
ACCTAGTAGGATAAGAGAAG
TGATAGATAACATGGTCGAA
TTCTGCAACCATGTCATAAA
TACCTAGAGGATACTATAAA
GGCGACTGAGATCTTCGCCC
CGAAATTAAGGTCGGGTTCG
TGGTTGGCGGGGCTGGAGGA
TGCACAATACACGCAAAGCC
GTCACTGCTCGGTGACTCAG
TGTTCGTCCACGCTTTTAGT
ACACATTGCAGCAACAGTGT
CGTTTTATCGCTCCATCCCA
AGGTTACGAGAAATCAGTTA
ACCCCATTGTGGCGTAGACG
TCCGGGTCACAACGGGTATA
TAAAAATAGATTATTCCGTA
TACTCACTGGCTAAAAGCAC
TGCCCATTGGTTCAACGTCC
CGGCGTCCCGTAAATGTTGT
TCGCCTAGCAGGATCGTCCT
CTAAGGACCTGATATCTAAA
GTCTGAATTCAGAAGGACTT
GCCTACCGGCTTCCTTCGCC
GCACTGTGACAATAACCTGT
GTATAACGCGAAGATCAGGC
TCGATTTGTAAACCAGTTTT
TGAGCCCAGACAACGGTTAT
TGCTGACCGTTAATTGCGAA
GTAGCTTACGAATAAGCTCC
GGAGACTGTTCCTATCCCCG
AAGGCATGCACCCGACGTCG
GAGAAGCCAGATCCGTCCCC
AGGAACCGACCTTCCGCGAT
CCGACGTAGCTTCACTAGGG
CGGTTGAGCGCACCTTGACG
CTTTCTATGTTCGAGCACGA
GGACCGCCATGTCGCACGTT
AAAATGCCGTGTCCAAAGCT
AAGCGAGCGTATTCAAGCAG
AGCAATCGCTCCCCCAGCTC
CCGCCGTGCACGACGTGTCA
GACCGGCCAAATGTGTTCGG
AAGGGATTTGGATGGTACAC
AGGATGCTTAAACCAGTAGC
AGGTGAAGATCAGTCGATGT
CTACAATTCTCTCTGCAGAA
TAATGTAACGAGCTGGTTGA
GCACACCCGGCGACATAATA
CAGACCTCAAGCAGACAAGA
CATTTCTCATTAATGTGTTC
CGCTGAGCGACGTGTGTACC
CATCGACTCCGAAGGGATAC
GTACGACGGAGAGATATGCC
ACGATACAGGACCCCCCGTG
AGAGATTGCGACTCATAGCG
AAAGTCTAAAGATTGGTCCG
GAACCTTCCGCCTGGTAATG
GTGAGCTTGAGCTCATGGCG
GAGTGGGAGCTGTATGTCGA
CTTAGATGTGCGGCAGTTGT
TGTCGGGAATAAGGCAGCGC
TGCTTAATTTTCCTCCCCTT
CTAACTATCGTGTTGCGAGC
TCGCTCCTGCGCTTTCGAAA
TGTCAGTTCTAGTAGCTTAA
CCAAGTTAAGAGGCTGGTCA
CCGCTTCGGATTCCTGAACC
CATAGGTCAGCAAACCATAA
TCGTCGATGCCCACTATGCA
GTCACTGTCTGCTACGTCGA
AGATGCCTATTGTATTCCAT
GCTTATGCGATCAGGAACAG
TATTACATTCGACAAGGTTA
TTGGTATGGACAAGCAACGC
TAAGTCGAATGGTTTGCCCC
GGTCTAAGGAGATCGATATC
GAGCCCTGTACATCGTATGA
CAGACGGCGGAACCACCCTT
ATTCTGAAATTCCACGACGC
TACGTAGTAGGGCAATATCT
ATCGTTCCAGTCCGGGGAGC
TACAAGCCGGCCATTTCGGC
CTAATCCCAGTCCTTGCCCC
ATTGAAAACTGTGCGCGCCA
TGCGCTAACACTTGAGCCGG
TCACCATCCGGTGGACATCT
TCCGACGGTCATGTTATCTG
GGCTGTAGTACCCACACAAA
CATGAACTCGTCCCTTGTGC
GCTTTCCTGGCATGGGCAAC
CCACTTGGCGCGACGTCTTC
TGTATACGTCCCGAAAACAC
CTACCTCGTGGCTGGCTTAT
TTCGCGTCCCTCTAACGGTC
CACGAGAGTAGTTTAGCGAC
CACCGTCCTTTCTAGGAAGA
CGAAACTTGTACACAAAGAC
ACTTCGGATCCGCGTTCTGC
ACGTCATCACGTGCTCTTAA
TCGCGCTGAAGACGTTATGA
AAACTAAACGCCCAACTCCC
TGGGCGGTGCTTGGTTGCTA
GAAACGGTAAAAGGCTGACG
CCATTGAATGGGATACAGGC
CCTTATCAATCACACGCAAG
CAGTTATTGAGAGCGCGCGG
GTGACTCACGTGAATTTCGG
TTAGAACAGCGGTGCACAAC
GTGATGCCAGATTACGCAGT
GAATCAAACAAGTGGTCTGA
GGGCTCTGCCCCTTTAATGG
GCAGGATTCCGTTAGTTTGA
GCCGAATGTCGGGCGTACAG
TGCGACAAGGGTGTGGATTT
AGCCCTCTGATTTTAGAGCA
GCCGACCTATCGCGATGGGC
GAGTATGGAACACTAACCTG
GCAAGAGTATTGAACACGTC
CACTCGAGGAAGAGTGCGTA
ACAGTCAATTCAGTCCGGTG
ACTTCCCTAGTCTCCGCAAT
CATTGTATTCGTGAATCCGA
GGACTAGGACTTTAATAACA
GAATATTAAAGTGAATAACG
GAATAGAAGTACACCGAAAA
GGGTCAATGATCCAAGGATT
TAAATTGGACATAAAAACGC
GAAGAGGTGCGGATTTCGAC
TTCTGCATACCTGTTCTACT
CCACACTGATAACAGAACAC
TTACCCCGCGGGTTATGCCG
ATATCGACATCTTGTATGGA
AGCACATTTTTCATCCGCGG
TCTCTTAAGTTTTTGGTTCG
TGAGGCTGCGGCTTAGCCTG
CCCATTTGCAGATCAGGCCA
TGGCCACTGAGTGCTTGTTA
CACACGATCAGCGTTCCGCT
ACTAAGTAATTGTGAGGTCC
TTGAGCATCAGATCTTTATT
TAGAGACTAGTTTTCGTGTC
GGTTCCGTTGGAGTGGCGAG
TCGGCCACGTCGAGTATCCC
ATGCTTCAGCGGTGCACAGT
CGCGCCATTGAGGTGCAACC
GTCCCAATATAATTGATAAC
TCGGATCCCGATAAATATCC
ACTGGTAACAAGGAACAACA
ATCGGATCCTGATTCCTCCG
CCTAAGAGTCGGTAGACCAA
TCGGGTGCTATCTTTAGCAG
GTAGGCTTTGTGGGCAGAAA
GATGGGTGATGTCAGGCATT
ATGGATCAGGAGAGGACGTG
CGACCACGCGGCCAATCTTG
GCGCTCCCAATACTTATGTG
TCAGCTCGTCGTCCTAATCC
CGCTAGGGGTGGCCTTTTTC
TCGATGAGAGTGCCTTCTAT
CATGTTGCGCTAGCGAACGT
AGCTTTGAGCTCGCCTTGGC
GCTCACACAGAGGACTCGTC
CAATTATGATCAAAAGCTTT
AGACTGTACCAAACCTATAC
GGAAGATCGTTCGACTCCCT
TGTCTGAGTTCTTTGACAAT
AACAGGAAGAGGGCGTTGTT
GTGCGACCCAGAGTCAGCGG
GGAATTTATCGTCGACTTCT
GCGACGGTGGCACTGCTTAT
GTACGTACTACTTCAGTTCT
TCTCGCCAACGGCTAAACGT
GCGTGGGGAGGATCCGAGAG
GCTTTGCCATATCCTATACT
TGGATCAGGAGAAGTCAGCT
ATCTAGGGGCTTGTGGACCC
ACAGCTCCGACTGATCCGGT
ATCGACCCTGGCTGTGGTCG
GTTCTAACGAGTTATCGTTT
CAAGAAGCCATAAGGATTAG
GCCACGTAATCGACCAGCCA
TGCGTGACGAAGGATTCTAA
ATGTGGTACAGTGATAATGT
TGCCGGCGGAGTGCCGTATG
CTGTTCATCCCCGCAAGGAA
ACGAGTTGGCATACTGTTCA
GGCAGACGGGTCTATTCCTA
TCCTGTAATTGGTGTGCACA
CGATAATGCTCTCTCGCTTA
CCATAGACACTTACATTCGT
TACCGTGGTTGGTAGCACTG
CCGTGAATTAACTGGCGGTG
GGCGGCTGTATCAACTTCTA
AATTAAAATCTCCGCACTAT
TAGGTCTGTCAGCCATCGTG
TGGACTCGAGAACCTCCAGT
ATGAATGGTCCCTCTCGCAT
TAGTCGACGGGCTTCTGACA
TTCTAACTCGTCCGTTGAGT
CGCATTAGCCGTGTCCTAAC
CCTTCCATTCCTAGGAGGTG
ACGGCTTCACCGTCGTATTC
CGATCATTTGGTACCAGACC
TCTCCAACACCGTGTTTAAG
CTAATCTGCTCATAGTTGTC
AAATCAGAGGTTTTGAGTTC
TGTAGGAATACACTTCACGA
AACGGTAACGCAGCCTTGCA
GTCTGAAATTAGCGATTCGA
CTTAAGCTAGAATAATGGTA
CACGGAATAGTCGAGGTAAC
ATAACTACAAGCATTATACC
GCTTTACAGAAATTTAAGCA
TACGATCCTCATCGTCAGGC
TGGTGGTCATAGCCAGTACC
GGTTTGAAAACACGACGTGT
TCGTGGAGGGGCGGTTCTTC
TTTTCATCCTGTGGCTCCTA
AAGACACTCGAAAAGAGTAC
TCGCACGGCTCAAATCGGGC
AGTGGCGTACAGGTTAGGAA
TATTAAATACCTGATCTCCC
CGCATTGCCGAGCTAAGGGA
TAGGCGGGGCGCATGTCGTG
AAAATACGTTCATATACAAG
CCATAGGTTGCGACATCCGT
GCAAGTCCAGAGTCGTTACG
CTATCAGCCTGAAACCTAAG
CACGCCCCCTTGCCCTGAGC
CCCAGTCGTGGGCATTCATA
ACGCGAGTTCGCCCTTTGAT
GCTGTAGCTCAGAAACAACC
CCCCTAGATGCCACCCATTC
GATTTATGAGTTAGCCATGC
CAGCCAATCCTACAGTTCGC
TCTCTAGCCGACTACTTTTA
AGAGGCAAAGAACACCCTAT
GGCCCTTTGGCTCCAAAGCA
CTATAGCTGGCGTAAACTAT
GATCGGGTTGGCTGACTAAC
CTCGATCCTTCACTTTCTAC
CCTGGTGTTCTATCAAAAGT
AGCGTGACAGGGTATCCGGG
ATGACGATGAATTCAATCAG
TCCATCGTTCACACCCAGTC
ACTTATGAAACCAAACCGAA
ATACGCGTTGCGTCATGGGA
ATTACTTGTGCCCACCCAGA
GGATCGAGTCTGTTTGTTTC
AGACTCTTAACTCTGCATTC
CAAGAATCCATCAATGTTGG
ACACAATCATAGCGACTATC
TAACTTTATCTTAAGAACCC
ACATATCGCCGCTTAGGACC
AATTCCTGAACCAGCGGGCG
GAGATCATCCAAATTACAAT
CCGCTTCCCTCGAATTCACC
TGTTCATCACGCTCCTTGTA
ACCCCTATACGCCAATGCTC
GGATCTTAATTATCGTGCAC
CGGACAACCGAATTCCGTAT
GTGTCTTCCAACGTGGATTA
AGACATAATCTTATCGATAA
CCGCAAGAGTACGGCTGGTA
CGCCGTCCAAATGTCAGTAG
CACCCGCTTTAGTTGGATTC
AGTGTCACGCGAGCCCTAAT
TGGCCACTCCTGAAAAAGGC
CCTGTTCACTTTCCGTACAT
CTAAGCACTCGCTAGATCTA
GTCCTAACCCATAATCAAAT
TGGCCTATCGCGAGGATCGT
AAGGGGACTCGGAAAATTCA
ATCTTTTTGCTTACTTGCTC
TATGCCCAACATTTCAGAGT
AGTCGGGGGGGTACACGAGT
CAGCATACCCTACTTCATCC
GACGGCCTGAACGAAACAGG
CGAGCTCAGCAATCTTTTTG
CCGTGTTTAGCACGAACCTG
TCTACCAAACCACGCGGTGA
ATGGCCATCTGACTCCCGCG
GGTTACTATAACCATCCCAA
ACCGTTGCTGCTTCGAAGTA
CTATTGAGTGCCAACGATCT
ATTACGACCTCGCTAGATGC
CTTTCACTCAAGCCTATCGA
TCGCCAAAAAGCAGTTCACT
GAGGTCGGCCACAAGTTTGC
AAAGCGAATAAAGCTGTGAC
AAACGTGGGGGTAACTGGTG
TAATAGGCTACAAACTTTTT
AAACCTGAACCAATGACACG
TAGCGGAGAACGGAACACTA
CCTCAGAATCGAGCATCACA
CCCCTGGGACCGACTAAAGT
TTGCGCCGCAGGATGATAGG
AACGTTGAATGTGTAGATGT
CAACACTAGCTGGTGGATTC
TTGGACCTCGATCCTGGACT
CGTATTGAGTATATTTACAT
CGGAGCAATCGAAATATACA
GGGTGCGACCGAGAGGGGCC
CAAAACGTCACTACACGAAT
AAGGATGTGGATAGAATTAC
GTACCACCACTGTCAGAATT
GTATGGTACCGCCTAACAAT
GTCAGCAAACACTTTCCCGC
CACAAATTACTTTCTCTGGT
ACGACGTCCTAGATGATGTC
ACTTGCCGCGCGGGATCAAC
TGTGAATCCGTATCTTCAAG
GGCGTTTATGGTGCATCGGC
ATTTATCTTGACGCGAGCGA
TCGGTTGACCCAAATGCTTA
TAGTCTTACTTACAGCGAGC
CAATAGCCAACAGTTCAGTA
GCGAGGAAGTGGAGAACAAA
CAAAAAACGGTGTCGGCGTA
GATGTTTATGGGGGAACGTG
TTGCGCGATTTGACTACCGC
GTCCCTGAAGTCACTCCTGT
GCGGTTGCCTATTACCCTTT
TGGTTTAACTATGAATCTAA
GGCGACAGAGTCACAGAGCC
GAAAGCCACGGTCCTGGTCC
GTACGACGTCAGCGGAATTG
AGCGTCCTAATATAATGGGC
AGGATTACGTCGTCAAAGAG
CAAAAACCGGTGCAAAAACC
TCTGAATCGTACTGGCTACT
GGAGTAAGGCTCTGAGAACC
AAAACCCTGGTGATATCCCC
GTTGAGGCGGAGCGCATTGG
GTTTTAAAAAGGCCCTGCTC
AACGCACGAACCCAACCGTT
CCATCGTCTGAGTCGGAGGT
CTCCGCGAGCTGAACAAAGT
ATGGGCCCACTAGGACAGGA
TAGGGGACACGCATTTGACC
GATGGAAGTGTAACGACTCA
GGGGGAACTCTGCACTTCTT
TGCTTCGTTGTATCACGCGA
GAGGCAGAGTTGAGACCCAC
AACGACCTTGCTCCCTCGTT
CAATGACAACCTTGCCGCTT
TGGAATACACCCGAGCGATT
CGTAGGAACCCCCCGGAATG
TAAAGCCTTGGCGAGGATGT
TTGATGGATCCTTATGAACG
CGGCCGTGCAAGAGAAAGTG
CTTCAGCTGCTCTGACCCTC
CGGTTGTTCTTCTCCTTATC
GGCGTGAGACCCAAAGCTTT
TTTCCCGGTTCGAGTGAAGG
TGAAGTGTCGTGCTGGCTGG
CACTAACATGTTTTCGCAGG
GTAGAGTCCTGACCCCCAGA
CCCTTATTGGAATTATGAAT
AGGTATATTAGAAGGTCCCG
ACACGTGATGGGGGATTGAT
CACATCCTCAGGATTGATGA
AGTGCAGGCCCAAATAAAGT
AGACATCCGCGCAAAGTTTG
CATAGGGCGTGCTAGGCATG
CACCGCCACATCGGATGCTG
CCAATCGGATAACTCCGTCA
ATCAGGTGGCTCACATGCTT
TTATCTTCGTTGGTGCTACT
GAAGCTTTACCGGTACTGCT
ATTCGGGAGTGATTGTGGAC
CAGCTAGGTACATCTCAACC
GGCGGACCAACTCGCGGGCC
TCTCGTCTGCGTATGATAGC
GGGGCACACAGGCGCGAGCC
CGACCAAGACTAATGGCAGG
CCTCCCCTTCACGGAATCCA
AGGTAGCTGCTAACCTTGGA
TTCTTAGAGAGTCTCCACAT
TGTCATATGACAAGATGAGA
ACGCCAAGCGGCCCGTCATG
CTCATGGAAGTTAACAGGCG
AACGTAGCCTAGGTTTTGCT
TCCCTTACATAAGGCCGGAC
AATGTGGGTTCGGATTTACC
CTCAGTGACCGTCGTAGTTG
TGAGTACGTGAGTGGTGGTC
TAGTTTCTCATTTTAATTAG
ATACAAGATTGGCGCGTATA
AGATTGATGCCCGGCGGTTG
CTACATTATTAGAATCTTGT
GATTTCTGCACTGTGTCGGT
ACGTTAACTTTCCGCAAGGG
TCGCCGAATAAAGATCTTCA
ACCGAATGTCTGTACTCACG
TCATACCAGACTCGCAACGC
CCTTATGTAAAGCTCGTCAA
AAGTCGTTGAAATGGTTCCT
TTTTACATGGAGGTGGCCTC
ACCATCGGCGGTGGGTCCCG
AAGATTAGCAAGGCCGTACT
CTTTAATAGCAGGCCCTATA
TGTCGGTTCGAAACACTATC
CTCTTTGGTCCGGTGAAGTA
AGACATTAGTGGTATAGTAT
TGAAACTGCGTTTTTCTCGA
CATCCCATATTCAGAAGGTA
CCGAAAAGCGGGTCTTCCGA
TAAATTTTTATTGCGCCAGA
AGACTAGCCCGGTATGGTTC
CTGAATGCTCACTGGTTCTA
TTATATCACTGCAAATCCGT
GCTAAGGTGTCGTAGCGAGG
GGTACGACGTGGCATACTTT
GTACTTATTGTTCACCAGCG
GGTATGGGATCGAGCTTATA
AGTCCAGGATCCCCGGTTCG
AATAGCGGGTCTCTGGCTGG
AGCAGCTCCCGTGGCATACA
CTGCGCTTCATACATGTTAT
TGAGTCTCGATGAAATTGGG
AACCGATTCGCGCTTACGAG
CACATGCTCCGCGTGGGTTG
CAATGTTTCGATAAGTCTAA
GAGCGAACTGCTACGCGGTC
ATGACATATCTTAGTTCTTT
TGCCAGGCTAACCGGATGAA
ACCCAGCTAAGTTGTCCTCG
TTAACAGCCCCCTTCAGCTA
GGACGTGCGTTACTCTGCCC
CAAACGCAATCAATGACGGA
CGTCGGTCTTGCCTGAATAC
CTCTGTGATTAGTCCCAGGT
GCTTATGATGAAGATCACCT
TTCGTCCCTACGTTACGATA
AGCCGCATGGTTGGAATCCT
AAGAAGCATCAAAGCTCAGT
GAATGGGCCTAAATCCGGAT
GACCTCAAAAGGGCTGTACC
AGAGCTACGAGAGTCCGCCA
TAAGTCTGACATTCTTTAGC
AGAAAAATGGCCGTAGGATC
GTCGCCCAGTCGTGAATGAG
GCCACCGGTATGGCATCTGT
TACCCAACCAACTGAGTCTT
GTTACAGGACAAATACCCGT
AAGACATCAGGTAGGCTTCT
TATAATCGTGTTTAAAACGA
TTAACGTATTCACCCATAAA
CTCTATGTAACGAACCAGTC
CTGCGTTTTGGTAAGTGAAC
CCGGGAATCCTTCCAGTAAC
CGCAACCCCAGAATTAGTAT
ACCTTTAACAAACCATACCG
GCGCCTGGGGAGCCATGTAT
GCGAACTTTAAGTGTGACCC
TTGGTCCTCAAGTTGCGGTA
GAATCGGCTGGAGTTATTCC
TCTATGTCGGCTGCCTAGTT
GACCACTTTTACCCCGCTAC
ATCATTACGCCGGCTGCTGG
TAGGCGTAGCTTTCCCGGAT
CGTTCCTACTGCTGTTTGGG
CACAAGAATGCAAGGGTTTT
AGCGTTGATCAGTGTTTTGT
CTACGTTATCATCCTGACGG
GCTAGTAAACGTCCGCAGAT
TGATACAATTTAACACATTG
GGCTGACGAATGGTTGAAGA
ACAGCCTTGATGCAGGGTAG
ATGTGAATATGAACCGCGTA
TACAGGTGGGTCTAATTGAT
TGTGGTTTTACCGACGGCCC
CGTAAGCGTCTACTCGCCGA
CTTTCAGTCGATACAACATG
ACAACAGGTGTGCAAAGGGG
AAAGCTCTTGGCTGAGCTAA
AAAATCACTCCCAAGCAGTG
AGTATTGATCTTACTCCGGA
TGCGCTGGGTGCAATATCCC
GGGGGGCGTTGGAATAGCAC
ATTGGGAGTGTTTTTACGGA
GGTAAGTAGGCGTAGCTAAC
TTATCTGACGCAGTGCGTAA
GTGTAGGGCGTCGCCTAAGA
TCATGGCGCTAATCAGAGGG
TGGACATTTAAAGGGCCACA
AGCGTTGAGCATCCCTTAAC
TACTTAGACACTATTTGGAG
ATGTACGTCATTGGCCGAAT
CAGCATTCGTGAAAGATTGA
GGGCTTCAGTATGGTAATTA
AATTTGTCACGAGCACACAG
TACACCGCTTAGAGTGAAGT
CCCAGCCAACCTCTTGTCCG
TAATGCGTAGTCGGTACCAA
CTATCCAGTTAGAGCCGGGA
AATGATCGTCGGACGGACCC
CGGCTACGTACTCCTCGTTG
GCGTCTAAATAAACCTCAGT
GAAATTTTCTTCGCTAATGA
TTCGTGACAGCGTGGTTGCA
CTAGTCACTCACTAGTTAAT
TATTGGTATTGATGGTTCTA
GGACGATATTTAAGGCCGTA
GACGAGCTATTTATACTTTC
TATCCGTGCTATCTAAGACG
AATTGGCAGTCACGTCTGCC
ACGTTTACAGTCCTTGTCTT
TCCGTGGCTTTGCCGCATGC
CATGCTTGGTCCAAGCATAG
CGCGGGAGTTTTCGTCCGGG
CTTGGTCTCGCAGGTCTTTT
AAAGGCTATAGTGCGATCCA
CAGGCGGTTACTACAGTCCC
GGGTAGTGTCCATGGGACAT
GTCTTATCTTCATATGTTCA
ATCGCCAGGAAACTGTCATG
GTTTATGTTTCAGGGCCCCC
GAGAGATCTGAGAGGTCGGA
GGCGTAGGTAGTACAAGAAG
TTTATCCGTATTAATCCGCA
GTGCCCCGCGATATCTTCGT
ACTTGCGTGCATCTGGACGC
CCGCTGAGATGTTCTGTCCC
AGGTCCGCCTTCTCGAGTTT
ATCAGGCTCTCCGAAAAGAA
CACACGGGTCAGAGATATCA
TTCTGTCGCAAGTCCGAATT
ATGGCCCCAAAGATTCGACG
CGGGAGCCTACCTTTGCCCA
GACCACAGGCGCGGGATCGT
GTCTCTTGAAGTTTAATGTT
GCTAGCCTTGATGCCCCAGT
CTATAAGATTTAGGCGGATT
ACCATACCTATCTGCACCAG
ACGCAGAAGAGTGCCAAGTT
TGTGTGAGATACAGGCGAAC
ACACTGTCCCGCATATAGCC
GAAGTTTTCAATGCGCTGTA
CTGTCGCAAAGGCAATAAAG
TAGATGAGCGCGGGTTATTG
GCAAATGTGACTGCGGCATG
ACTCCTCCAGCCGTGAGTAG
AACGTAGGCACTCCCCATTT
CCTATCTAATCCGCTATTCG
ACGGATCAATGGCGACGCAA
TAACCCTACTACGCGGCACG
CAAATAGGTACGAGTGAGGA
GCGTAGGTGGTGACGAATAT
TAGGCAAAAGGTAAACTCGC
GGCTGGCACTCGCACGGTTG
CGACTTGGGGACTAGATAGC
CAGGCTGAATATGGCCCTAA
AGTAAGCTTTCGACTTTCAG
TGAACTACTTTCGTGCGGCA
GGTTGAGTAATGGTTAGTAG
AGACATCCCAAATTAAGCTT
GTTAGACCCTATGGAAGGGT
GACCGCCATATAGAGTAGTC
TGCGGATGTGCTATGTCGTC
CATGGAGACTAACTGAAACG
GATAATTTTCGAAAGCCTCC
GGGGACGGGTGTTCGTTCCA
GCCGTTAACATAACTATGGG
CTTATGTATGCTTGCCACAT
CCGGCGCAAGATTTAGCTCT
ATGTTCGTCTTTCTATGTAG
CTGTCTTGATAGCTGCAGCG
ATGATATGTCGATCGGGACG
TGTCGATGGGCGGTAGGACC
GAGAGAGTATTCCTGGGACC
TACGTGGCAGCAAAGCGCTC
GACGAGAATGGAGCAAACCT
GTTCCTATTTAAATATACGC
GGCTAGAATTTGAAGCTGTA
GTAAAGCTGGCGATCAGCCC
GGAGGAAGAGAGCTCTGTAC
CTTGGGTAACATGGTCGTGA
GGCCACAACGGCAATCTCAA
GGGGCTCAACGGGATCTACC
AGGTTAACTGCAGTGGTCTG
GTAAAGCTCTGCAAGATAGT
GCTGCGTGGCGAGGCAAATA
ACCCGACCATATCGACGTTT
CGCGAATGAATGTATTATTT
CTAGCACCTCGTCTCTCAGG
CAACGACCGTTGCCGATCCC
ACAACGATCTCCTGCCATCG
TGTTCCCAAGATCTCGAACG
GTACCACCTAATCGCAGTTG
AGTAATCAACCTATGGCGAT
AATGCCCCCCACCCTTAGTT
TGCAGGGGTGCCATCTTGTT
GAGAGGCAGCGGTCTAGACA
CGGGAGCACGCCGCGCTGCT
CTCAGAAACTACTAATTGGC
ATGAGCACGTACTACCTCCG
TCGTATTTGCATTAAAGTGC
GTTTCCTCATATCTGGCTCT
TTAATGATGGACTAATCCAC
GGCGAAGGCTTCCTGTATTG
GGTTCCAAGAGGAAACAGGA
AACCTAGGCAGATGCGTCCC
TAATGGGTCGTTGTTGCCTT
TGTTGCTCCAGGACAGATAG
GGGGCAGCAAATCCACTTAA
CATCCCGTCTTTTAGAGGGG
CACAGCGCGTAAGAGCTAGG
TACAAATTAACTCACAATCA
ATAGGCAGTCCCGGACCACG
CGTGACGAAATGATCTGCAT
CATATCAAGATCCGACTACG
TCACTTCGTCTTGCGTGGCA
GCTTGTTGACCCCTGTCGGG
AGGCGCATCGTGATAACAGG
GGCTAACATCAGAATGTGCC
GTCATGTAGGGTATTTATGT
TACTGTGCTACGTAGTAGGG
CGGAGTCAGGCCATTAATAC
AGCTCAATGTGCACGACCCG
ATCGTATTGGCTAGCAGGAT
TCACAATTGAAAGCCGGTCT
CCGGTTCCTCCTTAGACCAC
ATTCTTGGGCCCCGAACGGG
CCGTCGCCAGTAATTTTAAT
TGACATACCCTGCGTACTTA
AACCGTTATTCCTGCTCGGT
ATCCCGGTCATAACTATTAT
CTCCAACCAAAGACTTTCTA
TTCTGCGTGGTTGGCTGTTG
AACCATAAAGCTCTGCCGTG
AGAGCTTCTCAATGTGTGTA
GGCTACATGAAACGATATGG
GGCAGACTATCTTGACGATT
GTAATGCGTAACTCTGCTAT
CATCGCGTATGCATTGGTGG
GGGGTTTTGATAGACATTGG
TCATTGCAAGACATGCAACT
GTCTCGGGCAAGACCAACCG
TCATTGAGCTTGTCCCAATT
ACCGCAGCTCCCAGCCGAAG
ATGACTCATGCAATAACTTG
CCTTGGTACTCCGCCGGGCT
TCTTCCCCGCAGACGCCTTA
CCGCTTAAGATAGTGCACAT
TCGTACCTGATGCTCTCCGA
AAATTCGCTGTCGCGGAAAT
TACCCCGCTCGTGCCTCTAG
CCCTACACAGAACTACGGGG
GCTACCAGTTATTGAACCCT
CGACATAACTAACTGCTTGT
GCAATAAGGACGGAGCTGGC
CTGTTTATTCCTGCTCCGTT
GTTTACGAGAAGCGGGTGCC
GATTACCAGTGACCTGCCCG
TAATCGTATACTTCTTGCCA
ACGAACACGCCTACCGGGGC
AAAGAAATAACCCAGGGCAC
TAGACGGCTCTGTCAATATA
TGAGTGAGTCGGTCGGGTAA
TAAAGCTTCCTGTCACCTAG
TTCCTTTCAACCGGAGGTCA
GCGTGCAGAGGAGGAAGGAA
TTGAGTTAGCTAGACGACTT
GCGCACCAAGTTCGCAACAA
CTGTTGCATAAGCTAAAAGG
CCATAACAGTGTGCTACTTC
TTATCTTCTATCAAAGGGAA
CGACCTCCTCGGCAATGCAC
CGCAATCAACTACGTCGATG
GGCCTTGGGGGATGTACCGT
CCACGCTGTAGCGTGTCATA
GGGGTGATATTGCTCCTACC
TGCTCTATTACCAGCAAAAG
TGCGGGAGAACCATAGTCGT
AGTAATCCCCGTAAGTAGTT
TAATTGAAGCTAAAGCGGTA
CCAAACATCCGTACTCAAAA
TCCCTAAACTACACTGATAG
ATTAAAGGGCGCCTTAGATC
TAAGCCTAAGTGGAACGGTG
GGCACGTGCAGTCGTATGGG
CCTTGAAGTTGGGATCGAGA
TGAAACAGAAGGTACGATCC
TTTGTCTTTTATCCGTCCAT
GAATAAGAACTCCAACTGTT
TGAGATCGTGTCATGCCTAT
CGGTTGCTCATGAACGACCG
ACGAGGCGTGACCCCCGTAA
TGAGGCAACATGACAGCACC
AAGCTTGGCTGATACGCCAA
GACGTCAACTCGGAGAATAT
AGCACCCCACTTAACTCAGC
CGTTGCGCACACGGAGATTT
ACCGCAGCTTCCCTGGAGTT
TACTGTGCATGAGAATATCC
TATCTTCCAAGAGATTGAGT
TTTAGCGATGCTGAAGATAG
TCATTTAGCGCCGATTTCCT
TTTATATTCACGTTTCTATA
GACCGCAAGGCTTAAGTGGC
CGGTCCCGAATCAGGCGCAG
GGCCACAGACTTTGCTTCTG
GAGCAGCCTGGCGCCCAGCG
CATAGTGGACTCGGCGAGCT
TACCCGAAAAGAGACCTGCG
CCTGTGTAGGCGCGTCATAA
TGTTGTAGATGAGGCCGTGC
CGACATACCACGCCATGAGC
TGTTTGATCCTTCTATAGAC
TAAGTTAGGACCATGGCTCC
TTCTAAGTTACGGAATCGTC
GATGGTATCGGATGGCCTGG
AGATTTCACGCCGACCTGCA
GTCGTGCGAGCCGTCTTTAA
GTCACTAAGGACAATGTCGG
GTAAGATGGTCACTACAGCC
CGCGTAGTTGGGACCTGACC
ATTTTACCTTACGGGCGTTG
TTGGTATAGTAACCCCTGGA
CGCGACAGAGCCACATGATA
TCATGTGCTCCTTTCTCTAC
ATTATTGGGCGAGTGGCTGG
ACGCAACTCCTTGCTATAGC
CAACCTGATGGTTGCAGATA
GCTACACTAGGAAGTAGTCG
AGGTAACTGCACAACATATC
TCATCTCGAGGTAAGCTAGG
CGACCTGAGCGCTGTGTTAA
GTAGCAGCCATCCCAATAAA
CGGAACCTACTGGTCTTTTT
ACCGTAGCGTCTGTGGCTTC
ATACCTATCCAACAAGGAAC
TGAGTTAAGGCACAATCAAC
TTTAGGACAACTACTTTCGG
GGTGGAACGAGCATTCTGAT
CGACAGACTCCCAATCTCCA
ATGCGTGATGAGTTGGGTCA
GCTGCCCCCTCACAGCGAGT
CTACAAGTTATTGAACGGCC
GCCGTTAATTTGCTAGGATC
CTTAGCTACTATACCGAACC
TCCAATCGGTCGATCACGTG
TAGATTAGCGGAGACACCGA
ATCACCGCTACTATCGTCGA
CTCCCTTTCTTATCCAAACC
TGGCAACCCCTCCCCCGCGG
GGCCTATTCCTACCTCGGCT
GTCCATCGATGCATCGGAGA
TGTCCCTCAGGGAGTGGAAT
GAGGGGTCGTCCACCGGACA
AGACCGGTATCCCCAAGCGA
CTATCTCGTAGTCCTGACGC
TTGTTAAGAAGTCGTCCATC
TGGCATATCCGACTGAGCTA
ATAATCTAAGACAAGGTCCA
CCGGACGCTCGCGTCTTTAG
GTAGCCAAATGACAGTAATA
AAAACAAACGTTGAAAGACA
GAACTTGCGCTCTCGCTACA
ACGCATTGGGAGTACTGACT
CGCAGCTTCTGCGCTAGCGC
GTCAACCTCGAAGTATTCCA
GGCCGAGGCCCATGAACAGC
ACAAGAAAGTTACCTGAGGG
ACGTAAGAAGCCACTGCCCA
TCTATGCTTCTTTTCTTCGT
TAACAGCTTGTTTATCCCCT
TGAATAGAATCTGGGAGAGT
GTAAGAATCCCGGCGGTGGA
CCGGACGGAAGTGTAGTTGC
CTATCAAGTCCGACGACCTA
CGAAGCATGTCAAGAGTAAT
CGAGCCAATCAAGTCACAGC
TCCTACAGCTGCAGCCTCGC
GCGAACGAAAATGTGCGCGA
CGGGAGGCGTAGTAAAGTTC
GAGGCCCTCATCGGATACGG
CTAATTATTGGTCGTCCAAA
CCCTAATGCATTCTGTCAGC
CCTTGCTTCTGGCTCCGGGT
TATATATCCCTCTCCAACGT
TGAGACAAAGGCCCCGGAAT
CTAAGAAGAGAACATGCGTC
CTCGGTAAGAACCACGCGTA
TGGTATACCCAAGAACCCGT
CAGCCTGTCAGTAATTCGAC
CCGCTCGCTTGTGCGTAGAG
ACTGTTGTAAAACCACATCC
GGTATAATCTAATTCGACAT
CAGTTCTAAATCTGATTGCT
CCAAACTAGTGCCAGATTTA
CCGACCAACACGCTTGCGAT
GTAGCATGGATAGGCGCGTG
GTCATGGGCGAGATGATGAT
GATACCTCCAGCTCGGATGT
TGGCCCCTTTCGCATATAGG
GTATCATGTCGCTTAGGTCG
CGTGTGGTGACCATCTAATG
TGACCGTAGCTCTGCGTTCA
CTCCTAACCACAATGGACAA
TCGGTGATTCACTGAGTTTT
CGATCCACCCGAACCCATTT
CTGATGGAAATGACTAAATT
TGACATGTCTACTTCGTGGC
GTCCGTCTCACGTCGACGCG
CGCCGGCGGGCCTGGGGTAT
ACTAGACTAAACATCTCGAC
AAGCTCCAATGCTTATATTA
AGGCGGGCGTTTGGAAACTA
GTAGCTGGTCTCAAAACGTC
TGAGGATGCCCGGTGTACAC
CTGGCGACTCTGAGCTAAGA
GGGGAAGAGTGGCCCAAATT
TAGAAGCATGTAATGGCGGA
GCCAAGTACTGTCTTTTGCC
TCGGAAAACAGGTACTCTAC
CCCACCCGCCGAAGGCAAAA
CCGGTTAGGTTAGGAGGCTA
ACCTCGTACTACTTTTAGTT
TACCTTCAAAGCGTTTGGGG
GTGCAACCTACCGGTAGACC
AGGTCTGTGATATTTCTTAG
CAATAACCGGGGGTCTTCAC
GCTGTAGCCTGTGGGTTCGT
TCAAAACCCCCTCAGAGGCT
TTGCACAACATTGTAGAACT
GGGCTTTAACGCTTCCGACC
TAACCACAAGCATAGTCGCC
TCCGACCTCCCCGACGTCAT
CAAATTTTCTCCATTCACCA
AGAGATAAGCAGTGCGCAGC
CTACGCACATACATGTTGAT
CCGAACCTATTTTCCCGAGC
GAATTCCTGTCACGGGGGAC
AATGATTTCCGCACACTATA
TAAGGCGGAGGTCACTGGTA
GGGTAAACTAGACCCTAGGT
CAGGATCGATCCCGGCAGTC
TAGGCTAAGGTCTCGCTCGG
GGCGATAACGTAAGGTCGAG
TCATAACGATAATGAATGGG
CGGTAAGAAGCCCTGCTGGT
TGTACTAACCGTATACCGTA
TTCATCACGTTAAGAGCACA
ACGTCGGAGTCGATGCCCAT
GCTCAAATTATGTAAATGGG
GAAAGGACTTTTTAGCACTA
TAAGACGAGCAGTGCATGCG
ACGGTCCTTTACAAGGAGGC
GGGTTAAGGGTAAGCCTCCG
GACGGAGAGCGACAATTGGT
CTTACCGTCATAACGCCACT
GCCGAAAATATATAGTGGGC
AATTGTAGCAATGTATATGG
GTAGCTTAAGGTTTCGTCAA
TACATGTAACGGCAAATCCA
CGGCAGCGTTGTCGCGCGAA
TAAACTTTTGTGCGTTTTCA
AACAGAGCTCGGACCACCAG
AAGCTTAACAGTGAGGGCTC
AATGGTGGTGCAGGCGCCGG
TTAGACAGCAACTTCGATAC
CATCTATTTAACTTATTCCC
TCCGGGCAACCTCATAGGGG
GATTAGAATGCCATGCCTGT
CAGCGAGGGAGCCATTATTT
TATCATGAATACGGACGGTT
AGTTGATGTATGCCGATCGA
GTTTACAAATACTAGGCGCC
CAGGGAGTGTGCGCGCGCAC
AGGGAACGTCGATCCGGTTC
CGTAAAGCGGACATTCACGA
CCGACGTCCCACATGGCGGT
CATTATGGGCGTCTCTTGAA
ACCGAGATGCAACAGCTATT
TTTATGTCCTTTATAATGCC
ACTGATATGCCCCTATGCAG
AGGCGATAACGAGTTGGTGT
GCTGACCACGCTCATAATCT
CTGGCCCTAAACCCAGTTTA
CTTCCATGCATTTCCCTCCG
CCTTCTTCGAAAGACTTCGT
CCACAAAGTAGGCCAGTCCG
GACTTGCAGCCTGCCGACGT
TTGGAAAGCAGGGCTGACGG
CCCTTTGACCGCCAGTTAGA
TAAAATGGCGTTGCCGTCGA
CTATTAGTCAAGCTACGTGA
TGAAGCTCCATTCGGTGTAG
GAGTAGTCGCTTGAGCCGAA
AGGACGAACTGAGGACAAGT
CCCGGCTGAACGTTTCTTTC
AGTGATTGATATTAATAGCA
TATACGGGTGCAAGTTACAA
TCCCCCAATTAAGAGAAAGA
GTCTCGGGATTTTGCTTAAC
GGTAGAACCTCTTGAGTCTT
CCGGCGGAACTGCACAACAG
GATACGAGCGCCAGACCGTT
CCATTATCTCATGATTGCGT
GAGTTGAGGCAGAGCGGGAT
GCAGAAAGAGTCCCCGGACG
CACGGCTGAGGTGGCGTACA
AGCGTCCCTGAACTCAATCG
AATTCTGTGCCGTTTCGCTT
TAAACGCAATGTAAAACTTA
GGGGCCTAACAACCCTATGC
GCGCAACCCCGTGACACCGC
GAGGCGCCGTGGATTGACTC
CGCCCTATCGTTGCAACGCT
TTTCACCGAACCGAGGGAGT
TGAGGATAAGAAAAGGTATA
TCTTGGGGCATGGACGCATA
AGGCAATAGGATGATCTACG
GACTAGTGATACGCCTGCGT
CCTTTGATGGCTGTGTGCAT
AGTCTATTAACTGGGGCTAA
TACCAAGGCAGCGAGATTTT
TTTTAATCTCAATAACTTGG
ATTCGGCACGTGACTTCGCC
GCTATCCATGAGTAACATTC
GAGAGCGAGAAAAACACGGG
CGTTGCGGGACAACCTAAGT
CAGACCATGAACGCAAAGGG
CGTCGGAGTTCTCTATTGCA
GGGTAACCTATAAAGTGTGA
ACACTCACGTCCGAGACTTT
GCCTATCTTTGAGCGTTATC
AGAGCAGTTCCGAGCGGAGT
GCTACTGCCCCAGCCCCGAT
CTAAGGCTGATGTTACGGGG
ACCGCTCGAGGGCACCCCGG
TAATTTAACTGGCAAGAGGT
GCTTTGGCAGATAGGCGACG
GAGGTGTCGTTCAAAGATCC
GGAGTCTCCCTCAGTTACAA
ACCACTGGTATCCGGTAAAT
ATTGACTATGTCGTTAGTGA
TTGCATGAGGATATCGCTCC
ATCTTGCACTCGTCTTGCAG
CAATTGGTCTCAAACGTACA
ACTGATTTTTTGCTCGAAGT
ATGGGGATTTAATCTGGTTA
ATCGACAGTGATCCATATAC
AGGGTGGCAATGCTCGACAC
CGGATGCTATGAGGAGAGAC
GAGTGCAAGAGGCCTTCGGT
TCATCGACAGCCTGTTCCCA
CCCTATTGGGACCGGATCGA
TTGTAGGGCCAAGAAATGAC
CGATCATCCGAAAAAAAAGC
GTTGAACTAATGATGGCGTC
TGTGAGCGATACAGTCGGGA
AGTGTAACTATGGCAAGCTT
GGACAGCCCTAATGAAGCCC
ATACCACACCTAGAGGGGTT
GCTAAAGCAAACGGTTATCG
GGGATGAGGCTTCATGACGC
GGTTTCCGTTTCTACATGGA
CCCTCTTGTTAGAACCGTAC
ACGTCTGGTACGACAGTGAC
GCCACGCGTCATGTTACATC
TCGACTCGTTGGTCCGTCGT
TGAAGTGGCCTGACCTGTTG
TCAACAGACCGCATAACATC
GATGATGGACTGTGGTCTCG
TTGCGGTTGCACTCATCGCC
GGGACGCTGATCAACTTTGC
TTGCGAGTAAAATGCTTAGG
GAACATAGAGTTAATGTTGA
AATCAGTCAGATGTTGCGAC
GAGATCGAGAATATCTGTCA
TCTGCTTTTCATCTCTCATA
GCACGTGATCTATCGCACAA
CCCATGGACGGCGTTTGTGT
TCAAGTGGAAACAGTCCCCG
CTAAGCAACCCGCGTACAGT
TTGCATCTTCTGTTCAGGAC
AGGCAGCGATCGTACGCAAC
ATAGTTGTATATCTTGCATG
CTCCAAACCTCCGATTCTTG
CGTAACGCTTCTTTTACGAA
GCGTGCGCACAGCTGCCCAC
TCAGCCCCAAGCGCCGTGCC
AATGTCGCACTCGTAAGAAG
TCTGGACGGAACGGGAATCA
CGCACAATCGCCAGTGACTA
AGACCTGACCAGCCATAAAC
GAATTCGATCTCAAGAGCCA
ACCAATACTCGTAAGTTGAT
TGCCGCGTTTTGCACTAAAG
GAACGGTGGGTGATCTTTTC
CGGACTTGGGTCTCCTAATT
CATCGTTGTGGACGAATCAA
GAGATGTTGTAAGCAAAGCG
AATCTTATGTCCTAGTCGAA
TACCCCTTCCACTGAATGAT
CCCCAGCATGAGGCTTGAAG
GCTTCCAAGAGAATATGCGG
GCAATTTCGCACAGCCGTGT
AGGAGGGGTCAACAGTAGGT
TGAGTCCCTCAGGGTCCGAT
TGATGATACAGAGTCGAATA
TGTAGGAAGCTTAAAATCAA
TGGTTCTCGCTCATTCTTTG
TGTCTCAGCGGCGTTTGGTG
TAATCGGCACCAGTGTGAGG
ATGACCGCCTCCAGCTGAAC
GACGTGTCTACCGTCAAGCC
GAGACGTCGGTAGCAGAAAC
TAAATTTAAATGATATTCTA
ACGCCCCGGTAGTCGCCGCA
AAAGCATCCGTGAGTCTATA
CGATCTATATCATTGCCGCG
GCCGGTCGCGGACATCAGGT
TTTCATAGCTGACTGAGAAT
GACTGAAATTGCCAGTTTGC
CAGAGCCAACGTTGCCTCGT
GGTGGGAAGGGTCCGCTTCA
CCGCTTCGCTGTGGGACTTG
CTGCTATTGCACGGAAGCGC
GGTCAGTGACGTACCAATTT
CAGTGGACCCTCTCATGCAG
TACAAATGGACGCTCGACGT
GAGCATTGCTATGAAGTGTA
GAGTTATTCTCATTATCGGT
CAATACGCAAAGTCCCGAGT
ACCGGAACAGACTCGAATGA
CGAGGACGCGTAGCTAGGCT
GGCCTCCTCCGCCATTTCCA
GTGTGCAATCCGTCACCTAA
GACGATAGGTCTCACTATAA
CGTAGATTGATTATAGTATC
TGGAATTTCAAGCCGATTCT
GGGAGCGATACGTTAATTTG
TTGCGCTGACCCTGGTGACC
ATCGGTTGGGAGGATGCATT
TGGTTCACATCAGCGCTACC
CGCATATCGTAGGAAAGTCC
CTGTACCACCGCCTACATCC
ATGCCAGGCAGACGTCACAA
TTTAGGCTCCGCCAGAAAGC
TTGTTCGCACGAGATCCTCG
CCTGTGCAAGTTACTGGGTT
GCACGTGTATTCGTTAACAA
ACGCCCGCGCCATCCTAAGT
TCTATCAGCACTAGGTGGGT
CCGGTTAGCGGCTGCAGCAT
GTTCCACCTCGACTGTCCGG
TTATCAGAGTGGCACGCGAG
TTGAAGGACTAACGAATCGC
TCTAGCCTCGTGTATATCTG
TGTGTCAACACTTTGAAAAA
AGATGAGTGTCTCAAACAGC
CGACATTAGGATAGGAGTGT
TGGGATAGCGAGCAGTTTCT
AGTGGAGAGGCGCCTGCTGT
ACAACGTCCATTGGCGGCTC
ACATTGACTTACTGTTACTA
AACTAACGGACATTATGTCA
AAACTAACGCTGTAACCGTT
ACTAAAATCACGCACAGATA
GCAGACTTTGCACCTTATCA
GTCACACTCCTACAAGATAA
CGGTTTTGTATCACCTAAGT
TATTGGTCTCGTAGTAATAG
CAATAACAGCGCATAATATC
GGCCCAGGGCAGCTCACGAT
GAACAAACACCTTATTACTG
CTGGTCATCGCGAGCGCAGA
TGAGATTCGTGCTCATGCCC
TCGCCTCAATCCGACCACTT
CCGTTTTTAAGTCCAGCTGG
GGGTGTATCCCCTCGGTGAG
ACAAGTAGGAGAAAACTGGG
ATAGTACCAGCCAGCTGTAA
CTACCTCAATTTGGCCTCGG
CCCCAGCCACACCGCATGAC
TATGGCGTGCTCCTTGCCCT
GTACGTGGCTAACCTACAAA
GCCCTAAGTTATCGGAACCA
GTAAGGAGCGCCAGGGCGTT
GCGCCGTCAACTATCTCATT
TCCAATACGAAGCACCGAAC
TCCCTGCTTAGAGCATCTTA
TCGCAATCTCGATTTGGCAG
TCGGCCACGGGCCACGAGGC
GACCGTGCCTGTGGGCGACT
GCCGCGAGAGGGGTCTTAAA
CTCCGCAGGTGATGTCTTAT
CAACTTTTGCGCGGACAGGG
TAAGAAGTGCAAGACGGCAC
AATCCTCAGTAAACACCAGA
GGGGAGTTGTTACGAGGCCT
GAAGGGGCGTGAAGAAAATA
ATGGTCGCTACCGGCCGAAA
CGCACTTCACAACCGTCTCT
CATAGCCACCGCCTACGGGG
GGGAACGAGAGTCATAGCGC
AGATTCTCCCGCTCTAGTCG
AACTTCGCCTAGTTCAGAGG
CTACAGATTGCTGTGGGCTG
GCGGGGGACGCAGTCCTCCG
CCGCGGTCACCGGGCACATA
GGGGGGGGAAAGTAAGATTG
TGACATTTTCTCTAACTGCT
AGATGTCATGGCTAGCTTTG
CTCGCTTCGAGGGTAGTAAC
CGGCAAAAATCAAATGTCTC
CTCTTTGATTCAGAACTCTG
TATGATCGGGATATTCAATA
AGAGCCGTACATATTGGTGG
GCGCGTCACGCCCAGCGAGC
CAAATACGACAAGTCATGTA
TACATACCCTATGTCAAATT
TGTAGGGATGTCGATATCCT
CTCAGGGGTTAGTATCGAAA
TCCTCGATTCGTGGGCTACG
GATGATTAGCGAACGCTCGG
CATTAGCGACTCTAGTCCGA
AGGGTCCGCAATCTCTGAGT
GTGGAAGCGGGAGGTTTAAA
GCCGACAATCTGTCAGCGTT
AAGGGGCAGACTGTCTGGGG
GGACAGTATATACGTAGGGT
TGAGTTCCATTGTTGAGTTA
AGAAACCACCACATGAGCCG
GTCGCTTTTGGCACAACAGA
CAATTCATTCGTAGGTTCTA
TTCTAAATATCGCAACAGAG
GACCACGATCTATATGATCT
TATTCATCTGATCCAGTCAG
CCATAGTACGCTACTTCGAG
GGTCCCCGAATTTATTACGC
ATAAATATGTATGGCAATCA
GGCATGGCGAACGTGTGGGT
GTGAGCCAGCTGACGGACTA
ACAAGTCAAAGTATCATCAA
GTCCTCGCAGTTGATTAATT
AATAATCGAGGCCGACTCGA
CGTGTATACTATCCGAAGAT
CTACAAGGTTGTACTGAGCT
TTGATAGTCGCAGGTTGAGC
ACGAAACGGGACTACTGGAC
TTCGGATAGGGGACGAGCTT
AAGGAGCCCGTCGCTCAGAA
GGAATACATATCTAAGGGAA
GGCGTCGCAGATGGAGTTCC
TTTTCAGCTTACCACCCTAA
AAGGAAATTTCACACCTTCC
GCAAGAAGATGCGAGTCCCT
TATCGTCACTCGGAGACAGC
CGTCACTTCTTACGTGATTG
ACAGTCTTAGTGCTGTCAAG
TGGCTAAAACTCGCACCCAT
ACTGAATCTTTTTGACCTTT
TTGTCTAGTCCCCTACGCAA
AAGGTACCGCGCACTTCGCT
CCGTTCATTCGTTTTACGGG
AGGGGCGACCTAACAGGATT
AGCCATAACGAGCCAGACTA
TCCAAACGGAATAATTGCCT
TAAGGCCGAATTCTGTAAGA
ATGGTTAGTATGAACGAGAG
TTCGTGCATCCTCGTCCCTC
TCGCAAATCGTTTAATTACC
CCGACGAATCATCTACGCCG
CATAGACTTCCATCGTCCTA
ATAACACAGCATGACTTACT
AAGTCCATCGTTGGCTTTAC
CGTGTAAGACTTTTTGACTG
ACCGCCGTTCGAAGGCCGAT
CTACGCAATAAACAACCACA
CACGCTTATATATGTGGTCC
GAAGCGCCGGGAGGTTCAAC
CTTGCTGCCAAACAGTGAGA
TTCGATAATACTCAGCATTC
GTAGTAGCTAGATAACCGTG
CGATCGATGTGCCGACGACT
GAAGGATGATGGGGGGAGGC
AGATTGGTAGACTCTCGGCG
GTTTCGGAGCAAGATCCGTT
ACTTAAGTAGATAGGGAGTG
AAGGCTTAAGTTTCAACGCC
GCTCATTAGCATGGCGGCTT
AAGTTCAATTTAGTAAGAGA
TCGATAAGCTGAAGCGCGTT
GACCTTAGTTCCTTGAAGCG
CTCATTTGGATCGGACCCTC
AACCGGGTCATATTTTCCGC
GTGAGAGTTTATTGGACATT
AGAGTATCTGAGGTGAAGTG
TGTTCACCCCAACCATTAAA
TGTACCAGCCCGCCCGTAGA
ATGATACTACGATACAGGCT
TTCTACTGACATGTGCGAGA
TAAGGAACTAGCTGCCTTAC
GAACCAAATTGGGCAGTCAT
GGGTGAGCAGTATTCATGCC
TTTCGACCACTGGGGTTGGT
GACGCGTGCCCACTAGTCTC
ATCACAATTTCATTCCAAGA
GCTATATCGCCGGCTGACGA
TTAGAGCAGTCCAATATCGC
GGTACACTCAGCGGCCGGAG
CTTAGCGTGGGTCTACCATT
GGGTTATAATTATAGTCACT
ACTCATGTTACTCAGTAAGC
GTCTTCGTTAGCCATGTGTC
CATCAGGGTAGGATGTGACA
GGAGACCACAGTGAATTCAC
AGCTGCTCCTTAGGGCGTCA
CATATTATTTAGCCAATGTC
ATGCTAATACCCGGACGGTC
GCGAACGCTTTGGACTTATC
AATGAGAGTTCGGCGCAGAG
AGTCCGAACGTAACACTGTG
TGTTAACCCTTAAACTTCGG
GTTCCTTAAAATACTCCCCA
TCCACCGTATATTAGCAACG
CATGCACCTTCAGAGGACCC
TGTTCCTACGGAACCGGGAA
GCCACCGGGGTGTGGAAGTA
GCGGCTGTCCGGTGCCGACT
CCAGGGCCGAATTAAATCAC
CGCCGTGTGCACGTAATCGC
GGGTCCCGTTTAACCCAACT
GCACAGGTGTGTATTCACCT
CGCTCGATCCCCAGGGGCTA
AAGTGCCTAGGTTCTGAATC
AGGGCTGTTGCCATAACTGG
CGCCCGGATACCTCACAGGG
CTAATCTTTTGACTCCTGAC
TGCGGGTGAAGGAGAGCGTC
TTCCGGCTGATAGCTAGCAT
AAGATCCGGCCTCGTGACCG
TAGACGGCATCCAAGCTAAT
TCGAGCTTTCTCCCTTCTAT
CTACCAAGTGCAATAGCAGA
AGCTCGTTCCAGGGTTCGGT
ATCTGATCTTACCTGTGCTG
TAATCCAAGACTGCATCCGT
GTCCAGGCCGTTAAAGCCGA
GGAATCTCGCCGTGACCCAT
CGACACTTCGGGGCCCCTAT
CCGTGTGCCCCTTCCTGGGG
TTGGTAGGCACGTAAAGCGA
CCTCCTACGTCAAGTACAAT
CTACGTGAACGTAGGGCGGC
GCCATCAGGTTGGTGCTGGA
CCACCCTCTGCCAAATGCCA
CGCTCTTTGATTTCGGTCCC
GCGTCATAGTATTCCATACC
ACTCGACCTCAAGTTAAGTG
CCCTTATATCAATGGAAGGT
AATTCGGTCAGAATTGTTTT
AAAGAATGTTGGGCGTTTTC
CTCAACGCAGGGCACTAAAG
CCCACCACTACGGGACCGTA
GCCCTGCGAGGCGGTAAGTT
TCAGGTCTTGAGCAAAGCTG
TCTTTGTCACCAACACCCAC
CTCCCAACGAATGTTTATAC
GGTAACAATGGCGCCAACGC
CGCAGGTGTGGTGGATCGAT
TTACGCCATAGCGGACACTT
TGTGGGGGTCGGGACCGTCA
AGCCAGCTGGCGGGTTCGAC
GCGCATATGTTGCTGATAGA
TCGGACGTAACGCACATCGT
GCGTCGTGTGATCGGCTATG
AGGACACCACAAGTATGGGT
TACGCAGATACAGGATCCCG
GTGTGTGAGTGTTAGGCTAT
GAGGACGAAAGTTCCGGAAT
CGGAGAAACTATATCCCGAT
AGCCACGGAACAGTGTGAGA
AGAGTCCGCAAAACTTACAA
TTCGAATAAACCAGAAGCCA
TCATCACTCCATTTCACCTC
TGGCGTTCCACCCTTCAACG
TCTAGGCGCAAAGTAACCTT
GTATCTGTGTTCGCTGAGGA
CGTGTGCTGCACCTCTCGGG
TCTGTGTATTCTGCCGATGC
TCCGGACTGGACCGGGGGAC
TCTGATACTGCCAGGCTTCG
AGGTCTTGGCAGCGCGGGCT
GCATTGTCTGAATTAATCCA
GTACCGTCCCCCCGACGGTT
GTTGGGAATTGCTCAATCTG
CGGACGGTATGCTTCTCATA
GGAGCTGTTTCAAACCAAAT
GAGGTAACAGGACTCTCTTA
CCGACCAAAGTTACCTGCCA
CAGGTGATATAGGATAGTAT
TCGTGTAGACTCTTGCAGAA
AGCGCCCCTCGACAGTTTAT
GCGCAAACCATGGCTGATGA
GAGCGGCTTAAAAGCACCGT
ACACTGTCACGTATTGGAGG
TGGAGTTAATATCCGTAAGG
GTTGGGAGCTGAACGAGCCA
GCCAGGTTATTTATATGAGG
TTATATTAGGGATATCTTGT
TCACGAATGAATCCCGTCTT
GCATAAGAGGGCCTGGGTCG
ATGTTAAGTTGATAGACCTA
CCCGTGACTGGTCCGGACCG
GGCTAGTGCGTGCACTCGGT
ACCAAAGTGACATATATATA
AGTAGCCTCCTGCAGACGAT
AGTCGTCCAACCTGTCTACG
GCTCCAATAATTGGCAGCCG
CTATACTGACAACTAAGTTA
CAGCTTGGGCTGAGGTGTTG
TGAAATTTGTGCAGTGCCCG
TCTGAGCGTTAGGAGCGCTG
AAGAACTTCACCTAGCGAAC
CGGTGCCACGCACTACCACG
TAATTGTATTTTTCACCCTA
GATCTAGTTGCATCAAGGCT
CAGGAAGCGCCCGTTGAGCT
AAGTTTTACGGAACAAGTAA
TTTAGCCGGGGTATATGCGA
CGAACAGTGCAGGAGCCGGC
AAATCTCTGGATGCGGACAG
GGGCATCACCATTGACTAGG
CTAGCGGCTGGCCAAGACTT
CTTAGGCTCTAATCGTGGTA
TTATATTCTTTAACTATTGA
CTGCACAAAAAATTCGCCAA
CGCTGTAAAACGGATTACGC
TTCTGTAGGAATGTAGTGCC
TCTTTGGTACCGCATCTCAC
GACACAAGGTTCTAGAACTC
ATTTGGCTTATTAGGAAGTT
CCTCTACAAAGTCAACCGGG
GTGAATAAACACGACCGGAA
CACGCCTGATGCCGCCAACG
GTGGGGACGGGGGGACACCT
CGTTGACCGTCTCCTAAAGC
ACAGCCACCTAATCGGTAAT
ACAGACGATGGCTTTCTGTG
CAAGCTTACTTACAGAATTG
CATCCAGAGGTACACAGCTC
GATTCGTACGCGCCGAAGCG
GGCAAGTTCATTTAACATCC
TGGTAATATCCACAGGCTTG
CCAAGCGGGAATGCCGAGCC
GGATTCAGCCGTATTAGTGA
CTGGTTCGCTGTCCGTTCCT
GGGATGGGTCACGAAGAGGA
CGCTGTTTGGCGTCGGTACA
GTCCGCGTCTGACCTTGAGC
CCGGCTTGTTTCTACGACGA
ATGTCCAATATAGAAGTCCG
CCTACTAGCCACTTTGGACG
TCCCACCTGAAAGTCCTGCA
CCTGTTACCATCTACAATTC
TCCGATGAGCCCGAATGCTC
ACGTTGGCGCAGAGTAACTT
TAGACCGGCTCGGGTGGATC
CAAAGGCATAAGTCGTTCGT
AGTTTACACCCGCCCCTACT
GCTCAAGTGTAGGCACAAGC
ACTTGACCTCAAGAAGTGAG
GTCGTACCACAACTAACAGG
TCGTCGAGATCAAGGCATTA
CTACGATTGCACATGATCCC
CGAAGGGGGGCGATCTCAGA
TAGAACGAAAAGTGGTAATA
ACGGGGCACTCTACACGCGT
CAGCTCTCGGAACCTGGGCA
TTCCTCGGACGGTTTCAGGA
CCGTCGCCCAGCTACTGCGA
CAAAACTTCGGCAACGTAAA
ATGAGGTAAATAAGATATGG
AGTCGCTTGCTCACCCTACC
GATGCGGCGACCTGCTTGGG
ACGACGCGTGAAGGGCAAGA
CCCCCCTCTACAACATCGGA
AGGGCCTGAGCTGTAGTGAG
CAGTAAAGCAGCGGAGAGTG
TAGAAGCCTGTCACCGACCT
ACTATCACTTTTTGTCAGCA
TAAGTCCAGTCGCAACCGTC
CGGACAAACAGGGCAATGTA
CACCGCTTGCGTGATGCTGG
GGAGTATGTGAATAAAGCCT
GTTACTGTATACGTGGTACT
ACGCCTGGGGAATCGAGCTA
AATCGACCTGAAAGGTTCGG
CTGCGGCAGCGGCAGTTTAG
TATCCAATTTTGAGCCTATC
TGTGGCAACTCGAGTCATAG
TTCTGCCCGAAGTTTAGCAA
ACAGTAACATAGAATATGTC
CAGCATCGATGGTAGCGGCG
TTTGGGCCCTGGGCTAGCCC
CAGCTCCAGTGATGTTTGGC
CTGAATCGGTGTAATCCTGT
CCTTACGCTCCCTTCCTCAC
ACACTACGGAGGGGCCTCGG
GATAACCATTCCGAGCTTCA
TCTTCACTCTGACGACTAAG
CGGAGAGAAGCCCTCGTGGA
TAAAACAAGCGAAGGGGACC
AGCGAACGATCTCTCCTACT
CATTACAACTCATCCGCATG
CACCCGCAGTGGGGCGACCA
ACTAATCCCTGTTTGAGTAA
TTACACTACCGTACGTGCCG
TCAAAAACTGAAGATAACGT
ATCCGTTGTCGCACCATAGG
ACAGGGTGGTCCTTAGCTCC
ATCCGTATAATGACCCGGCC
AGCGCTATTGAAAGAAAACC
CAATTCTCGATTACTAACAG
AGTCATCGACCAACGTGCAC
TAGAGCGTGTCCCGTTTTTG
AAAGGGCAGGGCATCCGGGG
TCCGCTCTGGGCCGGGGGCT
GACTCCATAAAGAGCTTGCT
TCTGTGAGTATCGCCCACGT
CAAGATTGGTCACACAAGGG
CACTTAAATATCACGTTGTC
CGGGGACCATGTCACCGAAT
CGTTTTACGTAGTTCTCAGG
GTAGGGAGGATCATTGTGCT
TCAGGTCGTAAGTCACAAGC
TCTGGTCCTCTCCTTCCGTT
GGCAATACAGACACATAATC
CGGACTTACGTACAGTCTCC
GGCTCTCATCAATAGCCAGT
CAATAAGGCGTAAGATGCAA
CTGAGCCATCCCGATCTGGA
TCTGTTCTTCCAGGCATCAG
AGCTAATTATATCGATGTCC
CGGCCACATCCTCTAGAACC
CCGTTTGCCTTCTTGCATTA
GTCAAGCGTAGCTTACCTCT
TTAGAGTTGGGGCACTCAAT
GTACTATTAGCGTTGCACAG
GAGATAAAATAACCCCGATT
TTGTAAAATACGCCTACATG
TGATACGCCACCAAGAGGAC
CGATTGGGCCATCCACTTTA
CCTCTTGCATTGATCTGCAC
TAAGTTGGCTTCATTATCAT
CGCCAGTGAGTGGACTGTCG
TTTAGCAGTAAGCCTCACTC
CCGAACCGGGTGCATAGCAA
TGACTGAACCTCCCCAAGCT
TATCCCCCCGAGATTTCCCC
TGGTTATTTACGTTTAAATG
AAATCAGACCCTACCCGTAC
GAGTTGGAACAAGGTGAACG
GCACTAGCACGCTCATTATA
ACCTAGTCGCTATCAGAGCA
TGCACGAAACTCCCGGGCCA
CCGGTCGTTTCTGGGATAGA
TGCGTCAGACGCTATTTGGA
CGAGACATGTGAGTACTCAC
ACTATGAACATCTTTTGGAA
CGGCGTCTTAAAAGTCTAGG
TGCATGCCCTGCATGCCGTA
CTATCGGGCGGGCACCAGTG
CCCCTCGATACATCAACCAA
CGAGGACGCATGAGTGAGCA
GCGATTGGTAAAATGGCAGC
GCGCTCGTCAGTGCTGCTCA
TGTGAAATATGCGGGAACAG
GTAAGAACTCAATGCTAACT
GCACACGGTGTATATAATAC
GTCATTAACCATAACGCAAC
GACGTGTGCTTCGGCCAAGC
GGCGTCCACTTAGGTCCACT
GCGTTTCTACCTTATCAAGA
TTCGCTGAGTACGGGGGGGG
CGCAATGCGTCTGACTCTAA
CAACTGCGGCGGATAAACAG
CTCAGTTTCGTTTCCCCGTC
AAGGCTTGGGGCCATGATGC
GTGTTCGAGTTATAGGCTGC
ACGACTACGATATTTCTGCC
TTCAACATCCAAAAGGACCA
TCTTTTTCAGATCTATCGTG
CCGTACTTTGGACTGGGGCG
ATCCTTGCATCCGAAATAGG
AACATACTCCCGGGACGACT
TCATGAGGCCACCGCTGAAC
ACATGATCGCGACGTGCATA
TCGGATGTGGCTGAACCTTG
TTCCCGGCCTTTACCTTAAC
TTATGACTACACCCTACGCA
TAACCTAAATTGCACAGCCA
GTGACCCGTCCGACGTGCCA
GAATGGTCATTTAACCGTCC
GACGATTGGTGCCAGACTTA
ACCCGCGGTGGGTAGAAACC
TTGACTTGTGGGTGTACGGT
CCACATCTGATAGCGAAACA
CTTGATTCTAAAAGCTGGTT
AGTTTGCGGTATGCAAGGCC
GACTTCTAGTCACACATTGG
AATATACTACACCCGGGTCA
GGTGACGCCGACCGGTCATA
ATCAAGACCTTGAAAGGGTG
TTTCTTGTCTTTATAGCTGC
TTGTAATCGTGCTTAACCGG
AGTATTGTTCTACTACGTGG
CGGCGGCGCATCGCACTTTA
AACCCCATATGCTGCGGAAA
GAAGCATCCTCGAATGGTGG
TTACTAGCACCGCCCGACAA
CCATCAATGTCTTATACTCT
TAAGAAATGAGCGCGCCCAT
GCAACGTCCTCGGACAATTG
GGGTGAACGGCAAATCTTGT
TTCAACATATACTTGCTCCC
GCCGCGAGTGTCAATCTGGC
CGGTGAGCTTAATGGAACAG
TTACGTCTCCGTCCCTGATC
CTGCACTGATCTCAGATGGT
CGGCAGCTCACTTGTACCCC
GTTCTGGTCTGTCTAGCTAA
CTTCCGGTGAGGTGATTGCA
TACACGGGCCCCGCCTTATG
CGTTACGATTGCTTACTAGA
GTAGGTTGGGTCGCTGCGAC
GCCGCTCGCCACTCCTGGCT
CTGGGACCGCCCATGTTGGC
CGGTCACATTTATCGTTGAT
TTCAATCTAGAATTCCCCGC
TGATAAGCGCTTGTAATGGT
CTGGATGTCCCACATATACC
CCAAAGTACTCGAGCTGCAA
GCTGACGGTTTTACCAGAGT
GGACAATTAGACTCGTCCGC
TTGTACGACTAACATCTTGT
CGGGTTGTTATAGTGGTGTT
TAGTCAAGTCGGATAAGATA
TACCTTCAGCGGGGCGTAAG
GTTGATCCAGAAGATGGCAG
CTGCCACGAATCCCGTTCCC
GTTCATGAGTTTTATCGAAA
CGATTTAAAGTCCCGGGTGT
TGAAAGGCAAACAGTGTGCA
CCAGGACTCCATGCCCGTCG
CTAGGGTACCATATCTATCA
AAGTGCACGTGGCCGTGCAC
TCACCCTCGTACTTCGAGGT
TTAAGGACTCTATAGTCGGA
GCTTTATGGTTATAAGATCG
AGACAAGTGGCCCCCAACCA
AATGAGTCCAAGTACACAAT
CACTCCGAGACTGCCGCATC
TATGCGACCACGCATCGCCT
GGGTAAGGGCAGCGAAACTG
AGAGCCGCATCATTTACGGC
AATGCAACACAAACAACTGT
AAACTCGGACAAAAATCTAC
CCAACTGAGATCCAGACCCA
GAAATATAACCGCTTATCAG
CTAGTTTCTCTTGATTCTGT
CGCGGAAGGTAGGATTTATC
AAATGTGAGATAGGTGATCC
GCTAGACAGCGGCTATAAAG
CTACAATAGCCGAATCAGTA
CCAGTCAGTACCTCGTTAGT
TGGGAATTTGCTCGTTGTGT
CTCGAAAGTTTCCGGGTCGC
CAGATAGAGCCGAAGGAGCC
ATCCAAGTACGTGCTCAAGA
AAAAGGTAGCCAGTTGTGCC
TCAACCGTGTGGAGAGATAT
CTATTTGACAACAATATACC
GCATCGACGGTTTAAATGAG
CGGTCAGGGCGTTGTGGTAG
GATATGACTCCTCAGGCGCT
GGAAAGCCATAGATGCGTTT
GGTTGAGACTAGTGTAATCT
CGGACCTATGGGGTGTCGCT
TTCCATTCGCCCGGCCTTAG
TTCGGCGCAGCGAATGGATA
AGGTGTTAGCTTAGAAATCA
ATCAGTCTTCCCTACTTAAC
TGGTTGCAGACGTTCCGTGC
CTAGAAATGCCGTTATTCAG
CGTCGGTCGAACTAGCTACC
GAATCGACTTGGTATAGGAT
AGGGAAATTTATTTTTTACA
CCGGTGAGGGCGAATTAGTT
CGTCGAGTATTTTCGGCCTA
CAGTCAAGCGCGTGTAAGTA
GCGCCTCTTTAGGCTGATCA
TGAAAGCCACTACAGTCTGA
AACTGCGAGCAGGGTTATGC
AGACTGAGCATCGGCCGGCA
GATACGGGCAACCCAGGGCT
ACATCCACCAGTCCTCTTCA
TACTGAAGCCGCGAGTGGGT
TGCCTTCTTTATATCGGAAG
CTGGTGCCAGAGTATTGATC
CTTATACCCGCGTTAGGTGC
CCCGGAGGATACGCAACAAT
GACCTAGGATGAGGCGACGG
GGACTCTGGTGCCGTCCTAC
GTGCCAGTCATTGCTGGAGT
GTGCTTAAAGTAGACTCAAG
TGAGAATTTATGTCAAGTTT
GCGTCAGCGGATGCCTACCT
CTAGGATAGACGAATGTGTA
CCGAAGTCACCTGACCAATT
GATAACATTTCATCGTCAGA
AGCTGAGGTCCAATGTAATA
CTTATTGACCAGTGTGGCAG
GAGGACCACGTAGATTAGGG
GATTATTGTCGAAACGAGGA
GCTGCCGTCCGCGCTCGTGT
ACGGAACTATGACAAAGGTG
CCCATCATTGGATTGCTTGG
CGCGCGGAGTGCTGCCCAGG
TCATTCTCGTGACACTTAGG
CACGTTGATAAAGCGTTCGC
TACCAAAGAGTTCTGCTGTC
GTGAATAACCCACTGGACAG
CGACACTCACGCACTGCACG
CCGGTGTAGACGTGAGAATG
CTTTAGGTATCTCCGGTTAC
AGCTCGCATGCTCGTTCCGC
GAAGGTTTATCATTGGCGAT
GTTGCGCGGTTGTGCGACGT
GTACAGAGATACGTGCCAAC
CAAACATGTTCCCAATCATG
TAATTGTTGGAGTTACTCGT
GCTCAGATCCATGCATGTGG
AGACTGTCAAATATTTTGTA
CAACAGAGGCGGAGAGCGCA
GCATTCCAAAGGTGCGCGAT
CCTTACGGACGCAGACTCTC
CCATCAGGGAAGCTCTCACT
ATGTGTTCTGCCACTATGCA
GGACCCAGTACCATGAGAGG
TCCGTTAGTGAGATCCTCTT
CGAACTCGCCCGCGAATCAG
CGGAATAGCAGACAATTCGC
CAAGGTACACGGCCAATCTG
ATCGAACATCCCTCTTATCC
GACACGGCGTGCGCAGTCAA
TGTGCTCCGTACCTAGAAAG
TGCTTCCCCCGGCATAAGGT
GCAGTATCCATCAAGCGGCA
GTCCATAGTAGACTCAATAC
TCGTGAACGGCCCAAGCGTA
TTGATGTCAATATCAAAGAC
GCGAAATTCGAATCTCGTGA
CCACCTAATGAGACGTAGCG
CCGGTGTAACCAAGACACGG
CCAAAAAAAAGTCTACAATC
TAGGTGAGGGCCTTGCGTCT
GCTACAATGTTCAAAACTTA
CCAAGGACTGTGATGCTGGT
TAAAACTCCCTGTGCCTAAG
TTATGCTGCCTACAGGCTTC
GTAACATCCGAGATTCTTTC
TGTCCCTCAAGCAGAAACCC
ACTCATGTAACCCCTGCGCC
GCGGTCTACATTAAATGGGA
GCGTCTACACGAATAGCAGA
CCATGTGCGTCACCGACGAA
TGGCTCCTTGACGCGGCAAT
CCTTGAATACAGGCGATCCC
AAGTACGTCCCGCCACCCTA
TTTACCAGCCGGTCAGTACG
CGTCGACACCACGGAACACC
ATCAGAAGATTTGATGCTCA
CCACCGCGTTTCTTCCACAC
TTTCTACAGCATTCGCAGAT
CCTATTCGGCAGGTATGCGT
GCTCGCTCGCTCGATGTCAC
TACCGCCGGTGTGCCCACCA
TTAGATTTACAACCGGCCCG
CCGGCTCGACCAGACGTCCG
TACGAGTGCATATTTCGGAC
GATGGACCAGCATGGCTAAT
ATAAGCTGTGAGAATTCGTC
CTACGAACCGGACCTGAGAG
TTTCCGTATACTGATAGAAC
ACGCACACCATCCTGAACAC
CAAATACGGGTGGTTAGCTT
TTGAAACTACTGGAGCGCGT
GAAAGATAGAGTTCAGCGCT
CATAGCCATGGGATGGCCAA
CATGGCACTGTGGATCGTCA
GAAACTTACCCGGGGCCTTT
AGAGCCTTGCAGCTCTAAAG
CCACATTGCTTCATGGAGCT
TTACATTCAAGTTCTCTAGG
AGGTGGTAATTAAATATTCT
AGATCGTAGCAGCTGCGAAG
TACCGTCTGGGCCGCGTTAG
CTACGTGGACCAGCCTGTGA
CCCAGCGCTGTGCCATTATA
ACGTACCTTGGACAAGTGGC
GATGGCGTATGACGCGCTAG
TGACAATAGCATTCCATGGT
GCCGTGCTTCCTATCTAAAT
GCCCGGGTCAATTTAGACCC
GGCTCCAAAAGTAACCCCGT
GACGGCATCTGTGAGATCAT
AGTTGCGTGAGCTGGGAGGA
CAAGGGCAAAGGGATCGGGA
AGAAGCGCATTCGTGGAATA
ACGGTCGGTTCAGGGTGCTA
ATTCACACTACCGAGATCTA
CTCTTGAAGTCGAATTGTAA
TGCGATTAGGCGATCCCATA
AGAGTTCCTCTCGTGTTCGC
GCCTTAAGCTTGACAAATTG
AGAGAATTCTGCATTCCTGA
ATCAACGTATTTTTAGCTGG
CCTGGTCCCCGCTGTAGATT
ATTATCCACGAAGTTCGATT
AAGGTGATCGATTTAGTCGT
AGGTGGTGTAACTCTGCGGT
CTGATAAGCCAGAGAAGTTG
CAAACTAGCCATAGGGCGCC
ACTCGCCAGTCGCCCGCTCG
ATGACGTGCACTCCACGGCC
AAGGCTATATTCTTCTCATA
ACTATCATATTTGCCTATAC
ATTCGTTGCTCCGGTTTTCT
GAATGGGACATCACATCGCG
GGAGCAGACAAAATTCCTCA
ACCTGACCGAGGAGCCGAGG
TTGATACTGGAAAATTAAGA
CGTGTCTCGAGACGTATGGC
GACGACACCTAATCGTACTA
TAACACGGTATGTAAGATGG
CACCTGCGACAGATTCAGCG
ATGTATCATGCGGCGTGGCG
GACCGTATACTCCCCAAGCT
ATCGCTCGAGGCCTCAAGAC
TTTGCGGGGCTAGTGACCTG
CAGCGCTGCCGACTGCATTC
ACGCAGTCTCGCAATGCTCG
AGGTAGGCGAGTGTATTAGC
GACACAATGGCTCGACCCGT
CTAAACTGAGTGAAAAGCTC
TCGAGTTAGTGGCACATCTG
TATGCGTTATGCATAGCCGC
TCACCAAATACGTAGTGGCG
ATCATGTTATGGTAGTCTCC
ATACCTTAGGCACTCACCCT
ACTTACTTGCTGGTATCGAT
TGAAAGGTAAACCGGTTGAC
GCCAGGGTATTCTATTCCAG
GTCGAAACGTTTAACGGTTT
CGCATGACCTAACGCGCCAA
TCAGATTATGTACATGCCGA
AAGGCTTCGTTAAATCCCCT
CTTCCATTAGAAGGCTGTGG
TGTACCTCGTCGATGACCGG
GGGCCCAGGAGCCGGTAGGG
CAGAACCGGTCAAGTCGAGG
CAATGGCTGATGTCTGGTAC
CGTGTCGGTTGCACGTGTCA
GAACACTAAGACGCCGCTAG
CGCAGGGATAGTTAAGTGAA
TTCCAAATCAGCGCCATACC
GTGACTTTCCGTATCCTTAG
CCGATCGTTACCTGCTACGG
GGGACCTCTGCGGACGCCAT
TCGTCTACCTTATGAGTACA
GGTTAGACACGGCGCGGTCT
ACTAAGACTGTTCAGACTAT
GATTGTTACCTTCCGCTGAA
ATTGAAGGTGAACACGTCCA
ACTAAGTTTAGGTCCATGCG
TACTGCACAGTGGAGCTCCA
AAAACCTGTGACCGCGGTTT
GTTTGACCGTTAGATTGTGC
TTTTAAACCCACATATTGGG
ACGTACTGGAAGGGACGCAA
ACGAGAACGCATACCCAAAT
TACGCTGTGGCCAGGTATAA
TGCGGACTTCGACTTAGCCG
CCATACCCAAACTCGGAAGG
TTAATACTATCGGTTGAAAG
CCATCATACATGTTGAATGT
TGCCCAGGTCTTTATCCTCT
TGATTTGTATGTACCAAATG
GATAGTCTTACCATATCAGG
CAAGCTAAACAATCAGATAT
GCTTCATACTACACGGGTTG
GCGTACGCAAGTGCATCCCT
TCAACCATGACACATAGGTA
CTAGTATTTTCATCTCCTAC
AAGGTCTTAGTTGCAAGACT
GTTGCAACCACGTGCCTGGC
GGTGTAGTCTGCTGGGAGTT
TTATATCACTACTACCCTCG
CTAACTCCTCATCGGACCCG
TCGGTGAACGTTTACTACGT
CGTTGTACATTCATTCCCTA
CCGTAGTCGCCCCTTGAGCG
GAGGGGATCGAACCACCAAC
TTGGCCCGTTTGACTTGGAA
CTAGGAAACTCATACGGCAA
GAACGCCTAAAACTGTTGGA
CACTAATCCAAGTTGTACCT
GGGAGTGTTACTGTGAAGCA
ATATAAAATTACGAAAGAAC
ACAACGCTACCACTAGAAGT
AGTAGCAATTTTTTCCCCTA
GATGCCAAAGGCCAAATTTC
AGCATGGAATTGAGAGCAAC
GATTCCGGGGGCCTCGTTTA
GTCTACTCTTCGAGTACGTC
TCACGAGTCACAATTTATTC
CGTTGCGCCAGCTCCACCGC
ATTTCGCTCTCACGATAGCG
AATCAGCAGAAGCATATCCC
TCCCAGGCTTTCACGAGGTC
AATTGTGGGCCAGCTTTTCT
GCCTCTACCCCCCGTCGATG
TGAGCCGAACTCAGTGCACA
TTGGTTCGAGACCTAGTCGG
CGACAACACATCTGAGACAC
AAGAGTATATAAAATAGAAT
GGACTACCTCGATTAAGGCA
TCATTACCCTCCGACACTTA
TACCGGGTATACTCCCCCCG
GCACCCGTGATGTTCGCTGT
CGCGAACGCGCTGGACATAT
TCTCGCCTCCGACATAAAGC
GTTAGTTGAGCCGACCGCTC
AACCGGCCGATGGCTTAATA
TGGCTCGCGCGGAAGAGCGT
CTAAGTTGCGAGTCCCTCGC
TCGACATTAGACAACGGATA
GATGGTCCTCTCTAAGATAT
CCGCGACCCCTACCATCGCC
ACAACCGAATCTCCAGGAAC
TAGTCACAGATCCAGTGCAT
GGAGTAACGATATACTGACG
TACAGTCAATTAGATTCTGA
AACGAGCGGAGGGCGATATA
CGTTCGCCGGGAGCATTCGG
ACTATCGCACTGAAAGGCTT
GCCGTCCTGTTTGCGATCTC
TTAGTAGTGGAGATCTTTGA
ATCCGTTAATCCGTGCACAG
GTCAAGACGCCTCTGTTCAA
CTATTGCAAGTCTCCTGACG
TAGTATTCGAAGTGGAACTA
CGTCATCCGATTCTACAGTT
TCTGAATGACATTGTGTAAT
TGACGTTATTAGATCAGTTT
TATCAGGGGTGCAGAAAAAC
TTTCTAGGATATAGGATTAC
ATCGGTCGGCGCCCAGAGCT
CCTACGAGTAATCTGCACCT
GGGAAAGGTCGACCTTAACC
ACCCTGCATTCCTACCTATG
TACGTTCATAGGCTACAGGT
GTTCGGCCCGGACCAAGGCA
ACCCGTGACAACTACACAAG
ACTGGTAATCGGCTTCCTGC
AGAGCGATAGAACGCCGCAG
CAGAGTCCGCTGAAGATGCT
GGTATCACGGGCACGTGTCG
TGCGGTACAACTAAATATAA
CAATTGACAACCAAACAGCT
ACGATAAGGAAGCACGGGAG
CGGGGAGCTATTATACTGCA
CATCAACCTTTAATTACAGA
AACAATAAGCCTCTTGGAGG
AGTGCTGCGTTTAGTCTTTG
ACTTGCCAGAGTCTCTAGAT
CTAGGTCCTAGGTCGCCGGC
TGGTGATCAGCAGCATGCTT
TAGTTTATGTTGGCTGGTAT
TGGTGCTGATGGACAGACTG
CTTGTGTAGAACTCCCTTGA
TCCCAAGCCTCACAGGAGTA
CTCCACACTCGATTATTTCT
TCGGCCTCCGCATTGGGAGT
GACTTAGGTTAGTCGGTCCG
CGATACCACTGTCACCTCGT
AGATATCGTCAAGACTGCGC
GCGTTAACACAGATCAATAT
AGTTAGCAATGACTGTGAGG
GTGGAATGACTACGGCTGCA
CCTCAGACTCGGTATACACG
CCATACAATCTAGGCGTCAC
GCAAGGATGGCGTTAACCGC
GAGGTGAGTGACAAAACATT
CTAGCAGCTCCCACCTGACG
TAGTTCCATCTTAGAGCGGG
CATTGCCTGCATACTGGTTC
GTGAGAATCATTCCTCTTAA
TTAATTGGCTGATTAAAACT
GCAGACTGCTCATTACAGTG
ACAAAAAAACGGAACTTACT
CGTGAGAGCCTGCTTAGCGG
CAGCGGCACTATAATCCTCC
GGATGTCCAATTATGATGCT
TGTTTGCAGCTTGTGGTCTT
GAGCCCCGATCCCATGGTAT
TCCAATTGGAGTTTTTTCGC
CTCCTCGGGCCTGGCTTGTA
CGTATATTGCCCCGGTCGTG
AGCATACTGCCGTAATCGGA
TTGGCTGTACGTCATATCTA
AGGATCCCCCCGGTAATTAT
GGCATAAGAACAGACTAAGT
TGACGCCTCTGTGGGAAATC
CACAAACGGAATGGAGATAT
CACCAATCAGCCTAATAACA
AACGGTGGTCGATCTTTTTG
AACCATTTCGTCCGCCTTTG
CTCGGTACCTAAACGTGGCG
GTGAGTTAGATATTCGTAGG
GAGCTGCTTTGATTGATCAT
CGGAATTAATACAACGTTGC
CACCTGCGTGACTTCATAAT
GGCTTCCGGGGTGCTCGACA
AATTCGGTATTGCGCATCAC
GGAAGCTGGGGTGATCGCTG
TCACCTAGTTAAATTGCCCT
GCTATCCACGCCCGTTTTCG
TGCCAGTTTAAAGCTGATGC
ATATGTAATGCCCTCTCTAC
TACCATTGTGATGAGTTACA
ACCTCAGACGTTCCCCGGCT
CCAAGTACATCCACTAGCCC
CGCCCTTGAAGAGTCGCAGT
GCCGCAGAAGGGTCGATGCA
ACCACATCCCGCTATTGTAT
TACTCGCCACAGATCCATAA
GAGCACTCCCCATATTTGGT
GCCTTAGAGGCCACAGTACC
CATGCCTGTTCGGCTGTCCT
ATGTAGCTATGCTACCGCAG
AGGAAGGACGATGTCAGTCG
ATGCGGGGCAGGGCTGGCTA
AATAGTACTTTGAATACCTG
GGCACCCGCGGCTCTATTCA
ATTAGACGACTGCGATGCCC
CATTGTTTGTACGATGCGCG
TTGCATGTACTCCGAGTACG
TCCACAACTAGGTCGATTTC
CGAAGGATACAGGTCCGCGC
TTAAACTTAACCGGTGGACA
CAGTCGCGATGATCACGAAC
TAGTATGATTGCGTAAATAC
GGGGGTGACTGGTAGGGGCG
TATACGTCTATTACCTAAAC
CTTCAATTCTCGTTGCAACT
ACCGCTAATGTCTAATAATG
CGAGCAGATGAATATTAGCA
CAAAAGGAGATACGACGTAA
CATGGATGTAGAGGGAACAA
GCCGGACTAAGTGAAAACCA
TATCCATTGGAACATTAAAG
GAACCGTCGCGAACGCCTCA
AGGGATCATTACTTCTCGAT
CTGTGGCTGTACTTTCAAAT
CTTTTCCCGCCACATACTAG
GGTTGTAAACGCTCGCACAT
GGTCCCCAGTTCTTTTCCAG
AGTGACCTTCTAACATTACA
TCGCGGGGTAGTATGATGGC
TACCAGAATCCATTCGCTGC
TTACTTATGGTTGCAAAGTC
TCCCAAAGTTGCCTAGGCAC
GCTTCTAGTTGAGACTTTGT
ATAGCTCTTCAGCTCTGCGA
CAAGTAAGGATGACTGTCAG
TTGTGGTGCAATCGGAGGCA
CAGGAAGGTTCCTGAGGGAG
GTACCGTGGATGAGAACGAC
CAACGATCGGTAGTTATAAA
ACCTTTCTACCCGGGCATAC
TTTTTACTCTGCGAGCACGG
GTATAGAAAACGAACAACAC
TATTTTGCAACTTACCAACA
TTCGCTCAGTACTAGTCTTC
CCTTTGAAGGTATTGGTTCA
CTAGTCAGAAGTCCAGCTCA
ATCTCGGAATACCCTGTACA
GGCATGGGTGTCTCCCGCCG
TATGTACAGCCGCAATAGTT
CATTGCCGAGGTGCTAGCCC
TTGTCCAAGCAGGGTCGAGT
TGCGGGCGCGCGTCATTGGG
CTGATATAGGGTTTTGGTAC
TCCTTCACTAGTGGAACTTC
ACTTATCACGTGAGACTGCA
AGTCGTAGGCACCCGGGGTC
GAATAAGAAAACAACACAGG
GTCGTTGCGAAGTAGGTATT
CACCTCAAACGTACTTAGCG
GGGTAAGGCCACTAAGACGG
TTTAATCAGTTTTGACGCAT
GCGTACCCTCAGCAACTGGG
CTTTGTCTTTTCATCGTATT
ACGTATCGCTTTCTATCGTA
ATACAGGCGAGGCCTCACTT
GCAATCAGTTTGGCAACAAA
GGAGATACAACGAGACCGAA
TTAGAAAGGTTTAAGTCGGT
GCTTGCCCGCAACACAACGA
AAAATTCCCGCGGGTGTGCT
TCAGGAGCCGCGTTGGGGAG
AGGCTTTAAACTATATTAGT
GTACATCAAAACTAGAAAGC
AAATTTGACCTAGCACTGGA
CTTCTATAACCCAACGATAG
ATTCCCTTGATTACAAGCTA
TCCGAAATATTTTATTCCTA
CAGGTAAATCATGTTCGAGG
GTCGTCCTCTGGAAGACACA
TGCGCATTCTTACTTAATAC
AGATACATCCGCTTTATGGA
GCGGAGATAGCACAGGCCGG
GTTTTGAAAAGCTCGTCAGC
TAGGCTTGGACTCTGTCCGG
TAGAAAATTTAGCAGCAGGA
GCAAGCCCAACAAGAGTATG
GGCCCATCTCAAACCAATTG
GCACTGTTGGCTCCTAGCAC
TAGACGCGTAGCACCTAAGT
GGGATCCGTCCATAGTAGAA
AATGGCCCTTCTTACTATCT
CGGCCCCGTGGAAGCGTAGG
ATGCTTGATGTACCGCTACC
CGAAATACCAGGAAGGTATC
GGTGAGGGTTATCACGTCGT
ATGACCGTCCGAAATGCCTC
TAACGCCTCCTTATTCTACC
CGACCTATGATCAGTATTGA
GTAGTGTAGAATCTGAAGAG
GGGACATGCGCCCCGTTCCC
ACGACTGTCTCGGCACATCA
CGGTATGTCTTGACGCTCGT
ACGAAAAGCGCTCTATTTCG
ACAATTGCGATACCCAACTG
TCGGGAGTGGATATAGTCTA
TTCAAGGGCCATCCTAATTG
AACTGTAGATTCCCTTTGTG
TCTGGTCGAAGGAGCACGGG
CAATAGTGCCCAAAAACTGC
TAGTCGCTATGTTCGACATA
GGACATATTAATTGCGGTAA
CATCCAATCCCAAACCGGAT
TGACCTGAGTACAGTTCTCG
AGTGTACAGGGCCTTCGGGC
GGAGAGGTTATAGCTCTTTC
TGAACGTTAACGCAACAATG
ATGGTTTTCGTTTACAATAA
GGTCAGCCATACCTAACTCC
GGGGTGGCTGAAAGATGAAC
TCTAAGAGTTGACGGGCGGT
CTGATGTAGCACCGGTCTAC
GGACCACTCTTCTACTGAGC
GATGATCTATCTCACTGGAA
CCTACTACACCGGAGCCTGA
CCACAAAAGAGAAATTCCCC
AGAAACCCAGCTCGATTGAT
GTACGTACATAACAAGGGGT
GCTGTTCCGAGCGGTCCGGA
GATCGAGTTCTGAAGCATCG
GTGCATACGAATAAGCAAGG
CTGCCTTGTTGACAGACACA
AACCGCCGTAACCAGCCAAC
TCGTGCCGCCAGACCTGGGT
CCACAGTCAAATATCAGGGC
GCCACCGGTCATGGGATTCG
CAATAATCGTCCAGGTCATA
TAAAGCGTTTGGGGTGCAGA
AAACCGTGACTCGCGGGAAG
ACGTCCCCCGCATTGAACAT
ATCGGGATCACGATGAGTAA
CGTGTGCTTGCCCAGATCGC
CCCTTTGTCGGGTTAGTTGC
TGCTTGGTCGGCAGCATGTA
GGCTCCCCTACTGATCGGTG
AAAAATGCCCATCCGTTAAG
GGTTTACTCCTAATTGTCTC
AGTGTCCGGTTCCAATCGGG
CAAACAACCGCCTGAACTCG
TCGTCGTTGGATCACGAGGG
CAATCCTTGCTGAATATGCG
CCTGTTATTTTCTACGCCGA
GTTGTAATTGTAGCAGATGC
GTGACGACGACGGCGACCGT
GGTGATCTTCCCAGTAGGCA
GATAAAACCATAACGACCCA
TGGTAACAGGTCAGTGTACG
CACCTCTAATGAAGAAAATT
CAGATTGTAAATAGCCCCGG
CTTCACAGGATCATCAAGTG
AATGCTCCCTAATGTCCCTG
TAAATCTACACGGAGCGGCC
CTGACGGTAAACGTCTCTAA
GCGCTCGACTACGAGAAACA
TTTAAGGCACTGTTTTTCTG
GCCAAAGAGTGAAACTCTGT
GTGGCCTTCGTTGGGTAGAT
CGAGCACTTCTCCCGGTAAT
CCTTTGAAATCTTCACCGGA
TGGCAGGAACGTGGATCCCC
GGCTACCTAGGTTATAATCG
CAGGAGTGCTAATACGAGTA
TGCCCCCTCCCGTTCGATTT
GTAAGAATCCGTTTTGGTAG
AATGTTAAACACGGCACGCT
AGCTTGATATTAGAGTGCAC
TGTGTGATCTATTGTTATGG
AGGGTAGCAAATCGACACAG
CGCCGTGTCCCTAACGGGCA
AGAGGTTATACCCCAGTCAA
CCAGTACTAGGTTTGTTGGT
CGTATCCCCCTCCCGATTAT
TCTGCTTCAACGCAGGACTG
CTACGGAAGCACTTATAGGA
AGACAGACCTGAGCTCTCAT
CCTTAGAGAGGAGAGCATGT
CTAGTTCTGTTGTTGTGCAA
TTCTTTCGGTGGATATACGG
ACGTCAGCTAGCCGAAGCTG
CTTATCACAACCACTCTTGG
GTGAACGGTCATGTCGACCC
TTGCCGTGCGTAATTGCCGC
GCAATCGCCCTTCAATATCT
GTTCGGACATTGGAAAATAC
CGACGTATAGGTTTTTCGAC
TACCACCGAGCCTATACAGT
GAGCCGCTAGAGCGGTGCAA
GCAGGACAAGACCACCGGTT
TACAAGTCAAAGTATTTCTC
ACGGTGAGTCCGGAGATCGT
ACCACCTGCACCAATAGACG
CGATTTAACGTGCCGACTCG
GCGGATGAGTCTCCTGGCTC
AGGTGATCATTGCGGCTAAC
CAATACTGCTCATGACAGTT
TAGCATGCTTACAGCCCTAA
CTCACGGCTTCCGTTGGTAA
AGCAATACATCTCCCAAGTA
ATTTATGCAGCCAATGATAC
ACCATAAGCCTCCACGTGAG
AATTGATTTGCACCGCGTTG
GGCAGCGGAGTATGAGAGGA
ACACTACCTATGGACACGAT
AGCTATAGGATCATGTCTTG
GAAGCTTAATATTTGTCGCA
ACCCTCGAATCGCTTAGATG
GACCTGGTGAAACTCGATAA
AGCGAGCTGTGTGGGAAGGG
GTAATCTAGCGGGCCTCTCC
CACCTATGGTTACATTCCGG
CTCAATAACTTTTTAGGCCA
CATATCTATGAGAAGGGTGC
GTGGCTACCTGAGGATAAAG
GTGAGCCTAGGCTCGCGTTC
TTATACATAGATCTTCCATT
AACTCAACTATTACGGTGTA
CAGTAAAGAGCCTGATACAG
TAATAGACACACTGATGATT
CGTAGACGACAGCGTTTTGG
CGTCGCGGTGACTAAGTGTA
GTGGATCCCATACATAGGTA
ACATTAGTCGTTGTTCTCAG
GGGACACTGAAGCGTCGTAC
TTTTAGAGCCAAGAGCCCGC
GTTTCCTTATACGTAGTTAC
GTTGGTGGCAGCCAGAGACA
AACACATGTATTGTGAAATG
CATAAGGCATGATTCCTAGG
CCTGTGTCAGCATGCCTACA
GTAGGCCTATGTTTCCCTCT
TGCAGCGACTCCGTGTTCCT
TCCCACAGTAGACTGACATA
CAGAGGCAGTCTAGGGTGGC
CGCGATGGGCGTCAGGACGG
CGTATCGAGTCGTCCCCTGC
GTGCCCTCGACGATCGGCAT
TATGCGTCAGCTCACGCGTC
GGTTGGACTCGGAGGTTTTA
GTAGTTCTTAGGTGTGAGGT
TGTCCTCGACGACTTTTAGT
CCACAGTGGCAACGTTCTGT
AGGGTACACTCTGGTGTACA
GCCGTGGGGAGCAAATGTGC
ACCATCCGCTCGTAGTGCGC
CACGGATGCCGATATGTATA
ACCTCAAAAGAAATCATCGG
GAGAATTTAGTCCCTGGTTC
ACACGATATAAGACCAACTC
TTCCTGATAGGGCGCAGAAC
GCATACAAGAGGGTCTAACA
GAACGCATGCAACTACTCGA
AGAAGACAGGCTACATTAAA
GCCACACTGAAAGAGATGGG
CGGGTATAATTTAGCCGTTA
GGGTCACCCATGAGATACCC
ATCAAACTTATGGCTTGTAT
GCCATGTAAGTTTATAGGTC
CCACCGATGGCGTCGTGTGG
CAGTCACATAGACGGTCTAT
CCTCTGGTCCTAGAACTTAT
CAATCATTTCTTCAATACAA
TCATAGGTTAGGAATGCCAA
TGTGTATTATAAGTGGACCA
AGAATGGGCTCTATTTACGG
AGATAATACAGACAATGAAA
CGGCGTACCTCCCTGATTAC
AATAGGCGCTTAAATACTAG
GACCAACGGGCAGGCCCGCG
CGTTCCGAGACCTGACTATG
TTTAGTTTAGTGTTTCAAGA
GTGACAAGCTTTAGGAATGC
GACCCGACAATTTTTAGAAT
TGAAACTCATTACTGTAAGA
ATGCGCGTGCAATAAGGTTT
TCTAGTAAGGACTCTTCCAT
AACGTTACCCTGGCGCGGTT
GACATTGGACCACATCGGAC
ACTGCCCGATCCATCTCAAC
CTGATCCAGAGTGTTGCTTT
GCGCGAGCTACGCCCGGGGG
ACTGATAACGCTGGCCCGCT
CCGTTCTTTACGCGTGGCGA
GGATCGGAGTAGTCAAGACC
GAGTCTCGTCGTGGCTCAAG
ATGATGCCACGTTGGGGCGT
GTTCGGGTGGGTACCGCGCG
TTCTCGTATTAAGAGACACC
AGACTAATGCCCACCACAGT
CCCGATGCCCTCCGATCCTC
ATTATCGTGCTGAACATGAG
CCGTCCGGACGAGGACGCGG
ATACATGGGCGGCACCCTGT
AGGGTACACTTAATGCAGAC
GACGCGTCAAGCCGGACCGT
TCGGTAGCCATCCGATGGTA
GGATTATATCGGCTTACCCC
CGTATATCCGAGGATAAAGA
CCTTTGCGGCGAGTTGCGGC
TAGTAAATGAAGTGTCCTGG
TTCCATGGGCACGTGACGTC
AGTTCGCGACGAGCAAGTCC
TACGTCGAAGCCAACGTACG
TAAATCGCTTTTGGCCCCGT
TCCCATAGCGTCCGAAACAC
CGTTCTCTTACTTAACTAGA
CGGTTCAGATGAGGGTTGCT
TGACCTCCGAAGATTGCCAT
ATCACACATACCGAATTGGC
TGCCTATCAACCGATTGTGG
CCGCATCGAATCTGGGCACT
CGACCAGATGGGTCGCAATC
GAGACGAGACTCCGGCGATC
AGATGAGCACTCCGGTGATT
ATGTAGGACGGCGTGTGATG
CGACACACCTCGATATTGTG
ACGCCACTTAACGCCCTGAC
GGGTGCTTACGCACAGGCTT
TAGACAGGCGGGCTCGGAAT
GGGTGCTTATAGTTTGCTGA
ATAGGTATGGCGACAGTAGC
CTTCAACTTTTGTAAGCGAG
TTGCCCAGAAATGACCTCAA
TCCATTCATTCCATGCAGGT
ATACGTGGCTGTTGTCGGGG
CGTGTAGGTTAACACACCAC
CGTCAACAAGCCTATTCAAC
GGTGGCGAACGTGTGGCTCG
GGGCCAGTCATATCTAACGT
GCAAGTCTGGGTGTAGATTA
ACTCTGAGTGTTTTACGTGG
ATGGGGACAGGGGAACTGTA
GATAGAACCCGATGAAACTC
CTTCCATACTGGCACGGGTC
TATTCCAAGATGCTAAGGCA
ATCACGGTAAAGAAGAGGAC
TGCCATTACAGGTATTCTTA
TATGTAAATCTGGCAGATCA
CGAAAACTGTCGAGTGTTCT
CTTGGTCCGGAACCGCCTGT
ACACTTCCCTGCCTCTCCAG
TCATCGATGGAGCACAAATA
TTCCGTCAGAACCAAAGGTT
GTAGATCTCAGTTGTGTTAA
ATGGCGAGTTGTTATGAGAG
AGACGTGATTTCTTATGGAG
GGGAGCTTGCCATGATGTTC
CATAATCACCTGAGACGTAC
AGGTCCGGTGGGATGCAGGA
TCTGAATGCCAGCTCAATGC
ACAGTGACTTGCCGCTTACA
ACAATAACCCTCGGTCAAAT
CCACGTGGCGAGGATACCGA
CCTAGGCTTAACGTATGGGC
CGCTGCCCTACTATCCGCCA
TGGCATGTCAACATCTGAAA
CAAACGCTAATAAACAGAAC
GACTCAGACCGACTAGGGGC
AGCTCCGGAACATAATACCC
GATCGCGGACATAGCCTAAT
CCAATCGATTAGGAACAGTT
TTCATCTAATTTCAGGAAGG
AAGTCTAACACTGGTGTCGC
TACGCCGTCACATTCTCGGT
GGGGCATGCGCGGACTAAGT
GACTACATTGTCCTACCCCG
ATGGCCGTATTCACACAGCG
GCCCTCGCTAAAGCTAGGGT
CGACGTAGATCAGGCCACCC
TTACTCCGACGCACGCTAGC
TGTTTCCACCCAAACCTGAA
GAACGCGATTGAAACTCCGC
TGACGGTGAACAAGGGATTG
AAGGCTTTGTAATGTGTTGA
GTCGACTACCTGTGTGTCCG
CCAAACGATCTATCGCATTG
TAGGTAGTGGTAACCAGATG
TCTCTTGTAATGGCTAAAGT
CCGCCGATGTTGGCGTGTTG
AATCTCAAGCCGCTAGCACT
ATCGATGTCCCATGCGACAG
GACAATAACCACCGGTCCGG
CTTAATCCCTGACGAAAAAC
GGATAGATGCGGGAGGGGCG
GCCATGCCAGCGGTGGCTAA
TTAAGGTCGTTGTTCCTGTC
TCCGTGGGCCCACCCTATTG
CTTCACGTTGCCTATTAAAC
CACTCTGCGCTCGCTATTAC
GACGACTCCCATGTGTTACA
GACCATTCCTGCGACGCCTC
GTCATGACACGGGCGTACCC
GCCATTGTTCCAGTGTGGAA
ATAACAGGCTGCCGCCTTAA
ACGTATACCCTACAATGAGT
ATTATTGCAAATGTCCCCAG
TCTCCATGTGCTCAAAGACG
CGCTTGTGTCGGTCTGCGTC
AACTTGGGTCCCTCTCATCG
TGGATCAGCTGTCACTATGG
TTATACGAAAGGGTGTCTTT
ACGGACTATTAAAGTCGCCC
CCGCCTCCAAGGAAGTCGGC
GTTACCCCTTAATGGCACGC
TTATCCGAGGAGAATTCTAT
AAGTTCGTAAGGCTGGTACG
AGGCATAAGAGGAGATGGTG
GCACCTAAACTCTCAATCCG
AACATGCAGTCGCGAATGCG
AGTTCCAAACGAGTGGTCAA
GCTCAAAGGGCTCGCGTCCG
TGCCACAAGGCTGCCTTCCA
TTCTCACCCGCCCGTGTCTG
CACTGTATAACACCTTATGA
CAGGAGTTCGCAAACTTATC
TGAAATGGCGTGCCTAACAG
CCATACCAAGGTCGGCATGC
CACGTGTAGCGGCAAAGGTA
GCGATTCTCTGACCAAGAGC
TGCAAAGGACGTAGGGGGTG
AACAACGACTCGTAATTGAC
CTCTGCTTAAATTTAGAGGG
TACACAAGGGTGTAAAAGCT
GCAGATGCTGAGGGGTCAAC
AATAGTATGTCGGGACCATA
GTGAGCGAAGTAGTAATAAT
TTATAAAGTCCTCCAGCCGC
GCCGAAAATATACGATGGCA
AAGGATAAGCCTGGTTTCAC
CGGAATACGTACCCTGAATG
AGTGGTTAGTTCCGCACAAC
CCCCCAGATATGTGGTTGTT
CACGTAAAGTTATCGGCGAT
GCCCTCAGTATCTGGAAGTT
GCTAGCGGATAACTTAGTGT
GATATCCGGGGTTCGTGGAG
TCGTAAGCAAAGGCACACGA
TATTCTGGTGAAACCCTCCG
ACTACATGTAGTGGTAGCTC
ATGGTATGGGACGAAGTAGT
TCTTAATTCTTTTCTGACAC
GACGCTGGGTATGCTTAGGG
AACTCGCTTGATGTTTCTGT
GAAAGCTCCGCACGAACACA
TGAAAAGAATAGTTGCAGGA
TACTTTGTATGTTCGTAGTT
CTCTTCAACGTACATTGCCG
CTTAACCGATTTAGTCGATT
GAAGTAGTCTGTATGGAGCG
AGTTAGTCTGACCGTCATGC
AGTACTTCCTGAGCTCACTT
CTACAAACAACGCCGTGACT
AGGCAACCAGAAGCATGAGT
GTAACCTGCATGCAGATGCG
CTACATAAGGACCAGCGGCT
AAGCTCGAGCCTATGGCGAG
TCCACTTCGCAATTTACTGA
AGGAACGTTTAAATAGCCAG
TTGGGGGAATTGGCATCGAC
AAAATCATATCCGGAGGGAA
TCCAGTAGTGGGTCGGGAGA
CATCGGGTTGAGTGAAGGTC
AATCCCTTCAGTAAGGTTCG
ACCACCCGACCAATTTTCCT
TACCTCGTAGAGACAATCAG
TCGGGGGTTATAGGCTGTGC
TACCGTATGAATGAGGAGCG
GAGTACCGATGGTTTTTATA
GTAGAAGTTGGAGATAGGCT
AGTCTGTCTAGAGTGAGAGA
CGTCAGTTCCACCTTGACGT
CTACGTAAGCGTTCGCTTCA
TGCCGGGTTGCGCTTGAGCG
CGTGAAAGCATGAGTGCGCT
AATTGTCGTTTGATTTGGGA
GGTGATATACGTTATCTGAG
CCGGCATCCGATATAACGGA
TCTTCTGCAGAGCTTCAGTT
TGGGGCCGCCCAGCTCCAAT
CGCGTCACCTCCGAGGCGAT
CGGTAACCCCACGTTCAGTC
AGCGCTACCGCAACGAACTA
ACCTTCGCACAAGTGTTGTC
TTCGAAGGAGTCCGCTCAAA
TAGAGTAATCAGGGCCATCT
GTTTGGGGCCTCTGCGCCAG
GCGGATCTACGCACATGCTG
TCGGTTCTTAGCCTTGTGAT
ACGCGATCTATCAGGTTCTA
GTGACTACGACGGGGGGCGC
CTTGAATATACCCGCCTGCT
ATTCCGTTTCCAATTTAACG
CGGAAAACTGGACAACGGGT
TAAAAGTAGTTCCACCTAAA
AAGACTTAGATGGGATGGTT
GACCCACTGAAACAGTCACA
TACCCGGATCCGGCCATTGA
CATTTCTAGAGTGCCACAGG
CAGCAGAAGGCCTCGGTGAA
GTTTCAGAGCTCAGTGGACG
CTCATACTTCAAGAACGAAG
CGCAGTCACGTGAAGTCGCT
CTTCCACCACATCGATGGAC
GTTCGATCGGCCCTTTAAGG
CCAACGGACTGGACCATGAT
GAACACTAATAGCGATTGTG
ATCTAATGCGACGAAAAAAG
GACTCAAAATACTTGTAACA
CCAGTACGAGTCGCGTCCAC
AACCTTTTCAACGTCGCCGT
GCAACAAACGATACAGAGTC
ACTAACTGTCGGAATATTGC
GCGAAATAGGCTCGGGAGGC
AGTATGATCTTATATATCGC
CAACTAGACCGACGGGGGGG
GAGGGCGTGATTCTTAAACT
TGAACCTTCCGCATGCTGCC
AAACGGACCTACTATGAGCG
TTTATCCACCGCTTACCGGG
CCGAAGGGGTAGTTACGCTT
TGAGCGACGTAGCCAAACAG
CACGCAAACGCAAAGGGCGT
GAGTAGAATCTCTTACGTTG
TCAAGAAGTCATCTTCTCTT
GGGGGGGTAAGGCATTTTCC
ACATGACGTGCAAGTGTTAT
GTTTTGGAATCGACTATAGA
TCGTGTACAACTATGCCGAG
AGTACATGCGGATTGTGCAA
CATCTTAAAGCGGGGAGTAT
CCGCACAATCACGCCGCCCC
TATACACTTATGTCCTATTG
CGGCTCCATTTTCCAGACCC
GCTTAGCGGGCTACAACTCA
AATGACTACACTCTAACTAA
CCACTTAGCAATAGATTAGT
CGCTATCAAAGAGATGTGGA
ATAGCGACGCCGGACCGTTG
AGACCCTCATTTGACAGAAG
GTTTAGACTGTAATATTCCT
AAGCTTGTCCATCCTAGGAT
AACAAGGCAGAGCGCACCGC
CGAAGGTGCGCCTGCGGGGA
GCCTTCAAAGAAGGTAGCGA
TTAGACAGGCGGGGGAAGCT
CGTCGACTTCCATAATAGCG
CAGCGCCGCATATCACCTGT
ACGGTAAGTACAACTGCGGT
ATTATTAGAGTACGCTTTTG
TGCGAAGTCGAAGTGAATAG
TGCGCGTCCGGAGCCGACTT
ATCACTGGTTATACTTCATC
TGTAGACTATGTATTCTGAA
CGATGTTCTTCTCACGTTCG
CCAATCTGAGAGTCAGACCT
AGCCAATGGGTGTAGTAATC
AGACGCATACTACGAATGCC
TACAGACTGTGCATGCAACC
TACGACATTAGTCAAGCCCA
GTAAACTAATAGCGCGTAAG
AGAGAGCCTGTTGCACGACC
GTTCATTATGTACTATTGCA
GTACTAACGGTTCACTGAAA
TACCAATCAAACATTCCGAA
GACCAGGGGCAATTTACCAT
TGGACTAACCCTGACACGGT
GACAGCTATTACGCAATACT
AGAGCTGCTCCTTTCATAAG
GACTTTTGGCAAGATTTCTA
TGTACAGCCAGAGGTGGCCT
TCACCAATTTTCATCCCTAT
TAGACCACACGGTGTTCAGC
CAACTGCTACTATGACATAT
CGAGAACGGGAAGAGGGTAC
TCTGCTCAGCCGTCGATACT
ATCTACGCATATCCGATCGA
ACGTGTTCACGCTCCAATGG
TACAGTGTACTCATGAGCGT
CCCATTTAAGATTATTCACC
GATCCATTGATAGGTTATAT
ATCGCGTCTAAGAACTGTAC
AACCTGAGCGTCTAGCGTCA
AAGTCACATGTCGCTCTCGA
GCCGTTCGGCGACTTATCAT
ACGTTAAGTTTGAGTCTAAA
GATGGCGTCAGGACGCTTGT
CCATAATACATGTGACACTC
GATTCCCTCTTGCACCTATC
AGCGAGCTCGGTGCATCGAC
CAGCCCGCTTGAGACACACC
CGGTCGGGGGCCTGGGTTCC
GCATTCTTTTATGCCTACAA
CCATTATAGACACCATTATT
TTACGAAGTGAAACTGGCAA
GTATGCCCCAGTTGTACAGC
AGAATGCATAGCAAGGGGGA
GCCTCACGCAGGCTGATTCC
TATCGGGGTCGGAACCGTCC
ACCACCACTTGACGACTGCA
GGATGAGGCGAAGCCCCAGG
GTATTGCCATCACGTCTTGT
CGCTACCGGGATAAACCGCA
CGATATGTCCATAATAAAGT
ACTTCTCTAGCCTCATCTAC
GGAAGACCAAGAGTACTGTG
GCCGGTAACTCTTAGAATTT
GGACACCGTGTAACAAGGGG
TTTCATTCTCTCGCCGGAGC
TTTTTTTTCATGTTCAATAT
AAGCATCGGGTGGATCATAG
CCGGTCCGACCAACTGGAAA
TTGTGACAAATACGAATGTT
CATCGGATGGCGTGACTGAC
AGCACGTATCGTAGGTCTAA
CCGATATGTTACCGTACTTG
ACAGACCACCTCATACCATT
AGGCGACTGACCACACTGCC
TAGATTTGCCAATTTAATCA
TTAGACGGGCCACAGTTATA
TGCTACCCTGCACCGCACAT
ATTGTTGTTCCTGGCAAAGG
AGATAGCCCTCTTTTGATAG
AGTAGACATCCGGATTAGTG
TCGCTTCGCCTGTAGTGGGT
CTATGCGACCCGCCAGCATG
CCATACGGACTTGTTCTACA
TCCTTAGGCCTTCGGATCCA
TTGTGTATGGCGGCAATTCT
AGGCCCTCGACGGATGACAA
CAGGGAGGAGGTCACCTACG
TGTGGGCGGGCTTAATATTG
CTAACCGCGAAGTTAAGGTG
CGCAGCATATATAAGCCCTT
CGGGCTAAGCTCTCAGAATG
AGGTAGAACCCTAAGAGGCT
GCCGGATCTCTATCTGCGTT
GGAGTACACCTAAGACCGAG
GTGGGTTCGGCATATACCGC
ACTGGGTGTAAAAAGGGTGC
ATGCTATCGCACGTTAGTTC
CTTACTGGCTGCCAGCGCCT
TAGACTTTTCTCCTATGAAG
CTAGGGGGTCTCGCGGTTCT
ACAGGATCACTGAATTCATT
GAACGATTACACCGATCGTG
CTGGTCGAAAGTCTTTTTTT
GCCCCCGCTACTGGTCCCGA
GCCCAGTAGTAGATAACATG
CCGCGACTCCGCCCTAACTG
CAGTCTAATATCTCGTGCCG
AGAGGTATGCTTGCGAGGAC
CCTGGCAAATCAATCGCTGA
TTACGAGTAGCTCCCCTTCG
CAGGCAGATAGTCAATAAGG
AATATAGGTCGTTTGCTCTT
AATAACCCATCGTTGGTGCG
AAGGCTGAGAGGTTTTTCGA
GCGATGCGTGATGGGACGGT
GCCAGAGTGGGACTAGTCCC
ACTTAGTGCCCTGATATACG
TCCAGTCAGCCTGATACGTT
CCTAACGAGAGCCCGTAAGT
GAATGACGCAGTTAATCACC
AACTACATCACGATCCAACA
ACTGTGTCTAAGGATCTGGC
AGAGTATTATGAGTAATGTT
ACTACACTTTGCTATAACAC
GTATTCGCTCAAGAATTCGC
TGTCGCGATGTGCAGCCCAT
TCATGCGGGGCCGCGTCCTG
GATCAACCGCGTCACTGTCC
TGACAAACCTGATCCAACGA
CTCGTTCGTTTGTACAAATA
GAGACTTAACTAGGGACCTG
TTCGCATAGCACATTATCAA
CCGGACGACTACTGCAATCT
GGCTATCATCTTGGTAAAGT
TTCAAACTAAATCAAGACGC
CTTCAGCCAGCTCTACCAAC
ACAGTATACCAGATCTAGTA
CCTGTGCGGTCGGTGTTACC
TCGACCTCATGGGCGGAGTG
AGGCATACCATCCGGACGTG
CGAGGAAAGGTACATGTTGC
GAATGCATATTGTTAATACC
CCCTGCCTGAGATGGCTCCG
GTTGCGAACATCGGTCGGAC
CGAAGATACGGAGATGATGG
TACGCGTGCAAGAGGCCTTT
AGGGGGTATACGTTGGGCCG
CATCGGACCGTCGGACTAAG
AAGATTCGTCTAGATATGCC
TGACCGCAGGACTTCAACAG
GAAAGATGCACCTGAGAATC
AGACGGGACAAGACGGCTGT
AACCGAAAAAGCAGCGGGCA
AAGGGAACGGCGTTTGCGGT
GTAGGGAGTAAGGGTCATGG
GGATAAGCCCTTGGTCACCC
CGCAATTATTAGAAGACTGT
GCCCCTTATATCCGTATTGT
AGGTTCAAGACGACGTGCGA
GGTAGTACAGCCTAAGAGCG
ATAATACCATCGGGCCGGCC
CGCAAGCCAACTATTGACTT
GTCGCGGCTTGGGGCCAGTC
TAACACACAATCCGCAAACC
ATGGGTCTGGATGAGAACCT
GTAACCGTTTGATAGTAGAT
TACGGAACACTCAGAGGACT
GCAGGAACTGTCTCGCGGCT
GGACGATGGGTTGGTGCGTC
TGCTTAATAACTCCGCATGC
CAAGGAGAGAAAGGTACCAA
GGCACGGATGCTAGGGGAAG
GGCTGGGCGAGCAAACGGAA
TGATGCAAAGACTCCTGATG
GGCCTTCCAGCGGCCCTACT
AGTCTTCGCATGGGTCCAGA
AGCAGGAGACATTATCTACG
GCGAATACTTCTAAAATAAG
GTAAAGGCATATTGTACTTG
AGGATTAACATCTGTGTTCT
TCACAAGGTCGCATTCTAGG
GAATAATGAAGTGAGAGAAA
GAGGAACTCTAATCACGCAC
ATGAGCCGCAATGAGCCAGG
GCTTCCTGTCGAGGGTTACG
TACACCTGCAAATCCGTAAT
TTCGGAATCTCGCGTTCAAA
CAGCTACGCCATGTGGCATT
CGACAGACAAACGAGATTAG
ATATACCGTAGTGCAATCAT
TGACGGATCGTTCTGTAGGC
AGCGAGACGTTAAACGCGCA
GGCAAGAGCAATTAAACTGG
GCCCAATTTATTTCGCTACT
CACATTAAATTTTACATACG
TTACAAGACCCGCGTAAGCT
TTGGAGCCGCTTTTTGGAGG
ACGGGAGAGCTTGAAGGTGA
TGTGGGATACGCCTTCCTCC
GCGGATATAATGCAGGCTAC
CGAACCAGGGAGGGGAGTCA
TGCGGGTATGCAAATGGCAA
ACCATTTGTTAGGCGTATAC
CGGTGGTCATTGCCCGCCGC
CTGCGGAGGCCGCCTGCGAC
TGCATTCCACTGATTGTGCA
CTAAATCCAAGCGGGAGACG
CTTCAATGCATCGCTAATAA
GCGGTTGCCGGGCGAGTAGC
GCACATTTCTCACACGCACT
TCCGTACACGACCTGATAGT
CTCTGCTAGTACTGTAGGGG
TCCCAAGCGCGTTATCGAAC
TGGAACAGGCACCTTGCGTT
TCCCCACAAACTAGCTAACA
GGCTACTGACGGATTTTTTG
CTCTATCACAGAGGTTCTCT
TATATTTCGTACCTCGCCTG
CGCCCGCACTTCTGCTGCTC
TTTAGCCAGGAGTCTAAGGG
TTTGGCCTTGCTCTCAATAG
TATGGCGATGTATGCAGCTC
CAGAGCGCTCTCTAGCGAGC
ATTACTGGCGTTAAGACGCA
GTTCTGTGGCTGATACAGGA
CACCAACTCACCGTCACTAC
TCGGGTATGTATTCGACCAT
GGAGTCTAACATCTAAAAGT
ACGTATAACAAACCATGGGC
CCCTCCTGTGGCAAAGGAGT
CGGGTCGTCACCAGGATGCG
GCTGAAGCTGCGTACTGAGG
TAAGAGGCGTACCACACTAT
AGGCTCGACGCGACACGTGG
CTGTAGTGGTTGCGGCGCTT
GCGCATTCTCGCACATGCTC
ATGAGACCCCAACGAGCATG
CCAAGGCTTGTCGATCTTTT
CGCCGCGATGTAGTTTGCGC
GCCGCAGCTAAGCATTACGG
TTTTAGGCTTTGGGAAGGTC
GCTGTAAAGCCCAAGCTCAG
CGGTCACTACGAACTTAAGA
GTAGTCCTTCCCTGGGGCGG
ACATTCTGTGACACCAAATT
GGAGCGCCTTGTTGGCGCGG
CTTTGCGTCGGACACGCGAC
TGCAGGAACCGTCGGTCGTC
TCAGCCTCGCCGTCGTAACG
TATAAACTACGGGCCGCTGT
GCGCCGCGTTAGACGACGGT
AATCTTCAGTTAGTAATCAT
AAGCCATCTTATAGGGCACT
GGCAAAAATGTCGGTCCATC
AGTGATTTCAGTTCGTCGAA
CTATTATACACGTAAGTGCC
AAATCCCAAATTGAAGATGC
AGACTTGTAAATTTGGGAAA
CACGCCTTACATCAGCTTGA
CTCCAGATTCGTCTTCCACC
CCTGTTTGGTACACTATGGT
GCTGGTTTGCCGATCAGACA
CTACCGTCGGAGTCGAATCG
CTGGAAACGAACGTAGCAAG
ATTCGAGTAGAGCCTGGAGC
TTCAACAGGAATACAAGTGT
TCAATGTATGAAGTCAGGAC
CCAAAAGCGTACAACAGCGC
TGTCATAGCGACACGCGACG
TTGCCACATTACTTTGGACC
CAGTACCAATTCTAGGGTCG
GGGTGTAGATTTAGCCGCAA
ACAAGCCTATGTGTTTCGGC
CCCGGTTCGGGGGCGGCTAT
TGCTAATAGGAGGTCGTGAA
TTGAGGACCTCTGTTGTTCG
TCCCCGCATATGTCCCGTTT
AGGTATGATGTGGGGTCCCA
GACACCCGTAATTAACAAGG
CAGCCCCTGGTGGAGTGAGG
TACTATGGGAGCAGGTTTCA
GAACAGCAGCAGTCGTTCCC
GAATTACACGAACACTCTAC
GGAGGGATCGTATAATCGTG
TAGTTTTAAGTCTGTTTATC
GAATGGGCGATCTATTACAA
TGCTAAGGAAAGAGTGGTTA
GCTCAGTACCGAAGGACCGT
AGGTCACAGGCGAATTGCGC
CCGCTCCTCACCGCTGCGCA
AAGCAGGGGCGATTCCTTGT
CTTCAACTCGTATGGTGGCA
TGCTCTAGTAGCTAAGTCGT
CGTGTAAGGCAATGTTGACA
TTAAGTTAGTCGGGTTCTTG
ATGCCGCCGCTGGAGGTGTC
CCGAGGTTCTATAATGGTTT
ACCAATTCGGTCGAGCTTGT
ATCCGACAATGATTCCGTAC
ACGGGCTGAGATGAGGCAAA
GCTCCGCGTCCTTCAATAGT
CTATAGTCGCGGACTGACTC
GTTCCGAGCGTCAGACCGTG
TATGCAATCGCTGACGGGCT
ACAACGGTGATGCCAGCCCA
TGGACATAGGGATAAACGTC
TGCCTTGCGGCTCCTCCCCC
CAACAGGGCTTCTAGTTACC
GATCGTCCAGATTGCGTTCC
GTGTCGTCACGCAAAGCCAG
ATCTTTCCTCATTACGTGTG
AACCTGCAGAACCCCACGTT
CAATCTTCCGGAACTCAAGC
TTTATTAGCTGTAGAGGGCG
CTCGTCTGATTCTTCTGGCG
CAATCGAATCCGCGTTTTGC
AAAACTTGGCGGGAGTCCTG
GTAGAGGACAACGGATAGAA
CTTTTACAGTCTCGGTAGAT
ACACTTAGGGGATGCGGCGC
GGCTATACATTGAATGATCC
ATAAGCGGTTTCTCGTTTAG
GATTCGGTCGATGATGATCG
ATGAGCGTGTAAGTTCTTAA
AACCAATTAACCCACGTGAG
CGATCTCCAATTAACCTAGT
AAGGGAAAGATGATGTTGAT
CATATACGCTCTCTGTAGCT
GAAAGTACACCACTGAAATC
TCCATGTCTATGTAGACGAG
GCCAGGGATCCATACCCGAG
TAGACCCCAGGCTTTCGACG
CTCGAATCACGACCAAGTCA
ATTCCCAACCTTATGCATGT
AACCCGTAGGTAAGCGCTTA
CAAACGAAAACATCCCCATG
AGTTACCTTTCACTACTCAT
GATCTCGCATAATGTTATGT
GGGCGGAGCACGCGCGAAGC
CAACCGCAGAGAGCATCAAG
CGAGGGGCGTTGCGCTAACT
TGGGCCCCGGGCAACTCCCT
AAAGAAGACGTGATCAAGGT
TGATGTGATCACACCTTTAC
CCTTGGGGACGCTTGTCGCA
TCCGTACGCAAAGACGCACA
CTTTAGCGGCGTCCGACAAT
AGTTATCAAATTACATGTGC
GGGGACCTGCGTCGCGGGGA
AACTTGAAGTTTCAGACACG
AGGGGCTGCCTAGAAAGTTT
GGATGTGAGTGCTCCGGCGC
CTCTAAGCCCGGCCGTGCGG
GTCTCCTTTAGGTATAGCCG
CGTTCAGTAAGCGACTTTAC
GTATGCACGGTCTAGTAAGC
CTATACGACATCCCAGGAGA
CTAGTCCGTTACCGGCAGCC
AATCAGATAGTTAGTACAGT
ACCCCATCAGTCGCACCGGG
CGAAGCTGCTGTTCCTATAT
AAAATTGACCACGGGCGAAA
CCGGCCTGATGATCCCGCAT
ATAGGCAAAATAGAACCGTG
CTTAGTAACGCTTGCAGGAC
GTGGTGAAAGAGTATGAAGT
GTGGAGTAAAGTGAGACACC
TCTGGATGGAATCTTAGGAT
TGGACACATCGAGGGCTCAA
AGAAGCAGCACAATTGAGAG
TTTATCAGGGCAAGGTCCGC
TACGAATATTCGCGTCGGTG
GCTGGTCTGGGGAGAATCTC
GAACTCGCCTCTGCCGGATC
ACACCCCAAGGCCAAAATAA
CCAGGTGAAGACGGACCCGT
ACAGTAACGGCTGTGCGCTT
TTATGCTTCATTACATAATT
GGGCTTTTGCCTAACTCACA
CTCCCAATCGCCAACGTCCA
AGTGGGCGTTGGGGCTATAC
TGACTCAAATTTGTACCTCA
GTCCGTTCCCAAAGATATCT
ACTTACTCCTCATCTGTAGA
AGTTGCAATTCTCTCAATCG
CTTCCTAGGCCAGACTCTGC
CCCGGCTGAGTCACCCTGAA
TTTGCTCGACTATAACCGTA
TTTTAGAGCCAGGTGGAACT
CAGTCCCGCCAACAGAACGG
CTTACAGGAACTGAGTCCTG
CGAGGCTGCCTCGAGCTCGG
AGTCTGAGGCATTTCCCGTT
ACAGGTTGGCCTCGGTCCGG
CCCCCACCCCTAGTGTCCTA
ACTAGTAAACTGGTTCGGTT
TTGATCCTGATACAGGGGGG
GGAGGGTACTCATCGTGGGA
CGCACATGACAACGATCATA
CTCGTCACGTCAGTACCACG
AGACGTTCGGACAATCAGAC
AAAAAATCGGTTAGTCGAAT
GCACTATTGGTGGCACTTCA
ATCGTCCGGCCGATGGATTG
TACGACCCTAGAGCCCGACA
TCCCCCACGGCTTTACGCAC
GATAAGGAATTATGCAAGCT
TGTAATTAGGAGCGCGTAAT
AGGGATCGGGCTTGTATCGG
TTGCGGGTACTGTCCCGAGT
TTGCTGTCAGGTTGCTTCCT
CGTAAAGCTATATAAACCGA
GGGATGATAACACGGACTCG
AATGGGCTAATGTCCAGTTG
TGTTTGCAAGGTCCTTGACT
ATCGTTACGTGCTAAAGGTA
CATAGCTCACGCCAATGTTT
GACTCCATTGTTTTTTCGGT
CGGCTATGCGGAGACGGCTA
TGTACTTGTCAGCAATCTCT
GGAGGAACCTCAGCCGATGA
ATGCCTGCCCGCCTCCTATC
AGAATCCTCCTAGTAGCAGT
AGCAGGGGTGTCGCATGCTC
AGATGTACCCATCGCATGCT
CTCCGAGGTGTAATCCCAGG
GTAAACGGTGTCTGGCCGTG
TGGGCAGAGAGCGGAATTAT
GTGTTTTAGTCGCCCTTGTA
CACGTAACTTTATCATTTGC
CGTGGGGTTGAGGACCATAA
ATGCAGTGATTGGGCGGATA
CCTCCTATGCGACGGGGTGA
ACCTACGCCATTAAATGTCG
GCCGTGCTAGTACAATTTAC
CATAGTCATGCTTGCGTCTT
TAAGGTTGCCATGTAGACTA
AAACAAAACTCAAAGTCAAG
CCTTGCTAAGTGGAAGCATT
AACCGAATCCGCGGCCATGC
GTACGCTTCGATTTGACAGA
TATCATGACCCCAGGTCGAT
TTACACCGCAGTTTGAGCGA
AGCGCCTCATCTAATCCACA
CACTATTCGATCCAGGAAGG
TCGCACCGCCCAATCCCGCA
CGGCCAGTATCTGTACCCAT
CCTGTAAGTTCGGAGGTCCT
CATCCTGTTTAATGACCTTA
CGTGTGAGTGATATCGGGAT
ACGGCGGCGACGTTATTGTT
GGGCCTCTAGACCCAGACCC
TCGTCGAGGGTTAAGTAATC
TTCTTAGAATCTACCGTAAC
TTATACACAGCGCGTTCTCA
TGGTCAACTCGAGTAACATA
ACTAGCCATTATAAATGATT
CGCGTGACACGTGACCAACA
GAAGATTTGGTTCGAATAGT
GGATGCCACTGGTGTTCACA
ATAGTAACGAGTCGTGAGAA
CCTCCTTGAATGAACATTCC
GGTCGTTAAAGTCAAGTACT
TTCGAGATAAACATAGCTCA
GCATTTAGGCCAGACGCACC
ATGCGCACCCTCACTCTCGC
CGGTCCAGGACGGCCCTAAC
CTCAGGCCAGTGGATGGTCC
GAGACTCTACCACGGGTTGG
AAGGGTTACGTTGTCACAAC
TCACCTTTTACGTCATTGAA
CACCAATAGTCATTGTTCAT
GTGAAGACAGATCAGTGAAT
GTTTAACACCTACCAGAGAC
GAATAGGTCATATCTTACTT
GGCTCTACATAATAAGCTTG
AACGCGTCTATCTCACCTCT
ATGCCAGCTTGGCGATCGTT
CAATGAGTCGACTTAGTTAC
TTGCCTGCCCACCTGCAACT
GTATCGAAAGCCTGCCACAA
TCTAATGATACCGGCGTTTC
GGTCAAGACAAGGCTCCTCG
AGTCAATCCGGCTTCCTTAT
GCAGCGTATCGTACAAGACT
ATTTGTAATTAGATCGCCAA
CGACGTCTCTAACGCGGTCT
GTTCTGTAACCTTAAGCGAC
CTAGGGCACTTAGTCGTCGT
CAAAGACCGCCAGTTGCGTT
ACCAGTTAGACAGGCGGGCA
TCTCTCTAGGCGCCCGCAAG
AGTAGACTCAACAAATAGGT
CGTTTAACTTTTAAGCTGTA
TTCGGCGATCGTGGATCACA
GCGGAGTCGCGGCTTTACGT
GCACTAGGATCTATTCACTA
ATACACCATGCAAGAACCCG
ACCGGAGTGTAGATTGATGA
TACAATGTCAATAGTACTTT
TGAGTCGAGTCTTGATACCA
CTTGGAACTGCGATATTGGG
CTATTTATGTCCCCATATAA
GGCCGGGGAATAATCTGACG
GAGTCGCCGTCCTGCGAGGT
CCACTCTCTGATTTAATGGA
ATTCTGCCTAGAAGTCGGTC
AAAAACAGACATGAGTCTCC
TGCCAGCTCTATGTTCCGAC
TCCCTAGCCACACTCCTTTT
GCCAAGGGTTAAACGGTGAC
CAGAGCGGGCTTAAATATTT
AGGATGATCAGGGGGCACGG
GCAGGCCATACTATTAGTTG
TGCTTGTTGGTATTCGGCTG
AGCAGCGTGTGTATTTGTTG
CATCGAGCATCGCACTAAGG
GGCATCCGGTATGGGAGGGA
GAGGGTCAGGCGTACGGTGT
TAAAATTATAAGACAGCAGT
GGAAAAAGTATTCACACTGT
TTCCCAATCCCATTAGTGAC
GGCGGTTGATCGAACTTTAT
GTCGAGGGGCTCCGGCGCTC
CCCGGATAAATGCCTTGCTA
GGTGGTAGGTTATTAACTGA
GGTACGTATCCCGCTTATGT
GGGTCTTTCAGCCCGACGCG
CTTCCGCGACAAGTACATCT
CTTCACCTTAGTCTGGAAAA
TTTACTCACCGCAGTCACCG
GGATATTCAGTGTTCTAAAT
GTCCTTATCGGATCAGGTCG
GTCCTGACGCCGTTTAAGTA
CCCCTCCAAATGCTTAGATA
ATTCGAACGTACAGCATTAC
ACGGAACGCCTGCGCGGTAA
TTTCTTGGTTAAGATACCCC
ACTGTGATATTCGTAAAACA
TTGTATCCGCCCTGCAGTGT
ATCGAGCGGAACGGTCAAAA
TGAACTGCAAGTAGTTGGGT
AATACCGAGGCAGAATAGCG
CTCTGGTGACTAAATATACG
CGTTGGTGTCATGCTATATT
ATTCTATTCAATGGAACGAG
TATCGTTGATTTAATCGTTG
CGAATCGTAGGAAAAGGCAA
GATGAACATCACTTGGCCTT
GTCATCCGTCGGCACCGCTT
GATACACGGTTAACCTACGA
GCAAAAACTGGCCACTACCG
CTGGATTTAACTCACTAATA
GCGTTGGGTCCATGCCCCGA
GAAAGTGCGCGAGTTCGGAA
CGGGTGCAAGTGTGTATGAC
GCTGACCGAACTTCGGGATT
ACTACGTTCCCATCTCTTAA
GATTTTCTAAGATCGGCGAG
CCGGACATGAGTCATGGCGG
CACCTCTCTAAAAGCTCGCT
TAACTAACGCTCCCCTCCCT
AAGGTGCGGGTAAAAATGAC
GTGCGAATGCCATAATAACG
TGCCGGGCACAACATGATTA
CCTGACTAACTCTGACTATA
CAGAACTTGGACGTTGTGGA
CACGCATAGTCTTCCACGCC
AGAAGGTGCAGTTATTGTGA
TTGCCATCCACGGAGACCCA
GGAATGGTAGGACGCAGTAT
CGGCAGTAACCGCTATGTTA
GCGTCAGCAAAGGCTACTAT
TTCGCTAAATATAGAGTTCA
ATATGCGACTGAGGTGCGGG
AAGTGTTGTACTAGGCTCAT
GCATTCCATGCTCGTTCGGC
TGGCCGATGATTTACCCACC
AGGTCGACCTTCTTTGTAAA
TACGCGTCCAGAGGCTAGAT
GCTGAACTTTATCCAAAAGC
CTGCCCACGTATAGGGATGA
ACCATAATGTGCCACTCTCA
CCATGCACACCTGTCATAAC
ACTCTCTTACTGGGATCGGC
CTGATGGCATGCGCCGCTGA
GTTGACAATCACTGATATCC
CGTCGATGCAATGATCCATC
CCTCGCTATTAATCCTTTCC
CTGAGTGCGTCTTAAAGACC
AAACAAATCGTTCTAGCTCT
TAAGTGCATGCGGGTAGAGA
AAGACTCACTACCAGATCTA
CTTATTGAAGCAGTACCAAG
CTCGGAGGGTAGCATCGCCA
ATACTAGGTATGATTGCCAC
ATTTTTGGACCTGATCACAA
TTACTTCATATTCGGCAGTG
CACATGAGTGTATATGTCGT
GGACGCCGCCGAGCAGCGCC
CAAAAGCACATTATGCAGTA
GACTCGTGCAGGCGCCCGGA
TGTCCACGGGACATTTTCTC
ACACGACTTGTCGGCTATAT
TCACTCGTCTAACACGGGAG
CTACTAGCTGCGATTCATCG
TCTAGGAGGTCACTGCGACG
GATAAATATTACTTTTCGCT
TATTGACGTAACAGCTGTAC
CTGCAGCTTTTTCCTACCGA
ATCCCGGGTTACCCCGGAAT
ATTGATGAGTTCCGATCTAA
GGGCTCATCATGGGACGCCC
TTCGACATAACTAAACCCTG
AGGAGGATGTACTATACGTA
GTGAGGTTCGGCTAATCCGG
TGACCTTTATCACGCGGGCG
GCCATTGCTCACAAGGTGGT
ACTTTGAAGTCACCAGTAGG
TCCTGGCTCAATACGTCCAG
ACCGTATCCCCAAGTGAATT
ACGCTTCTTAAAACTGCCTC
CTAAATGTAGCCGTTACCCC
TGACGTTTTTTCATATTGCG
ACCGGGGTTCTGCCCGAGAT
TGCCTAGGCGTTAAGCTAGA
CCAACCCATTGGGCTGGGTT
TTATTCTCAATACTCGCGAG
TAACACCAGACTCATCGGGC
CCGTTCCACACACTAGTCAA
GACAGCGAGTCGTGTGTTCG
CGATACCCTCCTGAGTTCTA
TACTACTTCCATCATGCCCT
AGAAACAAGGCCAGACCCTT
CAAGATCTTGCTATGATGGC
GGCTGGCTATGCCCCAAAAG
CAGTCAAGTGGACACCTCCA
AAAGCTTCAAACTTATGGGC
GGAGACTCGTAATTAGCGAG
GCAACCTAGCATAGGCTACA
ACTACATCCCTAAGAAACAC
GAGTGCCTTTTAAGATGTGA
GATATGGGCTCTTACCCTCC
TCCCCTCGACTCTAAGAATC
TGAGGCGAGGGCAGTAGGCT
GTCAGATCAATCTAGTAAAG
GCCCTCAAGTTAGCCCCAAA
TCCGGGAAAGACTCTGACAT
TTCTGGGCAGGTCATTTACA
CGCCCTTACTCAGTTCATAA
CTTTGGTCCGGGGATGAACA
TATATCATACCACTTCGTAG
CTGTAATGCTAAGGGCATAT
AAACTGGTGGGGAGTGATGC
ACGTGATACGCAAGGCATCG
CACGGTAGTGCGTAGGGACA
GGACCCACGAGGTATGAGCA
CGAGCTAAGAAGTTACAGGA
ATAGGTCATGAAGCCGGTGT
AACGAATTCTGCAGCCTATC
CTGCGCTAGTAACTAGCATA
CTAGTCCGCTGGCCGTAAAT
GGTAGTAAGCCCGGACCGAC
ATTATACTGAATTCGGAGCA
CACTATCTCAAAGATACAGA
CGCATCCCTACTTAAAGCGA
CAAGCGAACGAAGTGGACCG
GTTAGATATGATCCCCAGAA
GAACGAAGAATTGACTTCGA
GTTGGGTCGCAGCTGCTGAG
AGGCGCTGATCAGCATCAGA
CATTGCAGCTACAGCTGCGG
TAGCTGTAGTAAAGGCGTCA
GCCGTCGTTGCAAGGGTTAG
GCGGTTAGAACATGAAATTA
GAAGAATAACGAATGCCCGT
TGAAATAGCGCCTGTATCTC
ATAGTTTTCCTATGAGTTTG
TTCAAAGAAAGCTCACCGGT
ATCTCGAGAGCGCACAGCAC
TGGAGTTTCGTTTCATGAAG
ATTTGTTTAAATACTCGGGC
AGCTGAATTGTCGACGGCCG
CACGTGGGCTTCTTCCAGGG
TTTGGTTGTAGCTCCCGCAG
GGAGTACAGATCGATTATAT
CATTAGCGGCAAGTTCGCTA
AAGGATGACGGCCCCTCGCC
AGCAGCGCCAGCTAATCCCA
AGACTGAAGGAGTAATCGAT
TGCTACTTAACCGGTAACAG
GGGCGGGCACCCCGCGCTTC
CCTATTGTATATCATTCTGC
TTAGTTACTCCGCAAAAGCG
GCTTCATCCCATACAACACA
GGTCCCATAGTCATTCAGTT
ATAACACATATAGAAGAAGA
TAGGGAGTAAAATTAGTAAA
TCGCATCCGACGGCAAAGGA
CCTTGTGGCTAAACGAAAAC
TACGCCGCCGTGGTGTGAAC
TGGTCACAAGTTCAATTCGG
TGCAGAAAGTAGACCCCGGG
GCTGGCCTTCCGTAACAGCG
CGCGGGCAATTGACCGCAGT
CGAACCCCTCGGATCGCGTA
ACCCTCGATCCGCTTGTTCG
TTGTACGCGTGTAGGGCCTT
ATTACCCTCGCTTATAGATA
CTGGTGTTGCCAACGCAACA
TGACTATCGTCGTAACCTGA
ACGGGGAAGCGAACTGTACT
ACAGGAAGACACTCCTCGCT
GACTCATCAACTATAATCAG
AATCTACTCCTCTGCACCCT
GCGATCAGCTTTTCGAACAG
GGATCCGTTAAATACGGCCA
TCGACACGGAAGCCAGCCAG
CAAGCTAACCAACGTAAGGA
ACTATTGATGCAATATCTTA
TGACCCAAGATAGCCCGCTG
AGTCTCCTTCCTAAAATACA
GCTTATACCCATCGGTATTT
GCGCGGGATGTTGACTCCTT
ATGACAAACGGGCTGACCTC
TCGTGGCTTGTACTAAGTCA
GCGATGAAAAGAGGACCCAA
CGCCTTTTCATGTTATCCAG
AACTCGGCCACATGTCCGCG
CGCAGATGTCAAAAGCGGTC
CTTTCTGGGTTCTCCACGCG
GCAGTCGGTGTGAGATTTCA
GACGCGGACACTGGTAAAGC
CGTTTTTCTTTCAATGCGCG
TTTCTATCAGTTTGACCTTG
AACAATTATCGTGATTTCAG
GTTCCTATGAAATGCGTGTA
AGAAATTACACCATTGCTAT
GGAAAGTAACCCGCCAAGAG
CAGGCTTGTGCTGACTACGA
TGTTAGAAAGCCTAAAATCT
GAGACCGACTTCCCTTTTCT
CCTCCGCTGGGACACAGCTA
TACTACACGGCAAGAAAGAT
TACGACAACAGGCCGTGATC
AGGGCAGGGGGAAAATGCCC
GCTCCTTTGTACCAAGTTGA
CCTGGCAAGCGTACAATAAG
CCTGGTTCCCGATCAAGAAT
CGATTGTATTTACTCGTGTT
TAGGTATGAACGCACTGTGA
GCTGCGAAACAAATATCCTC
TAGACATTAATCATGGTGGT
GGCGTCCGCCCGAAAAAGCT
GAAGAGAGATCCCCGGGTAA
CCTTGAGTGAATTGTAAAGC
CAATAGCAGAGGCCTCGCGC
ATCAAACGATATCCTTACGA
TCATGGCAATTGTTGAGATA
TTAGGGTGCACACCGATGAA
GCATAAATGTATATTCGCGG
TCCTAGTACGCCAGCGAAGT
CTCTTTCTATCGAGGAACCC
CTAGTCAGGGATACGGCCCC
AACTGATGATAGGTAACCAA
TGTCTCCACGGGGTGATCCT
CCGCTGTGAGTAGTTTACCC
TTTTGCCCAAACAGCTCGGC
AGCAAGTACACAGAAGCCAT
TACTACCAGAACAAGGACGG
CGCGTTACGGGATGCTATAA
CAAGTTCATTGCAAGCCCAG
AGGCGGGAAGGCGTAGGGGA
CGAGTTCTAAGAGACTCTAG
TCAATGCGATATCACGCAAT
GTAGAACAAACGCGTCAAAT
TTACACCCAGCTGAGGGATT
CACTGGGTTGTAAAGTGCAT
GTGGGTCACTTGCATTCAAC
CTCGATGAGAGGCGATTCCC
AAGACCGTAGACAATTAGTG
CCAGTCAACGTAAGTGCGGT
GCTAAGCAGTAAACGATGTT
TTATCGACATAGCGCCTCAT
AACCAGACGCACGCGTGCCG
AGGGAGACATTCAAGTACTC
CATGATTAGCGCTGTTGTCC
AGTCATGACATTTCGGTTCA
ACCATAGCGGGAGCTCATCA
ACTACCAGGCTTGGCCCTTT
GTCCCATACGGAACATGACC
TGGTATGCAGGGATATTCCG
CGCCACATCAGCGCTGAGGG
ACTTCGATCTCGAAATCTGT
TTCCAAAGGTCTGTGATTTA
TAGGCTACAACGGAACAGCG
ACCCATTGCGCCAAAGGTAA
AATGTCCTCCTGAGCCAGTT
TTATGTACCATATATGCAAA
GCTGTCCCTACCTTGTGCAA
ACACGGTTGTCTCTGATTTG
GGATGTGAGCGTGGGATGAC
ACTCTGACTCCAATTGTGCA
CTCCTAAGCGATAGATCGCG
ACGCGTTAGAACCAGATTCA
TTTAGACAGGCCCATCCCTT
ACAGCTCCCGCCGGCATGTT
TCGAGGCTGCTACGAATAGC
TATTGCGAGGCCTACAGCTT
TTGGGACCAATAACAGACGT
CCAACAAAGAAAGCCCCATG
GGGTAATGCAAGGAGCTCTA
GAGTGACGTTAGCTCTAATA
GAATGACCGCAATGTATCTG
TTCTGTGAATCGTAAAACGT
GGAAGAAAGTTACAATACCG
CAGGACATCCTACCTTGATT
TAGTGTAATAGGTCTACATA
CAGAGAAAACGGCGGACACC
CAAGGCATTGTAGTTAGATA
ATCTGTTGCCGAGGGAGACA
ACTGTTCAGGGGCCTTCCGG
GGAGTTGGTGCGCAAGAGCG
ATGCTATGCCCTTCATCGAG
GACAATTTTCCTGTAAGGAG
ACTTCGCCGAACCCACTGTG
TTCGGGGTTAGGAGGGTGGC
ATTGAGTGGAGGGCATTGGA
ACGCTGGAGTCACGTAAAAT
ATGCGTGAGGTTGTCATGCC
TACTTCACGACAATGAGGAC
TTCTCAAATAGCCTGGATTC
CTCACGTAGCTGGTCTTCGC
TGATCTTGTGGCCCGGCCGT
CCTTCGATTTTGGAATGCCT
TCGCGTGTCGAGCCAAGCTT
TTATCCAGGATGTAGAGTCG
TTCACCCTTGACGCAAGTTG
CTACGAGTGCCCACAACCTA
ATCTTACCCTGGCGGCTCTC
AAATCCACACGACTGATCTA
CCGCGGATTTGGGGCCATCC
CAGCCAGGTGCACAGACTTG
GACTTTTCCGAACATGCCGG
CAGCGGGGCGGGTCGAAAGC
CTCGCTAGTAAAGTAAATGT
TAGCCGTGCAAGTCCATCCA
CCTTGCGATGAAGCTTTGTT
TTGGTTGTCTGGCGTTTTAG
GGGAGAGAGCACAAGATTAC
GTTCGCTCTAGTTCGATAAA
CAAAGCCCGGGGCTACGCCC
AGCCTTTCAGCCGTCAATTG
GGTGTATCGGCAGCTTGTTT
TCTATAAATACTTGTATAGC
AACGAGGGCTCCCCTGTCAA
GTTGGCGCGCAGTCTGGAGA
AATAACAGAAACAGCAATTA
ATAACCTAGCCAGCGGGCAT
TAATTTAGGAAAAAGGTGCA
TACACGGCACCTGCCTACCG
ATGGGTGAGCGTCCGCAATA
TGGGAACTTACGAGTAAAAG
TTATGAGACCCTGGCACTCC
TGGGAGACGCACCCGTATCT
ACTAGGCCCTAAGCCCAGGT
TATGCGCTGCTCCGTTCATA
TTAAACTACCTTACTCCGCC
GCCGTTAGTTCACGTACTAG
CATCAGGTAGGTGGGAGGTA
GGATAATAGGGGCCAGTCTG
GCCCAATGATTCGTGGGCAA
CGGTATGTCCGTATCATAGA
CACATTAAGCATCCGTAGTT
GTGCAGTATCATGGATCGAT
TCGTCCGTACCGAAGGCGAT
TAGTACGTACTGGTCTTGAT
GGCCCATTACTGAAAACTCT
GACTGCTACCAGACACACGC
GCCATCTTTCCCGGGACCTC
CTAATAAGACTTCTCCTATA
GGCCGCCTGGTCCTTCTCCG
TCCTCACCTCAAATTGGTTG
AGAAATCGACCGCTCCTAAT
TCCGCTCAGGCAACGACGTA
AATTTCTGCGAAGGGCAGCG
TGGAGACAATGATTTGTCTC
GATTCGTCCAGGACTCTGTA
GGCCAAGTATGTGGTCACCC
TTACAGGTTGATGTGCTGGC
TTAGCCATAGGTCTAATACC
GCACTGGCTTACTCCTCGTC
TCCAGTCCGCCCCCAGGACT
TAATATGTTGTGTTTCGGCG
CAGACTTGGAAAGATTCTAT
CCCCCCGCTAGGACCATACG
ATAACCCTCTCGCTGCAGAT
AGCCAGCCTATCATTTATCT
CAATCTGCACGTAAGTTACT
TAGATACTCATTCCGAAAAG
TTGTCAGCGGTTCTCAATTT
GATAAAGGGCTACAAGTCTG
TGACGAACGCGTTGGCTAAC
GGCAGCCGACAGACTTCACG
CCGGGACTCCGTTAGCATCC
GGAGCCGTCGTACTAGTATG
AGTACTATGTGGTGTTATGT
ATCCCCCAGAACGGCGCACT
GGGAGTTAGGCGGGGTCAAC
TCCGTAGGAGGTTCGTAGAT
GGAGGGAGTATGTCGTCGCA
CAGGGTGTTGCCCCTTCGTC
GCCTGGGAGCGATGGGTTGG
ACACATAAATTCCTGGAAAC
GACGGTCGGTCACTGTTCCT
ACAAAGTGGAGGCCGCTCTC
CTAGTATGACCTGGCTCCTA
CTAGAGGCAATAAAAAAGGA
GTTTGTGCGCCCCTGCCGGA
CTTCGACAGGGAGAGGAAGG
ACTTGGATGGCAGTTAGTAC
ATACAGGGCTACTCTGCTTC
GGTCTCCTAGTCGTTTCTAG
GCAGGTGGAAGGGCAACGTA
GTCTCTTACCGGCCCTTATA
GGACTACTGGACGTAGCTTA
GCCCGCTAAAAAAGCCTCGT
GAGTTGGATTAGCAGAGATG
CGAGGTAAGAGTGCGCTTGG
GTATTAGCCTTATCATTATG
AAGATCACGCGTAGGGAAGG
GACAATGATGGTGTAAATTG
CATTAACCCAGTTCATCCCG
GGACTGGTGAGTCTGCGACC
TTGTGAGACCCTATTGAGAT
GGGTTTCATATTTCGGAATC
TCGGGCACTCCACAACTACC
TTGTTGCCGAGGCGAAATCT
CGCTCGACGACCCATCACAG
GGCTAGCAGGAATAGCATCC
CCGTCATATGATGGGATAGA
GACCTTGATGCCCTTTTACC
CAGAATCCGGCGTCGCGTGT
GAAAGGACCGATCGACCGAC
TGTCGGCATCCGACTGTAGG
CCGCAGTGAGCGCTTCAAAT
TACTATGAGGGTGCAACTCA
TAGTGCACATCGAAAAACCT
CTGGTGAGTCTTATGGGCCC
TGGTTCTCCCCCGTCACTTT
AAAGCCGGCTGAGAACCGTG
ATGTAGTTTTAACGCAGCTA
AATGCGAATCTACCTCGTTC
TTCTGAGCTAAACAAACGTC
CAGGCGCCCAGAGAGATAAA
AACAAGTGATGACGGACGGC
AGAGCCGAAGTGTGAAATGC
TCCACCACTCACGCTCCACG
AAATGAGTTTTGTCACCGTG
ATCGAGTGGGCCCGCTACGG
CCGATATGGTGCTCGAAACG
CCACTAGTTTGAACACATTT
TTGCCTTGGATCACAACAGG
CACTCGATATACTACGTCAC
CAATTCTTTCTTCGCCCTCT
GCCCGGATGGAATAATACCT
TATGCTTCTAGCCTTGGCTT
TTGGGATTAAGCTAGCCGGA
TCTTCTCCCCTGTCGACTGT
GAAATCGCCACAACGCTGTT
ATTCTTATGAGACTAAGGTG
TCGGGTAAATGCGCCTGCCC
CAACTAGGTCTCTCCGTTGA
CCAAGGGGTTGTATCTCGGC
CTCATATGGAGTGTAGCTCT
TCACCTATATCTTTCCATTA
TGTTTTCTTCCCCATCCCAT
TAGGGCGCACGTGGTCCGTC
GTCATAATTAGGGTTCGAAA
AACGCACCTACTTCATCCTG
GTCCAAACGAACGGATACGG
TACATAGTAAGGTCACACAA
CAGGTGAACTTCTGTACTAT
AGCCTGCCATATTAGTGCCC
CGTTCCAATTCTTGACTCGC
GCAAAACTAGCGAAGCGCGC
ATTTCCCAATAGACATTCGG
ACTCGCAAGAAGTAGGAATA
CCGATGCTGTTTGATCTCCC
ATACTGAGCTGTGTTCATGT
CTGGCTATAACCACGTGTTT
GATGACCGTTTTCCCCAAGC
GGATATGCTGGTTCATCCCT
TCATCGGATTCTTAAAAGGT
ACGTACCGGCCAAGGCATTA
AATAGTAGTCATCTATACGA
AGGATAATATAGTATCCTTG
GAAGCCCTATTCATTACGGT
CTGTGAAACTGTGTGGCAAC
CACCTCAGATTCTCCCGAGT
TCACATCAGGTAAAGACTGG
GCCCCATGGGAGTAGTCCAT
ACGACGTGGATGAGATACCG
GCGAGAATTCATTAGATCCC
CATTGTCCCAAGTATCGCAC
TGCACATTCGATCAAATTCA
CGTTATCAGATAAGTCGATG
ATCATATTAGAGCTCTCTGA
GAGATCTCGCACTGGTCGCG
CATGGCGTCGCATATGTTCT
CATCTGGGGTGTGATGGTGA
GATACCAGACATGTCGGGCT
TCAGAAAGTCCACGAATATA
CGATACGCCTGATCCGAGGC
CATACATCAAACGAATGGGG
CGGGGTCTTCCTCAATCTAA
GGGCGCATGTACGCTATGTT
GGCCCACGATTGATACGTGA
ATATATCTTGAAAGCAATCT
AAACCAAAACCATCAACGCA
CCGCAGAACGGTTCCGGAAC
TGCACCTCTGTAATCCTTGG
CCATAGTTAAGAACTGATCT
TGTAGAGGGCGTGAACCGCC
ATTCTATTTAACCGCCACTA
ATCTCTACTTCTTACCATGA
TCTCACGGGATCCGTTTTCG
TACGTCGGTTCGTCCCGGTC
TCTGCGAACCTAGTTACCAG
GACCATGGTAGTGCTGGCTA
TACGGACGTAGATATGACTA
TAATAACCGAGTGTTGCTTT
TAGGCTCAGCATGTTCCGCA
GACTCCCCTGAGAGAGTCTG
CGGGATGGCTTATATGAATT
CACTGGGATGTCGCATAATT
GGGGCTAGGATCAATAACAA
CTTATGTGTCGGCTGAGCTA
AGTCAGTTCTCCCAAGATGT
TTGTTGTCACTTTACTCGAG
ATCGTAGTTTTGAACGCTCA
GGTATTCCAGACTCTCGATT
GAGTCAATTCAGAGATTGTA
TACAGCACTTGTAACCACAA
TGTTTTTAACGGACGGCCAA
AATGTAGTCTTTCTCACGGG
ATGGTCTTACCGCCTAAAGC
TTAGTCGGTGCCAGTCCGGG
ATTGCACTTGTCACGCTAGA
TCGGTGTTGTAAGAGCGTAA
ATGAGAGCTCGCGGCGAATC
GATGACACCATCAGACACCA
TCTGTTACCTTACCGCCCGG
ATTTTCAGCAAACTCGGCCG
TTCCTCGTAGTTTACTTGTA
GCTGTGTAACAATAATGGTG
TGTCAACGCGATCAAGAGTT
CAGTAATTCGCGAGGGCGTC
TAATCGGAAAGAGCTATCCC
TAGGTGACACTTATGGGGGA
GGGATCCGGTGGGATGAAGG
TCTTGCTCTCCTTATGGGTT
GGTGTACCGCAGCTGTTCAT
AATCGGTTAGGGTGTCTTTA
ACAAACCGGGATAATTCATA
TCCCTCAGCACAACTGCTCT
TAGCCGGCGAAAACCTGAGG
GCCCGTTGTATTATCTCCGG
GCTCGCGGGGACTTGTTCTC
AACACCTTTGGGCTCGGTAG
ACAGCATCACTTATATGTAT
AACTACCGAGTTGATAGGCA
CTGTAATGTTCTGAGCTTAG
CGGATGGAACCTTTCTGGGT
GACTCCTAACGAATCCACAG
ATCGAACGTATGATGAACTC
GGCCAGGGAGGGTGTCTCGT
TCGTCTGCGGAATAGGAAGT
ATCGATCAGAGGGCTGCTGA
GCGCATAAACACATCTCGGT
GTACCCGGCGCTTCACCGGG
GAGATCACGCAACGAGATTA
AATCCAGCGACCCTAAACTA
ATACAGGAGATCATAGTGTC
GCTACCCGAGCGATAAGACC
GTTTAAGTCCGCGAACTCTT
AGAGCGCCACACGGTTAAGG
GCTGCGTTTAGTGGAACGTC
GACTTGTTCCAAGGATTTAT
GCATAGAACACCCGGTGTAT
CCATTAATTACGTTCTTGTA
CGCAGTGGTGACTACTTAGG
CCGTGCTACCACCACCTCTG
CGGATGCCAGTCGACCGCGT
GACATCGGCCCGGGAGCTTA
AGGTCGCGTGCTACTCGCAC
ATACCGTCTCTCTGCCTAAG
CGTAATTACCATTAAGCAAT
AGCTTGTCGCTGAGTGGAGT
ACTTTTGAAGTGCTTCGCCC
GGCACAAGACTTCTCACTCC
AGTCTCAAGCGAAAAGGTCC
CTAACAGTGACCGAGTCGCC
TGAACCATGGTCATCGGGGA
GGTTCCTACAGAACGGTTTG
GACGACCGGTAAGCTCTCCG
ATAATTAGAGCCCCAGTGAT
ACGTTGAGCGAGCGCTTAAC
ATAGCGTGCTACTAAGTAGA
CCAGTAGCAAAGAGGACAAT
GGATGTGCTTGGCAACGAAA
ATAGCCAAGCTTACCTGTCC
TAACGACTGACAGCGAACGC
CGCACTGTAACAAGAGGGTT
GTTAGTGTGTTCGCTATCTC
GATGTACTTCTGCCTTACCT
TTCGGGAGAAATACTCCACC
ACCAGCATCCCGGATCTGCC
ATGATTCGACGCCAAAGTCT
ACAAGCCTTTCTGCAATTGA
ACCTGGGCCCGTGCTGATAC
TTCGCACAAGGTAGGGCGCC
TAAAGCTCTTCGCGCTGGTA
CTAGCGAGCCGGGGCGAAAA
GCTCGCAGAAGGTGGTAGTC
CCGGGTAGGGGATATTTAGT
GCGCGTAATGCTTGCTGAAA
ACCTCTACAGTTGACTCAAA
GAGTTTACAATTAGTGAACT
GTATAACATTAGAACACCCC
ACTGCAGCTGGAGCAGCGTA
CGAAAACAGCTGACATCTAG
GTAGCCCTGACACATGATAA
CCGCCCGGGTTCGAAGAACG
CTGTAGGTTGTTTCAGTATT
AAGGAATAAGGGTCTACAAC
CTTTCAGTGGCGAACTACTT
TGATTTTCTGAATTGATCAG
GGGGTGATCTGCGAGGTACG
AGACGAGGAGCTACTCAAAA
GTTACGTACGTAAGGACTCC
CTTATCGGCTATAGTCTTTC
TAGTCATCTGTCGAGAGAGA
CTGCGCACGTTAGGCAGGCG
ATCATTCAGAACCCGTGGCG
CGACGTGACGGAGGTCACAG
ACGCGTTCGTTATACATGGT
GTTGCAGTTATGCCCCTTTC
GTGCACGTTGACGATTATAT
TGACGTTTCATATTGTTATC
GAACGATTAATCTTCAATAT
TTAAAGCACGAGTGATCTGC
GGGCTGAACCTAATAACCAG
AGACGCTCCCCAACCGCTGA
TTGTATAGTAAACGGTGAGG
TCCTGCGCCGACAGTGCACT
GAGCCGAGTCTCAGCTTTAC
TTCCAAGTATATATGTGTCG
ATACCCATTTACATTCCCAC
CAGCGCAGCAGTACGCGGGA
CTGGTCCTCTCGTATATCAC
CGGTTCTTATTAGTCATGCA
GAGCCGGAGCTGGGGAATGG
GATGTGTAGCTCAAAGGCTA
CTCAGACAGACGGTTATTAG
CCGCGGAGCATCGTCATGAT
GGATCAGGCTGCCTCAGATT
TGGGAAGTTCGCAGATATCA
TGATGAGGTCCACCTCGCAC
TTTCAAATTACTGGTAAATT
GGCCACTGGCCTGCAACCGG
TTGTTTGCGATAAAATGTAC
TCAGGATCGTACTAGGACTA
TCAGCGGAGTGACGCCTATA
CGAGTGAAGGGAATAATCGG
GTCCCGGCTCTGAAGATATA
CACGCAAGTCATAAATGTCT
ATTCGAAGCGCATTCGACCG
TAACAATTTTGTATGGTTAA
CTGGCCACTATCCCATCGAA
ATATATCGCTCAGGCGCCTT
TATCAGTGGATTCCAAAGCC
GTATACACTATCGGGACCGC
TTAGGCACAGTTAGGGGTCC
TCATTCTAGCCTTTAAAGTC
TTTTGACTGCACATTATATG
ACTTCCGGCGCAGGTCTCCT
TTACCTCAGACGACCGTATA
TGGATTTTGAACTGTCACGA
GAGGACCGGGCAGAGTGCGT
GTTGTCGGTGTAAGACAGGT
CAGCTTGGTTATCCTGATTG
AACGGACGACCTCTCCAGAA
ATGTGGGGCGCGCTGGCGAA
GCTGAGTTTGTATTAAACTC
TCTATACGCCGAGTTTGTGA
AGTTCCTGTAACTATCGGAT
GGCATCCGAAATAAACGTGC
TTAATCGTGGCCCACTGGTA
CAGCTGCGGCGGAGTTTGCC
GACTCGGCGTACATTTCAGA
ATTAAGGCTAGTAAAGATCT
CTAGGAGTAAAAGCGATGGA
AATCATGTAAGTCGTCGTTG
TCCCTCCATAGCCTTATCGG
GCCACATTCTGTTTCAACCT
CCTGGGAGATTTGCGAGGTG
GCCGCTCGGCTACGAAAACT
AATACTACAACGACAGCCTG
CGCGGAGCGTCGCAGTCGCC
ATCTTACTCCAAGAACTACT
GACCATTGCAGCTATCCCCC
GCGGTATATGCTGGCAATGA
AGTCCTCTGGTCATTATACC
GTACCGTGAGAATACGCTGA
TAAATGGGAGCTCGTGGAGA
CGCCAATTGGCTCCCATCTA
TCTGAAATACTCCCAGCACG
TGTCGATGTCTGTGAACAGA
ACTGCGGTTTGAGGTTGGGA
ACTATCGCGACCTCCTGGCG
CCATCCACATAATATCGAAT
TGCACAGTGACAGCGCCACC
CGCACAGTCTGATTTTTGTC
TGGAGGGTCCGCTATATGAA
GGTCTGGTTGTAGGCAATCC
TTTACTCTTATCCCTGACGG
AACTGATGGAACTGAAATAT
GTGCGAACTCTTAGGCAGCC
AGCGCTCCTTTTCCTCAACG
CCCTTATGGCTCACTCACCC
ACGATTGAGTGGCACGCATA
TAACTGTTGGTTCGAAATGT
CTAAGATCATCTCTCTCCGT
CTTTAGGTTCGCATGCTGTG
CCTCCTGCTGGAGTGAAAAA
AGGACTCGACATTTTGTTTT
TTGTGAAAAGGCCCCGAACC
GGTTGTGGGAGCTTTTCTGG
GCAGTTATCCGGTTAGTAGG
GCGATTGTTTCGGCACGAGA
AGATGCCCTGGCGCCCCCTG
TCCTCTTCGGAACTTATTGA
GCCCCACTGCGCTCTTACGC
TTAAGTATACCTGAGATCCT
ACAGGATTTACACTGGCGGA
TCCAATTAGTGCGCATCTCG
ATACAATTATCCCGGATAAG
AACGGCTTATTTGTATTAAA
ATACAAGGAGCACCAGTTAG
GTTACCACGACATTTGGCAG
CATTTACAGGGCCGGGCCGT
TAAGAGCGGTTACGTGTGCC
AAGTCGCTCCGCTGTTCCGC
GCTTGATGCGACGTAGTCTC
CAAATATGACCGGGACACAG
ATCAGCTTGCCTTGCAGGGC
GATGCATCTCCGTTCTCACT
TAATGACACCACGGGTCCCT
ATTGAAAGGACTGTTTTCTT
CATCGCCGGCGAGGTTCATC
TGTCGCGCGCCTGCCCGAAC
TAGTGTGGCGCTAGGTGGTA
TGCTAGTGCCTTTAACCCCT
CGGGGGATCGGTAGCCCGGG
GTGAGATTCACGAAAAAGAC
ACGTCGCTATGCGGAAAGTT
GTTATTGTACGAAAAAGCCA
GAATGACGGACACCTCGTTC
GGCATTAAACCTATTTCGCA
CCCAAAGGGATCGACACTAG
AATGAAGGCGGCCCAACCCT
ATACCCTTTAGTCAATTTCT
TGGTATGAAGCACAAAGTCG
GAAAGACTGACCATCGACTG
CGGCCTTCCACGTGAATGCC
CTAGGCATAGGACCACCGGC
TCTGGTGGCTCAAAGCGATA
GGGGCATCCGCCTCTCGCGT
CTAACTGGCTTGATAACCGG
CTGGAATGTTCGGTTGGGCA
GGACCCTGTTATCGCCGAAG
GCCGCACAGCAACATTGAAA
GTCCTGCAGAGCATACTAAC
ATTAACAGATCTTAACACCT
ACTCGGGTGATATACGGATA
TCAATCAATTCAGTCATCCC
TTCAGGATTGGCGGCCCTAA
CTGTCCATAGACGACATGGT
ATAGTCAAATGCAAGCATTA
AAGAACACTTGTGAAAAAGA
CACAAAGTAGCATTGGGTGC
TGACATTAGATTCTCCGTAG
CGTAAGTTCTTAACCGACGT
TGGCCAATAGGAGCCAGCTG
ACTAGGCCTCCAGCCGCATA
TATAGCGTTTGGTTCGGGGT
TCCAGAGACGAAGTCTTCGC
CGTCTCTTGGCTACACGCCG
TAACCGGAAAACTTTGCTTA
ACGTGTATTTACCTCCGTTA
TTCCCGCAGACACCTTCGGG
CACACCCCTGTTATAATTAA
GTTCAGTCACCTAACACACA
AGACGTACAGCACCTTTTGA
GGCAGACCGTACACGCTCGG
TGGCAAGTTACTTATTAGGC
GAGCTGCGCAGGAGGTTGAC
TACAAGGGGACAACCGACTA
GGAACAAGTTACCTTGGGTG
TCGAAGCGCCGGACTAGACT
CATGTAAGGACAGGTTGTCT
CGGAGCCAGTTCGAACTGGA
CGTGGTTGCGTCCAGACTTG
CTAAGGAACCCTGCCCTCTC
AGACGTGAATCGTCTCCGCG
TTCTGTACTGTCTCTCGGCT
CCAGTGCGAACTCCTTTTGC
CAACTACTATACGTCACTAG
TAACCCGCACTCTAGAAATC
ACCCGTTCAAGCACTGGGAA
CAACCTGTATGAATCTATTG
TATTACTAATCGCTGCTCGA
CCTCGTGCCTGCGCACGGGT
CACAGTACGGAAGTTCGAGG
TATGAACGAATCCAACCCTC
GAAGACCGAAATTTGTAGCT
CCTAATAAGTTTGATATCTA
GCGTAATTTTCTACGTATAG
AGTGCGTGAGGGGGTCGAAG
CCACGCGGCCACAACGAGGG
GAATGGCTAAGTGTCCATAA
GTTGGTTGGACGTCATCCGA
AGCAAATGAGGTAGCAGTGA
AACTTTCGATCGGTGATGTG
CCGCTCCTCCGCACTCTGGT
TCATCTATCGAGGATACGGA
AAGAACTGTTTAACGCGCTG
GTCTATTAGTGCTGCCCGCG
ACATACACCCAGACTAAACG
CAACCTCCCGACGAGCATGT
GGTAACTTAAAAAAAGGACA
TCATGTGAGAACAGCGAGGC
AACGCCCGACACAACAAGAA
CATAGTGGTAACATTACAGT
GGCACTCCACAGTCTTAAAC
CTCTCTTGAAGGGCAGGCTA
CGTTAAATGTAGCCAGCCCC
AGGCATCTGCGCAATCCTAT
CGCACCCGTTTACGGACGGG
GACAGCTAAACAGGATACGC
TAACGGTGACTCTTTGCTAT
TGCTAACGGGGACCTCCCTG
CAGTAGTGCTCGATACAAAG
TCACTTACTCGAGATTAGTT
TAATGTTCTACTGTTCGTTG
TGAAAGGCAGTTGCAAAGGT
CGTACGCCCATAGGCACAAG
CCGGCTTAGCGGAAAACGAC
TAAACTACTCCAGGAAGGCA
AAGGGCCTCAGAAATATAGC
GGCTTTACGAAGTTCTTTAT
CGGGCCCAATGACGCCGGCC
AAGCATCCTGATTGGCATCA
GTTTCTTATCCTAGTATGCG
GTGCGTCATATCAAAATGGG
ACTAAATCAGCTTGGTGGTG
GCAAGTCTAATGCACTCACT
TATCTTAATTACTACGATCC
GAAGTGGAATACTCAAGTAG
CGGTAGCGCTAGACGATCTC
TCTGCCGCAAATCTGCCACT
GAGCGTAACACAGACCCTAA
AGAAGTTAAGGGGGATCTTA
CTGCTCATAATCACTATTTC
AAACTTGTATAGTTTATCCA
TATTTTGCGTGGTGAATCAC
TTATCCCTTTCAGAGGGGAC
ATGTTGCCAGGACAAGAGTC
TATAGGGTAGTGTTGTGGTT
TTGCCAGTAATCAAATACTA
GGCCTGTGATCGTAGTCCCA
CCAGAGCATGTTCGACTAAA
CCTCAGGAGACGAGATTTGG
CAACAAAATAACTAGTGGCT
CATCTCTTCATCATGCCACA
GACGGAAGAAAGTATGTATA
ACTGAGCCCGAACGCAAGTC
GACGAGCTTTATCGTAAGGG
TCTGTTCGCCAGGAGACCAT
TGTGGGCACGTTGGGTCGTA
TCATAGATTTCCCCGGCCCT
GTCAGCGTTGCTGACAGACT
GGGGAGTAGCCGCTGAGTTG
GATGGGCATTCGCAAGTGGG
ATCGCAAACTACATACGCCG
TCTAGGGTCCTGCAATGGAG
CCACAGTGGAATTTATGTGG
GGAGGTCTATGCAGCGCCGC
TTTGGGCTTTGTGTACCGGA
CGTGGTATGGGTTACTCACC
GAGCGGAAGTGCTCAGTCAA
CTCGGCCATGGCATCCGATC
TTAGTCCTCGATTATCCTGA
TGCAGTCGGCTTTCAGGAGG
CCCCCAGGACCGAGCTAATA
AGTGCACGCGTATAAAATCC
GGTCCTCGCCAGCCGGCCAG
GCGCTGGCCACTAGCAAAGG
CTGTCACAGATGAACTACAT
GCGGGCATAGTCGGAGTGTA
TAGCCGTTTACTGGCGTTCC
GGAGTAGATACGACGATTGA
CACAGTGCATCTGGTACGGC
CCTATACGACGGATACCCGA
AATGGCACCACTACTCGGGG
GAAGCATAATGCCTCTCGCA
TTTCGTTAGACGTCTACCGG
CGCTGGCGATACAGGATTCC
CCGGCTGGGTATGTAGTCTG
AGGGTAAATTGTGACATTCG
GCAACCGGGGCGCGCATACA
TATGTTGAACTGGATTGGTC
TTGTGTGGGGCACGATCCCC
TCATTACAACATGAGGCCCC
ACGTAAAAAGGCAGGGTTAC
CCGGATGCAACGCTGTTAGG
ATTACATGCGACAAGACTCA
GAGGATGAAAGGCAGCAGAA
CACGTCAATGGTGTTGATAT
CCGCCACGCTGAGCGATGAA
AACAGGTGAGCTTCCTGGTC
CTCCTTGCTAATCAGAGTAG
CGGTCTATAATTACGTTGGA
AGGCCGCCCACATTGCTGCG
CGCAAAATTTTACGACATAA
CGCGCTTCTTTCCCTCCCTC
ACTATGCCGCAGGCCCGACT
AAAAGCCAGCTAGTGCGTAC
TGAACGGGCCAGAATACTCG
AGGTCTCTTGCGGGACTCAT
TCCCCGAAATCCTCACGTTA
TTCTTGGCTTTGATATAAGC
TCAGAGTCGATTGTTGCAGT
GGCATTAAATGGAAACCTGG
CAGATGATTTTGGGAAGAGG
CGCACTATGTTGCTATGACT
CGTCTATGGGGCCCCAGTTG
AGCAAGGAGAGTACGCAATA
GAGATTGCGGGGGCCTGAAA
GCTAGCTTTGCATTGCAAAT
CCCGCAGTTGGAGACATCGT
ACCCTCAGGGGAAGGGTTTT
CTCACGTCATTACACTCCTA
GCACACGGAACACTACCAAC
ACTTCGGAGGACGTTTCTAC
GAAGCCCAGGACGGGATATA
TGTTGTTTCAATGGTGAAGC
CTTTTATGTGAGCTTTGTGG
GGGATCTTCATTAAGTATAC
CCCTATACAGAAGAGAATTT
CCTACTGATCGGGCACTCCC
TCGGTCGGCCGGGTCGCGCC
CCGACAGGTCGCTGATTCGC
GTTATTGACTAACCCTTGAG
GAGCTGGCCCCAGGTAGCGT
TACCACCAAAACAAGACGCG
AGTGCTATCATCGTCAAGCC
CTACGCGAACCATTCTGTCC
GCCATCCACTCTGATGACAG
CTAAAGGACTGCGAATAACA
GCAACCTCTGTAACGAACAC
AGGCGATCATTGCAAGGTAT
TTGGGGTGCACTCACCCACC
GCACAGTTCAATTCAGTTAG
ACTGCATGACAGATGCAAGA
CGTCTGGTGAACTAGTCGAC
TGCAAGCCTGCTAGCAACCT
AGCAGGCAGCCACCAAGGAC
TCAATATGCCAGCCCCAGCG
GGACCAAGAGTCACTCACGA
TCGATGGGCCGCTAACGAGG
AAGTATCACGGTAGTGTCTC
ATCTCGTTCAAGTGGTGATT
TACTATTGTTATCAACTGTA
AAATCAGCCGTCCAGCCTTG
ATATAACAAAGGGCCGCATA
TTCGGGGAGAGACTGTATAC
CATCACACAAATTCTAGATT
TACGCACTCCGGGAACAGTC
ATCCGCCGGTCGGTTGAGCC
TCGACTAGTTAGGCTAAGTT
GTTTCGGGCGTCGCAGAGAC
TCGCCATGACAGTCTCGCTC
CTATTTGTTAGCACTCAACT
CGATTATCACATATGTTGGA
GGACTATGTGTTGTCTGGGG
TTAGCAGATCAAGCTGTCTA
CTTCCGGGTATTCACACAGA
GTGTCATTAACATTTTTCAA
GCCCCGTGTTGCTTGGACAA
CTGATAGCCCATGACACAAA
GGTAGAACTAACCTCACCTA
GTTCCGTGCTACGAACCAGC
ACTGGATTCCGAACCTCAGC
TCTGTCTGTGGAGCATTCTA
ATAGTCGTAGGCATGTGATG
GTTCACCTACTGACCCTAGA
AGCGGTTGGTTTCGCTCGGG
CACGACTCCTAGGGTGGCGC
GTTCTATACTAAAAAATCAA
CTTTGGGGACAGACTGGGTT
GAATCAGGATTCCAATTGAA
TGCTCAGAGGGCATGCGTAT
AAAATACACCCATCCGCATG
TTACTCACCGCGGTTTTCTC
ACTATGGATTCATGTGGTAG
TGTTGTAGCGTTACATTTGG
TATTTATGCTTTCAAAGAAT
CTCGATATATGCAGTCACAA
GATGCCGCAGAGCATTGGTT
TTCGTGGATGCTAACGTGCG
CATTGCAATTTACTGGTATA
GATAAGCTAACAGTGGTAGA
TAAGCTTTTTCCATGTCCGC
AGTGTCCGTGCCCATCCTAA
CCCGTTCCTAACCAGCTAGC
GTATTTAATCCAACAATAGC
ATGCCCTTAAGGGCGTCTGC
GGTAGATATGAGCCGAGGTG
AAGTTTCACACAAGACAGTT
TATAGACGAGGGGAAGTTTC
AGCGTCTCATAGACAGTATA
CGGTCAGTCCTTGTGTAACT
TCCCATTTCCGGTTTTTCTG
GCAACGCAGGAGTGCGTTCG
ATACGTACTCCCGCTTAGCG
GGGAACCTGTCGACATAATA
TATACGAAATACATTAAATT
ACGTATGTACAGCTCAAATC
ACCGCGTCATCATCGTTTTA
CTCGGGAAGATGTCATGTTT
CTGTATACCAGCAAAGACAG
TTCCACTGCGTCCTAACATA
CTGTGTCTTTGGTCGAACAC
TGTCTAACTCACGTCTTATG
AAAGTGTGATGAATCGCGAA
CGCCTGCAAGTTCTCACACG
CGCTCTTCTGTCGCCCTCTC
ACTGCGTACCAGATGACACC
ACCGAGATCATCGGATTAGG
ACGGGTGCTGGTACGAGTGC
GTCAATTAACTACGCAAAAT
GGTGTGATAATTGGGGGTGC
TATATCCTTAAAAAGGAAAG
GGGATCAGCGATCCCTCTGT
CGCTGGGAACATGAGAGAAG
ATCCACCCGAGTCGTGTGGT
AATCGTTAGTGGGCTTACTT
CACGTCCCAGATCGGCCTAG
CGTACTGGTGTCGCGCGCAC
CCGTTCAGGTGCTACTCTGG
TAATACTGGAGCGTAGACTA
TCCTGGCCGAGACTTTTTCT
ACAAAACTGGCGTGAAAACA
GTGCCGTGATGACCAGACAT
CAAAACTTCATCTCGGTTCT
ACTTGGCCCAGGTCCCGAAA
CCGCCGTCCAATCCGAAACG
TGCATGCTAAACCTACTCCG
CTTCGTTACCAAACAGTATG
ATTGGCGATGCTCTTAACTA
CCTTTCCACGACTTTGTAGA
TATAAGCCGGTTTTAATTTC
ATATCCATGGACTCCCGCCT
TATACGGTCCTCATCAAATT
GGTAAGCATGGTAAAGCACC
AGGGCAACGTGGGTTAGTCA
CGGGACCTACTATCGCTCGT
GAGCGACGTGCAACTAAGTA
TTCCCGTTAACATAGCCAAA
GCGGAACGCGAATATTGAGT
TAGGGATAGTGCGCTTCCGT
CAAGGAACGCGAGCCAGAAG
AAGATAGTGTACCGTCACAC
ACGTTTTGAGTAAACCAGCC
GTGCAGATAGTAGAGGTTCG
AGGTACTAATAGAAGTCAAT
ACCTTAAGTTCCCCGTTTCA
TAGCCTGTCAAGCCGTCTGA
AGTCAACACCTACTTGATGA
TATTCGCGAATTATGGAAGG
GTGCGAAGCACTGCGACTAT
GTAATCAAAATACAACTTGC
GGAAATGCTACAAATAGATT
CTCCAATTCTGGATGTTCCA
ACAGGCTTGCATAATGGGGG
AAGGTAAATTAACCTTTCTT
GTATTAAGAAGGAGATCAGA
CTTTCTTGATCGTGTCCCAA
ATTCACGCATACTTACCCAA
CTAACCAGTATTTACCACGC
ACCATCAGGCCGATCTCCTT
AGCATCGAGCCTATCGACGA
GGAGTGCTCTGTCTTCGGCG
GCCGTGTCGATTCAATCCTC
TTCAATCACTTAAGACGTCT
GTTTTTCTTATAATTTTCGG
GTTCATCATTTATATGATGT
TGTTTCATTTCTCGATTTTA
AACCACGGTATTTTACATGG
CGCACGTCGCGGCTAGACTG
TTACTCGACCAAAGAGCGGA
AGCGGGTGCGAAGAGTACCA
GAGACAGCTTGTACAAATAT
GCGTCAGCTCTGTCTCTAGT
AAGCGGTAACCTGGCGGGGT
GTCGGCTGTCGCATATGGGA
ACTATCTGATGGAATCGGCT
TGCTTGCAGATACGTACTTG
AATCAATTTAAGGAAGTGGG
GGGTTCCAATCACCCAATAA
GAGACCACCAGATCCGCGCG
CCCCGTTTCAGTTAAACGTT
TATGATAAATCAGAAAGTGC
TCTGGATGCTCTGGCGATAG
GGAGGTTATCATGTGACTCG
GCGTTCCTAACATAGCGGGC
CTGCTTCATCTTCACCCACA
CTAAACGGGGATACGGCTCT
ACTTATTGCAATCTCCCGTA
TACAGCCTGCTAAATCGCTA
ATAGGGGGCGGACAGACTGC
TCTGCTACGGCGTAACGCTC
TCCATTCATGGGAATGTTCG
GACTTGTTGTCGTGCTCTGG
CATCCGCACTCTCGGATAAG
CACAGCCATTAACTCCTGCC
TTTGGCAACGACTTTTCAGT
ATAACCCCGTCTGACAGTAC
CTATGCGACGAGGTGCTAGC
TCGTCATCCAAGGTTGACGC
ATGCGTTCGGACTTGTGAAC
ACAGCGTTTGTGTCGGTACA
ATTATTCCCACTACTACTGT
GCCAAGAACGTCTGGGTTCT
GAAACGGTGAGCTTAGGAGT
ATGTTACTCATTAGACTACG
TGGGCACCGTACGACCCCTT
GCTGCCATCTAAGATGCAGG
AAATCTGTCTGCGCCCTACA
CCTTACGCATCAGTGGGAAG
AACGGCCGCTGGGCGTACCC
CCGCACAGTTCAAGTTGCCC
GTTATACCCCGTAGGCTGGA
TCTAGGAACAATAAAGTCAT
CCGATATATCCTGGCACCGA
AGTGGCTCAAATTTTACTCT
CTTCCAGGTAGGATTGGGCG
TCGTCTTGGGTCGGGTTTCG
ATTACGAACTTCAGAGAAGA
TCGATGAAATGCTATGAGGA
TCACCTCACGACCGAAATCG
GCGGCGTATGATGGGGGCGC
GTCTATTGCCTAGGGCCCGT
GCTAGCTGCCGTGGCGGCCA
CGAATCCTAACGTGGGGGAG
CATATGGATGTGCCTAGAAG
TCGTGAACGCGTAACCACTT
GAGGTAACTTCCGCCTTTCT
TGAGTACTTGGGTAGTTGAA
GGTCGGGGAATATTGGCGTC
CCGGGGCTATCCTCACCCAC
TGATGTGGACTAAGCCGGAT
TTTATTTAACGTCGAGACCA
CTAACATTCCGCTCCTACAT
CGGAACTAGTTGAAATAATA
GTAAAGAGACCGCTGGAAAC
GAGGGAACCACAACCAAATG
TCTAACTTTGGATGGCAAGA
TAAATGTCCCGGCCATTGCC
GAACGATAGGTATACCCATG
AGTCTCGACTCCGAATCTCA
ACTGAGAAACATAGCGTCGT
TGATGAGCATCAGAGATGAA
GGTAGGTATATGCCTCTCGG
GCACGTAGGATAGACTGCTT
AAATCGCTCAATTTCTGTGG
CTTTCTGGCTGTCGCCGTAG
TCGAAACAGCGGTACGCCAG
AGAGCTTCGACGACTCGCAC
GGCGGTTGGCGCACAAATAA
CGTAAGATAGCGAACAAGGC
CCTGTTCTACGGATGACAGG
GCTACACGCTTTTCTGTAGA
CAAACCTGGCCTCGCTGAGC
ACTTGTCTCACTACACCGCT
CTACCCGTTAGGACAGGGGT
ATTCTCACATTTGCGAATGC
ATAGTAAAGGACAATCGAGT
ATAACTCACTTCTCGCTTCT
TCACGATCACACAAGAAGTG
CAAGTTGATCGCCCTGAAAG
GTGTATATACTGACTAACTC
GCCCTCCAACAGGCAGCAGG
GTTACCCTTTAGAGCCTGGT
TCCGTAGTGTACCCGAGTAC
TATACCCGGCAATTTTTCCG
CGCCCGATAATCGATGACGG
CGTGATGTCAAGCTGTTGAA
ATGGAATAACAGAGCCGTAT
CAAATAGTCGCGTGTTAGGC
AACTCCCATTACTTCGGGTA
CGCATTGCTGCTAGTAAGGG
TGAGGGAACGTTCTGCCCTG
CATTAATAAATAAATAAGTA
GTGCCACCTATGCGTTGCTA
ACATACGGCGCCATGTTTAT
TCCAGGACTTGCGGACATCG
AGGGATCTGAATGGCAAACG
GTTGGCCGTTGCGTACCGAA
TGCCTGCGGTATCATGATTC
TGATTATGGGAGACCGATGG
CTTGCGCGGGATATTGCATG
TCAGGTCCAATGGAAGATGC
ATAACGAAAGACACTTTCAA
TGGTTGTCAACGTGGAGGTC
CCACAATATGGGTAGGGAGT
ATACTTCTGCCAAACTCCAC
GCGCCGGTTCGTGGGTACTT
AGCGCTGTCGGAACGGTGAG
CTCACTACCCCGATCTTTTC
TTTTGGGCCTTTCCATGGGT
GGCCATTGATTCGATCCGAG
GTCCTCTACTGCGCATGTTC
GCACACTGGCCGGCTCGCTT
AACTATCTAGAACAACGAGT
TGGTATCGCAACGAGTGTTC
ACGTCAGGCTTAGGTCCACC
GATCCTCTATTTGCGTCCGT
TCCAGTGAACTGCGCTGCGT
TGGAACAACCCCGCTATAGC
ATTAGGAACAAACCCAAAAT
AAGTGAGTGGCGGGCGACGG
ATTGGAGGTTACCATTATTG
AGTATTGTTGAACGCGCTGT
GAATTGGGGTAACGAGCTGG
CCGCTGTTCACGTGGAGAAA
TGTCACTAAGAGCCAAGACA
TCCGCGAACATAGGCTAGTA
TACCCAGGTCTGCCCACTTA
CCATTTCGGCACGATATGAC
CAACAGTGGTCTTAGGGGCT
TATTAGTTAAATCGGGTTTC
CGTCTAAAAGATCAGATACT
AGCCTTTTCCGGAGCCCTCC
GGATGATACGGCGATTCGGC
TAGAGGCACATGTTCCGGGA
CCTGTTCGGAAGTTACAAAA
GGTCAAGCATCCGGAACTAG
TGTGTAATCCCCTGGGGTAG
CAGTAACTTCGCCGTGGGGG
CACGGGCTCAGACACCTTAG
TCCATGCGTATTATGATTAT
CCTCTGTTATAACCTTAATT
GGTGCCGCGTTCGAGTCGCA
CAGGTGAAGATTCTCGAACT
GGGTGAAACCCCATGAATAC
CCGTGAATGGGGTATTCCCC
ATTGAGATTTACAACAACCG
TGGTGCATGGCAACAGAATG
ATAGAGGCTAACCTTGACTG
AACGAAGTCACTATGAAGTC
TTGTCACGAGTGTGCCAAGA
CTTCTGAAACTGTCGACGCT
GAAAACACAGGCTTTGGAAG
GGAGCGATACCCGCTTCGTA
CCTTCGCCGATGCCGTCCCC
AACTCATGCGCAGCTGTGCC
ACGTCCCAATATTCTAATTA
TGTGCGCGGGGTCGTTCATA
TCGTGACATTCCCCAGTCTC
ACTTAATATGTTTAGATGAA
TTCAATTTGTCGAACCGGCT
TAAGGAAATGTCGCGGGATA
CAGCGCCACTGCCCCTTCAC
GTTACCGAGGCGCGCAACTA
CAAACTCTGGTGCCTAAATT
AAGACAGGGTCCCTCTAACC
ATTCCGACCGCATCTCCTTT
ATAGACGTAAGTGATTCCCC
AGAGTTGTTCTAAAATGAAC
GAACAAAGGGTATAGGGACC
CGGTATTGTCCAAAGACTAC
GCGCTCCAATTGCTCCGGTA
AGCCCCCCCAATGACGACGG
GATATGCAAGCCGTACTGAG
GAACGGACTGGAATACCTAA
AAGTTGTGCTGTACGGGCTT
GGCGCAGTCTGAAATAGACA
TATATTAGCAGGTCGCCGAC
ACATTGGACTCAAAGATCGC
TGGCCGTCGTACCCCGATTG
TGTTACATACACGGTCACCT
GTCCGGGACCTGACTTTGTC
TACCAGCATACCTAGTCGTT
ATCTCAGAGGCCAATACGGT
TATTTCTTTTTGTGATCGAC
ACGACCGAGAGTTCTGCTAT
CGCTTCATAGGAACCATGTC
CAAAAAGGTGGCGAGAAAGG
CCCCAGGTCCTCGGGGTAAT
GACAGTTGCCACGCGAACGT
GCCTCGCTTCCACCATGTAC
CGTCTCACCGGTATGCCGAG
TAAAGAGCTCACCAGCACGA
ATGTGGCCGAGGTCAACGAC
GCTATCACTAAAAAACAGAG
ATAGTGCGACGACTCTGCGA
AGTAACGACATTGCTGTAGC
CTTGTGTCGTCAGCAATTAT
AAAAACATGCTCCGCAATAC
CCGCAATAAGATCAGCATCG
CGTTAGTGATCCTACGTAGC
TTTCAAAGCTTGTTTATAGT
TACCAGCATAAGAACACCAA
ACTACGTGGCATCCTCTTTG
GGGTAGCTACAATCTTTCCC
ATGCCTGAGGTTGGGGAAAC
TAGCAGAGTCTACTCGAAAG
ACCGTAATCTTGGATGTCCA
GGAAAGGCTGCTCGGCGTTG
AAACTCCTTACACGTCGGCT
GGGCATGTAGCAATCGGTTG
GAGATGCGATTGCGTCTAAT
AGACGTCCGCTACTTCTACA
CAACTAGTAAAACTGAAAGG
CTAGAACTACGCACTATTGA
CGTTTCATTGGGGCACGGCG
GAAGGGGAACTAGTCCCAAC
AGACCCACACTTTTAAGGCC
ACTCGCGCGACTAGTTCACC
ATGGGGCCGCTTGCGTGGCG
TGGGAAATTAGCACTAGGTC
TTGCTACCACCCGATGTCTT
TGAGCCGTACTGTGCTATTT
CTGCTGTTACGAAGACGCAC
ACTGATGCACGCGTGACACG
ATTCTCGCGCGGGGTCAACT
TTCGCGTGTGGACGACCACC
GTCTAAAGTTCGCATGACTG
TCTATGCTCACCCGTGGGGT
ATATCCAATTACCCGCTGGG
CGGTTCTACCCGGGTAATAT
AGGTCTCACCGCCTTAAGAC
GGCTTACACGATCGATAGAC
CATGGGTGCACTGAAAGTAC
TTATGAAGCACTGTGCGACG
CACTTACTAGCGTGCAACCC
ACATCCGTAGTCTCGGCAAT
ACCAGACGTATTCCACAGAA
TTGCGATTGCGAAGGTGTTG
ATGTACACACTAGTCTTTCC
TCGTAATGGAGCTTCGCTAG
CTTGCCAAGCTGATTGCTAT
CGTGTCAAGGGGACGAGAGC
TTCTTCCGCCGTGTCCCTAT
AATATTTGTCGAGCTCGAGC
GGCTAAGCTGGATTGGCGTG
ACTATTTCACAATAACACAA
CGCTATCACCTTACGTTCCT
GGTCTTACATGTCAAGTATA
GGGTCGTTTCTAATAGTACA
AGCAGGCAGCCGAGTGAGTT
GACGTGTGCATGCTGGAGTG
ACGCTGAATCCTCTTGAAGA
TCCCGCAGTTTACGAAATCA
GTAAGGATCCGGGCCCCAAA
GCCGTACGATGAACATAAGT
ACATCCACCCATGAGGTTAA
CCTGTCAGGCGCGTAGGTAG
GACGACGCGGGGCGATAAGG
GGCTGTTAACGGACATGTTG
TTAGCGTAAGTAGCGCTACG
TACTGAATTGTGTCGCAGCT
CATAAATTAGCCACACTGGC
CCTGACAATACGATCGTAGC
TTGTCCCCTTGGTCTGGAAC
ATAGAAGGGCGGGTGCTCGG
GAACTCTCCAACACGGCAAA
CAAATGGAGCGCAATATATC
CGCAAAACTTGATCAAGTTT
ACTCCGGGATCTCTCCAGTG
TGTCTGCACGAAAGTAAAGG
GACGCCGGTGGCGAGTGCGA
AAACGGTAGCCCCTGGCAAG
GAGAGCATCCATCTAGCCAC
GCTATTATAGAGACTTGTAT
AGCTTTGGTCAGGTCTCTGG
ACAAAGGACATAGCGTCCCT
TATCGCTTACGCCGGCACGG
GGTTAATGGCACTGTCATAA
AAGGTGGGATTCTTTCGTCT
CCGCTTCTCGCCTTGGGAAA
TCACGCGGGGAAGGCAATTA
TTCCGTATGTGATAAAGGCA
TCGCGCGTTGACCTGTACAA
CTGCGCCCGTACTAAACGTG
TTGGTATCCTAGTCAGGAAG
TTGTAACGCCGTGTTTGTCC
AGTTAGCGACCGCTTTCCCA
ATCACAGGCTGGTAGCATTG
TGTGTTGACGCGACGGTTAC
GCATTTCATTATTGGGCCCT
GTTGACCGCTGTTGCTGTTG
TATGCGACGCGTCTCGACGC
TACAATTCTCAGTTAAAACC
TGCTCTGATGCTACCGGAGT
GCCGCCCTCGCACCTTGGCG
ATTGGACGTTTATGGACTTT
GAACTCCCTCCGTACTACGG
ACGTCGGGCCTCGACATGAT
CAAGTGTGTTATCCTGGACC
CGCGGTCGTGTAAGTCTACC
GCAGAAGGGTCAGTTGACAG
AATCTTACCCGGATTCTCTG
GTGGCATCCAGGAGCGGGGG
ACGAACTAAGTTGTCTTAAA
CGAGCTCGCAACGGATAACC
TCCAGGCTACAGCGTGTGAA
CAGAATCATGGCCTTTACAC
CAGCACTGTCAGAGATCCCG
AACTATCCAAGTGCAAATTG
GGAACGCAAAAAATACATTT
AATAATTCATGATGATCCCA
TGACTGACTCACCATCAGAA
AGGCGAAGGCTGGGTTTGGC
ATAAGAGTCGCGCACTGCGC
TTTAAAAGAACCGTTCCCTC
AAAAATTTGTCTGGGAGATT
CACGCTGAGGACCCGCCACC
GAAGATTGTTCTACTTAGTG
CGGCGACGCTTTTCAAAACC
CCGTGAAGGTTGCTGGTTAC
TCTGAAATCACATTCTAACA
CGGTAAGCCCGCGTGTATGA
ACTCTACGGTCCATCCTGAA
GCCAGTATGTTCGTTTGCGA
ATTCGAGCTTGTGGGCTAAA
CCCACGCCCCAGGGAATTGC
TTCTGACAGGCCAGTAACCC
TAAACTTGACTCCCATGGTT
TCTCACGTGCAAGAGAGACT
TGGAGATAGTAGCGCTCAGA
CTCTCCCACGGTAACTGTAG
ATGGTATTCGTAAATAGTGT
CCGCTCGGTTTGAGGGGATG
CTAGTCCCATATCTGGGTAA
GCTATGTCGAGTTGTACCCC
ATCGCACCGATATACGGTTG
ACCCAAAAAACACCGTTCTG
CAAAACAAGATTTCTGGCGG
GGAATCACAAAGCTTGTGAA
GAGCATCTCAAAACCTCTAG
GTGTGCTGTACGGAGCGAGA
AACACTGTCACTTATGTTGT
ACAAAGCGGCCAGGTAGTAA
ACGCGGCCCTCGACCTGAAC
ACTTTGGTATGCCGAGAAGG
CTCGCTTCTTTCGAAGAAAC
TTATTGAAGGTGCGCGCTGT
AAGGGTGCCGAGACTAGATT
GGCCGTTCCTATTGTACATG
GATGCGGCAGGAAATGTGAG
TATGCATGCGAAGCTTGTGT
CCTTTGTCGACGGAGACGGG
ACAACAGTCTCAAGTCATCA
TATTCGGCATATATGATTGA
GCTCTCGGTCTCATTTCTCA
AGTTAATAGGAGCAGAGCAG
TACAGGCCGCATGCGGAGGT
GCATTGTACCCGCTCGCTGA
GGTACCCTTGATAGCTACCA
CTATGCGATTTCCGAACATT
TCCATTCCGCGTCTACATAT
CAATAGAGGTGCACGTTACG
ATCAACGTGCTATGAACCGA
CTGAGTCACGCTCCAAAGTC
GCTCTACATAAAAACTCTTA
CAATTTTTTTGGGTCGTGAA
AGCTTTTGACTCACCATTTT
CAGATTGCAGGTCCCAGATT
TCGGTAACTTTGGGGACGCG
GGAACTAACCAGTGCTACAA
CTGCGGGTCCGATCCAGAGC
AACTTTATATAACGTTCTGG
GAAGGTGATGGTGCAGTTTT
CCTCCACACAGGTTGGGCTG
CCTCGCAATCACGGGGGTTT
CTTCTCCCACCCATCCCCAC
GATTAACCAACGCAGCGGAG
GTACTCTAGGTCCGTGAGTC
ACTACACTAATGCGAAATAT
CGACATATCGGTCATCTGTC
CCCGGATCTACTTCCTATAC
ATCAGACAGTCAAGGCCGTA
CGCGCATTTTGCTCACCAGG
CTGGGTTACATGCGCCAGGT
CTTCGCATCCATACGTGACC
CCTATCTGGCCTCCGCTGAT
CAGGTACTTATAGACGCTGT
CTCCGGAATAAAACACGCAT
GGATGAGCTTTCTATGAATA
GAAAGTGACTTATCAGTGTG
CCTTCCTGATAGACACGGGT
CGGCCCATTTGCGATGCTCC
ATACAACGGCGAATGAGATC
TACCTATAATTGGCGAGTAC
TGGTCACGCGAAATACACAT
CCTCAAGGACCTTCAAGCAC
AAGGTTCGGTAACGAGCCCG
GGCCTTAACCAGAGACACAA
TTCGGGCGATTAATTGGAGA
TGTAGCCCCATACCTTTCCA
TTGTGATACTATTACATGAG
CGGCAACCGTCCGAGTTAAA
CAGCCGTTCCCCTAGATGGA
CTGTTTTTTCTTTTGATCAG
TGAAGTTTTGGGTTGTAGTA
CGCCCCCATGATCAACGGCG
CGTTTCAGTAATAAAAAAAA
TACCCGTTCTCTTGGTCCAA
TTCACTAGCCGCTAGAAGTA
AATTGTCGGGCGTACGTCGT
TCCGGGTAGCGCATTACGCA
TTGTGGAAATGAACTTTAAG
TGTTCCACGGCAGCTAATAC
GAGTGAGTTCGCTCGGATAG
CGCGCCACGGGCAAGGGGGA
CGATACCTCAAACTGCAATC
ATCCACGGCTTGGTTATTCG
CGCAACGTATGTCAGTTCAT
GGAATCGCCTCACCAAGCGA
CGGTTAATTAGAAGTGCGAT
TCAAATAGGCGGGGTCGAGC
GTAGGGCCCGCACACTAGTG
CATTATACGTTGGATGGTAT
TTGTTTCGCGTGTTATTTTA
GCAATTACTGGACGTGCAGC
GCGACCACAGTGTCGCCGTA
CTCTATTGATGCCATTCGGA
ACCAGTAGGACAGTATTTTA
CCGGCAAAGTTGAAGAAACG
TCCTCCCTATTAACTAAGTT
ACCGGGGCCGTGCTTAACAA
AATGACCAGTACGCCGGCTG
AGGACGCACCTAACTCTGCG
AAACAGTCATTAGTCAGGAC
GAAGAAGGTGGCACTTTGGC
AAGTTCCACATGGGGGTTAG
CGACGATGCAACCAGACCTA
AGTGCGCGCTGTACACGACG
TTAGCAACGCTCATGCAGCG
ACCATTACGCTAGACCGGTC
TGAAACTAAATTCTGCCATG
CTGCATAGTGACGTATAAAT
ATCTGTTGGGAGTTTATTCG
GGCGACCAGTATACATTGCA
TCTCAGGGTGAAGTCTGATG
TATGTGTCGGTAGGTATGTT
CGAATGCAGTAGTCGACGGC
ACTTTTATATCTGTTGGAGC
ACACTGCGCGGCTCGCAACG
GGCTTAACAATTACTACGTG
CCTGATCGCTTCTTTTTCGC
GATCAGGTCGCGAAAGTGGC
ATCCATTGAGGCTTATATTC
GGGACAGATTAAGAAGAAAG
TCTTCTTGTTTTACCTGTTA
CTATGCTGCCAGTACCCCCC
TAGTGTGGTGTCGATAGCAC
GCCTAAGGATTGCTACCGAG
TGGTAGCATCCACGACTCTA
GAGGAGCCGTGACTGTAAAA
AGCAGGCTATTCCCACGAGA
TAAGTATGCTACGTAGGTAT
CGCCTGCATTATAAACTACT
TTAGAAGAACAAGACCTGCG
AAGCTTCGCTACCTCGAGGC
GACGTAGACTCGCCGGCCAT
GGGCATTAATTGATGGCTGC
AACAATCGCTGGCCGCCACA
GGTTAGAAAATGTTCAGTTC
ATACGACCGGGTCGGCAGAT
TGCCTCTGTTCCCGATCAAG
TAAGCTTTTGCTGCCTATTA
GGGGCGGTGCCATCCTACAC
TTATTGGGTGACAATACTAG
AACCGTCAAATACTGGTACG
CCCTCCCTATTAAATTGCCT
AAGGTCGTCTCTAACCCGCG
AGCTGCGGGTTCTTCCGGGA
TATACGCTGTGCGCCTATTT
CTTTCGCCCTCCCCTTACCC
TTGCAGCATTTTCATAGCTC
ACCTAGTGCACGTTTGAGAC
AGATACCCAATACTAGATTA
CTATTGCGAATATACACCGG
GTCAACCTCTTGTGGATGGC
GTGTTCGGTCTGACGAGTAG
ACCGAACGTCACGTGGGCCC
GTGAAGAAAAGCCCCTCGAT
ACCAAATCGGACTTGCGGCA
TATGAGGTGATAGGCGCGTG
GGAAGTATTCCGCTTGTGGG
GGAGAAAGAAGGTGTGCAGA
TCCACTCGCTGAGGCCCATT
TAACAAGCGCCTACGCACAA
TTAACGGTTCCAAAGCCTAA
ACCTGGCTCGTTCTAGCCGT
TAGTTCATATTTGCTGGGTC
AGCCTACTGCCCTGCCAATG
GAGCTAGCTGTATGTCCACT
GTAACCCTGGGTTAACGCGT
GTAACAGCACGCGAGTGGGG
GACATTCACTCGTCGGTACT
GTAGTTGCACCGGCTTGTCA
GCCTATCGATACAAGCAAGA
TAAATCCCTAACGGGTGTTT
ATACTTCATCGATTCGCATT
GAATCAGTCGTCCCGCAAGG
CCATGCCTAGTCTTTATCTC
CAGGAACAGAGATAGTAGCA
GTCTCCCTGACCTCCGGTTA
TGGTAAGGAATGTTTAGAAC
CCTCGGAGGATTAAACCCCT
CTGCCAGTCCGTTAGGACAA
GAAAGCCACCGGCCTTGCCG
ATGACCGTTGTGAACTCAGT
GAAGTGGAACGCCCTCCTCG
TCAGGTGCGGGGCCTTCCCA
CGTAAGCTTAGGCCGCTTTC
ACCATTCTAGCTTTACTGCA
TTGTTAAACAGCTGCTCCGC
GTTATGAGGATCTACGGGGC
TGTATCCTGTTCCCCTCGAG
CTGGTTTAATGCGTGACCAC
TTTGCAGACTATCCGCACAC
CCCCTGATTGGTCTAGACAA
ATAGCCTATTTCCAAGCCGT
GCGCGGAACTTTTTCAAGTC
TTTGACTCCTATTCCCTTGT
TTCCAATGCGGCAATATAAT
GAAGCTATTAAACGTGGGAT
GGCTTCAAGCGGTGATGCCA
CGCGTGGCCGCTTCATCGCC
ACTTGAGCATGCCCCATGTC
GTGGATATATGTGAGTTAGA
AAGCGGGATAGCAGGTCAAA
CCGGGGTAATGGGGTTCACA
GGCACGCTGGTCGGTTCAGC
AATAGTTTTGGACCGTGCGT
GCTTTGAAGCTTGATGTGCT
ACTTAGGCACGCGGTCGGCG
TCCACGCCGTTGAAACGAAA
ATGAAGTCTGTAGAGATTAA
AGCCTCGCCCTGGGAGCGAG
GCTCCTCGAACGTTAAATAT
TGCAGACCAGTTATGCGAAC
TAATGCGGAACTAGGTTTAC
GAGCCCGGAGATCATCTTCG
ACCACTTAGTTGTGGTGATT
TTGCTTTCCGGAGAAGCTCT
CAGGGCTCATAGGCAAATCA
TTCGTGATCCTATATCCACG
GATGCCCGTTAACGATGGTG
GATCCGTTTATCAACGCGTC
ACGGGTTCGTCGTAGGACTG
GTCAGCACTCGGTCAGTCGA
GTCAGCTGTTAGATTCAGGC
GGATACTAGATCAGAGCTGT
CCGCCATTTTAGTTTGTTTG
CCTCACACGTATAAGGTTAG
TAACGTGCTTTGTTAGAGGT
AGGTCTTATTATGTACTCTT
TTTACGAGCCCCGATGTCCC
CGCCCAAGATGCTACGCTAA
TAGGGCGCGATTTAAAGATC
ACCATGGTTATTCGCGAGAC
GATATGTGAGGCTGCATCTT
GAAATGGTACAGGAAGGACC
TTGGAACTGATGGACTTCCG
CCCGATCCCGTCCCTACTGA
ACTAAGCTTAATTTCTTAAG
TTTATAGCCGTCAGTTCACT
CAAGAAGTATAGTGCAGATG
AGCGAAGGATGTGGTCCCTA
TACGTTTAAGGAAAATATCC
CGCCTAGGAGCATGACGGCG
CGCATTCATCTGAGGCCGCT
TAACGATTTTGGAAAGAGCA
ATTGTTACACGTGTCCCCCT
CCACATTAACAACATTTAAT
TCGAGGTGCAGGCAATTAGA
GACGGTTCTACGGCTGTGCT
CCTTAGGTATTTTGCTGCCT
TGATTTTGCCGATTACCGTG
AAACCCATAACTGAACCTTA
CGTCTGATAGGCCAGCAAAA
ACGGCGGGTGTAGGGGATCA
ACTACCGGGGCCGAACGGTG
CGCTAGAGCAGGGGGGGTTA
AGCCGTGTTCGCCAGTTGAC
GTGCTCTTCCTCGGTCTGAA
CTACAAAGATCATTACCGGG
GACCCGTAGTGAAACAACCC
AGGATTCCACTTACGGATAG
TAAATACCTCAACACATCCG
TGGCCCGTACGGTCTGGTTC
AGTGTGATTTCATGCCATAG
CGCAGGAACAGGCACCTACA
TATACGGTGCGCACAACCCA
GCGTCATAACTGGTCGCGAG
GATACATGCACTGCACGGGT
ACGGGTTGTGTGCTCTTAGT
CACTACCTTATAACCATTCC
ATACCGTACACGGGGGGGAT
GAAGAAGAGGGGTAGGGACC
GTTGCATCAGGTGTCGGAAA
TTCGCCGTCGAATTCTATTG
ATCGGATGCACATCGCTCGT
TGTCCTCTACCAATAATGTT
ACGATGGTGCACCGTATAAC
TCTGGCCGACTTAACTTAGT
CCCGTATTAATGCATCCAGT
ATAAGGATGGGGTCCCTTTT
ACATAACCGGTCTCCACCGA
GGCTAGCTAGGCTTGAGCGC
TGTGTAATTCGTCAATACCC
CCGACTACTGAGTATGTGCT
TTGGAGATAGACATTACGCT
GGTCCTTGCATTGGCATCGT
CGCGTATCACATTCCTGCAC
ACGTGACTTGCATGCATCGG
TGATCACTATCGAAGCGCCT
TGGTTATAATGGTTATTGAC
CTTGGCTCCTCGGCTATCCG
TCGTTGCGAGTTAAGCGAGG
CGCCCCGTATGGGACTTGTC
CCTGCCTTTATAGGCTCAGA
TACAGTCACGTATTACGCAA
CCTGGAGCAGCCTTGTTACA
TTCAGTCCCTACCGTATAAC
ATGGTCATAGCGTTGCTGCC
GTTGTATAGGGTCGTTCTCA
CCTTCTAGTGGGCGCCAGTG
ATGCCAATAGCATATTGGTG
GGAATGTATCTGGCACTTCA
CGGTCACAGACCCTTTATGA
TAAGCCGATGATGCTTTTGA
GATTCAACTGCCCGTTTTCT
AGAACCCATCCCAGTAATCA
CGGGTCAGCTGGCAGCAAAT
TGCGAAGCTCGCATAAGGGT
CAGACCCCAGATGATACCAG
TTTCTAGCTTTGGACTAGGG
ATACTCTAACTGCCACAAGC
TGCCCGGGGAGTCGACTCTA
GGAGATACAAGACGCTAGGG
ATGGTGTTGACGAAGGAGCA
AGGCCACGACAAGGCTACGA
CCAGAACCCTTTGAGATAAA
TCATGCGAGAAAGGGCTACA
CGTGTCTGCAAGGCAATAGT
CGCTGAACATCTAAGGGAAA
TGCGGCTCGAGCCCCGCAAC
GGCTCGAAAGTTTTCGGTCT
TGGATTCCGGCATCGCGCCA
CGAGTAGTCGTGTGACTCGC
GGGGAATCCCTAGTCGCCCG
GAAAATGGTACGTCTATATC
CGTATCAGATGCCTATTGGT
GATTCAATGAACCCGATCGG
ACTATTGTATGTATCTGCAC
TAGGCAATTCTACCCTCCCC
CGAAGTTGGGCCGTCTCCGG
GGGGACGGGACTAGAGGCTG
GATCCGTTCCCGTGAGAATG
CGAACCTCCTGTCCACCTCG
AAAGGAACTGATAATATGCG
GGATTATCCTTTTGAACCGT
AATCGCGTATATGGGTTCTC
ATAGGTAACATCACGGGGCC
TGTTACCCTAGTTGTGACGC
TACAACCCCGTAATCCTACC
TTTTTACGTAAGCTTGCACT
GCGGCCTGTTAGAGTAGAAG
TGTTGACAAATGACACGCGC
TTGGACCAGGTTAAGTGACA
CGTGCTTGAGAAATCGCTCA
CGTCAGCGTTACTGAGCAGA
AATTAATATGGTACACTCTC
GGGCCGTCAACTCCCACTGT
TACCGGAATAGATATTGTCG
ATGCCGTCTGTAGGAGAGTC
AATACTTATTGCCTGGGGCT
AACTACGAGCGAAGCCATAA
TTAGGAACGAGAAGGATCTG
TATATGATTCGGGACAACGG
GAGGCAAGTGGACCACGTCC
AGAAACCTCCTATCCTTCTG
GATGTTAATTCAATGTCTGT
AGGCGGAGCGCCGCGGGGAC
GAAATCCCAGCATGGACTCC
GGCAGTGATCTTAGCCGGCA
TATCAATTCTTAAGCCGAGG
TACTCTGTGTAAATAGCGCA
GCGCGGACGACGCGTGGTCG
AACTCGTAGCCCGTGCCTGT
GCATTCTAGTCTCTGGCGTC
TAGTTTTACCAAGAAAAAGA
GCCTCAGGCCCATGAAGAAT
CAAGGGGCCTCCGGTGGAAC
GCTAATGCTGGTCTACCCTG
TCCAAGCCAAGACGTATATT
CCTCGAGGGCTGAGATTACC
GGCAACAACCGCCGGGTCAC
TACACACAAAAGTTAAGTGC
AATGCAAGGCGCCCCATGCC
ACCTAAAGGAACACTCTGCT
CTCCGCAACTGCATCCAGCC
AAGTCAGATGATGGGTCTGG
GGTAGCCGTGTGCAATGCGG
ATCTTAGGGGTACCCATTTG
ATTTGCTTGACCGTCCCAGC
GACCTCAATCCAATAGGGGG
AATAACGTAACATCACGGAC
GACACAAGGTGGTTCAGCAC
GCACGACGTACTTCCCCAAG
ATGTGCCTCGTACTACCGCG
CCAAGGTCAATTTGAAGCTA
AGTTCGCGGATTGAGCGGGG
CAACCGGAGCTGCGTCTTGG
GCCTTGTCTATGGATCCTCC
GGAAGACCCGTGCTCCTCCA
CGGCTAGCAGTATTCGGGCC
AGGCGACAGGAATTCGTCAA
ATAAGAGTAACCGGGCCCAA
GTATAAACTGTGGTACACAT
ATGTCCCAGAGTATATTACT
TGTCCGTAGTACCTCATCAG
TCAACTCGGTCTAGTTTTGG
GTTCTACCTTATGAGTGAAT
CGTATCGCTGTCATCTGCGG
CCTGGTCTTCGGCACCCTGA
TTCGGGAAACAACACAGACG
CAATTTGCGGACAGTAGCCC
CGTGGCACGTGAGACGCAGC
GATCCAGGACGATTTCTTAA
GTTATGCGGTTTTACCCTTC
AAAAACTCAGCCACAAATCA
CTGGAACACACTTAGCCAGC
AGTGGCTAAGTGCAGTCCGC
GGTCCTATGGCGAGATTGTT
ATGGCCTCCGATTCATCATC
GCATGGCACTGGCTGCGCGA
GATGATAGACAAAAGAAAGG
CGGTCTACGGTTGGCCAATC
TAAAAGTTAGCTTCTAATGC
TAAGGGATCGATTCCGGTCG
CGTTAAAGAATCAACCGACA
TTGCTGAAGTCGGCCTCAAT
GTAAGCCGTTCGAGAGGACC
AACGGTTTTTTTTCGTATCG
GGTAGACGAAATGCTGGCCC
GGCCACCGCAGATTGTCATA
TCCAATCGCAAAGGAGACAG
CTTTACCTCTGGTCAGACTT
GGAGTAACAACGCTGTTTAC
CCTCTGATGTCACGTTCCGT
GATGAGTATGGTGGTACCCG
TTACTTCATATTATTTTTGG
TCACACCTTAGGGGTTATCG
AGAACGGCGCTTCCCGTCGG
ACGTCTAGAATCGTAAGTGT
TTATCATGCCCCCACAGGCT
ATCCTGATTATTGGGCTGTT
AAAAGTGCCCAGTCGCGTTA
GGTAGAACCGTTCAGGGTGC
TCATGTGCCAAGGCGTTCAG
GACGCAAGATGCATAGACGC
ATCGACACACGCGCTCTCGG
TTAGTTTTGCTTCGCCTCGG
CGAGTTTTGACATTCTCGGG
ATTAACTACCGGCTAACCCA
GTCCAAGTTTACGCTTGGAG
GAGCGCAACTCGAATTACTC
CATCTAGGCACACTCCCATT
TATGAATTGTTTCGTCCGGG
TCGTGAGTATCTTGATAGAG
CTTACCCATAGCCATTGTGG
GAACGACCATTCGCCTTGTC
GGGCGTAAGAGGGTAGAAGG
TATTTGCGTAGGTGAGAAGG
CTAGACAATATCTGTCGTTG
AAACAGGGCACTCTGATTAT
CTCACTCCCCTGCACGTCGA
CTCTCAGCAATGCGATATCC
GTACCGATTGCAGAATGCAA
AGATGCGACCACGGGTCACA
CTGTCCGCAGTTGCGTTGTC
TGCACCGCTTGCCTTTGGCG
GCAGGCACTCCTCGGGCGTA
AATCGATCCTTCAACTGCCC
ACCGCTTAGTAGCACACGCT
GGTAAGTGATAAGAAGGGCC
AGTGTTCTCCTGGGAAGGGA
GCCCTCTGAAAAACCGAATC
CAACGAAGAATTGCCGTACA
GCCCCAGTTCTCTGCTCGGC
TTGCTAGTTATTACTTGTAC
ACGTGGCGGGATCCCCCATT
TCACGTACAGCGCTGCGTCT
CAACCAAACATCACGTCTGA
CCTGGACCATCGGCTCAGTG
TAAAGAGTATTGGGTCGTGT
GGCGTTTAATCCGTTGAGAG
AAGCTTGGGGTGCGTTCTTC
ACTACTCTTACCGAGACCAC
AAGAGCCGGCAGAGCCGGTC
AATTCTAAGCATAAACAGCC
CACGTTCCAATCGAAGTCTG
AAAATTTTTGGTAATTTATA
CTGGGGGTAATCAAAACTGT
TGCTCTATAGAGATCATGTT
CTTTTCATTCTAACAACCTA
TAAAATGCCCTGTGCACGTC
CATAGTTGGAGCAAGGTTTC
AACTCCCTGTCAAAGATTCT
GACTCAACTCCAGTGAGCCT
AGACGGATTGTCGCCAGACA
AACCCTCTCACTGTGACGTG
CGACCTGACACACGTTGTTA
TGGGAATGCTCCGTGCACGT
GGATACTCGGGTTGCGTGCG
GATCTTCCGCTAGTAGCCCA
AAAGACGATTGGAGGCATCA
CCTTATATAGACACTGCCTG
CCACTCTTGTCACTGAGGGT
GGTAGCGACTCTTTCCGGTC
TTTAATTGCGCTCATACCAT
GGGCAACCGACGAATTGGGT
GTCTTATCACGCCGTAGATT
GTAGTCCCCCTAGTTCGGGG
GATTTCGGTAGGGCGTGCGG
TGGGACTGAAGAATACGCCT
ATGGACCAAATTGAAACAAC
GTTATGTTTCACCAGACGAT
TGTGTGAGTGAAACGTGATG
CACCTCCAGGTTCATATAAA
CCAGTTATTTTCGCTTAGTT
CTCGGCCTGGGAAGCATTCA
TTAATTTGACCGTAACCGCA
TCCAAGTTCTCGTGCAACTG
TCACCGAGCTACAGAACCAG
ACTTCCTATAACAAGGTCGG
GTAACAGTTGTTAGCGTGCC
TTTGTTTGCAACTTACTAAA
GCTCGATGAAACAACACCGG
CTGGCCTAAGATATGGACTG
TCGCGCTTGTTTTGGGGCCG
GGCGAACGGAGCGTGCACCC
AAGATCACGTGTAGTCGTCA
ACATGATAGGTGATTTTGCG
GGGCTAGATTGGAAAAGCCC
CGGTTTATAGAGTGCCCCTG
TAACTACACGTTGTAGTATC
CGCCCGCTTCCGCTTTGACC
GATGACGTCTGAACCTATAG
TCAGTTGTTGGCACTACGTC
CGAAGCGGTGAAATAGGTGA
CATCGGCAGCAGACCATACC
CACCTTGCGGTTTTTGTTCT
CAACGAACTGGCAACCCAAT
TGTACAGCATGGTGCATCAT
ATGAATAAGCTCGACGCGAT
CAGAGATCAGTCTGACGTGA
TAAATCCACAGCGTTCTATC
CACAGCCTTTTGTGCGGGGG
GCCCTAATGTCCGAGAGAGG
CTAAGACTGTCGACGAGTCT
GGATCGACTATAAGCTGCAC
GGTAACGATGTGGGAGGTCT
TACAAGTAGTATTTGAAGAT
CGTTTGCTCGCAACGTAATG
AGCACCTCGACAATATGATT
AGGTGAGGATATAAATTAGA
TCCATTTTTGACGAGTAGCG
ACCGGCAAGCTTATGCGACT
GGTTACAGCAAAAGGGGCGG
TCCACAATCTACTAGACATT
GCTGAGGATATGTGAGAGTA
GAATGGTAATCCGGCCTGGC
CATCCACTAAACGCCATCCG
ATGTTCAGTAAAACGTGGCA
CAACTAGGTCACGTCTATGA
GCTTGTGATTCTATCACAGT
GTAACTCACCGCTCAAGGAC
CTGACTTTGGGTTGCCTCAT
CGAACGGCCAATGAGATGCT
CCTAGATGCGATAATTGCCA
ACGGTCTAAATCATGCCTAA
GTGGTACGATAGACCTTAAC
CGTTTCTTATTGCTAGACAC
TCGGTATCAATATTAATTGT
CTGGGCGCATAATGCCGCGA
GTACTTCTCACAAGTAATAT
CCCGAAGGCGATACCCGTAA
GACGCGCTGCTGGGACCTCC
CACGGACGCCCAGATACGGT
CGATGCCACCCGTCATTGAG
TCAATCGGTTGACGTCTACT
ATTAAAGGGGAACGCCAGGA
TTGGGAATTTGCTCATCCGC
GGATCTTACCACCCGTCCCG
ACATCTGGGGGATTCTACTG
GTGCTCGAGGGAACGCGATT
TGACGCAGTGAGGCTGAAGC
CATACGAGCGCTTCATGTTA
AAGATGGTTAATAAAAATCT
ACGCACGTAGGGTCAAATGC
ACCAAAATTAAGCAAGGATG
AATGTGCACCTCGTGGAAAT
CTCCAGCATACGTAACGCTC
ATACACGCTCTCGTCAATTA
TGTCCGCCCGTGCCGCACAA
TATCTCAAGCTTTTGAAAGC
TACGCACACACAATTCTCCG
ACTCTTACCACGAGTCGCTG
AGAAACATCTCAATGCAAAT
AGGATCAGGCTTCAACCGTC
GCTAGCACTCCCGGTACGCT
TCCAACCCCTAGTCATCGAA
ATCACTATGAGCACACGTCA
ACCTAGCCATCGATCGGCAC
CTAACGCTCTGTTCTCAAAT
ACCTATTTACACACCGCAAT
CGTTTAGTCCAGACAGGTAT
TTGATGGAACGTACAGAAGT
GATCACCGTGTAATAAGCAG
ACGCTCAGCATCTAGGATTA
ATGCTAGGGGGCTAACCTGC
GGTAGCTCTGCAGCCTCTAC
GTCTCGTGTACTGACTCGCG
TCATGGCAAAAGATTCAAGG
GTTTCGGGAGACATGTTAGC
TTCTGTTAAAGTGTCTACGG
AATCCTAAGCGTTAAAAGAA
TTGGTCATGACTTCCTATCT
GAAGACTGAGGCGGCACGTA
AGTTTGTATCGCGCAAGCAG
CCCTATTCTGACACCCGTGT
GGAACGACACATTCCTGTGG
TTTTACTACCACCGCGAGAA
CGTAGCGTACCACGATAACA
TACGTAATTGCAGGTTCATA
CGAATGGAAGGTTGCGCATA
CCGTTCGCCAGGGCGTAAAC
TGCGCTCGTCGTAAGCGTAT
CTGATCTGGGGATGCTTATC
GTGCGCTAGAGCTGTCGCAT
CAACCGTGCGTTCGAGTATT
GTGTTCTGTACGTTACGGGT
AGGGGGCCAAAGAGCTCCTT
TGCCATCACGATGATTGCGT
CCTGTAATGCAATCATCCGA
TAGGGCGAAGTTTTTTCATG
GTCCGAGACACAAATCCGCG
GTTCGTGCATCAGAAGTTTC
GGTCCATTCGCGCGGCAACC
CAGTTCTCGTGTTACCGCTT
GGTGGGACCCGCATGGTGAG
CCCCATGAGAGCAGAGCTGC
CCACCCGGTTTACTCCTAAA
TGAGACTCACTACGTACATA
GGATAGCGATTGAAGCCGGT
GTGTCAATCAGGCAATTCTC
TTCCTCTTTCAAGTGCTTAA
ATTCAATCGTGTAGGACTGA
ACTCCAAAAACCTGCGGGAC
GCACCGTCTAGTTATCCACC
TAATGATTCTGGCATGTCGT
TTAGTCGACCGGCGGGCGCG
CTTTCTGTGCCCCGGTTATA
TGGGTTGGGCCGAATTACTG
CCATAAGTTTTATGTAAGCC
TCCCCGTGACAATGACACCT
ACCCTCGAGTCTGGTGTATT
GGACAGGCCCCCGACTTCGA
GGCTCAAGATTAGAATAGCG
AACAGTAAAAAGTGATCTTA
GATCCCATCGTTCGGTCTCT
ATCGGACTCAGTCACTTCCT
GGTTATCGTAAGCATGACCG
AATCCACTTTATCTCGTTGT
ATAGATTAGGACGACGTTAC
TATTTGAAGGCGGCGACGCT
AAGGGCAAAGTTTACAACAC
GGTGTAGTACGGGCGCCTAA
TCTTAACCTGTCCTATAGCC
GAGAGGGACTTTTTCCCGGA
GGCCACGTTATGGTGGTTTG
CCATTTGGATGTAGGTGCGC
TGAATCGGGGTAGACTTCAC
CGGAGAGCACTTAGCTTTTC
TGTGACTAGTCTTTAGAATT
TTTGAGACAACTCAAAAAGG
AGACCTCGGCTCGATATCAG
CCTGGGGTGTTTTTTCGCTG
AGACCACTCGACTCGCAACG
AATTAGCGTCTAGAGTGGGG
TAAACACTTGTGGCCTTGTA
GCATCATGCTATACCTTTGT
TTGTCTATGTCATGCGTGGA
TATCCGGGCTACACATCGAG
CTTGGCGCGCTCCTGCGCGT
GGCACTGCAAAGGCGCATGC
GAGTTGGAAACAGATAGAGC
AGCGGCCTTCATGCTTACTC
GGTAGGCCATGTCGGTCGAT
TTCCGTTAAGTTATGCGTGT
CTTTATTTAGGCACTGCATG
TTTGCTTAGATGTAACCAAG
GTCGGCCCGCGCCACACTTC
CGTTAAAGCTTTCTGTAAGA
GCGTTATGCCTTAAAATGCA
TCACTACTATCTTAGCTAGG
CACTCAGTAAGTCGTGACTG
GAGCATTTCGAGATGAGTCC
TTCGCGTCGACCTCCCTGCT
ATGGGACCATAGAACATGGG
CATCAGTAGACCTGGTTGTA
GGCGTGTTCAAACTGGTATC
TTGGCCTGTATCACGGGTTC
GCTTGCGTCACAGACTTAAA
AAACTGCGAATCCCACAACC
TTTAAGAAGTAGGTATCAGC
AGTGAAAGCTCTGTCGTACC
GAGCTCTTCAGCGTGGTGAC
GAGATAATTTGCCTCCAGAG
TAGGGGAGAGTCTACCAGTT
CACAACGATGACGAGCCTTC
GGGTGACTCTCAATTCTTTG
AGCCCAGAAGGATATTCAGT
GTGTCAGAGGGCGCTGGTCA
GCAACGGTTCGGATCGCATT
CATGGCGCTGATAGCTTACC
AGAGGTTGTTTAACTGGATC
CTCGCGGGCTCGTCGACCCT
ATCGGTTGGATTGCCGGATC
GGCTGATAACTCTAGGGCTT
TATCGTCACTGGACACCTGA
GATTCCCCCTGTCCGCGCTC
TACGAAACTGTGTTCTTGCT
TCAACCTGTACTGGTACGCA
ATATATAGGAATCCTAATTA
TCGCGCGAAGACACATTTCC
CGTCAGGGGAACTACGTCGG
CACAATTTCGTATAGACTAA
GGGATGAGAGACGAATAGTT
TTCCCCAAGCTGTTCTTAAA
CGGCTTGGGATTCGTCGGCG
TAGTTCACGCCGCTGCCGAG
ACGTGTACTTGTCTGTCGAT
TTCTACGAGTGGATTTTTTG
CGAGCCCGAGCAGAAGGGAC
TACTGAACCTCACCTACTAG
CGAGTCTATTTTAAGCATGG
TAATCGAGAAAGCATTGGCA
ACTGAAACAGCCATTGTGAA
GCACTCTCCGCATTAGGGCT
CCCGTTTCGAAGTTGGATAG
GGGTGGTTTTATGAGGTCAC
CTGATCTCGATACCCCCTTT
GAGCGGTATTCGACTAGGCG
CCAACAAGGCTAGACCTGGG
AAAGTACTGGCAACTATCGC
CGAATGGTTATGAGAACACT
CACGCCAAGGCGCCTTTGGA
TGGGCATAGCTTCTTAAGTA
TGCGCGACTTCTAGGAGATC
ACAAATATCTACGCACTCCG
AAGAATACGGGCGGTGTTAT
AGCGATCTGCCACCGTCGTT
TGCAAAATTAAAGGGCTAGC
CCGAGCCCCTATCATCAAGG
ACGGCGCCTTATAGAACCGT
TGCGAATGGTCTCGTAGTGG
CAAGGAAAGAATAAGGAAGC
CGGAAGGAGTAAGTATTCAG
GCGAAAGACTGGTATATTCA
AGGGTATCCTAAAGTTGTCT
CCCTCTAGGGAGTTTCAAAA
TCGCAAACTAAAGTCACATG
AGGCATTTTAGTCCTTTAGG
ACGGGCCTCGACAATGTTGA
ACTGGACCTGCCCGCTAGTG
TCTGAGAAGACACGTTTAAG
ACAGAACAAGTCCCTTGCCC
GTGCTGACTCCAGTGATGCG
AAGACCGCGAACGATCCTTG
TTGGGCGTTCCCATGTGCGC
CCACTGAACGTTTCATCGTA
TTTAGACCAAACAATAGAAA
GATGTTGGGACGCGTCTGCT
CAAAAATCGGAGTACCCAGA
AGAGAGCCCTTACAGTTGTA
ATTCACTTCTCCAACATACT
ATTCGCCGGCGAGGGTATGA
AGGTTTCAACATGCGACCGG
CACTTCTAGGCACATACGGA
CCATACGTATGTTGAGCCTG
CCGCCGTAATACTGTTAATA
AACCAGCTCGTTTAAGGGTG
GTGACGTCTGATCTACTCTG
AACAAAAGATGGCGACTAAA
TGACTCAGAAGACGCAGATT
AGAAACGCTAAACGAGCGAC
GATGGCCCTCGATGCGGCGT
CGTCCGACCGCGCTGGCCGT
ATGCTAGCTGTCGATTCGAG
CGAGACTTTTGCACCATCCT
CCTAACACTCTTCATGTTGA
GACCTTTTTTTCCAAACATC
TGGGTACTACCATATCGCTC
CCCCGTATGTAAGCAATCTT
ATCGGTTGCGACGGTGGGGG
CAAATAACTACTAGATCGTC
TAGCTAAAACCTTGGGCGGT
TGACAATGGGTGCGGTACCG
AAGCTGCGGATTCCGTTGAG
CATCGGCTAGTAGAGCATAC
ATGTGCTCAATTGATGATAA
CCATCTCACTTAAGTCCCCT
GATTTACATTGCTAAGACAT
GGTACTGCGACAAGAGTTGT
TCACCGGAAGTATCCAACAG
CTCGCTGCAGGCTAGAATCT
CAACACAGCTGTGAAGGTAT
TCGAACTAGTATTCGCGGCG
ATGGTTAAGTTAGAGGCTAG
TACTCGCGGTCCCTGTAACC
GGACGACCACAACTTTAATT
GAGTTAACTAAAACATGCGC
TCCCAGCATGCGATAATCTA
CGCTGACAACAGACCCGTCC
GCGTAGCTTAACAATCTGAT
ACAATAATTGTCCGTTTTGT
GTTTGAGTGGGATTGTACCA
AATGGTAGGATGCGACGAGG
TGAACGCTCAGCCACCGCAT
GTGGGTGTGAGGGGGCCGAG
TCGCCTTACGGAGGAAGTCG
ATTCCCTGCCGCCTAAGCTG
TTTCAAGCACAACAGCCCAG
AAATCGGACGTCATTGGGCT
CCACTGCTTAGATAGATGCT
GAACGACTTCTCTGGGAATT
ATAGACGTTGAGTAGAAACG
CGTGCCGTAACAATATTGGG
CAGTAGCGTTGAACATTCGT
TCCCTCATAGGTGGGAACGT
ACTCTCAAAGAAACCACTTC
AATGCATCTTATACGAGGAT
AACCGACTTTAGGTCTGAAT
AAGCATCTCCACACCTTTTA
CTGGTATTCTATCACATTCA
CAATGATCTTAGTTCCCGTG
CTAATACCTTCCGGACTGCT
TGTGACGCTCGTATGCCGAC
TCGTTTCTATTATTCCCACA
TTACATGGTTTAACAAGTTC
GGTAACGCGTATTTTGTGAT
TTGCAATGAAGCCACAGACT
AGAAGTTGTAATAACATGCT
CTGACTGGATTGGCTGGTTA
ACATAATAGTACATAACTCT
GTCATTAGTCCTGTGTAATC
GGACCATTCTGTAAGTGTCA
TGAAGTCTTGGACCGCAGAA
TGAGCTACTAAGAGCGCTAT
CGTGCAGGGCCACCACGATT
GGGCCTAATGGGGTCTACTG
GTGAAGCACCTAGACACTTG
GGTGGCATAAGGTTAAAACT
GGTACAGCGGGGAACCAACT
TAGTTCGGGTCGGACTTATG
AATATCCCAGGAGTCTCAGC
TCACGATGCTTCATCGGTCC
CCTTCGCTTCCGTTCACGAA
GGACATTTACAGAGATACTC
TAAAGGTTGTGGAATTGGGT
TTATACTTGTGCATTGATTG
ACTTCACACTTAATCTCTGG
GGCCCGTCCTTTCAGTCTAG
ATTACACGCTGGTCGAGTAA
GCTTAGCGGCCCTTTTACTG
TTTTGATTCTAGTGACAGGG
ATCCATGAGGTTCCCCGGGC
GGCCCATCCGCTGTCCATGT
AGACCTGCCACGAGGGACGT
TTTGACTCACATATTACACC
TTCGTTGTGTTGCATGTAGT
CAACGGGACTTCCCCTGAGG
TTAATGGTCCATTCGTTTAG
ACTACTACGTAATCCTCAGT
CCCTATCTTCCCAACACAGG
GACCTCCTACTTTCGAATCA
GGATTGTTATTGTCCAAGCA
ACCTAAGATCGTCTACCGTG
AGTGAGTCCGGCCATGCCTA
GTACCCGGTAATAAGTTTAT
TCGGTATTCCCCAGGACAGC
GGGGCGCACCGAGGCAAGAC
GTTGTCGTAGGCCCCGATGG
TTCGAACATGGCGTCTCTGT
CTCTCATTGCGGATCTTGGA
TTCTCGAAAGTCTAAGCACC
AAGCACGGGACACCCCACAA
GCTAAATGTTTGACCTGTAC
TGTGGACATGTGCGATGCCC
TATGGGATAGCGTTGAGCGA
GACAATGCAGCTGTGACGCA
ATTTTGTTACGGATTGTGCT
GCTGCGCCACTCCAGCTGAT
GGCACGTGTAATGAGGGCGA
TAAAAGGAATATGAGCCTTT
GCCAAGGTACTACATATGTT
GACCCGATTGCTGCTCCGTC
TAAATTGCCAATCCAGCCCC
TTGACTAAACGTAGAGGAGC
GTTGTTCGCCCACTCGGCAC
ACGGAGAGCGAACGAGCGTG
CGCCGGTGGATATCTCGAAA
TTCTACGAATCCTTACTAGT
GGGCTTGCCCGGACCGGCTC
CCAAACACTACGCCGTAACT
TAGTAACGACTTACTAAACG
GGTCGTATGACCCACCGCCT
TATCCAAGACATATTAATGG
TTATCCCTTAACACTAGTCA
CAACAGTTAGTGACAGACAG
TTTGCGTACAAAGCGCGTCA
TGGTTATATGGCCAGCTGTG
AGGAACCGGAGAACCTCCAG
TTATGTGAAACAGGAGGGCA
TAGATCGGGCGGCGCGCGGC
GCTATGTTCCCAAGCCACTG
CTTATTGAGAAATTAGTGCT
CATATGAGTAGCCGGGCAAC
AAGAGTCTGAGGCTGTGAGT
GCGGATCAACGGGAGGAACA
AGTGGATTCACAAGGATGAG
GGTGGTCCGCTCAGTTAAAC
GTCGGCGCGATGCCACCGCC
GTTTGCCCCTTTATGTGGTC
GGCCGTAAGACGTGACCGTA
GGTCTTACATTAAAAGGACG
GGTTTAGTGTCTTGGCGAAC
AAGGAGCAGCGAGCCGCACA
GTGCGAATTACCGTTGCGTG
CTCCAGTGCCTTCAAACCTT
TTGCCATGCTTGCGGGGTTC
CTTCCACTCGAGATACGATG
AACCCGGAAGCTCTCCTTCC
CCGCTCATCCTAACGGAGCA
GTGGATGGCAGGGGGGCATC
AGGGCAAGGAATCCTTGGAA
GAGTCGTGACCAAATGGGCG
CGCATACCCACGCGGCTTAA
TGTTATGCGACGTAATGTTT
TGGGTGTGGAAACTATACGA
AAATGATACAGGCGTGTTTA
AAGCGCACGAAAGGGTTTTT
TTCGTCCCTTTTTTCACCTT
AGTCTAGACTACGATTGTAC
GGGATTGCATACTAATGAGG
GTAGATGTGCCTGGTTAGCT
GTACGTTTACTATGGGACGT
ATTGATAAACTACATGACTG
GGGTAGGGCTGGGGAGGCTG
TGTTTGGTACATTCCGCGAT
GCAGGACTATAGCGGGGTCG
TAGGGTTACATAAGTCTTGC
GGAGCTGCCCCGGGGAATGG
TCCTAGTCGAGCCACAATAC
CTGCTCCGTTTTCCGGAGAG
CATTTATGTCTTACAGATGC
TACTGCGCGGATAATGACGA
GAATCCCCAGCTAAAAACGG
TTCGGAATTGCCCGGCACAG
GATAAGGCCTGGTCCACCAT
TCGCCGACCGCAACATTTGT
AGAGCGAACGCAGCTTTCGA
GTCTCTGGTCAGCGAGTCGA
TCAATCCCGAAACCATGAAA
CGCAGGACAGGCCATAGTCA
GAAAAACCACGAACACGTTT
CAAGGCTACGGATGAATAGA
ATTCCATGTAGTGACCACCG
TCTCCTAGATCGTGTGTCTA
TAATACGGCTGAGTTATGGA
GGTAAATTTTTTGCTGTAGT
ATCAACCGATCAATGTCACA
ATTCGGCATCAGTCAAGGAT
CGAGGTCGTAGTGGGGACGC
GCCTCTTACGGTCCGCCCGT
AATTATTCCATTCGACAGTA
TGAATGGATTTCCGTTTAAG
ACTCGGCTATTTTGCGCCAT
CGAATGCTGTTGTGACTTAT
AGGCAAACGAGGCTGCTCCT
GACAAAGTCATTTCGAGGAA
TTGGGCCTAGAACGGTACCC
TAGGCTACGCGGTTGATTTG
TCTTTATAGAGAACCGCATT
CCGATATCACGCGCGGATGA
GTCTCTCGGGTGGCGCAAAG
AGCGAGGTAGAGGATGCCGT
CGCATGAATAACATGGGGTA
TTTGAAGTAGAAGCTCTCTA
CGCTCGGCCGACCCGCGGAG
CGCGAAAAGGATGGGCTAGA
ACACACACAACGTTTCGACT
TGTCACTGGGTGCTGTATGC
TCTACTGACTGTACCATAGG
TTGGTCTGGGGGGGAGTTAC
AGAAACAAAGGGAAGTGGGT
ACCACAGACTCATGGCGATG
CGGTTATTGCAACTTCAAAC
GGGTGTATACGCGCCGGTGA
ATCTTCGGATGGGTCCGAAT
GCCTAGGTTTGTACTAAACC
ATAGGCGAGACACGTGCTTA
GTCGCCACAATTGTAAAGCA
CACACCGAAGGACCGTGTCG
AATTTCGACGAGCGAAGAGT
CGATTTTCGGGGTGCCGGTT
AGGCTACACGCGAGCCGACT
CGACTGACCGGCGGTACGGT
AGGTGGAGGTTCACAAATTA
TGGGGGAGGTATTCGTACAA
GTCTGTCATTGATTCGCTCC
GGTATTTATTTCGTAGTCCG
GGCCAGCACAACATCTCATG
GTTTACATAGAAGAATGGAA
CTCTGATAAGCAAACTGTTC
GCCTAACGTCGATATGCTGA
GCTGTCATGACACCTGAATC
CCAACGTTGCGCCAGAGAAT
AATTGGAATTACGTTTGGCG
GTGCGCCGGCCTGTGTAAAG
GGTTGACTCAATTCTACCTG
TGTTCACGGCCAGGATAGGG
GTTACCTACGCACTAGATAA
TCACCGTGCTGATACTAATG
GTGGTGCTCATCCGCTAACG
CTCCCTAATTCTGAAACCTG
GTGGGTAACTGTGCATTGGG
AGGTTCGACTCGTACGAAAA
GAGATAAGACACCTTCGGAC
GTGCTGGCCCTCTACAAGAC
TACCCGAAACAAGGTTTTCG
ATACCTGGCGCATCAAGAAG
AAGGAATCTTCTAGAGGTTG
TGTATCTACGTTGTTACTTA
TTTCTGTTCCGGGGTTTAAT
ACAAGACTCGATAGAAAAAT
CTGCGCCCGTTGTCGTGAGA
TGTTTAGTGATCCCAATGAC
GTAGTATGCCAACATGGCGG
TCTCGATTAATCTGGGCGCG
AATACAGGGGTAAATTGAAA
TACAGAACGTGCATCATCGC
GATCCTAGCAAACTTATTGA
AAACCAAAGAGAGGATCTAG
TCTTATCCAGCCTTAATCCG
TCTCTACGTTCCGCCTCGCT
AGTCGTTCGTAACTCAGCGT
GTTCTTGAGCCTCACCTTAG
CGACAGTGAAGGGGACACGA
CCCTACTACGTGTATAGGTT
CCTATAGGGAATGTCCCAGT
CAATCGTTACGTTACGAATG
TCATAAAATTGCACTGAGCT
CTGTCGTTTCCAGATCCTTC
ACCGCACGAAGTGGGAAGGG
CCCGAACACAGCAAAACAGA
TTATTTACTATTGACCAATT
AATCGCTGATCGACGCCTGT
AAAATTTCTTCCTGCTTCGC
AGGCATATGCGGATGCTACT
TGCCGGTTCAGTTCCGCCTT
AGGACTCACGCCTGTATAAT
TTGCGGATTTTATTCAAAGT
CAGAGATTAGGCAAGGCATC
ATGACCAAGGGGTTTTGTGT
TTAGTACTACACGATGAACT
CGGCTCATCTACAATACTGT
GCTGCCGTCCCCTCGTAGGC
TACAGATCGCGTTGGTGCAA
TAAACGAATTATTAAATGCT
GGATGCAGCCGACTTATTAT
CGCAATTTTAGCTTTCCCGG
GCATCTGGTCCAGAGTGGCC
ATTTTCGGGCCGGAGGCTCT
GGTTGCAGCGCTTATGCATC
TAACTTCCCCGGGGGGAGCG
CATTTAAAATTCCAACTGTC
AAAGGTAGCTGTTTTTCCTC
GCGGGGTCGAGACGAACGGG
AATCCAATAGCGTGACAAGC
GCAAGTGTCTCTCGCACTTT
TTCATACAACCTCACGGAGC
ATAGGACTTCTGGCGGCTTC
ATATTTGCAAGAGCCGAGCG
AGGGCGTTACTTATTTAGTC
AGCGCATATTCTTGTCGCGG
AGTTTCTGGTAACAAAAGTC
CTCCAGTATAAACGACCTTT
TAAAGAAGGCACGTCTCTGA
TGATGTAGGCGCGTACGCAG
ACTGCTAGTCCTACTTGAGT
CTATATACAGCATACCGTGC
TGAAGTATTGCATTGAGTGC
GTGTGTGCTCCCTACATTAA
AGTACCTCAACTGAAGTTTC
GTCCAGCGTAGGACCGTAAC
TACATGTAGTAACTTTGGCG
AAGCCGCCCCAGCCTTCTTC
TTAGTGTGTGTGACCAGGAC
ATTCGGTAAATTCCAAGCGA
AATCATAACTTCAGGGTTTC
CGCACTAACTTACTTGTCTG
ATCTCTTGCACTTGCGGGAA
CCCCTACCCGAGTATGCAAC
GGGCTGATAGTTACGACGTA
CTATCGGCTCAAAGACTGCA
TTAGACAGTTCAAAATTTCC
CGACTTCGGTGCGGAAAGAC
GCATGGGCAATGAGACTGCC
CGTTCTCCCGGCGAGGTAAC
TTCAGCGGCACAGAGACGTT
GGGCGAACCATCGTATGGCA
TTACGGTGTACGGAGGACGT
CAACTGAGAATCAGTACAAC
CAGTGTGTGTCAGATGAAGG
GTGCCACAACAAACGATGAC
AGGTGATCCAACCCTCTTAA
TCCTAAGAACGATTCATAGA
TGTAGATTCCAGTTGCCTTA
GATTCGCAAAAGACAAGCTG
CGCTCTCAAGTGCTCTTTCG
CGTCTCGCGCGTACAATCTA
TCGTCAACGGTTGACTCATC
GTAAACTCTTGAAGTTTGTA
AGTTCCCGGGTCTATCCCTA
CTACTACCTGTGTGTACCCG
CGTGGACACGGCACGATTGT
CCTCTCCAGCATGGATTATT
TTAGGCCAATACCGTTGAAG
GTGGAGTTCCATCGGACCCT
AACCTAACACACAACTTGCA
ATTGCAGCGAGGGCGTTATC
CAGTGGTAGACGAGCTTCCT
TTGTTGGATCGAAGAAGTCC
TTCGCACGATAGTTAGCACC
ACACGCCTCTAGCTAGGTTA
CAACGTTGTTCCGAAGGCGT
TGGATCGAAACTGAAGTATT
CTGAGAGATGCCTCCGGACC
ACGCAGTTCGGGTTTAAATC
ACCCCATGAATTGTCCCTGG
GTCCACGCCTTGTTAGATCA
GCCTCGACCGCCGAACTACC
ACGGCTAAGCGTCCTAGCCG
AAGGAATCTCAAGCCGGGGA
TACGCACCACATGCGCACCC
GTCGGTGACCACTCCCTGTG
GGTTAGTGGCGTCTCGAATC
GCTCAACTTAGTCAAAATCT
CATCCCGTTTTTTTCATACC
ACTACAGAATAACCTCTTTG
GGTTCACCTCCGTATCGATG
AAGGACATACGTTCGACTAT
AGCGCAACGTTCGGTAGAAC
CTTCCTATTGACCGATACAA
AAACGGTGGGAATAGAAGCT
GGTACTTCATGATAGACCGG
ACAGGTTTCGCACTTCTACC
TGTCCGTTCATAACCCAGGT
GTATATTTGAATATACATCA
ACCACGGTTAATTTGTGATC
ATCGTTTTACGTTGTATTTG
TACTGCAGCGACGCTCTCAG
GTGGGTAGCGTAGATTATTA
TAGCCGCACTGATATTAACC
AGTCCGAGGCCAAACGCAAC
GATTCATAAAAAGCCCCCCG
TTTTGGGTAGCGGACAGTCC
CGGTGTCCATATCCCGCCAG
CAGCGCTGTAATGGCCGATA
GAGCATTGGATCATTGACCA
TCACCCCCAAGCTAATACCG
ATACGCTAGACAATGAAGGT
AATTTATATAGGTGGCTCAT
TTTAGAAAGAACTAAATTAG
GAGGGTCTAAGCTAGTCCTG
GAACTCCTTTCTGCCGGTTC
AGCTGCCTGAGAGCCTTAAC
ATAGTTCTCTACGATATTGT
CGGTGGCAAAGAATCCAATC
ATTTCTTCCGGCCCACGCGC
CTGATATGCATCCAGAAGCC
CTGGGACTGGCAATTACACA
AGCCAAAGATTATGTAATAC
TTGTCAACATGTCGGGCCAC
ATCACATGTGTATGGGAACC
AAGATTAGCGCATCCCTGCT
CATACGTTTGGTTCTAGAAA
CCTGAGTGTTCGGGGGTCCG
ATCCGTATGGCTAAAAAACT
AATACTTCCGATCTCTAATT
AACCCTCTATCCTTTCGTTC
CCGGCACAAAATCCGTGCAA
ACGGGTGAGGCTAAAGGGTA
CAACGGCTCGCCTACGTACG
CAGAAGCCACGGCGACGACG
TACCGCTCGCGGAATTGGTA
AGGACAGAAGGCTGAACATG
AAATCAAAGTGCTTTACTGG
CGAAGCCCAGCCGCAGGCCA
AGGAACCTGACATCTGGCAT
GAGTATTCGTAGGCGATAGT
ATTATGACGGGGGTCGAGGT
ACATACGCACACCGTTACTG
TTGTGCACTATTATTCATAG
TTCGTACTGTCAACCTGCCG
TCTGGGTCTACGTGTCGCTT
CTAACCGATACGCCTACGCT
CGATAAAACTCGACGGAACG
CAATGATAAAGCGATAGCAC
AGTACTTGTGAAGACTGTCA
TTAGTCACTTTGACACACGC
CTCTTCGCGGAAAATCTCCA
ATCACTCTCCGCAGATCTAT
TTCAGGGGCGAAACTAAGAC
GAAATCTGAAGAACCACGCC
TTCGCACCAACTGCCCCAGC
AATAGCTAGGGAAAAATCGA
ACCTTCATATCGCACTATTA
CAATGAATTGCCGAACCGAC
CCCGGGCAAATCAACAGGCG
TGGATAAACAGAGTGTTCCA
AGTGGGTATTAAGCCTGCGG
GCACTGTGTTGTGGCCCCGC
CCAGTAACGTATCATTCCCA
TAGCTATTCATCACAGCTAT
GAACGCGGCGTGACCCGGTT
GACCTCTCCGTCCGCGAATT
AGAACGTCACCAACAGAATG
ATTCGGCAAGACAGGAAAGT
GGAATGAGTCTCATGCTTCG
TACACGACGGCAGCTCCAGA
GGGCCAATAAAGCGCCTTGT
CACTGTCCGTGCTCGTGGTA
AACATGAAACTTTATCTCAG
TCCGTGCGATCTTTATGACG
ATAGCAGGCCGCACCAGTAG
CTGCTAGATGGCCACTCTCC
CAGCATTTAGGGTATCGCGG
ATGAGCGTTTCTTACATGGA
ATCTATGGAATGCCCTTGCA
GAATTGCGCTATTAGGCTCA
AAGGGTCATACAGACAGAGT
GCCGGTTTTTACGACGAGTA
GTGATGACACGTAGCCGGAG
GAAAGTCGTGGGGCAGTGAG
CAATCTCCCGAGCATTTGTT
GTCGAAGAGAGATCACGGGG
ACTCCATCCCCTCTATGGAA
TTTCCTCATCGTTCAGGTAT
TCCTCCAGACAATTGAGTGC
GGAGTCCGTCGCATTAAGTG
GCGCCAGGCATGCAGCGCCT
TGACCTAGATTGTTTATCCA
TCGACACGTGGTTGCTAGGT
GGGTGTTGCAATCGGCTCGG
CCTTCGTCTCGGGTCCAGGT
AGATCTCGTGGTGATACTCA
CACGATGCACAAGACTATTG
AAGAAATAGTGAGGCAGTCT
CATTTACGGGACTGGTCCGT
GTCGGCGGACAAGGTGTCTC
GATCAAACGTGTAACAAAAC
ACCCCCTTATCGAGCGGCGC
TTCGCTCCGTTGACTTGAGC
TTAAGTAATAACGTCTGAAT
ATCAGGATTTCGTTGGAAAT
AGAGCAGATCTGTTGATGTA
TTTACGAGCACCCTTTGAAC
CAGTTGGTTTTAACAGGCAG
CCGCTGACCCACGTACTAAT
TGGACCCTAGCTGTAGGGTT
ATGCTACACACCAGGATTAT
GCCGTTAGAACGCGCCTTCA
GCACTTTGTGTGAAATCCGT
TCGGACTAAGGGCCACTGTT
CACGAGCGTTCTGGACCACC
CTAAACTTCTAGTATTACTA
TCGTCATCCGCATATCTCTA
AATGTTAAGGACCCCTGCCA
TGACTGATGGACTTGTAGTA
GATAGGGGTCACAAGCGAGT
TGGGGTATATGTCTAGACAC
GCTGTTTATTACACAAACCT
ATGTTTTACTGAGTCCTCCT
GGAAGATTGGAGCCTAGGCT
CTGAGATAATTTGATAGTGC
ACTGAAACGCCTCCATCCCC
ACAAATTCACAGCGTACTCC
GGCACATCCTATGTAACTGG
AGGCTGGTAACATCGGCTAT
ATGAATACTTCGTCTCATGG
CAAATAGTATTTAATTTGGA
CGTTGCATAGTTTACCACCT
AGCCGTGGTTTTCCTTACCG
ATGGTTTAGACATATTCTCT
GTCCGGGATCAATGTGACAG
CCGGTTGAGGAACGATGACA
CTTTCGAGCCTGTGCGCAGT
TTCTTCTTAGCTCGACCGCC
TATGTTGTGACTTAGCATGA
ATGGCTATCTGTTTTCGGCG
TAGGCTCCCTCCCGGAGGCT
TACCCGCTACGCGAGTACTT
TCTGCTAAGAAGGTTCCGGA
TTGCTTGGGCCAAGGCAGAA
CACAAACGGAAGGCCCCATA
TAGATACGGACCTAGGACTT
ACGCTTTTTATTGCCCCTTA
ATGACAGAGCTAAAATGCCG
TAGGTCAAGTGCTGACACGA
TAAATTCATTAAAGTTGGAG
TTGACTCTAGGGTGATCACT
TTACCACCGCGGTCTATCGT
TGACAATTGTCTACTGGTCC
GGTAACAAGACTTTCCCGTC
TAAAATCACACATCCAGGAC
CGAAGTGTTCAAAATTGCTT
CTTGGAGATGATTGTAGTTT
ACGAGAAAGCCCCGGCGGTT
GAAAGATTACCGGCACCTCT
GGATCATGGATAGGACATCG
CCCGGCCGACTATCCGATGA
TCTTCTGCATCTTCGATTCG
CGAGAGGACGTTCACTAATG
TCGCTACGTCTTCCAGACCA
TGGAGCGAATGTGGAAGGTC
AGGTTTATTCCGTCCTAGTT
GCCTGACATCACTTGATTGA
TACGGGTTGCAAATTTGGCT
AGCATGGCGACGCTCACAAG
GAGTTCCCGTCATCAAGGAT
GGACCCTATCAGCGAGCTGC
CAAAGGTCGTAGGTGTGTAC
CGTTCTGATGTCGCCCGTGA
GGGGTATGGGTCGTCAGCGC
CTCGGGTGCCTGTCTCGCAG
ACTATCAGGAGAAGACCGAG
AGAGTTCCTGGTCAATGCGG
CCCATTCCCTGCATTAGATC
TGGGGTATATACGACGAGTC
GTCTTGCCTGGTCACAGGAG
ACTTAGGTACAGGTGTTGCG
CTGGGTACTCCGTACTCTGA
AAGGTAAGCCATTATCTATT
TGCTGATCATCCTTACTTAC
AAAGAAAAAGTGCCTATCCT
TCTCGCATATTGTGCCGTTA
CCTAGCCGATTACCCGTTGA
ATCATGGCGACATTGCGTAT
TATACAGGGCATATCAACAA
TACCTGAACTGGGACTTTTG
CAAAAGGAAAAGAAACCTGC
ACTCACTCCATCGTCTGGAA
GGCGAGTATCTGTGCATGAT
ACTTTGAGCGGAGCCCACTT
CCATGCGAAAAGGTTATATG
TGCACGGATTAAGACCGGAT
GATAGATACAGGCTGAAGAG
GAGATTTGCGTTGTATTGAA
AACTGCTCAAGTCTCGTAGA
TTAGCAATACATTGTCATTT
GAGCCGACCCGCTGAGACCG
GTATCTAGGGCATAGACTCG
CGTAGGAAAAGATTGGAGCC
GTGTTGATTTGGAGTGACGG
GAAAAATCCACGACCGGCGT
CCGTCTCAATGCAGTGTTCA
AATCACAGGACGACACGTAT
CCAATACGTGGGACGTGACT
CAAGGTACTTGTGGAACACC
CGTCTGAGCCCTTGAGCCGC
AACATTGACATGATGGGCCT
TATTGCGGTGTGAGAATTCG
AGAGACAACTCCCATACCAC
GACAGTGCTTATCTAAACCG
AATTCCTGAGGTATCTAATT
CGCAACGGGCTTCCTGCTCT
AGGGAATTGGTTCAGCTAAC
ACCATCTATTTTAGGAGGAA
CGACAATCTAGTCCCTTGAT
TCACTGCTCGCATCCGAAGA
ACACAAGCTGGTAACCGCCA
TGAATGCTGTCGCCTCACAT
AACTGAACTTTCACGCTGCC
TAAAAGAACCACGCGACCGC
GGGACATACTTGCGACACAC
GCGGTAACTCACGCTGCCAT
GAATCAGGTCAATGGATCCA
GTACGTCTGCCGAGTTACGA
ACCCCACCCGATTATATACT
GTCACGCCAGATGTGCATTA
AGGACGTGCGGCGAGGGTGT
ACACATTAGACTCAACAGAC
TTGCGTATATAATAACCCGA
ATCTGATCTAGCTAACAGCT
CCTGACTTCCTGTATGCCGG
AGCCTGTGCCGGGATGCCTG
ATAGCGTGGATTGGACTGCG
CTCTCCCGCTGTTCTTCTGA
TTTAAGTCTACTCTATTCGA
ATGTGTTCTGGCAGTCGGAG
GACGATATGATGCCCTCAGA
TAACGGACTTAAGTGCTTAT
TGCAACTCATGGGTCATTCA
ATCGAGTACGAGTGTACCGG
TATGGATTACGAGATATTGG
ACACCCAAATGTCTGCCCCA
CATTTGCTAACCGTACACCT
ACTTAAGCTGTTTTTTACGC
CCAGCCACTGTTTTGCGGGC
TCTGTGGTAGAATTAATCAA
GTCCCATGACGGAGAGTAAA
TGCCACGCCACGGTCCCTCT
TAAGGACTCACCATCCCTGC
AAGTGTGGCGGGAAAGGATC
TGTCGGCAGGAGATTCCTGT
GTTCTCAAATAGTCCCCCAT
CGCCCCCGGACTGACGCGGA
ACGTTAAAACCGTGACACGC
AGATGCAGCAGCCCCCTTAT
TATACCGCGTAGCTAGTCAG
TCCGTGTGGGGATGCCGACC
TGTGTAACGGCTAGTTATAG
GTAACTTCCAGCCCCCATTG
TTTTATTATGGCCAGTGCTC
AGACATAACAGCTGAAGTGG
GTATGGTACCGATAGTGCTG
AAACATATGTAACAAACTGC
TTCAATACGATCGCGCTTTG
CACTGTATACCGACATTCCC
GCAAGAGCATAGTACAGTAG
CATCTGCCCCCGCAAGAATC
GGCAATAAAGCCGCCGACGC
GGTTGCGGTCCAGTATGCGT
TCTGTAAGAGATGGAGGGGC
CAAGATGCCTTTCTTCTGTA
CGTTTTTCTTAACTCGGAAA
ACCAACTGTAATTTACCCTA
CGGTCGTCGCAGAAACAACA
GGTATTCGAACGTAGCGTAG
ATATGTGTACGCTAGTCAGA
TGACTGGTCTGAACTATCCG
ATCCGATCTCAAACGCAAAC
CTACGGTCCAACGATTTACA
AAACCTAGTAGCCTGCGTAA
CGTACCCTGTCATCAACTCA
TGCCATTCAGACTTGTGGGC
CGAACCACCACCCATAGTGG
ATATCGTATCCAACTACGTG
TCGGCGGTAGCGGCGCCTAT
TACGCTACGTCGATTGCTAG
GCTGACGTCCGTAGTATTGA
CCCATATATCGAGGCCACGC
GTAGGGGCCACAGTAAGTGA
CGCATATTCGTGCCATACGT
CCTGATCACCACTCGTTGGT
GAACGTAACGGGGGGATAGG
TGAAGGTTTCCCTCACGAAT
GGTCTGGCCACGAGCCTGGT
ATCCTATGGCTGGTTCCTGC
TTTTAAAGCAGACACGTCTT
ATGGCTACTTCCGGCCTAAT
GCCCCGAACCGCTACTCGAA
GTGGCACGTTTTCGATAAAA
AACCCTAAATGCACTAGCGG
GCCGCGGGCGATGAGGAGGT
TATGTTTCAACCGGAAATGA
ATATATGTTAAAGCGGGGAC
TTCTTTTCTCCCTCAGGCTT
CCATTTAAGGATCGCTGTCA
GATATAAAGAGAATTGGGTT
TGGGAAAACGATGGGTAGAG
CCTCCCAGAGTACTGTATCC
TAAGCCGCTGCAGGAGTACT
TTGGGGGGAGAGCGCCGTCC
TTAGCCCCGGTCCGTGGGGG
AAGGGCATCCAGTACAGAAG
GCCTAATTGAACACCTGGAC
CTGCTCACCATCTATGGCTG
GTTCTGTTGTAGACACGTGG
GTAATAGTACGGAGGACCAC
AACGCAAGCCTAAACTCATA
TGCACATCATTCGTTGTCTT
CGTCTCGAAGCGGGCCTATG
AACACGCATAAAACGACTAC
ATTACGCACAGCGATTAGGG
ATCTCAAAGGTAACCGAGTG
CGAACCCCTTCTGCATCCCT
ATGTGTATCGCGACGTCCAC
CCTATTTACCCACCCCGTAC
GCGGGAGACGTAGTTTTAAC
TAGCCATAATCGAATTCGAT
CCGGATTTCTTACAGTTTAC
GTCCGCTAGGTCAGATGTTT
ATAATAGTACAAAGGAGCTT
CAGCGCACGCGTGAGCCTAT
ATCCGGTAACAGAGTCCGCG
CCACATTTACGGGTGACACA
AGCGATATCGATCCCTACTA
GCAGACATATGTACTTATGG
GTTAAAGATGTTCTTGAAAA
TGGAAAACTTAATAAATACC
TAGGTTCTCAAGTCTCCTAA
CGGATGCGCCTTAGCCGAGT
GGCCTCGCTAATGGTATAGG
AAGTGCAGGTGCGTAAGTTC
ATTAGGTTAGAACAGGTGGT
AGAATTGGCGATGAAAATCG
CGCTACCGATTGACCTATAT
AACGTTGTGCAGCTACGGGG
ACTCCTAAATTCAGGGTGCT
AAGCCCTCGATCGTACGCGT
CTCATGCTTAGCTGTAGTTA
AGTTATAAAAGAAATTTGCC
TGCGGAGTCGGCTATCAACA
AAGGTGTCAGCTGTAACTGG
GGCAATCGCTTAGGAGTGGA
GCTCGAAGATTCACCACGAT
CTAAACAGTGCAAGAGTATG
CAGATGCTGCATGCTTATAC
AACTGCGGCCATTCAATCAT
GATGCAGTTGATTCCGGCAC
GGTACTTCCTGTTCCGGAGT
GTTTTTTCCTTGGCTCTAGC
CTCTCCCTCACGATATAGAG
GCACTTATATGGGAATAAGA
CGGGGTTGAAGCACAAGAGC
CATGCAAGCGCATCGGTAAT
TCAATGGAAAAATCGGGCCT
GGTGCTGCACGAGCCATGTA
CTTATGTCACCAGGATATGG
AGGATCCTTTATGCAGGTCC
TCTGTTTACCGGCAGCGATA
TAACCCCATCTAGCACACTC
GTACCTAATCGCTAGCCTCG
GGTCTTATCACGCGCTTCCA
AGTGTACCATATAGACCACG
GGCCTGCACGTCGCTCAATA
CAGAAGTACGAGATGCAACG
TCGTTTGGGTGATCCTCGGC
ATCAGTTAGACCAGTCATAT
CCATCATAACGACAGAAATT
TCTCATTGTAGTTAGATCCG
ACTTTCACCGAGGGATTGTT
CCTATCAAGCGCTCTCCGTA
TAGACTTCCTCGAGGGTTAT
GAACGTATCTGTATGTACTG
CCTGCAGAAACTTATCTAGT
GTAGTATAGGAGGCCGTCTA
AACCTAAAATTGGAACCGGT
CCACAGAAGAGCACAAATTG
AATTGCGAAAGCATAAGTTT
GGGCGGTCGGGTACACACTC
GCATCGCTTATCCCAGCCAA
CCGTTCATTCAGTGCCGCCT
GCCGGTTGTCCAAAAGCAAT
TCGACTCAGCAAAATAACAC
GTCGTTAACACTTAAGGTCG
TCACTTACATAAACTCTTTA
CAAAGAGGACACCTCCAATC
AAGTACACCGGTATGCGGTG
TGCTAGAGGCCCGGGTGCTC
CGCGTCCTCTATAAGTTATC
TTATGCTCTCGCAAGCGTGG
ATTATTCGCCGGGGACCAAG
CGGGGCGGTTGAGGATTAAA
ACCTGCGTTCATTACCCGAA
TCAAATCCTTGTCTCAGTCT
GAACTTAACTACAGGCCTCT
TAGAACTTTGTGACATCTAC
GCAAATGCGTGAATTGGAAC
AGTACCATTGAGAAATGAGA
CTTCGATCATACGCTGCAGG
GTCGCAAAGTTAGAGAGAAG
TCGTTGGGTATAGTGGGGTT
CGTGAGTCCTGCCGGAATTG
TTAGTTACTTAGCAATAAGG
AAAAATGGGCCTCGCTTGTT
TCAATATTCAGAAAAACTTG
TCGCGGCGTGTCGAATGACC
GGATGCGGTGTTTACGTCAC
CATTAGCTAAGTGGGGTACT
GCGTGCCTTATTTATCTAGA
TACTCCCCTTTTATCATCCG
ACATGGTCGGAGGCGTCTTG
ATTGCCCCCAATCTGACAGA
CCGTCTTTCTCGTTCCCAGC
CACCTGATTTAAGTGATCTA
ACAATAGCGGTTCTGGGTGG
ACAACGAGGCCAATACCTAG
CCGCACGGTCAGCGTCGTCA
GGCTTACCTCACCAATAGTA
TAGGACCAAGTATCTGGCAC
CGTTGGACGTCAGCAAGGGT
CCTGGTGGCGGATGGAGGCC
TCTGTAGGCTACGCTTCGTG
CACCGGCCATGGCGCATTAT
ACTAGGAAGTGGTCCAAAGA
CTGGCAGGATGGTTCGTGCA
TAGAAATAAAGCTTGTCTGT
CTCTGCTACAATTGGCCGTC
GCTTAATTAGGCAGCCACGG
CACATACTGCCATGTAAAGG
CCTCGACTCACCAGACTATG
TCTGGCTGGGGAGGCAATCC
AGGCCACCCCAGATTCTCTT
TCAGTCAATGATTGCCGGCC
TTCCCCTAAGTATGGAGCGC
CTCCTTATCTGGTGCCTTGA
GTGGGGCTATCATCTTGCGT
TTATCGCCACTCGCCAAGGA
GGTTAAGCTCTACTCACACG
GCCACGTAAAACAAGGGGTC
CTTCAAGTTCCCTAGCTTTT
CTTAGCGACAATTTAAAGGA
ATCCGTGGCTCGCAGCAGAC
AACGGCCTATAGGTGCAAGT
GTCTGCCCTGGTCTAACAGT
CGTTCCTTAGTTATGTCGTT
GAAGTAGCTCAGGATGCCCC
ACTTAACCTGGAGGGAGGGA
GAAGTCACTTTGCTTGACAA
CCATAGACAAGGAAAGAATG
TCCGAGTGCGTATCCCGCGG
GAGGTGCTGTAACTAAGTCA
CTATGTAAGCTGGGAAGGCC
CCCCAAACGATGAGGTCGTG
ACCCGCGGCCTGGCGGTTGT
TTGGAGAGTGACAGTAGGTA
TAAGCCAGCGTTGATTCAAG
TTGCGAGCCGGACTGTCTAA
AAGGGGCTAGAGGGCCACAA
GGTACGTATGGCTTGTACCT
TCATTGAGGTACTGACGAGT
GAGCAGGCTGGTGGGTGGTG
GCCGAGAATAACGATAGAAT
AACATCAGTAAAGCGTAACT
CGGACCCTTTTCCGCTAAGG
CTCTGCCCGACAGCCTCGTG
AGACTGAAATAATCTCTCAT
GTCTGTCTAGAACCGACGAT
TAGTCCTTCGCCCCGCATAG
ACTCCAAAGGGCATGTTGTT
AAATCGGAAAGTTCACACGA
AGCTCCTGTTCAAGGAAGAG
GTCGACCAATCCAGGACTTA
TCACAACACCTCATCAAGTC
GGGTTGGTGCTCCACACAGA
GGGTTGCTTAGTTGCCCTAC
TAAAAGATCCAGGTGCCGAC
GCCGAACACTTTCATCAGAC
AATACTAGAGCGCCATAGCT
GAAAGGAGCTCCTCCAATGT
AAGACTGAGCCCAAAAGCGA
GACGGTGGAGTCTCCGAGGA
TTCCCCGGGCTATTAACCCA
GGAAATTATCGACGTCAGGC
CTGTCTTTCCAGTCCTGGGA
CTTAATGCCTTAGTGAGTCG
CTGATTTCTGCCTATGTGGT
GCTCCGTCACCAGACCTACA
CACTAGTGCGCGAATCCCGC
TACAACTTGTTCAAACCACA
CCTGCCTCTCCGATACTGTA
TGCCTAGACTGCAAGCCTTG
CAGGGGACGTTTAAGTTCGG
CATGGGTAAGTGTATATCTC
CCGGTCACACCCAACCCATA
TGTTCCGGGGCTACTTGACT
GTCTAGCGGATTGACCCTAC
TAGCAAATATTTCAATTGGT
AACCCGCATTGCTCCTAAAC
GGCGTAGGACGAGTCGGGAT
AAAGTAAGACCACTCGCCTG
CCATTGTCCAAAATTGGGTA
CGGTCATTGGTTTCCTTATC
TGCATATCCCGCTCTTGATA
CGTCACGCTCGTTGGCGGGC
CTCATACATTTGGCAGCGCG
CTAACTAGAGACTGACACAT
ATACGCCGGACGTAATAGCT
TGCCCTCGAGTAGATAAAGC
TTCCCTAACTCCTTCGCACT
TCCGCCTTGGAGTCAATGAA
ATCTTGGAAGGGCGTTACTT
CTATATCGGTTCCAGCCCGT
CCGTAGCGTAGGATCGTGGA
GTGGGCCAGTATGAACCGCT
CTTCATTTCAACCAAGGGCT
GATGCCCAGAATGGATAAAG
CTGCAGGAGCAACGTCTTCG
ACAAGCGAAATAGAAATCGC
GCCGGGTCCGGGTCCTCGAG
GACCGACGAGAGACGCCAAT
TCAGACGTATTGTGGTTTAC
TGGTCGAGTCTCGGGTCACG
AGTCCCGAAACCTGCAAGGC
TTATAATGGATATGCAGTGA
TAGTCAGGGTCAAGCAACCT
CTATCAGCCGGTTTCTCATG
AGTCATCCACGGCTTTGTAT
TCTGGTACGCAATCTTATTT
ATTCGCCCCTCCAACCTAAA
TTTCATACGAGCTCCACTAA
GAACAGTGTTCGTTTGCAGT
CCAGTAACAGCCGCTACTGC
TATATACCATGCGCCAACTG
CAACCAACTGACCTTTAGCG
CCAGATTTGTCAGACATACC
CGTCCGGGGTAATTCACATC
TTTCGAAGACACCGGGCAGT
TCGGCACATTTAGGTGCCTC
TACCTAGAAGGGGTCGTGAG
GCATACCCAGTTATGCTCTA
TAGGTCGGCTTTAGCTCCGT
TGGCCGGCAAAGCAATATAG
TATTGCATAATTCGCCTAAA
ATAGGGGACTCTCGGTTCAG
ACCATTCGAGATCCGCGCCT
GCAAATACGGTTCGCATGAG
TGGTACTTCGTTCTTTAAGA
AAAGTGCTTGTGCCTACACT
TGTTCTGGGTTCGACCATCT
TTGCGGGGTGCTGACCGTCA
TTTGATCAGTTAGGCTTCCG
TTTGTACAGTCGGGTGATCG
GTTTATTCGGGGGTACATGT
CCTTTAGATATTGACGTTAT
ACGTCAGGCGGCTTTTAGGC
GTTTCAGATGCCCACAACTT
TTGACTACTGCAAGAGCCTT
TAGTCACTTCGAATTGGCTT
CTGGATTGCCAGGAATGCTT
TACATATCGGGCTTTAGTGT
ATTAGAAAGTCTTATGTTAC
TGAATAACGTCAGCGAATAT
GTAACATTAAGACCGATTAA
AGATTCCTTAGCCGTCTACG
GGTGCATATTGACAAGTACA
ACTTACGGCACGAGCATTAC
AGGCCCGTCCTGAGGGTCGT
ATAAATATGCACAGCGTAAG
ATACTCTTCGCTGATTAATT
GACCGGTCCCGATAGCCTCG
CAGGTCCACGTAGCGCCTAA
CAGAACAGCCATAGCGAGAT
GCTTGTAGTTCCGTTACCCG
CCCTCGCTGATATCGATGGC
GTGTTACACTCATCTTACCG
CAATAGCCCGGCCGCGGATC
GCCAGGCTTACTCGATATAA
CGGTGATTTAACCTGGTTTC
AGCCTCTCAGTTCCAGCGCA
ATATCGGCGAGGCGGGATTC
GGTGTGCTATACGAATCAAT
GACTCTTGAGTCTAGTCGGA
TCCAGCTTCGCTGCACATAA
ACAAACCTGGTTATTCTTTC
TTAAGTAGCATCAGAATCAG
AGGGATCTCGTCTGGCTACC
TATCGTCGGCTGTATCCTCA
CGACCGGTTTCTAACTCTTA
TCATCATCTTGATGAATCAA
ACACTCCCGCATTGATATTT
CGAGCTCTACGCCCGTTCAG
ATGCCTGCCATCGCACTCTG
GCGCCCGAGCGAAAGTAGGC
TCGCGCGCTATATAAGGCTT
CTGTCTTGGACAGCACTACG
AGGGATGGCGGATGTGGCCG
CGGTTAACTAGCACTCTACT
GGGGAGTGCACTCATATTGG
GCACGTATGTAGATGGGTTG
ACCTCGCCTTGTGCTCGTAA
AATTGTTTGGCACCCCAGCA
GCCGCCGGTACACCTGGCAG
AAGTAATGACTCCCAATAAT
AGCTGCAGACCTTGTGGTAT
TGTTGACGCACATACCAGAG
ATAGGAGGTTCTAAACCAAG
CCCCTAGAAAGGAAGATATT
CCCGTAGATCTTTCCCCTAC
CCATTGCATCCCACTCTTGT
CAAACTAATCCACGAAATGT
GGAATGTTGAACGGTATAGT
TCGCACAAGAGGGATCGATG
AAAGGAAATCTGGATACGAC
TTCTGGACTCGGTTCACTAG
CGCAGTAGTTAAAGAAGGAG
GATAAGCCTCAAAGATTGCT
TTGGTCGCGTTTATCGTGTG
GGGCTCCGCAGACTTCCTGC
GCTACAATCTTGTATGGGAA
CCCCGCCCACCTCACTTCCC
GTCGCCGCCGGTCGTCTGTG
CATATATCGGGCCTACATGC
CATCAGTCGGGCGCCTCCGC
TACGGCGTAATACCATTTGT
TAGTGCTTTTGGCTCGCAGC
GACACACAATGTACGCGCTG
GCGGCACACCGGTGGGTCCG
GTATTTGGGTGGCGTATTTT
CAACTGGGTTGGCATCCCCA
AGCCCCCTAACAAGATACCG
CCCACCTACGGGCGGTAGAT
ATAGGGCTTGGTCCCATTCA
AAGGTCATGAACGTACTTGC
CTGGAGCGGACGCCCGACTA
GTTAAAAGGAGTTGCGTTGC
TAAACGGAGTCAAAACATCA
GGGATAACGGGAGACCTCAT
ACCCCGCGCACCGTTATTTA
ACGGTTTTTATGAGACAGAT
TTAGATCATCTACGCGAAAT
GCTCAGAAGGGGTGCTGACT
GCCGCTTATTCACCAGCCCA
CCTACCATGCACAGCTCGCG
TAATCTTCCAAAAAAGCAGC
GAGCCGGCAAATCATCTCGA
CAGCATTGTTGAAGTCAATT
ATGGCCGGTAATAGGCAGAT
GCGCAATGATTAGCCGTTCT
AAAGCGTAGATGAACTAGCG
CCGTCGCTACCCATGCCTCT
AGTCTCTAGGGCGTGAGGTG
GGCCGGGTCAATCTACCAGC
GGAGGAAGGTCACTTAGGAA
AATAGCTTATCAGGGACCCT
AAGAGAGCTGAGGAGCTGGA
AACGCCGTTGGATGGTTTAC
AAAAAGGAAGGGTAACAATC
CATGCCCCCATCATAGTCAG
ATACGCACCCGATTTTAAGG
GGGAAATTTCTCGCGGTGGA
GTACGTGACGCAGCTACTTA
GGAATTACTTGTGATTGAAG
AAAGTGGGGGGGAATGCTGC
GTCTCAGCTGGCCAACTGCC
ACCTTTGAGCATTCGTAAAT
TGTTGGAGACAGCCAAGCAA
GTATGCTGCTTGGAAGTCTA
GCCCGTCAGCATTACGGGAT
GTGAGGGCAGTAGAAGCGTG
TGCCCGGAGGACCCGTCTAT
GATAAGCTTACTGGAGCGGC
TGCTTTGTCGCCCCGCTGAA
CAAGAAGCGCAGTACGGTTC
GATGGCACCTGGTACTTGAC
GCCACGTTCATCTCGAGGGC
ATAGCGCCTCAATTTCTCAC
GGGCTCTTTATCAGGCGAGT
TCTGCTTAACAAGAATCCTG
CCAGGGCAAAGTTCTTTTTC
GATTTCGGTTAGGATTTACC
GGATCCAACTAGACTATGTA
AACCCCAATGTGATAATTAC
CAACAACAAGCAGGCCGTCT
CCGTTATGCACTCGTGACCG
TTTAACCTCCGTGTAGTGCC
CGTTCGGATATTTCCCTTCT
CTACTGGCCGAGTGACTGAC
AAACGCACTCACCTTCTACG
GAGCAAAGAGAAGGCTAGCA
TACAAGGGTCAGGGAGTTTT
TTCGCTGTCCGAATGGTGGC
CGACGTTGAACTGGGAGCAG
AAATGTAATCCGGGACTTTG
CTGGGGTGCTGCAATTTTGG
GCAGTTGTGCAGACGTACCG
GCTATCAGTTGCGTGAATGG
GTCTATCAGGTGGGGATACT
TACCATCCCCCTACAACATA
TTCTTCCGCGGTGTCACCGT
TTCTGTGCGCATGTTGAACT
GTAGCGAAGGGTGACTCATG
TGTTCTAGCACGATACCTAC
CTACACGGAAAGCGCTCTGG
CACACCGGTATATTCGCTTG
GTCATCGAAACGGCTCTCAT
TCGGTGAGTGAGTAGCGTCG
GATGAAAACTCGCGGCCTAG
GGGGTGTCAATCAATCCACG
CGCAAACATAGTCGGAAATA
GTTCTCGGAGCACAATCTCC
TTTTGTGTCGTCCGCGGGCC
TCATTTAGGTGGTGATTGGC
TGGCAATCGATGGGATCATG
ATCATGCGGTCACCTAAACC
TTTGTGCTCCATGCGAGACC
AGCCGCAGGTGAAATATAAT
CACACGAGAGGAGATCCGAG
CATAGTTACGAGTGAACTCA
TTACGTGAACACCTCTCTCG
TGCTTGCCCCACGGCAGTAT
AACGCGGCACCGGCTGTTTG
GAGACATCATAGACCGCCTG
CCATGATCGAGCCTTTATTC
CGATCAATGGTAACAAAAGT
ACCTCCTAGTAGTACTTAGG
TACATCAGATATACGATGTG
GAAGGTGGCGCATGAGTAGA
AGAACAAAGGTTCTCAAGGT
GTTCAGGGGGTCCGCTGTGC
GCCTTAAGCTTACTAATAAG
AAGAAGAGCAGAATCATAGT
ACGCCTGCGGATGTCGATAC
ATGCAAGGTCTTTTTTCCAT
AGAGTTGACGCGGGCATTTG
AAATAGACGAAAGTATACAG
GCTGATGACTTGGGTGATCA
GTTTCGTTAACACGGTTTAA
AGAACCGTAATGCCGCGGTA
CCTCAGCGTGTAGTATCCGT
ATTCGGTTTCAACAACAGAG
CGGTATCTAGCTCTGGGTAA
GTGCTAACACCAGTCTGCTC
TATAAACTACTGTAAAGACG
CCTGGATTCCCTACGAGGCT
GGACCAAATCGACTTAAGCG
TACATGAACCACGACCTTAC
TCCATATTTTTTGCGCTAAT
TACGTAGGATGCCTTTAGTG
CCTGTATACCCTGCTCACGT
CCGCTGACCTCAGAAGGACT
TGGCTCGGTTAAACGTGAAA
CGTCCTCTGTATTTCGGTCG
GTATCCCGTCGTAGAACGCG
ATCATCTCCCTACCCCGTTG
TTTGGAAAACTCTTTCAAGA
GGAGCGTAAGGCTGACAATA
GGTCCAGGTAAGCCCATCAC
TATGGAGGTTGACAACGGAT
GTAAGAATAGGAAGCTAAAG
TGCGACCACGTTCGATAATT
ATCGTGTTCAGCGCCAACTA
AATCACATCGCATGAATAAT
AAACCTGTTTGTTGATGACG
TTCCTCCTGAGACCTCTAAG
TGCCTAATAGCGAAGCCCAA
GAATCCTGATCCAGGGGGTG
GTTAATTCAAACTACCGGAC
GACAATAGCGACGAGAGAAA
CCTTGCATTTTCAACCAACA
GGTCAAGTGCCGAGAAGCTA
CGGGGGCATTACTTTAGACA
ACACCCGGCGGTCCGATGGA
GCGCACCAAGGGTCGGGGTC
ATAAGCTTAGTATGAATTGA
GCAAAACACGAGAGGTGGTC
CACCAGACCCGGTAGGGGGC
TGATACGTTGAGTCGCTGGG
GCTAAGACAGTGTCGCACAC
TTTGACGCCGTTTTAATTAG
CACTGGGTATAACGGAATGC
CGCTTAGGGCCGGCTGTCGA
GGTTCCCGGGAGCGGGGACG
CGCAGATCCGTCGACGTAGG
TTCGCCTTTGCTGCAGCTAT
TTCGATTTACAGTATACCCA
CTTGGGGCCATCGGGCCCTC
TAAGTGAATCACTAAGCATC
TCGACTCACGGGCACCAACA
TCGGACAAACTACTGACGTC
GCCCACTGCGAATTAGGTGC
ATTGGTCTTTACGCAGTATG
CTCTTCGGACCGTTACATCC
CTTACTCCCTATATGTGTAG
GGCACTTTCAACCGTGGGAC
TTGTCTACCATCACGTAATT
CACACAACGTAGTCTGTTGT
AGGGAGGCGCAAGGGCAAAT
AGTGGGAAACAGGCCTTGTG
TTGTATATAAGAATGTAAAA
AGCAGGGGCTCGGGTACGCA
TCCGTGCATCAACGCTTTCT
CGGAGCATGTGATACCGATG
CCTTATCCAGGGTCTTCATG
TGAATCACGCAGTCGTACGT
AGTACGAAGCGCGGGCCAAG
CGCAGGGCATAGCATAATCG
TGACATTGTCCCGATTCGAA
GTGCTTCCAAAGGTTTGATA
CAACTTCGCCCGAACTCGTG
ATGAGTTGAGTATGCACCCG
TCCTATGTCCGCTGTCGCCT
GATTGCGACACTAGACCGTG
GACTTCTCTTATTGGGAAGG
GCCGTGGGTGTGTAGGCTAA
GGAATAAATTTAACTAAGCT
ACGGGAAAGCCCCATACAAT
TTTCGTAAATGACCTGGGGC
GGTTGGGATTTGTGGGTATT
ACGAGACAGACCCGACCTAG
GGTCAGGCCATATGCGGTAC
AGACTTAGTACTACGTATTG
ACGGCACGGTGCCAGACTGC
TGTTTTGAACTTAAGCTGGA
CAACACTCATCCAACGTCAT
GGCCCCAGATTTTGTGACTT
TTGTAAATATTTGGATAGTC
TATGCAACATCCCAAGCGGG
TTCGGTCTTCATGGAAACTT
CGCACACTGCGTCCGTGGGA
AGACACTCGGAAACAAGGTT
CTACCCTCAATACGAATAGC
TTAGCGAATCGGGTAGTGCG
GCCATAACTCGCCAGAATAC
ACTTCGTCAATTTTTACCTC
ATGTCGTACTTCCTGGAGTC
TTATAGAGTAGCCAGATACA
TTAGGGAAGTGGGCGTTTGC
TACGCCCCTCTAAGGTGCCT
GTTGTGGGTAACTATCTGGC
CCCGGAGCTATCTCGTTCAT
TCATGCAGCGGCGAAATATC
ACCGATGCAAATGGGGGGTC
ATTGTAGTAGTACTATTGCC
CATCCTAACCCACTCGTGAT
GTGTCTTCTGCTCTATCGAA
ACTTTGAGCGGTTGCTACGC
GTTATTTACGTTGATCATTA
ATTATTCCTATATTGTTTAT
ATATTGAGGCCGTCCAGTTC
ATAACGACCACGCGGACTAG
AAACAAAAAGGTCAATTGCC
TAGAAACCCGGAGGCCTATG
GCCATTGCCGGAGCAAGTAA
CAGATCTCCCCCACAATCGC
ATGAATCTGCTTTCCTGTCA
GTTAACATAGCTACAGAACG
CTCCAGGCCTCTTGAGCCGG
AGTAGGGCTTATATACATCT
ACTCCCGGGGCGATAAAACA
CAGTTGACCGGACAGCTGTA
GTCCTGGTACAGCCCTTACT
TCATAGGATGGCCATTATGC
CGGATTGCGCAATTTTACTC
GCTAAGAACTTCCCAAGGCC
TGCTCATCAGGAGGATGCAC
GTGTGCCTAACTCAATGAGG
AGTGCCCCAGCAGACCCCGT
AGGTGCTAAAGCTCTTGCAT
GGAAAATTCAACCAGTCAAT
AGAGGATATCGGCAATTGTC
CGTGATGCTTTCGGCGCCGA
ACTAACAAGCCGAGCAGGGC
GCTATTCGGGACACCTTCCA
GCTTCTTTAGGGCAATATCA
GTCTTCGGATATGGGAACCT
CGATGCGCACGACCGTTTTT
AAACGCGAGTCAATAGATCC
TAAGATACGGGAGCCCTGCA
CTCCAAACCGTAGCCCCCTC
TGTCGGCGCATCTAGCATTC
GGTTAAGTTACCATCCCTGC
ATTAGTTGCGGATATCGGCT
GTCAGTACACAGATACTACA
AGCGGGCGGGTTCCTTCTTA
GCCCATGAGAAGCTTCACTA
ACGGGTTCTGCATACTTCTC
GGATTGTCGGTATCGTCCCG
TTTCAGATAACATATCGTCG
AATTGGCTCGCCTGCGAATC
CGACGGTACTTTGTACCTAG
CCGCCCGCACAGTTCCGGTA
GGCCTGGTAAAGGGTGGTTA
ACACTGTGTCTTACTCGGCA
ATACCTTACGTTTGATCTGT
TTGCCACTGTCAAACTTGGG
ACTGACCTGGTCTATGAATT
GCTTGAGGCAAGTATGCCTA
AAGCGAGTACCTCATTTCAT
CAGGTCGGATTTGGATGTAT
AACAGAAGCGATTGTTGTGG
TAGAATTGGCTCAACTTTCC
GTGTAATCCGTGCGTCCTCA
TTCAGGGGATTTTGCTGGCT
CCCAGGCTTTCCATACAGTC
GGAGAAATGCGGGGTCGCTA
CTTAACAATCAAAGACAATG
TCTATGCATTGCATATGTGG
TGTGTCACCCTCACATTCTG
CCGGAAAGGGATAGGATCGG
GTTTTGTGTCATCCAACCGC
GCAAGATGCATGAGTACTAA
CCGGCTGGCGCCCGGCTGCT
CACGTTTGTAACCGTTCTTG
CAGAGATTCTCCCCGGAATC
CCCGCGACTATAGCACGGAA
GAGAACATCCGCTTCGTAGT
AGAATGCCCTCAGGCCGGGG
TATCATCTAAAAAGGTGGCC
CTTGATAATAGGTTAATTTC
TCTTTTACCCCCCGATCTGT
ATCTCTTTACCCATTCCTTC
TCGTCGCCCTGTCTTTGTGT
GATCGGGTCATAGTATACAC
GCCTGAGACGGGGGCTGTAG
AAGAAACATTCCTCGCAGCA
CCCCGAACCACCGCGGGCTA
ACTGGCAAGACCGCAGGCAG
GGACCAGGCTCTCGAGACCG
CGCCGATGATGTCCCGGATG
AACGCAAACCCTTGTGGCCA
GCATTCGCCTCACTAGGTCG
ATGAAAGGGGCGTCGCAACT
TGCATACACGAGAAGTCTCT
GCATTACTCTTTTTTCATGC
GTGTGAGGGATAGCCACTAT
AGTGCCTTCACAAAGAAACT
TGGAGAAATGGATCGCTACG
ACCCTGTTAACTCACGCAGG
ACACCTTCGGGCACTACTCA
CACAGGCGATACTAAACCCC
GCCCGACCAGCTGCGATGAT
CCTTACGCAGCGACACGCAG
TTCCGCGGGACACTTTGGTG
GCCTGTCGGCGTGGTGCCGT
GGCTCCAGGACGATGTCGAG
TCCAAATTCGGATAACAATA
GGCATCTGTCTATCAAATCT
CGATAGTCTCCACGCTGTGT
GTAAAACTCCTCCGACAAAG
CATTTCACACACGTTAACGC
AGTATCCCAACCTAGGAAGC
ACGTCAAAAGCGCACCGCCA
GTCGATTTAAGGCCATCCAG
CGATGCCTCTTTTAGCTGAG
ACCCGGAATAAAACTATAGA
TGGATGACAACTGAGCTGAG
GTAAGTAAAACGTCGTGAGT
GTTATTGTGCAGTCTTTAGC
TCGTGTTCATTGTCGCTTGC
GCTGGACTGTCTGGTCAAAG
GGGTCATATGAAGGTGGTCG
CTAGGCGACTCTATAGGGAT
ACTACCAATCTAGTTCACTT
GACTCGCCGACGTTTTAGTG
AGTATCGCGTAGGTCGTAGT
TTCCCACCAGGGTCTTATCA
TATCTGCAAGGTTTAGAGGT
TTCTACCCCACAGTGGAGAT
CGGCTAGCCGCCATGATGAA
GGTGTGCCGTTATTTCGGGC
AAGCACACCACGCGCGTCTA
ACGGGTGAGCATGCCCACCT
ACGCAGACCTCTCGCGGATG
CGACACCGAAGCCTTTAGTC
GGTCGCGGGGAATTCGGACG
AAAAGAAACGGTGCGCACCG
ACTGGCTACCTCAGAGATGG
ATATCGTAGATACACCTTAG
TTAATGTAAGCTATCCATGA
CCGGAAAGAGTGTCGCCCCG
CGAATCTCAGGTAACCTAAG
GAGCGGCGATACTTGGCACG
GCAGGGCTACTCAAATAGGA
TGAGAGTCCACTCGCTTCTC
GTCACAACCTCTTGTGCCAA
TGTCATTAGCTTGTTCTACG
GACATATCTCGGCCTGGAGC
GGTAACTGACCACTTCAATT
ACTGCGGTATATTACATAAC
GGTAAATCGATGACCGTCCC
GTCGGCCGTTACCATTTTAT
CTAAAGGGGGAGCGCCCCAT
ATGAGGTCGACCCCCTATGA
GACGACAATGAAACAACAAA
GAACAAGGTTGGGCCAGTTG
ATGCCCTCAGAAACTTAAGG
GCCATCTATACGATATCTGA
GCAATCTCTTGTGAAGTTCT
CCTGTAGGCTGACGCCTACT
CTGGCCTATTGAAAGCCTTC
TACGCATAACCCTCGACAGA
AATTAAAGATGAACCGGAGA
AAGCGCGTCCGACCTCGGAC
TCACAGCTGTCTGCTAGACT
ACCACTACCTCAAACCAAGA
TCTTTTCGGTGTGGAACATA
CTGACATTCACGAACCCATG
CTGCTAATCATCTGCGCAAC
TGCCTACGCTGTCTGAAACT
CTGGCTCAAATCGGTTAGGG
TGGCCAGCCGGCTTCGGGCC
GCGTTTCGTTCGTTCGGCCC
CGTCGCCTCGTCACCGGGGA
GAGCATAATAGGTGCTCATA
CTTGGGGCAATATCCCCGGC
TCGATTCCTATCTGCGGTAT
ACGTTTACCTGCCGTGGACC
TGTTAAAGAAATTGGGATTG
GGGAAGTAGTGGTAGAACTA
TGGCCCGCTACTGTTAATTA
GAGTGCCGACCATCTCCATT
TCCAGGAGGTTGGCGCGCGA
TCGGCTTGATTCGAAAGTCA
GCTCCACTTCGCACTCCAAC
CGTCTAAGACTGGGGACCGA
TTACTGAAGAGGGAAATACT
ACGAGATACAGCTCTCTTCT
CGTCGCTTCATTCTCGTAGA
CGTCGACTCCACTATGTGGC
CTTGCGCTCCGGGTCGCCTA
GGGCCCGGGGGCTTGAACAC
ACGTTGGCGTTCCCGCCTGA
AATGCGAGACCCATGTAATG
TAGTGTCTGTACACGAGAAT
AAAGCCTGCACTACCTTTTA
AGTAAAGCCCAACCTCTAGC
TCATCCGGCACCGAGATCAC
TGTTAGGGTAGCAGTGCCAA
CCAGAGTCCCGAGCAACGAT
AATGGCTAACGTGCCAAAAG
CTGCCCTCTGAATCGCCCAT
TCGATCTCAGCCTACCACTC
TATGGACTTGGGTACAATCG
TAATGCTCCTACGATGTTCA
ACTAACTATCATAGCACATA
GTAGAGTTAAGGCGTCACGG
CGACTCAGGGAGGCAGTGTA
CACCAACCGTAGCGTTACTT
ATGGGGACCCTCGCCCGTTC
ACTAGCTCTCCTTACCTGAA
CTCATGGTGAATAAATCACT
CCGTACTCTATTCGAGAACG
TCTGTGATTCCATCGACCTC
TGGCTACTCACGTCGCTGGG
GACCCGCCCCGTAAACTCTT
GAACAAAACCCGCCGCCGAC
CAGAAATAATCAATAAATAT
GACCCCGATTCTATGCAAGT
CGTTTACTGTAGTATGCCTA
CGAACACGCTCTCTGCTTAG
GTCATAAGGAGGCGGTAAAA
CGCTTGGACTTTACGCATAC
TGCTGCGGTCTTCCCCCGGT
GTAGTTTTGATCTATGCCTC
TCCTGCGTTTTTTGGCAAGC
ATTTGATACCCCGTGCACTC
TAAGGCCAACGATACGACTT
CCAAAGTAACGCCCCGCGTG
ACAGTAAGAAGAGTCGTGAG
GCCCATCGCAATAAGCCCTG
AAACCGCGTTGCATAATGCT
AGATTAAAGATTATCGCCCT
CGTGCGGGGCATCAAGCACT
AAGGCACACCGGGGGCCGAC
CTGCTAATGTGGATTGGATG
GATTTTGCCTCGACACGGGA
TTTGACTTTTACGTGCAATG
CCCCGACACGTTTAACCAGC
CGCTTAGCGGCCCCGTTGTA
TTTAAGAACGCGTCACGATC
TTAGTGAGAGAACCACGGGT
TACCTGTGACTTTACGATAA
CACGTATTCCCCATTCCTAG
TGAGATCACCATGCTCTGTA
TCCGCTCTAGGCGGAGTTGG
CTCTCCGATCCGGTCCCATG
GAGGAGCATTACTCGATATA
GAGTAGAGGTCTGATACACG
CACACCACCTACGAGGGACG
AATAACGGCTGTTCACAACG
AGACCGTACTAGGACCTAGG
GCCGGAAAGTGGCAGTATGA
CGACTACCTTAACAAGGAGA
AAAAGAAAGCGGTGCGATGA
TGTAGTTCTCTCGTAATTGC
CCCGTCGTCTCTTTTACACT
TATGAGAAATCGAACCTAAA
ATGGATTGCCAGATTTCAGA
CATATAACACGTTATTTTTT
GGAGCGGACATTAGTAGCTA
TGACGTACTCACAATTGGGA
GATCCACAATCCAATAGTAA
ACCACAACACTAAAGGTGTG
TAGCCACGTCGACAGATTAA
GCCCTACTTGTCGTGCTGTC
GCTGCCTGCAACGCGCCGGT
CCCCCTTCACTGCCCGATTC
CGGAGTGCCAGGGTGTGCGT
GCCGATCACCTACACTGGAC
TCAATTAACACTCCCTGATA
AGCCGCAGACGTGTCCTCCG
GAACCAATCCGAGTGAGACC
ATATGAAGCAGGCGCTAGTT
GTCCAGAGCTATTCTACTTA
GTACAAGGACCGAAGCACAC
TGACCACTGGTTCGGACTGC
CTATAAAGGGTACCCGTCCG
TGCCGTTGCTGCGCCACCTG
AGATGCAGATCAGAATACTT
CCTGCCCCGCGTGAGGCTGA
CTCCGATATAGTGCTGTACG
TTGATGGACATCGAGCGATG
CCTCGGGAATGGTGGTCTCT
CGACCCCGAGGGGTGTCTCC
CCCGGTTTAGGTCTACCCCA
ATTCTTACGATCGCGTGTCC
CACCGGGATTAAGCTCCCAT
GCGAGTCGCGTCAGGAAAGC
TCATTGACTGCGTGTTACCT
TTTGAGGTATCATTTGGCCC
CCTCACGGGCGATTCTTCCC
ATACAGTGTGAGTGAAGGGG
GGACTTCTTATTCACACGGG
AAATCTACTGTAGCGATCGG
ATAGGACATAGTGGTTTACC
TCAAGAACTCATATCAAGAT
CTGTGGAGGTATCTTGACAT
CCCCTGTTCAAAACTGATGG
GTTGCTGAAGAACCATCCCC
AGGGGGGCTTTTAAAATTTC
TGCGTGGAAGCCTGAGGCAA
GGGCCGAGAGATCAGAGTCC
CAGCCGCCGATTATGGATCC
ACGGTCACCTAATGGTAGGC
TGGAAGATAGTGGGCTTATT
GCAGCAGTGGTCCAATCAGT
ACGTAAGTATATCTCTTCTT
TCTTGCGGTAGGTTCTTTAC
ATAATCGTACAGATCGCGTA
CTATTTCAAAAAACATCTTG
CTATTACCGTATTTCTTATA
AGAGATATTTCTAGCTTGGA
CGCTGGCTTTACGGAGCTTG
GGTACACGAACATAGTAGCT
TTTGGGGTCCGCATACTCTC
ACGCCGGGGTCACGAAACCC
CTGGTGCAATTACAAAGCTA
CCTCGCCGATATGCCGAGGC
GTCCATCCAATCCGCAGTAA
CGTAAGAATGACTGGCAACA
GGGGGGTTTCTCCAGTCGAT
AAATCAATACTGGCAATCGA
TCGCTGAATGTAATCTGTAG
ATGACCTGGCCGTATTCCAC
CAGTCCAGCGCAGCCGGGTA
GGTACTCATGAGATACCGGT
GGACGGCAAACCCTATCCCC
GGGAGTCGCCCGTCCCCACA
CCACAAAAAAACTTTCTTTC
CGTAGCAAGTCGCGAAATCA
TCTCTTCGAGACTGATCTCC
ACTTGGTGCAATGTCCCAGC
CATACTAACTACTGGTCGTT
TGCGGCATTCCCCTAATATC
GACCACTTTTACCGTCTTGG
CAGCTCTTCGTATTTCTGCG
GGCTCCTGAGTTATTGTAAA
GCAATGTGTGGAATGAGGAA
TAGTAGATACCGTTCCGCGG
GCTCTTTTAGAAAGTTACTC
TCTGAGGTGGGCGCGGCCAA
CCATGTTAGAGCGTGCGATC
CTGCGATGTCGAGAATTACA
GTCCCTTGTTGCAGGAGGGT
GGTTTGGGAACGCTGGGCCG
ATAAGCAAACTAGTATGAGG
CCGGAGCGTCACCTTTGAGG
TACGTTGGGCGATCACACCG
AGGCATTTTTGGCCCGCGTG
TGCAGTAGGCGGTGATTCTA
TAGACAGCCGATTTCCGGTC
CATTCGGACGGAACACCGGG
ATGGGGATACGTTATAGCAC
TCTCCAGTACTTCTTCGATG
GTAGGGTGCACTGCACAGCG
CCACAATGGGTGGACGTCGT
TTTTGCTACTACAGGCGGGC
CCCCACACTAAGTACACGCG
CCACAGCTCTCTTCGGCGAA
GGCCATGGTCACGGACTTCG
GGCGGATGGAGCTGACGGCG
ATTACCCGTGACTTATGCTA
CGATGGTCCTTGTCCATTGA
CACACCCTTGATTCAGCGTG
GTGTATAGAGATAAAGATAG
CGGCACAACTCCCAATCGCA
CGTGAGGAGGCACGGGCACC
GCAAAGCCACAGCGAGCTCG
TGCCTTCAAGGTTATGCCGG
AGCTCGCTTATTAATTAAGC
CAACGTTTAGTGCGGGCGGT
TGCGTATGGCGTTTGGACGC
TTTGGTTGGCGGGAGCTGTG
CGCCGATTCCTACCCTCCTT
GTAGATCGGGATTGCGAGCA
CGATAACTAAGCTAAATATC
GAACGGTCAGACTCCTCCGC
TTCGGTGGTATATGATCCTC
GCCTATACCGAAGTTTGTCC
GTCAGTGGATCATATGTGAA
GAAACTCGAACCGATAAAAT
GAGCAAACACATCAGGCTAG
GGAGCTAGAAGAGTAGTAGG
TATGAGAAAGCACCTTAATT
CCTCGGCTATCATACTACGC
TAAGAGGAGTTGAAGCATTT
AATGACTCTTGCTTGATCGC
AAAACTCAACGGCGCCAAAA
ACTAACGTTTGTGCCACGCA
ACCCTCCCTTTCCGGCTGAG
CTGCAATTTCACTGCGCCGG
GACTAGGAAACATGGTCCGA
ACGCGATGTTTTTTTGTTCG
GAGACGTTAAGGTAACGGAA
TCGAAATAACATTCTTACAT
ACGTCCTCGCATGACCCTTA
TGCGGGACTGAGAATTGCAG
TGGTAACCATGTCTGGGAGT
GCAGGAGCATCCCTTCCATT
AACGACCTTCTCGAAGCGTA
TAGGGACGGGCTCATTCTGT
GGAACACCGCAATCTTAACT
TATAGCTGGCCCACGATTTC
TGCATCAACCGAGTGCATCC
AGTCTCGCACTTTTTGTAAG
ATACGGAGGTCCCCCTTAGT
CGAAAGGGACAGCCCATGTA
CTCTAGCCTAAAAGGAAGCG
CATCTCCCCCCATCATATAA
CACCTTTTCAATACGTCACG
TTGATGACTCATAACATAGT
TGTACAGACGATCAGCCCTA
TCACAACACAGAACCCGGTG
CAGTGCGGTTGCTATTTAAC
CTGCGCTATACCCCGTTCCC
AATTATAACCAGGTTGTCAT
TCACAGGTTTCAGCTGGCTG
AACTCCGAACCGCCTATCTT
GTCTGCGTCCTCAAATTCAC
TACTGGTTTGGGGATAGTAT
GCGGACTAAGTTTTTCTGAC
TTGTTCAGTCAGACGGAAGA
GTGTCGTCAGGGCTGCATGC
AGGAGCAGACGGGACAATAA
TAGAGAGCTCCTAAAGGGTT
GACTTGTAAGCAGTGAGACG
AGATAGAGGTATCCATATCG
ATTCTCTGAGCAGTAGGTGG
TCCATCCGTATAGAGAGACT
TCATCCCTTTCGGCTCCCCC
TCCGGCAAAGGATAACGAGT
TCTTCTTAGGTTCATGAGTG
CGCCATAGGAAGGCCCCCAC
CGTCAGCACCATACTCCGCA
ACGGGTGCAGAGCAAGGCTC
CCGTCAGTTTCCTCATAGTC
GCTCGTCTAGAGCATTCAGC
TGGCAGGATTCGTGCAGACA
CTTCAACATCGGGTGAATCT
TAGATTGCCATGGATCGAAG
TCACGGCAGCTTACTTATGA
TGGACTTACGTTATTTAAGT
ACGGTTGTGTGCAACCAATA
TAGTGGATTAAGGAGGATGC
ACCCACTACATATGAAGTAT
TCCATGAAGCGATGAAGCGA
CACGATAAGGGCTCGACCCC
AATTTTGAACTCGGCAGGAT
GGATGGTAGGCGGCCATTCA
CGCATGACTATTGCAGATCT
GAAGGCCGTGATCAATTGAA
AAACCTGCTTTAAAGTTCAA
GTTGTAATGTGCTTTCTCGA
GCCATGGTTGACGCCTCCAA
AACAAAGGGTTGCCCGTATC
ACTGAGTAGTAGTCTGGGTT
GACGCCAGCAGGTCATCGTC
TTCCCAGGATACAATGCACT
TGCTTAGGAACACAGCTAAC
CAATGCTCCATGAACGTTCG
AGGTCCGTACTCATCACGGG
TTTTGAGGAAGATTCGGGGT
ACATCATACTCTTCCTCTCA
CTCCGCGACGCGGACTGATG
ATAACGTCGGGCTAACAATC
GCTTGAGCCGTTCGAGTAGT
CTGCGGAAGTTCGCAACGGG
TATGCAGCTTCTCGTCTAGG
CGCCATGCGCGACCTTATGT
AGGCTGATCAGTTTTTATGG
GTGCTCTATGATCGGCTGAA
GTGCCCATCCTGGAGACTAT
AGGTAATAAGTCACGACTGG
TACTGTGTGCTAACTATCCG
GTGGCGTCTTCTTGCTCCTC
GTGTCCGAGGCAGCCAATCA
GGGTGTGAAGAATAAATCTC
CGCAAGAGGGCGCTGCCGGG
TTAGAAGGTCAAGTAGATTT
TGTGGATTGTCCTAACCTCT
GGAGGCACCCCGTCTGTTGC
CTGGACAGGAGTGGTGATTT
GTAGCCGGTCCTTTGCCAAA
GACAAGAATTCAAGTCCTTA
AAGTGCAGATTGGCACCCCG
GGTTCCACGAGTCTTTTTCG
ACCGACGCCACGCGGAGTTC
ACCATCATAAGCAACAGTCT
TCCTGCCGAGCCCTTGCCAT
TCGCCTAGCCTATCGGAGGA
GTGAAGACTGCTACATCGCT
TCACAGCCACAGCTCACCTG
ACTCGGGTTACAAGCTTAAG
TGTTCCGTATTTGCTTGTGA
GCGCTCGAGAGTTCTGAGAG
TGGAGACTAAGTCTTTAGAC
TTAATAAGGGTGATCACGCA
ATGGGAAGTTCGTCTGGAAC
AAAGGCCTCAAGGGGTCCGT
TCTTCAACTCGTATGAGACG
TCAAATTGGGTGAAGGCTGC
TTGAGTTTCGCAGATGCGTT
CATAGTGGAATCATGACAAC
CGTTAACCAACCGTGGATTA
TAAACGTTGGTGCTCACTCT
GGCTTTAAAAGTTGGTTTCC
ACATACTACCGTGCCACCTT
AAGTCTTCGCTTCACGAGCG
ATTCCGATGAAGACCGATTT
CGTTCAAGGTCTACCATAGG
GCCATACGGTATGGTGTGGT
GGTTGTAAGACCCAAATAGT
CCATCGTGACCGGCCCCGAA
TCAATAGACATAGTCACTGG
GGCATTAATATCAACGTTGT
TCTCGTCATAAATCGTGCAC
AGGAATGAAGTGTCGCCAAC
CAATGTCCATGGCAACATGA
CCGGCAGGGATCGACTTTTT
TGCCCACAGTTGATTTCTAT
ACCATACCATAGGATTTGTC
TCACTCACCACTTAATGGAT
TCGAAGGGTATGCAGTGGCT
ACCGAAGGATGTTTGTCACG
TATTCGCAAACATGACAGGC
TATAGCGTAACTTTAGTTAG
GACGCAAATGCACGTTTCCT
CTCTCCCAGACTGTACTGAA
GCCAATATGTTATGGGACGC
ATATTTGGGCAGCCTAAGGA
TAGACCAGCTGTACACGCCT
GTGTCGCATGAAGGGTAGGC
GATGTCCCGTATGGGGTCGG
CAGATATGTAGTCGTAATGA
ACCAGGTAGCAGGATGTTCG
GACGTGTCTTAGTGCCTTAG
GATAGTCAGTTTTTTGCGCT
TCAGTCATCGTAAGCCTGTA
GCATTGTCCCATGTACATGC
AGATTCTGAGTTGTTTTCTG
CTGAACGACGCATGTCCTCA
TGAAATTACGTCGAGATCAT
TAAGCATACTATCTAGACGT
GAGTTGGCTTAAAGCGCAAA
ACGCAGAAGCCGCTTGCCTG
CCGGGGAGAGTGACAGCAAA
ATTCTCGTTCTTGGCGTCGA
TAACTGTGAGCGTTTAAAAA
AACGCCTGAACGGAAGTTCA
CACAAAATATCAAACTGGCC
CGGGAATGCAATAGAAATTC
GAATCCTACACTAGGGTGAT
GGCTAGGGATGAAAACTTTA
GTCTCTTTGCCGCGGCGATG
ATTCGTGACGAGGGAAATTC
CGACTCGCCATGGGTCTCGG
TTATGACCTCGAGTAGGTTA
TAAATTCGTTCTAACTTTCA
TGAGGCTCAAGATAGGCGTG
CTAGCATTACAGACGAAATA
TTGACTAGCCCTGAGACCTG
CTTACTTATATCATTCTGGA
AAGGACACCGTTTACCCAAA
GGACACCGGAGGATAGCGCG
ATGTTACGTCCGGTGGTTAC
AAAGTACGCGTACCAAAAAG
CAAGGGGCGGTTGCACATGT
TAACAACTTGGTACGCACGG
TACTTAATTGTACGCCTTTG
AGGCGAGTCCCCCACACATA
TGGCAGATGCAGTTTGGATC
TTCTCCCGCTGATCGTAAGT
ACTACTTTTTCGCCACAGAA
TACTGTGGAACCAAGCTCGT
GCAGTCGGGACCCACAGACC
GGAGTATCTATAATAAGGAA
CTCATCGACTAGTTCGGTCT
CTAGCTATCTAAAACTTCGC
GTGTACTTACTCGCATGGGG
ACCACCAAGATTTGTACGTC
TAGTTATAGCGCGCGATGTC
CGGTTGATTGAGGAAGGTGT
TCCTCGCGACCTTAACCGCT
TCAACTTCCGCCGAAGCCTA
GAGTGCGTGTCTACTTTGCC
GCTTGTGGGAATTAGTGAAA
CACTCTGAGGCCGGAAATAG
GCCGTACCACCCACCTTGCG
TTCGCGTCGGGCATGAAGTG
ACGTTTGCACACTTCATTAC
ACGCATAACCGGCAGGCACT
CCTACCCCAAACCGTTAACA
ATCTTATAACCCCTTGTTAC
TCAACCATCCTCCCGAAGGG
GCAGGCCAGCCGAAATTGGA
GTCAGAATTCTCCCCCGTGA
GACGTAGGTAGCATCACGTT
CAGTCCCCGCATCTGGGCTG
CTGCGCTGACCTCCTGCGCC
GAATGGCGCATGACAATCAC
ATGATAAGACTTCGCAGAGT
CAACTTTTCGCCTAGACACT
TCATGTCGTGGACGCATTCC
CACAAGTCCCGTCCGGCGCT
TGCCTTTGGGGCGTTGTATG
ACGAGTTGTGACGAGAGACC
TTGGCAGCTGAGTTCCGAAG
TACGAATCAAGCATAGTAAG
TGAGACCAGAGGCTCCAACT
AGTCGAGAGTCGGTTCAACT
GTATACCAGCACATTATGAC
TGTGTGAGCTGCACCGAGTC
TTGAGGTTGGCTCAACGACA
GTATACTACCTAGAGCGATT
CGGGAGACTTCAGATGCCCT
GTTAACAAGGGCTTCGTACG
TGACAACTGTAATATTTTTA
AGCATCAGGGATGGCGGTAG
GTCGCCTGCCTTGGGGGCAG
ACAAGTCAATCTCTAGGTTT
GCTTGGCCGCCCGCTTCCGG
TTATGATAGATTGGAGTATG
AAGCTTTGTGGCAGCCTTCG
CTCAAAGATCCCGTGAAATC
CAAAAGTAGTCGGCCCGAGT
TAACCTGAATTTACATTAAA
ATTAGTGTTGGCGGTCGTAA
ATGGGTCTGTCGGCCTTCCT
TGCCGCACCAATTCGGTAAC
CCCCACTCGTGTTTTGATCT
TTAGATCCGCCATTACCACG
ATATATCTAAACCGGTTAAT
TAACAGTCCTCGCCTTCACC
AGGACGAGGCGGAAACCCTG
TTATTGACTCAGCTTTCAGC
CTAAGGCTCTGAGCAGCGCC
CGGATATTTCCACCGAGGTG
GCTCTTCAGTAGATCTTTTA
GGAGGGGTCATCAAGAATTG
CTTATTATGGTGCGATGGGG
GATGACAAGCCACGGAGTCG
GTTAGCGAGAGTCCGTTACT
TTATCTTCGTTGCGTGTAAA
ACCCCCATTCACTACTATCT
CACCGAGCGTTTAGGACTTG
GTCGTAAACGCTGGACCATT
CCAACGCTAATTCACGATCG
TACTTGCTTTCTTTGATGAC
ATGCCCCATAAAGCCTTACA
GAATGACGGCTCGGGACCTT
ATTATAAGGCTCTACGGAAC
ATCCACCGTTGACAGAGGTT
AGAAACGTGACCGCCACGAT
AGACGCGGGCTCACGTAAGG
AGCTAGAAATCACGGTATTC
AACGCGCGGCATGAGCCAGT
CATTCAGGCATCGTTTCCGG
AGGCGAAAGATTCCTTTCGC
CAAGAAGTACCAGAGGACCA
GCGGGTCTCCAAAAGCCTGG
GAACGCCAACGGCTACGAGC
TTACGGCTATCAGAGGGAAT
GAAGGTTACCAGCCCATCCT
GCGGAGATTAGGAGGGGTCC
AATGGGGCGTCCAGATTTCA
GGGCGAAGCCAGACGTCCAA
CATAAAGCCGGTAGCAATAT
CCTCTGGCGGTGGTCGGACA
TCCATACGAGGGCTTAAAGC
CATTAGCATAGCTATGCATC
CAATGATCTAATGTCTCACG
TTTGAAGCATCGTAGTACTG
GATAGCGCGGTAACTGCCTC
GGGAGCTCCCGTGGTTAGGC
TACTAAGATTACGTACCTAA
GGGTTTGGACCGGGCGTACG
CATCTAAGAGACTCTATAGT
AACTAAGGGTCCGTTTATGT
TGCGTGCTCAGGTAGCTGGG
GCGTGGCGCTATTACTGCCA
CCTCGACTACTGGAGGTGAG
GCGGGAGTGATCATTGGTAT
TATACTCCCGAACTAATCTG
AGAGGACCCCCTTGCAGGGA
TCTTCCTTTGATCTATGAGA
CGCCGCCATGCCTTGGACAC
TGCCCCTTACCAAGATCGAG
GTAGGGAACGAGTTCGCTCA
AACATACTATGTGTTATAAG
GCGCGGTTCGTGTTTCGAAG
CTTTTGGATTTGGGACGTCA
TAAGTTAATTTCGGTTCAAT
GGACCGAACCTTACATCAAA
ATCCCTCCCTCGGCTTATCT
TGCAGACTCACGCCGGACTC
GAAAGGGGCATAACGGGGGT
TCGCGGCCGGTTAATTCCGG
GCGAAAGCTATACCCGGTTG
CTTTTAAACACTTCCTCTGT
GTTCGCTCTGACTGGGAGCC
AGGATGTGAAGAACCCACCC
GGTGGGGTGCGACGCGAATC
TTGATATTGCGAGAACTCTG
GTCAAGGCGTTTGCCTTTCC
ATGTCCGATCGGGTAAAAGA
TCGCTGCCGAACGGCTGAAA
CTAACTAAGTTCGGATCATG
TTTACACCCCCGACCGACGC
GACAGATATTGGTCTGAGGA
AATAGCTGATGTAAATGCGC
CCTGGCGGACGCGAATGACC
AGTGCGGCCAGGCACTGTCT
AGTGGTGCCGAAGTAACGGT
AACCTCCCAAACGCCACTAT
GCCATCTTTACGGATTATTT
TTGAATCAAATGGTGATATA
GGATGGCGGAGCGATGACCG
GCACTCAGCAAATACCTGCG
TAGTTACCTTACGACCCGCA
CACACAGCTACCCTCCGACT
CTAAAAGCTAGCTACTGAAT
AGGAGAAGGGCGAGCTCCAT
TTATCCGGTAATGTGGTGCA
ATATCAAGAATTGATATTGG
CTTCTGTTTAGCGGATAAAA
ATAGCTAGAGAAGGATGGGT
ACCCTACGCGCTAGAACCTA
GAGGGGGTTTTCCGCGGAGG
GAAGCGAATATGCTACCAAC
TGTTTTCGATGTGAAAGGCG
ATTCGCAACGACAACTTGTA
TGCGCAAATGCTATTATATG
ACTTAGGTCTGTTGGTAATG
ATCCAGCTCAGAGTCGCCAA
CACCAAAGCAACCTTCTTCT
CTGCAAAAACGTGAGATATT
CCCAGGGGATTATTATGGAA
TTGGCCTCTACACAAGGCGT
ACTCCCCTATTCTCGAAGTC
TCATGTATTCTCGTACCCTA
GCCGGAACAGTTGCGAGTAG
CCACCCGTTGCTATATTCTC
ATGGCTTCTCAAGTCTCGCG
GGCACATTTTTCGTAGCACT
ATGTCTAAACCGTATCTACC
CTGACGCGGGCGCCGCTTTG
CGAACCACTAGTCTCATCTC
CCTCGGACGAAAATGCTTCC
CCGCCGGTACATCTGTGAGA
CTTCTCTTCGTTAGCCGAAA
TTCACCCGGGTGAAACGCAT
TCGGGCAGAGCCTGGTACGC
CTTGGATCACAAGAAAAGCT
GAAGCTTTGTCTATGGGGGC
CCAGTAACTCTTAGGTACTC
AATAAGCCTGCCCACCAGTT
CATGCCCGGACAATAAACGG
TAGGGCCCCTAGGCAGCATA
GCGGCTGGAACATGTGCGCG
TTGCGCTTAGTCTCCTCCAT
GTTACAACTGACCCTCACGT
CGTCGCTATCCGTCTGCAGG
GCGGCAACTAATTAAGCGCT
AACAAGTTCTATGAGAGCCA
AGTACCGTAAGAGCTTCAGG
GTGTATGTGGGGCTGGGTAG
CGCAGTAAACGGTTTACGTG
CCAGTTAGGTCACAAAGGCA
CGCCGCTCGGTTATGTGCAA
ACCATAAGAATTTATCCGTC
CGGCCCGCAACCGTAGGATG
GTTCGTCAACCTGGGTATCT
GATCCTACGGGTCCGTCTTT
GTAGTACAAAATCTGTTCCC
CTTATTAATCCGGCACGTGG
TGGAAGGGGAATTTGCTCTT
ACGTTTTCTCGCTATGGTGA
TAGCGTGTTCGTCCTCCGTG
ACCATCCCGTCAGGTCGTCT
AATCGCACTTAACTGTATAA
TACATTCTTTCCACACTTCC
TGGGGGGGTGGATGGCTAAG
ACTAGAGCTGTATGGCACTT
TCAACAGACCTGCGTGTTCT
ATTTGTTCCTTGATATGCAC
CACACATCTTGTGGATTATA
ATTTATCAGCAAGAGCTTCG
CGGGCATAACGGTACTACTA
TCAGTGTTAGGTTTGCACGT
GTGGAAGAGGGTGTTCACGT
GTTCTGGGTCACACGCCCCT
GTTTTATTTAGTCGTCCGGT
ATTTGGGTCTCGACTTCTAA
GTTAAAAGGAAGTAAGTGTG
ATATGTAATAAGATGACAGT
CGTTAGACCGACCTTTGGTC
AATAGAGCTCCTGTGAAGAA
GATGTGGTAGTGCCAAGCCG
GAAAGCTGTAGGGCTTACCT
TTTTACTAGCAACGTCCACC
GGTATTAAAAATTGAACTCT
TCCCTACGCAGGAACACGCA
GCATATCGCCCATTTTTACT
GGAGTTGGGCGTATATCTTT
CCGCGCTATAAGGTCCTCTG
AAGCCTATTGTAACTCCTAG
GGAACCTTTCCATGGGATCG
AGAACCAAGTCCAATAATGA
CACGGTGAGGATCACCCCCC
GCTTCCAACAGGCCCGGGCT
TTCACATCTATATTTCCAGT
CTATTTTACTGTACTTGTAT
TGCAGCTTGGCGTGTCCACG
ATTCCCCAGACTAGACACCG
ACCGCTTCTTACGTCCCCGA
TCAGTGAGCCTTCTGCTGGC
CATGCGTGGACAAATCAACT
ACACCTCCGGAGTAGCGGAA
TAATACCGTATCTAAACCGC
TGTACATACATTAAGAATAA
AGATCATAAGGGCGCGAATC
CAAGTTTGGCGTGTGCATTG
AATCCATCAGCTAAAGGAGA
TGAAGTCTCAGGGGCCGCGT
GATGAACAGCGCTCTCTAGA
ATAGTCTCTGCTATGACTGG
GGAAAGCGGAGTACCCTGTC
CTTTCTGGTGGACTTGAGTC
TGGTGCCGTGCTGAGGAGGT
ACAAATCTAAAGTATTCGAA
ATACCAGGGTACCAGTTTTA
ACAAAAGAGCCAGTCCTAAC
GCCCTTGATCTGACGAAAGC
GGCGCAGCGTCGAAGCTTCC
TTCCACATTTCAACCGGCAT
TTCCGCCCAGATAGGCGTTC
GCGGGTCTCTGGCAGAAGCG
CCTTTGCAGGAAGTCCACTA
TAGCCGGCCCACTTACCATG
GCACACCGGTATCGGTTCGG
CTGCATAGTCTCTCCACAGA
AGGCGGCTACCTTGTGTGGG
CTGGTTAGAACGACGCACCG
AACTGCTCCAAGAGAATTGG
TATCCAATGACAGGAAATTT
ACGTCCACTCGCCTACGCCT
CGCTGCCTGAAAGCCCAAAA
TGGCCTGTTATATAGCCCGC
AGTGGGCATATAGGGGCCAT
AGCGATCTTAGTAGGTGTGT
AGGAGACAATCCCCCTATTG
ACGCTGCTCAACTCAAGCAC
GCGCTCGAGCCGACAAGAAC
AGACCAATTGGCGGTACGCG
GGCCCCATCAGGTCGCGACG
TAAGATAACTCATCGATGCG
TTGGCCGCACGTGGCAGTTA
GGTCCTGGAGACAAAGTTGA
GCTCCAACGAGGGTGACGGT
ACAACTTTTCAGATCTGAAC
GCCCCGGAATTCACGAAACC
ATGGACGCGTAGAATGTTTG
CCGGGAGCCCTCCTTAGTGG
AGGCCTGCCGCCTCCCTCGT
CACGTCTTTCATGAAACGGA
TAACCAACCGTAGGCCATCC
CCGTTTTCCACTGCCTAAAG
TATAGCCCTATCATGCAACC
ATCTACAGAGAGCATTCAAT
CCCGGGAGAGAGCAGCTTTC
GCGCTTTTAACAAATACATC
CTTACTCTATCCTGTCGGAG
GTAGGGCTGATCTACTTTCA
CTAGTGTCCGAGGAGGGTCT
GGGTACTGGCGTCGCCCAGG
ACGCACCTCGGGAACTATGG
ACAACTTCTCCTAAGATAGG
AGCGGCTCATCCCAATACCT
CTTAAAAGAGATCGTTACTA
CTTATTCCTGACCCGGCATG
AAAGAATCTTAGCATTACAA
AGCCTAGAGGGAGCTGCGCT
CGAGTTCTACCATGTGATTT
GAATTCGAATTCTACATTAG
GTCCATATTCAATAAGCCAC
GGATAGTTCTAAGGTTGCAC
ACCTCCCAAACCTGGGTACA
GATAGGGAAAGACGGCCCTC
GGTGATTCTAAACCCAGTTT
CTCATTCATAACGGGCTGCT
CGTTCATCCCTCTTTACGAC
CGTCATTAACTCATGCTGTC
CCCTTTATCTGGAATGTCCG
GGCATCTGGAGAGCGCGGTG
GAAATGTTCTCTCTTTCCTC
TTAGTTTGCAAGAACCAGTG
ACTTATCAGATGTTGGAGTT
AACTGTGACCGCTCGTCCCA
CCCGCGTCCAGGCTGGGCTA
TTGGGAAGCGAATCGGCATA
CTCTAGCTGGCAGGACTGCA
CTTGTTACTCCTAGTCCACG
TATAAACAAAAGGCGTAAAG
TGCGGAGTGGTCCCTCGCGT
TGTATGGCTGCATTTATAGA
CTTGTATCGAAAAATGTGAC
CGGTATATTCACATCATGTA
TACACGTATATGAGTGAACA
AGTACAACAATGACGGCATG
TCCTCTCCATACCTTAGGCG
ATTGAGTTCTACATAACCAC
GCCTGCCATTCTTTGGAATG
AGGAACTCGATGTCGGCTTC
TCAGTACAGTGGAGGCTGTC
AATTGAGATAGGTAGAAGTT
GAGCACTAGCCCAACTTGTG
GTGCTCCGTCATCTAGACGG
GTGCCCCCTAAACGTACGAC
TCATAGTCCTCGCCCTGCTG
TACCTATAGGCCCCCCCGCT
CCCACTATACACTCCGGTGT
TTATCCTGCGGATGACATAC
TTGTCACACTCGTCTTGGGT
AGTTGATATTCCATCACGCT
CATATTCTATAACCTATTAT
CTGTGGCCATCTATGTCGAC
GAATCACTGTAATTTCTGTC
CTATTAGACAACCGAATGTT
CCCCGACCCGGCCCTGTGCG
TTCTCAACACTGATTGCTCG
GGAGGCTTTTTCTAACGGTC
CTACACCGCATCCAGACCTT
GCAGATGGTCTCCATAATTA
ATTGAAAGGACTTCCTAGTC
CTAGTAGGTATACATAGCGA
AGGCGGTACTCTTCTATTTG
GCTGTACCCTGAAATAAAGA
TACCTCGTTTAATCTTCACT
CCCACGACTCATACAAATCA
TCATCTATTACGAGTGCATT
TTGATGATGGGTCGTTGGAC
CACAGGGGGACCTTCTTCTA
GGTCATTTCAGCTACTACGG
AAGCGCCTATGACAACCACG
TAGGATCTTCCCCGGCCTCA
CGTGGTGTCCCCACTGTGGC
CACATCAGGCTGCTGTTGCT
GACTCGCGCAAGAGGAGTAG
ATAGCCTTTACTGTTCAGGT
GCTCGCAGAGAGCCTTCAAG
TTATCTCTCTCAATTATATC
AATTCGCCACGGGTGGGGCT
GGTCGGGTACGATGTACCTA
CGGTCCCTTTGTCCAGTCTG
CGGGACTAATAGTCGTCCTC
GTCTGTACAACGATGGTGTA
TCCAGTCATCCAATCATGGC
TTAGAGAGGTCCTTATTACG
CGGACTGGAATATCCTAAAA
CGGAAATCGAATGGGCTCAA
AACGCACGCTTTCGCACATG
AGCAAAGTCACCGCAGCTCA
GAACATGCCGCTGCCGAAAC
AATGTTCAAACCTCTTATGA
ATTCCACTACCCAGAGTCCG
CGGAAGTGCTAGTTACTTAA
AAATAATGCGATCAATGGAG
TCATTTCGGGTAGGGATTGA
CCACGGTCATACCTCTCCGG
TCATTATCGTGCGGAAGTAC
GACTCCGGTCTACATCCTCG
CGCCAGAGCTACACTTAGAT
GAATTCACGTAATTCAGCAA
CTTCGACTCAAGTTATTTTC
TGCATATCTAGCACGATATT
TACTCGTTACGCGTATGATC
TTAGGGCGGATGCCAAAGAT
ATTCGAGGGTTCACAGAAAC
GCTACGGCATGGATTACAAA
ACCTGATTAGATCTTTTCGG
CGTCACTATCGGTAGATAAT
AGTCGAGTAGACCATCTGGC
TTGCGACCAGCTAGGTCCCA
ATGGATAGATCTGGACCTAA
CTTCGCGGGAATCTAAGGCG
GGGTAGTTTGTTGCAGCAGG
CCAAGTCGATCGACTTACGT
GAACGATTAGACCGCAGTTC
ACCAAATCGTGATGGCTTTA
AGCTACTCCGATCTCTGCTA
GTGTTTAGGGAATGTTACGG
GCGTGTGCAGCGAACCAAGA
ATAGTTGGGCCGGGAACCCG
CTTGAATGGAGAATCTATCT
GTCTGCCTGCATCATTCTTG
TCAAGGGAGTGTCACCACTT
AAGATAAAGTCCTCGACCCC
GCACAGTTGCTGAAGTACGG
CACAGGTGTGTCCACCGAGT
CTGGGGGATCAAGTTGGCTA
TCCGGGCACCTGTGCGCGAA
GTTTGCTAGATAAATGTTGT
GCAATAAACATATGGTAGTG
CTTCAAAAAATCGGGGATGA
GGCAGGCAACGGTTGCCGCC
TTTTAGACCGGGAGATGATA
CGACCAGATGGTTAACCTTA
CGTCGAGGGCAGCAAGATGA
AACCTGGGAAAGATCATGGT
TTTTCTGGGTGCCCCACGGA
TGACGATTTGATCCGATAGC
TTCTTAGTTCTCGACATACT
CGCTGACGTGGAACACTGTC
CACAGTAACCAACTACTTTA
ATGCCGTCAATAACCGAAAA
CGCATATACCGCCCAACGCA
ATCGAGAAGAAGGTGTCGAC
CGCCTAAAAGCACCGTAAAT
ACACCGCCCCCATCGCCCGA
TGCGACCTGCGAGGATAAAC
GGTATAAAATAGCTGCCTCA
TGTCCACGTCGTATAGATGG
CGACCAGTCCCGACCATAGA
CCAGAAAAGTAATTAGATAA
CGGATATTTGATTCAAATCA
CGCCAGCCGATTACTAACGG
GTCAGTCACCTGCGTCAGGA
ACAGACTCGACACAATCTAA
TATCCCCTAGGCGAGGTAGT
CTTATCGTTCTTGTCCGTGG
CCAGTAGTTCACTAACCTGT
GTTTTTACAATCTAGTATCC
GAGGTAGTGACTCCCAATGG
GGTCAGGCCTTCTCTGGAAT
ACTGAGTGGCAAACGAATTC
ACCACAAATGACACTGTCAG
CCTACATGGCCCGGTACCGT
CGTTGCTGGCCTTTACGAGT
ATACACTGTAGTTTTCTTCC
GAATGACAGGATGGCTTACG
CTGCAAGCCACATCACCAGG
TCTCGCCGTTAGAGCAGCAC
TATCTGTAAAACGCGCGATA
CTGAAATGGAGCCCACGGCT
CCCGCGATGCGTTCCTTGGC
AGAAAATTTAAATCCGGGTC
GGTCGATGATCCTACTAAAC
GCCCACCCACCACTTCGCGT
AAACGTCCGAGGGAGTATGC
AAGACTAAAGTTGTCACGGC
GGCAGGATCTAAGCTGCAGC
GATTGACGCACGAGAAGCTA
TACGCGTCGGCGTATCTCGT
GCAGCATTTGCAAGCCCGGA
CAAGAGAAAACATATGGTGC
GGGGATATTCTATCACGCTC
GAGCTTCAAATCGGGCTTAC
CATCACTAGGAGGGCTTGGT
ACTCGTCGATTAATGGGAAG
ATGCGGTCCGGGTCCAGACC
GACAAATTGTCCTAGGGATG
CCGTCCTACGTAGCTGCTCT
CACTGCCTCGGTGTACCCGA
GCTTCGCAGCGATATCCAGG
TCGCGCCAAAAAGAGCTGTC
GAGGCAGGGCTGAATGCCAG
CAGTCAGCAAGACCTTTAGC
TTTGTGTTGTTGCTCCTTCT
CGGCAGGGTATGCTGCACTG
AGTAATCGTGCCGTCCTCGA
CATTGCTCTACTCCTGGCAA
TCAGGTATAACACTTCCCCG
AGTCTGATAATCGCACCAAG
CAGAGAAGTTGCGTGAGAAC
CGCCGTTCGAACTGCGCATT
GGAATGAACGGGTCACGTTC
CGACGACGGCGTCGTCAGTC
CTCCCCGGAGTCTCCGCTTG
GATGGGTGGTGAACTATTAT
CAGGACGGGGCTAGCTTTCA
TTCATAGTTGTTCATGGCGA
ACCCCTAAAATCAACATAGG
TTGAGTCGATGCCAGTGGGT
TGGGCTCGTCATTGCGTAGC
TTGCAGGGCTCTGCAATTAC
GTGTCTGCCATGGAGATTTA
GTAATCGTACTAAAATACCC
AATTGTTAACCTTTGTAGTC
CTTCGCTTCAGGTCACTTGG
CGTGCTAAATAGACGGTACT
GTAATCCGAAGTTGTGTCGA
AGTGCCTATAATCTGACCCT
TCCACAACCTTATTGTGAGC
ATAGCTAATGTGCACTAGTA
CGGTTCGTCATTCTTTAAGA
CTGATCGAAACGATCGGCCT
AATCTCGCTTGCGAGCTCCT
GTGCAGTAGGACCCTTTAGT
ATAGACCTATATCTTACCTG
GGATACTTGCGTTGGAGTGC
ATAGATGGGCTTTACAGCAA
AGATTTCAACCTGAGCGCTT
CGTTAAACGATGGACGCGGT
GGTTCGCAGGTCGAGAGCCC
GGCCGAAATATACAGAACTT
TTCATCATTTAAGATATCGC
GAATATTGGCAACTAGAATT
GCGGTTTACCTCTACCCAGG
GTTGCAGCTCTGCTCCGCCT
TCCCCGATGTTGGGACCTTG
CGGAACCCTTTACTGAGTTC
TGTGCTGTCTGGGCGCCACG
TTAAACCAAAGCACGAGTAT
TGATGCCCTGACAAAGTAGC
CCAGCAATTAAAACACGTGG
AGAAATTGAACATTTTAGCG
TTAGTTTATGTCCGAGTCAT
TGCCAAGCGGGTCAGTACGA
GCGTCGTGAGTAAATTAATG
ACTTGACAGACTGTCCCAGC
CTCTATCCAATATGGATTCC
AATTTTTTCGGTCATATGGC
CAGACCTCGTTAACCGGATC
TTGTCTCGACCGCGGTGTGA
AAGGAGAATAACCGCTTTAC
GCGGCCGAGGGTAGTGCAGC
TACTAGTAGGGCCGTACAAT
AGAGTTTACAAGCAATATTG
TCTGGCCCCACTTTGAAGGC
CGTGTTCGTACTGGCCTCCG
AGATACATCCGACGATCATT
GATGTTCCCTCCTCAATTAT
GGGAGCCCACAGTGACTAGA
TACCGAGTACCCAAAAGGTG
ACGGAACCATAGTATTAGTC
GAGACGCCTCTTGGGGTGCT
ATCGATAAGCAATCGGGTCC
GAGTCCCTTTCAAGTATGGA
GGGACCCAATAGCTTAGTTC
TTTTACATTAGGCTGTTTAG
TGCTCTTTATATTTGGTACA
ATTGCGCATATGGATCCTAG
TTTGGCGCCTATAGGGCCTA
ACAGGAAGCCTATCCCGCGC
AGGGTCGAACATGGGACAGC
GAACTTGAGCCGCGCAGATT
GAGCCAAACGAGTATAAAAA
AGCGGTTATGGTGCTTTCCG
GGATTCCGAGTCGCGCCACC
GGCCCTGCAGGAGCACTAGG
CAAGCAAGACCGCAATAATC
CAATCAGAGACAAGTCTGGG
CCTCTACCCCTGATACCGGC
CTGGCACTATCTTCTAGAGA
TCCACACTGACTCATCGCTG
AGTCTACGGTCGCTCTTGTT
CTCGGAGCTCCAGCGTTGGC
GGCGGCTCACGGGGGGCGTC
CGACGCGAGCAGTTTTTGTG
GCAGCAACTGGCGGCGCGAG
TATTTGAACTTGTATCTTCC
CTACGACAATAGGTCCGAGC
ATAGACTTTCGTTCCGTCAT
CTGTTGCGTCCGCAAGGCCC
CAACCCCAAGCAACACGGAA
ACCCCTATTCGTCCGGCAAA
GAAGTGACATACGTTGTGTT
GCATAGGGACAAGATGCATA
CGGGGGAGATGCTAACCTAC
GAGGTCGTGTTTGAACAATT
TGACTGCGACGAGTCGATAA
CTCTCGGACGGTACATGCGT
TTCCGGCCCAGTCAAGGCGC
AGTGCATGACCCTAAGGGTC
AATCACGTCAGGGCGACGAC
AACCGCTGCCTATAGACAGC
TACAGCGGCCCCAACCAGGT
GGTGGTATAAACCAGATACT
ATCTAATACAACCTTGTCCT
TTTTCGAGTCAACGTGCTTT
TCATGGGGGGCTCTCGCGCA
GACTGTTATTGAAACCTCGG
TTCTGCAACCAGCCAGTAGA
ACGTAGGACGTACGACCATA
CCCTGCCGGTCGATGTAGCT
AGCCAACGCCATCACAAACT
GAGAGCGGCGACTAAATTGC
ATCAAGGTACCTAGATTCTG
GAAAACCATTTATTATTATA
CGAAATGGATGGAAGAGTTC
CTAAAGAGAGCGTCTATGCG
GCTCGAAAGTTCTCTCAGGT
GCGCGTCATGGTGGGGCCAA
CTATCCGCTCTGGGTTAATC
AGTCAGGTCTGGGGGGCACG
TGCCTAGGGTCTGCATGCTC
ATTAAAGTGGGTATTCTTAA
AAAAAGGGCATCGTCTACGG
CTACCGACCCCCCTACGGGC
CATAGAAATGTGGGATGGTT
CCTATTAAATTGATGCTCGT
TGTCGTCACCTGAAACCACT
GAACCCGTTGTGGTGAGGGT
AGAAAGACAGATGAAGCCAA
TGAGCTAGGCAGTGCAAGCT
ATTGGCCATGCGGGAGTGTG
TCGCGTGCCCTGATTATTCG
ACCCGTGTGTCAGATATCAT
GTCTTTTCTAGGACGGGCAG
ACTCAGACGGCCCCTGTAGC
GAGCAACTCACGTTGAGGCA
AATCCAAGCGCAGTCTAGGC
CAGTGTATCACGGCCCCGGT
AGTACCTGCTCGCCAAAGGC
TGTTAAGCGAGTCATTTATC
CGCCTATGGCCTCCCCTCCA
TGACAAGGATCGAGCGTAGG
TCTGGCTGTCATAAAATCTA
CTGACGATTTCGTCGAGAAA
AGGCAGACTTGTTGGACATG
CCGCAATTCAGGAGACATTT
GACGTCAAGACAGGGAGATT
TTTAAGGTTTATGGCACTGT
ACAACGAAGCGGCACTAGTC
TGCTATTGATGTTTGATAAG
GGAATCGCGTACACAGTGTG
AATAATCTTGCGTGCTTTTT
AAACGATGGGTAGGATCCAC
GGGGTCATTTTTCATCCAGC
GATGAATTGCGAAGTGTGTC
TTCATCCTCAGCGTTTCTTT
AATATTCACTTCGGAGGGAA
TGGTCATGCAGGTGTATGTA
GGGTCGAAACGAGGCCCCGT
GCCATAGTCTCTCACGGTGG
GCGGCGTGAACATGTATATA
TCCATAGCGGAGTACTAAGC
GGCTTTAGATCCAGATCCTG
CAATTTATGAGGTCTCAATC
TACTAAGTGGGCATTCTGCC
TGGTAAGAACAGGATAATAA
GTTGTACTCGACTTCGGTAG
GCATAACCAATTCGCAGTCT
CCCATTCCCGAGCATAGACT
AAGTAGCAGACGTAGGCACG
AGCTGGTAATTACCTCTCCC
CCCAAAGTAGGTCGCTACTA
ATACTATCAGAAGCTCACCG
TCCCGCACGTGAGCCTGTAC
TTCCAAGCCTGATGACACGG
CATAAGTTCTGCGTCTAGCA
GAGGCCACGGACACTAAAAG
ATTAGCTAAGGCGCATTCGG
TTTTCAGTTTAACAGGCTGC
TTGTAAATGGGCAGAGGCCC
ACAGCGTGGGTGTATCAGTG
AATACCCCTTACGGTCCGCC
GCAGTAATAGCGTCTAGTAT
CTACTGTTTTGAGCGCTTTA
CTGTCCCCGATCATAACCGT
TTGTGCAGAGTAGGCGACGT
GTGTTAAGTTTGAGGCTACC
TGGGCAGAATTGCTCACGAT
AGGCCTTGCAGCCTGGAAGC
TTTCAAATCTTACCTCAATG
AACGATTCAAAATGCTAAAC
CTTTGACTGAGATAGCTGCG
TCAAACTTATTGAAAAAAGG
TTGACCACGATTGCGCCCCG
CGGTCAGTGAGCACATCGTC
TTTAGACATCCAGAACCTGA
CACTTTGTCCCGGTATTCTC
TCCCATCCAGGTCCCTGCTC
GAGCAATATCGTTAGCTCTG
TGATCCATTTAGCATCGGTC
TTCAATATCATCGTTTTAAC
GGAGAGGTTGAGGACATTAT
AATCTCAGGTGTGTATTAAA
CTGGGAATCGCAGCCTGCTC
CTGGGTACTATCTCGCACTT
CATGCTGCCCACTTCGGAAA
AGAGCGCCAGGGCGTGTAGC
ATTTATGCTCCCTTCGAGAC
TATAACTTGTTAGCTTCTGC
GGGCAGGCGCCTTACCGCTT
GCCTGGCAGTTCGGGGACGG
AGGCTAACGGACTCGAGGAC
CCGATCCATCCTACATTTCA
TTACAGCGTATAATAGTCGA
TGAGGGGGTAACTCGATCGC
TCATTGGAACGGAAACCTCA
TGTTGTCCACACCGCGTGGC
TTCAAATTGACTTACTGCCA
CCCACAACTCCCGGTTTCGA
AGATGAAGACTCGTCCTATG
CTAAGCCACCGACGGTCGAG
CACGAAGGGTCTAGGACATG
CAGGATAGTTAGGCTTCCCG
GTTCATCCAATTCCCCGAGG
GACATAAAATCTCAGGACTC
TTATCCAGATGATATCCCTG
CGGTTTTGCGGAGAGTCCGG
CTACCAGGGAAGAAAGTTGT
CTTCTGGTGTGATCGGTACC
ACCATTATTGAACCATTACT
TTCTTTTTGATCTTTATGGA
AGGAGACAAGATGTAAGCAG
GAACTACCTGCGGCATAGAC
ATGGACTGCACTGGTCAAGT
CGTGCAAGGCCCTGGATCGT
TGAACGGACATTTAACTGCT
ATTAAGATCTATCTGTTCAG
CACCGGTGCACCCTCACATG
TGGAGTGACTATACCTAATC
CGCCAACTGCGTAAGTAGCC
TGCTGATCGTCATCTGCCAT
GGACGACCTATCTCTAGTTC
ATGAACGTACCTAGTGGCGT
TACCTCGGTAGCCGGGTTGT
TAGGTCTCTATAGCAACGCG
GGACCGCGCTTACACGTAGG
CATGGACGGGAAGAACTATG
CAATAGATACCCCTGTACAA
TCCAGATCATGGCGTAGAGC
AGCGAAGTGGCGGTCTATCG
TTATGATATGGTTGGCGTGG
CCCACTCTTCGCTCTATTAA
GGGTTGACTTTCGCGTGGTC
TGTGGACGTCGTACCTTTAA
AGATAAGTTCTGCGGCGAGC
TATTTCATCGCGGCCTAAAA
CCGTGAAAATCACTGTAGCG
CGCTACAATTGCGGACACTG
GGTATTTATTCTTTGGGCTT
CTGTCTACGTCCAATTATAA
CCCCAGCCTCCTGAATTTGG
AATAGCATTACGCGGACTAA
TGGGCAGTAGATTCTGCCCC
CTCCGTGTGGCTCGACTAAT
GAAGTACCAACTTGGCCAGA
GGTGTTAAAATCCTGCAAAA
GCTCACTGGTGCAGTAATAT
CTTGGTTCCCACCAGCGCGA
GGCGTCGTACCACATTCAGT
ACGCCTCTTGAGGTGCCTCC
AGGATCAATGTGCCGAATTG
CCAACGCGGGTCGTGGTGCT
AGACCAGTCCGTAGGATAAG
GCAAGAGTGTGGCTAGAAGT
GCTGAGGGCCATATAGGCGT
TTGCTACCGTCTGACTTCCC
CATGATTTATCGATCAACGT
AGCTTGGTCCCTAACCCACC
TCCTCGTGCTCCACCGGAAA
GACGGGATGCAGACTTAATC
CACTTATTGATTCGTTTCGA
CTTTCTATCGCTAATACACC
TAAAAGAGGTGTCGATAGAT
GGCTCCTACGAACTTCGTAA
AGTTGCATGGGTAGTCCCGT
ATTTATTTTCACTCCCAGCA
TTGACCTTCTAGTTCTTGAC
GCGTAGTCCACTGCTTCTAT
TACATTTAAATGCTAGCCAA
ATGGGTGGTTGATTCAGCGC
GCCAAACGTCTTGAGAATCC
GAGTTGATCCTTAAACGGTG
CGAGCGAAGGAACTTGGCTT
CTCACCCGGCACGATTACCA
TTTGGGGCAAAGACTTGTTT
CACGACGTCTGACCACTCCA
GCTATGGGTTACTTTTAGGT
AGGAGCCGAACAAGTAGAGT
GTAAGCTAAGCCCCCGACCT
ATCACGCTACTAACGGTGCA
CGCTATTTTCGCGAATAAGG
TTACTTAATAAGGGAAAGGT
CACAGGTATTTCTCTGAGAG
CGCGGAAAAGCGCTACTTTC
CAACCAGTTAGGCGGATATC
TGATTTAAGGTCACCATTGT
TCCATTCCTAGGAAAAAGAG
AGCGCACCCTGTTTGTTATG
AGCGTAGCGTGCTATACGCA
ATCTAGGTATGTGTGGTGGA
CCACTATAGAGGTTACTGAT
CAGAGAACATCACGCGTGTT
GGTGATACTGTGGTAGCGTC
TTTGTTATGTACCACGCACG
CTAATCCTGCTCTCCTTAAA
CCAGCTGACTGAAAGTACGC
AAAACTGTCGTTATTGGCGG
TTTTCCGTGAGTTGAAGCGT
TAGTTTGACGCAGGCCGCGT
GGCGACTGTCGTATACTCTT
TTATAGCAGGCGGCAGGCAA
CCGCAAGCTCAAGCTAGCGG
GTGGATGTCTGTCCTGCGAA
TGTGCTGGCCAATCGTATCC
TGTGGATCTGGTTTCACCCT
GCATATCCACACCCCTTTCA
GGGGATGAACTGGCCCGTAG
TTACGGTGTTAACGACGTGT
TCTCCCGGGGGGCAACCAAG
CAATGATGCGCGTAGCCAAG
AGAGGTGCTCGTCTGGTCTG
CTGACCAGATAGATTCTTGC
CCGGAACCATGCGTATATTA
TCGGTGGGCAAACCCGGCTG
GTCTTCACGAGGTCAGGCGT
TAACCTAGCCTCTGGCTTGG
CTATATTTCTTTCGTCAGTT
TAAATCTTGCGCTATGTTAT
CCGAAACACCGATCCAGCAA
AATGCGAAAGCCGTTACCGA
TTAAATGGCTGCCCTTAGAA
CAGTTCGCAATTATGGTTTG
TTGCAATTACCCAATATAGC
TCGAAACATGCGAGACTGGA
ACATCGCTGGAGACCGACGT
CTTCGTTTCTATGGTATTAC
GCAGTTATCGTAGACTCTTT
GGGGCGCATGCCGCAATGTA
CCATGAGGGACCTGGTCAGA
GGCAACGTTAGCTGCTTTAT
ATAGCTATCTATCTCTTAAT
AACATATGGGGACTTGCGAG
GTAACACATCGAGCCGCCTC
GCAATGCCCGCGAGTCGATC
TTGTGCCACTACGTGTCTAC
CCGTCACAAAGCGAACCTTG
CGTTGATTGCATATTTGTCT
TTACTGATGGACCAACCTGT
AGTTCACAGTAGAACTCGTA
GCCCTAGGAGAACTTACTAG
AAAGTGATCTCCGTGTTAAA
AACGAGTTAACTACATGGCT
CCATACTAAAGGCAGACCCC
TACGTTAGAGATCGGACTTG
GATAATGGTTCATACCAATC
CAGGGGCGCGTTGAGACAGA
TCGGCGCGGCGGCCTCGACA
GCTTCTTTGAGCAGGACCGG
TTGTTATGTCGCTCCCGTCA
TACTTTGTCTATGACTGAGT
TGTCAAAACTACGAGTCATT
CGCCGCGGGTTTGTCACACC
CAGCATGGAGGAGAGCTACA
TTGCCGCATGGCATTTTGAG
TGGAAGATCTGGATTTCGCA
ATACCGTCAAACGCGTGCCA
ACAACCCCCACCCGACTCCC
TTGCTATATGAGCCCATTAC
CCCATGGAACCGGAACGGGC
TCGTATGCAGGATGGCCCCG
TAGATAACACGCCGCAAATC
TGAAGCAAACACAATCCTTC
ATACATCCTAGACGCGACAC
ACACGACTTTTGGCCGCCAC
ATCACTACTTAAAGGAGGTC
GAGGGTACGCTAACCATGTT
AAAACCTCAGGAGATAAGGT
GGGATCTGGCAGCTCCCTGG
CAAGCTTCTACTGAGGTCTG
GGGTTGCGTATAAGCGTACA
GTTATGGTTTACTTCGCCGA
GGTTTGTCCGCCCGAGTCGT
ATCGTATAAGGGGCAATCTA
CTCTGGCCGCTTTCCCCTCA
GGACATCGAAGTCAGAAATA
AGACTAATTATATTTAATTT
TTCTGTCGACGCATCTATCC
CTCGCTGTCCCGCACCTAAA
GAGCACCATTCGGGTAGGGA
AAGTGGGGGGCCGGACGACA
CGGCATATCCATTCAAAGGG
GAAGATCGCAGGCCGAACCG
TCCTTGGACAAGCTTAGAGA
AATAGAAATAATCATCTAAA
AGGACTAAGACAGTGGCGTT
ATCAGTTTCGCTATTATGAG
CCTATGCGGCCGATCACCGG
GACGCGGGCTCAGCCCCAAG
GTCGTCGAATTTCGTACAAA
AAGTGGCTGGTACCCTGTAC
ATTTTATGGGTGAACCGACA
ATCGACAATGGTACAGGGCT
ACGATTACTGTTGTACAACT
GAGGAGCGGGCGAGCTAAGG
GTTCTTGCCCTCTTTATGCT
CTCTTGTCGTATGAGCAGCG
GTGCTTCATTTTATAAGAAG
TGCTGAATAGCATCGCAGGT
GCTGTCTGCGGAATCTATGG
TTGAAATCTGAGTCAGTTGC
CGCGACGGTCCCCAAATGCT
GTAGTCGGTGAGCTCACGAT
TGTCATCTATTTGTGATACG
GAATCGTGGCCCTAAATTCA
TCAGCCGTTTTGTAAGGGCT
GAAGCTCTGTTTACACCAGG
GACCTAGGGATCCATTGCTC
ACATTTACTAAGCGGCCTGG
ACAGCGAAAATAGGCTCGGC
CCTCCAAGGGGGTCATGGTA
TTGATAGGACGCAGGGTTTT
AACCGCAGCGTAATCAAGAT
AACGCTTAGAAAATAAATTC
TCAAGATATTCAAAATGACG
TTACGGGACATGGGGCTTAA
GGTCACCAGCGCCTAGAAAA
AGGCAGGCCCACGGCGTACC
CTAACGAAACCAAACACTAG
AGTCAGTTCGAAGAAGCACT
TCGATTTAACGCCTTCACCT
TGGGGTGGACAAAATCAAAC
GTTCAGCGCAGCGCTCACCT
TGCACGGAAGGCTACTAGAG
ATTGATCAGTCGCATGACGG
GGAAGTGCTTTCACGCTGAA
TACCAACTCACTGGGGATGC
TGCACATGGTGGGTTCATAA
GTCGTTAATCGACCGAAGAT
TATGATGAATCCTTCTTTAT
AGACTTCATCTGCCCTTATA
AGCCATCTCAGAGTGCAGCG
TGCCTCCTGCATACACGGCG
CAAGTCGCGTTGGATGTTCC
TCCGCCGAAGATGGGACCGT
TCGCCAGATCGCCAGAAAGG
CACTGCAACGTGAGACCAAA
CGACAAGGGGGCCACAAGAG
AAGCTAAACACTCCTGGCAG
GTGAAGTGGAACATACAAGC
TTGAATCGACTGCTTGGTGC
AAAATCCTAGGGCGCGGGAG
TGTTGAGGATGCTTCCGGCA
TTTTTGGTTCTGAAAGGGCC
CGCACAGATAAGCTATAGTT
TCTTGGTAGTGCCAGACCCT
GCGACATTCTAATCGAGAGC
TCCTTACGGCCAGCGGCTCA
ACATCACTCTCTAAAAACTG
TTAATCACACTACGAGTATG
TTTCCGCGGAGCATATTCCG
TCCAGGTCAGTACATCGCTG
TGGGCTGTATTCCGCTCGGC
ACGTATAGAGTGTCCAGGAT
TTAATGCGATTACAAGGTAA
GGGCGCCTTAGTGATGAGGC
GTAATTCGGCGCCGAGTATC
TCCAGTACTGTAGGATGTCT
TTACGATGCGAGAAACATCT
CGCAAGCCGTACACACATCG
AGGCCGACATTAGGCTGGAC
CGAGCTGCAAGTCACCTCTC
GGGCGAAAGGTTTGTGTAGT
TGGCGGACACGTGCGATGCA
ACCGGTGCTGTACCCTAAAT
GCAACTTAATTCGTATCGTA
CTACAGCTAGATATGGAAGT
AGAGCATTGGAGGCTGATGG
CGAGAGCATAGATGGTTCAG
TCGCCGACGCAAGTCGGGAA
ACTTTTTACGACTGTACCAA
CGGTTACCCATTAAAAGGTG
CAATACAAGCTACAGTGGGA
TGTTGTTCGAACAGGTTGCA
GTAGGTAAGATAGGGGAACC
CGAAAAATACGCGACTTATC
AGAACAACCTTCCTATTAGT
AACACATATGTCTGACGCCC
TTCACCCCCCCTTACTGCCC
TGGAACCTAAGCGTCAAGCC
ATCTAAGGGGAGCGTCCGGC
CGCGACCCCGCGCACCTACG
CCGCGATCCGCAATAATCAC
CTGGGGAAGACGCAGGGTTT
TTTTGTGTCTAAAATCCAAC
GGCGTCAGCTTCTGCGCAGC
CCTTAGGCGCGGGGGGAAAA
CATAGGCGTATGCACACATA
ATCCAGCTGTCAAGCAGCGG
CTCGGGGATACCCTTTTGGC
TGGCTTCAGTTTCTCCGTGC
TCGGGCTCTAGCGTGGGAAC
GGCGAAATTCCAGGGTAGCT
TCCACCCCAATCTAACCCGA
CTCTAAGACAGAATGGCTGA
GACACTCATGATTCCGGCAC
AACGTAAGGCCATCAATTAG
GACTGGATCTATAAGCGCAC
CTCCTGTTTGGAGGAGGCCC
CGTTCCGAGTCGTTTTTGTT
CATGCACTTACGCACGGACG
AAAGCGAGACAGTTGTGCCG
CAACAAAGTAGCGGTATAAT
CTCCCGGGTAATCTAAGCGA
ACGTGAGCGAGTGAGCGGAC
TCTTGCTAGAAGGGAGTAGA
CCCGCTGGCTTGTGTATTCG
ATCTATGTTTATGGCTTTTT
CTCTTGGTTCGAGAATTCCG
GTTGTTACGCAAATTGCAGT
ATAGGAAACGCTTGTTGCAA
TGCACCCTGCGTGGACGTTG
GCATTCAGTAATATCGACAC
GACTACGCACCAATTCTACC
GCAGAAACACTTGCCTTGGT
TCCCTGCTCGCCCTAAAAAT
CAGCAGCGTCTGCAGCTGGT
AAATGCTTAGAAGAATAGAC
TGGGCCTGACATAGAACGCA
TATGCAGCCTTTCACCTACC
TCATCGGAGGATCCGCTGAG
CTCCCTCAAGGTACGCCGGC
GAGTTTTGACCATGTTGGGA
ATGCATGAGACCACCTATGT
ATGATACGCTATGATGGTGA
ATGTTGTGCCCATTGACTCT
TTAGGTACTTCACTGTCTTA
GCGCTTCGCTGTTCTCGTAG
TAGAGCCAGAATCTAGGGTC
CCCCCGCTGCACTTGGATGC
AAGGGGGGGGACGGAACTGA
ATCTGTAACAGATGGAGCCC
TTGCACTTGGCAGGCCTCTA
GTTCACGAGGTTTGCAGAGG
CGCACTGTCTCCCACCACAG
CGTACGACTTATCCTCAAAC
TAACTTGCATGCGGGGTCCT
CCGGACAGCATATAATGAGG
GTGCCACTATGTAGATGTAT
GCGGGAGAGGGCGCCTCTAT
CCGGCCAAAGTCGTTACCGT
CAACCAATCGGAATAGTGGT
ATTGGATCGCAAACGCTCTG
AGGCACAAATAGACAAGATA
ATGCCCCCTACCCGTCCGGG
TCGACGCATTATAGCTAAGA
GTCTTATTTACACATAGGTT
CAACAGAAGTTTATTATGCA
TGTCGTTCATCTCCTGGTAT
TGGTATAATCTACCCAGAGA
CGTCGTATTCGCCCCTTGCG
AGAAGACCCTGTACGCCTTT
GGAGTTTCCGTACACTTCGG
GGTCACTGAAGGTGACGAAC
TCTAAAATCGAGCCGCGCGG
GCGACCAGCCCCAGCCAGTT
CCATGGCTCATATGGACATG
GTTAGCAGTGCGTACGGTTT
GCAAAGGACTACTAAGGAGC
GATGCCCTATCCTAGATCTC
GGATCTGGTGAATTCACAAC
TTATCGACCATTGGTTTGTT
AATACATCGATCTGGTAAAT
CTGCAATTGGGTGTTTTATG
CGGTTAATGGGGGATGAAGA
GGATTGCCCTGGTAGTCTGA
GACATGTGCCTAAGTCCTTA
GAGATACAGAGCCTCAATGA
CGGGATGCAAACGAATTGCA
GGTAAGCGTTATAAGGATAA
CTAACAGTTCTTATCCACTA
TGCACATGTGACTGGGATGA
ATGAGGTAGCTGTCAGAGAC
CGGTATGGTCCTTTAACAAA
GATTTCCTTGTGAAAATTGT
CTACACTTCGATGTCAGTGA
CACCTCGTGGGACCTGAACT
GGGTGCCGCCGCGTCAGTTG
GTTAACCGCTTCAGGCATCG
TCACTCCAGTGGAAAAAGCT
GCGTGTCGTCATTAGATCAA
ATGTGACAGAATGGTTCCTA
GGGGTATCAACCCCGAATAG
TCCGCCGGAGGGCTTCAAGG
TATGCTCATGTACTGAGGTC
GACCTAAACGGTAATGGTTC
AATTAAAGTGGGGTTGCCTT
CATAAAAGCCGGATAAAAAA
GTCCTCCTGTAACGGGCCTG
GGGAATAAACGGCGGTAACA
AACATCCGAACCCATTAGTT
TTCTTTAATAATTTAATACG
TATCGTACGGAGCATCTCTG
TTTGCTCACATCTTGTCGTG
CAGATTAAACTGTTCTAGCC
CTTCATTGTCAAGATTCTGA
TACCCGTGGCCCGTCTCCGC
TGAGCTCGGTCAAGGCTAGT
GACCGGAACAGGCATGGTTA
ATAAGGTACACAGCCTGCGC
CACAACCAGGCGAGTTTTTG
CGTTGGAATCTGTACATAGG
CTAACTGAGGTCTACCCATA
GTCAGGAGGCTCACTGCTCG
CGTCTTCAGGAGTTACCTTT
CCTGAAAGCTGAGCTGATTG
CAGTACCTTGGATACTCGAG
AATGAGCGAGGGCCCGACGG
GATAGGAGATAGGCCAATCT
TTTCGAGGCTAATTTGTTGA
AAGAACCTTCCGGTTCTTTC
CTAACAAGTAACAGTGCCCA
AAACACGATTGCCGAACAGA
CCGGGGCGAGCCTCAGCCAC
GTGGGACTATCGCTTAAACA
AGCGGTTACCCTTTGGATGG
GGCCAACGACCATTGGGGGG
AGGCGGGAACGGAGCACCAC
CGACGTTTGCCGCAGCTCAT
ATAATGCGACCTGTTAGAGG
GTAAGTCATTCCCGTCAATC
AACGATCGTCAGACTGGCGG
AGCGGCGGCCCTATTTGGGC
CAGTCTCTTGATCTTTATCA
GGGGGCCTGACGAAGCCATC
TGCTCACCGCGATCCGACCC
CAGCTTACGGCTACGCCAGA
CAAAGCTTAGCGAAAAAATA
CGGCGACGCTTAAACGATCT
GGGTTCAAGGACACCCCTTC
ACAGGACACCAGCAGCCAGA
CGACCCATCATGACCCTCCG
GGCTCTACAAAAGAAACCAA
ATAAGGTAATTTTGAAGCGC
CGCACAGGTCTCCCAGGTCG
ACGATCGTCGGGTACCATCG
ATCGTAGTCCTGGTAAGCGT
CACGGGCATTTACGTGCTTG
ACTGCCTGGAGGGGGGAGAG
TAAACCACAAGGATGGTTGT
AGGCGACCATGATCTCAAAA
CGTCTATCCCATTCGAAGCT
AATCTGTGGCCATTTACCAT
CCTCGGACGGAGGAATATCG
CGTTCCCGAGTTCGTCGGAC
TCTTCACCCTCTGGGGGACG
CGGAGACACAGGCTCTGGGC
GCTAACACACGTCAGATTCG
TGGCCTAAAAATCGCCAGGG
CTGGAGACACGAGTTCACTC
TCTTCTAGCTAGGTACTTAC
GGACGGGGAAGCGAGTTGAC
TGACATCCATCACCAGGCCG
TTGACACACAGAGCAATGAT
GTTAGGGGGGCTTCCCAGAT
TAGTGGACCTTAAGAGCGCG
AGTCTCGTTTACTGCTGAAT
TACACTGGACGGATAAACCC
TATCAACAGTCCGACGGATC
GGCCTGTTAGGTCCGAGAAC
GTATGACCGCGCTACGTGAA
TTGTTGCGCTGATAGGAGGT
AGTAGTACCGTCGACGTTGC
ATCACTTATGGCCTTATTCT
TGCCCGCTTCATCCTCTTAG
CTATGGCTCTATCTGCGCTA
GATGTTCTAACTCAAGGGCT
TTAGTAACAATCCTGTCCCT
AGATCTTGTAGGACAGAGTG
TCGGCGTTATCTGGCCCTTC
TGCAACACGGAGATCATAGC
ATCTGGGGATTCGTTCAGAC
GGGTACGCTCGGTGGAAGGA
TGTCGGTACAGTCCCAGAAG
TCCATCTCGAGGAGCCTAGC
AGTGGTTATCGCCGCTCAGC
GCCCCGGTAAGTAAATCACT
TCGCTACTGACGAAGAGCTT
TTGCGTCGCGGGGGGGGATG
AAGTATGAATACATGTAAGA
TGCCCGTTGGCCGACGACAT
CGATATTCCGTCCGCTCCAG
ATTACGGTTCTCAATGCCAC
TTGGAACACAGAGGCGTCGT
ACGTACCCACACCAAACGAC
CATCCTAATACGCTAGTTGG
AAGGTGTTACTGCGCCATAG
CTATTCTCCTCTATTGTACG
TAGGAGGTACTTAAGATTCG
TCGTCGTGGGATGTACCGGA
ACATTTCGTTTGTCTCATCG
CGCTGACTCGTTATGGCTAG
GGCCGTGCCCGTATAGCGCC
CCGGTACTTAACGCGATTTG
CAAAAAACCCTGGATGTACG
CACTTTACATTCTTTCTACA
CATCCTTCGACGAAGCCTTG
AGCAGTCAAGATCAACTCGT
CAGCATAGTCCCATGGTTAT
CAGCGAATTGATAGACTCAA
TTGCTAACGGCACCTTAGGT
ATTGAGTGACCGATGAGGTG
GGCGGAGTAAATAGCACACT
TCTTGTCGGGCTGTGAAGTA
AAAATTGTTAAGCATGTAGC
TGGATGGCGATGGCTGATGA
CAGGATTACTTCCCAAGAGC
TTGTTAACCAGAGAGGGCAA
GACGTAATTTAAATTAGTAG
AACTCAGCCACAAAGTGTCC
CACCCGTACAGTGTGGAGTT
TACCGGGCGTCCCATCACTC
TCAATAGAGTGGCGACAGAG
TCATCGTGCCCGGTATAGGG
AGGCGTCCAGGTAAGGCATA
TGGCCGGCGGTAAACACAGG
TCATGATGAGTTGAGTGTTG
CAGGCAAGTATCCAGCGTAA
CGCCTACGGACCGGGGCCCC
AAACCGCGAGTCAACGTTCG
GTCCACACGATCCAGCTTCC
GCTCCGGCACGCATGCGTAT
TCATAACTCAAACACGTTTT
AATTCACAAGTATGCTGCGT
CCAGCCAATCTAATGGCGTG
TTGTTAAAGGTGACTTTTGC
ATTGTTTGCATGGCCACTCC
CAGGCTAACACCCATTAGTT
CCGGTCCAGATTTTAAACCG
AGACGCTCCGCCGGTCACCC
TCAGCTCCTGGCGGGGCGTT
CTTGTCAAGACTCTTGTCTC
AGGACCGGTGATGCACGGTC
GATCGGCTGCAGTAGGCCCA
TTGCAAAAACTCTCAAATTC
TCTGCTCGGCAGTGCCTATT
GCTATGCGCTATTGGTTCCG
CCATCATGATAAAGCGGCCG
ACGACATTTTCTTACCGGCT
CAGGTGGGACTTTAGCCGGT
TGACGACATTAGCCTTGCAC
CACCGATCTTCTATGTATCG
ATCGGGTGGATTTTTCCCAA
AATGGGTCGCACTCCTAAAA
TTTGAATCTCCATTCTTTGG
GGGTATGGCGTCAGCCGTCT
CCGGTCGGGCTCAATTCGGG
TCGGACCACGCCCAAGACCT
AATATTGGACGGCCGTCCGG
AAAGATGGAGAGAACGACAC
ACTAAAGACATACTGGCGTC
ACCTACTACTTACCAGCTAA
GAGCCAGGGGAAGCTACTTT
CTCATACAACAGGAGGGTTC
TTTTTGCGATATGAACACGG
CCTTTGAAAGTACTTCCATT
CCGGACCGGTATATGTAGCT
GGCTATGTGCATGACGGAGC
GCCGCCTAAGGGCAACCTAG
GTGAGATAGGAATTAGTTGT
AACGCAATGATATGGTTCAT
GTACGGAATTGTGTAGCTTT
GGCCATACCCCTACAACTTT
GAGTGGTCGGATATTAGCAG
CACTAACATTAGACTGAGGA
TCCCACATTTACCATTTACT
GGTATGTCTTTAGTAAGTAG
TGACAGTATCAATATTTGAT
TTATGTTTTTTACTCGTTTT
GAGGACGATCCCTGCTCCCG
CCGTTTAGATACATATGCCT
CCATACTACGGAGTTAAAAG
CTCCCGGGTCTTGTCGAGCT
TAAGGCTTTACTTCGAGTGA
ACCCGATGAGATAGAAGGAA
CTCCCTCGCTACGCTTAGAC
AGCGCTTTGTTCATCCACTC
TGCTGTTTTGGCGCTCCTAA
GATATATATGCTCTGGTTAC
TACGCTGAGATTTTTGGCAC
TAGGCGTTACATAACGCCGG
GTCACTTATAAGAGTTGTCC
CCCCGGAACTACGAATTTTT
AAGCAGACTGGAAGTTAGAT
GGTCAGATAGCCCGAGAAGA
CAGGGGCGACCAAACTGACG
GTGAATTGCCGACTAAGATA
AGCCTAATTGCTTGACCCGG
TTCCCAAAGTCTCAGGGCCG
TCGGACTCATAGACGTGCGC
CTACCAGGATCTAAAGTTAT
ATATTGGTCAGACCACCCTT
CGTAACGAACCCCTCAAAGT
GTGCCAGCCTAGAATGTACC
CAATGTAGAGGCGGATAGAT
CTACAAAGATACTGAAATAG
CTGCAGATAAACCCGGTCGC
GGGAGGCCTCGACACGCGAT
AACTCATTATTACCGAAAGA
GGACCTACGTTGCGCTGGTC
CGGCTTAATACGCACTGTCT
GCAACCGGTCGTCGGATGGC
AGCTCTACAAGGCAAACTGG
GTATTGCCGAAGAATTGTCT
ATCGTGTCAAAACCGGGGGA
CCCACATAGAACATTCCCTT
TGCGCTGGTGTAGCGTGCAG
AAAGTAATCGTAGTGCGGCA
TAGACCGCAAAATAGCACTG
AATCTGCGGGTCCACCATGA
CGCGACGTGTAGTTAGAAGA
TTTTCTATGGACCATCAGTT
CTCCTTGCACAATATACAAA
CGAGAGTTGCGCGACCTAGA
TATCGGGCCCTTGCGCACTC
CGCATTCGCCTGTGACCCGT
CATTCCAGTTGTCGAGCCGG
GCGGAACGGAAACCAGCGGA
ATTCTCTTCCGTCCGGACCT
TCCGGATATCTAGCCGTAAC
CTCAGCCCCCCGCGTAGGCA
TTTCAGGGCGGGGCAGTCTA
TAACGTTGATCCCGCCAGTA
TCTGGGTTAAGCAAATGGAC
TTGGTTGGATGGACGACCTA
AGACACGGTTTTGTTCCGCG
AGTTGTCTTATTAAAGACCG
TCTGCTTCGTTAGCTTGAAC
CAGACAATGCCTAAGATTTG
GGATAAACTTAGGCATACAT
AGTAGGGACGGAAATTGGCT
GACCTCGACGCTAGAGGCCG
CGGGTCCGCTTTAGTCTTGC
GATAATACCAATAGTGAGCC
CTAGAGCATATTTTTAATCA
CTGCGGGCAATAAAATCAAA
TGAAACCGAGGACGCACAGA
GCTCGTTATCACTGCCATAC
CATATTCGAGGATAGCTCCC
ACCTCCTATAATCCCAAACC
CCATGATATTCCTCGCAAGC
GGTCTGGCGTCTCCTCCGGC
AACTTAGGTCGAATTTAGAA
GGACGTGCGACCGCGGTAAT
CCTGACTTTCTGCGCAATTT
GGTACACGAGTGTTGGGTAT
GGCACACGTAACGTTTTTAG
ATACGTTGATACTTTGACCC
TAATACATGCCGATGATTAC
GGTTTAAACTGAGAATATAC
ATCGCCTTCAAGGGTCTCGT
CGATATCGACACACTATTCG
GTCGGACTGCCCTGGTGGCT
CAAGATAAGGTTCCTTCACA
TGTAAAAAGACGAGGTGCTT
AGCGGTCAATTAACAATTCA
GATATTGTTTGCCCAAACCC
CAATGACACCCGTTTTGACG
CTGAAGCACGCCTCTCCGCC
TCGCACCCACCTCCCTATTA
ACGGGGGCTTTTTGCGGGTA
TGTAAACTTAGACGAATCGC
GTCAAAAATACACGCGGGAG
AATAGGCTGGTATACTAAAC
AGCATCTCTGGGCTAACCGG
ATCCCAGCCTACAGTTGGCC
TGTATGCTCGCCTTAATGGC
TGTCTCCTCATCGAGTCGCA
GAACCCGTCAGCCCGATTGC
TTGTGGCCGGTTCCAAGGAA
AGTTAGTAGATTCCAGGAGG
AATCCAACCATAGAGCTTTA
AGCGGTTCCATGTGTCATCT
CGACCCAAAATTTTCTATGA
CCTTATGAATCTCACGTTAA
AACGAGGCTCCCGAAGTTCT
TTTTGCCGCGGGTAACGGTG
ATCGAGGCGAGGTTCTGTCA
GGATGAACCACCGGCAGGCG
ACTTGGGGTTGCGTGTACGT
GGACATTACAGCTAACGATT
ACTGAAGGAGCTCTGGTATG
GCTTCGAAGTTTATCGCACA
TTCCCGGGACCACCATCTTG
CACTCATTCTGCATGAAGAA
AGTTCGTACCCACTCCGCGC
TATGTACAACCTATGGGAGG
TAGCCACGGCACTGACGCGT
ATTCGCTTTCATGCTTGGGC
TCCGAATTTCTCAATGGCCC
TGATGTTAAATAATGCTCAA
CCCGGCCTGAATCTTAACAC
TTGTGTACGGGTCGATATGT
GCCCAACACGGGCACTATTG
AGTTAAACGCGCTACAAGTT
CGCGAGAGTATTGATTTCTA
GGAGCTCACTGAGTGTTAAG
GGCCCGATGATAGTCCAGTG
CATCTTTATAAAAAGTCTAA
CATGTATAAATGATGGCCCT
CGTTAGACTTCACTTTTCTC
CTGGTATCGAGTTCAAGCAT
TACTGTCAGCCACTAGTAGT
CTGGTTGACTTCGGGAGGAG
TAATGGACTTCCTGGACGAA
TTGGTAAAGGAATCATCGTC
CTGCGGAGGCGTCCGACTCA
CTGCAGCTCGCGACACTATC
TAGTTTGTACCGCTGGAAAA
TAGACCAGACCAAGTGGCAT
CCAGAACCCGACTCCGTAAG
TCCCATGTGGTTACGTGCTC
TATTGAGTCATTTGGCAATA
GGGTAGTATCCGAAGCATGA
GAAGCTTATCTTTACGAGAG
ACCATTCGTTCGCGGGGGAA
TCTGACACCGTCACGTTCAC
ATCACGATAATGGCTGAGAG
ACAGGGAAGACTTTCGCAGA
CCATTAGCATGCTCTTAATC
GAACGCACCACTTTCCATAG
TTGATATCGAGCGAACGCAA
TCACACGGCTCTTTTTGTAT
TAGAAATTCATTAGGGCTCT
ACTGCCGTCAGATATATGGA
TAAGCTGCTGGGCTCCCGTC
TCTTCTCTTGCTGCGCCCCT
TTTTCATACCTTACGCGTAT
CCTAGTCCCTAGCGGGGCCG
CGTTATCTCGGTGGGTGGCA
GAGGGCCAAGTTGTGCGAGG
CAGGGGATGGTTGCACAGAA
CACTCTGCAACTAGTCAAAT
AAGCGAGCTGTCTGGCGGCT
CATCCAGAGGCTTCCTCACC
CTGTTTGCGCGGGGCGTGGC
TATAGCGTCTTTTCCGGTGT
GAGTTCGAGGAAAAGCGCTC
AGAATCATCTTATTCCGGTT
CGCAGGTTCTGGCGTAATAT
CTCCGTTGGGAAGGCCATGT
TCGTAAGTTCGTGTGGTCGG
AGATATTTAGCACCAATGCT
TGTAGGGCTCGGGGTAAGCA
AGAGTAGTCACAGTTAGCAC
CCACCCAACAAGGCTATAAC
CGGCACATTGGTTGAAGGAT
AACACATACATTCGCCTTTC
TTGAGGTATGGAGATCCGTC
ATATGTATAGATGTGGCATC
GGATAGTATTTGAAAAGGAA
ACTTGCGGAAGGCCAATTAC
AAGCTTCGAGGTCACCTACC
ACTAGGTACGATGCCAGATA
GTCTTATAATGTCATTAACT
TGTCTAAGTTCTGTACACGT
TTATGAACTTATCCACGATT
GAGCATGGCCTGTAAGCCAG
GCCATCCTATCAGAATGCAT
TACAGCTATCGTTGGAGGTG
CAATATAATAAGATTAGATT
AACACCCCTTAGCTTTATGA
GTTACCCACTTCTAAGATTC
TGGTCCCGTCGTTTTACTGC
CGATTTGGTGTAGCCCATCA
AAATCGCCCAACCAGCGAAT
TAATATCTGAGCAATCGAGT
AAGGCGAGAAGACGCCGCTT
TTTTTCAGGTTGAATGAAGT
GGTTGGTATCAGGGAGAATT
GAAGTGAAGATGCAGATTTT
GAAGAGGTGGCAAAGTAGGC
GTGAAGCACATTTGCCTACA
AACCGCGCCGGGAGTGAATA
GGAGGTGGATCACAAAGTTT
AGGCTTGCTGGACTTAACCT
AACCGCACCAATTCGTTAGC
CTTCCCGGCTTAATGCAGAA
AAGTTTGGATGACTTCCATC
GGTATAGTGTGGACAAAAGC
GTTAGACAGCATGTAGCTGC
TCCGCGTTCGCAGTCCCACA
TACATTGTTCGATCAGTGTT
GAATCCACAATCCAACGAGT
ACGTCCCTCTTTTCAATGCG
AAGGGTCCGCGCATAGTGCA
TAAAAGGGACTAGATCCGAC
TCAACTCAGCGATAAGCGTG
TCGGACCATGACAGACAGCA
TGCACCCAAGTGTAGAACCA
GCAATTTACCTTTCTTAATC
CGTTCTTTCACGAGCTTGGT
CCAGTCAGATCCTTGTCCAG
ACTAGGCGCGATCCCAGATT
GCCTCTTCTGGATGGCCTAG
CTTATGGCTCAGTTTAAGGT
CAATCCATCCTCCCTCCCTC
TGCACACAGAAGGCGATGGT
CTTAGACCGTGACTTGAAAG
GGTAATAGAGAGCCATAATA
TGCACTCGATATTTCCTAGA
CGAAAAATTTGCGAGCTAAT
CGTGTGCGATCGAATAAGCT
GAACATGCCATCGCGTAGGC
TAGATTCCCGGGGCAAAGCC
CCATGCCGCTCCACGACTCA
CGACTGAACCCGGTGAGTTG
TCGCTATGTTTGGTAAGAAG
TGGCTATCTCGCGTCAACCC
TCCTGCACAAGCATACAATC
AGCGTCAGCATGCTCTGAAA
ATAGGCCTTTATGGTCCGAC
GGTAACGATTCACCATATGG
CAAGCTTGTCCGTGTTCTTC
TTCTTTGACTCCTATAACGC
CACAAGCCCATTAATAATCG
TAATAGCGTGGATGGTGACT
AGCCTACTGCATCATATTAT
ATCCGGTTCTACGGTCCGCC
TGGCGCTGTGGGTACCACCA
AGCGCACCGATCCCGAACAT
TTTTCTAGCCACGTAGAAAA
ATTAAGCTCAGTGGCGACGG
TCTTGGCCGGAAACTTCGAT
TCCGGTCTTCCAGCAGGCGA
GTACCTGCTTCCTGGCTGAG
GGTCAATCCGGTAGATACTC
AAAAAGCCTAACCGCAGCAA
ATAAAGAGCAGTGTGTATTC
GGTCCGATATGCTAGCAGGT
AAACGGCTAGTTTTCCCGAG
TGAGTGTTATACCAAAGATC
AACCACCGGCAGCTGCATTT
TAATAGTCCAGCCTCACCGA
ATGCATGTACTCATAGCACT
GAGTGGCTAGTCTTCTTCAC
CTTAAGTCCCCGGGGGAACG
TAGGTGTGTGCGCATGTCGG
GTTAGTTGCCTTAACACACG
ACATCCAGGAAGCTTCAACG
TTTCTACGAGCTCGTAATTT
GGTACTGGTAGTCGTTCGAT
TATCAGTTTCACGCTTTTAA
CCCTGAGCTCACATTGTATA
ATGCTGGTTAAGTGACTCGA
CATGGACGGGGTTAGTAGCC
TGCATAACAGAACTGGGGAA
TACAACAGAATCTTGGAACG
GAGTTTGTCATTGAACCTAA
GGCAGAAAATGCGGCACTAG
TCCGTGTAGTTAAAAGAGGA
GCAACGGTAGGAGGCCAACC
TGAAGATAGGGATAGACTTA
GAACCACACTAGCCAGCCAG
ATGGCCGCCAAGTTGCATTC
CGACGCCTGCAAGCTTAGAG
TAAAAAATCACCATTATTTC
TAGCTACTGCCGAGGTGTCG
CGAGCATCTCTCATCACATA
GCGGCAACCGGTGCGGTACC
ACTATCTTATGTAGAGGAGA
CTATAATACAAGCTGTCTGT
GACCCAGCCTACCGGAAATT
TCTGTCCGGTCGCGAATTAC
ATTAGGAGTACTTGAAGTTC
CTGCAAAACATTGTCCTCGA
GGCCCTCTTGGCGCACTGAC
GGTACACTAGCGTAATTCCT
ACCTTTCTCTACGCGGGCAA
GCCAGATCACTGTTGCTCGC
CTGACTTAAGGCTGGCGCTA
AGTTTAAGTAGCCTCTCGCT
GGCAGCTTCAGTGAGTGGTC
GACTCAGCAGCTGTAAGCGA
CTGACCCCTCGCTGTCATAC
ATGAACTTCTGATGCCCGAG
ACACTTGTTGTGGCGGGCCT
GAAGAACGTGTCGTAGGGAC
CACCTGGATGACGTTTATAC
TCTCTCAATCTCATTGAACT
AACTGACGAGCCGGTCCCCC
GCCCGGGACGGGAGGTCCAC
AACGGGTGGACTTAGCGCTT
TACTCCAAAGGAACGTTCAG
GTCTTCAGTGCCAAGTTGTT
CCAGTCGCATTAAAGGATGG
GCTCGACCTTATTGTACTGC
CGTGAATGTCCTTTGTATCT
CAAGGCTGTAGCGATGGTCT
TGCAGGAAGACGCTCGTTCT
CCCGGGCCCAGGTATGGTGA
AAGTAGCATGCCGACCGCGC
CGAAGGACAGGCAGGACAGC
TACGGATATTCGCATAACGC
AATATTTGATTGGTTTGATA
ACTTGCGTGGGCTTTTATGT
GTTCATGGCTATACACTATT
GGAGTTGATCATATAAGGTG
TGGTGGGCAGCGCTATGAGA
GAAATGGTGGCCGCCACCTT
CGTTAATTTACCCCGCGAGA
AAGGTCCTCCCAATCCACAA
CCTACGTGACATTTATGGGA
GCCGAGGGACAAATGGCGAC
CAGATTCCCCATTGGAGAAT
ACTTACAAAGGGCGATTTCA
GCTTCGTCTTACGCTCAATC
TCATGATGGATGACCGAGCG
ATTAGAGCATTGGGGCAATA
AGCCTCCCGGGCCCCTGCTA
AGCTAGAATGAACAAGGCGA
ACGGAATTGCGGAAGACCTT
CGGTTTCGTGGACATCTTGA
AAAACCCGATCACTGGTTAG
TAAGGATGAACGTCTAGTTA
ACTAAGTGGCGCCGTCTAGA
GCTTTGCCAATTGGGCCTAA
CGGGGCGGTAAGGCTTCGGC
AGCTGCCCCCCAGCGGCTCG
GTGCTTGCGAGGTTTCAGCG
CTGGTGAAGTGAGACAACAT
GAGTATGGCGGGTGCCTGTA
GTCATCATTGGATCCCTGTG
TTACCTTGTTACCGTCGTTT
AGCCTACGGGTGTTGGGTGC
CACCGGGTAGTCGCCATGTG
GGCTCGAATACTAAGCTGCC
ATTCTAATGGGCTACCTCTT
GGCCTATCAGAGCGTCATAC
AGCTATGGTTCTGAAGCCCT
TTATGTCGTGCCGTCGGGCG
GGCACCCAGTGGCAGCAATC
CGCGGCGCCGATTGTCAGCC
TGAGCTGCATGATTTTACCC
CAAGTCTGGCTTCTAGATGC
CGCCCGAATACTCGACAAGC
TTCCGATCACTCAAATTCAC
ACAAGGCCAACTCGCCAGAG
AGCGGTACGGTTGTGACAAC
ATTTTTCTTTAAGCGGCCCA
TCGGCGTACAACACAAGGAA
AGCACGGTAGATGCTCGCCC
GACGAGAATGACACCTATCA
CTAATGGTATATTAATGGAC
TGTTCGTGACCGCTCCATGG
TCTACAGTTCGCTTCCCACG
GTTAGGAATTGCGACATAAG
GTGTTGCACTATAAGACGTG
CTGTTATCTAACCGTATTGC
GTGGAGTGGTACATGTCGGC
CCATCTTCTCACGAAAGTCC
GGCATAGTGTGGGAGCCGAC
CCCGGGCCAGCCCCATTATC
GCTTGATATGCAGAGCAGCG
CACTTTGCCATATTTGGGAC
ATTGTGCCGCCTAAGCTTTG
TTACCGCACAACTATGAGGA
TGACTTTTCACAATAGTTAC
AACCCACAGTTTGGGATAGT
CCTGTGGGTATTCGATGATA
TTGGTGGGCCCACGTGTCAG
CGGGGCGAAACTGACCAAGC
CCACTAGGTGAGCGTGTTCC
GAGATGCCCGTATGTCAGAA
GATCCACGTATTGTCCCCCT
GCCAGGTAACGAATATACCC
CTGGCCCCCACTTCGAATTG
AGAAGCGGGCGATCCGTCTT
GCCTAACGGCTGCGGGAGCT
ACCAGTAGGTAGCCTCCACT
ATGTCTAATAAACGTGAAAC
AAACAACCCCACGCTGAGGG
AGTTAGGGTATTACGGGGAT
GTGAAATCGAATCTTTAGCG
GTTAGGTAGGCGATTATCCG
ATCTTAGCGGATGTTCTCGG
AAAACTGAACACTACACAGC
GTCGTTCCGTCACGGTATAA
TAGAATCCGCCCCGTTCTGT
GTGGTGCTCACTTATTCGTG
ATACGCCTTCCATAGGGAAC
TTTTGAAATAGGCTTAAGCG
ACTCGCAAGCTGTGACAGGA
CATCACCAGCTAATCGTCTT
TATTTAATATAGTTGCTGAC
TACCGTCTCCAACTACCGAG
GCCTGCGAGGAGTTTGCATC
AAACCGTACAAATGTTTCAA
ATCATTCTGTTTGCGAGCTC
TGCCTACTTAACGGAAACGC
ACGCGTGTTAGCATCGACGA
AGGTGGATATGATTCATGTA
ATACGATATCTGCCGGGGTC
TCAACAACGGCGAAACCAAG
TGCGCAGCGAAGTGGTGTTC
GACTTTCAGCAGCTCGCGTT
TCAACCGAGCCCTCCTTATT
GCTGCCACACGCGCAGTCTA
ATAGCATCGCGGAATCGTGC
TGCTTGTATGCAGCGTGAAC
GAATCGAGTGTTGAGATGAT
ACCTATGTCTTAGACGGTAA
CTTACAACCCGAGGAATGAA
CACACGGCATGTCCCGGATC
TTGAATAGATCGGCCATTTA
AAATGCTAACCAACTGTATG
CTGTTGGCTTATCCCGCAGG
CATAGTAGAAACTTGATGCG
TAGACATACCGCGCTATCCG
TTCGACAATATCACTAGCCC
AGGATGGCGTTCCCTTCCGA
GTAGCTCCGTCCGTTGCACC
CGGTCGATTGGTGGAATTCC
CTTCACAGGGCCCTAATCAA
AGTTTGGACTCGTCTCTTTA
CAAGATCCCCATGTCTCCAA
TACATATAATTTTGCCCTGC
TAAGCTCAGGCAAATCATTC
GTCTGCCCCGCGATTAATTC
AGTCAACGTAGGTCAGGCTG
CACCCAAAATCTAAAGTCGT
GTCCGCACGCCCCATACAGC
CGGGCTAGGCAGTTTGCATC
CAGGCGAGTTTTCTGTGTTT
GTACGTCCAGTATCTCCGGC
GGTTGCTGTCTCCTCTGGTG
GAGGAGAAAGCCAAAATTTC
CCCACGGGATGCGTGGTGAC
CGCTGGGCTTCTATGTAGCC
TCCATAAGTAACACTTGCAC
ACTTGGGCAGCCTTGTTTTT
CCCGACGATCTTAGATTGCC
GCGTCCATACAAGACCTATG
TTCCTAGACCGGTCCACCGC
CCTGGACATTCGACGTATAC
GTCAGAAACACGACATCATC
TCTAGTGATAGTATAATCTG
TCCCCACACACTTCTTCCCC
CGGAAGGCATCACCACTACT
TTGGTACGTTGGGGGGCTTG
TCGTGGGCCGCGAGATAATG
CAATGTATTTGTAGGTCCCA
ATTACCTGTGCGCCGGGATG
TACCGTCATAGGACGACAAA
TAGGGACATAAACCAGGCAT
GTCAGAGCAAAGCCTTTGAA
TTTTGTTTAGCTGAGGGTAT
GTGTAATAGTTAACGCATGC
GACAATTTACCCACGAATTT
CACTTGCTAAGCTAGAGACA
CCTATAGTTATCCGTGAGCT
GGTGTTCCATCGCTTGTAAG
ATAGATTTTCACACGAATGC
GAGGACAATGTTGAAACCCA
GATCCATCATTTGGATATGT
AACAGTCTTAAACAGGTGGT
GGCGGACGCAATCTCAGGTG
CATAGATCCGCATAATTATC
AACGAATAAACTGCCGGCCG
TCATGGTTGATTAGTGTGCA
CTCGCACCATCGTGGTTAGA
CTGTCTGTTCGGCCTTTCTT
ATAGCCACAGCTCTATGTAC
ATGGACTTGAGTTTGAGTCT
TAAACGAATTACGGAGAGCC
TGGCCGGAAGAAACAGACGC
GGCGCAAGCTCACAGAGCCG
CGTTTATCAAGACATGTACG
GAGATTAGCTTGTATGGAAA
AAGGTTTTCATTTCGATGTA
ATGTATTATGTCTCTCTGCC
GATTGTATGGCTGATTAACC
TACTCTCTTGGTGTAATTAA
ACGGGCAGCGACCCAGGGTC
TCCGCGACATGATCCCTACC
CGACCATAGAGTAAATTCAT
CCCTTCCCGCAGTGACCTCA
GTAGTTCGAATCCTAACGAT
GTGTGCCGCGTGTGAGCCAC
TGTTACTCGAGCTTTCAGTT
GGTTAAAGCGAGTACTTCTC
GTATACTTCCCCTTTCGCCT
GCCACGCCGCTATAGAACGT
GACTGCACATCGGAAGTACA
TCGGATAACTTCTGATCTAG
TAAAGCTTCCCTTTCACGGT
GCCTTCCCAGCGTGTGTAGG
GACGGTACCCGCCGTTTTGG
ATGACGTCAGCTGGCTGCGT
TTATGGATACGATAGCAGAT
CCACCAAGCAACAGTGAGCA
AGCAGATTGCAAGGACAATG
GACTGCTGTAGTTCCCTGTG
ACGTGGCGCGCGGCCGACGT
CTATACATGGCGGAAGTCGC
ACTGCAGTATGAAAGGAAGT
TTGCAGATCCGCTACGAACC
CAGGCGGTAAGCGGTTAACG
TCATACCATATCTCCCCCGG
ACCTCGCTTTTCTTATGAGG
AAATTGGTTCACCTCCTCAG
TATAAAGTATAACAACTTTA
AGTAAGTTTAAGCTCTGGAG
CTTGAAGCTTGCAGTAACAT
CCATCCATAGATGGAGGAAA
GCGACTGTCGCCGTCGTTTT
TGGAATTCCCCCGGCGAGAG
AAGAAGACTAACCAGGAGAT
GTGATAGTAATTCTCTATGA
GGTTGACGTCTAACGCCCTC
CTACTGTTAAAGGTGTGTCC
CCGGCATGGAACCCGTGACA
CACGGCTCGCGGGTCGTGCC
CGGAGGGCGATATCGCGATG
ACCTATTATTACTTACCGTC
ACCAGGAGTCCGGGGGAGAA
ATACTAAGATAAATATAACT
CCCCATGCCGTCTTCATGGA
GGCGAGAATGCCGTTTTCAC
ATGCCAACGCGAAGCTTCTA
TTTACTTGTAATCGAAATCT
CCGGAGTCTTAGGTCCTAGG
GTCGCAGAATACTTTGGTTT
GGTCTTGAGTATCTAAATGC
GCGATTGGCAGTGACCGTAG
ATATCGAATACCCACCTTTC
TAATTATGTGCATTTAGCCC
ATCCCAAAACGCCGGCTCGA
GGGGGACATATATCGTGTGC
ACGGTAATCACTATCCGCCA
CGTCCTGAGAACACGTTTAG
CGTCGACGACCGCACTCATA
GTGCAGACTCACAGTGGGCC
AACTGCGCATAGCGCGTGAA
GGGTCAGCATGCTTAGACCA
AGTCCGAGTGAAACGAGTTT
TCTGCGGCCATTGATTGATG
CTCCAGCTGGAAGGACGAAC
CTATCGGGCCGCCTTCATAA
AGCAATAAACAATTAGGCGA
GTCGCTGTCTCGCGCCATGG
GCTGCAACTTGCATCTCCAC
GGCATTTCGCTAACTCATCA
CTCTGATACTATCTGGGTTG
TACACTCTGCAATCCGTAGC
CCGAGTCTAGAACAATGCTA
GAGAACACATGGCAAATGGT
CCGACCTAGAACACTCCTTA
GTTGTAGCCGGGGCCTGCCG
CTCTCCGTGATAAAAGGACG
TTACGAGGCAACTACTGAGT
CGGGTCCATATTAGTCAGCC
ACGCATGCCTACCCAGCAGG
ATGGGGAGGACCTAAGATAC
AAATGGGATGACCAGCGCAG
CAAGAACACGCGCGTAATTG
ATTTAATAAACTCTTGAGGC
GCGAGGTTAAACTCACGCAG
ACTACTGGGTTGTAACCCTC
TACGATATCAGCAGGAGTTC
TCAACGTGGTACTCACCCAT
TTCCCTCGCAAATGTTCGCT
CTCGGGGATGCGGTACGTTG
CATCATTAAAGACAAGATCA
CGTCAAGTCATTACGTGTTA
CGGGGGCTGTATCCAAAAGG
TTCAGGAGGCTCCAGAGCTA
CCCCCAGCCTCGGAAGGAGA
AAACGTTCGGCTTGGGGGAA
GCACACCAACTCCTGACGCA
GATGAGTGGAGAGTGACCTC
GGTACCAACCTCTAGCAGGT
TCTGTTTTGCCAGTAGGTCT
CGGTCCGAGATCGCCGTCCT
GGAGAAAATTTCCATAAGTG
GATCAGTGGACATACAACCT
CTCTCACACATTTGCACCAG
TAGTAACCAAGCTAACGCTA
GTGCCTAAGATATGCGCTGG
CCCCTTCGTTTGCTGTATTC
GTTGCTGTGCATAGATGATT
GTTATATTCGGGGGAAGGTG
TCATCCTCCGGAGGCTGGGG
GGTGGGAGGAATATTCGGAA
ACGCCGACACACCAGCTAAA
TACTCCTTGTTGAATGAAAG
TGTACACGTGACGGTCATAT
ATGCTCAACTTGACGTCAGG
ACGACGCACCTGAAAAGCAA
CTCTCTAGGGGCGGAGTTCA
GGATCAAAGGGAGAAGTAAT
CGCCCTCACTGACGCAGCAG
TTCCTCGAGTGTCTCGGCCA
GCCGTGTCTTGACGGGCTTG
GATCTCCCTCACGTATACCA
TCCTAGCTTTAAGAGAAGCG
GCTATGCACTCGAGCTGTCT
CAGAGCGTACGTTGGAACTG
AATTCTTGGTAAGTGCCGCG
GACGATTATGGGAATGTCAA
GATAGACGTGGTAGCTCAAC
CGGACTACCGACCGTCTCTA
GCAGGACCACCACATTACGG
ACGCAATATTGCCCACAATC
CAACCCGCAAATATGCGCTA
TCGTGTTAGAGCCCTGCTAT
TGTTAGTGCCCAACAGGTTT
TAATACACGCCACTTGGGCT
GTACATAACCGCACTAAGAC
AATGTGTATGACATGTTTTT
TCTTTGGGCCGGAACTTCCC
TTGAGAAGTCGTGAACGCCA
ACACTTGACATCGATACTTT
AGCTACCTTTCATTTCGACT
ACGAAGATTTATGCATCGCG
CTCGTGTAACCTTTTGGCAT
CGCAGTAGAATGAGCTTGCC
CCCAGCGAATGTACCAGACC
GTACACTTGGTTGCGCCACG
CCGGGTCGTACCGAAGTACG
GTTGACATCCCCTCGGACTC
TTGATGACAGGGATTTTTAC
CCAGGACGGCATGAAACGGA
CCGTGCGCGCGCCAAGCACT
CGAAAACTCTCGACCAGTTG
GGAGGTAGTTCTCGAGCTTG
TCTAAACGTTGCCACGGCTA
AGTTGTGCACCTGTCAATGG
TATAGTGATTGACATCCATG
CATGCTACCGGCTATTATGT
GTTTGTGATTTGGCTTAGGG
GCTAAGGGCAATGGGCAGCT
GGTGGCAATCGGTAATAGTG
ACCGAATCACCAAGGTGGTC
ATAGATGCTACCAGGGTGTC
CCAAAGCCTGATCTAAACGT
CCCGTCTTGAGCGATCGATC
AGACCACCACTCAGTGAGCC
CAAGACCAGTTGAGTATAAG
TCGCCAAGTTATTGTGTGTG
TATTGGCTCACGATTCTTGT
ATTTATTGGCGGGGGTTGGC
GGCCAAGATTGGTTGGCAAC
GGACATACTGATTTCGTGTT
CGGACTTGGAAAACCGCTAT
CGTTTCTCTCTAAGACGTGA
ATAGCGCGTTCCTAAACGGA
TCTGCTTCTAAAACTCCAAA
ATCTAAAACTTTCATGGTTC
AAACTATCCCGGAGCCCTCC
TCCTTGAGTTCGATTGTCAG
GTGAGAATCATTCGCAGTGG
ATGGCTTCGCCTAGAGAGTT
AAGATATGCGGATAGGTGAA
TTCCCGTTGATTAGGTTTAA
GCATGTCGCAATGCGGTTTC
GTATCTGCCTGCTCCATTTA
TTTCCAGTCTAGGGTCCCTC
CGAAACCACCGGGCAAGCTC
GCTACACACCCGCCTAGCCG
TTACGTAATAAAGCGACATC
TGGGACTCAATATGTCAGAT
GCTGGACTAATGCTGTATCT
GGGCGGGTCGACTGGCCGCT
GGCTTTAAGTATTTGGTGCT
TCTCCAGACTGACGTAATGG
CGTCGCATTGACCGTAGACC
GCTAAAGCGCGGTTAAGGTA
GAGATTGAGGTGCTTGCTAC
TAAAGAAGGAGTTCGATGAC
GGAAACGCACATTTGTCACG
TCAGAAGTACTTGAAGATCC
GAACCTAGCATGGCGTCGCA
GTACCAGTCCATCGCACACC
TTACACTGCCCTTGGATATC
TCAAGCAGGGCGTGGATCGG
TAACCTTCTAGGTCGATCGA
GAATGACCGCAAGGAAATCG
AGCCAATTAATTATAGAGCC
TGCACGTCGCCTAGGGTCAT
TTTAAAGCCGGGTTTTGGGG
GGGCGTCCGAAGTTGCGAGC
GTTCCTCTTGAAATACCTCC
TTGGCCACGTTTTCATGTCA
TAAGATTCCCGGAACTCTCT
TCCTGTAACAGTCTATATCG
TACCACGAGGGCGATAACAG
GCATCAGTACCTAATCGTCA
CGCTATCACTATCGGTTAAG
GACTAATAGTCGCCAGGGGT
TCGATTACCATGTGTGCGGG
GGGGACGAGATTGCCTTTTG
ATTCCCCGGCGTCCGTCAAT
ATCGTTCCGACTGATGCCGC
TGGGCGTAGAAGTATTCTCT
ATTCCATTTACTTCTGGGCT
ATGCGGGTGCTTGACACTTT
TCGAAACTCCCTTCTCATCT
TTTGGTTTCTCACATTGTCA
ATCGAGGAACGGACGTTTGG
TAAACTCGTGCCCTTTTTAC
TACCTATGCCCCAATTATTC
TATTCTGATAAGGCGGTCCA
CTAATAAACTTACGTATAAT
GGGGTTGAAACAGCGATCTC
GCGCTGAGAGGTTTTAGTGG
AGAACGTATGGTCAATTAGC
CCTAGACAGCTTGCGTTCGG
ATACTCTCCCCCTTTCAACC
CAGTTCAATGAAGACACCTC
ACTAGACAAGTGAAACATGT
TCTAATCTGGGTATGCGAAC
CGAACTGCGTAAACGAGTCA
GTGACAAACAGATACACGAA
ACTTTCGGAACGCGGTGTCA
ATGGCAACTACTTACTAGAG
TTGATTGGCAATTCGGTTGC
GTCATTGACGGCAACCTAAG
AAGCATAAAATGGATGTGGG
AGAACGAAGGAACGTTGCTC
TCGGGGTTACTATGAACCAA
GCAGACTACAAGGAATTCGA
GACGCCAGCCACCCCGAGGA
CCTCCGGGATTCATCGTCTC
TCGGCAGTGATGGTCGGCGC
ACCCCTTATGATTTAATTAG
AATGTGAGGATTGCCTCAGA
ATATTCCAGTAATCCTTTAG
CAGTTAACAGGAAAAAACAA
ACGGGATAATGGCGCATATG
GACCCCAGTTCCCCAGCGAA
AGGCCAGAATAAAACCCTAA
CCGGAACTGCTACAAACGTA
TTGAAGATTGGTCTTGATAA
ATAAGCACCCTCGGTAGCAC
GCATCCCCCCAAAGCGTCGT
CGGGGTAATTAAGGTGTACT
CGAAGCGCCCTGCCAGTTTA
ATGACATCGGTGTCAGGGTC
CCCCCCTGTAAAACGACAAC
CACTGCTTCAAGTGACTTTC
TGGCAGCACCGTGAGCATCC
GAAATGTGAAGTTAGAGCGG
GCGGTAGAACAAGACCGGCG
CAGAGCCCGCAATGACCTCT
TTAAGTGTCGGAAACGCCTT
CGGGCACTGTTACGGAGATG
AGATACAGACTTGACTGGGC
TGCCTACATATTCGCAACTG
GCCCATCACTGCCATACTAC
TCCCGATAAAGGTGCCGGTA
GCCACAGAAAGGGGAACTTA
GTTATCGCCATCCAGACGTG
GGTTTCAGTCGGCCGCAACA
TCCCAGAAGTTTGCCACGCT
ATGTGGAGTGAAACACCTTA
CCAAAAGGGCATAGGAGCGA
CGTTAACATGAATGATTGAT
ATCAGTTTTAGGGGAGGGCT
AAAAGCGTGTCCCAAACGAG
GAAACAACTAGAACGTGCCT
ACGCTGAACAGAATAAACGG
GTACACCCCTAGATCGGCGC
ACCGTTTGATGCTGGAAAAC
CAACGCGCCGTGCTTCACTC
CGGGACAACTCATTCCATTT
GCTCGTCGGTGTACAAGTCA
CCTCGCGTATACAGAGATGC
GCCGTTGGCTCAATCATTCG
GGAGAAGCCTCTCCGGGCAG
CGCAGGTGCTCGCGAGTGCT
GCATCTGGACGAGCGACCTT
CATATATAGAGTAAAGTGAG
CCCTCAGAGGCACACCTATC
GGTTGCAGACACAGGATACG
GCAAAATGTAATTTCCACGA
GCACTTTATCTCTGGCTGAA
CAGAGCTGATTCCACCTACC
ATTGATGGTATTCAATGACA
GGGCGTAACATCTCCACGCT
TTAGAAGGATGGTCTTTCGG
CAATCTCGTGAGCCTAACCT
TTAATTTCTGACGAGTGACG
CTTTTAGGCGGTCTGATGGG
TCCGTAGAAACGGTCAGCCA
AGCTGTCTAGAGAGGACCCG
GGGTTCATTAGTGAGAGAAC
TTGGCTGTGAACCCCGGATG
TTGCTTTACAGCGCCGGGCA
TCACTTCCCTTGCAGAGATG
GTTTTATAGCTAGCTGCGCG
ATCCCGGCTAAAATTGTATA
CTTCACGATTTTGAAATTGA
TACGATTCGAGTTGTTCAAG
GAGTTTGCAAGCACCTCGAC
GGGTCTCCTGGCAACACCCC
GTGAGACCAGCAGGACCAAC
TGAGGCTAGTTTTCCTTTCC
GGGAAACTACTTGCGCCAAA
TAGGAGCTTTGAGATAAGCC
CAGGCGTGGGACCTCTCCGA
ACAACTCGCACGGGCATGCG
CGGCTAGTGCAGTACTCTCA
ACAACCCCTAGCGAGGGCGT
AGAGTCCTAAATAACTGTTG
TACGAGGCGACCAGCCATTG
CGTATACGAGTTCCACGATC
GTGTGGTCCTGTATGCCTTT
TAGAAGCGGTGTTAGAATCG
TGTGTCATCATTAGCTTGGG
CAGCCGAGATCTGGGCCGCA
CGGGCAGACAAGGACAGTCT
GATACCGTGCCTCTTCGGCT
CAAACGGTGGTACGTCGGCC
AAGTACCAGGGGTGTCGGTA
AACAATTCCAGGGACACAAC
ACATTATTACAAGACCCCTC
ATCAGCACTCTATGCAAGCT
CAACCGATGGAGACGCTATG
ACGAGAAACATCCTACGACC
CGTATTCTCTTCTCTCACAC
TCGCACAGGCCTACGGGCAG
GAGGTAACCTAAGTTGCGGT
CTCCATTACTATATAATTGG
TCATAATCCTGGCCACCAGG
TCATTAACGTCGCGGTCAAG
CTCATCTCGGAGTGTTGTGC
GCCCACCTGACCTCGGAAGT
CTGGTATCCGCCTAGCTCAG
GTGTGGCTCGAATCGTGCAG
GCAAGATCCAATCGTCCCTG
CGGTGGACGCGGTCTGATAG
GATAGGTTTATGGGGATCTC
TTCATTGAGCTTTAGCCTTC
TCAGTTAGTTTGGTTTCCAA
AACGGGTGTTCTACTGATTG
GCTTCCCTGATTCGTACAGG
CGGTCATTGAGCGCCCTTGG
AAGTCAGTCAGTCTGTTGTG
TGAGCATTTATGTTAGTCGA
CTACAAGTCAATACAGCGAC
CTACTTCAGCACGCACAGCA
AACCAGGAAAAATAACCGTC
GTTTGATCACGACAATCCCA
AGTTGCACGCTGGACCACGT
ACGCCGGATAGCAAATTCTT
GGACAAATGAATCTGCTAGA
TGATCAGTTACGCATTCTGA
GTTCTTGGTCGACACGAAGC
TAAAGTATTGACTGTATACA
TCCATCATTGCATGTAATTC
AAGCATGTGTGACCAGTTCG
AGATGTAGTTTACGGGTTTC
TTTGGGATCGCCGCTCTGGA
TCTCCCATGGAGCGTTATCG
TCCAATAAGCGGAGGGCATA
AAAAAGTTTTCTGGGCAGTG
AAGGTTTTGGTAGTAACCTA
TTGTCAGTTTACAAAGATCA
TTTGGAATGGTCCCGGTTCC
GCCCTATTCGTGATAATGAC
AGGATCTATTCGCTGCATAA
CAGCCCTAGCAATGAATATA
TCCGAGCGGCTGTCCTAAAA
CTTTCAAAACTTGTCGTTCT
GGCGCCGGCCTCGGTTAGAG
TGGTACAGAGAGCCGTGTGT
AAATGTGGTGTCCACCCGAG
ATCAGTGGGAAGTGATCTAT
CTCTAACTATTTACCTCTGC
TTCCCGGCCACACATGCGAA
CGCCATGCGCGCAAAGTCAT
AATCTGGCTACCATATCACA
ACACCATTGCCGGGGGGTGA
GGTAATACGGATGATCTTGA
TCGATAAGCCTCCTAAAGAA
TCACATAACGACGTAGCAAA
GCGTGGTGACGGAAAAGCGG
TTGAACCACGGCAGTTACGC
CTGCGAAGCGTCATCACTAT
GTAGAAGCGTTCAGCCAGCT
GCGATCTAACTATACTCTAG
GTCAACGCGCCTGCTATACC
GGAATCACGGACTGCAACTG
TGGAGGCCGTAGTTTCTGCC
CGCCGACATTTCACGGGCCA
GCTCATTACTACATTGTTAG
TACGAGCCTCCTTAACAACA
TGCCAGCTGGAATCCATTCC
CGTCTTGAGGAACCGCAGCT
AGCCTTCCGTGCAATCGTTC
TAGACAGGCCTGTACGGCCA
CTGGAGTTACCCGGATTGCT
TACGTGTCAGACATTAGATG
GTATATTTACATTTTTGTGT
TCAATTTTTTAGTTGATCGT
TTGGCCAATCGCCGCAGAGG
TTCACGTGGAGATCTTGTTC
GTGGTTTACCTAGTTTGCGT
ACCGCCACAGCTTCTACGTA
TTCTAACTTTGGTCGGTATT
CCTAGCATTCAGTTGCATTG
GTATATGTGTTGCCGACTTC
TATCTCAAGCCCGAGTGCCT
AAACTGCTCCGTTATTGCTC
TACCCTATCTACACCCTACA
ACCGGGTTGAACGACTATCC
AGAAGAAGGGAATTAGGGTG
TTGGAGTATCACAATTGCCT
CTCTTCCCACATGCATGTAT
GAAGGCATACACCAAATCCC
AATTCTAGTCCCTCTTATTC
GCGTCGGTACTCACCGAGTC
GTACTCTTTGTATGCTTACA
ATAGGGTGATTAATAAAATG
GCAGCGTCAATATCCAGGTT
TAGGATATAGAGGCTCATCC
AACCCTCCCCAGTCGCCGTC
ATCGCTCTATGAAGAACATG
ACGACTTATCGCATCAGACG
TCTATGCCACCTGAGGGCAG
TGCAAGGCTAGATCCCAGGG
CCAGTGCGCTAGTTCCTGAA
ACGAAGCTGCCAGTCTAGTA
CTATATAAGAGGACCCAGTT
TAGCGCTCCTGTTCAGGTTG
CCGTTCTGCGCGCGTACACG
TTATTTATACTTCTTGATAC
ATGAAGGCGTGATATCGTAC
GAGCTTGTGGCCAATCCCCA
TCTCTGCAGAGCTGGCCATA
TATGCTTATCCGAAATCGTA
CCCGTTTAGAGGCGCCCTTA
TCCAAGGTTTTCACATAAGG
CGGCACTTTTTGCGACGGTT
CGTATAAAGTTGATCGATTC
GATGAGCCATCTCCAACGCT
TAATCGACTGTTAACGAACC
TCTCTGCGAGGCGGGCGAAT
GGCGCAATCGTTTCTAATCA
GGGTATTGAGAGTCACCGCC
CGTCGTCGCTCTCTCTTATA
CCATACTGCAACATACGGAC
TTCAGATACAACCCGTCAAG
CCTCAGCGTCCGCAGTACGG
ACGGTACTCATTGCGTCGCC
TAGTCAATCTCTTGCAAACA
GATATATGACGCTAATGACC
GTCATTGCACATCATTCTAT
AGAATTAAAAACGGTATCCA
TACCATGAGGCTGTGACATA
AAGCTCGCAAGTGTGGTTGG
TTTGTATAAAGACTTATGTA
TATTTATCATGGTGGTGATT
CAAGTCTGCGCTTTTCAGTG
GATAAGCAATCTTGTCTTAT
CATTTAACACTTTTGGAAAG
GTTCCGCTAGAACTAAGGAA
CTTGTAATTTGGCAGCAGTT
GAACCGCTTCTATGTTTTGA
CATTCGTCGCCTTCGCCCTT
GTTCTGCCAGTTTCAATCCT
TTTCGTGGCTCGCGGCCGGG
GCCGAAGGTATTGCGGATAA
ATACAGTCTTTTTGTTGGGG
CCCACCCCGTGGAACTGATC
GGACCATAATTCGGCATCAT
GCAGCAAGCGCGTAAGCGGT
ATTAGATTGGAACGCCCGGG
ACTTTGGTTTGCATTCAGAT
AGTACCGACTAGACCAAACT
CACGTCTACTTTTCGATGTT
GAGCTTAAATGATCATTAAA
CTAGGCGGCAGACACCATAT
AAACGCAATGTTAGAATAGG
TTCCACAAGTAGTGCTGACA
GCGTAGGTCATACGGGGAGA
AAGAGTCTCGGCAGATGTCA
GTATTTCCCCAGACAGAACC
ACGTTGTGGCGCCGGTACGT
CCAAGCAACATACTTAATAC
GGGGTTGGGAGTAGTCGGCT
AGACATAACCTGTCAAAGAT
AGGATCGTTATTGCTCTACC
AATGGACTAGCCGCCCCCTG
TGGTCCTAGACAACCTATGG
AACGTATCGAGCGATTAAAA
CGAGTTACCTGCGGGGGGAA
CATATGTGAGGCCTCGGATA
CGCGAGTAGTGCAATGCATC
CAGGAGGGGCGATGGGGTTT
AGAAGAAACCGGGCATCGTA
GATTGGACGTCCGCGACTCG
CTAACTAAACGACTACTCAT
CTGTACTATTCCAAAAACGC
GTTATTCCACATAGTCATGC
GTTAAGTACCGGTTGGCGGA
CGAAAGCCACGTAATCCAGC
ACCCTCGGTAGAGCGCGTCG
GCACGACGGTACGTCGCAGC
CGGGGGCACTGTGGACGCCT
TCTCCCAGGTGCCACGCGAT
GGCAATGAATGCCAAGTCGG
GATAAAATTTATTCAGTGGC
CCCGCCCCGCTCGCAGGGAC
CACCAAAAATTCTTTTGGAT
TATTACGACAACCGTCGACC
CTCTCAGGACCGGGCACTAC
CGTCGCTTCTAGAACGCGAT
CTCTCTCACGCAGGACAAAA
TTGTAGTGCCAGGAAGTGTG
CAGAGCAGAGGGTGGCGGCA
TTGGTACTACGCACAATCGA
ACGTATCATAGGAATAGTTG
TGAACTAAATGATTCTTTGG
GTAGGCTTGGAGGTGGGCCA
AGGGCCAATGAATTCGCCTA
GTGATATACACCAGCTGGAT
TTGATGAGCCGCAGTACTTG
TTAACAGTAACATTTCCCGT
AACATATGAGCCGTAGTCGT
ATGCACCTGCGTCAGCCTCC
GGCGCTCACTCGCCTGGGCT
CTCGTACTTAATGATATCCG
CTTACTCCCTCCGGCATCTG
ACAAATGGCCCCAGAAGAGT
AACACCGCATAAAAGTTTTA
TCGGATTCTGCTTCTAGGGT
GGTATAGACCCTGCGTTGGG
AGCACACTCTAGCCCGTCCA
GCCCACATCAAGTGACACCG
GGATTTTCCGCCCACTCTTC
GTACAACAGGTATGTAATAG
AGAAGCAAGAGCTTTATTGT
GAGCCGAAACGTGAGCCGCC
AATGGCTCGAGTCACTGGGG
CAATGATGGAAGTACTCCGG
CCCCTCAAGTTAGCGATGAC
CGAGAAACTAGCAGTGAGGG
TCCTCGCTGGTCGTCCTCAC
CTCGACGCTGCGTACAGGCT
ATAGCCACATGTATTTTATC
CCGTCTGCATAAGGTCCATG
AGCCCGGTTTGTTCCCAAGG
ACCTGCCAATATTCGGGCCG
CGTGGTCTTGTTCGTCAACC
TATAAGCGTGCGTGTCGTAC
GGCTCAACTTGAACGTTCCG
AGCGCCCTAGGAAACTGGGT
AACTCAGCTCACACGGTGAC
AAAGAGTTTCACTTCGGTCG
GAAACCCGAAGAGCACAAGG
TGTCCCGGGGCGCAATAGGG
GGGGAGTTGGTATAAATGAA
ACATTCTAACACCATGGAAG
GATTGTTTCGTACAGACAAC
CGTCCGGGTTTGAGGCATGG
AAGGTTATTCGTCGAAATTA
GCACAAGAGCAATTGTTGAT
CTCCATGGATCATAAAGGCC
CTGGTCCGGTGGTTGATAGC
GCGGTATCAGGCGTCAAGAT
CTTCATAGAACCCACCCTAC
AAAGCCTCTCACGAGCGTGC
CCCATGATGGTCAAAATATA
ATCGTGGTGTTAGATATGGC
GTGAATGCTAAAAGTCATAA
TGCGATGGAGGGAGCCTGGC
AATTCATACGCCTTCAGGAC
TCAGTCGAGCCTGTCGCCTC
TATCGATTGTCCCCCGAATG
GGTAATCTGCCTGTACTGTG
GCTGCTACGGCGAGAGGGAA
TAATGCTGTAAGAGTAATGT
TTAGGGTCCATGGGGGATGA
TGGTCCGAAGAATGGTTAGG
CCGATTGATTATGAGTCCTT
TTGAGCAACGTACATCTCTA
TTACTCCGATTCCGCAAATC
TCAGCTCGAACGTGTTCAAC
CGCTTATGCTTGGGTGTGAG
TTATTCTGACATAGATAGCT
GGTGTGTTCGAGCCGTACGT
GCTACAATTCTGTGGCCGAG
AAGTTTTATTCCTGGGGGCC
AGGCTTAACCCCGTTTGTTC
GTCTAGCGAATCACGATGTC
AATTTCGACCCTTTTGAGTT
CCGTGCACTGATGAATCCTT
GTATTCATCTGACAGTCTGA
CTTTCCAACAACGATGGGCG
CGATCACGCTTTGTGTAATG
CCAGATGCAACGATTCATAC
ATAATTTTGCAGACTACGCT
ACGTACGACCGTGGAATTAC
TAGCACCTAGTAATCGTTAT
AAGAACAATGGAATTGGGTG
TCATAGGCTAGACGGGGCAG
CCCAATGCCGAGAGGACGAC
AAACAAAAATAAGTCTGGGC
AGAATAGTGCGGTGCGGTGT
GAAAGACGAGGAAGATAAGT
AGGATGCAGCCTGGATTGAC
GCTGGTCATTGCGGGCGCCC
GCTTCGTGGGCATCGAAGAG
AGCCGTCGTACAATTTTTGA
ACGGGGCCGCGGGAGCCGGC
CGGTTCCGCGTCTTAAAAAC
AAACGAATGATACGAGTGAA
CATAGGGAACCCCGTCACGT
AACGAAATCTGGACTGCTAA
GCGTCCTGAAGCGTGTAATC
GAACGTTTTACTTACGTGGC
TGGTTTTTATTCCGTTCGTG
ACGCCAATAATCCCCAATAG
GGAACATTGTTTCAATTGTT
CATGCCGCGGGCGGGTATAA
CTCTTCATCCGCTCGTGTCA
CAGCCGTCCGGTCATAGGAT
ACCCGTATTTCTGGGAAAGG
GCACCCCGGTCGGTTAATTG
GTTGTGCCCTAATTTTCTTG
TTGCTCACTCGCACGGTTAT
TATGTGAATATCTAATAGAG
TTGCCCATAATGCGGCGCCG
TTCACTAAGGTACTATTACT
GTACCCCCCTCTGGCCCGCA
CAGGGATCCAATCTTGGTGT
GGCCTTTCTCAGTCTTCGCT
GGTCTGTCCTAGTCAGTTAT
CGTCTGACCCACTAAGTGGT
AGTGCTCGATGGGTCTTGAG
TGGACACAACCGATACGCAC
GAATCTCGACACGCGGGACC
TCGGGGGAGTCGTAGACATC
AGCGAAGTTGTCTATCGTGG
GCGTGGCTGGACCAACAATT
ACTAAATGGTACGACGACGA
ACGGGAGACATAATGACCTA
CATGTACGCCCTCGTTGTCA
TTTACGAATTTTTACCACAA
TCAACAGTGTCTAAGGGTTT
CCTAGTTTAGAGCTCGTGGG
ACATGTATGTGTAATTGCAC
GCAATACATCTGTGTACTGC
TTGGCAGGGCTTTGTTGATT
CGTTACCGAAGCTAGAAACG
GTCTCTGTAATGAACGGCAG
ACTTAAAGTAGCGAATAGGG
GACTGGATACACGGTGGAAC
CGAAAAGCCGGAAAGACAGA
AGGGGGCAGCTGTAGATAGC
TCTTGCACAGCCCTTCCGAG
AATGGAACTTCGCATGAAGC
CCCAATCTGAGGACTCTTGA
CACACGTGAAACGCGTACAG
TTTAGCGAGGGTCCCCTCCG
CGAGGACTAGGAGACGTCGC
CCCCGCCGCAGCGCTAACTC
CTGATAGTGGACTGTAGTAA
TGGCATCCACTAGCGTAGGC
AACGTATCTGCCGCGACCAA
TCCGATTTACGCTAACGTGA
GGTGTGCGTCGGTTAACATG
GTATACCAATGTTTTACCCT
AGACTTGTGTCCCGGGTAAT
CGACGCAGGTCCCTGCGATG
GCGAACGGTGGTGATTTAAA
GTCTTACTGCGGATTAGTTT
TCACTTGGTTAGCGTGACGT
GTTTGAACACGAATGCGTCG
ATGTACGTGGCGTAGCTTCG
CTCTTAGATGTTTCTTCGGG
AATATGAGACTTTATGATCC
AGCTAAAAACCGCACATACC
TACGGTCTCATAGACTGACC
GCCTCCGAAGCTAAAGGATG
ACCCTCGTGAGCATGGGAGC
CTTAGCGCTTCTAGTTGATC
GAAATTGTACGAAGGATTAT
GCGGCGACATGTCATTGTCT
TAAGCTGCCCTCGGCACTGA
GGGTGCCGCGCTCCTATTTA
ATGGGATATTGGAATATAGC
CGGGCTAACACTTTCACTTG
AGCGTCGTTGAGGGTAATGC
ATTTTACCCCAGTTGTACAT
CGCGTACTACCCGCTGTTAT
CCAGCCAGTCGCCGCCCTGG
TATTTTACGCTTTTGCTGTA
GACCGGTATTGCCCTAAGTT
CTGAATTCGGCCGTTCTTGA
TGGTCCTTGGGGAGCAAAGT
GAAAGTAAATCCTTACAAAA
TTTCAACCATAGGAGGGCGT
GACTGTAACAGTCTTTCAGA
TTGTGGAGCATGGGATGCAA
CACCGCCCTCCTTGTATCGT
AAGAATGCTGCTAGCCTGGG
CTATAGTTTATGTTTAGACA
TCCTGTTCCTTGCACGATTT
GAGGATAATAGACGATACGC
ATACCATTAAGAAGGATGGG
TTGGACTCCTACTGCTGGCA
AGGGGTTCCACCAAGCCTAC
ATAGAAAATTGAGAATGCGT
GATTCTTTAGAAACTATGTG
GTGCTTCAGGGGAAGCACCG
TCCTAGAAAGAGGTGGCACA
TGGGGGCGACATCATGGAGT
CGAAAACCACATGCGCGTGG
AGTCCACAATTGGCTGCAGA
CGATACCAAGCGTCCCTAAC
ATTCACTCCGGGAAAGCCCT
CTGTTATCCACATGGCATAC
GTAGCCGTGTATTGTATAGA
TCTCTTACTTTAATCTTTAT
GTTTATGCGTGTCATGCCAA
TATAGTTTTGGATTATTCCA
CGTCCTTCCGTCCAATTATC
TGGCGAATTAAGACAATTTT
TTTGCCCGCGGGAAGGGCGC
GGGTTATTTCGCTTCCTTCT
CTGGGCGGGCTGAAGGGGGG
TCTGATGTGTGAGCTCATCC
CTAAGCTGCCGCCGCTGCTA
GGACTGGGTTCATTACACTA
AACCTATCCATGAGTTCATT
AGAAGCGAATGCTCGTGGCA
TACCTAAAATTCACTATAAC
CTTACTAAGGAAGCGCATCG
ATTACGTCTCAGTCCACCCT
ACGGAGCAATTGATGTGCTA
GGGCGTGGTATTCCGCCCTG
CCTTGGATGTAGTCGCTCGG
CTATGGCGGTCGTCGCGAAT
GTGTTACGGGAGCGTGGATA
AGGTGCGTCTGTCGGAGGGG
GCGATGGCCAACGCTGCTGT
CCAGGCAGGCGGCAAGTTGT
TTAAACGTAAACAAGCCCCG
ATCTCGAAGAGCCGGACTTC
TGACTGGTCCGTCAAGCATA
TACGCTCAAGCGCGGATTCA
TCTCGTCTTACAAAAGAGCG
AGCAAGATTATAGATGATGG
GCTCGGCAGACGACGTCTGA
ATTCGACGATAGCTGAGACC
AGTGCGGTAACAGGGCATCT
ATTGTTTATGAATCGAGAAT
CCCACTTTGGCGAACACCTG
GGGAGACTAACAGTGATGGA
TCGAGTTGGTCCGGGTGCAT
TAGCCAGTCTTTTTCTTGGA
TTTGACGGCTGGTGTTTAGC
GCAAATAAAAATACCACGTT
TTGTTAATTGCATAATGGTA
ATCGTAATTAGATCCGTCTC
GTTGGGTGATAGTCCTATGG
CCAGCCATCCCCGTCATACT
CGGTGGGAAAGAGCCATCCG
GTCAGCGAGCTTGGGCGACT
TTCCGAAAATGCTCGTGGAG
AAAGCACTACGACGATTGAC
GCCGGCATGCTCCTTTTGCT
ATACCTGTCCGGAATATTAC
TCGTCCGTCTGAAACCAGAA
TAAGAATACCCGGTGCCCTC
CATGAAGTAGGGGAAAGGGA
TTGCTCCAGAATCTCGGTCT
CCAACCGGGTGTATCTCGAG
TGTATACTTATCGGTGTCAT
CGCTCGTCTACCCCGGTCCT
TGTCATTCGTGCTTGGGCCC
CCCACGCCTCTAATGTTTAA
CTTGCGTCTTCCAAGCCTAG
CGGGATCCCTGCGAAGTACG
CCAAGAGTCTACAGCGCTAC
ACGTTACACCCTTGCCTTCC
CTGCAAGTCCACACGGTTCT
ATTTGGGTATTTGTCTACGG
AAGGGGCTGCGACACTTCAG
CAGTTGGATTCAACTTCAAC
CTAATGATCGCAAGCATGAC
GGTACAACTGTTTCTCCCTC
CAGGGACGTGTGTCGCGAGA
TTGTTCAAGGAGGTTAGCCG
TACCCGAGATCAGTGGGGTC
AGGTCGTGACCCCCTGTTAC
AGTCAAATTGTCGACTCCCC
CTGCACCCCTGCTAAGCAAT
TACATGCCCACATTTTCACA
GAATGCTTAACCACCGTGCA
CATGAATTACCTGCGAATAG
AGAAACTGACGTGTCTGTTC
GTCATCCACCTAGAAGACGT
GATAAATACCACGTCCCATT
CGCAGACATATCGACAGTTG
ATGCGGACGCATTGCAGCCC
CCTTCTAGATTATGGAAGAG
TAGCGGTATACCCCAGCTTC
ATTAGTCACATCATTCTCGG
GTCTAACAGAACAATAGTCG
TTACGCATCGGTATCGCGAA
CAACATTGGCGAGAGGTTAA
GCGAGCACTCCAACTCTTGT
TAGGAGAAACCATTATTCTA
TTGCGCATAGGTTGCCGCTC
ATGATAAAATTGCTTCGTTC
GTGGAGACCCTGCAGTTATT
CTAGGGGGTCGCAAAAATTG
GTCCCCTCGAGGCAGATAAC
TTTGCAGCCGAACCTGCTCG
CTTTATCGTCCAAAGTCGAG
TTGTTTATAAGCATAATATT
ACATTTTACAGTAGCTCTGG
GATAGGCACGGTTTGCTATA
TAATTAGTGACTATAGTTTG
CGAGTACGCTTGTACTTTAG
ATAGGACCAACGCAAGACCG
GAGAGGTACCAAGTGTATCT
CGACTCCACCGGCGCCTGCG
ACAGATTACGACTAGCACTC
ACGGTTGCTAGTGTGCTTGG
AGTTCACAGTTACTAATAGC
GTGGTCTACGGATTACGTGA
GATCTCACAGCTAAATTCCC
TCTTGGCACCCCCATTTCAC
TCACAACTTGTGGACCGCGT
ACAGAACGCATCCCTTCCGT
ATGCACCTCGTCACCGGAAT
AGGCCATGTGAGCCTCCTTT
CAAGCAGTGGGTATCCTTAT
TGGGTCTCGGTGTACCTAGC
TGCCCAATCAAGGGGCTCAC
ACAAGCCGCGGTTGGGTAAC
CTTGGAAATTTACAGCAGAC
TGTCTGTGGAGCATAGAAGC
GAAGACCACTCGAGACAAGA
ATGCGCTTGGCTCAGTATTC
GCAATCTGTTGTTTCAATAA
CCTTGCAGAAATTCGAAGGG
GACAGGGTGACAATTGCCCT
GGTGACAACCAGAGGAATTC
AATAGTCGCGAACATTATTA
GCTTCAACTTATCTATCCGT
GTGGTCCATGTCCGAATCCA
GCAGCCAGTCCTAGCAGAAC
GAGCTGACACACTCTTGACC
TGAGTACCCACCTTCCGCCC
TCTGTCGAGGCAATAGTACC
GCAATTAGAACATACAACAG
CATCAGTGATGTAGAGTGTC
GTTACGTTTAAGAGCCATAA
GTACCTATCCGTTTAAAGAG
CGCGACACAAAGATCCACAC
TGCAACTGCATTGAGTTTTG
TACAGGCGGAATACCTATCG
CAATGAGCGGTCCCAAGCCA
ACTTACCCGAATAATAACAA
TATCGTTAGGGAAGACAGAA
ACTTGGCAGACCGCTTGGCA
AAGCTGGTCACAAGAGGCTT
TAAAAAATCTGAGTCAAGGG
CCATGACAATCCTTCTAGCC
CAGCTAGGCGACTAGTTCAG
CCTTGCAATAAAATAAGATC
AAGGACAATAGTTGGCTATA
AGCTGCCCTTTGTCGCCGCG
TCGCATGCTAAATGAAGCTA
AAGCGCCCAGGAACCTTCTT
TCGGAAAATCACACTAATTC
ACTCTACTTTCTACTAGTCT
CGCGGGCAGTACGGGTATGG
GAAGATGGCGATTCTGCGGA
GGATTACTGTGTGTTGCAGC
CGGACCGATACTTTTGTTAG
TAATGCTGGGAGACAAAAAC
GACAGTAGGAAACAGGTGCG
TGGAATAATTATGATTTTGA
TGTTCTAGGATTAAAGAAGC
ATTACTCTCGTTTGATATCG
AGTTTGTATGATTTGCTAGG
CGCTCCGTGCCTGTATCAGA
GGTGAGGACCCCTACAGAAA
GGAACTCATAGATAGCCAGG
GTATCGCCTATCAGCGGCAG
AACTCATCATGGCTTGGAGA
CGAGTAATAACAGAGTGACA
AAGGGACTTTATTCTAGCGT
TTGTGCCCGCGGCAGGTTAT
CACGCTCTATTTCGACGACC
AGAGTATGGTATGCACGGAA
TCGAAGACTCTTGTCGCGCG
TGGGTGTCTCTCTGCACAAG
GACTTGGAATGCGGACCCCC
TCTCAATCTATAACACGTAG
GTCTGTGTCCTCCCTGCGAA
GGTGTGTCGTGCTAAGTTGC
ACATCCCGAACTCTAGAACT
CACCAGGGGCAGTAGCACTT
GCAGTGCGCTCCGAGAGTAT
AACTACCTATCCAGAGATGC
GAGCCTTATAGTGAATGGGC
CATTGTTATATTACTAGCCA
GTCAAGGAGGGTCTGCTATT
AATAATGGGTCATTACAGGA
GGTTCGTGTGGTTGATTCCA
AATTTACACATGGGGGCATA
CACATTCCAGCACCTAGGAT
AATGAAATGCGTAATGATTA
TTCCCTGCGTGCAATGTCAC
GGATTTTCACTCAGCGCTAC
GCCGCGTAACAACCGCGTCA
CCGCCTTGATACCAGTAGAC
TGAATACCTCAATTATATCT
CCGCCTCACGTAGATGATCG
GGGTTTGCGGTAGCCTCTAT
ATCATTTCGGTACCTATAGC
GTTCGCCGATGCCAATCTTT
AATAACTAAGCACAAGGTCT
CTGACTTCGATGGATCACCG
CGATAAGAACGTAATGAAAA
ACACACACCTTTATATGAAT
TGTTAGCCAAGGAGTTGGGG
GTACTGAACCCGGTCGCATG
CTATTTGGGCCGCTCCGGAT
TGAGTAATTGGCATCGTAGC
GATTGAAGGCGGATGTTGAC
TAGCCTGGACTTGCCGATCC
CTCCTTTAGACTGAGTCTCG
TCCAAGCTAGAAGAAAAATG
ACCCCTAGCTAAGCCTTCAC
AAAAGACGCTTGCACTGAGG
GTCCCCAAAGGCCGTGAAAT
ATTTGAGACAAGCCCCAGTC
CACCGTACCGAATCCCCCGC
AGGCATCTGATGCAGGAAGT
CAGCAGGCGGCTTTATTGGC
TACATAAAACCTGAGTAACC
ACAGCATCAACTCGCGACAC
GCCGCCTTACCAGGCAGTGT
ACATCCGGCGACCGAGTTGA
ATGCTTCTAGTCCACGAATT
GGTCGGCAGTTGAAGGCTCT
CCTAAAGGCGGTGTGGTGCT
CCATGTAGTTGTATCCGTTT
GAACCCCCAGTTGCCTAGAG
TGGAGCTATAGATGTATGGG
TAGCACTGCCCTTATTCGCT
GGGGGAGATGTATATTCTGG
CCGATCTAAACCCTCTGTAC
TATTTGTGGAAACCGTGGAA
AACGGGAGTCGTGTACAGCA
TCGTTCCAACGGTAGACTGA
TATCCGGAAAGGAATTCAGT
ATTCTAAAGTCCCAGAACGG
ATCTATTCCTACCTTCTAGT
ACGACCTTGTTGGACTTCAA
GTACTGACTTCGAGATTCTT
TCACCTTCTAATTGTCGATT
TATCAAGTTTTGCATAAGCA
AGTTGATAGTGTTTAACATG
CGCTTTGAAATGACCGCCCC
TTTCCCTCCGCCCTTAAAAG
ATGACCCACTAGCTAGTCAG
ACCGCGGCCCCATGAACGTC
GTGCGTTGTGATTGTTACCC
ACTATGGCTAGTTCCGATGG
CGCTGACCAGTACGAGGACG
TAAAAATATACAGCATTTCA
ATTCTAATGTCACTTTAAGC
GCCTGAGACGCCTCTTTAAG
ACGCAGTGAACGGGTGCCTG
GACCGCTCTCAGCCTTCATT
AGCCGCACGGAGTAAGCGTG
GCTGTCATTCGCCATTATAA
TCTTCGATAGGTTCTAAATT
GCCGTAGTGGGTTTTGTAGG
ACCTTTATACCTATGCACTG
AGGCAAAAGTGACCATCATC
GAAGGAATCGCCCGCGCATT
CGGGATAAGGACAGACAGAG
CCGACAATAGGTCCAATTTG
CGGATATTTAGTATAGGGTA
ATCCTAGAGCCTCTATCAAG
TCCCACAGACCCTTTCTAGA
CGCGGGCTGATATAGAGTGT
AGTACCTTAGGTCAGAAGGA
ATACAGAAGTCTGTGGAACC
CGTGACTGTGCTAGTAAACT
AATCAGACCGGCATGGCTGT
TCTTGTTTGCGGGCCTAGGC
ATTCTACTTCGACACTCGTA
TATCCACCAATCGGACCGCG
TTGATCTACAATCACGGTAA
TGGCAGGGGATCATTGGGTA
GCCGGGCTGTGATCACCAGT
ATCTTCACAAAGCAGCCCGG
CACTGTGATTTAGCCAACCC
CACTTCAGTTTACAGCAGCT
GGATTTCAGTGAGAGAACAT
TCTGCCAGCCCAGAGATGTC
AAGGACCATCTACTATGGGG
CATTCTGATGCAGCCACTGT
CCGTACACGAAAACGACATT
GGCAACAATAAAGTTCGTTT
AGATGATGGCCATGTGGTAA
CGTGACAGTGCGGCCCGCGG
TGACAAGCGTCCATGACCTA
CTGTCCCTATTAGATTGGCC
GATTTTAGCCACGGCTGCTG
CGTCTGCCGACAAGTGAGCT
CTCCTTAATTTAGTAGACGT
ACTAATTGCCATGTTAGTTA
GTAGCTGGAAGTAGAAAATG
ACTGTAGTGCTCCTTTAATA
AGTTATTCCCACAATGAATT
CGTACTCACCTGGCAAGATT
TACTTTTGATTCTTGCCAAG
TGGAACCCGATGCACAATTC
AAACAACTATTCTCCAATTT
ACTTTATCCGGCACACTACG
GAATTTATTCTAACTCCTCC
GAGGCAAGCGAAGTATGATC
TCTTGACGATTAACCCTTGA
TAAAACAATTCCATTTGGTC
CTAAAGGCGACTTGCTATTT
GTGTTCTCTGAGACAGGTCG
TCAAGCGGAGACCAGGTAAT
TGCAGCGGTAGTATGACGGC
AGGGAGGTATTGACCACCCC
CCACGAGCCGATGTGTCTAA
TTGAACAGACCCGCGCGTTT
ATCACCACTAAAACACATCG
ACTCGATCTCCCTTCAACTG
CAGATTACTACTGGATACCA
GTTAATCTTAATGCGTTCCA
ACCTATCGACGCTCCGTATA
CGCAACCAGGGCGCCTATCG
GAAGCCCGGAGGGCTGTGAC
GATTCTTGCTCCGGGATCTC
TCCCTTTTGGTTCGTATCAA
GCCTTTTGAGTAGACCAACA
ACCTTCCTTCGTACTGCTGA
GACGTCAATCTTGCGCATTC
TTCTCCCTGTTGAGACGTGA
ACGCTTAATATCCTAAGTAC
TCTATTCACCTCTTAATCTG
CTGTGGATCGTTCTCCTAGA
TTATTGTTTCTGCGACAAGT
CTCACCTGCTACGGGACTTT
GGTAACGATTGGGGAGGAGA
CATCCAGAGTAGACGTTTTT
GTGCTAGGGCGAGCAAGACC
CTTGCCTCGATGTGTTGTTA
GGTACATTCCACTCCACCGT
TCAATGATCGCCCCCTCTAG
TGGATCCGGAGGAACAGGCC
ATGGTAGCCTGAGCGCACAT
CCGGACCGTGCGGCCCGACG
TGAGGACGCGGTGATGGATG
CTTCACCGGTTCCCTGCCCC
CTCGATGAATGCTCGTGGAC
TCGAGCCTATTTGAAATGTG
CGGTCAACGACGTCCATTAG
TAGTTTTCATGAGTATTGAA
CAACCGGAGACTTAGTTGAG
GTGGAAATGAACTCAACGCT
AGACTATCATAACTTCGTGA
ACCAACCATTTCTATCCAAC
GGACAAAACGATTCCATCGT
AGGTTGGATGATTGGTTAGC
CAGTTGGTGGTGTTACTTTA
GCCGATGGCCCGCGTCAAGA
GGTCAGTCTATGTGGTTCTA
CTATGCGAGCAAGAGCCCGT
AATTCCAATATCACCAGGAA
CGGCACGAATATTCTCGGTA
CATCTAATCGCGTTTCCACG
TTGAAAAGAGGCGGATAGCA
CGTGCATTGGCGTCTCTCAT
CGGCGGCCCAGCTCCAAGAG
CTATGCTATACGGATTGAAA
AAGCTCAGCGGACTCTGAGA
CGAAAACCCTGGACTAGGCC
TGCAGCTCTTAGGGCGACAC
CTCAATTTACCATTAGGAAG
CTGATCCAACGTGTCGACGA
ACCATAGCATATTGACTAAA
ATAGTGGGCCGTCTTCTTGT
CGTACAACTGACCTAAGTGT
AACGTTAATACCATGATATG
TTATTAGACACACCCGATAC
GTCGTCCGTGCTTCCTGAGG
CTGATCGAGACGGTTAATCG
AAAGGAATAGCTGAGATGGC
ACCATCTTGTCACTGTGCGA
TTACACACGTAGGCGAGGTG
AAGGTGGGCCACAAACGCTT
TGATTATTGTCGCATTGTTA
TAACTGCTGGGCATCTCGTC
CCAGCTATCCTTGCCTGTCC
GTAGTGTATTTCCCCGTCTC
ATATCATCTCTAAAGAAAAG
GTTGACCGTCGTGCCACTCA
GGCTCACACTCGTACTCTGA
GGTCCTCCCGGATGTGCTGC
GCGCTCATGTCGGGAAGCCT
CAGTTTGGCGATGCTACCAC
CTCGCTAAAGAAAAGAAACT
AAATGTTAGCGGGGATAGAT
TGAAAGTAAACGACGGCGCG
CTTGTCGCCGATTGTCGAGG
TAATAAATTTGATAGGTGTG
GCCGAACAGAGATCCTCGCG
AATCGCCCATCTAGCGTCAT
TTTTTGCGTGCGTCTGGAGC
AATCACGCGGGCTGACACAA
ATCGCAGTACAGTATCTAGT
AACACTATACCATGACCCTG
ACGGTCGTAACCAGATTCGT
TCTTCGGTTGAGTTTGGATA
GTTATTGAGCAACTATTCAT
CCTACCCTACTATTTCTGCA
CTTCCATTCGCTCTTGCAGC
TGAAGAAGCTGTTTGACGAT
GAGAGTGTAGTACTCGTGAA
ACCGTTCACAGCATCATAAA
GCTTTCCACTCGAGGTCGAA
GCCATTGAGGGGGTTTAATG
TCCTTGTCGGGAGCGCGCAG
AAACCATCATGTGTGGGACC
GAACTGTAAGTTATTACGAA
CTTCCTAATGCCGACGCGTA
GGACGGTTCAACGTGCTACG
ATCATGAAAGGGAAGCACAG
GGCCAAATTGGCGAGATAGC
GCATGTAACAGTACGAAGTA
CAGAAGAATCCCTACGCATC
TTATGTACCACGGATGGGAG
AGGGGAGGGATTACAGCTCG
AGTCAATTTTATGGAACGTT
CGATCCTCGTGGAGCACTTA
AACGCTTTACTAACTTGCGA
GAGTGGAAGCTTAGACCTAA
GTAATACCTCGTAAAAAATA
CTCAGTCAAGTAACCCCGAT
GCGAAGTAGCCGCGGGAATA
TTCTAGTTTGTACCTATCTC
AGCTTTTATATTAACAGTCA
CGCTTGATACTTCCTCCATG
CGTCCCACTAATGCCGATGG
CGGCAATGCGTTTTGCCTCC
CTTGAAGCACGGACCATCTG
TTGTCTTGTCCCATAAGGGG
CACTATGCCCTGGCGAAATG
ATTTTGTTGCAGTTGTAACG
CCTCATTTGACTAGAAGCGA
TTTATTAGAGATTGCCTTAT
GGGCACAGACACGACAGATT
TGACAAGATGATTCAACCCG
AAACTAGACGGCTCATAGTA
CTAAACCATGAGTGCCGACT
GGGCCTTTAAGTACTCTTTT
TTTATACCCAGCCGTTTAGC
TGTCGCACCCAAGAGGCGCA
ACGTCCGGGGGCCGCATGGG
TCGGCGCAACACGATATCAA
ATTCAAGGTTGAAACGCTCA
TTGTCATACTCTGAACGTCG
ATGATTATCTAGACCATCTA
TTCGGTAATACCTACTAGAT
TTCCGCGGTATCCAGAGCGT
CTTAGGACCCCCCTGCTTGG
CAATTATTGACAAGTCCGCA
TGCTAGAAGTTACTTTATAC
CTTCGCAGCAATCAATTATC
ACTTTCCAGTCTGACTGTAC
TCGAGTGGTCAGGTCGTTAT
TTCGTCTAGTACTAGAGCAA
GCAACACTATGCTCGCTTTC
AGTTAGTGGCCGTGAAGATT
TGGGAGTGGCTCCCCGGACG
GTCTCCACCGCGCGTCGTGC
GTAATCTAAATGAACGCACG
CTGCACCTCCTGGTAGGATT
TAGATCCCCAGCGACGCTCG
CTACTTGTATTGTTGCGCGC
AAAGGAATCCAGATGCGAGG
GCTAAAGTCACCACCGTGAG
GTGGACTCGTGACGTCGAAT
TCTGATCCATCGCAGGTTTA
TTTATTCGGGACAGGGTACC
GACTATAAGAAGTCTATATA
CTCGGTAACGCCATTTCGAA
GGTTCTGGTTAGCTATGGGC
GCTCGTCGCGAGGATGGCCG
ACGAAGTTATATGTTCTCTC
TGTACCATTATTGCTCTCAC
GCGTGTTTTATGGGTTAAGC
AACATGGTACCGCGGCCACT
ATTGAAGCCACGCCACACTG
GATACTTTTCTATTAGATGA
CAAGTCCGTTTGGCCTTCTA
AAAAACGATCCCCTACGCGG
GTTCACAGTATCCAATGACC
CGTATGCGCTTCTATATGTC
GTCGACCACTCACGCCAAAG
ACGTCTCAGGTCTGGTCCCA
GGTTTGAATTCCCGAAGTGA
CTTTCTGACTTCTGCTGTAG
CGGCTGGTGTTAGCAGTAAT
TCCGAGTTAAGCCACAGGGT
AAAAAGGTCGTGAAGCAACA
CTGTTCGGTTCCTGTTCACA
ACGATGAGCTACAAAGGGTC
AAGTAGTGCCACAAACTCAG
TCTAACGGCGAGGGGTCGAC
ACACTGTTTATGGACGGATA
CTTTCGTATTAGCCCCACGT
AGCCACAGAGTGGAAAAGGG
GAAAGTGACACGTAGCAAAT
CAGTCTTCATGAGTCGCTCG
GCACACCCTTAGGCGACGCA
AAGAAATTCCTGGGACGACG
TCAGAGACCCAGCGAAAGAC
ATGGCACTCCATCTGGGTTG
CCATTCTGAAACTCAAGAAG
GTGATAACATGGGTTTTTCC
GGTGTGGTAAAAGACAGACA
GGCCAACCCCCGGGTGTTAC
CCAGCGGCTCTGCTCACATT
GTTGGACCATTGCGCGATAT
CCACCCTCATTATCGAGATC
GCTGACGACAAACGCCTGTG
ACGCGTTGGCATCGTGACAG
TCGGCACACATCTCCATTTA
CTCTGTTGAACAACTCCGGC
TATGCTGCCCCTCTGTCCGA
GGTAGCATAAATGTCACTTG
CACGATCTCGTGATAACCAT
GTGGGTGATACAGCCACTGT
AATAAAGGGCGGGAGTCCTG
TTCTTAGTGAAGGCCGGAGT
CAATCATAGCAGATAGGCCC
GTCTGCGCTAGTCCCGGTTC
CCTTTGAGGGACCTGCTGCT
GATTTTGTACCCCATCCTTT
ACTAATAATGCTAACTCATT
ACATTGATGCTGCTTATCGA
CAATTAGCTAATTTTTGAAT
CCCTCCAGCTCATCTCGCTT
TAGCCTTACACCGTTGCGAC
AAGAGATCTGTCCAAAACAT
TAACGGTGCACGACTTCTCG
AGGCCCATGCACTGATTCGC
AACAATCGTAGTAGAGGCTG
ACAAATCCTTGTTGAGAATA
CCGTGGGCCTACCTTACATG
ATTTCGACGGCAGGAGTTTC
CAACGCCTGCCGAAACGCCT
ACATTCAGTCACTGCCCACC
GTTCCCGACACTATCCCGTC
CTGATGAGTTTACTCATTAA
CCAAGCAGCCTCGCAAAAGG
CAAACTCAAAATCCAACGGA
TCGTGCATCCGCAAGGCAGT
GATAACGCAAGAGCACACTC
TAAAACGACCGTCAGGAACA
GTAATGCACAATACCCATGT
GGTGTATGATTAAGGCAATT
AGGAGCCCGATCACTCGTGT
TGAATATCACGAAGTGTTTA
CGATGATCTAGTACCAACGG
TAAGGTCGCAGGCGATCTCC
GCATAGCAAGGGAGGGTCGA
ACCTCAAAGGCAAGTACTTT
GAGTCGGAAATGTTTTAAAG
GCACCGTTTGCCGATTATGC
GTCATGTCGTTCGATCCACA
AAAAAGGGATAGAGAGAGAT
GGAGCGGCATATGGATAAAG
CTCCGGCGCACTTCGACCAG
GACCTTTTCGGTCGCCACCC
GTAAGCGATACGCCAGACGC
AAAGAGAGTCAATAGGATGC
TGTGTGTCCTGATTACGGGG
GGAAGGTATGTAGCTCTTCC
TGGCTGAGAGTCGGTGAACC
TCGAGATTTTCGCGTACCCC
ACAGGGCGGGGAAGAGCCTT
GATTACTACAATTTTGTAGA
AGCGATACTAAAAGATATTA
TCCCCCTACTCACAACCATA
ACGTCAGTTACGTACCCGTT
CGTACCTGTCCTCTGGCTAA
TAGAGATGGTGTCACTTCTT
TGTTGAGTACGTGACCCTTG
GTTCCTTGGACGCCTTGTCA
CCGAGATACTAGATCAACTC
GACAGGGCGTTTAGTGTCAA
GCGGGTTCGGTAGTTACCGA
TGGGTTTGCTAAGTCTGGTT
AGAAAGGAACTGAGAGATAG
CTAAGACTGTTTAAGAGGGA
AAACCAGAGCAGGTATCTAA
CAGGTATAGGCGTTGTATAG
GCCCTCCTCGCACCAGACAG
CCCCGACCATTCCTAGTCAC
TTGAGACTAGACGCGCCTGG
GCGACTGCAATCAGTGGGCA
CAAACGAATATGATCACCAC
CCCTAAATCTTCAAGCACTC
TGCTGTTTGAAGAGGTCAAG
ACGCATGTAAGTCCCGGATA
TGGTTAGTGGTTACACAATA
CAGTGCCGGGAGGCTTGCAA
GGGCAAACAGTACTCCTGTC
AGAGTCTTAACAGGAGGTCT
GGATACGTAGTCGAACATAA
GGGGCTATTAGCACGATAGT
ATCGTCCGATCCATTTCTTT
GACGGCCGGGGGGGCTGAAC
AGTAAGCATCAGCCAGTTAA
GTAACGTGCGCGGTGAACTG
AAGTAACGAGATCAGCTAAA
CCCTCGTAAGGAATAAAAGC
CTTTGTGTATATAGGCTCAA
CACTTGCCGCTTCAGCTTTT
CGTCACGAATAACGCGGAGG
GGCACTGGAAGGGTGAGACC
CAGAGCTCCTGATAAGGCTT
GCGAGTAAGAGCCCTCAGTA
ATGGCCGACACCCACTTAAG
ATAGATGTAGTCTGAACAGA
TACCCGCCGTCTCCGCGACT
TACGCCTACTACATGCAGCA
TGTATACTTGCCTATCCGAG
ATTCAATCAGGCATTACCGG
TGGTTGGCTCAACGACCGGA
AGGAACCGAGGTTAGGTTTA
CCATTGAACGAATAAGTTAT
ATCTAACTCCGTGTAGGCCC
AAGACTCCTATAGAAAGGCG
TCACTTCGAAGTCATTGATG
TCTCCGGAGGTTCAGCCTAG
AGATGTAGGTATCACGGAGG
CCCCGAGTAGCGACGCCTGG
CAATACTGCCCAAGTATACC
GCGCTGTATGTGGGAATAAA
GTCTGCTCCCGCAATCATTG
CCGAATATTTAGCTCAACTT
TGCTTCTCACCGAATAATCT
ATCTTGTTTGCTATAACACG
CCTTTGAATTGATAATGGAT
GCAGAATTCTGCCTTCATCT
TGTTTCTGTGAAAGTAGACT
TTCCGTTTTGACCGGATTTG
AAGGTTCTTATATTTAAGTG
AGCCGCACTAGGTGAGGAAG
ATTAGGTCCCGATTCCGAAA
TATGACTCATATTTTCGAAT
TTGTTACCCTATGGGTTAGT
GATATAACCTAATCCATTAT
CGACTTCTGATTGATATAGA
TAAAGAAGAAAGGGGGTAAG
AAAGGTAACCAGTGTTCTTG
GCGTTTAGCCTCTCGGATAC
TTGCCATATGCGACTTTTGT
CCAGTATGCTCACAACCCGC
TCTGTTTTGGCCTCTGCGTA
GTTGCCAAAGACGCGCCAGC
GACACTACAGTTGCGCGTTC
AGGGCTGGGTTGAGATCTAC
CATGATTCTCACCGGTGACG
GATTAAAATACACCCCATCC
GGAGGCGTACGGGGATCTCG
CTGTTGCAATGTCGCAACAA
TTGAGCCTTTCATGTGGTAA
AACTACTGATAACTGACACG
TGCGAGTCATACGGATGCTT
GTACATTCGTCGGTGGTGAC
GGACCTCTAGGTAAGATTAT
ATGTCGCGTCATCCATAGAA
GGAAAAAGACAATCCCTCAT
TCGTCAAAACCGATCAGTCA
AAGTCATGAAGACTCTATTT
AACTCGGGTGCCACAAGCAG
TACGGTAGTTGATACTCCCC
CCAAAGCCGACGTTGCGGGT
CCATAGCCAAGGGCTTGGGG
AATCACTTGGATTCCTCGTG
AACTGGGGCAGTGCCCGGGT
AAACGGTGCATGACCGGGCT
TACGTCTTGGAAAACCACAG
TGTCAGTGTGACCTAACTTT
TCCAAGATTGACCGGCAGTG
AGGACGAGATAACTCAGACC
ACTGCACAGAATTACAATGA
AAAATAGGGGCGTACACGCT
GCGACCTCTTCATAACTGTA
AGTAGCATCACCTTGGGAAG
TCTACTCGAGGTTAACCGCG
AGGGAACCTCTATGACGGCC
TAGGCGACATATGCGCGGCA
TAGCTTATTCCTGGGCAAAG
CTTAGTGCGTACACGTGCGG
TCCTTGACTCATAGGGACGG
AATATTCTCTAGTCCACGGC
TAAGGGTACAGGCCTCGGGC
ATTGAAGTGCCTAGCGCTTG
TCCGTCCAACTGCGGCTAAA
TTCCCTAGTTGTCTATGTCT
CACTACATCGGATTCCTCTC
CTTACTTGTGTCGCCTCGCT
ATCGGAGGTTCTTACCATCG
ATCAATTCTCTTGCTACATG
CAGTGGAATAGCTTTTTTCG
ACAGAACCCGCTTATACAGT
GACTCCGTTGACTGTGTACC
AGATATCCTAACGTGTTTAT
ATGTGTAATAGGTGTTCTAC
ATCCGCCGCATCGTATCTTT
TGTAAGAATTGCCTCGCGCT
ACGAACAATGCTGCCCTCCG
ATAGGGTACAAGAATCATAG
ACGCGGTGTTGCCACGTTGG
TACTACTTTACATTCGTTCC
GTCGTCGGCATTAACCAGGA
ACTCGATTAAGCCCATCGAA
CATGGACCCCCCTTTCAGGT
TAAGGAGCGCAATCTCACGA
ATCTACCCTTCTCTCCCGAT
CCTACTTGATACCACCCGGA
TAGCGGTTCAACCGACAATA
CAGACATGCTAACGCCCAGC
TCCTGGCCATCTTGAAGCGA
GTGTTTCTTTGGTACGAAAC
AGGTACATCTGTTGGTATCT
CAAGAAGGAATTTTTAAACA
CGCTTGTGCCAATGCGAGCT
ATTCTCTATTTCGACTCCGG
ATATGTTCCGGGTAGTGCTC
GGACCATCGTTTAATTGTGC
ATGTGACGCTGCAAAACGTC
AATTTATATTCAACCCTAGC
TGTGGTCAACGACCCGTCCC
GCTGCACATCACGCTCAACG
ATCCCAGACCAACGACGCAA
CATGACCCTAATTAGCCTCA
CATCCCCGGATTGCCCTAAC
CCCATCCAGAAGTTCTATAC
TCGGCATCTCTACCATGAGT
TGACCGTGACACGTCCGCCT
GTGACTAACCGACTCTCTAT
TGCATCTAGGACACCGGAAC
GCTTCAACCTGACCGCTGGT
TATCGCAGCTATTTCATATT
GGCGCAGCACTGTCCTCCCT
GTTTATACGATCAAGTACTT
CAGATGTCCAATTCGGAGCT
TGTCAAAGGTCAGTTATCTT
TACCTTAACAAAGTTAATGC
GGTTTGCACCAATGAGCCAA
CCCGATCCCGTTGAAACGAA
GCCACTAATCTGAGACATAA
CATAAATCGTTCACTTTGTA
CGGTAGTTCATCCCTAACGA
TCTCAGTAATGAGTGTAAGG
TACGAAACTCTTCACCCCCA
TGGGCGTGCGATCAACACTT
GCTTATTGACAGAGAGTTTA
CTGGAACGACCCCAGGCCCA
GGTAGCCTTCAAGCATGTGT
GTGGGACCTTGCGGTCGCCC
GAGCCTCGGAGGGAAAGTTG
AAGACTAAGGTCTCCCAACC
GGTTCAGGAATCCGCGAAAT
CCATACCTAATTCATATCAG
GGACCTTCGATGACGCGTAC
CACGGCCAAAAGGTTCTCCG
GGGGAATGACCTAGTCCGTC
GGCGCGCTACCCTTGAATCA
TAAAAGCTGTTCGATCAGTC
ACTACAGGCTCATTCAACAT
GAGGACCCTCACATGCGGAA
AATCTAGAAACTCGAGGGGC
GAAATTCTGCACCCCTTCAT
TCTTGGTTATACTGGTACCT
GAAAAAGATTAGTGGGCCCA
AAGGTCATGTTCCCTGTTAA
GCTCAACGTTTAATCAGCTG
CCCCGGGACATCAGTGATAG
AATATCGCTGGGGGTCAGAC
AGGACCGTTCTCCGACTGAA
ATATATTAATTCGATTGCAT
TAGCGCACGTCGGCTCCCAG
ACTTTCCCAATACGGAGTGT
ACCCTTACTGACCGCGTGTC
AGGAAGAACGAGTGGACAAA
AAATTCTTCTACCTTTTCTA
TATAATCATTGGAGATTGCA
CACCCGGGCACACGCATTCA
CTAGTGTAAGACCCAACACT
TATAGATGGGCTGTGGTTCA
CGCTTGTTGGCAATGAGGTG
TACACATACCTGTCTACTCA
GCTATAATCGAACGCCGATC
CGAACACTGCCAAGCCTATA
CCACCCATTGGATGTTCTTA
TTGAGGATAAAAGGGCGGTT
CAGCTACAGGGTACTGTACT
AAGCGACGCTCGATTAATGC
CAAGGATGAGTCGCTAGGAC
TGCGCAGAAAGGGCCTAGTT
CGGCACGAGCGCACGTGAGA
ATAATTAGACCCCACTTCTT
GAGATGGATGACCGGCTTTT
CTAGACATTGGCGTTCCGCC
TACTCGGTTGACACCGACGA
TAACTTGAGTTTTTATGCCT
GTCCTACAATCCTAGGGGGT
CTGGCCAGCTAGAGCGGCTG
CTTAATGTTAGGGTTCGATG
CAACTGGCGACCTGTTGGTT
ATTACCCAGACCGGTCTATG
CTTGCCAGGGTACTTGTCAG
GACACAACTCTACTGGGCAT
CGGACCTTCCCGTCGCAACC
ATAGAGTTAGCTATCAAACG
TCCTATATGCCTCTAATAGC
GGCGTGGATCGGGGTACACC
TAGGCTCGGGCGTCATAATT
GGATCCTAAGGAATGGACTA
AACGGTTCCATGAAGCTGGA
CCCGCATCACACTCCACTAC
CGTATAAGCCCTCACAAATC
AAGAGTGGCAGGTCAGGGAC
CAGTAGGTGTGATCTAGGGG
CACTCAGTTCATATATCGTA
TAACGCTTTGGAGCCATGAA
TTCGTGCGCTCCTTAGTGGT
TCTTCCGACCCCGCGGATAC
ATGGCCCTCACGACCGGAAC
GGGCGCTTGAGGAGCAACCC
CTATTATCGACGATGTAGCA
TCCTTCCCCCGGACCAGGGC
GAGTTCTGAACCTGGTTAGG
GTTACCCCCGTCTGACTCCG
ATTATCCACCCTTTATGGAG
ATTGGTACGTTCACTTTTTA
TGTATTATCAGTGTGCGGGT
GGTGATCTCTTCGTTTGCAT
GACCTCGCATGGGTTTCGGG
ACCGGTAGTCCTAAAGCGAC
GGTACGCAGGCCGAATTTAT
GTCGGTCGATGCTGGAAAGG
CGAGTGAGCACGAGCTACTG
TGTATCATTCGTGATTGATT
ATACAAGCAGCGGCAGCAGT
GACGGGTTATTTGTATTTAT
CTAATGCAGGCCCCACTAGA
AATAGTTCAGGACGAGTCCA
GGTTTGTATTGTCACAACTG
GTCCACAAGTGAAAGTCGAA
TTCTTTCGGAATAGACAGCT
TATGGTGTACCCCTGGCCGC
CCCTAGGAACGTGGCAGCGA
ACCTGCCTATCCACGATAAT
GAGGCATGGAGGTAAAAGGG
CCTCTATTGCGCGAACGCGC
AATTATAGCTTGGATAGCCC
AAACCTCAGCATAACGCAAT
TAAGGAAGGAGCGAGAGCTG
CACCCGATCGTACCCTATGA
ACTCTTCGCAATGTAAAACG
ATTTTAACGCGCATCAAATA
CACCGCGCCCCAATGCCAAT
ACCGTTATTCATAGATTGGC
ACTGTGTTCATAGTTTGAGC
AAACCTCATGATTATAGATA
AGATGGCTGGTACGTCGGGG
GCATGAGGTGCCGTATTACC
AACACAAATGGACGACCATC
ACGGAACCGATTTACCGATC
CGTAATTATTCTCGAACGTA
TACAAACCCAGAGATTGGCA
GCCCGCTGGGTTAGGAACCA
ATACGCGATTCTCCCCAATG
CTTATGACTGGAAGAGTGAC
TTCCTGTGTCGTTGGAGTTC
CCCTATCAATAACTTTTTTT
TAGAGGCCGTCGCCAGAAAG
CGTGCCTACAGGGCGTCTCA
CCCACAACGCCCGGTTCGCA
CAACATACAGTTATATCGGT
ATAGGATAGGGCACGATGCA
CATACACCGTGCGAGTGGAC
CGACTCATTGTTTGAGTCCT
GAAACTCGTGCAGACAAGGT
TTCTAACATACCTACGAGCG
ACATCCGCCCCAAGCTCGTT
CGTATCTAATGTGAGACTCC
CGTTCCTGTCGAGCCTGAAA
ATATTTGCGTATGGTGCACA
TCACCCGCGTCCATCAAGTG
TCGTCTAGACCCTCTCATAT
CTGACCGGCGGGTGGTGGTG
GGAAACGGGTCCAACAGAAA
GGACTGACTTGGCCACAAAT
CCGCTGTAGACGATCGACGT
GAGCTTGTTGGTCTCGGTAA
CTGGCTTGAAGTACCTTTTG
GGTTCGTCGCGTAGATTAGA
ACGTGTCTAAGGAGGATCTG
AATCTAGATACGCCACATAC
ATTGACATGGGTGTGAGTTT
CGTCGCGGGGAAAAACTGTA
GTTGGAAAGCGTTGATCTAC
GGCACCGCATCTGCCTGCAT
CTTAAAGTCTTTCAATCTGT
GGTGTGCCCCCAGGACCTAG
CCAAATATTATGTTATCATC
GGTTAATGGATGTCATATTT
GACTGATCTAGTTGCACGTA
CAGGATTGTACATACCCGAA
CTTTCGGTCTACGCCGGGTA
ATCAGACCCGATCCCCGCTA
CTCGAATCCGTAACTACATG
CACAGTGCATAGAACAGCGT
CAGCTTTAGTCCTCCCTTCT
GCCTACTGGTTTCAACTATA
CAGGAGCTATTCATTCCACT
AAAATTTGGAGTCCGTTTCA
CCCACGCCGGATTAGGATCA
ATTGTCACCAGGCACTTTCT
CCTCACAAACCGGGCTAAAG
CGAGATCGCTGTGACTTGAC
ATACACGTCTGGTCACGTTA
CTGGGCCTCAGACAAAGAAC
CTTTGTGAAGTGGCCGGCGC
ATCTAACTAGATTGTATCCG
ACGAGGGGCTACGGGCCAAA
TGGCCGCCCCCATGAATTTC
GCACCTTCGCAGAATACGTT
TGAGCCAGGGCGGGCCCAGT
GGCTGGAGGTGGGTAGATCC
AACAATGCGGTAACTCATCT
TAATCGAGCAATTAGTTATG
TTGCAACTGGACACTATTAC
GCAGATGGTGAGGGAACCGG
GCGATGGGGACTCTACCGAG
ACCCAAATATAGGCTCTTCG
CGGAACCTTGCAACCTAATA
TCTGTCCCGCTTTTGAAGAT
GCGCCTCATCAGTTGAAAAC
GCTTGTCTGGAGCGGTTGGC
GGCTGACTATACGATTGCGA
GCTGGATAATCGCCACGCGA
TCAGCGATAAGCGACAATTG
TTCACACTTTCCGGAAGCAT
GCCATGCAGTGCCTTACGCA
TATAGCGAAGCCACCTCACT
GGTATTTCCATCCACCCACA
CTTACGCGAACTGTAAATGT
TTGTAGAACTGATTAATGAG
TGATGACGTTGCTGCGCCGT
GGCGAGGCCCACCTGCAAAG
CCACACCTTGCACTTACTGG
AGGTGAGTCAGAAGCGCTGT
CCTTTGCATTGATAAAGGTT
CCTGTTAAGGTCAGGATGTA
CCCGGCCCCGCCCACTACGT
GAACGTCAGAAACGATCAGG
CTGACCCCGGTCAAGCCTGA
GTTAGCTGTTATGACCCCCT
TACCCCTTGCTGCGTGGGTC
AACGAGATCCGCGGTTCCAA
AGCCTCACACGCGCTTATGC
TAAGGCAAACCCACGCGTTC
GGTACGTCGGTCTACTAAAT
CCAACTTAAGAGATGGCATA
ATTAACTAACGATATCCGAG
ACACCATCGATATAGAGACC
ACACATTTGCGCTGAGTTTA
CCCTAACGCCCAACGGAGGG
GGATAGACGTCCAACCCCAA
CCAGTACTACCGACGCGATA
GGGGGAAGCATCCTTGACGA
ACAAGCAAGGTAGTTTGTAT
TAAACGTCATGCTCATAAAA
CTACTATTGGCTCGTAGCCC
CTAATAGGGGCGCTACAAAC
CATGCGGCGGATAAGTACGT
TTCTGGCTACGACAGCGCAG
TGGTACGGAATATAACGAAC
AGCAACCTCCCGGAGAGTCA
CACGGCTAATCATGTAATCG
AAGTAATTAGTCTAAGTACC
CCCAGGCGTGCAAATAATAT
CGTCGGAGGCAGCCGTGAGT
TTCTTCGTAAAGCATAGCCG
TGACCGCAATGGATGCAACC
TAGCGTCCTTCCCTCGGACT
TTGCGACCTTGTTTCGGAGA
CAACTGCTACTTACTTATGA
ACCGGCATATCAAGTACTAG
GTGCAAGTTTGCACCTGTGG
AGGGGATGGCGATGCAATGA
ACTGGGAATGACCTCGCGGT
ACTTACAACTGCTTACGCGC
GTGAATTGATAGAGGTCGTT
ATCGTTAGCCACAGCAACGA
AGATACCAGTGTATGCGTGT
CTTACACTTTGAAGCAGGCG
GTTCATCTTATAGGAGAAGT
CACGATTATTTTTGGGCAAA
TTCAGAGTCCGGGGCTACTG
CCGAGCGCTTCAACCCTCTC
TGTGAAGTAACCATATGCGC
TCCACCCATCCGATCCGTGT
CGAACTAGGTGTGCACACCG
CAACCGGGCGATGGGTCGAA
CGAGACCTTGTAGTTCTCCC
ACTCAATTTTACTTGCAGCG
GACTTGAATATGCGCGGCCC
GCCCTTACCACTTTTTCGCC
ACCGACCAGTACGTTCCCTA
TCTGTGCCGTGCTCGCTCGG
TACACGAAACGCGGGAGTTG
TTTATAAATATTTATGGAGC
ATTGTTTTACTGGGACATCG
AAAATTATGACGGTCTTAAT
TGCTGCCTAGACCTATTCGA
TGTGGGTCTGGCATCGTATC
ATCAGACCGACTGTAGCGCT
GACATCGGAGTCCAGGCCAC
ATTCGCGACAAGGGATTCTT
TGCGGTTGGTCTTACCGCAT
TATTACAACGCTAAGGTCTG
CAAGCTCACTACCGAAAATA
GTAGGGGGGTGACAGTTCGG
CGCCAATTCCGGGAGTGGTA
AATTCGGAAAATTCGTTTTG
ACACTCCGCCTCTCATTCAG
AGATTATCGTACTGTGTCGT
CGGTTAAGCGATTTACGGCA
CGTCCTCAATTTTCGAATGT
GACACCAAGACTGGCGCCAC
TTTTTGATGAGCCCGACCAG
TGGAGACAGGTAGGCATATC
CCGGAAGATTGCGTGCGAAC
ACATGTACACTTATATATTT
TACAGGGGTTTTCTTTGTTG
CGGCTCGGCTGCCCCCCGGC
GTCTATCCGGTGCTCCGTAT
AGGAGAGCTAAAGTGTAACC
GGCTGCCGCCTGGTCGGTAA
CAATTACTGAATCTATCATT
GCTTGCTGCGAGCTAGGACA
AGACAATCCTACAATTGCCT
ACAACACTGGGAAAATTGGG
ACACATGATTCAAGAATCCT
AAAGAACCTCGGGTCGTGTA
GCACTGCGCAATTATTCGAC
CCGTAAGGGTCGGGCAGGGT
GCCTAGCAGATGGAGGCGCT
AAATAATCGACGGCCTAGTT
CTTTGCACACCGTAAAGCCG
GCTTCTATGCGCAAAAAGGG
ACGACTTTTAAATTCGGCTT
GTGCCTACGCGTGCACGAGT
CAGTGATTCGAGTAAAGATA
GAAGTACAATCGTTTATGGC
TCACACATGTTCACGGAGTC
TTAACGGTGCGCGTTGACAC
CTCGCTATGGGGGCATACTG
TATAAAACTGGGATCCCCTA
CGAGCCCTCTCCCGCGACGG
CGAGGGCAAGCATATTCGCC
TTCAACAGAATGAAGTGACA
GGTCGGGGTCAACCGAGGCA
GCTACCGGTAGAATCTAAGA
ATGATATTTTGGACGCGTTT
TCGGGGAGTGCCGGTATTAT
CATAAAGCATGTAGCCACCG
AATGTGTGTCCTCATGACAA
AGTTGGTTATTAGTGTCGCC
TCGCATTTAATCCGGAGAGC
GCAATGCATAGTAGTTCTGG
CACGGAAAATATGTCCCACG
AAATGGTGCCCTAAATCGCT
CAGAAATCATGTAGGTCTTA
TGAGAACGTGGCTCCTCGCC
GGTCTACTAACACTGAAGCG
CAGTGCGGGCTAACGGCTAA
CTGCACCCCTGTTGGGCCTT
TAATCAGGCACCACTTTGAT
TGTAGCGAAAAGGTTGACCC
TGCAATGTATAACCAAGGGA
GACAGGGCATTCTCGGAATC
AATAGCAAAGGGCGGTCACA
TTCACCGATCTAGGGAGAAA
CTCAGCCTAAAGCAGCGGCG
CTTTTACATACGTTTATGCT
GAAAGGCATTTTCACGTGTG
AACGTACATCAGCGCTCCAC
TCCGGTTTCCGTAGTAAGAA
GCCTCGGCCCAAAAACGTGA
CCAGAAAGCTACCAGACCGA
AATACGGGGAGGTTATTCGC
GGTAAGTATTATTGACTCCC
CCTGAACGGTCGGACCGACG
CCTCCCGAATTGCACTATTT
ATCTCGACCTTATTGTGAAC
ACCCTGTCACTTCCGGCTAT
GACTCATGCTTATTTCCGTT
ACTGTCCAACCTGAGCTAGG
TCGATAACGCGGGGACGATA
AGCGACTCCGCGACGTGCGC
CGACGCGTGCGGGCCTAAAC
AATACTCGGGTATGGCCTGA
CTATTCCTAGTTTACGGGTA
AGCTTTTATTCTCGACATCA
CTTGAATTCGCATAGGGACT
CAGTCCTTACGCAAGAGCAG
TATGTTCCAGTGCGTTAACT
GCTAATGCCCGACAGTCATC
TTAGAGCATCGCAGGTGCGT
GCAAAGCCCCGGAAAGTGCA
TGGTAAGGCAGAATATGCCT
ATTTTCACGTCTGTTACCAG
CTCATTCCAAAGCACTCTTC
CATCATTAAACTTGTGAGAA
GTGAGTCCAATCCACCCCAC
TCAATTTACGCCTAGTTACA
ATGAGCAACTAGGGCCTAAA
CAGTGTACTATCGTATTGAT
TGGTTTAGAGCCCTTTCGGG
CGATAGGGGATGCTGAAACG
GAAATACATTTACAAGTCAC
AGCATGGCTGCTTGTGCCCG
GGGTCAAATTCGCGGCGCCG
CAATTTACTACAAACTGGCG
GGACGGTCGGCAATGATCTC
AGCGGGCCCGGTCTCTGAAT
TAGTCCCATGCTGCGGGCTT
CTAACTCACGTCTCTGATGC
TAATACAGGGTAAAACCTGA
TTTTACCCTCGTACACCCCA
GTAGAAGTGAAAGCGTCGCA
ATTGAATCGTCGGCAACAAG
TTCGCCCCAGATACGTTGGC
CTGGCATGTTGGTTGATATG
CCGGTGCTACTAGGTTGTAC
CCGGTGATGCGAAAACAGCA
CGCCATTATTTACATTAATT
GTGCATGTACGTGTACTGAT
ACTTGGATTATCCTTCTTCT
GGGAGTAGACCTCTGTGTGC
GTCATCACTCACCTTTTCAG
CCCCGGGAGTTCTAAAGGAA
TTGTCTGACTGACGCATTAA
CTGTTTGCGGAGCCAGAGCG
AACGACGCTACCACTCGTCA
TAGAGTCACTCAGTGGCTTT
TTAAATGTCCAACTACGTGC
TTTAGCGGTCTATAGAAAAT
TCGCTGCGGGAATATTATCC
CTGGGCCTCTTATAAATGCG
TGACGATCCATACGGTCCGA
GGCCTCGCGGCAGAATGGCT
AAATCAAGGCCGTAGGATCA
GATACGACTAAAGAGCTTCC
CTGCGCTGGTGGTGGGACGA
AATCTATTGTACAGCTCAGT
TTTTTGATATTTTGCTCGTA
ACATCCATTGTTTTAATCCG
GTTAGCATCCTGTGTATGAG
TAACGGCGGGTATTCCAAGA
ATCATTATACAAATCGGCTT
CAGCCTCTTTTATTGCAGCT
ATCCATGGTAGTCTGCACCG
TCTGAAGGATTTAGCCAATC
ATTATTAACCTCTTCCTAGT
CAACCCTGCAGACGAAAACT
CCCTCCTTGGCTTGTCGGCC
TCAAGCTCTTTGCTATGACT
TCCACATTTCGCCTACCGAT
ATGTGACATACAATATGAAA
TGACTTGAGATGTAGCCACT
AGGTACTGATTTCTACATAT
TGCAAAAGTTGGGTGCTTCA
TGTACACCAGCGTCGAAGCT
GATATAAGCTACCCCGCTAA
TATACGGGTCACCCGTCTGA
GACTAGTGAACCTAGACGAT
GTGTACGTAACGCTATCTAT
GTATAGGTCTGGAACCGACG
ACAATTTCGGGGCGACGCCC
ACGTGACGGCTGGTCATGGT
ACCGGAGCACCTTCGCTCTC
CTGCAATAAGCCAGTGCAGG
GGAGTCTACGACGTCTAGCC
TCGAGGGGTAGGCCGCCTTC
TCCGTGCGCCTCTAAGGTTA
ACGGCATGTGGGTGTCACGT
CCGCCGCTCGGTAGTGCAAA
TGGAATGACCGTCGCCGGTG
ATATGAAGCCATTTATTGTT
AATCTGCGGCGGGGACAGAC
GTAAGACTGAGGTTCGTAGC
AAGTTAGAGGCTTATCTTCA
AAAGTCCGTGTCCACCACGG
CCTAACGCCGGGTGGTTGAA
TGTTGAAATTAGGGTAGACT
ACCTAAGAGGGCGAGAGTTA
TACATCTTAAAGATATAATG
TGATAAATTGCGTTCAAATA
CCTGTGCTTATTCTGCAGTA
CTAGAAAAGAGATTCTGGCT
CGATCGGAGCCGTATTATTG
TGCTGTGTGCAGATCTTCAG
AGCAATTGCCGGCACCGTAT
CAGCGTGGTCCTGCACAACA
AACCGAACATATCTCACCCC
GGGCTAGACGTCCTCAGAGC
TCAGGAACACCCACTTTTCA
GCTAAACGTCATAGGGCCCC
CCCTTCAGACATTGAAACGC
AGGGTGTACAGTAACGCCCC
TACACCTGCGACCGAATGAA
CATCCAACGGCGCCTCAAGC
TACTTCGCAAGATGGGGCCA
GATGTGGGCAATCCAGTAAC
CGGGGAAATGTGAAGTTTCC
TGCAGAAAGGACGGATTACT
AGTAAATTGCAGGAAATGAT
TCCGCGAGCGTTTTGTGTTC
GATTTTAACGGTACACAGTG
GACCCGCGATAGCCTAGGAA
ACTGCACAATTCCAGGCTCG
ACACTGACAGCACTAATAGT
GGGAGGTAGGTCTGAGGTGG
CGGGACTCCTGTGGCATATG
CCTCGGCTTCTTGGTTATGT
GTATTTGAATGGCTCATAAG
CACGGTAAATACGCCCGTTC
TGTTGGTAACGCTATTTAGC
CCGGACTCGGAATGACTTTA
GAGCTAAGCTATCACGTTAG
TGAACAGCCGCACTGCCGAC
ACCTTGGGTCTGTGTAGAAA
TAAAGGATCTCTATATGCGC
TGCGCATTCATATACAGTGT
GACTAACCATCTGGCGACAA
CTCGTTGGCATCTGACTCAA
TGTCGATTTGGTCTTCGCTA
AACCTGTTGAACGCTTATTT
GTAAGGGTCCACTGCTTCCC
AGTGCCCTGTGCGACCCCAT
GCTAGGATAGCCACTCACGG
GACCCTTCCACCAAGTACAG
TCGAAGCGCGGCTACCAGGC
CTCGTAGGCCCTAGCTACCT
CCCCTTGGTTTCTAAGAGGT
TAGAAGCTAGGCGCAACAAA
ACAGATCTGCACGATCGTGA
GCTCGATCTTAGCCTTCGGC
CATGGATGCCCTTATCGGAA
TCGACCGGTGATATAGTGGG
GAGGATGTGCCTCTAATGAT
AAAGGCACAGGAATTTAGAG
AAAAGAGCAATTCAAAACAC
GACTAGTTCACACAACTGAG
TATAGTGTAGATCGTCTCGC
GTATCCACTGGACCCTGTAT
ATCCCAGAAACGTATTGCTC
AGATCCCAAAGTACCTGGTA
CGAAAGAACATCTACGTAAT
CTGGAGTTGCCTTTAAAGCT
CATGAAGGTATTGCTATACG
TGGAAGATTTGTATGCCGGT
TCACTAGGGATGATTAAGAG
TTATGGTTACCAACCTCGAT
GAACAAATACGAGCCCAGGG
TGCAAAGCAGGCTCTGAGGA
AGATTGGTAATGCCGGTCGG
GAAGGCCGCCTGGGTCGCTT
CGCCCAGTGCTTTTCACGCG
ACCGGAGTGACGGTCTGGCC
GTGTGGGGATCCTTCCATGC
TCTCCGGGTTCAAGTGTCTG
AGTCGAGTGATCCATACCCT
CCAAAAGGGATAGTTGATCT
ATTCCGTTGACTCAATGTAG
ACCATATGCGACAGGTAAAA
ATGCTCCCACGGGCGTCTAA
TTGTCCCCCCGCTGCAGACA
ACGAGTTATCACCTACGCGT
TTCACGATTTTACCGGACAT
TCTGCGTGCATTCCTACGTA
GCGTAATGTGTCCTCGATTA
TAGTCGTAAGGGGCTATCCA
GTCATGTACCCATAAAGGTA
GAACGAACGGTTTCGAAGCT
CTGGCAAATGACATCTCCAT
ACGGGTAAGTAAAGTATCAC
TTGCTACCAGTGTGTCCCGC
TTTAAAACGTAGACGTTACG
ATGACCACCAGTGAGCCGCT
GCTCATGGCCGCATTTAGAG
ACCCGAGCTAGCGGCTGACG
GCCCTGCATCTACGAACACT
CCCGATCAAGGCCGGTCTTT
GTTAGTGGTGCATGTTGTAT
GGAAGGGCATTATAAGCCAC
CTGCATTACTAAAGCTTGAG
TTGTGACCAATGTTCTCTAG
CCCGAATGACCGGTCCAGAT
GCGGGGGAGGATACCCGCTG
CGCATACTACCGAAATTTGT
ATTGGGTGAATGTCATATGA
GTCATCAGTTATCGGAGATG
GTTCATAGGACACCGTGCAA
GTTAAGATCCTGTTCCCTAC
GACGCAGTGAAGTATGCTTG
AACATTCAGTTATGCCAGCG
CGGAGTTAATGAGCCAGCCT
CATCCTACCAGTCGGGCATC
CGGTCGGTACTATGTAATGT
GGTTTTGATTTGGAAAGCAT
GGATAAACGAAAGCTGCTAC
GTTCGACTACTAAACGAAGA
CTTTTGCTGGGATCTAAGGT
TGATCTGCGGACGAAGCTTA
CAGATCACGAACATACTGGT
ATGTTTGGTTACCCCTGGAC
TATACGGATGGTGGCCGAAA
GCGATCAGCAGCGTAGAACG
GGCAATGGCAGATTCTGATT
CAGTGACGACAGTCGCAAAA
TTTAAGGGGACATGTCACAC
CTACTTAACCAACTCAGGCC
CGTACGTGGACTTGACGCAT
TGGCAGTGGTTCTCTCACCC
GATGGTGAATTCAGGATAGT
CAGTTCGCGACGGTTGTATA
ACGATGGATCGCACGGCTTT
TCAAACGTGTCTTTTACGGT
TGTCTAGACCACCTAGTTGG
CGCCGCACTGTCACAGATGG
CGCATTAAGGGCCGGATGCC
TAGTAGCTGCTCCGGCGAGA
AACCTTCTTCAAGGAGTAAC
TGCACGACAGCCGACCGCGC
CTCATGACTGCTTACATATC
TGTTAAAATAATTGCCTAGG
CATCTACTAAATAACGCACG
TTTAAACGCGTGGCCATAAA
GAAATTAGTTCGATAATTAG
CGTATTTGGCTACCATCGGG
GGGGGGGACAAAAAGTTTAC
GATTGATCAAGATTTAACTA
AGTGCACAAGTGAGGACTAC
CCAGAGGATGGCAGCTCTGT
GAGGAACCGAGCGACATGCA
ATAGATTGTCGCTGCGCTCG
CCCGCCTAGGATTTTGCAGT
CTTTTAACTGAGTACCAGTA
ACTTCGATTCGAGTTCGGTA
CGCTGGTCATCAGGAAATGG
GTGCCAAATGTCAGTAATTA
TCCGGGTTGGATCGATCACA
ACGCCTACACAGAATCATGA
AGTTAAGCAGTGCTCCTCGA
CGGGGTACACCTTTGGCAGA
CTAAATATACGCTAGCTCCC
GTTATGCAGTCAGTAAAAAC
TACACGCGTTCAAATGAAGC
GTGTTTTCGCGGCCTGTACA
TCAGCCCGAATGGGCCTCGA
TTATTGATCGCGAACGCGAA
ACTACATACTCCGGCAGAGT
TGTTCAGACCTTTTGATGAA
TTGCAAGTCTCTGGTAAGCA
CGTTTGATGGAGAGGAATGA
CGAATCATCGATCCTATTCC
GTAACAATATAAGGTGACAT
GGACCGATGGTGCGGAATAT
GTGAGTCTTAGGCACGCGCT
TAGTGAAGCAACGCTCGTAT
AAGGTAATATTGGATGTAAT
CGGAAGCTGTTGCAATAACC
AACATCGTTTTGGCCCGCTC
TCGGGCACTCGAAACATTGG
ACATCCCCGGCCTGACTGAG
TTGACATCGATAAGACATAA
CTATTGGAGCTTCGGCAAAC
CATGGCGTTTCTTGGTATGC
TGTGTAAAGTTGTACATTTG
GTTTTGCGTGGAATCGCAAG
ACGGACCGCCCTCTGTAGGT
ACTTAACCAAGTGGAGCATA
GGCCCTCGCACCTTGCGCGA
TCTAGGCAGTAACTAGTCGC
GACAATCTCGGCCATACATT
CACGTCCACCATCCTCTATA
GATGTGTCTGAATCGACTCC
TTTCACGCTACACTAGTCCT
ACGGCATCGTGTTTTATAAT
CTACATCAAGTTGTCCCGTT
GCACCATGTATGGAAAGACC
CTACCTGATGCATAAGTTGG
ACACCCGCGCGCACCGCTAG
ATGGCCTAGCAAGCTATGAC
ATATCTTATCGCAGCACGGG
CATCGTGTTTCAGGCTAGAT
TGGTATGGGAGAGCCCGTGT
GCCGATCCTTGGTCTCAAGA
CTACTCCGTCCAGTCGACGT
CCGTTGACGAAAGGTCATTG
GTACCACCCCTCGACATCAA
ACAGGCTTTCTGTGGACGTA
CCCTCTATAAGCAAGTCTAC
TTTTCCGGGAAATCCGGCCC
AAGATTGCTTGAGGGTTATA
ATCTATGGCGAACTGTCAGT
CATAGTGCAGAACTCCGAAT
GATTAAGCCATAGGGACAGC
GTACCTAACGGAAAAGCTAA
TAGGCTTTGGACATACTACA
CCACATAGCCATAGCGGACC
GAGGGCCATATGTGCTTTCG
CAAATTCGATATGCTTCAGG
CGGAGTGGCCCCCAAAATTG
CGCAAATTCGACGTATGTTA
AGGCACCCATCCGGGCAGTG
GCGATGCCTCATCTAAACCA
TATGGGCATGATACGAACGT
ATGGGAACATAACAAACCAG
TTTAACCATAGTATGTCAAA
GACATGGACCGCGGTGCGTA
CATCGTCTAAGGATCGATTC
GCCTAGGCGGATCTGCAGAT
CGTAGTAGGGAGGACCGCCT
TCGGCCAAGTTGCTACTACA
TTGCACCGTCAGAGCAACGT
TACTAGATACCATGAATATC
AAATATATGGAGTTACCTCG
GGCGGATCATAGCAAGTTTG
TCAGCGGAAGACAGGTTCGT
TGCGGATAGGGCTGAAACTT
GAAGCAGGGTAAAGGTGATC
TGTAACTTCCAACCCACGGG
AGCTCCGCGGACTAGTTGAG
TATCACAGTCTCGAGATGTC
TATAATGGGCGTCGGAGTCG
AAAACCGTAAACCGACTGAC
CGGCGCCAGAGGCCCCTCAA
ACCTAGTGGAAGCATGGCAC
CGGATTGGTAGGCCCTAAAT
AATCTCACTTTGGTTGCCCG
CCGGGCGATCCGTATTCGGC
TGTACTGGGTAGTTGAGCCT
CAGTATCGTATAAGTTCCAG
TTTCACAGATAGATTGTATG
GCATTCGACGGCGATTACGT
GCATCAAAAGACCGTCCGGA
AGGAATGCCAATCTGCTTTG
GTTGATGCAGGTCATCACTC
GCACTTACTACCCAAATTTA
TATGTAGGTATGCCTAACTA
TAAATTACACGGATTAAGGA
TGCACCCCATCTGGATGGGC
CCTTCTACGTGTGAAATGCA
ATCATAGATCTCAAGCCCTG
TACGAGCAATGTTTCCGTGC
TGAATTGCCAACTATCCTAC
AGCAGTCTGATCTTAGTGTG
TTACTGTGCCACAGCCTAAG
TGTGGCTACGCGGCTTACAT
ACTCTTACCCCCCCTATCGC
TGATGCGATAGGCGTGTTCG
ACAGGTAACCTTGCGGAAAC
AGTCACCCACGGACTCTCGA
TTTGAAAATCAATTCTCAAT
CGACATAACGGCAACGCAGT
GGGGGCAGTACAGGCCAGAA
ACGGAACCCAGCCGAGATCC
ATACATCTACCCTGAAATCT
TTTCGGGAATGAAGATGCCC
TTCGCCTCGCACCTGCACCC
GTCAAATCCATGGAGAAGCA
GAATGGCTCCTCGAGATTTC
AGGATTACGGAATATACGAG
CTGGTCTCATGATCGATCCG
TTGTATAGCATGGACTCTTA
CCTACAGCGGGTTGTGCTCC
TCTGACAACTGCTGATGATG
GCGGGGGAGAGCAAATTAAA
GAACCCAAGTAAATGCTTCT
AGTCATTTACATCAGAAATG
CTATTAGATAGCCAGCAGCC
GGATGACCTGACTATTGCCC
AACGGTGGGCATAAACACGA
AAACGCGAGACATGAGCTAG
GAAACATTTTGCCTGTGAAA
TCATGGGTTCAACACAACGC
ACCAAATTCGTAATACTGGC
AGAGGAACTAGCAAGTGAAA
CAAGCAGGGATAGACTTGTT
CACTCAGATGTATCCGTGCG
TAAGAGTCGTGCGGCTCCGG
TCAGACCGCTAGGCAGGACG
ACTGAGTTGTGCCGCGGTGG
GAATTACCCCACTGCCCGGA
AGACGCATTCGAGTCGAGCC
AGGGGAGCTCAGTTGTTACC
ATACGAGTAAAGCATAGGAG
CCAGGGTATTCTGTAACATG
TTGCGCGTGATCATAGGTTA
CCTGTACACACCAACTGTCG
AAGACGTAGCACATTTTAGT
AGAGCCCCGGCTACCTTGAT
CCTCAGGTCGGCGGCTCCGG
CCCTGCGAACGTGACAAATC
TAAGACAGATCGTTATCCGA
GCAATCGCGCTGTACGTGAT
CATCGCCCGTTCTCCTGTAG
TCACTCGACCCTGCAGTTGG
AGACTCTTGGGCAAAATCTG
CCTACGTTTCCTGGGCGGGG
CTTACTATGATGTTGTGCTT
AGTCAAATTTTTGGGATACC
ACCACTTCCCAATTCAGACC
CCTGATCATAATTCATACGA
GGTAGACAACTCACCGCAAA
TCCGTATTAACGGGTTCGTG
TGTAAGAATGGCTAAGGAGA
ACCCAGATACACTGATGTAC
ATGTCTCCATACCGAACTAC
CCCTTGAGTAGACTCACGAC
TCCCACGCAAAAACACGCCG
AGAGAGTACAGCGACCCTAC
GATTATCAGTAGGTTGAGAA
GCCAAGGATGTTTAGCCACC
AGGTGCTAGCTTGGTCATAA
TAACCGTCGCCCGGGAGCAA
TTCGCGCTAAAATGCCTCTG
TAACTCGCCATTGGGTGTAA
CTAGACAACTGAAATTGTAC
TCGTGTACGACCGGCCGAAG
CAATTATATGTAAGGGTTAT
GGTGATCCGGGCCTTCAATG
CATGCCCTGCACGGCCAAAG
GTACGATGAGTGGAACGAAC
AACTCGGCCATACGAGAAAG
TGAGATAAGGTGGGTATTAC
TCGTAGAAGCTTGAGTATGG
GAATAACCTCCTACAAGACA
ATACCATCGCCCATTATCAT
AAGTCTAACCGGGTCGCGCA
ATTATCTCTAGGTGAGCGGC
CATCCTATCAAATGAGTTGA
ATAACTATGAAATAGGTCCG
AACGTTCTGAAACTCCGTAG
CGGCTCGCAGATGCGATATC
GGCTGCATGCGAAAAACTAG
TCCAACTGTACCGGGGCACG
GGGTCAAGAATCAGACGTTC
CCCGTGTTTAAAACAACCAG
TGGCCGGATACGCGCTCCAA
GGGTACGACAGACCTGGCCA
GACGTGGCGTCGAATTTCTT
AACTAGTCGATGAAGAATCA
GACCCCGGCATGATAGCGGT
CTAAGTCAGAATTAGCACTC
AGACGTGAGTGCTCAACTCC
ATGTGATTTAGCACAAATGC
AACCTATCTGCAGTCGTACA
GATCGGCATTGGTATTCCAC
ATTGGTCGGCGCGATCGTAC
GCTGATTGTATGGGGCTCGC
GTGTGCGCGGTTTGAAGGTC
AATAAAAGAACTCAATGCAA
CTAGAATGCAATGTCTAGGG
GCACTCAGTGACGTACGCCG
TAGTATACTGGGGACGAAGC
GGAGCAGTATGGGTCTTTGA
GAGACGTTGCAATCTCAATT
TAGAGGCCTTACCTTACGAT
GTTTCTTATTCTGACTGCTA
CGGCCACGGTGACGGGACTG
ACAGGTGGGGTACAGAATCC
TGATTGGTAAGTGCCTTCTG
AGAAAATCGTGGAACGAACC
GGAGTTCGGGACGTAACCTT
GGGTGGTATAGTACCGATCC
GTCGCGGTTTACGATCCGCC
CGCCTCATGCTGTCGGCCTC
ATCAGCACCATCTAACTGGA
AGAGCTGCGCTGGTCGAGCT
ACTAGGGGGCCGGCAGATGA
GGTGGGCTTTTATAGGTCGT
TGGCAAAATAGCGCTAAAGT
GCGCCAAGAACAACACTATC
TAGGGGCTGTGCAGACACGA
TGTTATCTAACCATTGCAAC
ACGAGGTATCGGCAACATAT
TCTTTAATCGCAAATAGTGT
AATCGGAAGACGGGGCCCGA
CTTACTGGAGCTTCTTAATA
CCGAATGTGTGCTTCCGCAT
GGTGTATAGTCAATGGGTAT
CCCGGTGGTCGGCGAAATAA
CCAGGTTTTCCTGATCCCAC
CAAACTTGCAGGGGAGACCC
GCGGGAGCTTTTCGGAGGTT
TACATGCATACGAAAAGTAC
AAGTGATCGCTGACGGAACG
GTAACAACGTTTAGTCGGGG
CCTAGTCTGTCGCTGTACGA
CCTCCCTACTTGCCGCACTA
TGGGCGCCGGGGAACGCGCG
TTCGTACAGGACCACCCGTT
CTAGGGTGATAGTTTCAAAC
CTTCTCTCAATCCGGCCAGC
AATCTACGAAGCTGTCCTGA
CGTTAAGGGGTGATAAGCAC
AATAGAACTGGTAGTGTCCG
TGAGCTTGAGCACGTGTCCG
TACTACAACATATTCTAGCA
CGGCGCAATTTGACCACATG
TGGTCAGAGCGGCTCAGCGC
CTCGCCAGCAAGCTTATCCA
GTGCAGTGAGACGATAGGCC
CCTTGGACGTCCACTAAAGT
CGGCGTAAGACCACATATCT
TGAGAACTTCTGATCCCAAA
TTACGACGCTCGCGGTCACG
GCACTTGTGTGTAAACGGGA
TTAGGGACGTCCTCCCTTGG
GGTAATTTAACGATGCCTTC
TCTTCTTAGTGAGACAGGGG
TCAGACCGCCTCGTTCCGTA
ATCTGGGGATGATCGCCAGG
GTTTCCCGTATCGGGGGGCG
TGGAAGCCATGAAGATGTCC
AACACTGCGTTATTAAATAC
TGTCCGATGTTTCAAGGAGC
ACCGACGGATCAGGCTCTGT
GGTTCCCTAATGCAATGAAC
GCAATTCAAAGGGGCCTATC
GTGTTACAAGGTGCTATCTT
TTGTATTGGTGAGAGGGATG
TTAAGGTGTCTGTAGCGGGA
ATAACCTCTACCACACAACT
CGTGGAGCTAGTTGCAGACT
AAACGTAGGTGAAATCACTC
GTCTCGCTGGTATTTTAAGA
GAAGGGTCGAGAATGAAGCG
GCGTCCAGCAGCGGGAAACC
TTATAAGTTGTTGTAGCAAC
CCGGAGACAACGACTAGTAA
AGAAACTGCTGACTACTCTT
ATGTGGCGACGCGCTCAGGA
ATCTATTCTAAACTAATCGC
GACAGTATGGGTGTCCGGTA
GCCCTGACGCATTTAGAACC
GACGAGTGGTTAGGTACTCA
AAAGTATTAGTCCCATCAAA
AGCGTTAGGAAGGCAGGAAC
AGCTATCAAGACCCATGGAG
CTAACTTCCTGAAACCCTGC
AACACTGGTCTGATCGAGAC
TAGTTTGCATGGGTACAGTT
ACGATATTTTTATCTTCAGC
TGCGCTCCACTTACTCCCGA
AAAGATTGCCGGCATACGAT
AGAGATCGCAACCAAGAAAA
CGGATAGACACAGTCATGCT
CTATATTAGTGTGCTCACTA
CTGCGGGGCATTTATGCGTG
TTGCAACCATATTTCCTGGG
ATGTTCCATTCTGCTATGGC
TATAGGCGCCTGAGCTAATT
GTTTGCAGAGTATTTTTCAG
GTATAGGGGGTAGACGCCGC
TTCCAATCGGACGGGCAAAA
ATGACAGTCGTATGTAGTAA
AGCCAGGGTTATTTAAGGTT
TCCGCACGCACCGAATCACG
CGTCAGGCGGCGGCTCTCTC
GACGATGTTTGCGCTATTAC
GCTTCCAGGTCGTGGGGAAG
TTCATCTGATTCTTCACAGA
CGAACCGAACAAGACGTATT
ACGTCTCTGTGTGTAACCAC
TATATACTCAATGCGCTCAT
AAGATCATAAGATGGACTTT
CTGGCCCGACCAGGCTTTCA
CTGAATAGGCCTCTGGCGTC
GCCTGCACCTGGGATGCAAT
GTCTTGAGGGACGTTTGCGC
TGGGATCGCGCAGAGTTCGT
TCCCGGTCTAAGTACGGCGA
AAACTGGAGGCTCTAGTGGA
TCATGTTCTGTATCTATTAA
TCTACATATAGAAGCATTTG
TCGGTCAGTGTTATTACCCT
AATGAAATTATCGCCCGTGG
TTTTACTCGATGACTCGCTT
TCACTTGTGATCGCTCGTGG
CGTGGGCGTTGGCTAGGTAT
ATCCGCCGATTTAGTCCGAG
CGACGGTTTGACGCGAGAAA
GTCAACGACGTAATTTATCA
AAGGCCTTAGCTACTACGGC
TAAATACTCTATAAGATCAT
TTACAGCCGGTCCGGATCAG
TACATCTGCCTAGATTAGAG
CTGCGATCGATAAATTCCGG
AACGGTTGCGCTGAAGATAC
CCGTAGGATCACTTGTGCGA
GTACGTCCAGCCAACGAACG
AAACTACGTGCCATCCACAG
ATTGGGCGACCGTACGGACG
TCGGCGTCTGAAAATCGTAT
TACATAAAATTACCGATTAG
CCTCATCAGTTGATCCGGGT
AACAAAGCATTAGTAATTAC
TACATATCCCATGAGCGCGA
GGGGCCCGCTATGCCAAGGA
TCCTCGGTTAGAGGTATGAC
ACATTGATCGGGTTCGATGA
AATGTTTTCAAGGGCACGCT
CTGGCTAGACCACGTGCTAT
TACTCCGAGTGGATATCATA
GAATGATTGTCTAAATACGT
ACCGTGCCATGGATACGCTT
GTCGGGAGGACGCACATAAC
CTCCCTAACTAGGACCACCC
AAAAGCGCTTTGTAGGGTGC
ATATTTAATATAACCAACCT
TTCCCGGGCGGCGGCAGATA
GTATGTGAGGTAAACGAGGG
ACTTAAATAGATCTGAACTC
CTGCTAATCACCTATAAACA
CGACCTAACATTGTAGGGGC
AGTAACCTCTTGTTAACTGC
TCTACTTCGATTTGCCTTGT
GAGGTGGCTAGGTATCGCCA
AGGATGTGAATAGTTAACAT
TAATGACCGAGGAAATCAGG
TAACGAGTCCCTATGTCGAA
GTCTGTCGGTTAGTTGCAAC
GAGGGTAGATACGAAGCGAA
CAGTGAGTCCATCGTTGCTA
GAATATCGAGCGGTATCTAG
TCGCACACTCAAGGATTCAT
CAACGCATTGGGAATGGTGT
CCTTAGTGATAAAACGGAAT
GATCCAGACCCCTGTCTGGT
TATCATTACGGTACTAGTTG
CAGCAAGCGGGCCCTGCTCG
AGAGTTCACGGCCATGCCTA
GAAAAGCTCTGGGGGGAAGT
TGTAAAACTGCTTACGTGCG
GGTAGACAACCAGCTAATGC
GGAACTCCCCTGCAGGTATC
AATCTCGGAATAGGCAATAT
CTATCCTCGTGCCTGAAGTA
CGCTAGAAGCATCTAGCCCT
TAGGTCGTTATACGGGTCAT
GGGCTGCTTTCCAAGCGTAG
TGCGATACCGGATGGGTCTA
AATTGTGAGGCGGCGTGACT
TCATTAGAGCGGGCTTGTTA
GGTCTAATACATTGTCTCCC
GGCCTGCCTCAAATATTAGG
TCAGTCCATAATCCACGACT
TGGTGCCAGGGGTTTAAATT
CTCGCAGGGCGCCTCCGAAT
CAACATTCTAAGAACAAATG
TCGATCCTGTTCCCGGTTCG
CAGGGGCTAGGACGGGCTGC
TCATGCGCGGTAGTTATGTA
TCGATCTAGAGGAACACAAA
GAACCGCATAAGGATACACG
TGGTCACGTCAATCCTCGCG
AAATCTTAGAAGTTATCGTA
ACCTGCGTGTCCAGGTCATT
CAGAAAGTCCTCCTCCTGGA
CTCTGTCCGATCGCTAACTG
TTCACCTGTAGCATCCATCC
GCAACCTCCGCGGCCTGCGG
GCTTTAGATCGAACCGGTAA
CGGTGGCAAACAACGAGCGC
CAATTAAGCATTGCACTCCG
TCCGGCTTTCTCTCGCGGCA
GAATTTGAGCCCACCCTTCG
ACCGTATCTTCTGCTGCTAA
TTAATTCTAGTCCCAATCTG
CAGCGTGGGGTCGGGCGCCT
ACGTGACAAGCATCTCCTGA
ACACGTAGTATGGACATGTG
TCCTGTAGATGCCCGATTCG
CATAAAGGGACATGTGATTT
GAGGAAGGACTCTAGCCGGA
TGTCGCCAATCCATATTCGC
TGAGCTTGTGAGGCAGATCA
GTGGCGGAGTTCCAAAGATA
GTAACTCGCCAGAAGAAGCA
TAGTACTTCGATTAGCTACT
GCCTACCGTCGAAGGCCAGA
ACAGGAAATTAACAGATCGG
AAGATTAGCTGGGTGCTATG
GCTTCACTGACATCGCGTCC
GCTCAGCATACATCTTTATG
GCTGTGTTAAGAGGGTGGAA
GTCTGCTTTCACCCGAAGTT
GATGCTCAGCCCGCCATTGA
TAAGACGTAGCGTGAAATGG
TACACTCGCCGGTCACGTAG
CATATACAAATCTGGAGCGG
CTCATCGCGCGGTCTCGGAC
GTAAGTCCCTTCCGTTTAGA
CGGCCGGTAATACTGGCGTT
GTAGTGTAAAGCTATTTCGA
TGACCTTACGGGTGAGCTGC
AAATACCGCACCTTACAAAA
CCCGAGGACATCCGGTCCAA
GTGATGCGCATCGACAAAAA
TGCTACGGTAAGTCCACTCA
TCTCCAAATGACTCGACAAA
CTAGATTGGCGACTGTCCCG
TTGAGCCGCTTCGGGTGATA
GGATTCCCGAGTGCTTGACC
TCTGACAGCAACTTTCGCAT
CACTGCGTGGTTTCTGTAGT
TCAGTAAAACTTACTCAACT
ATCGAGGGGCAAGCGACGGG
TGCCAGAACTAGGCAGGCCG
GATTTCCCAGGAGGCACCAG
TAGTGCACATGTCTCGTACG
TTATCCCACATCGTAGCCCG
CTATAGGATCGATGATCAGA
TTATAGGTCGAACTTCCTGA
TCGAGCCGGACTGCCCGGGC
AGGCACGATAGTGACAGAAC
AAGGTTTAAATGGGCCTCCC
CCTTAGTCGATTAAACCGAC
TGTGTCGTCCACATAACGTA
CAGTGGAGCAACGAAGGCCG
GCCCACGTCACGTAGGGTCC
CATCTCGTCGCACAACAAGA
CACAGGTTGAAAGACCCGTC
TTCAGTACAATTTATATCGA
TCCAAATTGTGAAAGCTCAA
CTTCATAGGAAGGCCCAACT
AATTGCGCATGACGAGTATA
GTACCGTTCGCCCTATGAAA
GTTGTTGCAGCGGGGGACAT
AACGCGGCTAAGGCCCTACC
TTGGTGTAAGAACTACTCAT
AGGGCGCTCAGGCTACCACG
AAGACGGCGCTACTAGTCTT
GGTCAACATATTAGTGGACT
ATAATGATACCGGCTTAATC
CCGCGCGATCCCGGGATTGC
GGCCACGTACGACATTACGG
GGGCGTCTCCGAAAGAAACC
ACAGACAGCTTGGCGATAGG
CTTTGACTGGTACCACAGGG
TAGACGTGGCCTCAAGAATG
CCCCCCATATTATGTACCCT
AACCCGCGAGAGCAGCCTCC
GACTAAGTTCCATGTACTGT
GTCTATCGACGATTATCAAC
TGCGTGTGCTACGACCGGTT
TACGCGCTTCACCCTACTCC
ACTTTGCCATGGGACGCCGC
AACGAGGAGGCCTTTGTTAG
CGGTTCCTAACATTGGCACA
TCCTTCCGCATCGAAGTCCG
GCCCTTAGCTTCGTACTGGA
ATGCGGAGAACTGTGGTAGC
CGACTCCGAGACAGACGTGC
GCCTTGTTTGTGATCGTGAC
GACAAGCCTATATCTCTCGT
GTTAGTTGGACTGGCCTAGT
ACAAGATTGGTACTCTTATC
CTCCGATTACGCCGTGAATT
TTGTAGTCTCTGTGACATTG
ATTCGGGAAAGACTTGTAAG
CCCAGCAAGATATCCGGTGT
CGCACTCCACAACCTATCTG
AACCGATCTTATGACACTCG
TCTTTGGATTTCGGATATTT
AGCAGGGGGGCGCCCTATCC
GGGAACTAGTGGGCAAGTAT
GACGGCAGGTACGTGACACA
CGGGCGGGTCCGGCATAAAG
ACATATTCGGGCACATCTAA
TCAGACGAAATAACACCATA
TGCCTATGGTAGGTTTTGCC
ATTCCTCGGTTACTCCAGTG
TCTGGTTCCTCATATGGACA
ATCCGAGGCCCCCGTGCTAC
GTCGAGGTCAATCGTAGAGC
GGCTATGGGGTTATTTTGCT
ATTCGCTACTAACCGTTATT
GGAACTTTATAAGGCCTGAG
ATGTGCTGGGGAATCTATTA
AACATTGGCTGCACAGCTCG
CTTTAAATCGCCGTAAGACT
TCTCTCTTCCGGGACGAGCT
TCTTATCCGTACTTTCTGCT
CGGTAACGCAGCAAGGCGTT
ATGGGGCGCCTCGTTGTTAC
TAGTCTCTTGCCTCGCCCAA
GCACGAGCTGAATTGCCCAT
AGCCAAAATTTACAGGTCAG
CCCAATATAAGTCTGTAAAA
ACATCGATGCGCGGCGTGAA
CATGACCGATTGTTCCCGGT
ATAGACTTGAGGCCAGCGGA
CGAACGGGGTAGCTTGTGCA
TTAGCATAGCGGTTCGCAGT
TATTGTGATGTCTCTCTTCG
AATAGTACGGTAATACCTAC
CGGTACCGCATGCATTTTGC
GTTTGAAGTTATCACAATTA
TACATCCGATGTTGTCACTA
CCGTGCAACTCCCGTAGTTC
TGACCCCATCCGCGGTGGAT
ACTTACCCCCGGGAGTCCAG
ACCGCGACTCCGAACAGTGT
GATCAAGTCTCTAGGGAGTA
ATGGCCGCATTTGAGGTGTC
AGTCCGCATGGGCTTGTCTG
GCACCTATTTGCAATCTATT
CTTGGTACTAAGACGAATGT
CACGTGCTCATTTATATTAC
AATGCTTACGAAGGACCAGG
GGGTGACGAGCAGGCCATCC
CGCTATCCCCTTAATGGGGC
AACCCGGACGTTCAATGTGG
GTCTCTCCAACAGGGCGCAC
TACCATATGAAAGGCGAGAA
CATTATTTGTTCTACACCGG
CAATCTTGGAAACTCTGTGG
GATTGATTAATGCAGTCTGA
CACACGACCGTTGGCTGTAG
CTTCCCAAGGTGTGACAAGC
TGAGCTATAATTGATACATT
TGCCGCGCCGATGTTCAGCT
GTACAGGATGTCATGGACTC
ATGCTGCGTGACTTAGTTCG
TCGTAAAAAACTTTGCTTGA
GACGCCATGGCCATTTGCGG
GAGACCTTTGAACTGGGCAT
AACTGTACTTACCGAGAAGG
AAGCGTCCGAGGACCGCATC
TTTGAAAATCCCAATGGAGA
TTATCTTGCGTCAGGCCATT
ATTGCGAGGCTCTGGCCGGA
ACGAACCGTGAACTGCAGTT
CTTTATGAATCCGACAGCAG
AGTCTTGGAACTGGAAAAGT
TCTACATCGGATAGAGCGAA
AACATAGTAATAGCTCAGTA
CCATCCAGGTGTCCATACGT
TTTTGAGATGGGATGAGTAT
GACGTCAGTTCGTAGTAGGA
AAACCATAGGAAATGTTTAA
CGCGTACCTAGGGCCCACAT
CCTTAATCCGCGTAGATAGG
TGAATAGGAGCACTTCATCA
AAGACGGGCCGTGCGGCTAG
AAAAAGCAATCGCCTAGTTG
AATGACACGTTAGTTCGCCC
GGGGAGTAGGTTAGACATTC
TTGAAGTAGGCCTATAGACG
ACCCTCCACGCCCCCTACGT
CGTGTGGTTACGGCACGCCA
CCGCCGTCAGTGCTGCAGTG
TGTAAATACGCAAACTCTCG
AGAGCTCTAAAAATCTCGGT
GGCTAATATAACGGCACGAC
CTCGGCCAATCTCCGATTAT
TCCAGTATCACAACGCGGGT
ATTAACACGATGGCTTGTCG
AACAAGAACGTTCTTTAACT
GGAAGCGCAGCGCGTTTGAG
ACCCGAGGTGCAACGGGGAC
ACATTAGTGGATCCGGCTAT
CGGTCTCCTCGGAAGGTTAG
GGGCATAGTGGGCTCACTAT
AAGCAAATGTTGAGCGTTCA
TTAGCCCGGTACGAATATCT
TTGAACGAAGTCCCTGTTAA
CGGACCACATTCAGCCGGGC
TCCATGTCGGGGTGACCCTA
ACTGGGCGCCAATTAGAAAT
AGTTCCTCCTCCAATCATAG
GACCTAGACCCTGGTCTTCA
GAGCGGTGGACGGTGAGAGG
GTCCGGTGGCGTGGGTGTTG
TGCACTACGATCGTTATTAA
GTAGCGAGCTATAGACCGAC
GCAGTGCCACGACGCGTCTC
AATGGTACAGCCCAAGGCGT
TCGAAGCCCTGGGCAACACT
AGGCAGCGGATGGGTTTTGA
ATTAGCATGCTTCGTCTCTA
GCGCGTTTAATATATGAAGG
TGGATCGCATATTGAAACGT
CGCCCCGGAGGAGATGTGCT
TTATTTCCCCTACAACAGCA
TTAAATGCCTCGCTTTGTCA
TATTTCCTGACGTTTCGGGT
GATCTGGTACAGTCTCAGTT
GTTTTAATGTTTGCTATGCT
TGCGTTTGTACAACCACCTT
ATGTGGTGTCGTTATATCCC
ACGAGTTTCACAGACTAGCA
GCCTAGCTTAGCGAACATCA
CACTCATCCACCAACCTTCA
TTATCGCAGGGTCTGTGGTC
AAGGAAGCCCCATGCGAACC
AAACCATAATGCCCCCCGTG
GCGTAATCGGAGAGCTCCAT
CCTGATCTAAGCTCTTGGGG
CCCCATCTCTAATAGTAAAT
GGATGTCTAATCACGACGAT
GTCCGTGGGCTACCTCAAGC
TGGGCGTAACCTCAATTGGT
ATTGGGCATGTACGTACGAC
TGTGTCTGAGTGATCAGGTT
CGGATACAACGACGGAGCAT
GCTATGCCAATAGATTTTGC
CCTGAATAGTACCATTTGGT
AAGTGTCTTGTACCTAAGTT
AGGAGAACGGGTGTGACACT
TCGTATGGCTTATACGTCGC
TACGTCGGTATGGCCGGGGT
CCCACGAAAAGTCGAGAGAT
TTCTTGTGGGCCAGACAATC
CGCAAAGTGAGAAACCTCAC
TCCCGTTGGTTGTAGACTGC
AAAGGGCGTCTAGAATCGAA
CTACAGCAGATGATACATCC
CCTCGTGCACGGCGTCAAGG
TCCTGCCCCGTGACTTGGCC
TCCAGGCTGTGATTAGTTGA
GAGAACCTAAGCATACGTTT
GCTGCCCCGAGCCGGTTGCT
GTACAACCGTAACCAAAGCA
AGCGGTAAAAGCAAGCGGTT
ACTTAAGACCCAATTTCACG
CTGCACCAGCGCGACTACTA
CTGAACCCTCTAGTGAGCCA
ACCAAGTGCAAGACCGGGCT
AGTACGCATGCGATCATATT
CACGGCATCTGTACGAGAGG
TACTTGACTTAGAAGTTCAA
TACCTCGGGGAGGGCCTGCA
TCTGATGTATCATTGTTCAC
ACAGCGCATTGCGTGCACGC
TCATTGGTCTCGGCGAATAG
CAAACCACGACAAAACTGGG
ATTTCGCAGCGATACTATGT
AACCTGCTGTGATGTGGTTT
ATGGTGAATCCACAGGCGTG
GGTCTGGCCATTGAGCTAGC
GTGCGTTCGAGCGCGGGTTA
GCATGTCGCAATACGTTCGT
GTGGCGAATGATGCACTTTT
TCTCATAATCGGGAGTAACT
TAGGCCGGGTGAAAGGGGGC
CGATAAAGAACGGATCTTCA
AGCATCCTGAAGAGCCAAAA
GGTCTGACCTTAACGGCATC
TGATAGAGCGTCGCTAATAG
GATAATCCTACCTACCCAGT
GTTTCGAGGTGGACGGGTAG
AAAACTCCGTTGCTCACAGG
ATACCCACAGTGGGTGACGG
TGGGAGGAAGGACGAATCCT
CATGATTACCCTTGGCAGTG
GCAAGGTATCACTGACGCAG
ACCGATAACCTTGCACCACC
TGGACTATTCATTGCCGGAT
ACAGAATATGGCACAGTTTT
TACAGCGAAACCGACCGTGG
CCCTAACTCAATTGGTCTGT
TTCGGAATAAATTGTCTCGA
CTACACGGGCCAAAGACCCG
GATAGTTAGATTTGCAGATC
ACCAGCGGGGCCTTGCCCGA
TGATGGCCGCCAGACCTCCC
GCGCGATGAATCAAACAATC
TGCTACTGACTGCTCGTTTA
CTGGCAACCATGTAGGGCCA
TTCACGGGCACGTTTTTTCG
AACTCGAAAGCGGTAGTTAT
CACTTGTTATCTAAGGACGC
AGCCAGGTCACCTAAGGACT
ACCAGCTAGTATGCCTCCAA
GAATCTGGCCGGCTGTGATG
ATAATCCGACCTCACGTCGT
TAGTCGGTAACAGCATGTTC
GAAAACGTTCAGCAGCTTTC
ATCAATGCCAGAGCGACAAA
GCACGGACGTTCTGTCATCC
TACGAGGGCCGTCGCAGTTG
CCTCTCTTGATTTCCCAGCA
CCGGACGTTAGGTCTCCTCG
GCTATCTCTAATGGAAAGAT
TACAAGATGTCAGTCCGACA
GTCGAAGCATTTGCCTAAAA
CTGGTAGAACGGTGTGGGGT
ACAGGAGGTGTAAGGATGGG
GATGAGGGTCGCGAATCAGA
CCTCTCAAGAGCGCGCCCGA
CAACCCTTCAGTAATAACGT
TGCGACGTCGTCCCAAAGGT
TATTACGTGTTTGCGAGCAG
TAATGTTACCACACGCCTGC
CAGATGATTAGAAGAGTGTT
AAGAAGGATTCTGCTATTAC
CATATCTGGGCATGGGCCAA
ACGCGAATAACCCGAGCCCT
CGGCTGTAACTATACAGAAG
CCCTACCTGGAGGGACACCC
TACATTAGCTTTGCACGAAT
GAACGACCGCGCCTAGGAAT
AGGACTATCCAACAATATTA
GCGTGGGCTCAATTAGATCC
TCTGGCTGTTTTATGTCGAA
CTCCACTACTGTGTGCGTCG
TAGTACGTGCCTTACCTTAG
TGTCAACTATGACACACTCA
CTGACTAGCGAGCTCGCCGA
TTGTGACTCTTGCAGCCTAC
CTTACTCTACCTGCCCAAAC
GAATAGGTGTCAAGAGCACG
ATTCACTCAAGGGAGCAGCT
TCTCTAGAGATTCATCAATC
CAGTTATCGGGCCTCGATTG
CAGACCCAACCCTTGGTATA
TAGTCGTGGCTGTAACTTGG
TAGTCCACACCTACACTGGT
GGCCAAATCATGGACCATAC
GATGATACGTGACAATGTTT
ACTACTGCGGATCTTAAACA
GAGACCGGGAGGGTTCCAGC
TGCTTACTTATACAATCCTT
TCTTAGATCTGGGGTTGAAC
ACGGCATCGAGTTAGGCTAA
TAGATCCAGGTATCGGGCTC
TTCATTCTGTAGATTATATA
CTCGCGGCTATCACGAGGGG
CTTGGGTTTCTTCAAATTCA
TACATCCGTTCGGTACCGTG
TAGTGGTACTCGGGAGGTGT
GTTTGCTGTCTGACGTTCCT
TTTCTGGTGAACGGGTGACA
GATGTGACGTGAACCAACTC
TCGAGTAATGCGGATAAAAT
TAACCGGGAGGCGGCGAACA
CTCCAATCCCCTCAGCTTAA
CAATTTTATCCCGCTCTTGT
AAATTGGACGGGCTAGCAGC
GTTGAAAGCGCTGTTGCCCG
TCCGCGATTATTTCTTGTTC
CCGCGGACGTTCGCTATAGT
ACGGAACCGGCAGGCAAAGC
CTTTGGTTGGTAACCACAGA
ACAGTTTTGTGCAAACTTGA
TGACCGTTTTCAGATAGAGT
AAAGAATTGAATCTTTTTCC
ACCTCCGAAATATCTCCGTG
AGGGTTGGCTGTGTTCCATC
CAAAAAAGGACCGGCTCAGA
AGTCCGGATCGTTTGCGTGC
ATCTCCGCTCTGGCCGTTCT
CCGGGGCAATAAAAGAAGCG
AGCGCTCGAACTGGTTGGGG
CATGCTGCGTCTGGGTTGCT
TGGCAACTGTCTATTACTCA
TTAACAAATGCATCCATCAA
ATTGGCAAAGTACTCAAGCT
TGCCCAAAATCGCCCCAAAG
GGCCAGCAGTCACTGCGCAG
ACAACGCACGGCCGACTACG
TCCGCGCTATAGGTGAAGAA
TTCACTGCAACGCACAGGGT
CCTCTCACGGCGATTTTAAT
GGTGTGTTAACCGCGTACAG
CTATCCCTTTGCCACTAGCA
GCAATGTTGCCCGTGGGCGC
ATGATGCAACCGTAGCACCA
GCACATCTGAAATGCCAACG
AAATCGGTCCAGCGTACACG
TGGAAAGTCCGTATCCCTCG
TTATTTCAGTACTTGGTCTC
ACAACTGAACTAAATAAATG
GGTGGCTGGTACGTCAAAGA
AAACCCCATTCTCGAGAACC
GTCAAGTCATCATGTAGTAT
GTGGGCAACGCAAGGCCGAG
GTAATCCGACGTATGTAGTC
GAATCTAATATCCTTGACGT
TCTGTCGTACGTCCACCTAT
CCTCTTATGCGGAAATAGGT
CACTCTGATCCCCAATGGTA
ATCGACCAGGGAGTCCTGTT
CAGAACCACCTTCCTGTGAC
GATGATGTACGTGGCTAGGC
AGGCATCAGGAATTTAGAAT
GTGAAAGATAGCTACGAAGG
CGAGTGCATTATAGGCATGG
TGATGTGTGATCTCTAGTTT
CACTGTGAAGAGCACTGATA
AACGTTCTGCTCGCTGATTT
CCCTTCTCCAGTGCCACCAA
GAAACTCGTGGTCTTTCCTG
AGTAGAATACTAAGATTCCT
GGGACTGGGGCGTTAGGGAT
TCCCACAAGTACCATTGCTC
ACTACATTTACGGGTTATAC
ACGCCTTGTATCGACATTTA
CTTCCGTTGAACAACATTGA
CCGCAGTCTGATGCTTCCGT
CAAGCCATAGGGACCAACAA
CTAAGCATTATTAGCGAGTC
ACAGGCCTTGAAACGCCGGG
CTTACTGCATCAACAACTGA
TATCTTATGAACCCGATATG
GGGTCAAACTAAGTAAGTAA
GGTCAGGGTTTAAGTGTGGC
ACGGGCCTATAACAGATCAT
GCAAGTGCGCCGCACAGAGG
AGCAACTAAGACACATACAT
ATTAGTGCAGCGGTTTTGAG
GTCGGTTCCTGGGCGAGCTC
TAGGATGGGTGCGACGTTGG
TTAAAGGAAGTTGAAACGTA
GCCCCGCGCGTCGAAGCATC
GCGCTATCTTACAGTCACCT
TTCATGGGTTACCGGCGAAC
TCAGTGGACTCGGTAGGACA
GTGAACCCCAGCCTCCGCCT
AAAGAAGACGGGACGCGTAC
TCGGTAATGTTACTCTGATC
CTGGCATTATACAACTAATT
TGCGTCTGAAGCAACTTTGT
CAGTATTCAAGACCATAAGC
CGCCGCGTAGATCCTGCAGG
GTAAGACTGTGACAAAGTTT
TTGGTGCTTGCGACTCTACT
ACCGCTCAACTAGAGTTCGC
CTCATCGCTTAGGGACAGCG
ACGAACCTTTGTCGACGATT
CTAACTGCGGGAGAAGGGGG
CGCTGCCCCGGTGTAAGAAT
CCGTGCTCGAGTCCTGGACG
TAGATAGTCCTTCTCGCAGT
CGTAAAGCTATCTTTTCTTA
ATAGGATGAATCTTGGAGGC
GATGAACTTGTTTAGACGGT
TTATTGTCAGCGACCTCTCA
AATGGTACCACGGGTGTCAG
CTCAACTTTCAACGATCAGT
CAGGTTTGTAGCTGGGCGGC
ACGGAAAGGCCGTGTTTAAA
CAGTCGGGCCCCTATTCGAA
ATCTTCAATACCCGGGAAAT
AATTGGGATTAGTATATGGG
AAAACATCCTTTGTCAAGAG
CAGTTCGGTTCATGGAGGTC
CCAGTGACGACCGGTATCTC
GTTGGATAGAGCAGATTTAA
CTCCACACTCTGAGGCCAGT
CCCCTCCCCAAGCCTCCTTT
TCTGGTTAGAGATAACTAGA
GCCTTTGTTACATGACCAGG
ACAATTTTGTTGCACGTTTG
TCACCCAGGCAGGCTACGAT
GATGTTGACCTGAGAGGATA
TTGCCACAACGTTTGAGTCG
TGCCATCTTAGTCCAGCCTC
CGTTAAGGTAGGTACCTTTT
AAACCATGAGTTCTGTCCTT
GTATTCTTTTACGATGTGCT
AAGACGAAAGTCGTCCCGGT
CCCTTTAATCAGGTACGGGT
AAGCTATGCTCCCTTCCAGC
GTCACTTTTCCGCACTATGT
TCTCGCTTGACGTAGTAAGC
TCCATGCCTGCGGGCCTCGG
ACACTATGATAGGGCTTATG
CCAGGCTTGGACCGTTGCTT
GTCATCGAGACACAAGGATT
CGCGACAGATGGGACTAGTC
TTAAACGGAAGTTCGACTCT
GTTGATGCCGACACACCGTC
CCCGGATATGAACGTCTCTA
CTATGGGTACTTGGTGACAG
TGAACGCACCGACGTAGACC
TACCCCTGATCACCATCCAA
GTCCTAATGCTTTTCAATAA
TTTCAGATGCAACGAAGGGT
CGACAACCTCCAATAAGCCT
CATAATTAGAACGCGACTCG
GCAAAAGTTAGGCCGCGAAC
GCCGCTACCCCTATTGGTTT
TCTCTCCCGCAGGTGCACGA
CGATCTAATTGTAAATTGTG
CCTCCTCGAGCCGGCGGTGC
TATTCTTGTATCCTAACCGG
GCTCATCTAGTATATCCGCT
TGCTACAGGAATGTTTATCG
ACCCTAAGCCCACTTAAAGT
ATTTGCGTTATCTGCACGGA
AGAGCGCCAACGGGGTCCCC
CTTCGTCTCTTTACTAGGAC
GATTACAAACATAGAACTGT
CAGTTTCGTTGACGCGCAGT
GCTCATCCGCAGCATCGCAT
TCTCGGGGATCTGGCGGCCT
CTTCGCATTCGGGGACTTGA
TAGGTGGGGCTCCTGGAGTA
GCAAGAGAGGTGAGGGTTGA
CAATTGAACGAGGGCGAAAA
GTTATCCCCACTGTCAGGGC
ATGTACGTCACTAGTAACGT
GCTAGCAAGTACAACGGTGA
TATTGCGCTAATGAGGCACA
TAGTTGTGATCGCTCCGCGT
CCGAGCTTAAATGGGCGTAT
GCATAATAATCGTCTGTTTA
CATAAGTAACACGGAAGACC
GTCCGGGATCGACACGTAAG
GTTTACGTCAAATAGCAGTA
ACGAGGCAACAGCTGTACGT
GTTGGGAAATATTTAGCCTG
TGAAGCCCTCGCGCATGAAC
TTGGGGCACCGACTTTGGCT
ACGCACCACGGAGGCGCTGA
TCGCAGCAAATAGGAGCATG
CATAAGCTGGCTATTAATGT
GTGGGGTGGGGGGCGCCAGC
GCAACCGGTATACGACGGAC
AGTTGGCGAAGCGCCGGACA
CGTCACATTACTATTCCGGC
GAGCGCGAGCGTACTTTGTT
GTAACCGCATTCGTCTTGGA
GCGCCGGATACTGAGTTTTG
TTTCCGGGAAAGGGTGGTAT
GGGGGTAGTCAGTCCTCCAG
ACTTAGTGGCATTCTAATAT
TTTACTTATCTCCATACGAG
GCCTTTAACTTTCAAACGGG
AACTTGTGTTTAAATTCGAC
CAATACTGATCAGTTAGAGG
TTTCTCGACAAGAATTGCAG
AAGGCCGTCGGGAATAAACG
AGCTTCCAGGTACGGGTCGG
CGACGGCCCGATTGAACGCT
GAAAATAATGTAGATTTTCA
GCCCGATGCACTTTGTTCCT
TCTTATCTCCACCTAAAGAC
TTTCCATAGAGAGCCCGGTG
ATTCGATGAACGTGAGCTTT
GGGAAAGTTTGAAGGCAAAG
GGCGGGTTCGGGTCTCTTAT
AGCTTAGCCCGGGGTCAACG
GGTCTGACCCCGGCTCTCTT
TTGCCTAGTGCACATTGAGA
GACTCACGAAGTTCAGCAGA
GGACAGAATCTGCTGCGACA
GAGTCCTTTCCCTTACCTAT
TCTGGGAGGGCATCCCAGCC
GTGTAGGTCGGCTAGGGAAT
CGCTCCGTGGCGCTTTGGGG
TAGGACGCAGGAATTGGCAT
CTTGTTACCTGCGCCCACCG
TCATCAGGTGGACCCTGTCC
GTGAATTCCATAACTTCATC
CTCGCGTCGGCTTAGTAACA
ACACTGGACACCCCGTTATG
GTGCTCATCTGCGGACTCAA
CAAGATCGTCGTGTTGGCCA
CCTATATTCGTAGTCACCGA
GTCCGTTTGGCGACCGTGTC
AGGAGTGCACCAAACAATCC
AATTGGGGGCGTTCTAGGGA
AACCATGGTAATAAAGCAAC
CTCCTCGAGACGCGTTGACT
TCGGCTAACACCCTTCGGCT
TCTATAAGTTGTCAGGTATC
ATCGTCCCCGTCCATCGTTC
TCCGAGCGAAGCAGGTATTG
TTGGTAGTACATTGTGTGGG
TACCGAGATGTCGCTGGACG
GCTCTACCCTGGACGGTTGA
GCAGTTACGTCCGATATTTA
GAAGACGCGTAGCATGTGGT
GTCCTTTCTGAGGTACGTTG
CCGAACAGGCTGTAGTCCCC
ACCCGAGGTGAATCTCTATA
TACTGGACAGCCTTCATCGT
ATGCACCCTGTTGCTCAATA
TAGGGGGGTAAAAAAGGGGA
TCTTGCATACGAGTAGTTTG
GAAGACTAGCCCTGACCCCC
TCAGCAGAGGCTCCACAAGG
GGGAGGTGACAACCCGAGAC
GTGGATGGTACCCTTCCTTT
CATCGTGCTCGTGGACGACC
ATCCACATATATGAGATTAG
CTTGGAGTCTGTGCATCATA
CCTCGAGCGTCTGTTTTCAT
GTGACAAAGCAGCTCCTGAT
TTGGACCCCCGCAAACGGCT
TGTGCCAGGATATGAATCCT
ATCCTCGAAACCGAAATCCA
CACACTTTCGTCGCCAGAGC
CTAGCTGCCAACAGAACGTC
CGGATCTGTCAAAGCGAGTT
CTACAGTCATTCAGGATGCT
AAAAGTGTTACACATCTCAT
GAATCTTCTGCGAGTAAAAA
TAAGACTGTGGGCGGGGGAA
ACACTACTATTACCGGCTGT
AGCTTGCAGTATACGGGTAG
AGCCCCTTCATGAGCCAGCC
ACGCAAAGTGCCGGGTCGTC
CCAGAGCTCTCGATTACTCA
TACTCAGATCACACTATCAT
ATACGATAATCTGTGGAACT
CGAGGTGTTTTCGCTCATAT
CAATATCACAGTTGATTCCG
TTAAGCCCTCGCTAACTCTA
ACCTGTTGAGTTATAACCTA
CTCACTGAGGTCGCTCGATA
CTGATACTTTAGCGTAAACA
TGTGCACTATTGAGAATGGG
ACATCCATTTCACAGTTGTC
GCTTGTGGCAAGTTCACCAA
CCGGCATAGCGCCCCAAACA
GATCGTGGGGGTTATGTGAC
CCCGCATCTAACGACACCGA
GACTCTCCTGCTAAGCCCGT
ACGCGATGTAACACAGGTCA
TCCGTGTAGCGCCAGCTTAG
CTGAGACGACGAAGGGGAAG
AATTGACTCGCTGTTAGTAC
AGACGTCTTTACCGCTGGTC
GGTAACTGAGTTGACTCATG
TGACAGGAACACCCCACATG
CGCTCTAGGCACCTAGGATT
GGGCAGTTACGTTTTAACTG
CGCTACGTCGTGGAGACATG
AGATATCGCCAACTACATAT
GCGCCGCATCCGTATTCGAT
TGAATTTGGACTAAGATGGG
TTAGAAGGGACGGTTAACAA
TAAAGACAGACGGACAAAAC
ATACGCACTGCGTGCCCTAG
GGGTCAACCTGAATTGGAGC
TGCTATACGTAATCCGATGT
CGGTAGTTTCTAGCGTTTTG
AGGGCCTCTGAGTACACGCT
CCCTCCTACTGGAACAATCC
GACGCCGGAATAGAGGAAGT
CCGATGTTGTTGTGTGCTCG
GCGGTTTTTAATCTGCGTTC
ACAGTTGGAGGGATTATAAT
GGGCCCTGCGTGTGAAGCCT
AGGCACAGTGAATCCGTTCC
AGTGCCCATCCACTCAAGGC
TGTCGGGCTTGGGCACGCTT
CAAGGTGACAGTTGAAGTGA
GTCATAAGTGCTGGCGCCGT
TAAAAATGTGGAAGCAGAGT
TAACTACCACAAATATCCTT
AAGAGTGACAAGCCTGCAGA
TCTAACTGGTGAGTCCGAGT
CCAACACGTGATAACCCGGC
TACGGTACTTAGTTAAGTCC
ACGTGGATCCTATGGCGAAA
CGCGTGTTGTCTAACAGTAT
AGCGCTGCTCCGTTTCATGT
AAAGATGCATGTGATTGCCC
CAACATATGTGGGCTTCTTC
GGCAAATCAAGGCGCGATAC
AGACTGCGGGTAGTCAAAAA
TTGTCCCGGGCGGAAACTCT
CGTTTACGATCCTTCGCGCG
TGGCTTATGCCGGAAGTTTA
CATACCATGGCTAGCTGTCC
TCCGTTATCATGAGTATGCC
TGCGCAATATTTTCTCAGAG
CGGTCAGTGGATCTTTAAGT
GCACTCACGTGCAACCGCTG
CATTCGTTCATGTACCCTGA
CTATCAGCTTACCGTAACCT
CAGGCGCTCCGTCCGCCATC
CTTAAATGAGTGCGTGAGTT
CTACCCCACCTTCGACACCA
CGGAATTTTGACTCCGCGGG
GAGAACCCCCCAGCTGGCGG
AAAACGCTGCCCATGAAGCC
TTTAAATGAGTGAAATGGTT
TCCCCCGAACGTTTCCGGAG
CCTCGCTCATAGGTAAGTGG
TCCGTGATCAACATCTTAGC
GTAACGGGACCCAATGATCG
CCTGAAATGTGCGCCTTTTT
AAACTTAAAGTCTAATTATT
ACTCGTTGAGCCGTGACGAT
CCAACCGACTTTTACATATT
CTGGTAATCGTCAGGGCGAC
CCCTTGGCGGGAAGCCGTGC
GTGGTCGCACTCGTACCGAG
AAGTGCTGCTGGAAGGAACA
GACAGTTCAGTAGCTCCCGC
ACGAACGCGGCCGCCTCACG
TTGAGGTAACAAATTCCGTG
GAAGGTGGGTTGACCGTCTA
TAACCTTATGGAGGTCTCGA
CCCGGAGCAGAAGTCCTACT
GGGTCTCTGAAGATCCACAT
CGCGATGCTCCACCACCGGT
GCAAACGCCGTGCGCGCTTA
GTCATTCATCTAGTTGGCAT
TCGGGGCGTTTACACTGACG
GGCACACTGGGGTTCGCGAC
TTATTGTGAACCCTATACCC
CTCGAAAGAGGACACAGCGC
TCAGATGTAAGCGCCATCAT
GCAAGGCGCCGGTGATATCC
GGGCGGAGAAACTGTGAATA
CAGGTTAACCGATCACTACA
CCCCCTAACTCGTTGTGAAA
GTATTTCGTCGGATTAGTCA
AGATGATATGATTTAAACCG
TGACAACTAATAATATTGAT
AGTTACGAAATTCGTCTCGT
GGGTCCACAATGTCCTCGCC
TTCCCCCACCCCGCTATGTA
CACCTCGTCTCTGCACTCTC
TATTACTTAAGAATAGGGCG
TCTCGGTTTGTGTTTCGCAC
GCTTACGCGCACAGAGGATC
TTCGGACAATCTTGTTGGAA
ACACCAGTTACTGCACTCCC
GCTCGGTTTCGGGCATCTGC
TGTTAATTATAAATAACGCA
CGTGCCTTCGAGAGCGAAAG
TCCCGGTTCTATTAAATGGT
GCGAGCCCCCAACGGACACT
CTGAATAATGATGAGTAGTG
AAGTACGATAGCTTAAAAAT
TCCACTAAGTCTTACACACT
CCAGGGACATTTCGCGGGAT
TATTTTACTCATTCCCTACG
GGCTTTTTGATACCCCCGTT
CTCTATGCGTCGTTTATATG
CTTAATTGTCTTATTTCAAG
ACTCTGCCTGGAGAGTCATG
AGGCCTGCTCTTCTTGACGC
GAACGCCTGGTTTAGATAAG
CCGTAGGCACCAATTATTTC
AATCAATGCGGGGGTGCAGT
TCCCCCAGAGCGTCTCCAGA
AGCACGATCATACCCCGGCT
CTTCTCCCATATCCTTCTAT
TGCTCACGTTAGATTTTCGG
AGGGAACTAGACTCTTTTCA
CATCGCAGATGGCATCATAA
CTAATTTACGTCTTGCGGAC
CTGCACTACCGCACAGTCCT
GCGAAGTGGAGTTCTGAATG
GTAATTAAGTTTTCCGAGTC
AAGTTTAAGGGCAAAATCGG
CTGGTCCTAGACTTGTACAA
GGGACTTCAATCATGTGAAA
CTCGGATTGCGTAGGTACTT
ATTAGGACGCAGTAAATGTC
GTACCTCCCACCTCTCTAAT
AACACGTGAAATAAGAGACC
TGCCAGTCTTCAGACGAATT
GGAGATCCATGAGCACGAAC
AAGCTTCAATTGATGGTAGG
GAGTATTAAGCAGCAGAGCG
ACTTGCGTGCAGGGAACCCG
CGGGATAACTCAGTTTGGTC
CTACGCACGGCCACAAACCG
TGGTTACTAAGAATCTGGGT
TGGCGTCTACCTACTTTACG
CAGACTCCAGTCACTCCTTC
AACGACGGGAAATCTATCAG
TCGCACCGTAAGGCCCTGAA
GAGCTACATCACGGCGTGAG
TCAACGAACGAATCACTACT
AGTATGGGAGCCCAGTTACT
ATCCCTGACCCTTAGGCACT
GGACGGCTGCGTCATGGCTC
ACCAGTCCTCCCCCACCAAT
CACAGGTTACATGCCGTGTT
AATCCGTCTAATGTTGTTGG
ACGAGGCGTAATCGGACTAT
GGCATCGCTGTTAGAAGTCC
ACCCTCTGACCCAATGCGGA
TTCGTTAAGTCGATTTCGTT
CGAGACCTCCATTGTGAGGA
ACCGCGTCAGCGCCATATGC
GAATCTGTTATCTAAGGTCC
GGAGGATGTCTGCTGAACTG
AACGCGCATGAGGGATTACA
AGTCCCTATTGAGGACGAAG
TGATGCCGTATATGAAGAAC
TGCGCCATTGGCTAATAGTA
TTTGTCGCACGCGTATGTCG
CTTTCGACCCGAGCAACCTG
GACTGTTGTCTCTGTTCAAA
CAACGCGCAAACTTCAACTA
TACGTTTAGAACAAGAGAGC
ACGAGGATCTGTCATGTTAG
CTTCAACGTACTAAGCCGAA
CAACATGGATCACCTCCTCT
TCGATCCCCAGAGGCTAACC
TGTAATAAGTGAAAGCGTCA
TTTCTCCTGTGCTCGCTCAT
TACACACTACGCGAGTAGAG
CTGAGAGTGCCATGCATCAG
GAAGCGGACATTCTAGTGTG
ACACCGATGGAATAGTAAAC
CGCTCCTTCGATAGTCGTCA
CTGGCGGTATCCGAGGTAGA
GTGTGAACCAGGCATACTGT
CGAAGGAGGTTCTCATAATC
GTTCTTGAGGGCTCCTCAGG
TAGCATCTAGTTAACACGTA
TGGTCATAGTAGAAAACACG
TGCAAAAGGGTTACCAAGGC
AACCGTTTTTTGTAGGGCGT
GCAGACCAAGATCCCAGGGG
GCACCCGATTGAAGCAGTCT
CTCATGAAAGCGGTCACGAG
TTTCGCGCTAATCGTGGGCG
ACTACGATTGGTGAGCAAAC
TCTCAAGGCACCAGCCAAAG
GGGAATGAGTGCTTCCTAAA
CCCACAAGTAGGGCCGTACA
AAGCGGCCGAGGCGTACTCT
TTATAATTGCGACATTAATA
TAGACGTTCTTCAATGAGGT
TACCAAGGCACCCTGTACCC
AGGCTGTTTCAGTTTAGATC
TAATTGTAGAAACTCCTTAA
CACTACTGGGGGACCTTTTC
AAAATCCTTGTAAAGGAGTT
GCACTGCAGTGATTAACATT
TCTACTGCTTATTAAGCGTT
TCCCTCCATTATTCTCAACA
TACACGACTAGTAGCCGTCT
GGGTATGAAAGAGCAGGCAC
TGGCGCGACCCCTGTTAAGG
TATCTCTTCTACCTAACCCA
GACGCTGCCATTCACCGTTA
ATCCGTGTTTGAAGCAAGTC
GATGTTTCAAAATCGGGAGG
AGGCAACGTACTCCCGTCCT
ATATTATGGTATGATCATGT
ACCTGGTCGAAGAGACCGGT
TCCGTAGCGGGTACTGTGCT
CGCGTGGAATAAGGTCCAAC
AAGAGTCCACCTGTCAGATT
CTCCGGCTCTACTGCTGTCT
ATAACCAGCCAGTTCCAGCG
GAAGTAGTCTGATTACGCCT
CGCTGGGATTGCTCTGTTGT
GCATAGCTAAGAATCACGAA
ATTGGACGTAAAGATACGAT
GGGGTCCGGATCCGGGCTAA
AAGTAACGTGTTCAAGAGTT
ACTTAGTGTTTCATGGGCCG
TGCCGCATCAATCTAACTTT
TCGTATAGCCATAGCTCATT
CATGTCATGGTTATCAATAC
CCGATGGTCATAGGGACAAC
TAGTTGGTGTAGACTCAACG
CTGTTCAACATGTATGCCCT
CTCTGGGGTGTGGCTCGGTA
TGCGACCTCCAGCACCCTGA
TGGGGGTACCGTGGAAGGAC
ATGATTGTGACTTTGACTCT
GGGTTACAATTATTTTGTTA
TCCTACTAGTTCTCACCCTT
CGGAACGGGTTGGAGGGCTT
ATCACCGGGATATGCGGACA
GCGTCGTGTGCGACGCTTTT
TCGAAGAGCCTATATGGACG
CGACCCAGGTACAACCTACT
AAGTTTGTGTAGTCTCAAGA
TTCCACCACGCCATTTTTAA
TATTATGTCGAGGGTCGCTA
TACCGGGCTGCGTTAACGGG
AATGAGATCAACTCACAGGA
AGACCGTCGATGGAGATAGT
TCCGATGCGTTCGATAAGTG
ATTGACTGCATGCATGGCAG
ACGCGGTAGTTGTTACCGAC
CTTTTTACCGTCCCAACGTG
CCGTTAAGTCGCTGCATCAT
CTGTAAAGGTGCAACTCGTT
CGCTCATGTCAAGAGTGGAG
GACTTTCAGGTACTAGGTTG
CAGGGGCGTACCCCGAAAAC
TAGTACATGCCGGACGTATT
GCGACCAATAACAGACCTGT
TGATGGGAATGTCCGCACTA
GGTGCCCAACTCCAACAGCT
GAATCAAAGCACCACAATGC
GGCCATGTGTGACGGTGGCT
GAACATAAAAGGCGTACCCG
GTCTAGCATCGAGTATAGTC
TTCTCGTTCCACCGTTTATG
CAAAGGTTCCTTCGCCCAAC
GACATACCACCAAGCTGTGA
ACCGAACTTTCATGGGTCAT
CCCAATGAGCTATGGTTTCG
TCGCGCATAAAACAGAGCCT
CTGCCGGCATTCGCCGCTTG
GCTCATAAACGCATCCCCAG
GCCTTCCGGCACAGAAGACA
TTTACGGGAGTATGATGCGA
CTCAAACGGGTGGGCATCCC
GGACCCCCACTCTTTTAGTA
CATCCCACCGCTTTGTCGCA
TTGCTAACGTATTGCGACTA
CAGAACGCATGATCGCATGG
CCAGCGCGGCTAGCTATGTT
CCGGCTCGACGCTTGACGAT
ATCATTTGTCAAGGGTCGCT
TTGCCGGGTGGAGTCCTGAT
TGGGCAAGGGTGTGAGTTGC
CCATAATTACAATACGGGGA
CACAACCCGTTCGGTAACGA
CCATTGAACGACTTCTGAGC
TCTCGACACTATCCCCGCGA
ATTCTGTGACACTCGTGAAA
GCCACTACAGAGACGATGGC
GACGATTCCCGTCCCGGGCT
CCGGTCTGCGTGATAGATGA
ACACGCCGGGAATTCAAAAC
CTATGTGAGAACAGTACCCC
AGGGCTGCACTACAATTAGA
TAGGCAGGGTCGTCATCGTA
GATCTCCTTGGTGTCTCTAC
GAAACAGCTGCTAACGTATC
GTAAGCGTCCTTAGGGCCCA
GAGCAACTATTAATATCTGT
AGACGGATCGACTTCACCGC
TCAGGCGTTGTCCCCACCGA
GAGCGGAGTCCTTACATGGG
AATGGTGTGGCCTCCTTGTA
TCACGGGTCGGACTGACCAC
TTTTTTACCGTTGTTAACTA
GTAACTTTGCCTTCAACGAT
TATGACTGCACGGCCTCCAC
CCCAATGAGACAAGTATCTA
CTGGTGGTAGTTGGCATTTG
GGCTCATATTTGTCCGCCCG
ATAACCTAATCTATGCCGCG
AGGTAGGGTGATGCTGCCTC
AAGACTACGGGAGGTTTCCG
GACGACGAACCCGTCCATCA
ATTGTGAATGTAAGCCCCTA
TCCACCAGTTTTTTGGCGAG
TGCATCACGCACCTATAGCG
TAGAGTCTCCGTGTGCGATC
CGTCGCCAGTGCTTCGACGG
CATCAATAATAAATCATGTA
CGTTGATAGATTCAGTGTCC
GTATTTATGGGACCCAACTA
CCAGTGACGTATCTTCACGG
TGTTCCCTAGCTGTCTCACA
GTCGACTACGCGGTTGACAG
GTAGAAGTACGCGGGACTAC
TCTATGCTAGAATTCCGCGA
TGTCCAAAATAATGGGTGAA
TCTCTTATAAGCAATCTTTT
GGCGAAGCAGGGGGGACGGC
TCCTCAAGAGGCGTATTATC
TTCCGGCCGGGGAATCTGAA
ACTATGCTAGCCATTAGTGA
AAAACTTCGAATCTCGTTGA
GTCGCGAGAGGCGACTGTTC
CTACCCATGGTCCATACCCT
TCCGCTTAGATACACTGGCA
TTGGCATCGCCGGTAACTAA
GCGTAAGATTGCATAATCTA
AGTCGAAATCTGTACAACAT
AACATATCGCAAATTAGGGG
TTCTTTGAAGTACTCGCATA
AGCCTATGCTAACACCCCGG
CCGGGGATCGCAAAAACTCA
AAAGTGGGCCCTAATTCAAG
ACTTTAAGAGTGGACTAACG
ACACGACGCGACTGGCATCT
AAAGAGCCAGTTTGCTATAA
GCTTACACCGGGATAGCGCT
AGCTGGGCTCTGGTGATAGC
ATCGTCACGAATGATGCGAT
CCTGCCGCCGCAACTTAATC
CGCAGACGGCTCCTGCCGGT
TCTTCAACTTTATGCGGTAA
GGATTCGTGCTCATTCCTAG
TAGAGTCCCGAGGAACTCGG
AACGCATTGCATGGAAAAAC
GTAGTCATCCTACGACGGTG
CGAAGCCTGAAGGGCAATTG
TGCACCTCGGGACGGAGCCC
ACTAAAACCTTTAGAACGGT
GTGTCCGGGCGGAGTTGTTG
GTTGCCATTGTTTTCAGCTC
GGCGCGGCCATTCTGTGCAA
AGACAGCGTTTGCACGAAAA
CGGTCATGGAAATACCGGGT
AAAGCTTAATAAAAACTTAG
TGCCGAGGGTGCTTTTAAGT
GCTGGAGACAGTTTCCATTT
TTGCTAGTGCTTGTTAATGG
TACGTTCTTGATCCTAACCG
GCCAGTACGGCGCTGCGCCG
CTCGCATCAACACTGGTATT
AGCACGACGAATGACAAAGT
CCTTAGAGACCTGCAAGCTA
TTTGAAGGGTCTCCGCTAGC
GTAACGGCTCGACTACGGAG
CATAAACGGTACGCATAGCG
TCAGCTGTCACTCAGAAATA
ATCAACCGGACAACCATTCC
CAGATCTACTAATTTTAGCC
CGTCGATCCTTGCATGGAGC
CCTCCTCACTATAAAGTGCG
TCAACGCTTTTCTGAGTGCG
GGGTATTTCCCGGTAAGTTG
CAGTGGAAATGTGTGGATGA
GGGATACTACAAGATCGTCA
GGTCTCTACCCTAAGAGGAT
GTAGAGGGACCACTGGATGA
TTGGTGGTTTCATAGATTGA
ATGCCTGTGCCTCCCCTCCA
GTGTCGGTGGTATTTCGGCT
CTGGTGCGGGGTAGCTGGAT
ATTCGCTACAGGGCGTACGG
TCCCACGGATCCCTCGTGGA
CGTGACGTAGAGCTACTTTG
AACTGGTTTCGGGACGTTTT
GTAACGATGGGGAGCGTTGA
AATCCCCGGCATTTGGTCAT
TACTTATTCAGTTCCTGAAC
CCATCACCGTAGCTAATCAT
TATAGTATGTTCCCCCGTTC
TAAACCTTATAACGCTGGGT
GAGCTTCCAAGGGCATAACA
GTAGAATACCCCGCTCTCGC
AACCGCTGTTATTGTCCCAG
GCATAGGACGTGTTTGTTAC
GGGGAGCGGTAGACACCAAC
CACTGAAGGTGTCGCAAGAA
GATACAGATGTAATCAGGGT
GCCTGAAAACGCTAGAGCAT
TCCCAAACGGCTCATCCGTT
CCAAAGCGAGTTCTAGCAAC
CTGCCCCGTCTGGACCATAC
GCGCAATACGCAACGAACAC
TGGGCATATGAGTCCATTAG
GCCCATGATTTTCCCGTTCC
GCTGTCACTAGGCGCGAGCG
AAATCCGGAAGCGCCCTCCG
GGCGCCGAGAATCGTTTCTT
AGCCTGGTCGGATGTGGGTA
TACGCATCAGTAGGACCCGC
TGTTAAATGCAAGCCCTCGT
CACTTTCACCCGTACAAGTT
CACGGTGGTTAACTAATCGA
CTCTAAAATGTCTTTAGGTC
CACACTCTGCGGGGGGGAGA
CGACCACGACGGAAATTGTC
TGTATATTATCCTGTCGTAC
TAGTCCCTCCAGCTAGGATG
TCTGCAATACGATCACCGTT
GGCACCCTGTCCATCAAGGT
CTGGAATGTCCGTGGTATGC
CGGACAAATTATAATGACCC
CGGTAACTACTACGCTGGGT
CGTACTCACTGGGTTTACCA
TTAACTCTAAGATCCCGGTT
TCACCCGAAGACTCACTTTC
AACAAGGTATCCTGTCCACC
TATCAATCAGGCTCTGGTGA
TCCTTTAGACACCATAGCAC
TTTGCCCGATTGAATTTCAA
GACGACGCTCAATAGATTTA
CTAGTCATCGACTACGTCTT
CCAGAGGGCCTAGTTTGTAT
ATTACGGGTGGGCCGGAATG
GATGATTGGGGGCGCTAGCA
ACCGATTTTCCTCCTCCTAA
AACAGTCACTCTATTTGCAC
GTATTTCATAGTGACGTGAA
CCTGGTACTTCTCTTAAACA
AGCTAGGAGCCGAGCTTCCT
TTTGAAGATTCGGTGGCACA
GAACGCGGGCCCAGACCCCT
TACATACCAAAAGACCTACA
TTATTTTAAGACATATGCTG
ACGGGCCCAAACGGAACTGA
TTCTAGGCCCAGCGATTATA
AGCTCCTTTCCGGGGGGAGG
ACACGCAGCGAAACTCCCAG
CTCTTGTAGCGCATAGGTGG
TCTTCACGGTAGTTTGTACA
ACCCACGATGTGACTGGGGG
GATCTCCCCTTGAGCACTCA
ATAGAGAGAGGCGGTCCAGT
CACACCCCGAATTGGGCTCT
AGTCTCTTCGACGATACTCT
CTGTAATTGGTCCGACATCG
GCATCGACATCAAATAGTTT
TCGTCCTCACATCACTATAG
GACGTCGTTGACTCAGCCCG
CCACTGCTCGATCCAATTAC
TCCGTACGGCAGTGCACAAT
AGACGGCTAGGTGAGAAATC
GTTAGGGCCTGGGTAATAGA
ATTACCATGTCCTAGGAAGG
AGATACTTATCATTCCGATC
CTGCGAAAATAGACATGACT
CTCCCCTGAGACCTCTCCTT
CGTAAACTCTCCTGGTAGTA
ATGTTCTTATGGCGCACGGA
CCGCTGAGCTCAACCCATAG
CCGCGCGGAGTCCATTGGAA
TGTCGCAGGTCGATAACTTC
CTCTATATACTAGAGATGTG
GGATCTCCGGTTAAAACGCT
TAGATTAGGTGATTCTCCCC
GTGAACTATGTATACGCGTT
CGTGCGTCGTTGCAATCCAT
TACGGGGACTGAGCAACGGA
CCCCGCCGTCGGCCGTGGGA
GGACTGAGGGTAATATGTCA
CAGCATTTGAGCAGGGGTAA
GTGTTCCTTAGTCATTAGAT
AGAGAGTCAGTAACTGCCGG
GGGACGTGACGGACGCCGGA
GGACCACCGATGGGCCGGAC
GTGGTCCAAGGCTCGAAGGC
GAGCACGCCCTGGAGACATA
AATACGATTTTGGGCCTCGC
GGCTAAAACTCCCGATTAAG
ATAAGCAGTAATATAGAGTC
TCCTACCATATCCGTCAATA
GGTTGGTTAGCCCCGACAAC
ACTGTTACTAACTTAATATG
TGAATACAAGAATTACCTTT
GGAGCGGACTCCACAGTCTC
TCTGGAATGTGTGTTAGGAA
CTACAATGTCATCATGCACA
AAATACAATGCTGGCAATCC
GGTACACGCTCTGTCTACCT
ACTTTCAAGAGAGCAACGAC
CTATCGAGTCCTCAGGAATC
TGGTACTAGTCACCCTCCCA
ACGCCGCCATGCGGCGATTA
GCCATGCAGTACACCTGTAC
CAAGGCTACGGAGGTATCAC
GTGTTTAAGTTCCGGGGTGG
CATCAATTGCCCAGCTCACC
CGAGCCGTGAGGTGAGGGCC
TCCCACGTCAATGCGCCTTC
ACCCCGATGCAGCCACGTCT
CGCGTAAAAATTTCATCCAC
GGCCATGCAGTATCCCAAGT
TTTGGGAGGTGAGATACCAC
ACTCCTACGAACCAAATGAG
CAGGCGTACAGGCAGAGACG
TGTAGACGTTAGAGGCATGC
TGCCAGAGACCACCCAAGGT
GTTTACCATCAGTGATGTAC
TCAAATGCGGTAGCAGCAGC
AGGGTTCGCACACTTGCTGT
GAGGAGTACAAGTTTAATGT
AGTAAACGAGAACCATGTCT
CATCAAAACACAAATTTAAC
GTCCAAGACTGGCTGAACTC
GCGGAACGTTAGTTCTGAGG
AGTACACCGAGCGAATCTAA
CAAAGCGAGGGCGGAATAGC
CGAAGTGCATATCGCATGTG
GGACATTGTTAAACTCCCAC
GCAGTGTTGCAGCAGTCTTA
GAAGAGCGGTTCGCATGAGG
GCAGTTACCATCTAATTCGT
GGGGATACATGACCATACCT
CACCGGCCCCGGCGTCGCGC
AGTTCGGAGTCGCGTGACGG
CTCCTCGACATAGTGCATGG
TCTCTAGAGTTATAGCGCCC
CTCTGACGGGTAGAGTTAAA
AACGCTGTTGTATCTCGTTG
CCCCGTCGGCTGGATGAAGA
CATATCTCGACAAGGTCTGA
TCCAGTGTCTGTGAAGTGCT
ACGGATGAGCCATTCCAACA
TCGAAATAATTGCATTTCTC
TTATGTTGGTACAATGCCGA
GCTTGCCTTAATGCCGACCT
CAGGCGGTCTAGACGCAAGA
TAACTAGATCGCTTCCATCG
CGGAATGAAGCGATGAACTT
CGTTTAGATACTCCAAGGAA
TGTATCAGCAATCATGCAGT
GGCAATCGCCTCGCGTGAGC
ACTGCTCTTACCTCAGGCGA
CAATTAAGGGAATTTATGAA
ATAAGAATTAGTTTTCTCGT
GCGAATTGGCGGCTGCGTGT
CAATACGACACAGCGGCATC
GCCTTTAATACGTAGAGCTT
CGTGGTCAAGACGGGCCCAC
AGATTTCGATTTGGTGATCT
TCCGGTAGAGTTGCCTATGG
CCTTTGTACTGGTTTAATTT
AGGCTTGAAAAAGAATGCGT
ATGCTAGCCACGCTCGTAAG
GGCTCACTGGCTAATGGCGC
CTTTGAGAGATTTGCTTCTT
GCCTCCGTACAACCCAATCG
TGAGCAGCTAATTTCTGGGG
TTGCGTCTACGATTTGGGCA
CAGAAAGACGTGTTGACATA
TACATGGCGGAGAAAATATG
GGCCAGCTACCGCAGAAGCC
GATGATGTAGCAAAAGCATT
TAGTTTTAGCGACTTCCGGT
TTCATAATCAACACAGAGAA
TCAACAAGTTCCTAGCCCCC
ATGGCTACGCGCCATTCCGT
TTGCCGATATCGCACCCCCT
GCTGGCTTGTCCGCGTAACG
ACGGAAAGGATACGATCGTG
TTTCCGGAGGCATTCTAAGG
GTTACCTGAGGCCAAACGCA
GGCTAAACGGAACTTCAAGA
ATCCTATGGTAACCTATTGC
GCTAATAGTCGAGGCAGATT
CGCGAACCTCGAGTGATTTT
GTGCCTATAATTCAAGTAAC
CTTCTTTCAATTCACAGTTA
GTCAGGCTCCGGTGGGTCGA
AGCATTACCCTAGGCTGACC
GGCAGTTGTCCTTCCGACGC
TACGCTTCGTCGTGGTCTTC
CGGTAAGGGGACTCTGGGTC
CCTGTGCTAATACCGCTTCG
ACAGCCAGCGGAGCAACGCG
GCGTGTTTAGATAATGGGTT
GCGTACAGTAACAGGGAAGG
CGCCTTGTCTAGAGCTTTAG
TCCTCTAAGCCCGGGGACTC
CCGATAAAAGTTCGTGCTAC
CATAACTGCGCAGAGGGTCT
CGCGAGTCGGTTAACTAAGC
CTGGCGAGCGTTGATATGGC
TAGGTAGTAAGAAGGCAAGG
GCGCGAGAGGCCAGACTCCC
CGTGTTAAATCTATCACTCT
ATCAAGTAGTGGCCCCCTAA
AGGCTAGTGCGTTTCTTGTA
GACAACCTAGGAGCTCCGGA
ATGGAACTTAATGGCCAAAT
TTTACGCAATCGTTCAAGGG
CACTCTGCTAGGGAGTACTG
AACGCCTCGCTTAGTATGAG
TTTCTGCACGGCTACCAAGC
CATTTTGAATCCGGAACTGT
TACCTTGCACCGAAGGGGGC
ACTAGGTTTCACTGCGACGT
TCGTATGCCTTCCCTCTAGA
TCGTCAGTGGGCCTTGTGAC
AAACGCACTGCTTCTTTTAA
CGAACGGACAGCTAAACGTT
AGGGGGAGAGGATGCCCAGG
TAATTGAAGAACATCGCTTA
CAACCCACATTACACCCTAA
TCAGTAGGCGCCTTTGTCTA
GTTTCAGTTGGCCCATTCTT
TAATCCCCTCGACTCCGTCA
TCGGTCACCTATGCCCCGGT
AGTATTATCGTAAAACTTTT
ACTCCCGTCGTTATTGAAGC
TCCTGGTAAGGTGTAGGAGT
GACCGTGATGAGTTAGATAA
GGCGAGAGAGGAGACTCTCA
TTCATCATATCATGCGATTC
GCTGTAGACCGTGTCTGCAC
ACGCACTGTACGGAACATAT
ATATATCCTCTAAACTGCTG
TGATTTAGGCGGAGGTAATT
GGCGGTGAACTTACTTTACT
AGAAGAACAGGTTCCGCGGT
TTTGATTCTACAACTTCGTC
GCCCCGACATTCGGAGGATA
CCATTCTATCTAGCCCCCAA
CACAGGCCATTTAGCTAACA
ATGTTACATTTTGACTACAT
CGCTAAAGCGGTAGACAAGA
TAACCGTTGTCCGCTTTTGA
CGTCAGGGAATTGCGAGGTT
TGCTTAACACATTCGAGTCT
TTGAAGGGGCCAATCGACAA
AGATTAAACCCAGAGGGAGG
GGAGCTCTAATTCCAGTGCT
AGCGCTACAGAAGGGATTCC
AGATTGACTAGATCACCCTG
TGGGCTCTATAAGGAAATTC
ACGAGTAATTTAACGCCTCG
GCGGGCTGCAAAGATGTCTC
CTTTTTATCCACGATACACC
ACCTGCAATACTACCATGCG
AAGAGAGTTGTAGAATCACT
AGTGGTGAGTCTGGCTATTC
TCTGCCCTCACGTGTAGCGG
CGCTCATTGGCGGCCTCTAG
TATTAGGTGCTCTCTGCAGA
GCGTTAGGACTCCTGCTCCG
GTTTGGCTTTCACTGGAAAA
TGAGCTTAGAGATCCGTATT
CATAGAACAGTAGTAACGAC
AAGTCTGCAGCCCAGGCCCA
TTGTGATGAAAGCAGCAGGC
TCCTTAATGTCAAGACCAAC
CGGTGTGGTTCTGGCAAGGT
AGCGCCTAGCACTTGCTATA
CCATCGGTGGGATCTGAGAT
CAAGGAAGGAGAAATTTTGT
AAATCAATGCTACACGTTTA
GTACCTAGAGGCCAACCGGC
GAATAGTTCGAGGAGCTGAG
GTTCTCTGGACGTTCCGTAG
ACGGTAACGCTATTCACGAC
GTGGTCACTGGACTGAAATC
AAACCACGTATTCCAGATTT
CCTACTCCGGATCTTCATGT
AGACAGCCTTTTCGCTCATC
AGGGTGGGAGTAGATGGCAA
GCCTTACAGTTACCTGTCGG
AAATGGGGTGGATTTCTTCA
GCGCTTAGCCACTATCTATC
CTTGACACTACTGGTCCCGG
GATAAGACGTAACAGAGGGA
TAAACGGAAAATACGATCAC
TTCAACAAAGATGAAGCGAT
TGACTAGCACATTTCCGGCG
CAAGCATCATAACTAATCAA
CGTAACCCTGCCTAGGTTCG
CCACATATGCCCAAGGTTTG
AAGGCCCCCGCGGCTCCTGC
GCCGGCTCCGTAACCTATAG
TGAACACAACGTCGGATGGG
GAATCTCGTGTTAATCGGCT
AGGACAAGCTTTCGCAAGCT
CGTGCAAGTGCTTGAGGAAC
CTTTCGAGAGACGTTAACTC
TGAAGCTAGCCTACAGAAAT
AACATGCGTATACGTGTAAC
CTCTCCGAAGCAAACCCTTG
ATCTTTTAGAGTCTACCTCT
CTCGCTGGTATGGAAATGCA
TGCCTACTTGCCTGGCACTT
GCTTAAACCGGGCGCGTCAT
CAGTGCGACTGCAGAGTACG
CCATGTAAACGCTAATTCGC
CTAGATAATAGGTTTATCGA
CGCGGCTATGCGTCAACGCA
CAAAACGGAATGTTCGAGCT
TTTGCAGGGTACTGGTGGAT
GTGAGATATTTCCTGCGGGT
GGTCACGTTTCATCTTTCCC
CCTCTGAGAGGCGGGTATTT
TTAGCCGCTTACCTTGAAGG
TATCACGGCCCGCGTGGAAG
AATTCCCTCAGAATCCTCCG
GTGGCGGCCGGCGTAAAACA
CCACGGTCCTGGCTGACGGA
AATTACTACGACCCGCGTTG
AAGGATTCCATGGTGAATTT
GGGACATTGGGGATTTCATG
CAGGCCGTTCCCAGGGGATG
ACCACATGAATCAACATCAT
ACAATGATGAATACGCGAAG
GGATCTAACAAATAACCGGC
ATGCCTGGGGGAGATACTAT
CTCAACTAGCAATCGTGGCC
TCTGCTATGCAGCTGTCGCC
TAATCTGGCAACTCGAACGT
TGTCCGTATGCATCCCCGCA
CATAGCTGTTTTCAGCACTA
GGGATCCGAGTCACAACATT
TTCCACTAGATTCTAAGCGT
AATACCCCGTGCTTCCGGGA
GGCCATGAGCATACCGAACT
ACAGCTAAAGTGAAGTTCGG
GTGTATAATGTTACGGAGGT
GTCCTTCCACAAATCAAACG
TAACATACCAGCGTATAAGT
GGAGGGCATTCCGAGCCGAG
TTATTCGTAATTCTGAAGAG
ACTGCAGATTTGGCGCGTTC
GCCTTCTGACAACCGTAAGG
GGTTACAAGCTGGAGGTACT
ATATATTGAACAGCTCGTAC
GAGAGCCAAGTAAACACGAC
CAAGTGGCCCACCACCTCGC
GAACGTACCGGTAATACACA
CTATGGACCTACCACTAAAA
CGTTGGGGATCGGGGCATGT
TTTAAGGGCAGGGTCGACCT
ATGACTGCGCCGAGAACATC
TGTTGGGCTGAGGTGTGCGG
AGACCAGAGCACATGCTCGC
GTAAAGATCATTGAAGAGGC
GCGACGGTTCGAGATGATCA
TTAAATAGTCGAGACGTATG
GAGTAGGGAAGGGTGTTGCT
TCTTGCCAATCAGGTAGTCA
AGTTACCTAAGGCGTTGGGC
CTCCGTTTGTCACCAAAGTC
CGGACTTGGGTGACGTAGGG
TTGGGAGAAGACCATCCTCC
TATCCATAGTAGCTCGTCGA
GAAGCATACCGTAACGTCAG
TTAAGAACTCGGAAACTCGA
GTCCCCACGTAGCGTATTCT
GGATCTTACGGCGTGGGCGC
TGTGCGAAAGACGACCCTTT
ATCGAGCCAGTAAACGGGTT
TATGTACAATGGGATCCGGC
TCTATAGCCTCGTCTCCAGA
TGAGTATTAGTAATCACCAT
CACTTCGTTGTGCCATGTAC
TGTTTAGTATGTTCGGGGCC
AGCGATCCCTTGGGGGCAGA
TAGCCGTTATTCTCTGGCTC
GGTCCTCAATGTGTATTAGA
ATTCATGACGTTGTAACTGA
GCGAGCATTCCCCCCTCTTC
TCGAGACCAACCCGGCTTGA
GTCCTACAAAGACCGGCAAA
AGCTTGTTAGAGCTGGAGAG
CATGAAATGTGGCATCTTAG
ATAGAGCATCACTTTTCGCT
TAAATCTGCGGTAGGCCCAA
AACCGTGCGCGCAGATAGCT
GGACTTGTGGCAGATTCAGA
AGCATGTTAAGGCTCGCATC
TTGGGCCTCCGCCATCCGCG
AAGCTGCTTCCCGACTGTGC
TCGCCGAGTCCCCGACAAGC
CTTAAGGGGAACTCGTGGTT
ATGTGAGATGGATTATCCCA
TCACTTAGGGTGACTCTGCA
ATAACGCGCGCCGATTACAC
TGAGTATTCAATACGACGCC
TGCGTGGGCAGCGCGGTACG
GTCTGTTGACGTTATCGAAC
CGCTCCAAACAAGGCCTCAG
CTGCGGGTCGACTGAACACC
ACTAACTTTTCCGTTATGGA
ACGGTATTGTTAGCGTACGC
GAGGCTCAATCAGTTATAAG
CGACCGCAGACTACGTCGCG
TCAATTGTGAGTGTTTGGTA
GGCGGTACCAGGTGTAACTT
ATGTGACGCGGGGCGGTCCA
CAACTGAGATGCTCGATACA
CGAGCGACTGCTCCTTACTG
TAGACTCTTTTCCGGTTTGG
TGCCATGGCGCAGGTGCCTC
ATGGCTCGACGAAGCGATGG
GATAGAATCGGAGACTCAGA
CATAAGGCTTAATGTTCCAC
CGCCCAAAACTGGCTTCCAC
CCCTATCGATCATCAATTAG
AACAGTCTGTAAGAGAAGAG
GAATCGTTTGAAACAATTGC
TCTTTAGTAATTCGTTACTC
ATGCGATTGGCTCCTGAAGG
TTGCAACTGGCAAGGCAGAT
TAGCCAAGTGATTTCGAATC
TCAAGGACCACCACCTCATT
CCGCGTATTCCTGTGCTCCC
GATAATGAAATCGTCGCCCG
TCTGTCATCACATTTTACCG
TTGCATCCCCCGTGAATGTC
GCCAGTCCGGTTCACGATAC
AGAGCCGTTTTAAACTTACC
ACTTGCATGAAGAACGGCGT
TCGTCGCCGGAACTCATATA
TTCGCATATAGCCCTTGTAG
GATCGTCCCGCGTTTTGTCG
GTTCCCAGCCCAGCCCGTGG
TTGCGAAATTAAATCTGGGC
CCCCGGAACCGGAATCTCCG
AAGGCTAGCCGGCAGAAGGT
TACGGTGAGAGTTATAATGC
GATCCCCTCATATGCCTGGT
GCCTAGACATAATTGGCCGG
GTCAGTAGAGCAGAAGTTGA
CTGGCATGTGACATAGATAG
ACGGACTAGCGGCAGGGCGT
GGAAACAGGGAGCGTAAAGT
AAATGACAGGGGGCGCTAAT
ACTAGCCTTACAGTCGGGCG
TGTATCTCTATTCACTCGGG
GAGATCCAGCGTTCCGGCCG
CGATAGGAAACACCGATGCG
ATTGAGAACACCTAGTTCTA
TAGGACAATAAGCAGGCGTC
ACTACCATCTTTACCGGAGC
TGGGGGCGCGTGCTGAAAGT
TGTACGTAACCGACAAACGA
TACGACTAAGACTATTTCGC
GACGCGGACGTGGTAGTCCG
TTCAAAGGCGGTGACCTCTC
GGTTCCCGGCGGAAGGAGTA
GATGCCTCCCATCTCGGGTT
TATCTAGCGCTTAAGGCCTG
AGACATCTGGTGTACCGGAA
ACTTGATGCCTCCGTCTCAG
GCCTGGGTACAAACCTTAGA
GGGGCAGACCACGACTTACG
GTTCGTCCCGAATCTTAGGT
GGTTGAGGGTTTCTTTAGCT
ATACGGAACAGGACCTTTCC
GCCGAGCTCCGGTACCATGA
TCTGTGAAAACCTTTTTTAG
CATCGTAATCCAGTCCTCAG
CGTTTATTAGGTTAAGGGCG
GCTGGATGTTGGCAATAGAA
GAGTTGTTGGGGGTGCAACA
ATAATCTGCGTTATACCCAG
CTTGGTTGACTAGCCGGGCC
TGAGCACTCGTATATTATCT
GGACATGTTTGGGAGCAACA
TAGAGGGGAAGCCTGGAAAT
GTGTTATCCTCATGGACAAC
ACACCCTTGAAATGATCATT
GGTCACGTAATAGTACGGAA
GTCTGGACGTTAGCACAATT
CCTGGCGCATGGGGCAGGGG
CTATCCCCGCACAGAGAGGG
ATCTCGCGACGAGCTTGTAC
TGGCCCGATTAGTTGGAGCG
CTACCAGCGTATGCCAAAAG
CCTGTCCATAATGGGGATCA
TTTTCTTAGCGGACATAGAC
GGGGCTTATCACCTGCTCGT
ACAGGTTCCCTGTGCGAGTC
GGAGTCATTGAGTTCTTCGA
GCCGTTTTCAAGCTCTCGGC
TCCTGGTGTTGCTGGCGCTG
CACGTCGTTGTTTTGGGTAT
TCTCTTGTTTCTACGACTTA
CATGTGCCCAGCCATACATG
GGATTGCGGTTAGGAGAGCT
GTCGCGTAGTAACGAGCACA
GTGGCGCCCACGTGTCGCAG
TTCGCCCGCTAGTCTGTGAG
TACAACTAAGACGGTAGCTG
ATTAGTCTTACTCACGAAAT
AAACGGTGCTGGCTCGTTCG
CCTGATCACTTCCCTTTACG
TGCTAAGCACCGTTCCATCA
GGCCGCAAAACGCGTATCGA
AGATATAACGATTGCACTAT
CGGTACCCATTTCTTTCGCT
GGGTCCAGTAAGCGAGTAAA
ACGATGCCACACAAAATCAA
TTCATCCTGTCACCTTCTGT
TGCACCCCACTCTCTAGTGG
ATCGCAAGGAGACTTGTCTA
CGAAAATCTCGCCTATGTAA
TCCGGCTCTCACACACTATC
ATCTTACACTGAACAGACTG
CAACTTATAGGCCAGTATTC
TTCAAGCAAATCTATAACGT
TCGTTGTCATGGCTCTCTTC
AGGACGTGCTTTTCGAGGGA
CGACCTGGTCAACGCCGACG
TGCCAGGTGTACAGACATCG
ATTACTTTTTTTGCCTTTGA
TATGATTATCCGTAATCTGC
TCAGGACAGAATGTGAGAGA
GAGTAAATGGGCCCTGGCCA
CCCGTAGGCGAAAACAGGAC
AGTTTGCGCACAGCCGAGGT
AACATGTACCCGCCGGTTTT
GGTGAACACTCCGCGTAATG
GGGCGTATTAGGTATCTCTA
TAAGTGCACATTACACAGTG
AGATAGGTAGAGAGGAAACC
TGCAGTAAACGTATGGTTAT
CAGACGGAGTTGGTTCGACC
AATACCCAGTCGCCATCTAG
ACCAGATACCCGGCTCCTGG
GCTGATAAGCCGGACAATCG
GCGCTGGTTGGGTCCGATGG
TGGTGGTGCCACCAAAGATC
AACCCACTGCTCAAGTAAAT
GATTTCTGTACGCAAAAGGC
CGCGGCGGGATGGCTCTCGG
AAGAAAAGCTTGGTTGCTGG
TCGACGCTACAGCAGATTTG
CCTGTTTCTAATTTGTTACG
GGATTGGACCGGGAAACTTC
CGGGTTCATGCAACGGTGTG
CTCGGACAATCGACTACGGG
GTTCACGCATATCGCGTAAC
GCATGTCTTCTAAGCTTAAC
GATAACCGTCTGGGTGAGAA
TAGGATTTTGAGTTTGAGTT
GACCCACGGCCTCTTATAGC
TTGCTGAGACTAGCAGCAAA
GAGCGGCGGGAATTGTGTGT
TTGATCGTAAGGGCCCGGTG
ACTTTAATGATCTTGTGCTT
ATCCCTGGCCGAATCGCCAA
GCTCAAGGCGGTGTGGCCGA
GATAGCGCTCTGGGTCCTAC
GAGCACCTGTTCTCAGGGTG
CCAGCTAGTGCCCCATATCC
AGGTCGCGTCTAAGAGCAAC
TTATTACATTGACGGCTTAA
GTTTGTTAGTATTGATCGCA
CGCGTGACTCAACTTGCTCC
ATAAAGGGGCTCCGCTATCT
CACGTTTGGGTGAGTACAAT
CGTGTTCTTAGTGTCATCTT
ACCTTTATTTTAAACAAACA
CATTCAGTACCCAATAAATG
CGACTCAGTATACTAGTCTC
GTGACAGTGCTAAATGCACA
GGTCATTGAGCACGTTGTAT
CTCCTACGCCAGAAATAGGA
GACACGATATCGCGGGGTAC
GTACAGCGCACGACGAGCAG
TTTGATGTCCCCGTCAAATT
AGGTGTGTGACAAAATGACG
CCAGAAGCCACGCGTTTGAC
CAGAGCCGAACCCGCAATTC
CCTCATACGCTCGCAGACGC
TAGCCGACTGAGGATACTGG
GCTGATGAAACCGTGTTCTC
CTCTATCATTATCCCGGTAC
CATTTCTGCTTTCATGTGTG
TACGGCCGACAGTTCCTCCC
GAATAAAATAGTTTGCGTGA
TATGCTTTAAGATGCTCTAG
GTGAGTAAAAGGATACCGCC
CGGGGTCCCGGCTATTAGTG
GACTTTTAACTCCGTTGCGG
ATTAAAAGTCCCGTTAGATC
GTTGGGGTAGTAGTCGTATG
AATGATGGTAAGGATTAGTG
CTCGGTTCCATTCTGCCTGG
ATCCTTAATAGCAGTGGAAC
ACGGTGACCTAACACGTATC
ACAAAGTGCGGTGGGCCTAG
ATAGTCACAGAACCCCCGAA
GGCCCCCCAGGAAGACGCTC
GCAATGGAAGACCCAAGCCC
CCATCACCCGGCCGTCCGAA
CTCTCCTGTTTCAAGCACAA
TGGCGTACACTTACGACATC
TCTGCGGGGACGGTTCTTGG
TACCAAGCGGCGGTAACCGC
GAATTATACAGAGCGTAGGC
GGTAAACAAGAAATATAACG
TGGACGAGCGGGTCCATTAA
GCAAACAGGTTGGACTGCGC
CAAGTCCTGAAGAATCTATT
ACGCACTCATTCCTGTTGCC
ACGACAATGATGTCGCCGGT
CGCACTAAAGTCCTTTTTTA
TGCATAAGGGCTCAAAAACG
AGGAAAATGAGCACCCGGTC
TTGCACGTGGCTGTTCGTAC
GAGGCCTAATGGTGTTCTTC
ACTAAAGCACGTGACTCGGG
AAATAACGCACAGATAGGAA
TCGCCCTCGAGCCAACCAAA
GAAGTGTTTAAGTTTAGCCT
GATTTATCGCATATGTACCG
GTGCTTTAAGTTTGCTTATA
CCAATGTAAAACCAGACGAA
ATCTTTAAACCCGCGTGCGA
GATTCGTGAGAGTCATATGC
CGCATATAGGAAGCAGTTCT
CGACTCAAGCGAAAGTGCAC
GCGGTTTCGTGTCGTATGAC
ATAATATGTCGTTGATAGTT
CTGATGGGTAGATTACCCAC
ACAATCTGTTTAGGCTCATC
CGAAGATAGCGAACACTGAT
CACCCACTGGACTTGCGTCA
GCACCGCGGCGGAGTACCGG
GGTGCTCGGCCCATCCTAAT
CCACGGTGGACTTCTGCCGC
ATATGTAGGTAGAACCGCGC
AAGAGTCGACACTTACTACG
GATTCTGGGCTTCAGTGGAA
TGGTAATTTCATTTGGCCAA
TTGTGCACGCTCCAACTGCT
TCGGCAGGACGGTGTCGGGG
AGTAACGCATCCCCCGCCCG
AGGGTTCATGACCACTCATA
TCAAGTGTCAATAAAGGACC
CCGTAGCACATAGCGCACTC
CCGGAAATCTAAAAGAGTTC
CTGATGCGCCCCCACGTGAT
CACAACAGAATTATTTCTAG
AATAAAACTAGTCGTTTAAC
GATTGTATTACCTCTGAAGC
TATATGTTGCGCCCGTACCC
ATCCCCGGCTAGACCACTGA
TCTAACCCACCTTGTAGGCC
GAATGCCGCATCTCTAAGAC
GATGAACCGGATCTGCTGTG
TGAACCAATCTTTTGCAGAG
GTGGTGACTTGACTGCGGGT
CCCCTATATAACGGGACCTG
CTAGCGACTGCGAACTATCG
TCGGTTGGTATCATATTACT
CTCACTATGTCAAGCTCAAA
TAGCATTTCAGAAACCGCCG
CTGGCCACCTCACGAGATAA
GCTACGTTATGTAGATGTCC
CGGAGCGGTAGGGGTGCCTG
GCTCGGGATATTGGACACTC
TAACAAGCGCCATGACAGGG
CGGGTCAGGAACAATCAACT
GTGTGCTATGTGAGCACAGG
GTAAATAGGTCCACATGATT
TATTCGGCCAGGTGTAACGC
AAGAACTATGTGCTCTACCA
AGGGTTTATACGTCAATAGT
TACGAGACTGGCTCCCCAAA
GTACTACATTAAGGATCTAC
ATGAGCATCAAGTCACTATC
TCACGTTAAGCCACGGACTT
GAGAGGGCTCGTGTGTTCAC
AGCACATCCGGGTGCAATAT
GTTCACTAAGGACGTATATG
CGTAACTGATAGGATCCAGT
CCTCCAGCGACGGCATTGGA
GGGCAACGAGAAAAGATGTT
GTTATCTAGTTATTGGTGAC
GGGAGGAAATATACCACGTC
TGGCTTCAAACAACGCGACC
AGAGATACGGGGAGCCAACA
GCGTGCTAGGCTCTATGGAA
ACACCCACACTGGTGCATTG
TCTACGGAGAATACTTGCAG
AGGCATCACGTGCGGTCAAT
TGTTCTGGGTGGGTGGACGG
TTGGGCAACATGAGTAGTGC
ATTAAAGAGCTACACTTTAT
TTAGATTGTCAAGCATTGGC
CTCATTACACTGGCCCCGCA
CGTAATTAGTAGCTGTCCTG
GTTAACACACGGGAGATCGT
CAATTCGAGCAGTTGCGTCT
CTTATATCCGTCCTGGCTAG
TAGTATAGTCGTTGCACGAT
GGAGTCCGATTGGATAAGAA
TATGGATTATCTGGGCAGTT
GAACGTATTTGATCTCAAGG
CAATCCAGATTAGAGGGCGA
TCTGCATATATGAAAATCGG
ATCAGTCTAGGACGATACGT
ACTCGGTCGCCAGGCCGGCT
TTAGATATCTCCCACGGGGA
TATCTGATACCTTCAAATCC
ATCGTGGCGGAGATGCGGTA
CGCATATACGCTATTATTCG
CAAGTCGCGTTATCAATTTA
ATGAGGAGAGCCCGGCATGC
ACACCATGGTTTCTGACTTC
TTTATTGGCTCCTATAAGGC
AGTAGTTCCAGTTGTGCCCA
GGCTGCGTCTCTCATATCTG
GGCGCGGAGCCGCACTCCTG
GCAGCAACATACCGTCGTTG
GTCGGTTGCACGACATTCTG
AAATAGTTTCATAACCGCGT
TACCAACAACCCCTGGATTG
TGCCTTACGAGTCACTGTAG
TCGTTGGCCTTTCTCGAGTC
TTATACTGGCCTGGAGCGTC
CAGATTGCTTGATAGGGGGA
AATTTTGGCCACCGCGTGGA
CAGGACTAGCTGATAACATT
TCTCATGGGTCGCGGGTGAT
GGGACACAAATCGATGAGCA
ACCTTTTGGACAAACAATGA
TCGCAGCAACGACGCAAACC
TCGGTGCAATCACGATCTGG
AGTGACTGTTGGTATGCTTC
GAGCCTTCAACAGCACTTGG
CGCGGATATTAACATTACGG
GCCGATTCCTAGAGTGGTGG
CCAGGTATACTCAGGGAGCA
CTCTCAGCCGACGTAACCTT
ACATGCTCCGAGCAACGTTC
CGTGTTGTAAGACGCACCAG
CTACGTATGAATTTTTCCTC
AGGATTAGCTAATACCTGCG
TCAATTTGGGCCAGTATACC
ATACGTTGATCGTCCCTGGG
GCGACCACATACTAGTCACG
TTTTCGCCATATCGAAAGCT
CATATTACACGCCTTCTTGC
TTACCTATCCTTGGATCCCA
CCCATGTCGTTTCTACAGGA
ACTTATACAGTCTGCTTCCC
AGACACGGGGGCTGGTTATC
ATTGGTTTGGCCACGTTCGG
CGCGACACTTCGCGATCACG
TATGTTGTTACTCGAAGTCG
AGGGTAGCTCATTGTACGTT
TTGGTGATTTTGAAGTAGCA
TGCATGTGTCAAAACCGGAT
GGTTTGCATCCCCCTAGTCA
TCACACAGGACCAACAGATG
ACACTCAAGCGTCAGTTTAA
CGTTAGGTACCGCCCAATAA
CGCACGGAAGTTTCTTCACG
AGCCAAGGCACAACGTGTAC
GAGTGGAATATATGTGGGGT
TTCGGAGCACGTGGTAGATG
TACTATCGTGGGCGAACGAT
CGTGGGATTGAATGTTGGTT
GAGGGATGCAGGAATAGGAT
TTGACGCACTAAAGCCTCGG
GTATAAAAATACCGAGCGCT
CGGCTGCTCGAGCAACTCTC
GTGCCGTGAGTGTAAGCCTA
TCATCCGGGCACGGGGTCTG
TGGAGATAAGGTCACCTTTC
TAAGGAAGCGGATTTTACTG
ATTTGGGGCCTGGATTACGA
AAGAATCTATAAAACGTGCA
GGTGGGGTGAATAAACTACT
GACGATGGTATGAATTTCAA
AGAGGCCGCTATTGCTAAGT
AGGTCGTGAGTTAGAGGCCT
AGTCTTTGTACGGGGATTGG
TTTCGCCGTCGACGGGGTCC
ATCATCGCGTGAGTTTACTT
TGCGGAGCTGACCAGCTATA
AGAGAGCAGTGTAACCACTA
AAGGACCACGACGCCCAAAT
ATGGGTGCTTTGGCACCACT
GCAGAAGTGCCGGCACTCAG
GCGTAGTGGGTCAAGTGCGT
GTCAGCAGACATGAGCCATC
CTGCCTAACTACTATGAGGA
CGTAAGCTCTTCTTATGACT
GAGAATGATGTGGTCCTCGG
TTCGCTTAGGGTCGCCTTTG
AGCCAAGTCGTGGTGTTTTT
GACAAGACCTCGATACCTAC
CTTAGCGTGTAGGTACTGTT
GAACGATGTAAGAAACGGGA
GAAACGTGAGCGATTCTGGG
GCTATCTGAGGGGGCCCGCC
CGATCCCTATGGACGTACAA
TTGGCGATAGCCTTAGTAAC
TATAGTTCGTACTGGTCAAT
CTATGAAATTTCCCCCCAGG
TATCATCTGGTCGTGTGTAA
ATGGCACTGACCAGCAACGC
TCGGCTTGATATTAGACTTC
TGTCTCACATCACAAAGGTT
TAAATTGGCCATGACCACTA
GCCACACGAGGTGCCGATAG
ATCTCTGTCAGTGTCACGTG
GAACCACCACCGAATAGTTT
CGGCCCATTATTCAAAGGCA
TCGGTTCCATGTTTCCGGTG
GTCAATTCCCGCTCTCGTCG
CTTACGCATGGAAGCGCCGG
GATAATGGTACATTCCACAG
CTCCCCGGCAGATGCAACAT
GACCCTTCGGGCGCTATGAA
TCGCGTTCCCCGTGCGTCGG
TCGGAGGGCTGGGCTCGATT
GAACACATCGTGACGCTACG
AAATAAGTGGCCGGAGCGGT
ACTAATATGGGAATAGATAA
GGCTAGCTTCGGCGCAATCT
CAGTAAAGGTCAGAGGCTAG
GATAGATGCGGCCACACACG
GCAGCTATGGGAAGACTAGC
CCACAGCGCGGCACATTTTC
TACGATCTAGTCGCTGCGTA
CACACAAAGTAAGGAAGTGT
GTAACCACCCTGCTTACCAT
AGTTCTTTGCTATCTGACCC
GGTGTCGCTGGAGCGCTCAG
CACGACGACCCTGTCCAGGA
GCGGTTCCAAGCATTCGGGT
CGAATACCCCATGCACATAG
AAAATGAAGTCCAGGTCCGT
TCATAAGAGCCCAAGCACAA
GGAGATACAAGCGCTAGGTT
ACCGGGTGAGAAACTTACTT
TTAAAATCACAGGCTACAAG
CCGGTCAAAATATTATCCTA
GCACTCTCCATAAGGCTACG
CTCAAGTATAGTCAGTCCTA
CTTCCGGTACATTCCTCGCA
TATCGTCTGGGTCGAAGGAG
GGCCGCGAGTCTGTTTAGGA
CAAGTAGCTATTGTCAGCGG
AGTCCCGTTGGCCTTATCTG
TGTATAGAACAGAATCTTAG
GTATAAAATCGGGAAACCTT
GAGGGGTTAAGAGACCTAGA
CGAGCCCCCCTGCGTTGGCC
GAGACGCCAATAGCATGTGT
AGCATCTAGGTGCAAGTATC
CTAGTGAAAGGATTTGGCTA
CGGCCAGGGAAATTTAGCCG
TAGAGGTACTGCACTGGTCC
ACGCACCGCTTATCAGTTCG
CCATCACTTTTGCGACTCGA
ATACGGGCGTCAGCATTATT
AATGCTAGGATTCCGTGCAT
GCCCTATAATAGTATGCAGA
AGGTTTACCGTATTGAGACG
AGTCGTGTCCCGTATAGTAG
GTCCCTTAGAAGGCGAGAGC
GGCACGAGCGTGGCGATCAA
TAGAGGATACCAGTTGCATC
CGTCGCGAGTATGCAGGCTA
TCACCGGTAAGCTGCATTAC
TTCGTACGAAAAAACTGGGT
ACAAAAGACAGACAGTGGAG
AGGCACGCTGTCGCCTCCAT
TGGACGCGGCCTGCACGTAA
GAGTAGTTCACATGATTTAA
AAACGTAATCTCCTTTTAAG
ATAAAATTTCGCAGAAACTT
TACAAGACCACTGACCCCTT
TCAAGCCCTCGGACCTCGCA
CATCCGAACGGCAGTCACGA
GCACAGTTCGGCAACGGCCA
TGCCCGTGGCCCACACGGCG
CTTCTATAAGGAATATAGTA
ACGGGTGTTGGGTCCTAAAT
CGACCAGCCTTACATGCTTG
TTTATGCGGCTAGTCTAGCC
TATATAGCACATAGATAGTG
TTGATAGCCTGTACAAGTAC
GGAATTTATATGCCGTGGGT
ACACGTCTAATAACTTTACC
GCCGTAGCTACGCATCTCCC
GTGCTCATGGTCCACCCTGG
AAAGTATTATTATCTGCAAT
AGTCTTCGATTATATTTATC
ATGCTGTGCTTGGCTTTTGA
ATATCTATTAACTCTGCGCA
AACATGGGACTAGTAATTAA
GGGAGACGGCCGGTTTTCTA
TTGGCTGCAATAAACGCGTT
TACCCGACCTGGCGCTGTTC
TATGCGGCGTTTGACGCACC
GAGAACCGAAAGTGCGGTAA
ACTAGTCTCCGTCCAAGGGA
TGTGGTAGGGGGTATCCAAT
GGCGACCTGTCGGATTCCAG
CACGACTGTAACACAAACCA
TCTTCCGACATATTTGAATC
TCAGGGTAACCAAAGTGGGA
AAGACTCGGACAAATGTCGC
TGCGCAGTTCGGTCTGTCGA
ACGGGGCGTCATATCAGCGG
TGAATTGAAAACTTGCGCCC
GTAATTCTTTCGCGCTACCA
CAACATTATCAAAATGGACA
TCGCTCACATTTTTGACTCA
ATATTTTCAATATGATTTAA
AGAAAGCATACCTAAACCGT
AACTATCAATGACTATGCCC
TCACATATCGTGAAAGATTT
TGTTCTAACCTGCGCCCGCC
GCTTTGGTTGCTCCATAGGG
CCACACTCTGGGCATGAGTA
AATATAGGAGCTACCGCAGC
GTAAATCGTGACCACCAAAC
CTTGGACTGTTCAGAGAGCA
GCCCCTGTTAATATTTCATC
TACAATAAGCACTACAATTT
GAGCCTTCGTTGGGTGCCTC
CTACCGACGTCACACGTTGC
TAACGCACTAGAGAAGCGAT
TGAGATTTCTAAGAAGTACG
CAGAAGTTAGCCGTGCGGTC
CCTATTGGCCCAACCGTGTG
AGCTTCACTGGGATTTAAGC
CATCCTTCAGACCATTAACG
CACCACTTCATGATGCCCGT
AGTCACCGTCGCGCCAACGC
AGCGACTTCCGTGTAGTAAT
ACGGGCGGTTCATCTACAAT
GTTCTTTGGAAATCGCTAAT
TCTAAGAGCGCACATTAGTC
TTGGCGCCCCTGCTTAATAA
TGTATCTCGCACTAAGGGCA
GGGAACCCGCCAACCTAGAG
GAAGATTCTCACCGTTACGC
TGGGTGACAGGCGTGGACCT
ACGCACTTGCACAACGTTGG
TTCGCACACGAGGAGCATTC
CGGTGATGCACAAGAAGAAT
TCGTTCACCCTCTCCCGCGT
TTTCTTAGATCTTGTCCCAA
AGGATAATTATTAGGATCCA
TTTACGAGCCCGGCATCTGA
TTACCCGCCTAACGAGCTAA
GATAAATTGCTTTTCAGCTG
AGGACGTAAAAAGCATACCG
CTTCTACACGGTGCAGGAAA
AAGAACCTCCGTGCTGGTAG
GGGGCGTGACTCAAACTGTG
ACGTGTGTAGCAGTCGTTCG
ACACTATCAGTCGCTTTAAG
CCGGATAGAGACAACACTTT
GAATTGGGCCTACGCCCATG
ATGAAGCAGAAGTCCCTACA
TAGGCTGGGAATGGCGTCAG
AACTGCATAAGAGGCCTATC
ATGTGGCTGTCCACTAAAGA
GCAATCGCAAAGTGTCGTAT
CCAAGCATGAAATGTCGTAG
CAATTGGACGAGAAGCAAGA
TGGCCGCTCATACGACGTTA
TGGAAACTTGCCCCCACCAA
CGACAATCCGGTTTTATCAA
ACGGTTTAGCATCAAGGGGA
TGTGATTGGTAATCTCAGTG
CCACTCATGCGGGTACACTA
ACCCAGTGCGTCGTCGTCTT
GGCATTATTCAGAACGCGAG
TACGACCTGCTTCATCGACC
TTTGGCCATCGCGTTCTATT
GACGGCGGAGCCACGGTTTG
AAGCGTAAGCGAATTTACAA
CAGATGCTGAGGACTTCTTA
TACTGCGCCCACAAGATGTA
TTTAGCACTAGTTGCGTCAT
TCTTAGAGTGACGTAGTGCC
GGGCCAACAAGACATATTTG
TAGTCCATCTAAATTTCCTG
CTTGCACGCTGTGTTGAACG
TCCTCTGGCCATATGGGGTA
ATTCGACCAGGATGCTTGTT
GATAAGTGCGGGCACTTCGA
AGGACGCTGAGGGCGGGTGG
TGGTCTGGAACTCACGCTCA
AGATCATTTGGTAGGGGTGA
CGGCCGGTTAACACCGGACT
GATTGATTCGGGCGCTCGGC
GTGTGGCCCGGACTCGCTTG
ATATCCTCGAACTAAAATGA
CCTTTTCCAGGATGGGTTTG
GAATGAAATGGAAGATCGGA
CTAGGTATCCGACCGCCAGG
TGTCTTTTGGCACATCACGG
GTTGCGTGAGTGAATTAGTG
AGACGTGTCGCGCACGGTAG
AATACAAAGTTCACAGAACG
TAACTCTCTGTACAATCAGA
ATTACCCCAGGTCGCGTCAG
AGGACGCTTCTTCGAGTGTT
ACGACTACGAAAGGTTGGGG
GATTAGATGCAATTTGAGTT
AAGGCTTTATATTCCGGTTC
TTTTACCATTTATTGCCGTA
ACAATGTTAATCGCTTCTTG
AGGGAAAAGAATCCCTGAAT
TATATTCAAAGCCATATACG
GTCCACGCTAAAATAAACGC
TTACAGAAGTACCTGCCTAG
ACGCTGTATACGTGAGCTTG
GACCGTAAAATCGCGCTCCG
GCCCCGCAATGTAGGTATGC
CACAAGTTGTTCTAGGACGT
TACGAATACACTAGATAGAC
TCGACTCTTGCAACCCGGGC
TTCGCCCGGAGAAGACCTGG
GCACTCTACGGGTGCACACA
GTGGCGTAATGAAGCTCGTT
GATGAAACACACCGCCCCTA
CTGGCGTACAACTCACTTAG
CTGTAAATGGTTTGGACAGT
ATTTCATCACATAGTGTCCA
AGAAGTAGGCTCCGAGCGTG
GCCACGCGTAAGGGGAGTAA
CGAACAAGGTATTAATTTTA
TGAGGTACTTTTTGGAGAAA
AGGTGTATGTAGGCCAGGTT
AGCCTGGCGGTTAAATAAGG
GCGAGGGAGTCCGTCGTTCC
CTCCGTTTTATAAGACTATT
GTGCTCTGCATGACTTGAAT
GAGAACTCCTATTCTCGAGT
CTGCTCCAACTCCAGGTAGG
TCTCCTCGGTCACGCGATAT
ATAGCTCTTGTCTTTGTTAA
ACTGCCGATTTCCGCGTCTC
ACATCTCGCGACATTGTCCG
CAGAAAAATGGGGCCTCATT
CCAGTTAAACGATTTTCTTT
CCATGCCCGTGCGGGGTGCT
TGCCGCAGTACAACCGTGCG
CCATTTATCGCAAATATGAT
TTTCGTACGCCGAGTAATTC
AAGGACCCGCCTGGATAATC
GAAGTAACGTCACTGTATGG
AGGCTTCACTACTCCTCATT
ATAATCGGCTCCATCATTGT
CACTGCACCCGAAGTTGGTT
AATATTAGCAGTGCTTGACG
GTGAAGATGACTGTGACCTC
ATGCACAACTTAAGACATAG
TTTCAACTGCCCCAGGGGGA
ATTCCTTACGGTTTCACACT
GTGAGGCAACTACAAGAAGT
TGACGCTGACTTGGGTTAAC
CATTTCCGGTAATCACCTCA
AAAGAGCACTCGGATAGCAT
TACGCAGATCGCAATAAGAT
TCTGATTGACCCGGTGAACC
ACCGTGCGCACTCAACTGTA
GAATTTAAAGTCCCTGACAA
ATAAATATGATATTCATAAA
TGCATGTTTGTTACTTAATG
CATACTACCGTAGACAATGA
TGATTGGCTTCCTCTAGGTC
TACGCCGGATACGCGTATAC
AGCGATCACGTCCCCAGCGT
TCCCGAGGATCCCCATACTA
CTTGCACGAGGGAAGGTTGA
CTTATTGTGGTTGAGGACAG
ATATAACTGTTTCTACGGTA
GCCCACCGTCATAACCCGTC
AGGACTCATCCTAAATAATC
AAAATAGGTAACGTAAAAGG
TACGCGTCATCTTGCAGCAC
TGCCGTGATTCAGCTCCATT
TTGCTGTTCTAGGAAGACCA
CCAGCGAACTTAAAGTAGCG
ACGACAAGTATCATGGAACT
GCAGCATCGCTAATAGTTAT
TTCGCTCTAAGACTACGGCT
TTGCAAATATAACGGGCGTT
GTCGTGCGCACTGCGTGGTG
GGCCGCTAAAAGTTATTAGA
CGATTCGAGATTAACTTTAT
CGAGCTGGGGACATGATGGA
GTAAGCCTGCAAGGCGGTAA
GAATGGCTGGCATACCACCA
GTCTTGGACTCGTGCGGCGC
CAAAACGTGCCGCGTTACTA
AAGGGGCAGATATACCTTGA
TCTACGGATTACCCGGTGCC
CAGGGCGTACCGGCCTACCC
AGCCTTAACGTCGCCAATAG
GAGATTAACTACTTGAGTTA
AGTCCGATCTACCGAGATAC
AATACTTGTGATGCGTTACG
GGGGAGAATCTCAATCGGCT
GATATAAGAAGTGCTCTTCC
ATGAGCGACAACTAACAAAC
GTGACGGTCACACGACCTCT
TGTTTTCTCCGCGCACCATC
CGTGAAACGCACTACCTAGT
CAGGCACAGCCCGGCCGTGT
CCCTTATCCCTGCACTAGAG
AAGGAATGAACCGCACCGCA
ATGGGCAGCAGGATTGGCGA
CTAGCTTGTTGAGTTGGCGA
GGCACTTAGTGATCTCATGA
TTAGGGGCATTGTATGATCC
ATCATTAGGCATTTCCGCTG
TCCAGAGTTCATCCCCCGCT
GAATTGATACTGAGATTCTC
TACTAAACTGGTCTCAATTT
TTGCTATCGCCCTCGTTTCT
AGTATTGTGAACAGAACGAA
TAACTCGTAGGGCTTGGAGG
GTCGGTATTGTCCAGACGGC
TACATTCCGAACAGTTAACG
AACAGAACTCGCGGGATCCG
AAAGCTTCTCTTTTAGTGAC
AAACCCCTCAGTATCAAGAC
TTACTTCTCGCAACATCTAG
GGGCACATCTCTGCTGTATA
ATCTAGTCAATATGCAAATT
CCTAAGGAATGAATGGACGG
TGTTACCACTTCAGTTGCGA
TCCATACAAAAATCCCGTCG
AGGGCGCGTTATAACGTCTT
TTTGCGAACAGGATTGAGGG
AAAGAATTTGTATCTATATT
TCGCGATCACCAGCGAATGC
GTTTCTACATGTATTCCAAT
AGTCGCTCTGGCTAAAGCGA
AAAATTTAGCGACAGGCCAG
ACAAAGAGATCAGTCAACAC
AGGGGGTTTAATATTATGCT
GAACCTTCCTCCGGGACGAC
TCAGCAGGCATAGATATTGA
TGAATCACAGTCATAAGAGC
AGAGATTATTAGGACACCCA
GCCTTCGCTGTGTAAGGGGG
CTTTGGCATTTAGCTGTAGT
TGGTGAGCTAAAGGACCGAG
CTAGAGCTCCCAGGCACGAA
TGCATTTCGCTCTATACAGG
CTCAATCCAAAGCAATTATT
GTTGTAGTATAATTAGGATA
TCCTATTTCCGATCACGCCC
GGCCGCTTACTCGGGTTAAG
GTAATCTAAGTCGTTTATGC
ACCGGATCGTAATAAAGCCT
ACGTATATATTGTCGCGCTC
GAATAAATGGATTTTATATA
TGGCCCCCGTGCATTCAGGT
ACGGGCAGCGGAGGGCTTGA
TGCTGGGATCCACAAACTTC
TTCGGGTTCAACTGTCCCAA
AGCACCGTAGGGAACACGCC
CTGACTTTCCAAGTAGAAAG
GTTGTTTGATAACCATGTGA
GGGGTACTACTAGTGCGGGC
AGGTATCGCAATTAAAGTTC
GGGGAAAGGGTGGATTGGCG
ACGGAGCAGGCCGCCAAGGT
TTTTAGACAGCACGCACAAG
GCCGTTATGTAAATTATCAC
CAGAACGCGGGACTGCGGCG
ACTTAAGTAAAAATTCAGTC
AACAGGGCAAACAGCTGACC
TTCATCTGGGAAGAGCCATT
AGACTTACGCAACTGCGCTA
GGGCAACGGACAACGGCGTC
CAGACTGTTAAAATCACCCC
GGTGAGACTCTATTTATAGG
TACAGGTGTGCTTATATCTA
TCGGACCTTTACTGCAGTCG
GTAGGCTCATACTGATCAAC
TAACTAGAAGATACTGTCTC
TGACGGAAAGCGTTAACGAG
CGTTAGTATTTATCTTAATA
CAGCCACGTAGTAAACAGGT
GGCAGCTTGCGCAACAAGGC
AAGCACAGAGTGTGTGATAA
TCTTTCAGCTGGGAACCGGC
TCAATCACGTGCCCCGATTA
ACGCGCAATCAGTGTGTTTT
AAGGTCTGTATTCACCGTCT
CTTCTGCTTACCAATTAAGC
GAAGCACTCAGACAGTCACA
GTAACTCTTATCCTGAGCTC
CACCTCGAAAGACGACTCAT
GAGTACTTCCCTCAACCAAA
CAGAGCAAGAGGGATACCGG
GGAGACTCCTAGCGCCAAAC
CAAAAGACGAGAGACATAAG
CGGAACCCAGCAAGATATAC
AGAGAGAGTGCCAATCGTGA
CCTATTCACTCACGGGGATT
CGCGAGGAAGGTTGGCCAGT
CAGAAAGCCCAGTCGTAGCA
CTTAAAGCGTTTGGTGCTTA
GATGCATAGCGCACTATATG
TACGTCACCTTGGGCCCAAG
CGGACTTGACCTAAGCATTA
GAATCCTACGCATACCTACT
ACCTTTTAGACAGCTACTCA
TGGTAGTAGCATTTTTTACT
GGACTAGGCGCGGTTGTACA
GTGGCATCCGATTATGACAC
GGACTCCAATTAGGCGAAAG
TTATTGTCGTTTCGACGGGG
ATGACAGCACAATTTTCGTA
CGCGTGCCGTCGATAACGTA
ACTCTCAATGTCGGGGCCGC
ATTGATGACGGATCGTGGTG
CTCCGTATGTCAGAAGAGCG
AGCGGCGTAACGGAACGATA
TACCGTACTACGCTTTACGT
GTAAGAATTCTATTGACCTG
TTTATATTAGTGTTGGGATT
CTCCCCATCTGCGATAACAA
AGGGATTAAACCGCCGCTTT
CCTAAATACCGGAGACGGCC
GTCTCGCTGCCCGAGCTCTC
AACGTCAATTGCGTCCCAGA
CGTCTCAATTGGTTTGGGGT
ACCTAACCCTTTGTGCGTTA
GGCAGCTCCAGGAGTGCTGA
GAGGCTAGACGGTCTGGGGT
TAGCCCATACCGTCAATAAC
CAATGCTAAGTGAAGACGTG
GTGGGCCTTCAGGCAACAAG
ACATCATGGGGGACCGTCCA
CTGAGCTACACACTTAGGAT
TCGGAATTGCTGTTCCGAAG
ACCGCATTCCCATAGTTCGA
ATCGATCTAGGACCGTAAAT
TTCGCTGGCCGCGCATAAGT
TAATGCAGAGTGGTAATTGA
CAAGACAGCGTCATGCTAGC
ATACGTAAGTAGTGATTACC
ACTCCCTTATTAAAATTGAG
TTTGCATTTCAAAGGTAGGT
CACGGGACGGCGTCATTCCT
AAATGGATTAATTGTAACGT
GTATAGGCCTATAGACCATT
TAGACGATTCAGATCGAGTT
GGTCACCCCACGAAGAACCT
GTTGTAGAGGCCCACTGTCA
GCTTCGGGGAATATCATTAC
CCTCCGTGACTCTTGGAGTC
TCCTACTAGGTGGGTATGGA
TACGCTTCTCTGCTAGGTGC
AGCTAGAACTTCCGGCACGC
TTGGCTGTGGATGTTATCGA
GATTCTATACGCCGGATGTT
ACTAACCATCTCAGAAGTGT
TGGCTTGAGGAAAATGTGAA
TTGCGGAGAAATCTCCCCAA
TGCCTTCAATGCACGCTACA
GCATCTGACAGACCCCTCAC
CATATTCCTAGGTCTCGTAT
CAACATTAGTTGCAGCATGC
GTTGAGCCCATGTTGGGACG
AACCACAGGCCCCGTGGCGT
GATGTCGCCCAATGCATAGA
AGGCTCTCAAATGGGATTCC
TGCACGGCGATATGTCGGTC
GTTGGCTACTAATTCTTGTT
CGGGATCGCGCTTTTTAGGC
TATAGTGCCGCTCGCGACAC
GGAAAGTTGGAGCAATACCC
GATCTCCCATCCAGCTCCGA
GCACCCCGCACCTAAGGTCA
GTAACTACGGTAAGTAGCGT
GAGACTCCAACGATTCAAGG
CGTGTATACCCGTTTAGCAA
AGTGTACGTCGGGAGAACAT
AGATCTCTATCCTTTACTAA
TTACGCGAGCACCGGTTAAT
TTTGTTAAAAGACCGACATC
CAGCGTAGTATGAGCATGTG
TGGCACCCATGTGTTGATTA
AAGTACAATTATTGTGCATC
TCCCCTGGGTTAAGTCGGCG
CCTCAAGGGCCCCTACTGAA
GGCTGTTCTACCTGTTCTTA
CTATATGACGACCTAAGTGA
TTCGACAACGGTTGCCTAAA
GTGGACCGAGCTTTCGGTAT
ACCTCCGTCGCATCCTGTTA
GTGTAACCGCGTCGGGTCGG
TCTTTAAAGTCACAACAAGG
AGTCGTCTTTTTCGCCAAAG
TGAATTTACCGAGACGCGAT
CCACGAGCGAAGAACAGTGC
CAATACGCAGTTGCTCAAGT
CCCTTCCTAAAAGGACCGCA
CCGTCTGGGTAAGGGGAATC
GTGTGAGTTAACCCCTAGCC
AATTTCATGCGCATAGCACT
CATCTTTGCGGGAACTAAGC
CTTAAACATTAACGAGGCTA
TCTGGTTCGGCACTCTCGCT
CTACCAGGCTCTAAAAAAGG
ACCTACAGTACCCGCTTTGG
TCCGGGCATAAGCGTTATGG
ATTGTAACTCATTGCACTTA
CTGAAGTCAAGGGAGACACA
CTCTGCAAGTGCTCGTTGGG
TGGCCCAGGGTAAGCCCCAA
ACGGGTGTGCATAGATAGAT
GGGCGAAAATGCTTTGGCCA
ATTACTAGCCTCCGATCAGC
CATAGCGTTTTCGAATCTAT
TGTGTCGACTGCCCATGCTT
CCCCTTCCCTCCTGCACGTG
GCACGTTTGTCTAGGCTGTC
GCAGGAGGATCATGCCCATT
TTGCTGCACAGTGGGACCCC
CGTGGACTGGCCACACCTAC
AAGGGTCTACCGAATCGGTG
GACGTGCAGTGAGCGGCAGA
ACAAACCGTGATAGAAAGTA
TGCACGTCCGAGCTGCAATG
TGCTTCGCCTTCTTAAGAGC
ATGCCTTTAGACTGGAGCCA
TTGTATGTATGCGCTCTTTC
GGGCTCGGTGATCGAATCGT
GAAGTCGTAAAGAGTCGTGG
GCTCCTCGAAATTCAACTAA
AATACTGTATACGTATACTT
TACGCCGACTTGTGCTCGTA
GGAACAGTACACAGAATCTA
CATGACATCAGTCTAGAGGA
GAGTCAATTGCACGGTACAG
AGAACCTCGCTGGGCACGCT
AATCTCACCATGTACGTTAA
CCCGGAGCGAGAGCCTCATG
AATGGCACGACCCCTTGGTT
CCCTTGCATTTCTTTGACAT
ATTCACACTGATCAGATCGC
CGACTAGGCCGGGGGATGCG
AGGAGCCGCCCCCACCTACC
AAAACGGAGGTCAACGTCTA
TAAACTCGAAAGCCGTGACG
TGTTATAACATATCCATCTT
AGGCTGTTATTTCACGAGTC
AGGCCCACGCGTGAAGGTGA
TGACAGCACTGGGCCAGGCT
GCCACCGGCTGGCCTCGGAA
CCGGTTCTGTGCGGTAGAGT
ATGCCGCATATGACTGGCTG
CATTCTGCGGTAGGTTCAGC
AAGCTCAAAACGGGGACTGA
ACGCTTTAAAAGCCTTTATC
CGGGCAAAAGTTCTACGTTC
GAAAAGAAAACTAGGACTGC
TCTGACTGCGCTGCAAACCG
CTGGTGCTAGCCCCCAGCGG
GGGTGCATATTTGACTGCAC
AAGATGCCTCAAAGCGCGGG
GACACTTGCTACACTGATCC
TAAAGCATGGACCGCCTATG
ATATTACGTCTAAAGCTCTT
ACGGCATGGGATCGTCCAAG
CCTCTGCACATCCCTGAGTT
GTATATCTGGATTGAAGGAC
TTCGAAGAGTTCTGCTTCAG
CTCCCGCGGACCACCATGCT
ACAAGAAGCTTTGCAGGCGC
GGTCGATATCCTGTCCTCTG
AAGGTGGACATTGTGGCGAC
CGAGTATTCCTGGGCAATTC
TAGGCACATTATACGTTTGC
ATGGGACTTCTGTCGGCCGA
ATGAGTCCTGTACCTCTCGT
CTTTCTTACAGCACAGGTCA
TACCGCCCCCGACCCTATGA
ACGCAAGAGGGCAGGGGTGT
ACCTGAATGCACACACGTTA
TAGACTAGCCTACAACTCGA
TCCGGCAGAAACCGATTGCG
GCCCAAACCCCCCGTTGTAG
GCGTAAGGCCCTGTCTTACC
CACTCTCGTTTTTCGGTATA
CTTCGATACCCAGCGGTTAA
ACCACGTCGCAACCAGGGCC
GCTGCTTCACTATCCACGCA
CGGGAGAGGACCTAGGCGAG
CTGCTCATGAAATTTTCACT
GTATCTGAAGGGTTATACAT
TCACGGCCAATTCTTTCAAT
TAAGGTAGTCATAAGTTAGT
GTGCAGATAGAACGTAACTA
ATTAGTCACCCAGTGATGAA
CCACTTGTAGGAGTGTCGCA
TTGAATAGTTTCGATAAGGC
TTGGCCCCCGATTCCATTGT
ATCATCGTCTCTTTTAAGCC
CGGTCGGCCCTTCACTGTAG
AGCAAGTTATGAACGACCAT
TTAGAGCAACGTCTGTAGGG
GTAAAATGGGTGGCGTCGGA
AGTCGACGCCCGAAAAGGGC
GGAAACCATGTATGAATCTC
CCCCGCTGTCTGGTCACGAA
GAAGCTGCTAAGGAACCCAA
TTCTTTTTATCAACAAGTAC
GTGTAGACCTGCGCAGGATA
CGTTTGCTTGAAGTGGTCCG
CGGTGATCCGAACTACGCAA
GGACTACGCCTATCGGCATG
TCTTCGGACATAACGTGGGC
TATTCAAGTGCCCCGAACAG
GAGGTTGCGCTAAGTTTGTG
TGATATCGCCAATAAATCAC
CTCCTAAGTAAGCATTGCGC
AAGGCACCGTAAACAGCCTT
TAGGGCTCGGATACCCTCAT
ACACCTGAGGGCGTTAAGAT
AAGAGTCGCGCGTGAACGGC
CTAGCTTTCTGGGAATGAAC
AGGCGATCAATCATGTTTAC
GAGGAACTCGGATGGCATCC
AGTTCGATCAGTAAGACAGG
GTTACAGATATGAATTTGTA
GGGTGGCGAGGCGGCCTATG
TCCTGGAAGCCGGGACGGTT
TTCTGGAAAAACTCTTACAA
AACATATTATGAAGAAGTTA
AAAGGGTCATATCACCTTGG
CAGAGGGCGGTATGATTTTA
GGCGGGCTTACCAAGGTAAA
CTTGGTAACCACTGATTTTG
GACAGGTTCTAACTGGGCGG
TCGGCACGCGAGTCTCTACA
GTTAGGGGCACATTCTGGCT
TCGGAGAAAGCGGTGATATG
AAGTCTCACACATACACGTT
GTGTTCCACGAAGTCGGAAG
AGTACAGCGGCACAACCGGC
AGATACGGTCAGAAAGTAGC
CCGTTACCTAATAGTACCTA
TGATCTCATCGACGGGAGAG
TTTAATATAGTTGGACAGTA
GAGGAATACGATAGCATGGC
GCCAGGTGTATTAGAACACC
CGTGTTCATTCCTACCCAGG
GCAATCGACGCATCCCAACA
GGCATTAGCCGCACCCTGGT
CATAGAGCTCAGCTCTGAGA
CGCCATCACAAATACCCTGA
TTCATGTCCATTATAGTCGG
CCTCATGAACTCACTGGAAC
GGGCAAACGCCGATGTACTC
GCGTGGGCTCTAAGGGAATG
TGTCCGCACATTGGCGTATC
GCCCCCAACTGCTCGCGTCG
GCGATACACACAGACCAATG
AGCATATTACGGTGTATGTA
CTACTGGAGCGTACTGGCTA
ACAGTACGTGAGGCACCTCT
ACCCAGATCCGCAGTGAAAG
TAAATTCCCTTTGACTTCGG
TAATTGACTCGGTCTCACCT
ACCAGCAGGTGGGGAGGCCC
TGCAAGACTGCTAACTAGGT
AAATTTCTTCGATAATGGAG
GAGATTTTACAGTTACCGGT
TTTGCCAACCCGGAACACGA
ATTAACGTAGATCAAGGGAA
AATCAGCAGTTCGCGTCTAC
TGCCCGAGTCAGTGGCGTGC
AGCGTGCAAATGGTTCTGCA
GACTAGACACCGTCTGTCGA
GGAGACGAAAGGGAAAATCG
CAAGCGTCCTGGTGCTGCCT
CTAAAACCCCAGAAACGGCC
ACAAGGAAGCATGACACCGC
CGGCCAGCCCGTCGTCAAAA
ATTGAATGTAGCTATAATGT
GGGAGGCATGAATGCCGAAC
ATTGCGTGTGCAGACGACGC
AGACAAGAGATTTACGAATA
GATAACAGGCCGTGCTAGTA
TCCACGTTACTAAGCGTGCC
AATAAAATAGTCTCACAACC
TTACTGTGGTATACACCTGA
GGTTGCTTCGTTCCGAGACT
CCCCGAGTAAGTCACCCAAC
GCTGTACAGCACCAACCGTT
CCTAGGGAGTCTGCGTCCCG
TCTCGTCTCGTGGTCTCCAA
TCGTACTAAAACCGAAACAA
TACTTGTCGACCTTAACCTC
TTCATGTACCGGACTGAACG
ACACGTAGACTTGAGAATAA
TTCCTTTCGGTTGGGAGAGC
GTCAAGAAACACCGGCGGAC
TGTTCCACAAAGATTCCTTG
ATTCGGACGTTTACGCAGCT
TAGTACGAGACGCAAAGGTG
TCATACAGAGTGCGGTTGAC
AGAACGGCAGAGAACCTTAA
TGTAGATACAATCAGGACAA
TACAGATAGTAGACAATGTC
TGCTGTTCTGGCATCTTTTA
TGCACAAAGTGGTGGCGTCG
ATTGTGGCAACCTAGTTTGG
CCTGGTCCACAGATCCCTGT
CGGCGGGGCTGATCGAAGCC
TGCTTTAGTACCAGATCTAG
GCGCCCCATGTAGTGCAGTT
GGCTTACATTTGGATGAGTA
AGTTAGCAGCCAGGGGTTTT
TGACAGGCTACTTGAGTGAC
CCGACGAGTTTAAGCGGCGT
GGGTTTCTTATACTTCTGCA
CCGAAGTGCGACATGTCTTT
GCGGGGTCTTCTCCAAACCG
AGCAAGTGTCCATAAATCTC
GTACTTCATGAGAGTCTATG
TCAGTCCAACATTCGTTAGA
ATGCCGTCCATGCCCAGGTC
TCGTAAACCATCATACCGGG
GTGACCTTTGGTCAAATAAC
CGCGTGGCTCGCTAAACGAT
CAAGGTGGCAATGTAGCAAT
ACATTAGAGGCTTCGAGAGT
CTCCTTGGGGATAACTTACT
GAAGGACCAGGGAATGTTAG
GGCAATGGACCAAGAACCAT
CCCCCTAGGATAGAAATAAC
AACTACTAATAGATTGAGCT
ACTAGAGGATACCGGCGACC
AGGGACCAATGTCATCGAAT
GGCACTACCTCGACGCTTCG
TCACGTTAAGATTTTGGGGT
TGGGGTGTGCCGCGGGCGTG
GATGGCCTAGGTCTAGCGTA
CTCGATCAAGTATATAGGAG
TTTTGGGATCTTTACCAAAG
GATGCGAGTGATTGGCCTAC
AGATAATAGGGGCCGCTCGG
GGTAGAGTGACTTTGAATGA
TACTTTGTTTGCCCTCGAGG
TACCCACGACGTTCCAATTC
CTTATTGACTAACCAACGAG
AACCGAGAAAGACTTACAGG
CCTTAGTCATCCTCTGACTG
AATCCAAGAACGAATGTGCC
CGGGTCGGTGGTTATATCGC
ATGTCGTCTATTGATCCAAG
GCTGGATGGGGATTGGATAG
GGGTTACTTCCTACGCATCT
GTAGCCCATTTTCCGTTATT
CACATCCTACGCGTTAACGG
ACTCATGCACGCCATAGAGA
AACGTTCGTTGATTGCTACA
AATTGGTATACCTTGGGTCA
GCAACGTGGCGAAACACTAT
GGAGTGTGAGTACTCTCCAG
TGGTCGCCAAGATTCCGGGC
AGGGCAGGCTTCTATATGGG
CCGAAACTGTTACCAAAACA
CTATTCGCGGAGGGCAGGTC
ATCACTGCCAGTTTTAACCC
GGTTAGGCAGCCTCTCCTTG
TGGCGGTCATGGCTGGTTAC
TTGCGATTTTGGTAAAGGAA
CCCCCGAACGAAGGTTCAGT
GCCGCGCACGGCCCTAGTGG
ACCGTTAGGGAACGCGGGCA
AGCACTTGTGGCGCCACTCA
GATATATACCCTCTGCTGCA
CATCACAAAAAAATGGTCCC
CATTCCAACGCCCGATATTG
CCTCAGTTACAGAGGGATTC
TATTACCGATTAGAAATGAG
GGTTAGCGCTGTCTGTCATA
CAAAACCTCCATTGATCCAA
TAGCCACAATGGGACCGTGC
CTTGCAATGCTTAGCAGGAG
ATGACAGCAATATTATGAGG
TCACGGCTTTTGTCCCGCGG
TGCGGCGTGATAGCTTACTG
TGTCTTGAACGCCTAGACTA
TCTGGAATTAGTTGAACACA
AATCTCCGTTCGGGGTAAAT
TGGATATTCTTGTCCGCAGT
TTCTCTCGCGACTGCAGAAG
CTATATTCAACCACAATGCA
TCCACTCTCGATACCCTGAA
CAGGGCTCTATCGCTAACGG
CACTGGCGTTCCACTGAGAT
AAGTAATTATCTGTTACCTT
AAATGTCGCTAGAGCCGAGA
TGCGCTGCAGTTATGTTAGC
GAGGTCATCAAGCTTGACGC
GCCTGGCTTTTGGAAATATA
TCGTTGCGAGCCCGATCCCG
CGGAGATTAGAATTCTTAAG
GAGGAGTACCACTTGCTGCC
AAGTGGGTTTAGGAACATGA
GGACGTCTAAGTTGGGCAAT
CCCCAGTTCACAGCGCTAAT
AGCCCTGACTAGCGCGTTCG
TCAAATCATGTCATTAAGCA
AGTTGGTTCGGCTCCTATTA
CTCCAAAAGGTACGGAACCG
TCCTGCACACCTATAGTCAA
TATACGGTCCCACCGAGTTA
TGTGGCATTCGCGGCCCACT
TAAGAGAGTGCGAATACGTT
GGCCTTTGCACCACCTGTTT
ATATCTACCTGGTTCGATTC
TTACGCGTATCATCATACGT
AAGATGGTTAACCTTCTACC
TGTCCGCCCTCGGTATTCAA
CTAATCCAACGTCCGTAACT
GAAGACGTCTTAAGAGTGTT
TTGGTTGGATTGCGTCGTCT
GTCCATCAGTTCCGCTGATT
GCTTATCCATTTGTCGGCAC
GCTTTTCGTAACTAAACACT
TTTGCGTCTAGGCCTGTCTC
TGGGAGAGAGAATTCGAATT
TTGAGATCCCCGATCATCAG
GACCGGGTTGTTCCATCGGT
TCCGTGAGGCTACATCACTC
CTGACGTTGCCAACACTTAA
GAAAGTAACACCTCGACGCT
CTAGTGGCTAAAAGCTTACG
CTCCACGCTCAAATCGCTAT
TCTCCATTGCTTGCATTGCC
AGGGTTTGGGAAACTTCCCC
CTTATAATCGTAAAACGCAT
GTATAACCGTTTCGAATGGA
TTGCGGGACTTAACAATGTT
TGACTCCCGGGTCGCCACTC
GTCCACGGCGGTGTCTGCTT
GAGACTACGTTAACGACTAG
GCTGCGTGTGTGGGTGTTTA
TGCCGGAGTGAGACAATGTC
TATGCCCCATAGCTAGCCCC
AGTTTGACCCCTCTTCGATT
TTAGAAAATTTATCCGTTTC
CAGCTTTGTGACGAGTACAT
GCAATCCCTCATCACAGTCA
CTTGTGACGCGCACATCGTG
GTTCCCGCCTCTAAGTGTCT
GCATCGAGCCCGGATTGTAT
ACCGCGTTGAACTACTCAAT
CTATACCGTAGGCGACACTG
AATGCTAACGTCGGTCCTGA
GGTAAAGGAGTCGTGGGTCG
TACGTATGACGTGTATGATC
GTGGCAAGCTGAGCAAATCG
GTCAGGGCCGTGGATCTACA
TAGGCCCCCGGGCCTTTTAG
GTTTTATTCCAAGAGGTCAG
GCACAGGGTCGCACTGGTTA
TCGACAGTCGAGATAAAACG
CATTTGCTTCGATGATCTAT
CTCGCTTAATGATTAACGAT
TTACTGCCAATAAAGATTGA
CCTTAAGCTAGGTCGGAGTT
CTATATTCATTCTTGGTTTT
TTGATTGCAGACAGCGCTAG
GTCTATTAATCGCCTCTCGA
ATGAAGCTTCTACTTATTCC
ATTTTTTGAGAAACCTCGCT
CTAGAGTGAAATTGCTCTAC
GAGTCACCTTTTGGGCCCGT
GTCTAAATGTAACGAGGGGA
GACCCTCTTTGCTATTACCA
TGCTAGTGTGGTTCAGGCGG
CCGACTTTGGTAGTAGTTGG
TGTGCCCACGTTAGCTCGGA
GTGCGCAAAGGGATCAGAAG
ACAGTTCGGGATCCATTCAT
AGCCGTAACCTCCGACGGTC
GAGGCCGAGAGCTCGGTCCC
CCGATCAGACTGAATCTCTG
TACTCCGTGAAGATTGATAC
GGCTACAGAAGGACGTCGGA
CTGCGGTTAGGACTCTCCAA
TGAAGACCCTCGTAACTCAA
CATGGGACCAGCCATCCACC
AGAGGTCCTCGTAACCATAA
AATTGTGAATCCAGCAAGCA
CAGTTCCATCGGCCCGTACA
CGTCAACTTGTGACAAACAT
TTACCCAGTCATCACGAACA
GATGTCGATTCTTGCCTATA
ACCGACTATTTACTTACGTA
CATCCCAACGTACTTGGTCT
CTGAGTCTCACCCCGACTTG
CCTTGAGGTGGAGCACGTTT
TAGGGCAACTAAACTGGCCT
ACGCTGAATCAGGGGTTTGA
AGGAATTCTACTGAACGTAT
TGGAGGCATTTCTCTAGTTA
CTCCTACTGCTCGTGTGCAC
ACGATGAGCAGAGATCCGCG
TCCTCGACACGGGGCCTCGA
AAGAAGCGGTATTCACCGGA
GTGGCTTATAGCATGGCCTC
GTCTCTGATGTCATGATACT
ACCCCTGGTGCTAGATACGG
GAGCCCACGCGCCCGAAAAT
TCTGGTACGCGTTTTCGAAA
CTTGGTAACAGTATCATGTG
AGGCCGGGACAGATCGTGCC
CTGTTATAATAGTGATGGCA
ATCAAGCTACCAGGCCATAA
GCTCTGTGGTACTTCAAGAT
GCTTTCAGGCCTCAGTGATC
TTCACGCTCACCCCAAGTCT
AGGTGCTGAAACTTGGCGCA
GCACTAGTTGTAGCTTACCA
CGTACTAAGCCGGTTCTGTT
GATAGAGTGCCGCCGACCAA
AGCCGACGAACAGATGTTCC
ACACCGTTAACGACTACAAT
CCGAAGTCAGTCTGCATTTA
GTTTCCTGTAACGTACGGCC
AGCAGTCCAGCCCTGTTATT
ACTGATTAGCCTTGCACAGT
CAGGGAGATCCTCAGTTGGT
TAGGGGCCCTTTACGGTGAA
AAATCCTGCATAACCGCTAA
CAATCTCGCTGATTGCCGAT
TGTTGACAGTTAGTCAGAAT
AGCAACCTTGTTTTCCCATC
CTTAGTGCTTATTATAATCT
TCATTCTTCGGGACCTAGGG
TCTCATGTATACGGTCTGGG
CCTTATTCTTTGGCTAGAGG
GTGGCCCCTGGGTGTGGTCC
CTAATGGTATGGGAAGGATT
GCCATTGCATCGCCTCTCAA
GACGTTTTGCCTAACGCCAT
ACATTTGCTAGGTAATGTGA
ATGCCAATCGGCTAGGGTGC
ATGCAGTACATCGTCTGAGT
CATGTATTCGATTACATGGA
AACCGTAACTCCCGGGGGTG
GTATTATTCTCGAACAATCA
ACTTATACATATCAGTAGAT
TGCACGGAGGCATACATGGA
CCTCCAAACGGTTAAGGACT
GCTGCTAGTACTGCGGCCTC
ACAGAACTCAAAGATACGTC
GTTTCCCGTGTGACTAGCAT
TGAGGGTTCGCATGGATGTA
TCTAGGCACGATGGTACGCC
ACTGGTATTCCCTGCTGGCG
GGTGACTTTATTGTGCCAGT
TTCTCTACCTCCGACACTAT
CTATTTGGTGGCTGCGGTAT
ACGCGACATATGCAACCATA
GCCGAGCGAAGCTTAACTCA
CCAGCACGTCATGATAATCA
TGTATTTGTGATACCACTAA
CAATGTCTGAGACTGACGTC
TCAGGCACTTGACAGTCGGC
TCCACATTTATCCCTCCTCT
AATGATGACTCTCTCTGTGT
TGCACCGCATCCGTCGGTGA
GAAGTTGGTATTATGTAAAT
GGTACTGCCTTCGACCATGG
TCACGTCACTTGCGCATGGC
GGCCCGAAACTGGCACAGAA
CATCACGCCCGCAAGGGTAT
TAGACGCTGTCACCCGGGTG
CTCACATCTCTAAAACCCCT
AACTGGCGCGTCGTTAGAAC
AGAATTTGCGGCCACACCGT
TCTGTCAAGTGTTTACTTTC
GAGTTACCTAAGAGTAAAGT
CATAAAGTCTGGCGTTTGTT
CATACAGGACAACTTTCAAT
CGGGGCCGACCTTACCCAGG
TACGATGAGTGCGTAGCCTA
TCGGAGCGTAGAACGACTTT
GGTGGATCGAGGCTCAAAGT
GCCCAACGGTAACGACTATC
CTCAGGCCAAGTAGGGGCTG
CGCGCTTCACTTTTATACAC
TATTGGCGAATGGAAACAGA
CTATAGGTCGAGCTAGAACT
CTCAGCCGGAAACCTATCAA
CGACTCCGTACCGTACCTAG
GAGGCATTAGCTGGTCGGTT
GCTGACTCATATAGAAGGAG
AGACCCCTAGTAGTGGGATG
TTGATTTAGATCCACCATTG
CACTGGAGCAACATCCTCTC
TACAGGGCGAGTTGCTCTCA
CATCTAAACATTACGGCCAC
AATCCCAAGCCCGAGGCGCC
TCGCGCGACTGGAGGACAGC
CCCCGGAGGCCATGAAGGGG
AATAAGGTAGAGTGAGACAT
TCGGTCTGCCTCGATAGAGT
AATCACGCTTTCAGTCCACG
CGCCATACGGTCAATAGTGC
CGAGTTCTAAGAGCCGATTG
CGCCTGTAAAAGCCACAGTG
GGACCCACATTCAGCCCTAT
CTAGCAGAGATCACTCGCGT
ACTGATATGGCTCCCAGGGA
TAATACCCTATGTATTAACG
CAGAACTAAACAAAGTGGGC
CTTACTAGAAGGTGAGATAC
TATACAGCGTAATGCGCAGG
TTTGTTACCGTGGCCCGTTT
AGCTCTGTATAGTCCCGCTC
CCCTGTGTATAAATAAACGA
GAACAACGGGCTGATACTCA
TGGGAAAAGGTGATGAATAT
GTATTCCCAACTCCGGGCCC
CTTACTAATGTGAATTAGCT
ATCATCTTTGCGTAGTGAAT
GGCAGACGGAGGATGGCTCA
CTCTCAGAGGGGGCACAACC
GCGTAAAATAGCGGACATTA
TGAATTCCAAGTCGGGGTAC
GTAGAACACATTAAACACGT
TCTGGGCGCGCACGTAAAAC
GCCAAGTTAGTGTACCAGTC
ACCAACTAAGAGGGATCCCG
AGCTGCCAGTAGCTCTAGAT
CTGCTGGTAGATAAGAGTCT
TGTACGCGGTGGAATTTGAG
ATGCTCCGGATTCGCTAGGA
TACAATACTCACCAAGCGCG
CGTTTTACGTAGTGTTAGAA
CCTGACAAAGAGTTTGATCA
TACCTTTTCGGGAGGGTGGC
AACACTCGCAATAAACGAGC
CACTAGTCCTCCCAGTACTC
GCTTGAATCTCTGGAATCAC
CATGGAAGACTGACACTGTA
AGTCGCGGACCGAAACCTAA
ACAACGCTGCCTGGTGTGAG
ATTTGGCCGTAAAGACAACC
TCTTCTCGGCACCCTGAGGT
TTTTGAAGAGCTCAAAACTA
TTGGTTTGGGGCGGTGAGAA
GTCTGCTGAGTGTTAGCCAA
TTGGCACAACGTGCCCTATA
GTAGCTAATCGGTAGCCGAA
AACAAGACCGTTGTGTTTGG
GTCACGGTTAAGACTTTTGC
TGGAGATAGTACTAGCCTAT
TACAATGATGTAGCGCTGTT
CCAAGCCCCGAATCCCACAT
TTCCAGTAACGATGGGTTAC
TTCTACATCATCTGCGACCG
AGTAACTGAGGACCCGCAAC
TTTGGGGCCCGAATCACGAT
GGGACAGTCTCTTTTGTCGC
AGAAATATAGCCTCTTTTCT
TTGACGATGCTCATACTGGT
TTAGCATGACTTGTTTCAGA
GTAGCACGGTCGAAGTGCTA
TTAATGTGGGGTTAAATTGC
CGTTGAGCGTTGTAGGGGTT
CCAATTGTCCGGCGATCACG
TGATCGGTTAAATCTGCGGA
CCTCAATAACCGTCCTCACT
GACGACATGCATGCACTTCA
TCAAACCGTCGTCATGGAAC
TGGAGCCAACACACGTCCTC
TCTTTCGACCGTGTCGCGCA
CTGTGGTACACAGTGGACGA
ATGGGGGCTCCTTCGTCGGT
GTAGGTTCGTATCCCGAGGT
TCGGTATTTCATCGCCGAGC
GAAAACAACGTGGGACTGTT
CGCTCGGAGCTTTGCGAATA
GTGATTAGAGTCGCTGGCAC
ACGTCGGCAACGTGTTGGTT
TGACCATTACATGCGCATTG
ATACCATCGGAGGGCTCGGG
GGATCCATTTGACTACATAA
GCGAGGTTTCTCGCCGCTCA
GTAGCAAGGGATCCACTGCG
TCAAAACCTTACTCGATACC
ATGGGAGCTTAGAGGCGGAA
GACGTCCTTTTACTTCAACA
TCACAAGGAAATCACATGGA
TACCACACCGATACCGGAGA
GGAGCAAGTACACGAATATT
ATGGTGGGCAGATCCAAACC
TAAGGCGGCGATCCATACAG
GACAAGGGTAGTTGGGAAAA
ATGCATCCTCGCCTTGCCTG
GCGGTTTCATTAGTATCGCA
GTAGACAACAAGTTGGGCTA
CCAACTATTCTTGGAAAGGT
ACGACACTCAGGCTTACGGC
TAGCCGTCGGCACCTCCGCG
GGACGAGGTAGTTTGCTAGA
ATTCGATGGGTATTTATCGA
TTACAAGGGTCTTGGCCTGA
AGATGAACATAACCCCATCC
CCCCCAATGCGTTGAGAGCT
GGCAATGAGCGAATTGATCT
ACGCCACTGGAATGCCATCT
GGTCGAGGTATCAAATCGAA
GTCAGGGCGTGAAAAGAGAG
CGCCTGGCGTCAGGCCAACC
ATTGTTGCCGGACTGCTCAA
TTTGCGCGAGATGTCCTTTT
TGAAATGGGGTGAACTAAGG
GTGCACTATACACATGCAGC
CCTTTACTAGGCCCGAGGGT
GGACATTCATGTCCCGACCC
ACATAGGAATGTTTTGCTTC
ACTGAGTCCAGGAAACGCAA
TGCACATCAAATGCAAGGTC
CCTAAGGTGCAGTTTATCAC
TCGTCGCAAGAAGCTACGGT
TATGTGTCGCCAGTTCCGAT
CTGGGTCGTCCCTGATGAAA
GCGCGAATGGAGTGGGTAAA
AGTTTAGCAAGTAGCGAACC
AAGTGCTTCGGTGTAATTTC
AAGCATTGGACTTGTGTTCG
GCTGATTTTCTGCGTAAGCA
TTCGGAACCAATTTCAACAG
CGTTAACTGATGTGGTGTGA
ATGCATGGCCCCATTATATT
CTAGGGGCCTCGAATGCCTG
GCTTTCTTGGTATGACATCG
GGTCTTCAAAGGACATAGTC
GAATATTGTTCTACGGACCT
ATGTACATCATCCGCACTTA
AAACATACCTACCGTATGGA
TACAGTGCGGTCACGTAGTC
CCGTCGACACTCGAATGGGT
CGTTAAAGTCGGACAGGTCG
TCAGGGTACCCACCGGTAGC
TGCTACGGGCAACGCGTGGT
ATCAGTAGGCGGTGCCCAAC
GTGCCGAAGCGATGTAATCT
GTGAAAATGTTCGTTCTCCG
AGTCCGTATATGAGCGTTCG
CAGTGAAGCGCTTATAGATT
GTACGTTAGGCGGATTTTGT
GTACGATGCCAAACTGTGAT
AAAACAACCCCACGTTCGCG
GACATATTGCGGCTCCGATG
TACACGCCACCATATGCGGG
TGCGAAAGACCGTATCAAGG
TAAAGTTCCGAGCGTAATTG
AGCGTCCGTCGTCTCTAAGG
ATGGCCCAGGGGTGAGAAGC
ACGTGAGAACTGATATCTCC
GTTACCGTTCACTTTGTGGA
CAACTGGTGCGGGGAAAACT
CGATCGGGTTTAGAAACACC
ACCACGTCGCGGCGCCCGCC
GAACCGGACACACATTAATT
TACAACGATCGGGTGGTCCC
CTCGAACCTTTCCTACAGAG
TATTGTATCCGCAACTCAAC
AGGTGGGCCCAATAGCGCCA
TAACTGCAAGAGACCATGGT
AAAGAAAAGCCGATGAACAA
TTCACGGAGTCCCTGCCTGG
ATATTTGAAGTCGTGCAGAG
AATGCTACTCGGCGGACGAC
CTGGTCTAGGGCTTCTGCAC
GCCATAGTGCGCGTTGGTGT
AGTCCTTGACGATCCAAAGC
AATGCAAGATATAAGCTTGT
GCTTGTTATTGGGCTATAGG
TATAACATCTCAATGCTGCG
ATCCGAAGGTCTTACTGGTA
GAATTAATTGTCCTTCTGAT
ACGACCGCGTGTCGCTACTT
ACGCTCCACACGGAACTGTG
GGGGTGCGGCGTCCTTATCC
TATCGTGATGAGTCGGCGGC
TTGAGTATTTTACACCGAAC
TGCGCACACGAGCACATCGA
GAGAATGTTCGGGTCTATGC
CAACGGAAGCCGATTTCCGT
AGCCCACAATGGATGTTATT
GGAGCGCTCGCTTAAGCTAT
CTGATGGTGCGGCACTGCCT
GTTCGAATCCCTTCTGTTTT
CTGGCCCGCCGTGGTCGCGG
TTACTCTGGTCCTAGGCGAT
CGGAACGTGATACCACCGAT
CCCCTCATCAGGTCCTTGTG
CATCGCTCGAGCTTCAGTCG
ATCGTGTGGCTACGAGGGGT
GTCTACGAAGACGAGGATGG
CTCTTAGATGGCGGAATCTG
ATAATTTATTTAGCGCTGGG
ATACAGGATGTTGCTGAGGC
CTTCTTGCAGGAGAAGAATT
AGGGCCAACGATGTGACGCA
TACGGGCGATTGTCAGCCCA
GGACTTGGCACAGAGAATGG
TCGGGCATACAGTATCCCCA
CCCATTAGCGTACGGAATCC
CTACCATAGGCACATAGGTT
ATACTCAGGTGTCTTTGGTG
CAATTTTATGAAGACACCCG
CAATGATAAGTGAATAAAAC
CGCCCCAGTTAGCATATTCC
TACACGATCTTAACCCCAAT
ACTTTATAGAACTATCTCAA
CTGGCAAATGGGGGTGCCGC
TTGGCGGCTGGTCCGGCCCA
TGGCTGCTCCTTAATGGCAC
GGGTGGAAAGGGGCGCACTG
GGCGCCGCTTTTGCAGCTCA
CGGAGCGGATGTACAGAGGC
AGCAACCGTTCTACTTAGAT
GATGCCTCTGTTTGCGTAAC
TCTGCTTTCACATAGATCTT
TGGAGCCTGACCAAGTGATA
GATTGTAGAGTGGCCGCCTT
TCGGGGATTGACTTGATGAG
CCGATGCTATTTTCAATGAC
TACTCAGCATTTTAAAACAG
ACATCACTAAAGGGCTTCAC
GGAGCATAACCGGCGCACTC
TGCCATCGGTTGTTGGGAGC
GCTTTCTGACTTGTTGGATA
TAAATCACGGCCGTAGTGTC
GCTCCCTACGACCCCTCGAT
CCAATAAACATTCTGTATGC
AGTGCTTCTGGAATCGCCGC
GAGATGGACCTAGCCTTTGA
CCTTGGGTATGATGGTGGGC
ACAGCTCATGTCCCAGATAA
CGACTCGAGCGGTGGCTGAA
TTCCGAAACAATAGATGCAC
AACACTAACTAATGTGCCAC
GGACATAAGGACCAGGAACG
CGAGCCCGTGGTGTATAGTT
GGACTTACGCAACTGCATGG
TCCGCTAGATTCTTGGATAC
TCTCCATCTATGTACCTAAA
GAGACTAATCACGGCCTTAG
AGCCCCTGGCAATATAATAA
GGAAACGGTCACCGCCATGT
ATCTTTTTCCCACGGCCTAT
CCGAGCAAGACAAGTGATAT
GGATATAATTCTGCGTCTAA
GCGCAGACGCAGTGCAAAAT
CGTTACATATGATCGTTTGA
TTCGCTTATCGGAGGAGATA
TCCACTCTCTATGTTGACTA
CGACAACATGTGTGTTCAGC
GGTAACGATTCCGAATTGAC
AAGGGCCAGGAGCACTGCTT
TATTTAGCGGCTCAGTGAAC
CCATCTGGCTATTCACTGAG
GAGTAGGGACCTCACATCAC
AACCCGCAGAGATATGATTG
CGCCGGTATCGAAGGTTATT
TAGCAGACTGTCCAAGTGAT
ACATCATTAAGTGGCTCGCT
ACTTGCAGATCGCCTTAGCA
TAAGACATTTCGGAAACTGT
TCGCAATGCTCCGATTTTGT
ATCAGCGATGGCTTACAGAA
TGAGCCTTCGTTGAGCCGCT
TAATTGATGGACACCTAATC
TATGACTGTTGGATTGGCTG
CCTTACCTCTAAGACGTTAA
CCCCCAGATCTCGTTACCTC
CATACCCGCGTTCCATTCAT
TTCGACACACCACTGGGTAG
AGTCCCATTTACTTCTCACT
CGTGTCATACAAGGATCTAC
CAGTGGCCTCTGTAACAGGC
CCCGTCGGGCCCACCACTCC
GAGGCACTCGGACAAATGTC
CGGTGAGTTGGGCCTAAAAT
TGAGCGCCGAGAAATAAAGC
TTCTACGTCTGGAGTTAACC
AGGGACTTACAAGGATGAAA
GATCGGCAGGGAAACACCTC
GGGCGGTGGCGCGTGTCGAG
ACAACGTACTGTGGCTTAAA
TCCCTGCGATAGATGACAAT
GTAGTATAATTATATGGCCG
TGCGGTGTGCACACCAGTGA
CACTCGAAACATATTTCGGC
CTCGAGCGAATGTACTGTTC
TGAGGATGTTAACCTAACAC
GCAAAAGGCTTGGACTGTGC
CTTAGATCCGAGACACCAAC
GGACCGCACGGGTAGACGGG
AGCCTCGATCCCGTGTGATA
TGAGTAAAAAATCGAGTGCC
GCAGGAGAAGACTATCTGTT
CTTTCGCTAGATCGCAGCCG
GAGTTTATTTTAGCTGCCTC
GCGTGATCTGGACGAAATTG
TGGTCTGACGGAACGAAGTG
GGCTATACAAAACGCGATCA
CTATTAGATGGTCATGACTT
CGTCCCCGCTTCAGGAGAGT
AAGAGTCTTCGATAACAGCC
CCCCGATTTAATGTTATCGG
CCTCATCTTCGGGGTGAACG
TAATTATAATTATGCTTCCA
CCCTCCTTTTGTAGAGTTTC
GCCTCCACCGAACTTCCGGG
GTCACTTGGCTCCCTGCAGT
GCATGGCTCAGCGCTATCTC
TATACTCAGTCCCCGGCCTA
TCTTCTGTGGTTTAAGCCCG
ACGCATGATTTTCTGAGATG
ATATTTTTTTTGTCGCGCTC
GAGCTGCGTGCGCACATCCC
ATAAGCAAAGATCTGAGATG
CAATTCCTTTCAACGTAACT
GATAGTGGTAGATAGAGACC
ACTTCCGCTCGATGACTTCT
TGAACCCCCCGATTCACAAC
TTACTAACCTCCAAGATTTA
GGTGCATCGTCGACGCCTAT
GGAGCGTTTGTCTCTACAGG
GTACTAGAGACGTAATCAGA
TGGATGCCCGGCTGGGTGCG
AAAAACATACTCAGGCTTCC
ATCTTAAATTCGGGCCGTGA
TTGCACGATTAGATCCTGAC
ATACAGCCATCCCATACCAT
TGGGTTGAACGCAGCAGCCC
ATAAAACCACAAGGAAGTTC
GGGTGGTAGCGCCAGGGGGG
CCAGATACGGATAAACTTCC
GGGTCGCTCTGACGTTGGAG
CGCTGAAGCCATGGGTGAGA
ATGAAAAACTGTAACTGGGG
GCGATGTGCATTGTTCGTAC
TTACTCGTTCCTACATTTCG
TAGACCGGGGGGATTATTGC
GAGATTATTCATAACTCATT
TCATGCACGAATTCGTCGCG
CAATCCTACGCGGTACTATC
GACATCATACCCCCTTAGTT
GATGGGACGTAGCCGCTCAT
TAGCTACAAGACTGCACGCA
TTACCCTAAAACGGAATATT
GAGCTAAAAACCCGACCTAG
CCGGAAACTATGCACTGATA
CGTCCTACGAAATGCGAACC
CGTACCTATGAAAGCTAAAA
TTTCTATTTATATCCAAATA
GCAGATGATAGGACTATTGT
TAGAGATTTGTTATTGGAGG
TGTCTCCACTCCGTCACTGT
GGACGCCATGCGCCTCCATA
CCAGACGGCGCTTGGATATA
TGGATTCAGCACATAACACC
TGGGTCATAAGGATCTATAT
GGGCTCTTATCCCTTTGCAT
CTTTAGCAAGCAAGGAGTTA
GAGGTCCATCTACGGCTCAC
AACACCGTCGGGCTAAAGTG
CCACAGAGGGAGTTTGGGTG
GGTACAAACTCGTGCCGGAG
TGCCCGAACGGACAAGACCT
CAGAAAACACTTCTTCGTTG
CTACCTCCTGCTAGTCTAGT
GCGATGTAGCATAATGGTCG
TATATACATCGTAGACACTT
CAATGGTCGGATGGGGAAAA
ACAACTCTGCTGAAGGCGAG
TTCCGACAGTGAAACCAAGG
ACAGGACGATCGCTTTGAGC
AACGCGAGGCGGGTTAAGCT
ATGGCAGTTACCTAATTAAG
GACAAGATGCTGATTTGCAA
CATGCCACCCCGGTTACAAC
GATCCTAAACACGGCTTCGT
CGATGCGGCGAAGCGCTCGC
GACTTACAAGAATAGAGGCC
CGGCGTCTTCTAATATCAGT
GTGATCGGCTTAAAGCCAGG
ATGCAATGGCCAAATCTGGA
CGCGCATAGGTTACACTGTT
CTGTGTTGATCGGCCATACG
GAGTAATAGAACCGACCAAT
CGGCCGCGGCCGCATGAAGA
TGTTTCTCTGAGAACGGGTA
GGGAATGGCTCTCCCGGTGT
GCTAAATACCACTTTTCATC
TTCACATGCGAAAATTGGCC
GCTTCCGGCTAGGAAGGAAG
CATTGCACTCAGTAACCCAA
GCGAGTATTGCTAGAAGCTC
GCCGATCGGTACCAAGGCAC
GTCGCCTTAGTCTGTCCAAT
GCGGGATACTTAAAAAGTTT
CGCATGAAGGAAATTGCATG
TCTGAAAATCCTCAACAGCC
ACGTGTAAGGAGGCTTACCC
AACAATGGTAAGTGGTCCTC
ATCCGGATGTCGTAATTTTA
ACTGCGCCCATAACCTCTCA
AGTGCTTATGCCGACTGGCA
GGTTCTCAGATAAACCAAAA
CCACGTCTTTTCATAACGCC
CTCTAGTTCGAGCTACCTAC
TAGCTGGTGATGATTTTACA
CTGCTCGAATGCTCCAGATT
AAGATCACAACTGAAGCCCC
GTACCCCGTGTATAGTGATT
CTCGGTTGTACTTATATATC
AGTCGTACCGACTGGTGTTG
AGAGGCAACGTGCTTTCAAA
GCGCGCATGGTGGATGCTCT
TTCGTTCAGACGTGAGTCCC
GGGGGCGGTCACAATACAGG
ACGCCCACCTCGTTATAGTT
CGCCCTGTGGACTATGGATG
CAGTCATGGGCGAGCGGGAG
TACGACCTTCCCCCCCTATT
CCCCTCCGTGTGTCGAGGCG
ATCGGTTACAACCCCGGTAA
GGGAAGCCGATCGGCTCTTT
TGGAGGACGAATGGGGTTGT
TTCGGCCCAGATCGTTCTAA
TGAATAGCACTGAGCGCCGG
GCTGGCGGCTAAGAAATAGA
GATAGGTCGACTATAGCAAC
TAAAAGGCCAGACCAGTCGT
GATCGAACTGGCCTGCGCGT
ATGTTCAATGGGGCCGTTAG
TTAGCCATGCTTTTGGTCAT
CTGTTATAAACGTAGTACTC
ACGGAGTTGCAGTGGGCGAT
ACTCGAAAAACAAACACTCT
CAGATTACTTGTGAGACCTC
TGATTTTACTAATGACCGCA
CCACCGGCGTGTAGAGCTCG
GTACCAGCTGGTTGAAATTG
CGCGGGTGGCGCACTAGTGT
CATGTGTACGTTCGTACGGA
CCCGGGCGACCAGCAAGCTG
CGTTCCCAGTGCGCCTCGGA
TAGTTACACCCGCCTTAATT
TAGCTAGAGCTGAACAGAGG
GTACTATTGGAAGAGTCTCG
GCCAAGGAAGGAAAATCGGT
GATCGTACAGAAAAAGGCAA
TAAATTCCTTCGTCTTGAAT
CTGTACGTCGGAGTCGTCTC
GGACGCATGCTGGCTTTCCT
AAGCGAAGCCCAGGGTCGGA
AGTCAGCGCCGGATACGGTC
AACACTCTGCGTCAGCCAAT
GGGTCCTGGTACCCGCCCTG
CAGCGAGGTGTACGTGATGC
GAGGAAGCCGGAGGGGATCC
GATCTTGATTGGCTGATGTA
TCAAGATGCTGCCTCCTTCA
AATGCGGTCTAAGATGTCCT
TCCCGGCTTCTTATTATGCA
TGCAGTGATAGCTCTTGGTT
CAGAAGGGTGACGTGGAAGC
CTTAAAAGACAAGGCCGACT
GATGCCATCACGACTTAGTG
GGAGATGGGAAACAATCACC
TCCTGATATTTAATGAAGAA
CGTACCATGGTACATATTGG
GGATTCTCTAGACGAGTTAC
GTTAGGTAAGAGCGGGCAAG
GAGTACAATTGGCAGTTAGT
TGTACAAAGTCGAGGCATGC
GGATAATGCGTACAGAAACG
TTACAAGAAAGCTGCGCGTT
GCTTTCGTGGACGCCGCGCT
AACAACATATACCGTTACTA
TTGCGAGCTCTCGTACCGAA
ATTTATGGGTGCGAGCGCTC
TCGCGCTTTGGCTTCGGGGT
CAAGAATGGGGATTGTGATG
CGGACCAGCCTCTACCCTTA
ACCAATCCATTCCAGGATCC
GAAGCCCAGGGAGCATCTAC
TAACAGATAGTAGGCTACCC
CAGGCTATTGAATAAGAGTG
ACGTGTGGCTAAAGTGCGCC
AAGCTGAGCCCAACGCAGTG
ATAACGACCGCAACGCTGTT
AGCTAACATTTAACTTTCTG
TTGAGCCACCGTAAAGACTT
AAGCAGGACTCCGCGGACCC
AGTTCTTTCTGGCCCTAGTA
GAGAGTATGTACCATCCCCA
ATAATGCGTACATAACTATG
AGTGGACTCTCCTCAGGCGT
AGGGTTTGTATCTCCCAGGC
TAAAATTGTCGACTCTCCCG
CGCGTAGAGCCAGTCGTTCA
AATCTACGGAGTGAGGATCT
CTCCGACTCCTGCCCACTCA
AAATAGTTGCGACGTAGCTC
ACCCCGTTAAAATAGATGTG
AGGGGATCAATCTCATTTAC
GGCTCAAGGTGGGGCATTGG
TATAACTGGTCTCAAGGTAC
GGTAGGAGTAGATCACATCT
ATGTGAGTGCTGCTTATGCT
AACGTATGGACATACCGGCG
TTCATAATACATTTAGACCT
ATGATAACGCTATCAAATGT
CAGGTCTGCCACAGTGATTG
CTGACCCTTGTCCACGAAAG
ATTCTTGGTGGAAGTACCAG
TACGATCGACTCGTTGGTTT
CATTCTACGTGGCTGAATGA
ACACCGACCCTCTAAGGCCT
GGTACAATAAACTTTACAAC
TTCTGTTATCTGCCAGTAAA
AAAGTCTACCTTCTGAATTA
GGCACAGAATCAAATACGTG
ACACGTTACCGCGGGTTCCC
GAAGGATAAGGCGTGCTCCA
GAGTGGGCCACAAGGGTCTA
GTCCAATCCACTTTGACGCG
AAAAGGAGGCAGGACCGTGT
TATCACTCTAATTGTTCCAC
TTCATACATGTAATTCCACT
CTCAATGTGCCCTCCGCTCG
ATCGCCCGCTACGAATCCAG
TAAGATTATGGTCTGTGAGT
GTGAAGGGCGACTGGCGCAT
GAACCCTTCCTCGCGTTTTG
TCTTAGAGTCGTAACGGATG
CTCTGTTTAGGTATAGCGTC
TGGTTGTGTGTCAAGAAGGG
GTGGACGAGTGACGGGCTAG
CCAACGTCATGATGATCAGG
AGGTGAGACGTATTGTGCCC
ATGGCTCCCACAGCTGTCAC
ATCGGCCCTATCATACTTCG
CCAGCTTGTCTAAATACGCA
CTGCAACGACAGCGACCAAA
CTCCAGCATCTCCCTCACAT
GCGGATGCAAAGTAGCCCGC
GCATGACGACTAGTTTGAAT
CACGATTAATGGAGTATGAA
AAGCTCCTTTCATAAGGAGC
CTATGGGCCCGATTCGTGTA
CCTGCGGGAAACCCAAGCTT
AAATGCCTACGTCCCTCTTA
GGTCGACAGGATTAAAGCTA
TAACTCTCCGTACGGCTTTG
CTTCGATCTGAAGGCGGTGC
TACTTCAGAACCAATGAATC
AGCCAGGTTTGACCGTTAGG
GATTAGTTCTGATATGGGAG
AAAATATTACTTTGTTTCCT
CGGGCTCGCGAGGCTAAAAG
ACCGTGTGGCAGTGCACACA
CGCAAAAAAGTACAATGCGA
TGTTGAGATAATTAGTACTA
TGTTCGGATGAGGGTTCGCT
TGCTAATATTCTAGCTTGAA
TATGAATACCGTGTTAAAGC
GTTGCCCGGGGGAATTTAGG
ATATATGGCTGCCAAATTTC
AAGGCGTGCGAGGTATTAAT
GCGGCATACCATAAGGCACA
AATTGGCTCGGGGTCTTCGG
ATAGCTTTCGCTGCGGTGGA
TGTGGCCCTCTCTAAGTTGA
TGAAACCGGGCTGCACAAAA
TTCAGTCATAGACAAATCCG
ACAGTAGTGCTCAGAGGTAT
CTACTGATGTGCGATATACA
GACATGCTGAAAAACACCAG
TAAAGTGACAACCTGACTCG
CAAAGCCTGCCTGAGTTAAT
ATCTCAATCTGAATCTCACT
AACCATTCATTCCTCGCTCC
GGAGCCAGCTGTAAGTACCG
CCACGCAGCCAAGTTTAACC
AGGGTGCCAACGGCTCTCTG
CCGCTCTTTACTGTTGGGAG
CTTCAAACGACAGGCCGCTG
GGTAATCACAGTCATCCAAG
GTTTTATCAGACCCTCTTCA
TTTGCCTCAAAGAGCCAGTT
GGCAATTTGAAGCGGGGGCG
GGGGCGCCCAGAGCAGTGCA
TCTCTCCGGGCGGTCGACCA
GAAGAGCCAGATGTATCATT
ATGTAGACAATCCCAACCCA
GTGCCATTTCTTCAAAAGTC
ATCACGAAAAGGATCCGTTT
ATAAAGGAACTGGGTTTCAG
GAAAGCCGCACTCACGATCT
TCTCAGTGATGTCCTCTTGA
CCTTTGCTACGGGCTAATAA
CGAACTAAATATACAACTTG
CTCTGGAAAACCTACAGTGA
CAAGAAGTGAGCGGAGGTAT
CGACCTTCTGCGTCTGGTCA
TCTCTCACAAACATGGGGGG
CCAAGACTCCTATGCTAGAA
CACCACTTGACCCAGTACTG
GTGAATAAGTATACTCGATT
TGAGCCCGAAGTCCCTCCCG
AGGTGTCACTAGGGTATGGT
GCAGCGACACACACTGGACG
AGAATCTATGACCCAATGAT
TAATGGAAATATTTGCACAG
TTTCCTTTGTATCGGACCAC
GCTTTTCCGATTAAGTAGAT
GAGCCCCGGATAATACGGCC
CAAATAGCCCTCCCCGATTT
TCCACGCACTTCCAACGTTA
CACGTTAGTTCGTCTTTCGG
GCGCCGTAATACACTCCGGT
CGATGGCCCATCTAGGGCTG
CCTACTCACCCCTAGACGAA
TATAGAGCCTGCTAATATCC
TTATTGCGTCATGATTCGAC
CACTGCGATCCGGGCTCTTC
TCGCGGATCGGTACTTTATT
GTCATCGTAGCACGGCAGGT
CATAGGATTTCCACATTGAC
ATCAGGTGGGGGCTATTGAC
TAGAAAGTTCCGGTGGGAGC
CGTTGTATCCCGCTTCCAGG
TGTCAATAGCTCCCACAGTA
GAGAGGACTTATTCTCCGCC
AAGGACGCCTTGACATCTAG
GAGACTGTCTTGTTGCATTT
GGATGAGTCAAGGAAGCTGA
TGGCAAGCTCATTAGATGCG
CTTAGCAACCTATGGAATTG
ACCCGGAAACCTTATGCACC
AATCTGGAAGTATGTTTCCT
ACTAGGGTAAGCAGGCTCAT
GGTGGACAACGCCTTGATGG
GCAAGCACTAGCTTGCATAG
TAGGATATGGAGACGCCCCT
TTCTGCAATCAACCCTTACG
TGTTTAGGGGTATCTGGCTA
CTAGATTTCGATCGGCGGCG
CAATCGTCGGCATCCTCCGA
CACGAGTTAACTCCCGCACA
TACAGGCGACGAGGCAACGC
CTTGGATGCCTGCCCTGTGT
GCGTGCCAGCATCCACACAG
AATCGAACATCAAGTTAACC
TTGAAGTGTCGGGTAGAGGG
ATGCTCGAAGTGCGCGGCAT
CCGGCGCCTAGCATGTAGAA
TTAAACAGTCCTTAAATATA
CTTCATGGATCTACTTGGGT
CGAACTCATACACCCCCACC
CCACCTGAGACGGCAGTCTA
CGATCGGGCATGAACCTGTT
GTTGGATGGACAAGGTATCA
CGTTGTTATGCTTTCATTAC
TGACTCCTGACGGAGAACGC
GGCCCAGCGGGGCTACAAAG
GATCCCAAGCTTTGGTCTGT
AAGCTCTCCGCGCACGTATA
TGCAACCATAGTCAGGTCCT
CTATATTCTGCAACGGTGCT
CGATAGGCTGCATAAAGAGA
AGCAACAGCACTTCCTATTG
CTCTCTCATTAGCAGCTGAG
CCCTTGATTGTCCATTCCTT
CCACTTTATACCAATGTTCC
GCTACCACAGTTCTCAGTGT
GCTTTCGCCCTAATCACGAA
ATAGGCCAGCGGAGAATGAG
CACGCTCCGGCCTATGCCTA
GGCGCTTTGCACGTCAGGCG
ATCACGCGTACTCTTACAAC
TTTACCTGACAATCCAGATG
ACACACCAGGGACAACTGGG
CACGAGGACCAAGATGATGT
GGCGATACATTGTGCCCAGC
ACTCGTTCCCTCTTATAAAA
CCACGTATCCGCGATACGCA
GCAAACGCTGCACCGGTGGC
CGGCAATCTAAGACTTAAGT
TGGTCTGGTGCAGTCGGCAT
TTAAGACCCCTTACTACTCG
GTCTTATACTCCGTTTCATT
ACAAGGAATAAATGATTTCC
TACTGTACTCTTTGCTTGCG
TGGGGACGTCACGGATGAAT
AAGCTTACTACGAGCCTTAC
CACTATTCACGGCGAGTTAC
GCTCAGTTCGGCATACCGAG
AAGTCACTGGGAGAGAAATC
AGTTTTTTGCGACGAGCGAA
AACCACATGGTGCAGGTCAA
TAAGCGGGTCACATCAGCTG
GGCCTATAATGACACCACAG
GGGATTTAAGAACCCGGCCA
TTCCTTGCAAGCCTACTTGG
AGTAACGTAACCGCACGTAA
TTCACCGCATTGGATTTATC
CTGCCGCGTACAACCTCTCC
TGACTAGTGATAAAAGTGAC
GAATCTAACTATAGCCGCAC
TTGGGACGAGCAGTGCGTAT
GTCTTGATAACGTGTGGAAA
ACTCGGAGCGCCACAAGATG
AAAGAACTTTTCTTTTGGCA
ACCGCTGTGGGGTGGCACGT
CGCCTGTCGTGCGCCGCGAA
GGATTGAGAATACACGCCCG
TTTTTCTCGAAGTGCTTGAA
TGGGAATGGGGTGAGTAGCC
TGTAACACCCAAGGGAAGGA
TACGAGCCTAGGCTTTTGTC
GACAAGGTGGCCGGCTTTCT
GTTAAACTTCTTCGGTTACA
ATGAGGGCTCTTCCAAAATC
TGCGAGCTACGAGGGGGCCC
GAACCACCGTAATTCGTTTA
AATTCGATTTGACTTGCCGG
CGAATGACGAGGTGGGGTTA
CTCACAGTCTCAACAGATTC
TCCACAGGGCTCCGTTATAT
TGGGGTCACTCATGGGCTAC
GACGCCAGCAAGATAAGTGA
TTCCCCGTTGCACACGGGAC
TCCCCAGGATCCGTGAACAG
GTGATCCACGCTTAACAAAT
GAGAAGTCTGGGGAGGCCAC
GTGCTCTTGTTACTCAGGAC
AGCTCTTATATCACATATTC
TGTCGCAATGATCATTTGCA
CTAGAAGGGCTTCCGAGGTC
CCCACTGATATTTTTATTAG
CCGGATACGGATTCACTGTG
CTACGCTTGTTCGGAGGGAG
CTGTCGGAGGTCTGAAACTC
ACCTCTATGAGAGGCGCCGT
ACTCTACTCGGGCTGCCGTC
GATGCATTCTTGAAATTGAG
GAATACCTCTCTTCGACGTA
TAACTTTACAACAGTATCTC
TGCCCGATGCTCTCGTCATG
ACGACCAAGCGCATCGCTAC
ACTCCAATCCAAGCGGTAGC
GACAGCCCGATAGCTGACGC
AGTACGAAAGACGCCCTAGG
CGCCTACCCGAGACAATCAC
AACGAACACAGGGCCCTACC
CGACTAACGGGGCTTTAAAG
ACCAACGGTGCCCTGAATAA
ATCGTCCGGTTGATGACTTA
ACCATTGTAAATTGTCATAG
TTTTCTTATATCCGTGGGAG
CTAGTTAGGAGAATTCACGC
ATACGTGCAACCTAAACTCG
CAATAGCGCAGCCTCTACCC
TGGCTCACAATGGATACCGC
TCCGAATTATGTAAGATCCG
TGCCGCGGTGATGACGTCAC
AAATTACCGGCGCTATTGCG
CAGAAACCATAGATTTGAGT
CCATGAGCCTTTAACCACTT
TTTACCGGAATACGCGTGGA
CACCTCACATACATAGAAAA
TTGCTAAAAACCCGCAAGTA
CGAGTCTAAGAAGGCATGGA
GTTATAACACAGAGACAGAC
GGTGTCACGTTATAATACAC
AGGCCCCATAATCAATTTAT
GCATCCGCATGTGCGGTACA
AGTCGCGTCAACGGTATTTC
GGCCTAGGCGCCTCATCTAA
CTGCAGTTTACGATAAGGTG
GGGAACGGAACTTACTTAGA
CACAAGAGGAGGCGCCACCA
TCTATATGTAGCCATCACTT
TCCCCATGAGCGGACAGACG
TCGGAGATATCTATATTCAG
GAATATAGGTTTCTATAGTA
GAACTTCGTTGATCTCTTGG
CATGGAGACATTCATACAGC
CGCGTCACGTCGGCACTTGA
CATTGCCTCTCGCAAATTCA
ATTGAAGAGTATACCCATAG
GCGGAATCAGAGCTTAGCCC
GATCTCCGGGTCCCCCCTGT
GATTGCCCCCTCCTAAAGGT
CTGGTTTGCTTAAGCGGACT
TCAGTCGAGGGAAGACGTAA
ATAATGGCGATTCGTCCTCC
AAAGTATAATTCGTAGTAGA
CGAGAGTCTATTTGCCAGGG
ATCGAGCAACCGGGGCGAGC
GCTTCCGTCCAGGCGCCTGT
TCTGTATGCGTGTCCGCGTA
ACGATCCCCTTATGTCGGCG
TCAAGGCTATGTTTCGCTCT
GCGGCAACACCTCTCAAAAG
GAGCGGGTGCTTTTTTCATG
ATTCCGAATGGACTTAATGA
TCAGGGTATCTTGATGTGTG
TTCAAATCCGCCGAACGGAA
GTTGAACACTAGCTAAGCAC
CCATTGCGTCTTCGAGTTGG
CACAACCGACCTGCTCTTTG
AAAGGTATTTAAGCCATTAA
GCGTTTTATTCCCATGATTA
CTCGCTGTGTCGGAGTCCAT
GGAAGACCCCTAGTTAGGAG
AGATCTAGTTAGTATCATAG
GGCAGCGCGGTCAGGCTTCT
CTTAAAACTGGAGTGATTCC
CCTAATATGTGTCCACCCTT
GCCGGAATGACAGCAATTGA
CCGAACAGCGGCGGGAGGCC
GACGAAGAGAATACATACTC
TAGCGTTTCCTCGCCACGGC
TTGTACGCAGGTCAGTGGGT
CAGGGGCACTATAAGATGAG
ACATAGTCGGCCGCCTCTAA
CCTAAGCTACAGCTGCCATG
TAAATGGATGATAAAGAATC
GAATGATTAGAGGGTGGCGT
GATGGATATTGTAACAACAG
GCCGACTTAATTTCCCAAAT
AGTGTGCCCTGCAGCGGGAC
TCATGACTTTGCTACAACAG
AACTGTGAGTGGTGGGCTTA
TATAGCAATACACTAGAACT
CCAGTAGTGGTTGCAAAGTC
TGCCGTGAGCGAACAGATTG
TAATGTTAGTGTAGGCGAAC
ACCGCGGAGCCGGACGCGTC
AAAATTAAGGACTAACGATA
GTACTTCGATTACTTTGCGA
AACATAATAGTGTGGCATCA
CCACGGAGACCCTACATACG
TAAGATTTGTAGCTAATTGA
AGTGTTTCACAACAGAATCC
AGCGATTGGGTCGCAAGTTA
CAGCACTCAACCCAGAACCT
CCATCAAAAAATAAAATTTA
CAAGCGACACGAGTATCTAT
GAGTGCCCGGGAGACAGGCT
TGTAGCAGCCTTTGACAAGC
TGTGATAGCTGGTTCAAGTG
CTCCTATCGGGTGTGCTACG
TTGCCGTAGTATAAACTCGT
TGCTCTACTACTGCAAGCGT
GGTCTGCCCTATAGAAACCA
CCAAGGAGTGGAAATTGTTA
ACTCAGCCCGGGCGGGCCAT
CCGCAGACTAGTATTTGTTA
ACGTTTCGCATAAATATAAC
GTAAGACATCACTTGCTGAT
GAGCACCGAGGTACCGTAGA
GAAATCAGTCGCCGATTCCC
TCCGAATATAGCGCTTCGCT
TCATCCCGTTGCGATCGTTC
TTGCCTAAGCGGTTTGCTAA
AAAGTGTACATCCACAGACG
ATCAGTTTAACTACCTAAGT
GGACTCTGGCATCCAAGACG
TAAGCATGTAGCTGCTATCA
GCACAAGGTCAACCAACACT
GATTGCGGAACTGCACCCAA
CACGGCTAATTTTCACTGAT
ATGAAATGGCGGCGATTTTC
CGTATTTCTAAAGGCGCCTC
GGGTTCCCCGACCAAACCAA
AAGTGCTGTTTAATAGATTC
GTAGCGCGTTGGCAAATCTC
CAAAAGGGCACTGCCCGCGG
CCTAATAAATGGCATGCGAG
CACATAAATAATGGATCGAT
TTTGGCACCAAACCGCAAAC
TTGTATAGTGTGTAGTATCA
TCCCAAAGCTCGGTGCGCCA
TACCGATGCCGGCTCTATAG
CTATTTGGCCGAGATTTTCA
TACCGCTCTGTTACTACACC
CGCTTTCGTAAACAACCAGT
ATCAAAGATTCCGCGAGACT
AATAAACGCTGCGACTTCCA
CATGTTGATCGGTAGTAATG
TTAAGGATGAATTGGAGGCT
AGCTTTCTCAAAAACGGATG
AACTCGGAACTAATTCACGG
ACGAATATACTGGTGACAAT
ACCGGGTATCGATAATCTAA
CTCTTGGGTGAGATCACGTA
CGTTCTGCGCAACGCTCGGC
CTGCCATGCGGCTTTAAACT
GCGCACCATACGCGACCACA
GGGACACGGCACTTGACGGC
CCCCTCTGTCGCCCCAGTCA
ATCAGTCCCTTTAGTGTTTG
GTCGTGTGCGCGTTGAGATA
CAGGGACAAAGGGTCTTTGT
ATGTACCCCCCTTCGCGGTG
GCAATCAACGGGACGCCGAC
CTTGAAAGTACTTGGACTCG
ATCCGTTTTACGCATATATT
TGCTGTCTAATCACGGGAGG
CTGGTTCAGAGTCATCTTGG
CCTGAGAGAAATTTAAAGAC
AGCCCCGCGATAGAGCGCCG
TAGTAGATTAATAGACGGCG
CTTCACCAGGGTCAAAACGG
GTACCTGGCAGAGGAAAGCG
AGCTGATCCTACTATCATTG
CATCGAGTCCACTCTAATGG
CCATTGTAACATACGAAAAG
ACAACCCGTATGGTTCACTA
CTAAGGCGACCCCGTTACTG
TGTCATTAGAGGCTGGTTCC
CGCCCAGAGATTTTCCCCCT
CACTGTCGGCACTAGACCCG
CGAGAAGAATCCCATATTAC
TTATCCCTGGGCCATGTATG
AAGATTGATGAGGATCAATG
ATCACCTACCTCGGCACCGC
TATAAAAACAAGGAATACCT
TAACGCCTCCCGAACTGAGA
AAACTTTTTTCCTCCCCTTC
CAGTTAATAAAATGAATAAG
GTAGAGAACCGCTACATAGC
GCCTCATATTCTGGTTGTGA
AATCATGACCTGGCGGTCAG
AGTCTTTGTGTTTCTGGAGC
GATGGCAGCATTCGCGTTTA
ACATATCCTCTCAGCCATAT
CAGAGGAAGCGCCATTTAAC
CCAGGGCCGTGGAGCAATCG
CTGATTCTCTTGAAATTCTA
GCCCGGAAATTAAGATCCGA
CGACCTCCCGGAAATACCTA
TTCGTTCGACATTACAAGCT
CATCGACTTATATGTACGAA
CATCGAAATATACACAGATA
TACACGTCCAAGAGATAGCA
GACTGGGCAAACACCGATGC
GCCGGTGCTCAGCTTCGTTC
GCGCTGATGAGCGGTAGAGC
ATTCCTGAAGCGGATTACCT
AGCGAGGTTGGTCTGGGTTC
CGGCGCAAAATGCATTCGAC
AGACAGCCCACTGGGGGCAA
GGATGGTAGTGCATGCAAGA
CTTCCCATTAAGGCAAGAAT
GTTCCTTCACATGGTGTACA
AGCACACAGTATTAAGAGTC
TAGCATTACTTTCCCACCTG
ATCTTTGCGACTCAAGAGAG
GCTGGTGAGGGGCTTTGGCG
GACCTTGCAGTGTAATAAGG
CCGTTCGCCCGATTGATGCT
GTAATGCGTCACGTATCAAT
CTCGAAAGTTCACGCCGAGC
TGAGTGCAAGGAGGGTAGAC
CAATGGAAACCTAGTACCGT
ACCGCCTAGGATCAGTGCAA
TTTCGAAAGAATGCGGCCAC
TTAAATATGGCATGTGTTTG
ACTGCAGATGAGGCCACTGG
CACTTGAGTTATTCACCTAG
TCACTAGAAAAGGGATGCGC
TCCTTAACCACGATCATCTA
ACAAGGCGTCCCACTTTTAC
AGAGATCAATCCCGGCCACA
CAACCATGGTGTCAAGGTAT
GTAAGAGTCAAGACACTTAA
CTTTTATTACGCACTACCAC
TACTGGGCACTCCTAGAGGG
TAGCGTCCAGATCGCCGAGT
GATGCCTTATAGGATACCTA
CCCAAGGTTGCGTCCTGTTC
CAACCTCCTTCTTGAAACTA
CTAAGGTCCAGCAAAGTGTC
TAGATCACGCATGCGAGTAC
ACGTTAACAGCCTGACTTGT
AGTCGGACTGTTCCGCTGTT
GCTCGAACCTCATTTACCGG
TTGAGCGAGATCAAGGTTGA
CTAGATAGTCAGAACCTGCT
CCGGGAGGCACCTAGTAGCT
CCCGAAGCGTTGTGCTCGAG
AGCCGAAAAATGTCATATTT
GTCAAGCGCCGTGCTAAATG
GCTCATGACTCCTCACTGCA
GAAGGGTCGTGTGCTTCTCG
CGCGTGGGATGACCGTGCTT
ACGGGACTACACGATTTCTA
TTGACATCAGAGCCTCGTAT
GACCTATCGATAGCCCCATT
GAAAGAGATGACAGTCACTG
CTCTCATATAGATGATTCAG
GCCCCCTTACTGTACGAACA
AGGGCGTCATACAGCCTGGG
TTCCCCAGCTTGATTGAGAG
TTTTCCCACCTCAAACGTCT
TGGAGTTGTAGAGTTTAGTG
TGTCGCTCTATAGGTTCGAC
AGGTCATCCGATTAAGAGAG
GGCGTATGTTTGCCATAACC
TAGTTAAACGGTACCAAAGT
TCTTCCTTTATACCTCTAGG
TCTCCCCACAGTGTGTACGC
AGTTGATACCCGACTGAGCA
CAGGCGTAAGAGCAGGTACA
TAGAGTCAGACGACCTCCCG
CACACGCCACCCGATGGAGG
CATGGTACGATTGGGCCCTT
CTGATCTAGAACCCCGCATC
GGTTCCTGGTGGCCTGGCGC
GCCTCAGGCTTCGCGTAGTG
AAGAACTGGTAATCTGCCAC
CGCGGACTAGATTCCGCGGA
GAGAGAACTGTCCGTGGAGG
AATTTGAAACCGCATGACGG
TGAGGGATGCCCACCCCTAT
GACGAACGACCTCACTACGC
ACTCAGTACTGGACGGACAG
GATGGTGCCTTTCGTAGTAG
CGTTGCCAGGCGCTAGGCAG
GAGATATAGTCGCGGTCTGT
AAATTCCAAAACACAGCCAG
GAAGTGGACCCTAATGGCAT
CAACAGCCGGGAGGGTGGCT
ACTCCGCGACTGATCATGGG
CCAGGGAGTTTTGTGCTCGG
CGCCTTTGTAACAATCCGTA
ATTCTCCGTAACCTACCTCG
CCTAGCCAGGGGGGTACTCA
ACTTAGATAGTCGTCTACGG
AGAACCGCGTGGCAACGTCC
CCAATGACAGGACCGCCGTG
AGTTCCACGCGTGGTGCGGT
TAAGCACATGTGCTAGGCAG
AGGATCCATGCCGTCCCTTT
ATGGTCTGCAGCGACCCACT
GGATCCGAAATTTAGATAAA
CTTAATGGTGTGGAGTGAGC
CAAGCAGTTCTCTTCACAAC
CCACGTTATCTGTTATATTC
GTCCCCTACTTCGCGGCAAC
TGGAGAGTCACTAAGGCGAT
TCGATAGGTAGTGCGACGTG
TGATTATTGTCTTGAAATAT
ACCGCCAGCAGACCTAGACG
CTGAATGGCATCACTTAATT
ATGTCCATGATACACTAACA
TGGACATAGGCTCGCCGAGC
GGGTAACCATGCTTGGCTCT
GTTTTAACAGTTGTGTATTA
GTGAGATAACTATGGAGCAC
TTACCTATAGGCGGGGCAGG
GTACCGCTAATTAACGAAGG
TGAATGCTAATCATTAAGAA
CTCCCTTTTCCAGAACGTCG
TCCCAATCGCGTGTGGGGGT
AGATCGAAGCTCGCCCTCCC
GACCAACCCAGGTTATGTCC
TGGGTTCGAATTATCGGAAT
CGTGTCGCACACCCCAGTAA
TCGCCGCCCCGTAGAAATGT
ACTTTGACCTCCTAGACTAT
CTATTATTTGCAAGATTGGT
ACGTCGGTGTGAACTGTAAA
TAGCCCTTATTGAATCCGCA
TCTCGGATCTAAGTGGTTCA
CTAAAGCCACCGAAATCCTG
CCAAGCTATGAGTTTTAGTC
CCCTGCTACCGACTGACTTT
AAACATGAGACGGTGGTAAC
GGGACCCGACAAATCTTGGA
ACGAAGAGTGGCGATCTCAG
CCGAAAGTATCGATCGCTGG
TCTAGTTAGTTCCGTTATTC
GCGAGTTTGCGTGCAGGGGC
CTCTGGGGGTCATCGAGACA
CTCCTCGAGCCAATCCCGTT
GAGGGTATATGTATGTTCCC
ACATGGACTATACGCAGGGT
TAAATCCGGTGCAGTGCAGT
AATGGCGGGCGTAGGGCCAC
GTTGTGGGATACCATGATTG
ATCCCCTTACAAAGCGCATG
GGTATAGGGATACATTGAAC
GCTCTTTCGGATTCACAAGG
TTTCCTCTGCGGTGGATGCT
ATATCAGATCGCGCCTCTGA
ATACGCGCCAATCCCTCGCG
CATTGGACAGATCTCGGACG
ATTCACGCCCTAGAGGTTGG
ATTGAGTACGTGGCAAATTC
GCGCTCTGCGCCCAGTTAAT
TTAAAAACTTGGGACAGCCA
ATTTCAGAGCTATGCATGAC
GCCGCATCTTGACCCACTAT
AGGATCACTCGTCACATCTG
GGTTGGAAGGATGCGCTGAA
TGTATTCGAGGCCTACGCCG
CCCCAGCGAGGAGCTTCGTG
CGGGTCCACAAGAACTATAG
GCAGCCCGTAAGTTACTTTT
GCCCTATAACCTGTTCCAGA
ACTGACAGTAATGCTTTTTT
CTATAGTGCTGGACGACGAC
AAAAACGTAAGTCGGTAGTG
GGATTTCTTGCTAAGAAGCC
ACTGTGCCGGAATGTCCTGT
AACTAAGGTTCAGACGTCCC
AGAATGATAGTACCTGACGA
AGTGTAGCTTGCGGCAAATC
TGACGCCCTCCCGGCACTGC
ACTTCCGCGTTACGAGGTTC
CTCGCCGCAGAACCTGAAGC
CGGCACCGACCTAACACTAC
GGTCGTTTTGAACTACTTAC
GAGTCATCCCACGTGTGGCA
GTCCCAAAGGAGACACTTAC
CTCGAGTACGCTTGGCGTGA
TACTTGATCTCAGTAACAAC
ATGGTTCGAAGGGGGAGCCG
TCGTTAAATACGGCATAATG
ATATGGTATGAGGGTTTCGC
AAAAGTACTGGATGAAGATG
GCCTTCTACCCTAGACTCTT
AATTCTTCGTTATCTAAGTC
CGCATAAAAGGGCATAATGC
CTTACACTTGGTAGGGGAGT
GTCTACACCCCAGTGCTCCT
GTACTGGCACGCTGGAGTGG
AACGCAAGCGTGGTTTTTAA
GCCTTTCTTGAGTGCGAGCC
AATGTCTCGTGCCCATATTG
CATCATACCGTAACCTTAGC
TTCAGGTATAGGGCAATGTT
CCGCGCGTGACGTTCTCTGG
TGTGTTACTGCCTGCGCAAA
CATAACATACTATTTGGTGC
CCAGTCCCCAAACATGACTC
TCATTTATAGAGGGGGCCGT
GACTATCGTGGGGATCACCT
TAATATCCATGTCTTGAGTA
TTAGAAGGTTTTCTCCGTCG
ACGGTGCTGATGTATAGGTC
TAGGTAGGCCGAATGGGAGC
CCCGAGATCACAACCTACAG
ATATCTCTACAAACGCCCTT
TACAAAGCACTGTTGCTAAC
CTAACCCCAGTGGCAGCTAG
CAGGCTCAGACTCCAACACG
GCGGCTGCATTGGCTCATCT
TATTTGCATGCATCAAACCG
AGGCTTTAGGTTCCGTTCCG
TAGCAGACGGTTGGCATACC
AATTAGCCCAAGGGTGCGCC
CACGTTGTTCCTCTTTACAG
ATAGATAGTCATAGGGTCGC
TCAGGTATATGAGCGCTGTG
CCATCAGCGTCTGTACTCAA
CAAAGACGCACATGGACAGA
AATTAGTTGCGGACAAAGAT
TTCCTTCCTCCCGGTTTCCC
TTCGGGCCCCCCTCCGCAGT
GGGCCTGTATCTCTATGAAT
CTTAAGGAGCGCCTTCGTAA
GGCGGCCGCTTTGTGTGTCG
TGTGTCGTTCCGTGTCGAAT
TATGGGCGTTACGGGATAAT
CCTGGTAGTCGGGCCGGAGA
TGCACACACAACCCTCGTTA
AAGGAGGTCCCTATATGTAA
ATAGTGAGGGGATGTATGTC
TTTGTATGCATGGCCTAAAC
CGAGCGAGTGCGCCTGGGTT
AAGTACACCAGCTACGTCCG
CTACGAGTGCTGCCACCGGC
AGGGCAAGTCTATGAGTCCA
GCATTTAGATCCAAACAGTC
GGGGCTTAGGAGCTATGTGG
ATTTGTAATAGGGCAGGGAC
ATCAACATCGCCTTTGGGCG
CCGCCGAAGCGTCTAGGCTA
ATCTGTAAGCCGGTAGGGCA
CTGCCCAGCTGTGGTGAACT
TGTTACTCACTTGCATTAGT
TAGTTCGATCATCAGACACT
CATTATAGGCTTGATCCCTG
CATCGAGAGCAGCTCAATCT
CGTGACATTTCTTGGTTCGG
GCGATCTGGCCTAGTGGTCA
CCTGTCCATTAGACAGACCA
ACCTAAAATCGCCGAGAATC
CCTGAAGGAGAAATCTACTA
TTAGTAACGAAGCGGGATGC
TGGATCGTCATTTTAGTTTT
AGTTACCCCCCACCGCGAGG
TTTCGCGCCCTGCGGATGTT
GAAGGGGTTCAGTGGGATCT
TCGCAGATTTAGGCCAATTG
GACATAGCCGCCACGCATCC
TACCCTCGTGAGACATCATT
CGTGCGCCTTCTAGGGTTTT
CTATTCGCAGGGGGCCAGAC
ACGGTTTACAGCCATGCGCA
CTTCCAGAAATTCCACCTCG
GGATGCGATCACTTGGAAAC
AAATCGATATGGTAATACGT
CGGGTGTATCATTTAAATCG
ACCTATACGTCTGGGTTTAT
GTGGTATCGCTGCGGTATAG
GGTTTTGATGGCGAGCGTTG
CCAACGAACATAGGGTGTGA
TACAGAAGGAAACGTGTCTT
ACGGGCGCCGAATCGAAGCT
AGCCGGACTGGGGTCTGCAA
GTACCTAACTAGATAAGTGA
CCTTATCTTGGTATTGACCG
TGGAGGCTCTTCTCTTATTT
GCGGTCTGTCGGCGAGCCAA
ACGAAGACACTTCTCCATCA
CACTTTGCGTATCAAACAAT
TGTGGCATCCAGATTGTGGA
CCCTGCCGAAACTTGTCCTC
GTCTCTTAGTAACAAACCAG
GTTTTAAGAGTAGCCAGTAT
GTCCAGATCTCTGATGACCA
AATGACTGCATGACCCACAT
AGTGTCAGAGGCGGGAGTCG
CCGCTTTGAGCCGTCTAGTT
CTGAGATCTGATAGCATCGC
ATTACACTCATCTAAAGCAG
TTCCGTGGATACTGGCACCC
CATGTTTGCCGCAGTATATT
CGTTGTCTTCTCGACCCGGC
CTTTTTAAAGCGTGCCAAGT
CCATCAGAGGAGCAGAGATG
GTCACACAGCAGTTATGCAA
GCTTTGAAGCTGGTCGCGGA
CGTCGGTTTGCTGAGCGATT
AGTGAGATTGTGCAGGTCGA
CGGCGGATCGAGGCCGCCCA
TTTTATCGAGTCCATGCGAA
CTAAGACCATGGTGCAATAC
ACTTGGCAGTTCCGCAGTGG
CTTGGGTCGTATTCTGTGAA
CGAATCAGTAGTGCGGGCTG
ATCGAGTCATACATATGATC
ATTTACGTGTCCGTATTAAA
AACTTCAGTTGTAGATCGCC
GGTTAGTGTTTTAGCTTCTC
CTAAGTGGTGGATTTTGGAA
GCAATGTCGAACCAGGGGGG
AGAAAAACGTAGAGCCTACT
GAGCCGTCGAATGCGCGGGA
GCTTTGTTATTATGATCCCA
TCGATACCCGACCATCAGAA
GCGCTGTGGCGCAGGGCGCT
GAGCCCTAGCAACGATCGCT
GTTCGAGTCACCAAGGTCTA
GAAGCCTGGTGAGTAGTTGC
ATAACCATGCGTCGTAGAAT
GCGAGGACGGGGGAGGTACA
AGCAGTCAGAGTATGGATAA
AAGGTTCTGATATGCCACGT
CTCTATACAGCAACATGCGG
CCCAATTTACTGCTCCCAGG
AGGACCCCGATTATTTTATC
CACTGTGTAACGTTAAGAAA
TGCGCCCACGGATTAAGTCT
CTTGTTCGTAGACGACCTGC
CTTGGATTAGGTCGAAGCCA
GGACCCCCTACTAATCGGGT
GTCGACATGCGAAATGGATT
GTCCATAGGACGCATCAGCA
GGGACCCCCGTCTACCCGTC
CGGACAGCGATTCATAGCAA
CGACCTAACGTCCACTTGCC
GATAGATTCAATTGTTATCT
CTATTATCATCAGTAGGATA
ACGTTTTAGAGTGTCACTCT
TGTCCGTTTGTATCGATTGG
GACATTAGATATCTCGGGGT
TTGGCTCTGCGCTCCATTGT
ATATATACCTCTCTTGGCGA
GTACTCAAAAAGAATGACCA
TTAATTGCGTATTAGGAGCG
AACAATTCCGATAGGAAGCA
AAATCGAGTTGTTATAACCT
GAGACAATTCAGGTCGATGA
GGCGGCTTCACCGCAGGAGT
TAGACTTGTTTCAGTACGAA
CATTTCAATGCAAGCGGTGT
TCCACTGACCGATCCACGGG
TCCGGACTCAGCAGGTGATA
CGGAAGGATCGTGCATTCTC
TATGTCCCCCAGTCCTCGTT
TAGTTAAACTAGCTCTTGGC
GGTAGCATGATCTTTTAGAG
CAAAAAGGACGCGGTCGGTC
TTCGGTGGCGAGGAGAACCT
ATTGCCGACTACGTGCATTG
ACGTATCTCCATGTTCGGAT
CCGCTCTGTAGGAGCAGCTT
ATTATAGCTAATAGCGCGGC
GATCATGAGAGGGCGTTTGG
ATTATGCTGCCGCGCGGACG
ACCTCTCAATGCACGCTGGA
CACGTGTGGAGACAAGAGTA
AGATGACTCGTTCCGTACGA
ACTCCATTTTACTCCTGGGC
GATAGGGATCACACATGAGC
GCTGTCGGAGCGTCCGCACA
CACAGTTCTGTCATTCCGCA
ATAGTGCCGGATAGTCCTCT
GTGGCGGAGCTGGGGATTAA
CATGTCGGGATTGCCCGGGA
CGGCTCGATACCGTGGCGCT
ATGCATTGTCTTCGGAAGGA
CCTCTGTGAGCCGCGCACAG
GGGCTGGTTCCTCGGCCGGG
GGTGCCCGCCAGCCCCAGAC
TTTTAGTATCCGGGTTGCGA
TTATGTAGTCGGATCGTAGA
GTGCCACGAATTCCTACCAC
TGCAGCATGGAAGTTAAACC
GCACTACTACGGGGGGACGT
CCCTTAAAAGTGGATCCTGT
GCCATATAACTCGCTTTTGC
AATACTATAACCGCTGCTGA
CTGGCTCGGAACTGGTTCAT
GCTCACCAGAAAGCACAACC
AGGCTGACGATGTACTACCA
CAACAGATACGAGTAACTCC
GGTTTGGGTTCAAAAACGGC
TGTTACCAGCTCTAAGTAGG
GCCTTAGATACTTCAAAGCG
CAGAAAATGCGTCGGCGTCA
CCGTAATGGTATCCTCGCTA
CGAGGCTCCCACTTTACATA
TTACGGGCACGATGGTGCTG
CGTGCCAAGCTGTAGGATTC
CGGAGCAAATGGCTTGTGAC
CAAGGCTTCGCCCGTAGTAC
ACGAGGACATTTCGGATTAC
CTCCCTTAGACGAAAGCCCC
GGGAGGGAGTGCTCGCCATC
CGATGTTTAGCACCAGCGCT
AAAAATGGCACAACGCAACG
TAGCGCAACAAGTGCGTAAT
CTCCGCAAAACAATTCACTA
TTCGGTCATCTTAACATCGG
TTGCCATCTGAAGGCCGTCA
GTATGGAGGGCGAGCCAGGG
GGAGGTGTTAAATACCGCCG
GGTACACTTTGCGACGACAT
TGAGGCCTCTTGAAGAGCCT
CCTGTGTTCATGGACGAGTG
TTGCTGTCAACGACTATCAC
TTAAGCGTCGGATGCTGCAG
AACCATTGGCCACCCTAGCG
CAGAGGTTTGACAGTTATAC
CGTTATGAATTACGATTAAA
GCGATTCTGGCACATATGGA
TACAATTCTCTTTGTCATCT
ACCTTTCCCAGAGGCCCTCC
ATTAAATCTCAGTCGACCTA
CTACCATGCGGACTTAAGGT
ACAGATTTTGCGTAGCAAGG
CCAAGGTCTTGTAGGATTAC
GCTTATAGCATTTAATCAGG
CCACAGAGGAGCCGGTATGA
ACTACTTTCATACTGGGCAC
TGCTGTTGCACGTAAATACA
CCATTTTGCTCTTTGCTTAC
TAGGGTTGGCCACGTCGTTG
CCAACACATAATGTCATTGT
ATCTGAGATGGGTAACCAAT
CCGTAAAGCGCTCGACGAAC
GTCCGTAAGCGACTTTTCTG
CACTACTCTGTTCGGTAAAA
TAGAAAGAGTTACCTAGAGT
TGTGGGTTTCTCATTCGACA
CTAGGAGACCTCAAGGACTA
CCCCAAGAAGCACGCCAGCC
ATCCAAATGAAGCAACGAGG
TAGACCAGTAAGTTGCTACC
GGAATCATCCCCTTTGGCAG
ACGCGGTACCGGAGTTTAAG
GTCTACACGTCCTTCCAGTG
AAGGTTATGCTAGAGTGGGC
ACATGCGTGAGCCTTGGCGC
GCTGCGTGGATCTTACTAAA
GCCCCCGCTTACATACGAAT
CTGGTCGCTAATTGGACGAC
ATTTCACTTGAGTGTGGTTC
GGAGTCTAAAAAGCATTCGG
AGATCCCTCAGTAACACCGG
GAGGGGATCAGACAGCTGGA
CATTATACATTGTCACATGC
ATCGGGGAGCTTTGGGCCGT
ACGAGAGCGATGTTGTACGC
CTGACGCCACCTTCTGCCGG
GTCCCTTGGAGATCATGATA
GTAAAGATCAGACACTAGGC
ATACACGGGAACTTCCCTAA
GGCTGGCGTAAAGCGTATCA
TGAACACATGCCGTGTTGAT
CCTGAGGGAGTCCAACGGTT
GGGTAAGTAGGCTGCACAGA
GCAGTATTGTTATGCGTAAA
ATGCAGCCCTATAGCAAACT
GCTACCGTAGTCCCGGAGGG
AGGCCACCCATTACTAGCAC
GCACAGCCAATTCCGTACAT
AATGACGGCGTTTGGTGAAA
CCATCGAACGTCCTTTTTTC
CTGTTCCGACTATCCGGTTC
AAATATCTATGGCGAACAAT
GATACCATTGGCCCAGTAAA
AACTCCACTGCAGTACTAAT
GTTGATCACAATACCAACTG
CCCGTACTTGATGGTGATCC
CTCCTAGTATAAAGCTCGCG
ATCGTAAAGGTAGAATCCGA
TTCTTAAGGAGTGGCTATAG
CTACTACTCGTCTTGATCAC
CTTGTGCGAGGAGGACCACG
CCTATCTTTCAGTGAGGGGC
AGCAACCTGGGTCCTGAATG
GGAGGTTCAATTAAGTATTT
TGCCACGAGCACGATCCACA
TGAGAGTGCGAACTCGTCGT
GGCGACTGACGAATCGCCGG
AGACCCTTCTTAGGCAAACC
ATCTTTCTCCTTTGCTGTCC
GCCCTACACCAGCGCCCGCT
TGTCGTCTGTCCTTAGACGT
CGAGGTGCGTTCACGTTAGT
CTACGGCGTCGCAGGGCAAC
AGGGCGATAGCCACTAAGAA
GACTAAACCCACGCTGATAA
TCTTATCTGCAACTCAATAC
GGTGACTCCAAAGGTAACCA
CGTGTGTATGGGCCGAGGTT
CCCGTCACGCTACGGGTGTA
ACGTAACGGCGCTTGGCTTC
GAGAAAATATCACGTGCGCT
GCTTCAGGGCCAGCAGCAAC
CAATTTAGCTCGAGGCTGAT
CGCGGAGCCGACTCACGTAG
CATTTAGATGGTAGCTCCCA
ATTCTCAACGGGCGGTGGCA
AAGCAGGGTAAAGCGCATGA
GTGATTCAGATGCATTCCTT
GTAACATGAAACGCTGAATG
CTTCCGCTTTGAAATGGCAC
GGGGCCGTAATCAGCTGGAT
CCAAGGCCTGCTTCGGAACG
CCTTGACAAATCGCTTAGCT
AAGCGGAAGTAACTACGCAC
TCGGATGTATGACCTCACAC
ACAGTCGGACTTCGAGAATA
TGATACGGAAGACTTTATGG
CCTCCAAAGTTACCTCGTTT
GGATCTGAAGTACAGTCTTG
CCTTAGCCACTTGATCCCCA
TGTCTTGTCCCAGCGAAACG
TCAGCACAACAGCGGAAATC
CGCCCTCTGGACATCCGCCC
AACCGCAATCCCGCTCAGTG
CATCTATATTGAAAGTCAGG
TGTTGGCAACGTGACTTGCC
GAGGGGTACTGCCAGTCCCC
CACTTCGCTACGACCCTCTG
AGTAATTCGATTAAACTAAT
CCTTGATGTCGTATAGCCGG
TTTGAGCAGTCATTTCCACA
CAAAGTCAGTGGCCCTCATC
AGCGCGATGCGCGACGACCA
TCATATCTACCCGAAGATGT
TAAACTTGACAGCAATCTGT
CTGAAAAGTGACGGTAATCA
TAGATTGACTATCGGGGCCC
TTGTTGAGTACATACTCCGT
CAAGGGCAATTCCGAAGCGA
GTACTATAGTGCCCCACACG
AGACCTCCTCTAAATGACAT
CACCTTTTCAAGGTCTTCGG
TTCAAACATGGTCGTACGGA
AATTGAGCATAGACTGCGAA
CTTTGCTGGACGATTCCGCG
CTCCTCACGCTCGCAGAACG
AAAATCGACACCGATGACAT
TAGCAGAGCTTCAGTGAGGG
TCAAATTCAGTTACTCACCC
ATGACGGACTGACAAGCAAG
ACCTGTATTACTCTCTTAAT
TACTCGCGCCTGGGGCACCG
TTGATGCGGAGTGCCACCGC
GAGTACATGGCCGACACTTA
TACAACTGCCAGTTCCCACA
GATACTGAATAGTTCTGGAC
GTATCCAAATCTTAGATCCT
CAACAAGAACCTCATGAATG
TCCAACGCATTACTGACGTA
GCCGCGCCCGTTCACGACGA
GCTTTCCAAGGTTTGAGAAT
GTATGCCCCCCTAAGTGCTC
GTACACACCTTCGGGATTAT
ATCATGTACACTCGATTTAA
TAACCCTCTGACTACTTTTG
CTTTCCGTACGGGCCAAGAG
CCGTGGGGGTTACCCGTTGG
ACGAGTCGTGTTTTAATAGG
TGTAGGACCTGCCGTATAAT
GCGAAAGCGTTGATGCAGGC
TGATTCTGAAGTGTTAAGAG
CAACCAGCCTGTACCTCCTT
CACGTACGTTTTCCTACGGG
CACTGGAAACCGGGGACCTA
CGACCACCGTTAAAACCCGG
GTGCAACGATGTGTGCCTCC
CTTACAGAAGGCTTGAGGAG
TGGGGACGAAAGTATAGTCT
GGTTCGCTTGGGGGTAAGAA
CCATGCCAAGCTCAGTTCGA
GCTTGCTACGTGAATGTGCC
GGTTAGGCGCAGGTTTTCTT
CAAAGCATGATCATGCAAGC
TCTGAACACGTGATAACCGA
CATCTATAACCTCAATGAAG
CCCGTTAATTCGGGATCTGT
AGGGTCGTTTGCGCAATCTA
ATAAGACTGAGGACCGTGTG
AGTAGACGTACGGACTTCCC
AGCCGATAGACAGCCGCAAC
GAGAGGAGACGATGTCCGGC
TTTATTTTCCTTGTCCCAAT
TACGAAAGAAAGAGTATTTA
GTTCGGGCTTCCACTAGGAC
GGAGACCTCGACGGAGGCTC
TAAACACGGAATTCCCTAGG
GAGTTACCGACTCGGGGTAC
AGCCCAGCCGTCGACACCGA
CAGACTAGATCTCCGCGGAA
ATCCAGACGCGAAAAGCCCG
GGTAATTCGCCGTTTGTCGA
ATTAATTGAAGAGGCCTCAA
GCTTTTCGCGCATATTCATA
TCTAAAATAGCCGAACTAAT
ACGGCATGCACCCACTTAGG
CTCTCCCGTTAGGACGATCC
CTGCCCTTCATTCTTGTGCC
AGCTCCGGGCGACGAAGCTC
AGAAGGCCGACTGTAACTGC
GCAAGTAGAAGGGTGAACCA
CCTATGCCTCTTATTTCTGA
TGATCCGACATCGGGGCGCT
CCGATATAATACTTTTCGAG
GTGGCCCCGAGGGCCTAGAC
AAACAAAAATGCAGTCGACA
CCTCTACGGCTATGCCCAAG
TCTCTCCCCCCCGCTGCCAA
GTTCAATACACCGGTGATGG
CGCAGTGGGCGCTTCTGCAC
CACGAGGTATGGAGCTGTGA
GTTTGGCCTGATATTTAGGT
CAGCTTCCCACTGCGCCGGG
GTATTATGACGAGAGCTATT
ATTGTACCGAATGGTGTGAT
CACCGCTGCCAGGCCTTCCG
CAGAGTATGCAATTGGGGGT
AGATGCGAGCATCAGAAGTC
CACCATAGCAAACCATTCGG
GAGTGGCGTGGCCGAGGGAC
GTCGAGTACCAATAGCGTCC
CTTGCGTGAAACAAGTTGTT
TTGGGCCATATGATGCCGAT
CCCCATGGTTGGAGCTCGGT
ACAGACACCTGCCTTGAGTC
GGGTAAGTCCGTGTTTATTG
ATTGTACGCTTTGTGTCAGC
GCCAGTAGGTATATCCACAA
TATAGATGGCTTCAGGTGAA
TGTCACGATGGATCAGTGGG
AGGCTGGTGTATTACATATA
AAGGAAAGGTGATGTCGTTG
CCCTGATGGCCAATCATGTT
CACTCTGACAACAATAATCG
TTGTTACGGTGCACGGGGGT
CACGAAGTAGCATGACGCAA
ACTCGCATTTGCATCTGTAA
CTGCGCTTTTGCAGTCGACA
CCTTGCACGGGAGATCCACT
CGGGGTGACGAAGGGTATTC
GAAAACAAATGTCTTCTAAA
CACATTCCTCCTACGCCAAC
AACTCAACGTAGTGCATGCA
TCAGATTAGGTATTCTGAAT
ACGGCATGTCGAACAGACTG
AGTGTTTGTCACTACCAATT
TCCCAAAAGGGCCCGCCACG
CCCAGACTACTTATCAGAAT
TACTGAGAAAAATACGGTAC
CCCTTTGATTGTTTGTCTTG
TGCCAGTCTACGGTGATCGT
GGAAGACTGCGCCTTGCAAC
AATCGTTTGGGATCTTCAGC
ACTATAGTCTGGATAACCAC
GGACAGAAGTCTTTTCCATG
ACGAATGGTGCGAGGGTAGG
CAAGGGCCGAGAAATTATGA
TGCTCGAGCGCGGTTCTCGC
ACAACAGGTGGGTACGGGAG
TGTCTGATGCCACGCAATGT
GCCGTAAGCTCCTATATTGG
GTAAGTAATAGAGATACGCG
AGGGTTATCCCGCCCCTGCC
GTGCCATATACAGCCAAGTC
GACGTTTCAGGCAACTGGAT
CGACGTCATTCCCTCGTCAG
CCCAGAGGACGGGGCACCGA
CCGGATACAGTAAGCGGACA
TGGTGTAAGGTCCGCCCAAG
ACCCCGGAGCTCGTTGACTA
ATTAAGCCGGGGTACGCCCC
ACTATATCCAACTGAATCAC
AGATCTCGAAGATCGTAATA
ACGTGGAAGTCGCGATTAGG
TGTAGATTTGGGAACGGTGC
TTATAAGGAAGTGCTGTGTT
TACTACACCGCGTACTAGTA
GCCACCGTTACCTACTAAGT
CCGCGAAGAGGCTCTGGCGA
AGTTCCGTGCTAACACTGTA
GCCGCAACAATCAGCGTGGA
CTTTGCGCAAACACCTAATC
AGTCAGTCGTATAAATAGAT
GCTGTAACACGTCCCTTAAT
CCCACTCGAACAATATTATA
AATACCTAGAGCGCAATACT
TTCATCCGTCGAGCTGGAGG
GCAACACCCGATTGGGTGAA
GTCACCCATACCCCGGGTGA
ACCTGTCGGAACCGTCTGGT
AAGGATCAGCAAGGGGAGCG
CTCGGGGAGTGGTGCCTAAT
TCGCAGATACACGTCATACG
GGGAACGTTAGCGGCCGTTC
CGAGTTCCCCGGGCTGCGCT
CCATCTGCTCAAATAGGACC
GCAGCGTAATTCCACAAGGC
TCATAATTAAGAATGTACGT
ACACTAAATCGTCCTAGGGC
ATGATCGTTCTAAACACGCG
CCGCGTCTCCAGTCCCGTGT
CCATATACTATGGTTAATCG
AGGTAAAACTGTGTAGACTC
TTCATTGGGGGATTTTATGG
TTTGTGGCATCAATCAAGAG
CCCTCTCCCAAATGCTTGGG
TGACCGTCGATTCAATTCAA
CAGCACAGAACTTGTTATTC
TAAGTGCTGGTCAGCTGAAA
CCAATGGACCGGGTAAAAGG
AGAAATGTTAAGGCTGAAAA
TCACGCCCCCAGGCGCAACT
CATACGCCTTTACTTGTAGA
CGCGAGAGGTGTAATCACGG
TTGCGCGTGGCCTGTGCTTA
GCAGCTATACCCCACTTCCG
TCCGTATACCACACTTTGGA
CGGTAGCTTAAGTTGATGCG
TTTGAATGGGCATTACATCG
AATAGTGCTCGATACAGTGG
GGCACCCACACGGCACTGAT
TGGGTACGGGTGAGATCTCT
GAGAGTCGCGCCTTTCTTAA
ACAGCATGATATATAATGGC
AGGCCCCAGTAGGAGGCACG
ATATATAATGCTAGGCCGAA
GAACCGTTGTATAAGTCATA
GCACTGGACAGAAATGATCG
GGTCACAGACCCTTGGGTAT
TTGTCATTTAAACTTCTGAG
ATGACCACGCCCTGGATGAC
CCGGATTCAAAACTTCCGCC
CTATAACGTTCGTCTTGGAA
TTCCTTATACGCACACTCGT
GATATGGGACGTATCTGCCT
CCTTGTCATTCCGCTAAAGG
CAAGGCCGTCTACGGTAACC
GCCTCGTCTTCCTCCCTCTC
TGAAGGATTAATGACATGTC
CTAAGTGGCCCCGTCCATCC
GAGAAATGTATATTTCAACT
ACGCTCGCACGCTCGCCCTA
TTCTCCTAGGAAGAAGGCTA
GCACAGTTTTACCAACTCGA
ACCGTTTTGCGCTAGACCAT
CTCGCTCTCCGTGCGAGAGC
CCACTGATATTCGGTCAGGA
TAAAGGTTGAGGTACACTAT
CCATAGGCTAAGGGACGTCA
CTGATGGTCGATCACAACCC
TGAGGTGCTGATTACTTTAG
GCCTTGATTAACGCCCGGGC
ATCCTTCGTGAATGGCTCAA
CTGAGTTAACATAGACGAAG
CAGGGGCACCTTGTGCAATT
ATACACCAAGAAACGCGGAT
CCGGCGCTCAAACTTGGGAT
TACAGCCGCTACCGACATTA
CATGTTGTGCACCACCTATG
CGTACCTTTGTTGGCTTCGC
TGATGATCAATCCTATTACT
TTAGGTTACATCGAATTTAC
TCCCACTTGGGGATTACTTG
ACGACTGTCGCCCATTTGCT
CGTGACCGTATTTCCGACCC
CACCGCACCGCGCCGGATTT
ATTTTAATTGACCGGGGGCA
CAGCACCCTCAGACCTCGCC
GGGGTGCAGAGGTGATTGTA
GGGCGGTACCGATCCCACGC
CACCAGCGACTCGCTGCATT
AGCGCCCTTTACACATAGCT
GTCTTAGGACCACCCCACAT
CGAGACTGCGCTTTACATGC
ATTGGGGTGGACCATAAAGC
ACACGTGACCATACACCTGA
AATGCGAAACCCAAGTCCAT
AAAGACGCCGACCGGCCGCC
GGTGTAAGGAATCCTTTGAG
TCCTGAGACTATCAGTACAC
GAACTTAAGATTGTGAGACC
TCCCCATCGCACCCTGAGAC
CATACATTCTTAATAGCTGT
CAATGCCTAGAGGGCCAGAC
CAACATAGAAAAATCTTTAT
TCAGTATGGATTCCAATATC
GGACCCAAGATGGTCGAATT
CGACATGGCATACGTGTGGG
CGTGCACCCTTGTTCCTGCA
GGTCCCTCAATTGAATAGAC
CGAGGACGTAATCGCTAAGT
TGCATGCCTATCCTCTATTC
GCACCAAGTTCGCTTTCCGT
TCATTTCACGTGAAGTTACA
GCATGTGCTAAATCGGGCGG
GGCCCGCGCTAGGTGTAGGG
TAACGACGGGGACGCTTGGA
TCTGCACGTATAGGGTAGCG
CCTCGAGCGTGTAGGGCTTC
TATGTCCTGTCTCCGGTATG
AAGCCTGGTCCGGTCTTATT
CGGTATCCGTTAATGGAAAA
AGCTCGCCAATCGGTACTAA
ATAGGTAAATAGCGAAAGAA
AAGAATAACGCCGCCTGGTC
TCTCTTGAGATTGAGAGTAA
CAAGATTGGAATAGTGGCGG
TCGCCATTGCCAGCACTCAA
CAAGCGATCGCGGTTAGTCT
CCAAGCTACTTCTTGAGCTG
TTAACGCTTTGGCGTAGGCG
TTTCTGTCTTTCATAAGACT
GATTTGCTAACGTGTACACG
GTCCAAAGTGTTCGGGCCAT
ACGTGGTTGCGTCCCAGGAT
TCTAGATTCGCCGAAGATGT
TTCTTACTTCACTCGGATGG
TCCTAGCCACGGTCCGCATT
TGAAGCACTTAGGCTAGCTT
GAGTTGGCTTTGGTGTCACC
GGGTCCCGACATGCACAGTA
GAACGTATTGCAATTCCACG
AAAACTTACTGGCAGAAAAC
ACTGAGGATCATCCATTCAG
AAGCGCCGTTAATTAAAAGG
CCGCAACCAGAGAGAACATG
TCGTAGTATGCTCCATAGCG
CGTAGAATGAAATATCTCTG
ACGGTGATACTTCGATGTCT
CGGGCAGGTATAATAAGTAA
ACGGAACAACTGAGATTGCT
GAGCGGGGCACAACGACCTG
GCCTAGGGCCCACAGTCGCC
ATAGGGACTGATACCTCCGA
GTTCGTTTACTAATAAGGCT
CCTTAGGTCCTGCTCTCTAG
TACCAGCCATCCCGGGCTTA
TTTAGTCTCATGGGATAGTG
CTACCTAGGGGCTGGCTAGC
TTGACAACCCTGGAGGCATG
GTCGCCATGCTTTCGGTGCG
GTCCATTCCTCACCAGGTAT
GACTGAATCTATATGATAGG
CATTGACATTCAGGTACGAT
ATTGCACTGTAACAGCTCCA
CGGATGTAACATAACAGTGG
TCTAAAGACTATAAGCAGCA
AAGGTTGACTCGAAACTCAA
TTTCTGATGCCCAACGCTCC
GGAGCGAATCTCAAAAGCGC
GATTGTTTCTTTTCTCTCAA
TTGCCTTCGACATGTTGCCG
ACGCCTCCTAAAACCATTTC
TACCCAAAGAACGACAGCTC
ATCCAGTCTTGGCGGGGGGA
TACCATGAGAAGAGGCTGTT
ACAGGCCATAAGGATCCGGA
TTAAACAGATCCGGTAGTCT
AAGCGGCACCAAGATCGTCT
TAAGGAGATCACGTTCTGTA
TACTGGGTCGCACTTCAAGT
CAACTGACAGCCTTATGTCG
GAGAGATCGCATATGTTTGA
TATCCGCTTGGGAGTATCGG
GCATTCCAGAAGGAGCCCTT
CGCCTTTAATAAGGTCGTGG
GGTATAATTGAATTCCTCAG
GCCCTCAGCCTCAAAAAACA
ACGGGATTGTCAAAGCGGAC
TAGGAGGATAGGCAGGCCGG
AACGATCTTGCTCCGGAGAC
CGGATCAGAGGTGAGTTCCC
GCGACGACGGTGATCGCGAT
TCATCGCTTAATGTCCTCAG
TGAACTCGATCTTAGCAAAT
CTGGGCCCAGGACCGCTGAC
TTTGGGTTACTGATCGCATC
CCGCGTGTTGTTTTGACGAG
ATCTATCAGTCATGGGCAAA
TATTGAACCAGTAACGGTAT
GCATCTAAGTCAGTGCCCAA
TCCAATAATCTTTTGTCCAT
GGGTGGTTCGAGCGACTGCA
CGGTTCACATCTGCGCTAAC
AAGGAAAGTGCTGGCTTTGA
AGGAGATATTAAAGAAAAAC
GATTCGGCCATTTGTAATCT
CTGAGACCCCAGTCATCGGG
TGCTACGAACTCTGACACAC
GGCCGAATTCGCGCTTAGGG
CCCCGTCGCACATTAATCAG
AAATTGCAACATCCTTCAAA
ATCAGACTAGTGTGCCTCTG
GCGAGTTGCTTTGCATCACA
TGAAACTGCATATTGTCAGC
TTACGTACCCATTAAGCACA
CGCAGTTACGTGAACTACCT
GAGTCCAATCCCTTCGGAGC
CTTGATCGGAATATTCATTT
TGACGTCCATTTCTCCCGGT
CTCTGTGCGACAGTATCTTA
GGTTGGTCATATGTGACAAG
AGCCGCTATTGATGGCATGA
CGAATTTAGCAACATAGGCT
AATCGGGCCTTGTTATATGG
TTGGGTAGCACATTTGCACG
ACGGTTACCACCTGCAGTCA
TAGCATTCGCCCAGCTCAAT
GGTGGTAATACGGCGTAAAT
CATGTCACCTAGGGTGGAAT
CAACGCCCCGCACACGCGGT
TTCATAGAGTCTAACTTTGC
GGCGGGATTCGTTGTTTCGA
GCCGTTAGTATCATGACAGA
TTGCGTTTGGAACCGTCCGG
ACAGTTCATCGCAAATGCAG
TTCCAGAGAGTCCGTAAAAA
ACACGCCCTTTATCGCGTAC
GATTCGAATCCAACGTTTAT
TCACCGCAGGGAGTACACTG
AATGGACTACCTCCTGCACC
ATACCCTGATTGGAACATGG
GCATTTTGCAGGAGAGTCGA
ATCCGAGGCATACGTGTCCT
TTACCGACCGCAAATTGAGC
GGCACAGTTAGATCTTGCAC
TTCTCCCAATTCCTTTAGGT
CAAGCGTTTACTGTTAACTG
TCATTGCCGTGATTACCGGA
CTCACGTAGCGACTCGCTCG
GCGGAGACACGGCGCGCGAG
GGTTTTCGTTCCAACTAGCG
ATTTCCCGCGCAACAAAGGT
GGCTCCGCTTCAGAGCAATG
AGACACCAGAGCTACTACTT
ATTTGTGCTTTAAAATCGGG
GATGTGCCTCCCCCGTCACG
TGGTGGCATCCATCCCAACT
GACTCAGCCTTGAAGTGATG
AGTGGAGACCCAACGCGACA
TAACGAACTCTTTCCCTTCA
ATGTTATATGGGAATTTAGA
CTGATGTATCCTTTTTTGCG
CAGCTACCGCACGGCAGCTG
ATGCTGAACGCCAATGAAAC
ACGCCGGTCAAGACGCAACA
CGCACTTGTTCCACCACCCG
AATCGCCTGATCGTAGACAA
GACCATACCTAGAGATCGTC
CTTAATCATTCTTTGCACTT
CTTGTTTCCCAGCGCCCCGT
GAGCACATGTGTAAAAATTA
TCCTCGCACGATAGCTCACT
CTTCATACCACATACATCAT
TACTAGGAACCCCCGGCATG
GTTAGAATCAGGCTCTTGAC
AGGGCACAGTAAGACGATCC
ATATGAGAACAACGCAGCCT
TTAACGCGTACGATATGGTA
TGGTCATAGATCGGATGTTT
GGGCCGTTCCTGTGGCCGAT
ACTCAGATACACCATTATCT
AGAACCGCACAACATCTTAG
TATTTCCCATGAGAGAAGAT
CAACAACGAGTCCGTAGGTG
CGTGTTCGGCCGAAAGATAT
TGGGACTGGGTTACAAGAAT
GATTAGCCCATACTTCGCGG
GCGAAATAGGGCTTCTCGTG
CCCAGCACCATGATTAAAGG
AGGGAAGCGCCACCTGAAAT
TGACGGTACTGCATGGCCCA
TACCCTCAGAACGTTGCATT
TCGACAGAGTCTAATCTTTA
ATGCGCGTCAAGAAGGCATG
GTTAACTGTAACCCTCAATA
GATAACCTCCGAACGATAGC
TAAGGTGCGGAACTGAAGAT
TCAGAAAAGACCCTTCCAAA
AAGGTTCGGCGGCATCTGAC
CTAGCACGAGCACTATTACT
ATAGACTGGCATCCACGCGA
GAGAAGGGAGAAGGTCCTGC
GTGCTTTGGGTAGGCGCGGA
GAATGGCCCGGCTAACCGAC
TTGAACCTAGTAAGGGTGAA
CCCTCTTCGGTGTTTCGAAT
GTCGGCCTGCGTTTCCTGGC
TTCGCGTTAGTACGCCTAGT
CAAAGGAGCCTCAGTCACCT
TTGTCGCGAAATACTGTGAA
TGAGACAGTACGTCCTGTTG
CTAGAGGCCCGTTTAGACCC
GTCCGCTTCTAATATAGTCA
GCTGTACATCTGTAATGCGC
TAGGAAGTGATTTGGCTGGC
CCGCGTTGAGGGAACCCTCT
ATGTACAGGTCCTATGGTGA
AGGACCACGCACAACGTGGA
AGCACTATACCGCGACCGTA
ACGCCCGCGTCATGTATGTG
CGAGTACTGCTACGTCTTAG
GCTCACCGACGCTGGTTGTT
CGTTCATTAACGAAAGATGA
GTGTCGACCTCCCAGGGAAA
AATGATCACTTTACAACCCG
GATTCCGGTCAATGAACAGC
TTGTGCTAACTTGCATTGCA
AATAGATATACCGCCCAGTA
CGTGAGCTAAAAGCTGTCGT
TGACCACGCGAAGCGGTTCA
TAAGCGTGAATTGAACACAC
GGTTAGATCTTCCCATGGAC
TTTGAGAAACAGCTGAAATC
CAAATCGATAAGGCGACACG
GCCAACAGTTACTGGAATAT
CTGGTGTCCTACAGCTACAC
GGCCTTTCACTTTACAGCTA
AGCGCTAGAGCGATAGTATC
AGTGATTACTTTGTGGGTGT
AACCACATGCCGAGATCTTT
AGATTAATCTGTCCTAAGTG
GTGTGCCTTGCAATGGCCTG
ATGCTCCCTAACACTAGCTG
GTAAAAAGGGGCGAGCCCTC
GGTCCCTATTTGGCAATAAG
TGAGCCACCTCCCATTTTAT
TGTTGTCAGACCCAAGTGGT
CCCCCTGGACGAGTGACTCG
CGATACCATGAGTGCTGCAG
TGCTGTCCCAACGCAAGATC
GCTAGGCGTGCAGCCAGCCT
CTCGACGCTCTACGTCGGAG
TTAAGAAGATGCCACCGCGA
ACAACCCGATCGGCCCAATG
CCGGCCGATACCACGGTCTC
TGTATTAGGAAATATTAGAC
TCATCTGTCTCGCCATCTGT
CGCGTTGCTAGGGTCGGTGC
GAAGGCAGCTCGAAGGATAG
TTTAGAATGGGAAGTGCTAT
TAGTACTAGCCGTTATCCAG
CATGTATGCCCTCCAAGAAT
TCGCGAGTAGGAGGAGTGCA
GTAGTCTTTTCACCGTTGCG
AAGCTTTTCCAGGTCCGCTG
CCCGAAAGGTAGTAGCTCCG
GTATGAAGTTCCGGTAGCGC
CGGCGTTATGCTGTTCCAAC
ACAAGTATCGGCCAGGCAAC
ATGGATAAGTGCCAATTTAG
GTTAGCCCCGGGAAATGTCT
CATTCGCGACTCGGTAGGTA
CTCCACCATCTCAGAAGCGG
TCTTATTAGACGAATATGCA
TCAAGCATTTAAGCAGCGAC
CATGCATGCTGTTTATATCT
TCTGATTGACGGTGGGTAGT
CGGCCTGTTTGCACGTTAAA
ATACGGCCTATTCGCCGTTC
GCGGGTAAGTCACTATCGAA
ATCAGTTACCTTGAGGATGC
TGGACACGCAATTATTATAT
ACGGCCGGCTTCCATAGCAG
AAAGTAAACCTCTAAAGGTG
CTATCTACCGGCGTGCTAAT
CAGCAACGGGACTTGTCGGG
GCGCGGATCTTTAGCCGGGG
AACAGCCGAGCCATCACTCA
ATTTCGGAGTCCCCACTCGC
TCACCGCCACTGGTGTGTAA
TGTGTATTAGGGCTGGACAG
GGATGCCTATCGGAGGCAAG
ATTCGAAGTTTGATTATAAC
TGAAAGATTATTGTCAGCGC
GATCAACATCCGAATGCACT
CGTATTGTGGATGGGAGCTT
CGTTCAGTTGACGGTCAGAG
GAAATCGCCTGGCCGTCGTG
ACCTAGTAATTGCGCAAAAC
CGTCCCGACAGGTTCACCTG
CTCCGCGCCTTGTGGCTCTA
TGGCGAGCGACGAATGAGTG
GCAGTCCTAGCCGGCTGTTG
ACCGGGATAAGAAGGATCAA
CTACTTATATCGAGTGTGCG
CTAATGCTGATAAACGCGCC
GTTAAGTCGCCGATAATGTT
ACGAAACAGCGGACATGCAG
GCCCGCGGAGAATCGCGGCT
AGTTGCCCGCGTAGTAGCGG
TGGTCGCAGCTTATAAGCAT
AAAAACCGGTCAAACGCGAA
TGCTACATATATGGGATACT
CGGCCCAGAGGGCTTGATAT
TTAGGGGCCCGTTTCAATGC
TTTTTGCGTGATATTGAAAA
CAAGCTATGATCTGGCCAGG
GTAATCTTCAGCTGAGGCGA
GTAACGTACCACTTCCAAAA
ACACCAACTACAGTGTTAAC
AATAATCTGCCAAAGAGTGA
ATCGGCGTAAAAGCTTAGGG
GCACTTCTTTGAGGTTCCAC
GGGCTTACCCCGGCATCGGA
CGCTTGTATCAATGGCCTTA
TAAAGGTTGACTTTAGGACA
CCTGTTGGGTTTTCCGAAGT
AGCTTCCGTGGTCGGAGATG
TGTAACCTTCATCATTTCGA
TTGTACGCGACCTTGTATTG
AGCAATCCAATCAGGCTCAC
CGTAGGCGTACCTTTTTGTA
TTTGAGTCTTGAATGAACGG
CGGACGAAGACCCTATCTCC
TATTGCCGTAAGGGTGATAG
GTTGAAGGTTAACGTGAGCT
TGTCGGCCTAAGCCGCGACC
TGTACGTTGGCTATTAGGCT
GTTGGTTGATAGATGACGGT
GTTTGTATAAGAGGCCGCTG
TCCGCCAATGGACTGGGTTG
TGTTTAACTAAATCTTGGAC
AGAACTGAGCTTCAGCTGTT
GCATTAAGAGACGTTGCCCC
CTTCTCTAGGGTTGCAAGAG
TCTGGCGGTGGGCAAGCTCC
TATAGCCCGACCCAGGTACC
CCCTTTGGGCACTACCAAGC
TCGACACCATTTCAACCCTG
GAGGACTCTCGTGAAACACA
GGGGTACCCCCTATGCTAGT
GACAGTCTATCCTCCACGGA
GCACGGGGACTCGTACATTG
TAAAGTAGTAAACCCAGAAT
TCTGTCTGATACATTTTACC
CACATGTATGACACATGTAG
GACTTGCACGGGCATTCCTC
CCAATGGCCCATAAAGAAGC
CGCGCCATCACGATATGCTG
AAAGAGTCTTGGTGATCAAG
CAAATAGGAACCTGCAAGGT
GAATAAAATGCGTGCAAATA
GCTTTACTGACCCACTCTTC
GGACTCCAATAGCGCAGCTT
TAGTACACGCCGTTAAGATG
CGAGAGCCTATGAAGAACAC
ATTATGTAGTTATCATCGAG
ACCCAGCGGTCGTACAATAT
TATCAGTTCTCGTAGTCCTA
CTATCGCTGGGCAAGCCATA
GATTCATGCAGTCACACATG
ATTTGTATAATACAGTGATT
CTCGCTGCTCTGTGTCAACG
ACGACTGGGACAACTCACAT
ATACAGCCAGAGGTCCTTGT
GCGGTAGGGTTGTATCGAAG
GGCTGTTACTCAGCTAACTC
CCTACGGTCCAAGACCTCGA
GCGACGCGAGGCTGTTCTCA
AGCGGCAACAGTAAGCCTAT
GGTTGTTCGCATCTTTCATC
AGCTCCAACGGATCCATATA
GGCTCCTCCTACGCAGTGGG
TACAATCAAACGCTGTAGGG
CTCTTGGTACTTGTACGGCG
GGCGACGCACCAGTCGTGGA
ACGGAAAGCCGACTTCGTGA
AGGCCAATGCATGTAGTAGA
GCAACGGCTCCCCCTTGCTT
CAATATGTCAGGGGAAAGAC
GATGTATTGGAATTATCATT
CTCCGACAGGCCAATGCTGT
TAGTGCACACTGGGAGAGTG
GCTCTACAACATTAAATCCG
CCATAACGATACACCTATGT
CTTTGGTACCAATCGCAGCA
GCGGTGACAATCCTGATTTG
CATGAATTGCTTCGCATCAA
GTCTCTCGCGTACTGTAGTA
TGCCCTGATGCTGAATCTTT
GCCCTTGCGACTCCTCTACG
AGCACCAGTAGGTTTGGCCC
ATGATACGATGATAATGTTG
GATGCTTATGGTTATTCATC
AACATGCGCCGTGCTGGAAA
AAAATACTTCAGCCGTCGAA
TCTCAGAAGCGAATTCTCGG
GGTTCATCGCATTCTAACAC
AATATTCTGCGATATTCGTT
TTTTTGAAGGTGCATGATTT
AAGATATATAACCATGTCGT
GACTGAAAAACAGCCTAGCG
GTCGCTCTGATAGTGACCAG
AACGGGAAATAGGAGTTAGC
AAGCAACTTCTCTCACGAGG
TATCAGTTGGGTGCGTTGTG
TCAGAAATGCGCTTTCTACG
GAGGTAGAATATTGGCGCTA
CTTGTTACGCTGTGCCTCGA
CAGCCGCTGCAATTTTAAAC
TCTACAAACATTCGTCCGGA
CCAGGCTAAGAACTACATCT
CGCTAGCTGTGTTGAATTTC
AGCACCCAGGGTAGAGTTGA
GGACACGACCTTTCAGAATA
CTGGTTTCACGTGATTTCCC
CACAACACTGTTTCGTTCTT
CTTTAACCCGGTCTTCCGAC
TGGCCTGGATATTGATAGCA
CCAGCGCCCGTGCACAATCC
TACGCAAGTGTATAGTGTCT
TAAGTGCTGTAGATCTAGAA
GACGTATCTTTGGGTCCCCG
AGATATTACCAAGAATTCAA
ACGGGGTGATGCTGGTTAGT
TCTCTCCGTCTAGCATTAGG
AAGCACATTCGCAGTGAGAG
CTTATCTGACGATTCACACG
AGTTCGCCCCTCAGATGCTC
TGGATAGCGAGGTTTCGGAG
GACGAGTGACATCTTAAGCG
TCTTGCTACTATCCCCAGAT
AGTATCAACACGATTAACCA
AACGCGCTTTTCACATGACA
TGTCTCTCCGGTGAACTCCG
CAGCCCATTGACGCACATAC
TGTTTTGACGCTCCTGTGCT
ACTAACCAAAGTTTCATTTA
GTGCCAGTCAACGTCCTCGT
ATTCGGTGAAGGAGGTCGAT
GTTGCATTTACTCCTAGAAT
ATCAGGCGTTTCAAGAATAT
TTGCGCAATGTGGGCTTTGC
CCCCTCCGGCCCGATCTTAA
GCACGCGGGGGGAGGACTGG
TAGGTAGCAGCACCTCGATG
ACGGGCGATAGCTATAATCC
GGTTCGCATGATGCTTTCTG
AGTTAGTATGACGACTGCCC
AAAGATAGTACCATTGTGAA
CGCAAACGCCTCTCGCCGTG
ATATTAACGCTGATCGCATG
GTAAGACTTGGGGGCCATAT
CACGTCCTAATCAACGACTA
CTCTCTCAGTGTCAGATCTC
CCACAATGAAGCCTGGATGT
GCTACATCACTAGTTACCGG
TACTCGCAGTATCCCTTGTC
TACTGTCCCGAAGCTCGCTG
ATGCATGCACACTGGGACCT
ATACCCCAGAATGGAGGGTC
TTGCTGCGGTATCAATGGCG
TCAGTGATATCCTGGTCGAC
GCACAACTCGCGTGGACCGA
GTGGGACTCCGGCCAACGAA
CACGTCTTTCTGGCTCATTT
TATGCAACCGTAACAAAGAG
AATCCCCAAGCACTTCTATC
GCTCTTCGTTGGTAAAAATG
TTATGATATAAGTGATCCTG
TGCACTTGTAGCGCCAACGT
ACCGAGACAATGATCCTGCG
AATAGAGGGCTTAGCCTACT
AGACCTTTCAACTATACGGT
AGCCATACTCATTGTCCACT
GACAGCACACCGCTGAATGA
ATTTATACTACCTCACGGGA
ACATGTCAGGACCATTGAGG
AGGTCGCTCTAAAATTCAGA
CCTCGCGATGACCTGCACGT
TCGAACGTGTAATCCGGTCG
TGACTTTTCTTTTGACATAC
GCCACTCCGAATAGACTCCC
TGATGGCTGCCAAAAATTAA
CACTAACTGATCCTCCCCCG
CAGTAACTAACCCTGCTGTA
CCCAAGGTTCTATGCCACTA
GATGACTTGATGTAAGATCT
TTGGCGTGCCCCCTATTCGA
ATCTGTTAGAGTGCACACGC
TGCCATCGTTCTCCTGCGTT
ATACGCCACCGGTGTTAAAG
AACTGTGACTTCCAGTCGGA
ACGGTAGAAAAGGAATAGCC
GCCAGTATTTTTGCACAAAC
AAATACGATACCGGGATTGT
ACAACACCGGGCCGTAGAGG
CCAAAAAGGAGATAAGCCTG
GATGTAATCCCTCATGCAAA
GGGTATAACATGACTCGGAT
GGACATGCTATATAGGGTAA
TCCAAAGGATAAAGGTGGAT
ACCAACGCCGGAAAGAAAGC
TTTCGTTATATGTGTAGCAC
AGTCGCCTTCATGCTCCGAC
AAAAACCTTCCGTTCCCGGT
GTTACGCGCCGGTGACAGTT
GTAACCTTGCCGCCGATCCC
CCGGGACTTTGCGAACTCGT
CGTAGGGCATTAAACTGGAG
CAAAGGGTCTCTAGGAGCCG
CAAAGAGTATCGGTCTTGCT
GCCGACGTCTTGTGATCCTG
AAATGAATAATCACTAGAGT
AGTCGCCTATCACAAGATGC
AGAGAATGTGCGTAGCAGCG
TGAGTTCCGCCGCTGACTCG
CGAGTGACCATAGCGGGACC
TGTCCGTCAGAGCCCATATA
TCGCCCCCTGGCAGTTACTG
CAGAGCCGGTAGGTGCTCGG
TGAGTTCGGCTACTGTACGG
CCAACAAGGGTATTCTCTGG
ACAACACTCGGAATAAAACC
AGTGGCCTCTATCTAATCCA
GGCAAGACGGTGATCGGGTT
CAACCCGAAACGTAGGCTCT
GGTGACTGTACCCGTCCTAA
AATTGGGTCAGAATTCAAGT
CTCCTAAAGGGCGTGGTCCC
CTCATTTAAAGTCGAGTGTT
GTGCGGTCGCACAGATATGT
TGGTGAAGGGCATTTCCTAG
AGTAAAACACTGTGCATACC
CGGGTCACTTCGCTCTCATG
TCATTGAAATTTACCGGGCA
CTAGTGTATTCTACCTAATA
CGCCAATCACTGTCAGTGGT
CTTATTTTAAGAAGTGTACG
TCTCGGGATTACTTCCCGGG
AGTCAGTCTTCTGTAACACA
AAACTACTTTAAGCACCCCC
CACGCCCGTTGGTGTCGTCG
AAACGGACCAGCGTCGCCGA
ACTATGATTTTAAGAGGAGC
ACGGGTTCAGCCAGGACATT
GAAGTACCGTCCTGCAATTC
AGGTATGCCGGATCCAGTAG
CGATAGAATTCCGCATCAAG
CGCTAGTTGCCAGGATTTGT
CCTAATCATTTACATTATTA
CGCCCCGTCCTTCCGCTGAT
AAGAAGGAGCTACACTTACA
GACTGTGCTCTAAAATCCCT
GAACAGATGTTTCTTGCTCT
ATGTATGACGGCAGACCACG
ATAAACTAGGACCCCTGCTG
ACTGAGTTCTACATTTATTC
CAGCATTTACAATTTGCGCG
CCCAGGTCAATACCGGAATA
AGCCAGCCAGGAGGAGCAAA
CGGAAGATAGCAAGGTCCCA
CATATAACCACTAATAGGAC
TAAAACGTATAACGTTCGTT
AACCAATGTCCATATGGTCT
TTCCCGCTGTATATTCACTC
TAACTGGAATAGAGTATTAT
CCCTGCGAAGATGTCGCATC
ATGAGAAACCTACGAACCGG
TGTGGAGGATTGCTCTCGTT
CGTCTCTGCACCGGAATTGA
CACGTTTGTTAAAGGTTTGT
ATTCCAAAACCATTTTGGGT
GCCGGGATAACGGTGGCCTG
TAAACGGGCATGTAAGGACT
TGTCCTGAAGTCATAACATT
ATACTCAAAATCAGTAGCCC
ATAAGGTTAAGAAAGTTATA
CGTCCGGGACCGATGAACGT
TGTGCTTGCCATGAACCGAG
GTACGTAATCGCGTCGCGCC
AATAGGCGCAGGGCTTCAAC
GTTGCAAGTTGGACATATGT
TGCACAATTGTGTAAAAGCA
CCGATAAGATGTAGTTCGGG
AACTTTGTGCCAAATCGGCC
AGAAAATCGCTAGCAAACTG
TCGACGTCACTGCTAAATAT
TGTATCTGGAGTTTGGAATG
CATTAACCCTTCTCGGGTGG
CTTGCTAGGATGATACCGGT
CTGTGGAAGCTCGCATCAAC
TGATTGCTGCTCTAATTACT
CATCATTTTGAGATTTAGAT
CTGTTTTTTACGGGCGTTGC
TGGCAGTATATTCATATCGC
TAAGGTTGACCGCTCAAGCC
CCCGCACAAGTGGGCGGAAA
GTATGGCCACCCGTAAGCCC
CCGTCCGAGTTTTGACTTGG
GTAAGGGATCCGTCATGCTT
ACGTCATGAGCAGGTAGTGA
ACTGCACCCAAGTATGACCC
AGGCGTTGTTAACCAAATTT
TCCAAAAGGACAGTATTGCT
TTCTCATGCTAGGAAATTTT
CAAGGAACCTAAACACCGGT
TGCAGGCACGAACCACACAT
AGTAGTAATTGTGAATCGTA
AGACTCCACTGCTATGCGAG
TGTTAGGGAGTCCGCCGCAT
CCACATCCGGTAGAACTGCC
GTGCGTGAGTTGATCCCGAT
ATAAATGGACCCGTTTGAGT
AGTGCTCCAAACAACGGCAA
GTGTACCATAGAAAAATAAA
GCCAGGTTGTCCTTTGATCA
CTAACGGCCTAGTACGGTCC
GACCTGTCACGAAAGAGACG
TGATAATGTGGACCCAGCTC
TATCAACCCAGAATTTTAAA
GCGCTATTGGGATTAACCGT
GGATAGGAGTGTATTAGCAC
TTCATTTTCATGTCCTTAGG
AAGTATTATATGTATATAGT
GCTAATCAATTATTCTGCTG
GCTATGCCAAGCGTTGATCA
TTATTGGGTGAATCCCCCCA
CTACATGGGCCGCAGGCGTG
TCGGACATATGCTGAGTGGT
CAATTGAGTGACCATGGGCA
ATGTCCGCGCGTTCAACAGA
CATGTTGGTAGTCCTTGCGC
CCAGCGGGAGCCTATTCTTC
TGGTAGACTGGAAAACTCGG
TCTATCGTTTACGATGGTAA
TCGCCTCACGAGTCTGACGT
TCGCCAACCCTTGTGGGTGG
CTTAGGGTCGTTCATTGCAA
CGAACGTGTAGTAGTTATAG
AGAACCGCTATACGCGCCCT
CTTCTGAGCCAGTGAGCTAC
TTCTTTTTACTCCCACTACC
GGTGTTACTGAGTCGCCGGT
GCTGCACGGCCGCAACAGCT
ATGATCAGACTTACGTTGAT
CTCCCCTTTCGTCCTCGACC
GCGGAGCAGAAGACCCTGCC
TTAGCGTGTTCTGAGTCCGC
AGATTACTGTGAACAGAGCT
TTGCCGCTATGTCGTGCTTT
AGTCCTTCCCCCTTTATTCG
GCCCGCAAAGCGAAGAAGGC
TATTGATGGGGACGGACTAC
TAGAGCCTGAGCTTGTCAAA
TCCTGAGACGCTTGTGAATC
GGGGGCTATTAAGCCTATGC
TAGGGCCCTCGCCACTTGGC
TGTACCCGGATGTACTGTGC
AAGTGAAGTAGCTCGTCGTT
TGCGCCATGTCGGAAGGATC
TGTGCAGAGTGCAATGTAGC
TTCCCCGGATGCTCACGATG
TAGTGCCAGCTAGGAGACAC
TCAAGAGATCTTGATAACCA
CTGGGTACCGCTCGACGCAC
AGCTAAGTGATGCAAGGATT
AAGGCAACCTCGAGACTTTC
GCGCCACCGGTCGATTGTTC
GTTGTATACTTAAGCGTGTG
AGGTTGGAACAGGCTAAGAG
ACGATCATCCGGGTGTATCT
CATCCACAATGTCGTTCGTT
GGAGGTTCAACAGCAGACAG
GAATAAGCCCCTGCAGGACA
ATAGTCAGACGATTTAGATT
CCTTACATCGTACGCGGACC
CAGAGATCTCACAAATTTCT
TAGCGGTCCATACCAAATCA
GGCGTTAAAGTTCAATTGCG
GTGCCTTCCCCCCTATTCTG
AAGAAAGCGACAGTATCCGA
ACATCGGCCCAGATATCCAC
ACGTAACTTCTAGAACGCCG
ATTCCAGAATGAGGGTGTTC
AGACCTGAATGAGTCCACAG
TGTGACCGCATATTCGCATC
TTGTAACCCCATAAGCACCC
TAGGTCCTCATCGAAACTGT
GCTCAAGCCCCATCCCGGGT
CAGCAACCCATATGGGTCAT
TGTTCAGCCCGCGCAGAGTG
GAGATGGAACACCGATGCAA
GCTGCCAATAACAAATGGGA
ACGATGCATAGGTTCGACCA
CGATGCGGTACCTTGGCCCC
TTCTACACTGTGGGGTGGGC
TCGTAATGGGGTACGGCCCT
TGCTTCCTGACATGGGGTTT
CGATTATCTTACGCGCTGCC
TCAAAGATCGTAAAGTCCTC
ACCCTGTCGGCATTAATGTC
GGCTTGGGTCAAGATAGCCT
GTTACAAAGCGATGGTTGGT
TGACTTGTATGTCAGAGCTC
GCTTATCAAGAGGTTCGCCG
ACTGAGCGTCGCATTCTTCA
TGCAGTCATTACATGTGTAA
AGTTCGGTAAATTACACGCA
TAAAAATGTGTCAGGGGGAA
TAGTTAATCTACGATATGGG
AGCCTTATGCACACACTCAT
TCGCATGCAAGATTTATCCG
GGTCAAGCCGGATCCTTTCA
GCTGGCTGTTGTGGGGGGAG
ATCAGCATACTACCCGTCTG
ATCCATGGGGTCTCTAGAAG
TAATTGTCTATCACCGCGAG
TGATGCGTGACAAAGGAATA
TCCGTAAGATGCGTAAGGGG
AAGCGTAAAGAGAACGGGCG
ACCAATGATCAATACGCGTG
AAGAGTCGTTCGCCCGTCCT
TATCTCTGGGCCACGTCGTT
TTGCGGTGGCATCTTTCTCA
GACGCCAACATCTGACAGTG
ATACCGCAGCCGACCATAGC
TCTGCCTGGCCGCACACAAA
GCCTCCGTATGGCGGTATGT
TTTGGGCCGTCCGGACAATG
GATTACGATATGACCAAGCT
GACCGAGGTAACCCCAAATG
TGGGGTCTGATGTAGTAGTC
GTGTGAGAACCCCCAACGAT
AAAGTGCCCGGGTGTTTTTG
TGACGAACGAACATCTTTTT
GCCGGCCGGGACATAAACCT
AGAGCAAGTCGCTCGCAGAT
TCTTGCAGGAACGCCCCTTG
ACGGCGCCTTCTTTCCCACT
TATTCCTTCGGGTTCAGAGA
TGTGTAAATGGATCTACCTC
TCTGTAGATTATAGAGGCAT
AACCATCACTGTATGCTGTG
GTAGGTCCGTTTAGTGGGGA
TGTACCCCTGTACCCAGCCC
ATCCTGGTTGCGCAACACGG
AGTAACCAGAACGCTGTACT
GTTCCATTCCTCAACACCAT
TGTTCCGGAATAACAACCAC
CTAAACCGGCAGGAGATCAA
ATGACACACTTACGAAAACT
TTAACACTTGACGAATTCGG
TTCTCCGACTCTTAAAACTT
AGGACGCTGACAAGACCATA
TATCCCCGAAGCTCTGCACT
TTGGTCTTTAGTCGGCTTGT
GAAGTTCAAAGAGTCATGAA
CACAAAGGACGCGGGAGCAT
CCAGTTGCGCGCGATGACCC
TTAACTGTGAGAGCAATGAT
AGACTAACTGCTGTACGGCG
AGGCTTCCCAGGACTCTAAA
CAAACCGTGCGAAAGACAGG
GCTCCCAGTCCACTGGAAGT
TGACTAGTGTCGTCCACCCT
ATTTGCTTCGGTTGCGTTGC
CACATAGAACTATGGTATCA
GCAGGAGAAGACGTTGCTCC
CTGTTCAGGCTATAATTTAT
TCTAGCCTGGGCTAGTCTAT
TGTTACATGTCTTAAACAGA
ACTCGCGTAGTCAGAGATTG
TTGTATGGGCCTGGAACCTT
AAAAGTGCGTCATGGACATC
AGAACCACGCACCTTAGTTA
CGAATGCTTTGTGGGTAGCT
TCATACCTGCGCCAATGAAT
TAGGAAATCAGACCCCGGAA
CTTTCGACTGGGTGTCTCAT
TCGGACTCTGTACTACGTCG
GTTGCTCCAATTAACATCTC
AGTTGACCGGAGAAACGAAC
GTCAATTGTCCGTGAGCCCC
CTCATAGGAGGGATGTCTTT
GGAGGACCGGCGGCATGGAA
GAGGGCAGTTTCTTCACAGC
CTAAGGGTTAACAGCGGAGC
TTTTCTCGCTATAACGCCCG
GCAATCTGTTCGCCATACAG
CCGGTACATCGTGCTAATCA
CACCTTGAACGGTCCACCGC
AGTGTTTCTCGCTTAGTGCA
AACTTACAGCCTAGACCATT
ATAAGTTAAGAAGGTCTGCG
CTGTGGCGACGTGATTAGCT
GACCTCTAGATAGCTGGTAG
GGCGCTAGACAACGTTGTAA
TGATTGAAAGTGACGGCAAG
ATGTTTGGCGGTTGAGATAT
TCGTGACATTCACGGGGGAG
GCTGTGTGCCAACAGCCGTT
ACTCGTCAGACCACTCAACC
CTCAGTCGTCAGGTTCACGA
ACGAAACTGTCGCTGGAGCC
GCCGCTGTGCTTGGCATAGT
AGGTGAGGTGGAAATCCACG
GTAACTGAGGTCAAGCTGTT
GTGGATCAGTAAGACGATTT
CAGCTCAGAATGCACGTATC
TTAATTCTAACAGAGGGATG
TAGAGACTCAGAGGACTAGA
CGATTTTGCCCTGTAATGAA
GCGACCGAAAACGCTCTGGG
CATACCATAGCGCGCACCCC
AATATATGGCCCACCCTTAC
TGCGTTGTTTTTAGTAAGAC
GCACTGCTGCTGTAGCATTC
ACACAAATGAAACTGAATTC
AATCTGCCATGTCTATACAA
GATGAAGCTTTGGACAGTCA
GAGCCGCCTGCATATTGTGA
GTCAGTGCTTGAAGAAGACC
ATCAATTGTCACACACCACC
GACTATAAACCGATTCCACG
ACAGCATGCGGCTTGACCTA
TGTACGAAGTACAGGCTAAA
CTTAGAGATCGTAATGCTAG
ATCTCGTGAATCCCTTGTGG
TGACAGGAGATGGTAGAAGC
ACTCCAGGTGCTGTGGACCC
CTTAAGCCGCTTGAATCATA
CGGATAAGCTATTGGGACTA
TTCCCAAGTGGTCACATAGG
ATGAGGACTCCACGGTATTG
TAGCTCTAGCAACAGTGGTT
GGGGGGAATGTTTATTACCT
GCCGAACTGTGACAAGGCCA
TGTATTCACCAGGACCTACT
CCTATGCTGCTCACAGCTGC
AAGCGTTAGCCACGCGGCGC
TCAGAGCCAACGGATCAACG
ACCTGCTCTCATGTGCGAAA
ACATCAAATGATGTGATGGC
GCAGGCGGAATGAGACGGGT
TCCCGTATAGATTATATAAA
ACTCTGTGTTATACGTAGTT
TGACAGAAGATTGGTTAAAA
AGTATATTGGAACTTGGATT
TTGTACCGACCAAAACCTCA
TAGTGGGCGCACCGGAATTG
TAAGTGCCTCTTATGGACCA
GTATAGGTAAAAAGATTATT
ATTTGCAATTCCCGACAGCT
[truncated: 1,700,014 more chars]
