# Supplementary material for: A generative model for constructing nucleic acid sequences binding to a protein
Source: BMC Genomics. 2019 Dec 27;20(Suppl 13):967. doi: 10.1186/s12864-019-6299-4 (PMC6933682; doi:10.1186/s12864-019-6299-4)
Supplement: Supplementary file 2 — Additional file 2 Nucleic acid sequences of three types. Nucleic acid sequences generated by our model, AptaSim, and random generator for four proteins (DRGX, GCM1, OLIG1 and RXRB). [file 12864_2019_6299_MOESM2_ESM.zip › RXRB_AptaSim.txt]

GCTCACATGCCCCTTACTTT
TGCCCCGTGAGCGTAATATC
TTAGCCCGGACCGATAGCTG
CCAGATCCTGTGGTCCAGGC
CGTTCCACTTTGTTAATCAC
CTTGTAAAAAGGTCTTGCTA
ATCTTCAAACTGTCAGTAGT
GCTTAGTTCGATGGAGCCCA
AACGCGACCTATTGTGCCCC
ATCGAACAGCTATCGCACCC
GTCCTTCATTGGTTCTGGTG
ATGTGTAACAACGCGCAGTA
GTACAATTCAACCGGGTCCC
ATAGCACCCGGTGTCCGCAA
ACTCTCCGAGCACCTAATGC
CTCATCTTCTCCGCGTTGTC
CTGGCAACGTCGAGTCTTGT
GCGAGGCTAGGGGGCGCCGG
CTGCTCAGTCTGCATACAGG
TAGCGTTCCAGCCTGTCTTA
TGCGATCAAGCGCCCAACTG
GTCTCCTACCCCCCCCTATC
GAACCTGCGTAGGCAACACG
GCTTCGAGTATGAGACAAAG
AAGCGACTTCTGGACCCGCC
TTATCAATTGAGAGCTCCTT
AACAAGGGACAAGACGAGCT
GACCACGTCCCGTTCGGAGC
GTACAATTCAACCGGGTACC
CGGCACGCCGCAGTCAGCAC
GCTTCTGGCAAGATCAATAC
TTCCGCTAATGAACGCGGCA
TTGCCCCTCAGATCCATTGG
AGATGGTCCAAGACATTAAG
TCCCCCTCCATGTTCCCAGG
CTTCTGGATGCCGGTGCCCC
TCTATTAGATGACATCTGAA
GTCTCCTACCCCCCCATATC
CCTCAGGAGGACAATAAATC
CTACGCACCAAGAGAAAGGG
TACGCGCTCCACTACGGCCG
GGTAATAAGGAGGCTTTCAT
ACGACGTACTCCATATTATG
GACTAGACTTGGTAATTTAT
TGTATTTCATCCATCATGAA
GCACAATTCAACCGGGTCCC
ATCTAAATGTCCGTTATGAT
CATTCGGTACGAGGAGCCTA
TTAGTCCGGACCGATAGCTG
CGCCACCCCCTTAATGCTAA
AGCTGTGAGAAACGGCCGCC
AAGCGTTCCAGCCTGTTTTA
CCCACTCGGCGTCTTGCTGC
CTTTAAGATACGGATTTCAT
TGCCATCAAGCGCCCAACTG
TAATGGAGACCTTCGTCTAA
TGTGTCGATATACCATCAAC
GGTTCCCCGACTACTTCACC
TTTCAGCGCAGTCCCACAAC
GTACAACCTCCAGTAGTGAC
GAGCGTGGGTTTGTGTCCGC
AAATTCTACAGCAAGTAACG
TGCACCGTCACTTGCAGCTT
ACAAACCGTAGGAATAAAAG
GTCCTTCATTAGTTCTGGTG
AGCTTGAAACCAGAGCGCAG
TAACCCATTCGGAATAGGGA
GCTCACAGGCCCCTTACTTT
GGTGCATGATTGCGTTACAG
GTCTCCTACCCCCGCCTTTA
AACCCACTCTGTCTTACTGC
AGCTTGAAACCAGAGCGCAA
TGCCCCGTGAGCGTAGTATC
GTACAATACAACCGGGTCCC
CTTGTAAAAAGGTCTTGCTG
CGGCCCGCCGCAGTCAGCAC
ATTGCCTGTCTGGGGTGTAC
GTTGGACTCACAGTGGCATT
TGCCCCGTGAGCGAAATATC
GCTTAGATCGATGGAGCCCA
GCTCACATTCCCCTTACTTT
GTCTCCTACCCCCGCCTATA
AACGCGACCTATTGTGCGCC
CCTCAGGAAGACAATAAATC
GCTCACATGCCCCTTACGTT
ATCTAAAGGTCCGTTATGAT
TTGATTCCTGAAGATCCAGT
CTTTAAGATATGGATTTCAT
TGCGATCAAGCGCCCAGCTG
AGATGGTCCACGACATTAAG
CTTGTAAAAATGTCTTGCTA
GTCCTTTATTGGTTCTGGTG
CTGTTTGTGCAGGCGTTGCT
CCGGGTAACTGGAGGTCCCG
CCAGATCCTGTGGTACAGGC
CGTTCCACTTTGTTGATCAC
AACCCGACCTATTGTGCCCC
GACTAGACTTGGTAATGTAT
TTAGCCCGGACCGATACCTG
ACTCTCCGAGAACCTAATGC
GCTTAGTTCGACGGAGCCCA
GCTGACATGCCCCTTACTTT
GAACCTGCCTAGGCAACACG
TGCCCCGTGAGCTTAATATC
GTCCTTCATTGGTTCAGGTG
ATTGTAAAAAGGTCTTGCTA
CGTTCCAATTTGTTAATCAC
GCTTAGTTCGATGTAGCCCA
CCAGATCCTGTGGTCCTGGC
GGTAATAAGGCGGCTTTCAT
AGCTTGAAACCAGACCGCAG
TAGCGTTCGAGCCTGTCTTA
CATTAGGTACGAGGAGCCTA
GCTTCTGGCAATATCAATAC
GAACCTGCGTAGGCCACACG
GACAACGTCCCGTTCGGAGC
ATCTTCAAAGTGTCAGTAGT
GTACAACCTCCTGTAGTGAC
TTAGCCCGGACCGATAGCCG
CGTTCAACTTTGTTAATCAC
AGCTTGTAACCAGAGCGCAA
CTTCTGGATGACGGTGCCCC
GCTCAAATGCCCCTTACTTT
CCAGATCCTGTGCTCCAGGC
GCTCACATGCCCCATACTTT
ATCTAAATGTCCTTTATGAT
GCTCACATGCCCCTTACCTT
TTAGCCCGGTCCGATAGCTG
TTAGCCCGGACCGATCGCTG
TGCCCCGTGAGCGTACTATC
AACGCGACCTATTTTGCCCC
GTACAATTAAACCGGGTACC
CCCACTCGGCTTCTTGCTGC
AACAAGGGACAAGAAGAGCT
TGCCCCGTGAGCGTGATATC
ATCGAACAGCTATCGCACGC
GTCTCCCACCCCCCCCTATC
ACTCTCCGAGCACCTAGTGC
GCTCACATGCCCCTTCCTTT
TCTATTAGATGAGATCTGAA
ATCGAACAGCTATTGCACCC
AATAAGGGACAAGACGAGCT
AAATTCTACAGTAAGTAACG
TGCGATCAAGCGCCCAAGTG
CTCATATTCTCCGCGTTGTC
ATGTGTATCAACGCGCAGTA
TTATCAATTCAGAGCTCCTT
GTACAACCTCGAGTAGTGAC
GCTTAATTCGATGGAGCCCA
ACTCTCCGAGCACCTAATGT
ATCGAACAGCTATCGAACCC
TGCCCCATGAGCGTAATATC
CCAGAGCCTGTGGTCCAGGC
CTTGTATAAAGGTCTTGCTA
AACGCGACTTATTGTGCCCC
TGCCCCGTGAGCGGAATATC
CTTGCAACGTCGAGTCTTGT
GCTCACATGTCCCTTACTTT
CCAGATCCTGTGGTCCCGGC
CTTGTAAATAGGTCTTGCTA
TACGCGCTCCACTACGCCCG
TACCCCGTGAGCGTAATATC
GACCACGTCCCGTTGGGAGC
GTAGGACTCACAGTGCCATT
GCTTCTCGCAAGATCAATAC
AGATTGTCCAAGACATTAAG
ATCTTCAAAATGTCAGTAGT
CTTGTAAAAAGGTGTTGCTA
GCTCACATGCCCCTTACATT
GCTTAGTTCGATGGTGCCCA
TGCCCCTTGAGCGTAATATC
GCTTAGTTCGATGGAGACCA
CGTTCCACTTTGGTAATCAC
TGCGCCGTGAGCGTAATATC
CTTGTAAAAAGGTCTTTCTA
CTCCACCCCCTTAATGCTAA
CTTGTAAAAAAGTCTTGCTA
GTCCTTCTTTGGTTCTGGTG
CTGGCAACGTCGAGCCTTGT
GCTCACATGCCCATTACTTT
AACGCGACCTTTTGTGCCCC
TTAGCCCGGATCGATAGCTG
CTTGTAAAAAGGTCTTGCTC
AAGCGTTCCAGCCTGTCTTA
GTTCACATGCCCCTTACTTT
GTCTCCGACCCCCCCATATC
GTTGCACTCACAGTGGCATT
AGTTGGTCCACGACATTAAG
TTAGCCCGGACTGATAGCTG
CTGGCAACGTCGTGTCTTGT
TACGCGTTCCACTACGGCCG
GTCCGCTAATGAACGCGGCA
TGTCCCGTGAGCGTAATATC
GCTCACGTGCCCCTTACTTT
GGTCACATGCCCCTTACTTT
TTAGCCCGGACCGATACCTA
AGCCCCGTGAGCGTAATATC
GTCTCCTACTCCCCCCTATC
CTTGTAAGAAGGTCTTGCTA
TTGCACCTCAGATCCATTGG
AAGCGACTTCTGGAACCGCC
AACCGACTCTGTCTTACTGC
TGCCCCGTAAGCGTAATATC
GTCCTTCATTGGTTATGGTG
TTAGCCCGGACCGATAGCTC
TGCCCCGTGAGCGTCATATC
GTCCTTCATTGGTTCCGGTG
TCCGCGCTCCACTACGGCCG
TGCCCCCTGAGCGTAATATC
CTTGTAAAAAGGCCTTGCTA
TCTATTAGGTGACATCTGAA
GCCCACATGCCCCTTACGTT
CCAGATCCTGTGGTGCAGGC
TGTTCCACTTTGTTAATCAC
TGCCCGGTGAGCGTAATATC
GCTAACATGCCCCTTACTTT
TTATCCCGGACCGACAGCTG
ATAGGACCCGGTGTCCGCAA
TGCCCCGTGAACGTAATATC
TTAGCCCGGACCGAGAGCTG
GCTCACATGCCCCCTACTTT
TCAGCCCGGACCGATAGCTG
TCCCCCTCCATGTTCACAGG
CTCTTCTTCTCCGCGTTGTC
TGCCCCGTGAGCGTAATAGC
ATCTTCAAACTGTCAGTGGT
ATCTTGAAACTGTCAGTAGT
CCAGATCCTGTGGACCAGGC
ACTCTCAGAGCACCTAATGC
TTAACCCGGACCGATAGCTG
ATGTGTAACAACGCGCAGCA
CTGGCAACGTCGAGTCTTGC
AGTTCCACTTTGTTAATCAC
GCTCGCATGCCCCTTACTTT
ATAGGAGCCGGTGTCCGCAA
TTGCCCCTCAGATCCCTTGG
TGCGATCAAGCGCTCAACTG
ATAGCACCCGGTGTCCGAAA
TGCCATCAACCGCCCAACTG
TTCCGCTAATGTACGCGGCA
GCTTCGTTCGATGGAGCCCA
GGGTCCCCGACTACTTCACC
TTTGTCCGGACCGATAGCTG
TGCCCCGTGAGCCTAATATC
TAGCGTTCCAGCTTGTCTTA
ATCGAACAGCTATCGCATCC
TTCCGCTAATGAATGCGGCA
TGTGTCGATATACCATCGAC
GCTTCGAGTATGGGACAAAG
GCTTAGTTCGACGGAGCACA
CTTGTCAAAAGGTCTTGCTA
AGCTTGATACCAGAGCGCAA
CGTTCCACTTTGCTAATCAC
TTAGGCCGGACCGATAGCTG
ATGTGTAACAATGCGCAGTA
TTATCAATTGAGAGCACCTT
TCCCCCTCCATGTTCCTAGG
ACTCTCCTAGCACCTAATGC
GCTTCCGGCAAGATCAATAC
GCTCACATGCCCCTTGCTTT
TGCCACGTGAGCGTAATATC
GTACAGTTCAACCGGGTACC
GTCCTTCAATGGTTCTGGTG
TCCCCCTCCATGTTCCCTGG
AACTCGACCTATTGTGCCCC
GTACAATTCAACAGGGTCCC
TGCCCCGTGAGAGTAATATC
GCTCACATGCCCCTTACTCT
GCTTACATGCCCCTTACTTT
ACTCACATGCCCCTTACTTT
CGGCACGCCGCAGTCAACAC
GAGTGTGGGTTTGTGTCCGC
TGCCCCGTGAGCGTAACATC
ATGCGTAACAACGCGCAGTA
CGTTCCACTTTGTTCATCAC
TGTATTTCATCCATCGTGAA
AACAAGGGACAAGACGACCT
TAGCGTTCCAGCCTGTCATA
TTAGCCCGGACCAATAGCTG
GCTGCTGGCAAGATCAATAC
AACGCGACCTATTCTGCCCC
CGTTCCACTTTGATAATCAC
GCTTAGTTCGATGGAACCCA
GCTCACATGCCACTTACTTT
ATCATCAAACTGTCAGTAGT
ATCTTCAAACTGTTAGTAGT
GCTTTTGGCAAGATCAATAC
CGTTCCATTTTGTTAATCAC
GCTTAGTTCGATGGATCCCA
CGGCACGCCGCAGTCATCAC
GAACCTCCGGAGGCAACACG
TACGCGCTCCACTACGGCGG
GCGAGGCTACGGGGCGCCGG
CGTTCCACTTTGTTAATCAA
CCTCAGGAGGACAATAAATT
ATCTTCAAACTGTCAGTACT
TTCGCCCGGACCGATAGCTG
GCTCACATGCCGCTTACTTT
CGTTTCACTTTGTTAATCAC
CTGATCAGTCTGCATACAGG
CTTCTGGATGCCGGTGCCCT
GTAGGACTCACAGTGGCATT
GCTCATATGCCCCTTACTTT
GCTCACATGCTCCTTACTTT
GCTCCCATGCCCCTTACTTT
ATCTTGTAACCAGAGCGCAA
GCTTAGTTCGATGGACCCCA
TGCGATCAAGCGCGCAACTG
CGTTCCACTTTGTTAATCAT
GCTCACATGCCCCTTAATTT
TTAGCCCGGACCGTTAGCTG
TGCCCCGCGAGCGTAATATC
CGTTCCACTCTGTTAATCAC
ATCGAACAGCTATGGCACCC
TTCCGCGAATGAACGCGGCA
AGATGGTCCAAGACTTTAAG
GCTTTGTTCGATGGAGCCCA
GTCACCTACCCCCCCATATC
CCAAATCCTGTGGTCCAGGC
CTGGCACCGTCGAGTCTTGT
GTTTAGTTCGATGGAGCCCA
CCAGATCCTGTGGTCGAGGC
TGCCCCGTGGGCGTAATATC
ACCAAGGGACAAGACGAGCT
ATCGCACAGCTATCGCACCC
GAACATGCGTAGGCAACACG
ACAGCACCCGGTGTCCGCAA
TAGCGTTCCAGTCTGTCTTA
CTTGTAAAGAGGTCTTGCTA
GACCAGGTCCCGTTCGGAGC
TGCCCCGAGAGCGTAATATC
TACGCGCTCCACAACGGCCG
TCTCACATGCCCCTTACTTT
GCTTAGTTCGATGGAGCCAA
TTAGCCCGGACCGATAGGTG
GTCCCTCATTAGTTCTGGTG
GAACCTCCGTAGGCAACACG
GCTCACATGCCCCTTACTTC
TTATTAATTGAGAGCTCCTT
AGATGGTCTAAGACATTAAG
ACTCTCCGAGCACCTAATTC
GCTTAGGTCGATGGAGCCCA
CCAGATCCTGTGGTTCAGGC
ATAGCACCCGGTGTCCGCTA
TGCCCCGTGCGCGTAATATC
ACGACGTACTCCAAATTATG
GTCCTTGATTGGTTCTGGTG
AACGCGACCTATTGTGCCCA
TGCCCCGTGAGCGTAATAAC
CGCTCCACTTTGTTAATCAC
GCGCACATGCCCCTTACTTT
GCTTCTGGCAAGATCAGTAC
GAACCTGCGTAGGCAACAGG
CCCACTCGGCTTCTTGCTAC
AACGCGACCTATTGTGCCCT
AACTTCAAACTGTCAGTAGT
AACAAGGGACCAGACGAGCT
GCTCACAAGCCCCTTACTTT
ACCACTCGGCGTCTTGCTGC
GCTCAGATGCCCCTTACTTT
GCTCACATGCCCCGTACTTT
GGCCCCGTGAGCGTAATATC
CTTGTAAAAAGGTCTTACTA
GCTCACTTGCCCCTTACTTT
GAACCTGCGTAGGCAACACT
TTAGCCCGGACCGCTAGCTG
CTAGATCCTGTGGTCCAGGC
CCAGTTCCTGTGGTCCAGGC
GCTTCTGGCAAGATCTATAC
GCTCACATGCCCCTGACTTT
TTCCGCTAATGAACGGGGCA
AACAAGGGAAAAGACGAGCT
CTTGTAAAAAGGTATTGCTA
AACAAGGGCCAAGACGAGCT
GTCCTCCATTGGTTCTGGTG
GTCTTTCATTAGTTCTGGTG
AAATTCTACATCAAGTTACG
CGTTCCACTTTGTTAACCAC
TCTTAGTTCGATGGAGCCCA
CTTGTAAAAAGGTCGTGCTA
TTAGCCCGGACCGATAACTG
GCTTATTTCGATGGAGCCCA
AACGCGACCTATTGTGCACC
TTAGCCCGGACCGATAGCAG
ATCGAACAGCTCTTGCACCC
TGAGCCCGGACCGATAGCTG
TTGATTCCTGAAGATCGCGT
CCAGATCCTGTAGTCCAGGC
ACAAACCGTAGGAATAGAAG
ATGCTCAGTCTGCATACAGG
GCTTAGTTCGATGGAGCTCA
GCTTCTGGCAAGATCAATCC
GTCCTTCATAGGTTCTGGTG
TAGCGTTCCAGCCTGTCTGA
CCAGATACTGTGGTCCAGGC
TTAGCCCGGACCGATATCTG
CCCCACCCCCTTAATGCTAA
CCTTCTGGCAAGATCAATAC
CCAGATCCTGTGGTCAAGGC
GCTGAGTTCGATGGAGCCCA
CGTTCCACTTTGTTAATCTC
GCTCACACGCCCCTTACTTT
TTAGCCCGGACCGATAGTTG
ATCGAACAGCTATCGCACCT
AACGGGACCTATTGTGCCCC
CTCATCTTCTCCGCGTCGTC
TAGCGTTCCAGCCTGCCTTA
TTATCCCGGACCGATAGCTG
TTAGCCCGGACCTATAGCTG
ATCGTACAGCTATCGCACCC
GCTCACATGACCCTTACTTT
AGCTGTGATAAACGGCCGCC
TAGCGTTACAGCCTGTCTTA
GCGAGGTTAGGGGGCGCCGG
GCTTCGAGTATGAGGCAAAG
TGCACCGTGAGCGTAATATC
GTCTCCTACCTCCCCCTATC
GTACAACTCAACCGGGTCCC
AACGCGACCTATTGTCCCCC
GCGAGGCTAGGGGGCGCCCG
GCTTCGAGTATAAGACAAAG
TTGGTCCGGACCGATAGCTG
TCCCCCTCCATGTTCTCAGG
GTCCTTCATTGGTTCTGGTA
GTACAATTCAACCGGGTCAC
AAGCTTTCCAGCCTGTTTTA
GTCCTTCATTGGTTCTGGTC
GTCGTTCATTGGTTCTGGTG
GCTCACATGCCCCTTTCTTT
TGTGTCGATATACAATCAAC
TGGCCCGTGAGCGTAATATC
TTTGTAAAAAGGTCTTGCTA
TGCCCCGTGAGCGTAATTTC
CTGGCAACGTCGAGTCTTGG
ATCTGCAAACTGTCAGTAGT
TCTACTAGATGACATCTGAA
CTGCCAACGTCGAGTCTTGT
GTCTGCTACCCCCCCCTATC
GATCACATGCCCCTTACTTT
AAGCGACTTCCGGACCCGCC
GTACAATTCAACCGGGAACC
GCTCACATGCCCGTTACTTT
TGCCCCGTGAGCGTAAGATC
TGCCCCGTGACCGTAATATC
GCTTACTTCGATGGAGCCCA
GTATAATTCAACCGGGTCCC
CTGCTCAGTCTGCATGCAGG
ATCGAAGAGCTATCGCACCC
TGTATTTTATCCATCATGAA
CTGGCAACGTCTAGTCTTGT
CGTTCCACTTTGTTACTCAC
TTGGCCCGGACCGATAGCTG
TGCCCCGTGAGCGTATTATC
TCTTCGAGTATGAGACAAAG
TGCCTCGTGAGCGTAATATC
CTTGTAAAAAGGTCTTGCGA
TGCCATCAAGCGCCTAACTG
ATCTTCAAACTGACAGTAGT
TTCCGCTAATGAACGCAGCA
ATAGCACACGGTGTCCGCAA
CTTCTGGATGACGGTGACCC
ATTCTGGATGCCGGTGCCCC
TAATGGAGACCTTCGTTTAA
GCTCACATGCCCCTTAGTTT
ACTCTTCGAGCACCTAATGC
CTTGTAAAATGGTCTTGCTA
CTGGGAACGTCGAGTCTTGT
GCGAGGCTAGGGGGCGACGG
AACTAGGGACAAGACGAGCT
GAGCGTGGGTTTGTGACCGC
TCTTTTAGCTGACATCTGAA
TCTCTCCGAGCACCTAATGC
ACTCTCCGAGTACCTAATGC
GTACAATACAACCGGGTACC
ATCGCACAGCAATCGCACCC
AGCTTCAAACTGTCAGTAGT
TACGCGCGCCACTACGGCCG
GAGCGTGGGTTTTTGTCCGC
TGCCCCGTGAGGGTAATATC
TTAGTCTGGACCGATAGCTG
ACTCTCCGTGAACCTAATGC
GCGAGGCCAGGGGGCGCCGG
ATCTTCAAACTATCAGTAGT
CTTGGAAAAAGGTCTTGCTA
CTTGTAATAAGGTCTTGCTA
CTTATAAAAAGGTCTTGCTA
AAGCGACTTCTGGACCCTCC
GTTTCCTACCCCCCCCTATC
CTTCTAAAAAGGTCTTGCTA
GCTCACATGCCCCTTACTTG
CCAGACCCTGTGGTCCAGGC
ATCTAAATGTCCGTTATGCT
AACAAGGGACAAGACGAGGT
CTTGTACAAAGGTCTTGCTA
CTCATCTTCTCCGCGTTCTC
CCAGATCCTGTGGCCCAGGC
GAACCTCGGTAGGCAACACG
CGTTCCACTTTGTTAATAAC
TTAGCCCGGACCGGTAGCTG
CCCGATCCTGTGGTCCAGGC
GATTCGAGTATGAGACAAAG
AAGCGAGTTCTGGACCCGCC
TTAGTCCGGACCTATAGCTG
CGTTCCACTTTGTGAATCAC
GCTCACATGCCCCTTACTTA
ATCTTCAAATTGTCAGTAGT
CTGGTAAAAAGGTCTTGCTA
TGCCCCGTGAGCGTAATCTC
AGCTGAGAGAAACGGCCGCC
GTCTCCTACCCCCACCTATC
ATCCTTCATTGGTTCTGGTG
AACGCAACCTATTGTGCCCC
AAGCGTTCAAGCCTGTTTTA
TAGGCGCTCCACTACGGCCG
GCTCTCATGCCCCTTACTTT
GCTTCTGGTAAGATCAATAC
GTCTCCTACCCCCCCCTATT
ATGTGCAACAACGCGCAGTA
TTGCCCTTCAGATCCATTGG
TGCCCCGTGAGCGTAATGTC
GCTTCTGGCAAGATCATTAC
AAGGCGACCTATTGTGCCCC
CTTGAAAAAAGGTCTTGCTA
GCTTAGTTCGATGCAGCCCA
GTAGCCCGGACCGATAGCTG
AAGCGACTTCAGGACCCGCC
GCTTGTGGCAAGATCAATAC
CTGGTAACGTCGAGTCTTGT
ATGTGTAACAACTCGCAGTA
GCGAGGCTAGGGAGCGCCGG
GCTTCTGGCAAGATCAACAC
TGTTTTTCATCCATCATGAA
TGCGATCAAGCGGCCAACTG
CGCCATCCCCTTAATGCTAA
TTACCCCGGACCGATAGCTG
CTTGTAAAAAGGTCTTGCAA
CTGCTAAGTCTGCATACAGG
TTAGCCGGGACCGATAGCTG
ATCGAACGGCTATCGCACCC
CGAGATCCTGTGGTCCAGGC
GCGAGGCTAGGGGGCCCCGG
CGTGTAAAAAGGTCTTGCTA
TTAGCCCTGACCGATAGCTG
ACTCTCCGAGCACCAAATGC
CGTGCCACTTTGTTAATCAC
CATTCGGTACGAGGAGCCTT
CATTCGGTACGAGGATCCTA
GAACGTGCGTAGGCAACACG
GCACAATTCAACCGGGTCTC
ATCGAGCAGCTATCGCACCC
AACGTGACCTATTGTGCCCC
TTAGCACGGACCGATAGCTG
GGTAATAAGGAGGCTTTCGT
GTACAATTGAACCGGGTCCC
CGGCACGCCGCAGTTAGCAC
ATGTGTAACAACGCGCAGTG
GAACCTGCATAGGCAACACG
GCTTGGTTCGATGGAGCCCA
TGCACCGTCACTTGCAGCTG
GTCGAACAGCTATCGCACCC
TAATCAATTGAGAGCTCCTT
TTAGCCCGGACCGATAGATG
GAACCTGCGTAGCCAACACG
TTATCAATTGAAAGCTCCTT
GCTAAGTTCGATGGAGCCCA
AACGCGACCTATTGCGCCCC
ATGTGTAACAACGCGCAGAA
GTCCTTCGTTGGTTCTGGTG
GTACAATTCAACCGGGTGCC
TTAGCCCGTACCGATAGCTG
TTATCAACTGAGAGCTCCTT
TTAGCCCGGCCCGATAGCTG
CGTTCCACTTTGTTAATTAC
TTAGCAATTGAGAGCTCCTT
CGTTCCACTTTGTTAATCAG
GCTCACATGCCCCTAACTTT
CTCATCTTCTCCGGGTTGTC
AAGCGACTTCTGCACCCGCC
AGCTTGAAACCAGGGCGCAA
GCTCACATGCCCCTTACTGT
TGCCCCTCCATGTTCCCAGG
TTAGCCAGGACCGATAGCTG
TTAGCCCGGACCGATAGCTA
TGCCCCGTGAGCGTAATACC
CCGGGTAACTGGAGGTCTCG
ATCGAACAGCTATAGCACCC
GTCCTTCTTGGGTTCTGGTG
GCTCACATGCCCCTCACTTT
ATAGCACCCGGTGTCAGCAA
GCTCACATGCGCCTTACTTT
CGTTCCACTTTATTAATCAC
TTAGCCCGGGCCGATAGCTG
TTCTTCAAACTGTCAGTAGT
CTTGTTAAAAGGTCTTGCTA
TCCCCCTCCATGTTCCCACG
ATCTTCAAACTGTCAGTAGC
TTATCAATTGAGCGCTCCTT
TTAGCCCGGACAGATAGCTG
GCTTCGAGTATGAGAAAAAG
CCAGATCCTATGGTCCAGGC
ATCTAAATGTCCGTTATAAT
GAACCTGCGTTGGCAACACG
TCTATTAGCTGACATCTGAA
CTCCTCTTCTCCGCGTTGTC
GTACAACCTCCAGTAGTGGC
TTAGCCCGAACCGATAGCTG
AACCCGACCTATTTTGCCCC
AGCGCGACCTATTGTGCCCC
CGCCCCGTGAGCGTAATATC
GTACAATTCAACCGGGTTCC
CCTCAGTAGGACAATAAATC
GTACAATTCAAACGGGTACC
CCTAAGGAGGACAATAAATC
TTAGCCCCGACCGATAGCTG
CTGCTCAGTCTGCATACTGG
TGCCCTGTGAGCGTAATATC
AACACGACCTATTGTGCCCC
GCTTAGTCCGATGGAGCCCA
AAGTGACTTCTGGACCCGCC
TTAGCCTGGACCGATAGCTG
CTTGTAAAAAGGTCATGCTA
ATCGAACAGCGATCGCACCC
CCAGATCCGGTGGTCCAGGC
CCTCAGGAGGAAAATAAATC
TGCCCCGTCAGCGTAATATC
AGATGGTCCAATACATTAAG
CGTTCCGCTTTGTTAATCAC
GACTAGACTTGGTAATTTTT
GTCTCCTACCCCCCCCTATA
ATCGAACAGTTATCGCACCC
GTACAATTCAACCGGGTACG
TTAGCCCAGACCGATAGCTG
AACGCGACCTAATGTGCCCC
GAACCTGCGTGGGCAACACG
TTCCGCTATTGAACGCGGCA
TAGCGTTCCAGCCTGACTTA
GTGGCAACGTCGAGTCTTGT
CTCATCATCTCCGCGTTGTC
TTATCAATTGATAGCTCCTT
GTACAATTCAGCCGGGTACC
GTACAATTCAACCAGGTACC
ACTCTACGAGCACCTAATGC
GAACCTGCGTAGGCACCACG
GGCTTGAAACCAGAGCGCAG
TGCCATCAAGCGCCCAATTG
GTCCTGCATTGGTTCTGGTG
TGCCCAGTGAGCGTAATATC
ACGACGTACTCCATATTAGG
GCGAGGATAGGGGGCGCCGG
TCTATTAGATGACATATGAA
TTCGGCTAATGAACGCGGCA
CGTACCACTTTGTTAATCAC
CGTTCCACTTTGTAAATCAC
GTCTTTCATTGGTTCTGGTG
TTCCGCTAATGAACGCGCCA
TCTGTTAGATGACATCTGAA
GCTTAGTTCGATGGAGCACA
TGCCCCGTGAGCGTTATATC
GTCTCCTACCACCGCCTTTA
GCTGACATGCCCCTAACTTT
TTGCCCCTCAGATCAATTGG
CGTTCCAGTTTGTTAATCAC
AACAAGGAACAAGACGAGCT
TTCCGCTAATGAAGGCGGCA
ATAGCACCCGGAGTCCGCAA
TTGGCCCTCAGATCCATTGG
TGCCCCGGGAGCGTAATATC
GTCCTTCATTGGTGCTGGTG
TAGCCTTCCAGCCTGCCTTA
CTTGTAAAAAGGGCTTGCTA
GCTCACATGGCCCTTACTTT
GCTTAGTTCGATCGAGCCCA
ATAGCACCCTGTGTCCGCAA
ATCGAACAGCTACCGCACCC
ATCTTCAAACTGTCAGGAGT
AAGCGACTTTTGGACCCGCC
TTGACCCTCAGATCCATTGG
CTAGCAACGTCGAGTCTTGC
CCTTAAGATACGGATTTCAT
ATCTTCAAACTGTCAGTAGG
GAACACGTCCCGTTCGGAGC
TTAGCCCGGACCGAAAGCTG
GCTCACATGCACCTTACTTT
CTTGTAAAAAGGACTTGCTA
TCCACCTCCATGTTCCCAGG
TGTATTTCATCCATCACGAA
ACTCTCCGAGCACCTTATGC
TTAGCCCGGACCGATAGCTT
GCTCACATACCCCTTACTTT
ATCGAACATCTATCGCACCC
ATGTGTAACAACGCGCATTA
TGCCCCGTTAGCGTAATATC
GCTCACATCCCCCTTACTTT
CCAGATCCTGTGGTCCACGC
ACTCTCCGAGCGCCTAATGC
GTGTGTAACAACGCGCAGTA
AGATGGTCCATGACATTAAG
GACCATGTCCCGTTCGGAGC
TGCCGCGTGAGCGTAATATC
TCCCCCGTGAGCGTAATATC
CTTCTGGATGCCGGTACCCC
TTTGCCCGGACCGATAGCTG
ATCTTCAAACTGTCAGTTGT
GTCCTTCATTGGGTCTGGTG
AGCTCTGAGAAACGGCCGCC
CCAGATCCTGTGGTCCAGTC
TTAGCGCGGACCGATAGCTG
TTAGCCCGGACGGATAGCTG
CGTTCCCCTTTGTTAATCAC
GAACCTGCGTAGGCAACACC
CTCATCTTCTACGCGTTGTC
TGTATTTCTTCCATCATGAA
CTCATCTTCTCCGCGTTATC
TAGCTTTCCAGCCTGTCTTA
CCTCACATGCCCCTTACTTT
AGCTTGAAACCAGAACGCAA
GCGAGGCTAGGGGACGCCGG
GTACTTCATTGGTTCTGGTG
GGTTCCCCGACTACTCCACC
GCTCACATGCCCCTTATTTT
CCAGATCCTGTGGTCCAGAC
GCTTAGTTCCATGGAGCCCA
GACCACGTCCCGATCGGAGC
CTCATCTTCTCTGCGTTGTC
GCTCACATGCCTCTTACTTT
TGGGATCAAGCGCCCAACTG
TTAGCCCGGAACGATAGCTG
ATCTTCAAACAGTCAGTAGT
GCGTAGTTCGATGGAGCCCA
ATCGAAATGTCCGTTATGAT
GTCCTTCATTGGTTCTGTTG
CCAGATCCTGTGTTCCAGGC
CGGCACCCCGCAGTCAGCAC
ATCGAACAGCTTTCGCACCC
ACGCTCCGAGCACCTAATGC
TGCCATCAAGCCCCTAACTG
CGTTCCACTTTGTCAATCAC
TTAGCCCGGACCCATAGCTC
CCTTAGGAGGACAATAAATC
CTCGAACAGCTATCGCACCC
CTTGTAAAAAGGTCTTGTTA
TGACCCGTGAGCGTAATATC
TCAGATCCTGTGGTCCAGGC
TACGCGCTCCACTACGGCCA
TACGGGCTCCACTACGGCCG
AACGCGACCTATTGTACCCC
GAGCGTTCCAGCCTGTTTTA
TGCCCCGTGAGCGTAATATA
ATCTTCAAACCGTCAGTAGT
TTCCGCTAATGAACGTGGCA
GCTTCCAGTATGAGACAAAG
GCTTAGTTAGATGGAGCCCA
GTAGGGCTCACAGTGGCATT
TGTATTAGATGACATCTGAA
TTGCGTTCCAGCCTGTCTTA
TGCGTTCAAGCGCCCAACTG
GACAAGGGACAAGACGAGCT
TCTATTATGTGACATCTGAA
ATGTATAACAACGCGCAGTA
ATAGCACCCGCTGTCCGCAA
CTCATCTTCTCAGCGTTGTC
CGCTACCCCCTTAATGCTAA
AACAAGGTACAAGACGAGCT
AAGCGTCTTCTGGACCCGCC
TTAGCCCGGAGCGATAGCTG
CTGCTCAGTCTGCATACAGT
TTTCCCCTCAGATCCATTGG
TAGCGTTCCCGCCTGTCTTA
TCTATTAGATGACACCTGAA
TGCCCCGTGCCCGTAATATC
TGCGATCAAGCGCCAAACTG
CTACGCACCAAGACAAAGTG
GTACAACCTCCTGTAGTGAT
CTGGCAACGTGGAGTCTTGT
GTCATTCATTGGTTCTGGTG
GCGAGGCTAGGGGGCGCCAG
ATCCTCAAACTGTCAGTAGT
ACTCGCCGAGCACCTAATGC
GACTAGACTTGGTAAATTAT
ATCGAACAGCTATCGCACCG
TTGCCCCTCATATCCATTGG
CTACGCGCCAAGAGAAAGGG
TACGCGCTCAACTACGGCCG
GTTCTGGATGCCGGTGCCCC
TGTTCCCCGACTACTTCACC
GCGCGGCTAGGGGGCGCCGG
TGCTCCGTGAGCGTAATATC
AAATTCTACCGCAAGTAACG
CTTGTAAAAAGGTCCTGCTA
AGTTCCACTTTGTGAATCAC
TACGCGCTCCACTACGGGCG
ACAAACCATAGGAATAAAAG
ACGACGTTCTCCATATTATG
GTACAATGCAACCGGGTCCC
GCGAGGCTAGGGGGCACCGG
AACAAGGGACAAGACGAACT
TGTATTTCAGCCATCATGAA
GCTTCGTTCTATGGAGCCCA
TTAGCTCGGACCGATAGCTG
GAGCACGTCCCGTTCGGAGC
ACTCTCCGAGCACCTAAAGC
TTGTGTAACAACGCGCAGTA
CCAGATCCTGTGGTCTAGGC
CTTATCTTCTCCGCGTTGTC
ACTCTCCGAGCACCTAATGG
ATCTTCAAACTGCCAGTAGT
AATCGACTTCTGGACCCGCC
TGCCCCGTGAGCGTGAAATC
CTCAGCTTCTCCGCGTTGTC
CTAGCCCGGACCGATAGCTG
CTCATCTTCTCCGCGTTGTA
CCAGATCCTGTGGTCCAGGG
ATGTGTAACAACGCGCAGTT
CAGCGTTCCAGCCTGTCTTA
GTCTCCTACCACCCCATATC
ACTCTTCGATCACCTAATGC
TTCTCCTACCCCCCCATATC
TGCCCCGTGAGCGTAAAATC
GGTTCCCCGACTACTTCATC
GTACAATTCAACCTGGTCCC
TGCCCCGTGATCGTAATATC
CGGCACGCCGCACTCAGCAC
CTGGCAACGTCGAGTATTGT
ATGTGTAACAAGGCGCAGTA
ACCCTCCGAGCACCTAATGC
ATCGATCAGCTATCGCACCC
CTGGAAACGTCGAGTCTTGT
CGTTACACTTTGTTAATCAC
ATCTAACTGTCCGTTATGAT
CTGCTCAGTCTGCATACGGG
CCACATCCTGTGGTCCAGGC
GCTCACATGCCCCTTACTAT
CCAGATCCTGGGGTCCAGGC
TTAGCCCGGACCGACAGCTG
ATAGCACCCGGAGTCCGAAA
ATCTTCAAACTGTCAGTAAT
ATAGCAGCCGGTGTCCGCAA
TTAGCCCGCACCGATAGCTG
ACTCTGCGAGCACCTAATGC
GAACAATTCAACCGGGTCCC
CTGGCAACGTCGCGTCTTGT
CTTGTAAAAAGATCTTGCTA
ATCTTTAAACTGTCAGTAGT
ACTCTCCGAGCACCTAATGA
CCAGATTCTGTGGTCCAGGC
ACACTCCGAGAACCTAATGC
CCAGATCCTGTTGTCCAGGC
GCGAGGCTAGGCGGCGCCGG
AAGCGATCCAGCCTGTTTTA
GTCTCCTACCACCCCCTATC
TAGCGTTCCTGCCTGTCTTA
CCTCACATTCCCCTTACTTT
AAGCGACTTCGGGACCCGCC
CTTGTAAACAGGTCTTGCTA
TCCGCCTCCATGTTCCCAGG
CTCATCTCCTCCGCGTTGTC
AACGCGACCTGTTGTGCCCC
AAATTCCACAGCAAGTAACG
ATCTTCAAACTGTCACTAGT
GCTTAGTTCAATGGAGCCCA
GATGCACTCACAGTGGCATT
CCAGATCCTGTGGTCCGGGC
CGTTCCACGTTGTTAATCAC
ACTCTCCGACCACCTAATGC
ATCTACAAACTGTCAGTAGT
TGCGATCAAGCGCCCAATTG
ACTCTCCGAGCACCTATTGC
TACGCACTCCACTACGGCCG
GTCCCTCATTGGTTCTGGTG
CCTCTCCGAGCACCTAATGC
TGTATTTCATCAATCATGAA
ATCTTCAAACTGTCAGTAGA
GGTAATAAAGAGGCTTTCAT
GCTTAGTTCGCTGGAGCCCA
GTCCTTCATTGGTCCTGGTG
CTCATCTTCTCCGCGTTGTT
TGCGATCAAGCGCCCAACAG
ACTACGTACTCCATATTATG
AACGCGAGCTATTGTGCCCC
GTCCTTCATTGGTTCTGGGG
TTGCCCCTCAGATCCATTAG
CCAGATGCTGTGGTCCAGGC
TAATGGAGGCCTTCGTCTAA
GCTCACCTGCCCCTTACTTT
CGTTCCACTTTGTTAAGCAC
GTCTCCTCCCCCCCCATATC
GACTAGACTGGGTAATGTAT
GATTAGTTCGATGGAGCCCA
ATCGAACAGCTATCGTACCC
TGCGATCAAGCGCCCAACTT
GTCTCCTACCCCCCCATCTC
CGTTCCACTGTGTTAATCAC
CCCACTCGGCGACTTGCTGC
AGCTGTAAGAAACGGCCGCC
ATGTGTAGCAACGCGCAGTA
GTCTCCTAGCCCCCCCTATC
ATGTGTAACAACCCGCAGTA
TTAGCCCGGACCGATTGCTG
ATCGAACAGCTGTCGCACCC
CTGCTCAGTCTGCATACAGA
TAGCGTTCCAGCCCGTCTTA
TTACACCGGACCGATAGCTG
TAGCGTTCCAGCCTGTATTA
CTGCTCAGTCTGCATACATG
GCTTAGTTCGATGGCGCCCA
GACCACGTCCCGTTCGGGGC
TGCCCCGTGAGCATAATATC
CTTCTGGATGCTGGTGCCCC
GTGTCCTACCCCCCCCTATC
CATGTAAAAAGGTCTTGCTA
GCACAATTCACCCGGGTCCC
AACGCGACCTACTGTGCCCC
TGCGATCAAGCGCCCATCTG
CGTTCCACTATGTTAATCAC
GAGCCTGCGTAGGCAACACG
ACCTTCAAACTGTCAGTAGT
ATGTGTAAAAACGCGCAGTA
TGCGATCAAGTGCCCAACTG
GTACAATTCAACCTGGTACC
GTCCAATTCAACCGGGTCCC
CTTCTGGATGCCGTTGCCCC
CTGCTCAGTCTGCATACAAG
TACGCGCCCCACTACGGCCG
CTGGCAACGTCCAGTCTTGT
ATGTGTACCAACGCGCAGTA
TTTAAGCGCAGTCCCACAAC
CCAGATCCTGTGGTCCATGC
TCCGATCAAGCGCCCAACTG
GCTTAGTTCGGTGGAGCCCA
TTCCCCTCCATGTTCCCAGG
TTAGTCCGGACCGACAGTTG
TTCCGCTAATGAACGAGGCA
TAGCGTTCGAGCCTTTCTTA
CCAGAGCCTGTGGTCCGGGC
CCTTCCACTTTGTTAATCAC
TCGATTAGATGACATCTGAA
TGCCCCGTGTGCGTAATATC
GTCCTTCATTGGTTCTGATG
TAGCGTTCCACCCTGTCTTA
GTACAATTCATCCGGGTCCC
TTCCGCTCATGAACGCGGCA
AAGCAACTTCTGGACCCGCC
TACTGGAGACCTTCGTCTAA
ATCTCCTACCCCCCCCTATC
GCTTCGAGTCTGAGACAAAG
GCGAGGCTAGGGGTCGCCGG
TAACTCATTCGGAATAGGGA
CGTTCCACCTTGTTAATCAC
AGATGGTCAAAGACATTAAG
TGCCCCGTGAGCGTAATATG
ACGAACCGTAGGAATAAAAG
GCTTCAAATATGAGACAAAG
ATAGAACCCGGTGTCCGCAA
ACTCTCTGAGCACCTAATGC
CTGCTCCGTCTGCATACAGG
CTTGTAAAAGGGTCTTGCTA
CCAGATCATGTGGTCCAGGC
TCTTAGATCGATGGAGCCCA
GTCTCCTACCTCCCCATATC
TAGCGTTCCAGGCTGTCTTA
GCTTAGCTCGATGGAGCCCA
CTTGTAGAAAGGTCTTGCTA
CTTGTGAAAAGGTCTTGCTA
GCTTAGTTCGATTGAGCCCA
ATCGAACAGCTATCGCACAC
CTGCTCAGTCTGCATATAGG
CGTTCCTCTTTGTTAATCAC
CTTGTAAAAACGTCTTGCTA
ATCTTCAAACGGTCAGTAGT
TTGCCCCTCAAATCCATTGG
CTCATCTTCTCCGCGTAGTC
TCCCCCTCCGTGTTCCCAGG
ATAGCACCCGGTTTCCGCAA
CAAGATCCTGTGGTCCAGGC
GGTTAGTTCGATGGAGCCCA
GCTTAGTTGGATGGAGCCCA
GCTTAGTTCGAGGGAGCCCA
AAGCGACCTCTGGACCCGCC
TGTATTTCATACATCATGAA
AACAAGGGACATGACGAGCT
CGTTCCACTTTCTTAATCAC
CGTTCCACTTTGTTAATGAC
ATCTAACAGCTATCGCACGC
CGTTCCACTTTGTTAATCCC
TTCCGCAAATGAACGCGGCA
GCGAGGCTAGGGGGCGGCGG
CGGCACGCCGCAGTCAGCGC
TTAGCCCGGACCGATGGCTG
CTGCACAGTCTGCATACAGG
GCTTAGTTCGATGGAGCCGA
GGTTCCACTTTGTTAATCAC
GCGAGTCTAGGGGGCGCCGG
CCAGATCCAGTGGTCCAGGC
CTGCTCAGTCTGCACACAGG
GGGAGGCTAGGGGGCGCCGG
GTCTCCTAGCCCCCCATATC
TCCCCCACCATGTTCCCAGG
GTCTCCTAACCCCCCCTATC
AAAGCGACCTATTGTGCCCC
CTGGCAACATCGAGTCTTGT
TGCGATGAAGCGCCCAACTG
AACAAGGGACAAGACGCGCT
CATTCGGTACGAAGAGCCTA
GCTTCTGGCACGATCAATAC
CCAGAACCTGTGGTCCAGGC
CGTTCCACTTTGTTTATCAC
ACTCTCCGAGCACATAATGC
TGCGATAAAGCGCCCAACTG
TAGCGTTCCAGCCTCTCTTA
GCTTCGAGTATGACACAAAG
CTTGTAAAAAGGTTTTGCTA
ATGAGTAACAACGCGCAGTA
GCTTAGTTCGATGGAGCGCA
TGCAATCAAGCGCCCAACTG
TTCTGCTAATGAACGCGGCA
AACAAGGGACTAGACGAGCT
ATCTTCAAACTGTCAATAGT
CTGGCAACGACGAGTCTTGT
GCTTAGTTCGTTGGAGCCCA
GTCTCCTACCCCCCCTTATC
GCCCACATGCCCCTTACTTT
GCTCTCCGAGCACCTAATGC
GCTTCTGGCAAGATCAATAG
ATCTTCAGACTGTCAGTAGT
CGTTCCACTTTGTTAGTCAC
ATTCTCCGAGCACCTAATGC
GTCTCCTACCCCCCCGTATC
ATCGAACAGCTATCGCGCCC
GGTAATAAGGAGGCTTTCAA
CTGCTCAGTCTGCAGACAGG
CTTGCAAAAAGGTCTTGCTA
AAACCTGCGTAGGCAACACG
CTCATCTTCTCCGTGTTGTC
TACCGTTCCAGCCTGTCTTA
ACTCTCCGAGCCCCTAATGC
CTGGCAACGTCGAATCTTGT
TGCGATTAAGCGCCCAACTG
CGTTCCACTTGGTTAATCAC
CTCATCTTCTCCGCGTTGAC
AGCTGTGAGGAACGGCCGCC
GTATAATTCAACCGGGTACC
CTGCTTAGTCTGCATACAGG
ATCTTCAAACTGTCATTAGT
TTTCAGCGCAGCCCCACAAC
AACGCGACCTATTGTTCCCC
AAGCGACTTCTGAACCCGCC
TTCCGGTAATGAACGCGGCA
CGGCACGCCGCAATCAGCAC
TGCCCCGTGAGTGTAATATC
CCAGATCCTGTCGTCCAGGC
GTCTCCTACCCCCTCCTATC
GCACACATGCCCCTTACTTT
ATGTGTAACAACGTGCAGTA
GACCACATCCCGTTCGGAGC
TTCCCCGTGAGCGTAATATC
GCGAGGCTGGGGGGCGCCGG
GGTAATAAGGAGGTTTTCAT
CCAGATCCTGCGGTCCAGGC
TTGCCCCTCAGATGCATTGG
TTAGACCGGACCGATAGCTG
ACTATCCGAGCACCTAATGC
CTGGCAACGTCGAGTCTTCT
AGTGCATGATTGCGTTACAG
CTCATCTTCTCCGAGTTGTC
CTGCTCAGTATGCATACAGG
GTACAATTCACCCGGGTCCC
GTACAATTCAATCGGGTCCC
ATCGAACAGGCATCGCACCC
ATAGCATCCGGTGTCCGCAA
CATTCCACTTTGTTAATCAC
GCTTAGTTCTATGGAGCCCA
TCCCCCCCCATGTTCCCAGG
TACGCGCTCCTCTACGGCCG
ATCGCACCCGGTGTCCGCAA
GACCACGTCCCGTTCGGATC
ACTCTCCGAACACCTAATGC
GCCTCGAGTATGAGACAAAG
GAACCTGCGTAGGCAACTCG
ATCGTCAAACTGTCAGTAGT
AACGCGACCTATTGTGCCTC
ATCTTCGAACTGTCAGTAGT
AAGCTACTTCTGGACCCGCC
GACTAGACTTGGTAATATAT
CTTCTGGATGCCGGTGCCTC
CTTCTGCATGCCGGTGCCCC
CGGCACGCCGCAGTCGGCAC
AACGCGACCTATGGTGCCCC
TTAGCCCGGACCGATAGCGG
TTGGCAACGTCGAGTCTTGT
ATGTGTAACAACGCTCAGTA
TCTTTTAGATGACATCTGAA
CTTGTAAAAAGGTCTTGCCA
ATAGCACCCGGTGTGCGCAA
GTCCTACATTGGTTCTGGTG
TGCGATCAAGCGCCCAACCG
CGGCACGCCTCAGTCAGCAC
ATGGAACAGCTATCGCACCC
ATAGCACCCGTTGTCCGCAA
TTGCCCCTCAGACCCATTGG
GAACCTGCGTAGGGAACACG
TAACCAATTCGGAATAGGGA
CTCCTTCATTGGTTCTGGTG
CTACTCAGTCTGCATACAGG
GCACAATTCATCCGGGTCCC
ACATGGTCCAAGACATTAAG
GTTAATAAGGAGGCTTTCAT
TTGATTCCTGAAGATCCACT
GAACCTGCGTACGCAACACG
CGTTCGACTTTGTTAATCAC
TTCCCCTAATGAACGCGGCA
TAGCGTTCCAACCTGTCTTA
GTCCTTCATTGGATCTGGTG
ATCGCGACCTATTGTGCCCC
AGATGGTACAAGACATTAAG
ATCGAACAGCAATCGCACCC
GTCTTCTACCCCCCCATATC
CTGCTCAGTCTGCCTACAGG
ATCTTCAAACTGGCAGTAGT
TTAGCCCGGACCCATAGCTG
TAAGCCCGGACCGATAGCTG
TAGCGTTCCAGCCTGTCTAA
GCTCACATGCCCCTTCCTTA
GTACAATCCAACCGGGTCCC
AGATGGTCCAAGACAATAAG
GCTCACATGCCCTTTACTTT
AGACGGTCCAAGACATTAAG
GCTAGGCTAGGGGGCGCCGG
ATCTGTAACAACGCGCAGTA
ACTCTCCGAGGACCTAATGC
ATGTTCAAACTGTCAGTAGT
ATAGCACCCGGTGACCGCAA
GTACAATTCAACCGGGTATC
GTACAATTCAACCGGTTCCC
TAGCCTTCCAGCCTGTCTTA
ATATCACCCGGTGTCCGCAA
CTCTCCTACCCCCCCCTATC
CTGGCAACGTCGAGTCTTGA
GTACAATTCAACCGGCTCCC
GTACAATTCAACCCGGTCCC
TTATCAATTGAGACCTCCTT
TGCACCGTCACTGGCAGCTT
CCCACACGGCGTCTTGCTGC
ATCGAACAGCTATCGCACTC
ACGACGTACTCCATATTATT
ATGTGTAACAACGCGCCGTA
GCGAGGCTAGGGGGCGCCGT
AGATGGTCCAAGTCATTAAG
ATCAAGGGACAAGACGAGCT
TGTATTTGATCCATCATGAA
ATAGCACCCGGTCTCCGCAA
ATAGCACACGGAGTCCGCAA
GCTCACATGCCACATACTTT
GCTTAGTACGATGGAGCCCA
CGGGCAACGTCGAGTCTTGT
GCTTAGTGCGATGGAGCCCA
GAGCGTGGGTTTGTGTTCGC
TTACAACCTCCAGTAGTGAC
GTACAATTCTACCGGGTCCC
ATCGAACAGCTCTCGCACCC
GCTTAGTTCGATGGAGCCTA
CTGCTCACTCTGCATACAGG
AGTTCCAATTTGTTAATCAC
TTCCGCTAATGACCGCGGCA
TTATAAATTGAGAGCTCCTT
GCTTCGAGTATGCGACAAAG
ATGTGTAACAACGGGCAGTA
GCTTCGAGTATGAAACAAAG
GTATCAATTGAGAGCTCCTT
CTAGTAAAAAGGTCTTGCTA
ACTCTCCGCGCACCTAATGC
CTCATCTTCGCCGCGTTGTC
CCGTTTGTGCAGGCGTTGCT
GACGCGACCTATTGTGCCCC
GTCCTACATTGGTTCAGGTG
GCTTGGAGTATGAGACAAAG
CTCATCTTCTCCGCGTGGTC
TTCCGCTAATGAACACGGCA
ATGTGTAACAACGCGCAGGA
GTCTCCAACCCCCCCATATC
TTAGTCCGGACCGAAAGCTG
CTTTCCACTTTGTTAATCAC
CCAGATCCTGTGATCCAGGC
ATCTTCAACCTGTCAGTAGT
ACTCTCCGAGCATCTAATGC
TGCGATCAAGCGCCTAACTG
AGCTGTGAGAAACGGCGGCC
CTGTTCAGTCTGCATACAGG
ATACAATTCAACCGGGTCCC
CTGTGTAACAACGCGCAGTA
AACGCGCCCTATTGTGCCCC
CTGGCAACGTCGAGTTTTGT
ATCTTCAATCTGTTAGTAGT
GACCACGTCCCGTTCGGAGG
ATGTGTAACAACGCGAAGTA
CTCATCTTCTCCGCTTTGTC
CTTTAAGCTACGGATTTCAT
ACCGAACAGCTATCGCACCC
AAGCGTTCCAACCTGTTTTA
TTATCAATTGAGAGCTCCCT
CTCGCAACGTCGAGTCTTGT
GCGAGGCTAGTGGGCGCCGG
AACGCGACCTATAGTGCCCC
GTTCAATTCAACCGGGTCCC
GCTTCGAGTATGAGACACAG
GCACAATTCAACCGGGTTCC
CTACGCACCAAGAGAAGGGG
AAATTCTCCAGCAAGTAACG
CATTCGGTACGAGAAGCCTA
GCCCTTCATTGGTTCTGGTG
TGCCCCGTGAGCGCAATATC
GGCCACGTCCCGTTCGGAGC
TCCCCCTTCATGTTCCCAGG
TAGCGTACCAGCCTGTCTTA
CTGGCAACGTCGATTCTTGT
AGCGAACAGCTATCGCACCC
GCGACGCTAGGGGGCGCCGG
GTCTCCTACCCCCCGATATC
GTCCGTCATTGGTTCTGGTG
GTCCCCTACCCCCCCCTATC
AGATGGTCGAAGACATTAAG
TTTCAGCGCAGTCCCACAAA
GTACAATTCAAGCGGGTCCC
GGTAAGAAGGAGGCTTTCAT
GTCTCCTACCCCGCCCTATC
GACCACGTCCCGTACGGAGC
CTCATTTTCTCCGCGTTGTC
GAACCTGCGTAGGCGACACG
CGTTCCACTTTGTTGATCCC
TTGCCCCTCAGTTCCATTGG
TGATCAATTGAGAGCTCCTT
ATAGCACCCGGTGGCCGCAA
ATAGCACCCGGTGTCCGCCA
GCTTCTGGCAAGATCAATTC
ATCGAACACCTATCGCACCC
CATTCGGTACGAGCAGCCTA
GCGAAGCTAGGGGGCGCCGG
CTTCTGGATTCCGGTGCCCC
TGTGATCAAGCGCCCAACTG
CGTTCCACTTAGTTAATCAC
CAGGCAACGTCGAGTCTTGT
TTATCAATTGAGAGCTACTT
ATCGAACAGCTATCGCAGCC
TGTGTCGATATAACATCAAC
TGTGTCGATATACCATCAGC
GGTTCCCCGACTACTTCACT
TACCCCGAGAGCGTAATATC
GTCTCCTACCCCCCTCTATC
AACAAGGGAGAAGACGAGCT
GTCCTTCATTGGTTCTAGTG
GTCTCCTACGCCCCCATATC
GTCTCCTACCCCCCCCGATC
TGCGAGCAAGCGCCCAACTG
ATCGAACAGCTATCGGACCC
GCGAGGCTAGGGGGGGCCGG
CCGGATCCTGTGGTCCAGGC
TCGCGTTCCAGCCTGTCTTA
CTAGCACCCGGTGTCCGCAA
CGTTCCACTTTGTTAATCGC
AAGCGATTTCTGGACCCGCC
ACTCTCCGAGCACCTAATCC
GTACAATTCAGCCGGGTCCC
GTCCTTCATTGGTTCTGGCG
AACGCGACCTATTGTGGCCC
AACGCGACCTATTGTGCTCC
ATCGAACAGCTATCGCTCCC
CGGCACGCCGAAGTCAGCAC
ATAGCACCCGGTGTCCCCAA
GCTTCTGGCCAGATCAATAC
TAGCGTTCCAGCGTGTCTTA
TATCGTTCCAGCCTGTCTTA
CTTGTAAAAAGGTCTTCCTA
GTACATTTCAACCGGGTCCC
AGCTTGAAAGCAGAGCGCAA
TAATGGAGACCTTCTTCTAA
GCTTCTGGCGAGATCAATAC
TTCCGCTAATGAACGCGGCT
CTTTAAGATACGGGTTTCAT
CTACAATTCAACCGGGTACC
AGCTTTGAGAAACGGCCGCC
ATATGTAACAACGCGCAGTA
GTACAATTCAATCGGGTACC
CTTGTAAAAAGGTCTGGCTA
GGACAATTCAACCGGGTCCC
ATGTTTAACAACGCGCAGTA
ATCCTTCATTGGTTCTGTTG
GACCACGTCCCGTGCGGAGC
CTCATCTTTTCCGCGTTGTC
TCTATTAGATAACATCTGAA
TTTATTTCATCCATCATGAA
CTGCTCAGTCTGCATTCAGG
GTCCTTAATTGGTTCTGGTG
ACGACGCACTCCATATTATG
ATCGAACAGCTATCTCACCC
GCTTCGAGTATGAGACAAAA
TTCCGCTAACGAACGCGGCA
ATAGCACCCGGTGTCTGCAA
TGGACCGTCACTTGCAGCTT
AGCCCCGTGAGCGTCATATC
CGGGCCGCCGCAGTCAGCAC
ACTCTCCGAGCTCCTAATGC
GCTCACAGGCCCATTACTTT
CTCATCTTCTCCACGTTGTC
TTAGTCCGGACCGTTAGCTG
AACAAGGGACAATACGAGCT
ATCGAACCGCTATCGCACCC
AACAAGGGACAAGCCGAGCT
GTTTCGAGTATGAGACAAAG
GACGCGCTCCACTACGGCCG
CCGTAGGAGGACAATAAATC
ATCGAACAGCTATCACACCC
CTCATCTTCTCCTCGTTGTC
AACGCGTCCTATTGTGCCCC
CTGCCCCTCAGATCCATTGG
GTCTTCAAACTGTCAGTAGT
TCCCCCTCCATATTCCCAGG
CGCCACCCCCTTAATGATAA
ATAGCACCCCGTGTCCGCAA
AACGCGACCTATTGTGCCGC
ATCGAACTGCTATCGCACCC
ATCTTAAAACTGTCAGTAGT
GACAACGTCCCGTTCGTAGC
TCATCAATTGAGAGCTCCTT
GCTTAGTTCGATAGAGCCCA
ATCTTCAAACTTTCAGTAGT
AACGCGATCTATTGTGCCCC
GTACAATTCAACCGGGTCGC
TTCCGCTAATGAACGCGTCA
ATCGAATAGCTATCGCACCC
CGGCACGCCGCAGTCAGGAC
GAGCGTGGGCTTGTGTCCGC
CTTGTAAAAAGCTCTTGCTA
CTTGTAAAAAGGTCTTGATA
CTGGCAACGTCGAGGCTTGT
TAACCCATTTGGAATAGGGA
TGTATTTCATCCATCAGGAA
GAACAATTCAACCGGGTACC
GTCCTTCATTGGTTTTGGTG
GTACAATTCAACCGTGTCCC
CGTTCAACTTTGGTAATCAC
GAACCTGCGTAGTCAACACG
CCAGATCCCGTGGTCCAGGC
AACGCGACCTCTTGTGCCCC
ACACACCGTAGGAATAAAAG
ATGTGTAAGAACGCGCAGTA
CCTCATGAGGACAATAAATC
TGTATTTCATCCATTATGAA
ATCTTCATACTGTCAGTAGT
TCACAATTCAACCGGGTCCC
GCTTCGAGTATGAGACAAGG
GTTTAGATCGATGGAGCCCA
TCTATTAGATGACATCTGAT
GACCACGTCTCGTTCGGAGC
ATAGCACCCGGTGTCGGCAA
GTCCTTCATTAGTTCTCGTG
AGCTGGGAGAAACGGCCGCC
CTCATCTTCTCCGCGTTGCC
GTAGTCCGGACCGATAGCTG
ATGTGGAACAACGCGCAGTA
CTGGCAACGTCGGGTCTTGT
TGTAATAAGGAGGCTTTCAT
AACAAGGGACAAGACGAGCG
CTGCTCAGTCTTCATACAGG
CCTGATCCTGTGGTCCAGGC
TTCCGCTTATGAACGGGGCA
GACTAGACTTGGTAATTTAA
AAGAAGGGACAAGACGAGCT
TTAGTCCGGTCCGATAGCTG
GCTTAGTTCGATGGAGCCCG
TAGCGCTCCAGCCTGTCTTA
TTATCAATTGAGATCTCCTT
CTCATCTTCTCCGCGGTGTC
TGCGATCAAGGGCCCAACTG
CATTCGGTATGAGGAGCCTA
TTATCAATCGAGAGCTCCTT
CTTATGGATGCCGGTGCCCC
AGATGGTCCAGGACATTAAG
GTACAATTCAACCAGGTCAC
CCAGCTCCTGTGGTCCAGGC
GTACAATTCAAGCGGGTACC
GCGAGGCTCGGGGGCGCCGG
GTCCTTCATTGGTTGTGGTA
CTGCTCAGTTTGCATACAGG
CTCATAATCTCCGCGTTGTC
GAACCTGCGTAGGCTACACG
ATAGCCCCCGGTGTCCGCAA
ATAGCACCCGGTGTTCGCAA
GCCTAGTTCGATGGAGCCCA
TTGCCCCTCAGAGCCATTGG
AAGCGACTTCTGGACCCGCG
AGCTGCGAGAAACGGCCGCC
CTACGCACCAAGAGAAAGGA
AACAAGGGTCAAGACGAGCT
GCTTAGTTCGATGAAGCCCA
ATCTAAATGTACGTTATGAT
GTCTCCTACCCCCCCCTAGC
TTATCATTTGAGAGCTCCTT
CCCAATCGGCGTCTTGCTGC
GGTAATAAGGAGTCTTTCAT
CGGCACACCGCAGTCAGCAC
AGCTCGAAACCAGAGCGCAG
GAGCGTGCGTTTGTGTCCGC
GGTGCATGATTGCGTAACAG
CGGCACGCTGCAGTCAGCAC
GTACAACCTCCAGCAGTGAC
CCTCAGGAGGACAACAAATC
GTCCTTCATTGGTTCTCGTG
TTCATCTTCTCCGCGTTGTC
ATAGTCCGGACCGATAGCTG
GGCCTTCATTGGTTCTGGTG
GACCAGGCCCCGTTCGGAGC
ATCTAAATGTCCGTTATGAA
TTATCAATTGAGAGCTCGTT
GACTAGACTTGGTGATGTAT
GAACCTGCGCAGGCAACACG
TGCGATCAAGCGCCCGACTG
GACCACGTCCCATTCGGAGC
CGGCACGCCGCAGTCTGCAC
TGCGATCAAGCGCCCACCTG
TAGCGTTCCAGCCTGTCTTG
GATAAGGGACTAGACGAGCT
CTTCCGGATGCCGGTGCCCC
CTACGCACCAAGAGAGAGGG
TTGTCAATTGAGAGCTCCTT
AACGCGACCTATTGTGTCCC
GACTAGACTTGGTACTTTAT
GCTACTGGCAAGATCAATAC
CGCCACCCCCATAATGCTAA
AAGAGACTTCTGGACCCGCC
GCTTCGCGTATGAGACAAAG
AAATTCTACAGCAAGTTACG
ATCTTCAAACTGTCCGTAGT
AGAGCACCCGGTGTCCGCAA
ATGTGTAATAACGCGCAGTA
TCCCCCTCCATGTTCCGAGG
GAGCGTGGGTTTGTGTGCGC
GCGAGCCTAGGGGGCGCCGG
GTAGGACTCAAAGTGCCATT
CTTTAAGAGACGGATTTCAT
CTTCTCAGTCTGCATACAGG
AACAAGGGACGAGACGAGCT
ATGTGTAACTACGCGCAGTA
GTGCTTCATTGGTTCTGGTG
GTCTCCTACCCCCCCCAATC
GTACAATTTAACCGGGTCCC
ATGTGTAACAACGCGTAGTA
AACGAGGGACAAGACGAGCT
CCGGGTAACTGGACGTCCCG
AGCTGTGAGAAACAGCCGCC
GCTTCTGGCAGGATCAATAC
ACTCTCCGAGCACTTAATGC
AGTCTCCGAGCACCTAATGC
GTCTCCTACCCCCCCATGTC
ATATAAATGTCCGTTATGAT
GTCTCTTACCCCCCCCTATC
ATCTTCAAACTGTGAGTAGT
GTACAACCTCCAGTAGAGAC
GCTTCGGGTATGAGACAAAG
TTTCATCGCAGTCCCACAAC
GAACCTGCTTAGGCAACACG
TCGCCCTCCATGTTCCCAGG
GTTCTTCATTGGTTCTGGTG
AACGAACAGCTATCGCACCC
CTGCTCAGTCTGCATAAAGG
TGCCCCGTGTGCGTGATATC
GTACTATTCAACCGGGTACC
GACCACGTCCCGTTCGGTGC
TTATCAATTGAGAGCTTCTT
GCGAGGCTAGGAGGCGCCGG
ATGTGTAACAAAGCGCAGTA
TGCCCCGTGAGCATAATTTC
CGTTCCACTTTGTTATTCAC
TAGCGTTCAAGCCTGTCTTA
TCCCCCTCCATGTTCCCAGA
GAACCTGGGTAGGCAACACG
CTTCTGGTTGCCGGTGCCCC
ACTCTCCGAGCACGTAATGC
AACGCGACCTAGTGTCCCCC
ATAGCACCCGGTGTCCACAA
GTACAACCTCCAGGAGTGAC
CCAGATCCTGTGGTCCAGGA
GGTAATAAGGAGGCTTTCCT
TTATCAATTAAGAGCTCCTT
ATGTGTAACGACGCGCAGTA
GTCCTTCATTACTTCTGGTG
CTGGCAACGTCGAGTCTGGT
ATCATCTTCTCCGCGTTGTC
TAGCGTTCCAGCCTGTTTTA
TTAGTACGGACCGATAGCTG
ACTCTCCGTGCACCTAATGC
CCTCAGGAGGACAATAAATA
CATTCGGTACGATGAGCCTA
ACACAATTCAACCGGGTCCC
ATCGAACAGCTAACGCACCC
ACGACGTACTCCATATTATC
AACGAGACCTATTGTGCCCC
CCTGTAAAAAGGTCTTGCTA
CTGCTCAGTCTGCATAGAGG
GCACAATTTAACCGGGTCCC
GAACCTGCGTACGCCACACG
AAGTGTAACAACGCGCAGTA
AACAAGGGACAAGGCGAGCT
TGCGATCAATCGCCCAACTG
CCAGATCCTGTGGTCCAGGT
GACCTCGTCCCGTTGGGAGC
TCCCGCTAATGAACGCGGCA
TAACGGAGACCTTCGTCTAA
TGCCATCAAGCGCCCAACTA
CTGGCAACGTCGAGTCTAGT
CGCCACCCCCTTAATGCTAT
TTCCGCTAGTGAACGCGGCA
CCTCAGGAGGACAATACATC
GAACCTGCGTAGGCAACCCG
CAGCACGCCGCAGTCAGCAC
GAACCTGCGTAGGAAACACG
CCAGATCCTCTGGTCCAGGC
CTCATCTTCTGCGCGTTGTC
CGCCACGCCGCAGTCAGCAC
ACTGTCCGAGCACCTAATGC
CCCACTCGCCGTCTTGCTGC
TTCCGCTAAAGAACGCGGCA
AACAAGGCACAAGACGAGCT
CTTCTGGATGCCAGTGCCCC
GTCACCTACCCCCGCCTATA
CTCCTCAGTCTGCATACAGG
TAGGGTTCCAGCCTGTCTTA
CTTGTAAAAAGTTCTTGCTA
TCCCCCTCCATCTTCCCAGG
ACTCTCCGAGCACCTAAGGC
CTGGCAACGTAGAGTCTTGT
TGCCATCAAGCGCCCCACTG
ACTCTCCGAGCACCTACTGC
ATGTGTAACACCGCGCAGTA
GACCACGTCCCGTTCGGAGT
AAGCGACTTCTGGACCCGGC
CCAGATCTTGTGGTCCAGGC
GAACCTGCGTAGGCAGCACG
TTTCAGCGCAGTCCCACACC
ATCAAACAGCTATCGCACCC
CGTTCTACTTTGTTAATCAC
TACCCCGTGACCGTAATATC
GTCTCCTACCCCTCCATATC
TTAGCCCGGACTGATACCTG
CCTTAGTTCGATGGAGCCCA
TTTCAGCGCAGTCCCTCAAC
AGGTGTAACAACGCGCAGTA
CAGCGTGGGTTTGTGTCCGC
CTTGTAACAAGGTCTTGCTA
GTACAACCACCAGTAGTGAC
GTTGGTCTCACAGTGGCATT
GTTGGACTCACAGTGGCTTT
GACCAAGTCCCGTTCGGAGC
TGTGTGGATATACCATCAAC
GTCTCCTACCGCCCCATATC
ATAGCAACCGGTGTCCGCAA
TAGCGTTCCAGCCTGTCCTA
CGTTGCACTTTGTTAATCAC
GTTGGACCCACAGTGGCATT
TGATTTTCATCCATCATGAA
CCGGCAACGTCGAGTCTTGT
CTGCTCAGTCGGCATACAGG
AACGCTACCTATTGTGCCCC
GTACAGTTCAACCGGGTCCC
CTTGTAAAAAGGTCTAGCTA
GTCTCCTGCCCCCCCCTATC
TAACCTATTCGGAATAGGGA
AAGCGACTGCTGGACCCGCC
GTACAATTCAACTGGGTCCC
CTGTTTGTGCAGGCGGTGCT
GACCACGTCCCGTCCGGAGC
GCTTCGTTCGATGCAGCCCA
GAGCGTGAGTTTGTGTCCGC
ATGTGTAACAACACGCAGTA
GTCTCCTACCCCCCCATATG
CCAGTTCCTGGGGTCCAGGC
GCTTCTGGGAAGATCAATAC
CCAGATCCTGTGGTCCAAGC
CGAGAGCCTGTGGTCCAGGC
TTATCAACTGAGAGCTTCTT
CTGCTCTGTCTGCATACAGG
GTGCTCAGTCTGCATACAGG
ACTCTCCGAGCAACTAATGC
GTCTCCTACCCCCGACTATA
TTGATTCCTGAAGATCCAGG
CTTGTAAAAATGTTTTGCTA
CTGCTCAGTCTGCTTACAGG
AACGCGCTCCACTACGGCCG
CTTCTGGAAGCCGGTGCCCC
TCCCCCTCCATGTTCCCCGG
GACTAGACTTGGTAATTAAT
GAACCAGCGTAGGCAACACG
GGTTACCCGACTACTTCACC
TTACAATTCAACCGGGTCCC
ACGCGACTTCTGGACCCGCC
CTATTTGTGCAGGCGTTGCT
GGCCATCAAGCGCCCAACTG
GCTTAGATCGATGGACCCCA
AACGCGACCGATTGTGCCCC
CTGATCTTCTCCGCGTTGTC
AACGCGACGTATTGTGCCCC
AACAAGGGGCAAGACGAGCT
GACTCCTACCCCCGCCTATA
ACTTCGAGTATGAGACAAAG
GAGCGTTCCAGCCTGTCTTA
TAGCGTTCCAGCCTGTCTCA
GCGCGTGGGTTTGTGTCCGC
GCTTAGTTCGATGGGGCCCA
AGATGGTCCGAGACATTAAG
GACTCCTACCCCCCCCTATC
TCTATAAGATGACATCTGAA
ATCTAATTGTCCGTTATGAT
GTGAGGCTAGGGGGCGCCGG
CTGGCAACGTCAAGTCTTGT
ATAACACCCGGTGTCCGCAA
ACTTACATGCCCCTTACTTT
TAACCCATTCGGCATAGGGA
GTCTCCTACCCCCGCCTTTT
GACCACGTCCTGTTCGGAGC
GCGAGGCTAGGGGGCGCCGC
ATTGCACCCGGTGTCCGCAA
GGTACTAAGGAGGCTTTCAT
CCTCAGGAGGACAATAAGTC
CTGGCAACGTCGACTCTTGT
CTTTTAAAAAGGTCTTGCTA
AGTGTCGATATACCATCAAC
TGCCCCATGCGCGTAATATC
CCAGATCCTGAGGTCCAGGC
GTACAATTCAACCGGATCCC
AAGCGACTCCTGGACCCGCC
CTCGTAAAAAGGTCTTGCTA
GTCTACTACCCCCCCATATC
GACCACGTCCCGTTCGAAGC
GTCTCCTACCCCCCCATAGC
TCGAGGCTAGGGGGCGCCGG
CGCATCTTCTCCGCGTTGTC
CGTCTGGATGCCGGTGCCCC
TTGCCCCTCAGGTCCATTGG
AACGCGACATATTGTGCCCC
GAGAGGCTAGGGGGCGCCGG
ATATTCAAACTGTCAGTAGT
CGCCCCCCCCTTAATGCTAA
AGATTGTCCCAGACATTAAG
AACCCGACCTACTGTGCCCC
TTATGAATTGAGAGCTCCTT
AACGCGACCCATTGTGCCCC
AACCGGACCTATTGTGCCCC
CTGGCTACGTCGAGTCTTGT
GAAGCTGCGTAGGCAACACG
CCTCAGGATGACAATAAATC
CTGCTCAGTCTGCGTACAGG
CCTCAGGAGGACAAGAAATC
CCAGATCCTGTGGTCCAGCC
AGATGTTCCAAGACATTAAG
GTGTGCCACCCCCCCCTATC
GTCTCCAACCCCCCCCTATC
CTTCTGGATGCCCGTGCCCC
ATCGAGCAGCTATCGAACCC
GCTTCGAGTATGAGATAAAG
AACCGACTTCTGGACCCGCC
TAGCGTTCCAGCCTGGCTTA
GCTTCTGGCAAGATCCATAC
TCCCCCTCCATGTTGCCAGG
CTCATGTTCTCCGCGTTGTC
GGTTCTGGCAAGATCAATAC
CCTCAGGAGAACAATAAATC
CTACGCACCAAGAGCAAGGG
TAGCGTTCCAGCCTGTCTTT
ATGTGTAACAACGAGCAGTA
CGGCACGCCGCAGCCAGCAC
GGATCCCCGACTACTTCACC
CCTCAGGAGGACAGTAAATC
GATTCTGGCAAGATCAATAC
GGTAATAAGGAGGCGTTCAT
AGCTTCAAACCAGAGCGCAG
CTTCTGGATGGCGGTGCCCC
TGCCTTCAAGCGCCCAACTG
TACGCGCTCCACTAAGGCCG
TTATCAATTGAGAGCTCCTA
CTTCTGGATGCCGGTGGCCC
GGTAATAAGGAGGCTCTGAT
CTCACCTTCTCCGCGTTGTC
CTGCTCAGTCCGCATACAGG
GTCTCCTACCCCCCGCTATC
GCGAGGCTAGGGGGCGCCGA
GCTTCGAGTATGAGACAGAG
AACGCCACCTATTGTGCCCC
TACGCGCTCCACTACGGACG
CGTTCCACATTGTTAATCAC
AGCTTGAAACCAGAACGCTA
TCTATTAGATGACGTCTGAA
TGTGTCGATATGCCATCAAC
TGTATTACATCCATCATGAA
GCCAGGCTAGGGGGCGCCGG
ATAGGACCGGTTGTCCGCAA
GCTCCTGGCAAGATCAATAC
GTACACTTCAACCGGGTCCC
TTATCAATTGAGAGTTCCTT
ATCTAAATGTCCATTATGAT
GACTTGACTTGGTAATTTAT
TACCATCAAGCGCCCAACTG
AACGCGACCTATTGGGCCCC
GTCTCCTACCCCCCCCTACC
ACTCCCCGAGCACCTAATGC
AAGCGACTTCTGGACGCGCC
CGGCACGCCGCAGTGAGCAC
ATCTAAATGACCGTTATGAT
GTCTCCGACCCCCCCCTATC
GTCCTTCATTGGTTGTGGTG
ACGACGTACACCATATTATG
CTGGCAACGTCGAGTCTTAT
CTGGCAGCGTCGAGTCTTGT
ATGTGTAACAGCGCGCAGTA
TAGCGTTCCGGCCTGTCTTA
AGATGGTCCAAGACAGTAAG
CCAGATCCTTTGGTCCAGGC
CTGGTCAGTCTGCATACAGG
GTACAATTCGACCGGGTCCC
TAGCGTTCCAGACTGTCTTA
GAATCTGCGTAGGCAACACG
GACCCCGTCCCGTTCGGAGC
GAACCTCCGTAGGCAACACT
TACGCGCTCCAGTACGGCCG
CCGACGTACTCCATATTATG
GCGAGGCTAGGGGGAGCCGG
GCACAATTCAACCGGGTACC
AAGCGACTTCTGGACCTGCC
TTGCCTCTCAGATCCATTGG
TACCGCTAATGAACGCGGCA
AGATGCTCCAAGACATTAAG
TGCCATGAAGCGCCCAACTG
CCAGGTCCTGTGGTCCAGGC
ATCTTCAATCTGTCAGTAGT
GTCTCCTACCCCCCCCTTTC
ACTCTCCGAGCACCGAATGC
GCTCACATGCCCCGTACTAT
TTAGTCCGGACCGATGGCTG
CTTCTGGATGTCGGTGCCCC
TCTATTAGATGACATTTGAA
GTCTCCTACACCCCCCTATC
ACCGCGACCTATTGTGCCCC
TTCCTTCATTGGTTCTGGTG
ATGTGTAACAACGCGCGGTA
CCTATCCGAGCACCTACTGC
GTCCTTCATCGGTTCTGGTG
TTGCCCCGCAGATCCATTGG
AGATGGTCCAAGACATTAAT
TAGCGTTTCAGCCTGTCTTA
ATCTAAATGTCCCTTATGAT
CGTTCCACTTTGTTAAACAC
AGCTGTGAGAATCGGCCGCC
TGTGACGATATACCATCAAC
GCTTCTGTCAAGATCAATAC
ATGTGTAACCACGCGCAGTA
ACGATGTACTCCATATTATG
ATCTTCAAGCTGTCAGTAGT
TTATCAATTGAGAGCTCCAT
CTTCTGGATGCCGATGCCCC
GCTTTGAGTATGAGACAAAG
AAGCGACTTCTGGACCCGAC
GCTTCGAGAATGAGACAAAG
CCCACTCGGCGTCTTGCTAC
CACATCTTCTCCGCGATGTC
CTTGTAAAACGGTGTTGCTA
GTACAATTCCACCGGGTCCC
CTACGCACCAAGTGAAAGGG
ATCGAACAGCTATCGCACCA
AACAAGCGACAAGACGAGCT
TGCCCCGTGAGCGTAATATT
GCACAATTCCACCGGGTCCC
GTACAATTCTACCGGGTACC
GACTAGGCTTGGTAATTTAT
AGCTGGTCCAAGACATTAAG
GTGCAATTCAACCGGGTCCC
GAACCTTCGTAGGCAACACG
GCATAGTTCGATGGAGCCCA
GTCTCCTACCCCCCCCTATG
CCCACTCGGCGTCTTCCTGC
CTACCCACCAAGAGAAAGGG
CTCATCTTCTCCGCGATGTC
AACGCGACCTATTATGCCCC
GTCTCCTACCCCCCAATATC
ATCTTCAAACTGTCAGTATT
ATTGCCTGTCTGGGGTGCAC
AGCGATCAAGCGCCCAACTG
TTATCAATTGTGAGCTCCTT
GTCCTTCATTGTTTCTGGTG
GTACAATTAAACCGGGTCCC
TGCGATCAAGCGCACAACTG
ATCTTCAAACTGTCTGTAGT
CTCAACTTCTCCGCGTTGTC
CTGCTCAGTCTACATACAGG
CCTCAGGAGCACAATAAATC
CTTTAAGATACAGATTTCAT
CTGCTCAGTCTGTATACAGG
CCATATCCTGTGGTCCAGGC
CGGCCCGCCGCAGTCACCAC
TCTATTAGATGACATCTGAG
ATCTTCAAACTCTCAGTAGT
CTGCTCAGTCAGCATACAGG
GCTTCGAGTAGGAGACAAAG
GACTAGACTTGGTAATTGAT
TGCCCCGTCCGCGTAATATC
TAGCGTTCCAGCCTGTGTTA
CTGGCAACCTCGAGTCTTGT
CTCTTCAAACTGTCAGTAGT
AGATGGTCCAAGAGATTAAG
CTGCTTGTGCAGGCGTTGCT
ACGACATACTCCATATTATG
GCATCTCGCAAGATCAATAC
GTCTCCTTCCCCCCCCTATC
ATGTGTTACAACGCGCAGTA
ACGACGTACTCCATGTTATG
GACCACGTTCCGTTCGGAGC
TGTATTTCATCCATCATGAT
TGTATTTCATCCCTCATGAA
CTGCTCAGTCTGCATACACG
AAGCGCCTTCTGGACCCGCC
TGGCCCGTGAGCTTAATATC
TTGCCCCTCACATCCATTGG
AACGCGACCAATTGTGCCCC
AAGCGACTTCTGGAGCCGCC
CTTCTGGATGCCGGTCCCCC
TTGCCGCTCAGATCCATTGG
ACTCTCCGATCACCTAATGC
CACCACGTCCCGTTCGGAGC
TGCGATCAAGCGTCCAACTG
GTCCTTCAGTGGTTCTGGTG
AAATACTACCGCAAGTAACG
ATCTTCCAACTGTCAGTAGT
GACTAGACTTGCTAATTTAT
TGTATTTCATGCATCATGAA
ATCTTCTAACTGTCAGTAGT
GCTTCGAGTGTGAGACAAAG
TAGCGATCCAGCCTGTCTTA
TGTGTCGATTTACCATCAAC
TTCGAACAGCTATCGCACCC
TGCGATCTAGCGCCCAACTG
GTCCTCCATTAGTTCTGGTG
ACTTCTGGCAAGATCAATAC
TTAGTCCGGACCGATCGCTG
CAGCTCAGTCTGCATACAGG
AACAAGGGACAAGACGAGCA
TAGTGTTCCAGCCTGTCTTA
CTTGTAAAAAGGTCTCGCTA
ATAGCCCGGACCGATAGCTG
CTGGCAACGGCGAGTCTTGT
AACTAAATGTCCGTTATGAT
GACTAGACTCGGTAATTTAT
GACTAGACTTGGTAATTTAG
ATAGCACCCGGTGTCCGCGA
TGTATTTAATCCATCATGAA
GTTTCCTACCCCCCCATATC
AGCTAAAGGTCCGTTATGAT
CCAGAGCATGTGGTCCAGGC
TTCCGTTAATGAACGCGGCA
CTTTAAGATACTGATTTCAT
GCGAGGCTAGGGGGCGTCGG
TTATCAATTGGGAGCTCCTT
GCGATGCTAGGGGGCGCCGG
GACCACGGCCCGTTCGGAGC
AACAAGGGACAAGAGGAGCT
CCTCAGAAGGACAATAAATC
TTCCGCTAATGGACGCGGCA
CTCATCTTCTCCGCGTTGGC
GCAGATCCTGTGGTCCAGGC
GTCTCCTACCCCGCCATATC
GCTTCGAGTATGAGACAACG
AAGCGACTTCTGGACCCGCA
ACGACGTACTCCATATGATG
TGCCATTAAGCGCCCAACTG
AACAAGGGACAAGACGTGCT
GTCCATCATTGGTTCTGGTG
CTTTAAGATACGGATTTCAC
AACAAGGGACAACACGAGCT
ACAGATCCTGTGGTCCAGGC
GTTTAGTTCGATGGAACCCA
ATCGAAAAGCTATCGCACCC
AACAAGGGACAAGATGAGCT
CTTGTAAAAAGGTCTTGCTT
TAGCATTCCAGCCTGTCTTA
CCTCAGGAGGACAATAACTC
ATCGGACAGCTATCGCACCC
ATCTCCAAACTGTCAGTAGT
ATTGAACAGCTATCGCACCC
GACTAGCCTTGGTAATTTAT
AGATGGTCCATGACATTTAG
GCTTCGAGTTTGAGACAAAG
TCCCTCTCCATGTTCCCAGG
GCGAGGCTAGGGCGCGCCGG
CTACGCACCAAGATAAAGGG
CTGCGCACCAAGAGAAAGGG
CCGAGGCTAGGGGGCGCCGG
GGTAATAAGGAGGCCTTCAT
TGCGATCGAGCGCCCAACTG
GTCTCTTACCCCCCCATATC
CTGCTCGGTCTGCATACAGG
TTATCAATGGAGAGCTCCTT
TGTATTTCATCCATCATGGA
TGGGATCAAGAGCCCAACTG
TTCCGCTATTGAACGCCGCA
ACTCTCCGAGCACCCAATGC
CTGGCAACGTCGAGTGTTGT
GCTTAGTTCGATGGAGGCCA
GACCACCTCCCGTTCGGAGC
TTGCCCCTCAGATCCATTCG
TGTGTCGACATACCATCAAC
CTTATGGATGCCGGTTCCCC
ACTTTCCGAGCACCTAATGC
TTATCAATTGAGAGGTCCTT
GACCACTTCCCGTTCGGAGC
GTACAATTCAACCGCGTCCC
CTGCTCAGTGTGCATACAGG
GACCACGTACCGTTCGGAGC
AGATGGTCCAAGACATCAAG
CTCATCTGCTCCGCGTTGTC
GCTTAGTTTGATGGAGCCCA
GCTTCTGGCAAGATTAATAC
CGGCACGCCGCAGTCACCAC
ACTCTCCGAGCACCTAATAC
TCCCCATCCATGTTCCCAGG
GACTACGTCCCGTTCGGAGC
GTAAAACCTCCAGTAGTGAC
AGATGGTCCTAGACATTAAG
GCTTCGAGTATGATACAAAG
CTGGCAACGTCGAGTCCTGT
TTGCCCCTTAGATCCATTGG
GCCCAATTCAACCGGGTCCC
AAAAAGGGACAAGACGACCT
CTAAGCACCAAGAGAAAGGG
CTGGCAACTTCGAGTCTTGT
CTTCTGGATGCCGGTGCGCC
ATTTGTAACAACGCGCAGTA
TTAACAATTGAGAGCTCCTT
GACCACGTCCCCTTCGGAGC
CATTCGGTACGGGGAGCCTA
ATCTTCAAACTGTCAGTCGT
GTACAAACTCCAGTAGTGAC
ATAGAACAGCTATCGCACCC
AACGCGACCTATTGTTCCGC
GGCCATCAAGAGCCCAACTG
GTCTCCTATCCCCCCCTATC
CGATCCACTTTGTTAATCAC
GTGCAATTCAACCGGGTACC
GCGAGGGTAGGGGGCGCCGG
GCTTGGTTGGATGGAGCCCA
TTTCAGCGCAGGCCCACAAC
TCCCCCTCCATGTTTCCAGG
TGCGATCAAGCGCCCCACTG
TCCCCGTCCATGTTCCCAGG
AGGACGTACTCCATATTATG
CCTCAGGAGGACAGTAAATT
CTCGTCTTCTCCGCGTTGTC
GACTAAACTTGGTAATTTAT
TGCGATCAAACGCCCAACTG
TCTATTAGATGACATCTGCA
GCTTCGATTATGAGACAAAG
TAGCCCCTCAGATCCATTGG
CTTCTAGATGCCGGTGCCCC
GCGAGGCTAGGGGGCGCTAG
GTCCTTCATTAGGTCTGGTG
GTCTCCTGCCCCCCCATATC
ATCTAAATGTCCGATATGAT
AAATTCTACAGCAAGTATCG
AAATTCTACAGCAAGTACCG
GTACAATTCAACTGGGTACC
CATTCGGTACGAGTAGCCTA
CCGCTCAGTCTGCATACAGG
GTACGATTCAACCGGGTCCC
CCTCCGGAGGACAATAAATC
CTCCGCTAATGAACGCGGCA
ATGGCAACGTCGAGTCTTGT
AGATGGTCCAACACATTAAG
TGTGTCCATATACCATCAAC
CTCATCTTCTCGGCGTTGTC
ATCGAACAGCTATCGCCCCC
CATTAGGTACGAGGAGCCGA
AGATGATCCAAGACATTAAG
ATCGAACAGATATCGCACCC
GGTTCCCCGACAACTTCACC
GCTTCTGGCAAGAGCAATAC
AACTAGACTTGGTAATTTAT
GTGCCCCTCAGATCCATTGG
TAATCCATTCGGAATAGGGA
AACGCGACCTATTTTGCCCT
AGCTGTGAGAAACGGGCGCC
GCGAGGCTAGGGGGCGCAGG
GCCTCCTACCCCCCCCTATC
TGCCCCATGCGAGTAATATC
GGCTCCTACCCCCCCATATC
CGTTCAACTTTGTTATTCAC
TAGCGTTCCAGCCTTTCTTA
TTAGTCCGGACCGATAGCAG
ATCGAACAGCTAGCGCACCC
GAACCTGCGTAGGCAATACG
AAGCGACTTCTGGGCCCGCC
CACGCGCTCCACTACGGCCG
TTGCCCCCCAGATCCATTGG
GGTTCCCCGACTACATCACC
CTGCCCCTCAGATCCATCGG
CTGGCAAAGTCGAGTCTTGT
GCTTCGAGTAAGAGACAAAG
GCTTCGAGTATTAGACAAAG
ATAGCACCCGATGTCCGCAA
GCTTCGAGTATGAGACATAG
GCGAGGCTAGGGGGCGCCTG
CTACTGGATGCCGGTGCCCC
GAACTTGCGTAGGCAACACG
CTACGCACCAAGAGAACGGG
AGCTGTGAGAAACTGCCGCC
GTCCTTCATTCGTTCTGGTG
TGCCCCACGAGCGTAATATC
TACGCGCTCTACTACGGCCG
CTGTTTGTGCAGGCATTGCT
CTGGCAACGTTGAGTCTTGT
AAGCCTTCCAGCCTGTTTTA
GCTCACGTGCCCCTCACTTT
GCGAGGCAAGGGGGCGCCGG
ACTCACCGAGCACCTAATGC
TGCCCCGTAAGCTTAATATC
TTATCAATTGAGAACTCCTT
GCACAATACAACCGGGTCCC
ACGACGTACTCCACATTATG
ACGACGTACTGCATATTATG
GTCTCCTACCCCCCCCCATC
AACAAGTGACAAGACGAGCT
TCTATTAGATGACATCTGAC
CTACGCACCAAGAGAAAGGT
GCTACGAGTATGAGACAAAG
GTACCATTCAACCGGGTACC
AAGCGACTACTGGACCCGCC
GTAGCACCCGGTGTCCGCAA
GACCACGTCCCGTTCCGAGC
CGCCACCCCCTTAATGCAAA
GCGAGGCTAGGGGCCGCCGG
ATAGCTCCCGGTGTCCGCAA
GTCTCCTACCCCCGCCGTTA
CCAGATCGTGTGGTCCAGGC
GTCTGCTACCCCCCCATATC
CTACGCAACAAGAGAAAGGG
GCTCACATGCCCCTAACGTT
TCCACCTCCATGTTCCCACG
GTCTAAATGTCCGTTATGAT
TGCGACCAAGCGCCCAACTG
TTTTCAATTGAGAGCTCCTT
TGTATTTCATCCATAATGAA
ATAGCACCAGGTGTCCGCAA
GCGAGGCTAGGGGGCGCTGG
CCCACTCAGCGTCTTGCTGC
ACTCTCCAAGCACCTAATGC
TGTGATCAAGCGCCCAGCTG
TACGCGCTCCACTTCGGCCG
CTTTAAGATGCGGATTTCAT
TGCGATCAAGCGCCCAACTC
TGCCCCACGAACGTAATATC
ATGTGTGACAACGCGCAGTA
TAGCGTTCCAGACTGTCTGA
GCTTCTGGCAAGATCAATGC
ATGTGTAACAACGCGCAATA
GGTAATAAGAAGGCTTTCAT
TTCGAACAGCTATCGCACCG
TCCCCCTCCTTGTTCCCAGG
TTGCCCCTGAGATCCATTGG
GAGCGTGGGTTGGTGTCCGC
TCCCCCTGCATGTTCCCAGG
GTCCTTCATTTGTTCTGGTG
ATAGCACCCGGTGTCCGCAC
CCTCAGGTGGACAATAAATC
ATTCTCCGAGCGCCTAATGC
GCTCAGTTCGATGGAGCCCA
CTGCTCAGTCTGGATACAGG
AAGCGACTTCTGGACCAGCC
GTACAATTCAACCAGGTCCC
GTCTCCTACCCCCCACTATC
TTGCCCATCAGATCCATTGG
GCTTCGACTATGAGACAAAG
GCGAGGCTAGGGGGCGCGGG
AGCTGTCAGAAACGGCCGCC
CTTTAAGATACGGATTTCTT
TTGCCCCTCAGATCCTTTGG
GTACAATTGAACCGGTTCCC
GCGTGGCTAGGGGGCGCCGG
CGGCACGCCGCAGTCCGCAC
GACCACGTCCAGTTCGGAGC
CCTTCGGTACGAGGAGCCTA
ATCAAAATGTCCGTTATGAT
TTATCAATTGAGAGCTCCTG
ATACAATTCAACCGGGTACC
CTGCTCAGTCTGCAAACAGG
CTGTTTGTGCAGGCGATGCT
CCCACCCGGCGTCTTGCTGC
TTCCGCTAATGAACGCCGCA
GACTAGATTTGGTAATTTAT
TTCCACTAATGAACGCGGCA
TGCCATCAAGCGGCCAACTG
AGCAAGGGACGAGACGAGCT
GTCTCCTACCCCCCCCTTTA
AGATGGGCCAAGGCATTAAG
AACAGGGGACAAGACGAGCT
CCGCACGCCGCAGTCAGCAC
CTACGCACCATGAGAAAGGG
ATCTAAATGTCCGGTATGAT
ATAGCACGCGGTGTCCGCAA
ATATGGTCCAAGACATTAAG
ATCTAAATGTCCGTTATGAG
ATCTCCTACCCCCGCCTTTA
GACTCGACTTGGTAATTTAT
GCGAGGCTAAGGGGCGCCGG
AGGCGACTTCTGGACCCGCC
GTACAATTCAACCGCGTACC
TGCGATCAGGCGCCAAACTG
TTATCAATTGAGAGATCCTT
GAGCGTGGGTGTGTGTCCGC
ATCTGAATGTCCGTTATGAT
TGAATTTCATCCATCATGAA
TTTCGCTAATGAACGCGGCA
CTTTTGGATGCCGGTGCCCC
TTCAGCTAATGAACGCGGCA
GCTTCTGGCTAGATCAATAC
TGCGATCACGCGCCCAACTG
ATCTAAATGTTCTTTATGAT
CCCACTCGGCGTCTTGCGGC
CGACGCACCAAGAGAAAGGG
TGCTATCAAGCGCCCAACTG
TCCCCCTCCAAGTTCCCAGG
CTGGCATCGTCGAGTCTTGT
GTACAATCCAACCGGGTACC
TCTATTAGATGAAATCTGAA
CGCCACCCCCTTCATGCTAA
CCTCAGGAGGACAATTAATC
CTGACAACGTCGAGTCTTGT
GCTTAGACCGATGGAGCCCA
CATCTGGATGCCGGTGCCCC
TGCCGCTAATGAACGCGGCA
TTATCAATTGAGAGCTCTTT
TTAGTCCGGACCCATAGCTG
GTACAAGTCAACCGGGTCCC
GGTAATGAGGAGGCTTTCAT
GGCAATAAGGAGGCTTTCAT
TTATCAATTGAGAGCGCCTT
CTACGCACCAAGAGAAAAGG
TAACCTGCGTAGGCAACACG
GCTTCTAGTATGAGACAAAG
AGCCGTGAGAAACGGCCGCC
AAGCGACTTCTGGACCCGCT
GACTAGACTTCGTAATTTAT
AGATGGTCCAAGAAATTAAG
GTTGGACTAACAGTGGCATT
TTCCGCTAAGGAACGCGGCA
CAACGCACCAAGAGAAAGGG
GTCTCCTACCCACGCCTTTA
GTCTCCTACCCCCCCATACC
TGCTCCGTCACTTGCAGCTT
AAGCGTTCCAGCTTGTCTTA
CTTCTTGATGCCGGTGCCCC
ATCGAACAGCCATCGCACCC
AGCTGTGAGAAAAGGCCGCC
GACCACGTCCCGTTCGCAGC
GTCTCCTCCCCCCCCCTATC
TTAGGCTGGACCGATAGCTG
AGATGGTCCATGTCATTAAG
TAGCGTTGCAGCCTGTCTTA
CCTCTGGATGCCGGTGCCCC
GCTTTGAGCATGTCACAAAG
CTGCTCAGTCTGCATACCGG
TGCTTGAAACCAGACCGCAG
TAGCGGTCCAGCCTGTCTTA
TTGCCCCTCAGATCCGTTGG
GTCCTTCATTGGTTCTTGTG
ATGTGTAACAACGCACAGTA
TTGCCCCTCAGATTCATTGG
GTACCATTCAACCGGGTCCC
ATAGCACCCGGTGTCCGCAT
AAACTCTACAGCAAATAACG
ACTTAGTTCGATGGAGCCCA
AAGCGCTCCAGCCTGTTTTA
ATAGCACCGGGTGTCCGCAA
GAACCTGCGTAGGCAAGACG
AGATGGTGCAAGACATTAAG
CTCATCTTGTCCGCGTTGTC
TAGCGTTCCAGTCTGTGTTA
GATAATAAGGAGGCTTTCAT
GCTTAGTTCGATGGAGCCCT
TCTATTAAATGACATCTGAA
TCCCCCTCAATGTTCCTAGG
AACGCGACCTATCGTGCCCC
TGCCCAGTGAGCTTAATATC
GTCCTTCATTGGTACTGGTG
TTAGGCCGGACCGATAACTG
GTATCCTACCCCCCCCTATC
ATAGCACCCGGTGCCCGCAA
CTTCTGGATACCGGTGCCCC
GCTTCTGGCAAGACCAATAC
TGTATTTCAACCATCATGAA
GCTTCGAGTATGAGACTAAG
GCATCGAGTATGAGACAAAG
AAGCGACTTCTTGACCCGCC
GAACCTACGTAGGCAACACG
GCGAGACTAGGGGGCGCCGG
GGTAATAAGGAGGCTCTCAT
CTCATCTTCCCCGCGTTGTC
CTTCTGGATGCCGGTGCTCC
ACGACGGACTCCATATTATG
ACGTGTAACAACGCGCAGTA
TACGCGACCTATTGTGCCCC
GAACCGGCGTAGGCAACACG
CGGCACGCCGCGGTCAGCAC
GCTATTAGATGACATCTGAA
CCCACTCGGCGCCTTGCTGC
TAATGGAGACCTTCCTCTAA
TTCCGCTAATGAACTCGGCA
GCGTCTGGCAAGATCAATAC
GCTTCGAGTATGAGCCAAAG
GTCTCCTACCCCCCCATTTC
CTGTTTGTGCGGGCGTTGCT
TAAGCCCCGACCGATAGCTG
TTAGTCCGGACCGATAACTG
GGAGCATGATTGCGTTACAG
AAACGACTTCTGGACCCGCC
ATGTGAAACAACGCGCAGTA
GCTTCAAGTATGAGACAAAG
GCGAGGCTAGGGGGTGCCGG
GTCCTTCATTGGTTCTGGTT
GACCACGTCCCGCTCGGAGC
GTCTCCTACCCCCCCAAATC
ACGACGTACTCCCTATTATG
CGATGGTCCAAGACATTAAG
GTCTCCTACCCCCCCATATA
GTTGTAAAAAGGTCTTGCTA
CGCCACGCCCTTAATGCTAA
GCACCATTCAACCGGGTCCC
GGTAATAAGGAGGCTATCAT
AAGCGACATCTGGACCCGCC
ATGTGTAACAACGCGCTGTA
TCAATTAGATGACATCTGAA
GTAGAATTCAACCGGGTCCC
GCTTAGTTCGATGGAGTCCA
AAATGGTCCAAGACATTAAG
AACAAGGGACAAAACGAGCT
GGTAATAAGGCGGCTTCCAT
ACGCCGTACTCCATATTATG
GTCCTTCATTGGTTCTGGAG
CATTCGGTACGAGGAGTCTA
TGCGCTCAAGCGCCCAACTG
GTACAATTCAACCGAGTCCC
TCGCCCCTCAGATCCATTGG
GTCGCCTACCCCCCCCTATC
AACGCGACCTATTGTGCCAC
GCTTCTGGCAAGATCAATAA
ACTCTCCCAGCACCTAATGC
GTCTCCTACCCCACCCTATC
GATTAGACTTGGTAATTTAT
TGCCCCGTGAGCGTAGTGTC
TGTGTCGATATACCATCCAC
GTATCCTACCCCCCCATATC
CTGTAAGATACGGATTTCAT
TAATGGAGACCATCGTCTAA
TACGCGCTCCACTACTGCCG
TGTAGTTCATCCATCATGAA
CGGTCCACTTTGTTAATCAC
GTCTCCTACCCTCCCCTATC
GCTTCGAGTATGAGACAAAT
TTCCGCTAATGAACGCGGCC
CGTTCCACTTTTTTAATCAC
GGTGCATGATTGCGTTGCAG
AACAAGGGACAAGACTAGCT
GAGTGTGGGTTTGTTTCCGC
CTGGCAACGTCGAGTCGTGT
CATTCGGTACGAGGAGCCGA
CTTCTGGCTGACGGTGCCCC
TTTATTAGATGACATCTGAA
ACGACGTGCTCCATATTATG
TTATCAATTGAGTGCTCCTT
CGTTCGGTACGAGGAGCCTA
CTTCAGGAGGACAATAAATC
ATCTTCAAACTGTCAGAAGT
CGCCACCCCCTTAAGGCTAA
AGATGGTCCAAGACATTACG
CTGCTCAGACTGCATACAGG
CGGCACGCCGCAGTCAGCAT
AGCTTGAAACCAGCGCGCAA
GTACAATTCAACCGGGTCTC
GGTTCCCCGATTACTTCACC
CTATCAATTGAGAGCTCCTT
GCTTAGAGTATGAGACAAAG
ATAGCACCCGGTGTCCTCAA
CACATCTTCTCCGCGTTGTC
ATACCACCCGGTGTCCGCAA
AAGCGGTCCAGCCTGTTTTA
TCTGTCGATATACCATAAAC
CCTCAGGAATACAATTAATC
ACGACGTACTCAATATTATG
TGTATATCATCCATCATGAA
GGTAATAAGGAGGCTTTGAT
GGTTCCCCGACTACTGCACC
AGCTGTGAGAAAGGGCCGCC
TTATCAATTGCGAGCTCGTT
GACTAGAATTGGTAATTTAT
TTCCGATAATGAACGCGGCA
AACGCGAACTATTGTGCCCC
CGTTCCACTTCGTTAATCAC
TAGCGTGCCAGCCTGTCTTA
CTGCGCAGTCTGCATACAGG
AAGCGACTTCTAGACCCGCC
AACGCGACCTATTGAGCCCC
CGGCTCAGTCTGCATACAGG
GCACAATTCAACCGGGTCCA
CGTTCAGCTTTGTTAATCAC
TTGCCCCTCCGATCCATTGG
TCCCCCTCCATGGTCCCAGG
GTCTCCTACCCCCTCATATC
TTGCGCCTCAGATCCATTGG
CCTCAGGAGGACAATATATC
GACTCCTACCCCCGCCTTTA
ATCTTCAAACTGTCAGCAGT
TACGCGTTCCGCTACGGCCG
GTACAATTCAAGCGGGTTCC
GACTAGACTTGGTAAGTTAT
TGCCATCATGCGCCCAACTG
GTCCCCTACCCCCCCATATC
GCACAATTCAACCGGGCCCC
AAGCGTTCCAGGCTGTTTTA
GAGCGTGGGTTTATGTCCGC
GACTAGACCTGGTAATTTAT
TAGCGTTCCAGCCAGTCTTA
TGTGTCGATATACCGTCAAC
CTTCTGGATGCCGGTGCACC
TTAGCGCGGACCGATACCTG
GTACTATTCAACCGGGTCCC
ACTCACATGCCCCTTCCTTT
GTACAATTCAACGGGGTCCC
TTATCAATTGAGAGCTCCTC
AATCTCCGAGCACCTAATGC
CTTCTAAAACGGTCTTGCTA
ATCGAACAGCTACCGCACGC
ATGTGTCACAACGCGCAGTA
GAACCTGCGTAGGCAACACA
TGCGATCATGCGCCCAACTG
CGGCACGCCGCAGTCAGAAC
CTCATCTTCTTCGCGTTGTC
ATCTTCAAACTGTCGGTAGT
TTCGTCCGGACCGATAGCTG
GTCTCCTACCGCCCCCTATC
CTGCTCAGTCTGCATCCAGG
CCTTCCACTTTGTCAATCAC
TTGCTCAGTCTGCATACAGG
CTCATCTTATCCGCGTTGTC
TCTATTAGATGATATCTGAA
TGTGCCGATATACCAGCAAC
ATCGACCAGCTATCGCACCC
GCAGAATTCAACCGGGTCCC
TGCGATCAGGCGCCCAACTG
CTGGCAACGTCGAGACTTGT
TACAAGGGACAAGACGAGCT
GGTTTCCCGACTACTTCATC
AGATGGGCCAAGACATTAAG
TTCGCCCGGACCGTTAGCTG
CTGCTCAATCTGCATACAGG
AGCTGTGAGAAACGGCCGCT
GTCCTTCATTGGCTCTGGTG
TGCGATCAAGCGTCCAGCTG
TTCCGCCAATGAACGCGGCA
TTAGTGCGGACCGATAGCTG
CTCATCTACTCCGCGTTGTC
AGCTTGGAACCAGAGCGCAG
TTATCAATAGAGAGCTCCTT
TCCCCCTCAATGTTCCCAGG
CGCCAACCCCTTAATGCTAA
TCTATTAGATGACATCGGAA
ATGACGTACTCCATATTATT
GCGAGGCTAGAGGGCGCCGG
TCTTCTGGCAAGATCAATAC
ACCTTGAAACCAGAGCGCAG
GAACCTGCCTAGGCGCCACG
ATCTTAAAAATGTCAGTAGT
TGCCATCAAGCGGCCATCTG
AATTCGGTACGAGGAGCCTA
CCTCTGGAGGACAATAAATT
ATCCAACAGCTATCGCACCC
ACGACGTACTCCAGATTATG
AAGCGTTCCAGCCGGTTTTA
CTTCTGGATGCCGGTGCCCA
GCTTCTGCCAAGATCAATAC
TTCTTCTTCTCCGCGTTGTC
AACAAGGGACAAAACGACCT
GTAAAATTCAACCGGGTCCC
CTAGATCCTGTGGTCCGGGC
GAACCTGAGTAGGCAACACG
GTCTCCCACCCCCGCCTTTA
TTGCCCCACAGATCCATTGG
ACGACGTACTTCATATTAGG
TAGCGTTCGAGCCTGTATTA
TAATGGAGACCTTCGTCTGA
CATCAGGAGGACAATAAATC
CTTTAAGATACCGATTTCAT
GTCTCCTACCCCCCTATATC
TTATCAATTGAGGGCTCCTT
AAGCGACTTCTGGTCCCGCC
ACTCGCCGAGTACCTGATGC
CTTCTGAATGCCGGTGCCCC
GACCACGTCCCGTTCGGAGA
GACTAGACTTGGGAATTTAT
GTACGATTCAACCGGGTACC
ACGTCGTACTCCATATTATG
TAGCGTGGGTTTGTGTCCGC
TCCCCCTCCATGTTCCAAGG
TACGCGCTCCACGACGGCCG
AACAAGGGATAAGACGAGCT
GAGCGACTTCTGGACCCGCC
ATGTGTAACAACGCGCAGTC
TTCCATCAAGCGCCCAACTG
GTCCTTCATTGGTTCTGCTG
GCCCACGTCCCGTTCGGAGC
CGGCACGCCGCATTCAGCAC
GCACAATTCAACCGGGTGCC
CATTCGGTACGAGGTGCCTA
GCTTCCCCGACTACTTCACC
GTCTCGTACCCCCCCATATC
GTCCATCATTGGTTCAGGTG
TAACCCATTCGGTATAGGGA
AACGCGACCTATTGTTCGCC
AAGCGACGTCTGGACCCGCC
AACAAGGGACAAGTCGAGCT
GCGTCGAGTATGAGACAAAG
CTAATCTTCTCCGCGTTGTC
CCTCAGGGGGACAATAAATC
CCCATTCGGCGTCTTGCTGC
ATGTGTAACATCGCGCAGTA
GACCACGTCCGGTTCGGAGC
GGTAATAAGGAAGCTTTCAT
CCAGATCCTGTGGTCAAGCC
TACGCGCACCACTACGGCCG
CTGGCAACGCCGAGTCTTGT
TAGCGTTCCAGCCGGTCTTA
CTACGCACCTAGAGAAAGGG
ACAGACCGTAGGAATAAAAG
CATCCGGTACGAGGAGCCTA
GCACAATGCAACCGGGTCCC
AGCTGTGAGCAACGGCCGCC
CGGCACGCCGCAGACAGCAC
CCGCAGGAGGACAATAAATC
GACTAGACTGGGTAATTTAT
ATCCACCTGTCCGTTATGCT
AGTTGGTCCAAGACATTAAG
CATTCGGTACGTGGAACCTA
GACTAGACTTTGTAATTTAT
CATTCGGTACGAGGAGCCCA
TTGCCCCTCAGATCCATTGC
GTAGAATTCAACCGGGTACC
GTCTCCTACCCCCGCCGATA
TGTGTCAATATACCATCAAC
CCTCAGGAGGACACTAAATC
GCATCTGGCAAGATCAATAC
GTACAATGCAACCGGGTACC
TTCCGCTAATGAACGCGGAA
GCTCACATGCCTCATACTTT
CGGCACGCCGCAGTCAACAT
GTCTTCTACCCCCCCCTATC
GTCATCTTCTCCGCGTTGTC
GGCTCCTACCCCCCCCTATC
AAGCGGCTTCTGGACCCGCC
CGCCACCCCCTTAATGCTGA
CGCCACCCCCGTAATGCTAA
ATGGCACCCGGTGTCCGCAA
GTCTCCTACTCCCCCATATC
GGTAATAATGAGGCTTTCAT
ATGTGTAACAACGCGGAGTA
CATACGGTACGAGGAGCCTA
TCCCCCTCCATTTTCCTAGG
GCACCTGCGTAGGCAACACG
CCACGCACCAAGAGAAAGGG
TTAGTCCGGACCGAGAGCTG
ATAGCACCCGGTATCCGCAA
CCCACTCGGCGTCTTGATGC
TAACCCGTTCGGAATAGGGA
AAATTCTACAGCAACTAACG
GAACCTGCGTAGGCAACAAG
ACGACCTACTCCATATTATG
TACCCACTCTGTCTTACTGC
CTCATCTTCTCCGCGCTGTC
GGCTCCTACCCCCCCATAAC
TTTCAGCGCACTCCCACAAC
TGTCTTTCATCCATCATGAA
TAACCTGCCTAGGCAACACG
AGATGGTCCAAGACATTAAC
GGTTCCCCGACTACTTTACC
TTCTCCTACCCCCGCCTTTA
TAGCGTTCCAGCCTATCTTA
TTCGATCAAGCGCCCAACTG
GTCTCCTACCCCCCCCTGTC
ATCTAAATGTGCGTTATGAT
CTACGCACCAAGAGACAGGG
AACATGGGACAAGACGAGCT
ATACAACCTCCAGTAGTGAC
TAGCGTTCCAGCCTGTCTTC
CCAGATCCAGGGGTCCAGGC
TGTATTTCATCCATCATGAC
GAACCTGCGGAGGCAACACG
TGCACCGCCACTTGCAGCTT
CTACGCACCAAGAGAAAGAG
AACGCGACCTATTGTGACCC
AAGCGACTTCTGGACTCGCC
GGTTCACCGACTACTTCACC
GTCGCCTACCCCCGCCTTTA
AACAAGGGACAAGACGAGAT
GTTTCTGGCAAGATCAATAC
GTCTCCTACCCCCCCAGATC
CGGCACGCCGCAGTCAGCTC
TGCCACCCCCTTAATGCTAA
TACGCGATCCACTACGGCCG
TCTATTAGATGTCATCTGAA
TCTATTTCATCCATCATGAA
TGCGATCAAGCGCCCAAATG
CACGCGACCTATTGTGCCCC
GTACAATTCAACCGGCTACC
ATCGAACAGCTATAGCACGC
ATCTAAATGTCCGCTATGAT
AGCCACCCCCTTAATGCTAA
GTACAATTCAACCGGGTCCT
GCTCAATTCAACCGGGTCCC
AAACTCTACAGCAAGTAACG
TCCCATCAAGCGCCCAACTG
TTAGTCCGGACCGACAGCTG
TTGCCCCTCAGATCCACTGG
TTATCACTTGAGAGCTCCTT
CGGCACGCGGCAGTCAGCAC
CCCACTCAGCGACTTGCTGC
AGATGGTCCAAGACATAAAG
CTTTAAGATTCGGATTTCAT
CGCCACCCCCTTAATCCTAA
CCTCAGGAGGCCAATAAATC
AACAAGGGAAAAGACGGGCT
TACGCGCTCCAATACGGCCG
AGATGGTCCAAGACATTTAG
AAGCGTTCCAGACTGTTTTA
CGACACGCCGCAGTCAGCAC
CGGCACGCCGGAGTCAGCAC
AACAACGGACAAGACGAGCT
TCCCCCTCCATGTCCCCAGG
GCGTAGTTCGACGGAGCCCA
ACTCTCCGGGCACCTAATGC
ATAGCACCCGGTGTCCGTAA
ATAGTACCCGGTGTCCGCAA
CCCACTCGGCGTCTTGCCGC
GGTAATAAGGAGGCTTTCTT
GCTTCTGACAAGATCAATAC
GTACAATTCGACCGGGTACC
GCTCAGGAGGACAATAAATC
TTCCGCTTATGAACGCGGCA
CGGCACGCCGCGGTTAGCAC
AATGCGACCTATTGTGCCCC
GTTGGACTCAGAGTGGCATT
AAGGCGACCTATTGTGGCCC
GTCCTACATTAGTTCTGGTG
GGTAATAAGGCTGCTTTCAT
GGTTCAACTTTGGTAATCAC
GACTAGACTTGATAATTTAT
GCTTCTGGCAAGAACAATAC
TCCCCCTACATGTTCCCAGG
TACGCGCTCCACCACGGCCG
CTCATCTTCTCCGCGTTTTC
CGTCCCACTTTGTTAATCAC
CCTCAGGAAGACAATAAATG
GTCCTTCATTGGTTCTGTGG
TACGCGCTCCACTACCGCCG
GAGCCTGGGTTTGTGTCCGC
TCCCCCTCCATGTTCGCAGG
CTGCTCATTCTGCATACAGG
ATAGCACCCGGCGTCCGCAA
TTGCGCTAATGAACGCGGCA
TTATCGATTGAGAGCTCCTT
GACCACGTCCCGTTCTGAGC
ATCGAACAGCTTTAGCACCC
CTCATCTTCTCCGCATTGTC
TACGCGACCTATTGTGCCTC
GCTAGGCTAGGGGGCGGCGG
CTACGCACGAAGAGAAAGGG
TCTATTGGATGACATCTGAA
TAGCGTTCCATCCTGTCTTA
AGCTAAATGTCCGTTATGAT
CGATCCACTTTGTTGATCAC
CTACGCACCAAGAGAAAGTG
ACAAACCGGAGGAGTAAAAG
CTACGCACCAAGAGAATGGG
AGCTGTGAGAAACCGCCGCC
AAGCGACTTCTGGATCCGCC
GTACAATACAGCCGGGTCCC
GTACATTTCAACCGGGTACC
TGCCATCAAGCGCCTAGCTG
GTCCTCCATTGGTTCTGGGG
CCCACTCGGCGTCTTGCTCC
GCTAAGTTCGACGGAGCACA
CCCCCCTCCATGTTCCCAGG
GTCCATCGTTAGTTCTGGTG
GTCTCATCCCCCCCCATATC
CTGGCAACGTAGAGCCTTGT
AGCTTGACACCAGACCGCAG
CCTCAGGAGGACAATAAAGC
CTACAACCTCCAGTAGTGAC
ACGACGTACTACATATTATG
CTTTAAGATACGGAGTTCAT
GTACAACTCAACCGGGTACC
GTACAATTCAACCGGGTACA
TACGCGCTCCACTACGCCGG
AGATGGTCCAAGGCATTAAG
TCGATTAGATGACATGTGAA
TGCCCCGTGACCGGAATAAC
TCTATTAGAAGACATCTGAA
TTAGTCGGGACCGATAGCTG
CTCCACCCTCTTAATGCTAA
GAACGTGGGTTTGTGTCCGC
GCTTCGAGTATGTGACAAAG
CCTCAGGAGGACAATAAACC
GAACCTGCGTAGACAACACG
GACCACGTCGCGTTCGGAGC
TCGACGTACTCCATATTATG
TGTATTTCATCCAGCATGAA
GCGAGGCTAGGGTGCGCCGG
AACCACGTCCCGTTCGGAGC
GCACGATTCAACCGGGTCCC
GCGAGGCTAGCGGGCGCCGG
AGATGGTCCCAGACATTAAG
GCTTCGAGTATGAGAGAAAG
GGTGCCCCGACTACTTCCCC
TTGCCCCTCAGATCTATTGG
CTCTCCTACCCCCGCCTTTA
GAGCGTCGGTTTGTGTCCGC
GTACAATACAACCCGGTCCC
GAACCTGCGTATGCAACACG
GCCTAGACTTGGTAATTTAT
ATCGCAGAGCTATCGCACCC
GCTTAGATCGGTGGAGCCCA
CTACGCACCAAGAGTAAGGG
GTACAACCTCCAGTATTGAC
TAATGGGGACCTTCGTCTAA
GTACAATTCAACCGGATACC
GAACCTGTGTAGGCAACACG
ATGTGTAACAACGCCCAGTA
CGCTGTGAGAAACGGCCGCC
AAATTCTACAGCAAGTAAGG
AGCTTGAATCCAGAGCGCAG
ATGGGTAACAACGCGCAGTA
CTCATCCTCTCCGCGTTGTC
TTATCAATTGAGAGCTCCGT
GTACAATTGATCCGGGTACC
TACTAGACTTGGTAATTTAT
TGAGATCAAGCGCCCAACTG
GACCACGTCCCGTTCGGAAC
AACAAGGGACAAGACAAGCT
CGCCCCGTGAGCTTAATATC
TTCCGCTAATGAACGCGGGA
CACAAGGGACAAGACGAGCT
CTACGCACAAAGAGAAAGGG
TAATGGAGACCTTCGTATAA
TGCCCCGTGAGCGTAGAATC
TCTATTAGATCACATCTGAA
CGCCACCCCCTTAATGCTAC
GTGTCCTACCCCCCCATATC
CTACGCACCAGGAGAAAGGG
GCTTCGAGGATGAGACAAAG
CCTCTGGAGGACAATAAATC
CTTCTGGCTTCCGGTGCCCC
ATAGCACCCGGGGTCCGCAA
GCGCGGCTAGGGGGGGCCGG
GACTAGACAGGGTAATGTAT
GACTAGACATGGTAATTTAT
TGCACCGTCACTTGCCGCTT
GACCGGGCCCCGTTCGGAGC
TAGCGTTCCAGCCTGTCGTA
AAGGCGACCTATTGTGCCCT
TTAGTCCGGGCCGATAGCTG
GTACACTTCAACCGGGTACC
TACGCGCTCCACTACGGCCC
AACAAGGGACAAGACGAGTT
TTGCCCCTCAGATCCATAGG
TCTCCCTCCATGTTCCCAGG
GCACAATTCAACAGGGTCCC
CATTCGGTAGGAGGAGCCTA
ATGCCCCTCAGATCCATTGG
AAGCGAATTCTGGACCCGCC
GCGAGGCTATGGGGCGCCGG
TGCGCCGTGATCGTAATATC
AAAGTCTACAGCAAGTAACG
GACCACGTCACGTTCGGAGC
AGTACCACTTTGTGAATCAC
ATCGAACAGCTATCGTACGC
GCACACATGCCCCTTACGTT
GTCCTTCATGGGTTCTGGTG
ATCTTCAAACGGTCAGTCGT
CTATGCACCAAGAGAAAGGG
TCATGGAGACCTTCGTCTAA
ATCTAAATGTCCGTTATGGT
GAGCGTGGGTTTGTCTCCGC
GTACAAATCAACCGGGTCCC
TACGCGCTCCACTACGGTCG
TCTATTAGATGACATCTCAA
CATTCGGAACGAGGACCCTA
AACCCACTCTGTCCTACTGC
CTACTGGATGACGGTGCCCC
TGTGTAGATATACCATCAAC
CGCCACCCCCTTAATGGTAA
TTCACCGTCACTTGCAGCTT
TGCCATCAAGCTCCCAACTG
CCCACTCGGCGGCTTGCTGC
TGAACCGTCACTTGCAGCTT
GTACCTGCGTAGGCAACACG
TGCCATCAAGCGCTCAACTG
TTATCAATTGAGAGCTCATT
TGCCATCAAGCGCACAACTG
GACCTTCATTGGTTCTGGTG
GTACAACTCACCCGGGTCCC
CCCACTCGGCGTGTTGCTGC
TCCCCCTCCATGTTCCCGGG
ACAGAACCCGGTGTCCGCAA
CATTCGGTACGAGGCGCCTA
CGGAACGCCGCAGTCAGCAC
CTTTTTGTGCAGGCGTTGCT
CTGGCAACGTCGAGTCTTTT
TTAGTCCGCACCTATAGCTG
TTGCCCCTCTGATCCATTGG
GTCTCATACCCCCCCCTATC
CTCATCTTCTCCCCGTTGTC
TGAACCCGGACCGATAGCTG
CGTTCCACCTTGTTAATCAA
AACGCGACCTATTGTTCGTC
GCGAGGCCAGGGGGCGACGG
GAGGGTGGGTTTGTGTCCGC
TCCCCCTCCCTGTTCCCAGG
TGCGATCAAGCGCCCTACTG
GACATCGTCCCGTTCGGAGC
TGTATCTCATCCATCATGAA
TGCCCTCTGAGCGTAATATC
TTATCAGTTGAGAGCTCCTT
GACTAGACTTGGTAGTGTAT
GCTGACATGCGCCTTACTTT
CATTCGGTACGAGGAGACTA
TTCTAAATGTCCGTTATGAT
GGTGCATGATTGCGTGACAG
TACGCTCTCCACTACGGCCG
AAATTCTACAGCAAGTCACG
TCTATTCGATGACATCTGAA
TGCCGTCAAGCGCCCAACTG
ATAGCACTCGGTGTCCGCAA
CTACGCACCAAAAGAAAGGG
GCACAATTCAACTGGGTCCC
CCCAGTCGGCGTCTTGCTGC
CTGCTAGGTCGGCATACAGG
TTCCGCTAATGAACGCGGTA
TACGCGACCTATTGTTCCGC
CATTCGGTACGAGGAACCTA
GTACAAGTCAACCGGGTACC
AGCTGTGAGAAACGGACGCC
TGCGATCAAGCACCCAACTG
ACTCTCCGAGAACTTAATGC
TACTCGCTCCACTACGGCCG
TTCCTCTAATGAACGCGGCA
GGTAATAAGGAGGCTTTAAT
AACCCACTCTGGCTTACTGC
GCTTCGAGTATGAGTCAAAG
GCTCACAGGCCCCTTACTTA
CGCCACCTCCTTAATGCTAA
TGTAATTCATCCATCATGAA
TGCACCGACACTTGCAGCTT
GAACCTGCGTAGGTAACACG
CTTCTGGGTGCCGGTGCCCC
GCACAGTTCAACCGGGTCCC
GACCACGTCCCGGTCGGAGC
TTCCGCTAATGAACGGGGGA
AACGTGACCTATTCTGCCCC
TCCCCCTCCATGTTCCCAGT
GCTTCTGGCAAGACCAATAG
GTCTACTCCCCCCCCATATC
TTTTAAGATACGGATTTCAT
CATTCGTTACGAGGAGCCTA
GTCCAATTCAACCGTGTCCC
CTTTATGATACGGATTTCAT
GTCCTTCATTAGTTCTGGAG
GCACACTTCAACCGGGTCCC
TATCAGCGCAGTCCCACAAC
TCTATTACATGACATCTGAA
GATCACATTCCCCTTACTTT
CGCCTCCCCCTTAATGCTAA
AGCTGTGACACACGGCCGCC
AAGCGTTCCAGCCTGTTTTG
TTCGCGCTCCACTACGGCCG
CCGGGTAAATGGAGGTCCCG
CGGCACGCCGCAGTCAGTAC
GGCGCATGATTGCGTTACAG
GCTCAGATTCCCCTTACTTT
GGTTCTCCGACTACTTCACC
TAGCGACTCCTGGACCCGCC
CTTTAAGATACGGATTACAT
CCCACTCCGCGTCTTGCTGC
GGTAATAAGGAGGATTTCAT
CTTTAGGATATGGATTTCAT
GTTCAAATGCCCCTTACTTT
GCTCACAGGCCCCTCACTTT
AAGCGACTTCTGCACCAGCC
GTACAATTCAACCAGGCCCC
TGTATTGCATCCGTCATGAA
GGACAATTCAACCGGGTACC
CTACGCACCAAGACAAAGGG
TTAGTCCGTACCGATAGCTG
GCTTCGAGTATCAGACAAAG
CCCACTCGGCGTCTTGCTGG
TGTGTCGATATACCAACAAC
CCCATCTTCTCCGCGTTGTC
AGCTTGAAACCAGAGCCCAG
GTCCTTCACTGGTTCTGGTG
TTATCAATTTAGAGCTCCTT
ATCTAAATGTCCGTCATGAT
GGTAATCAGGAGGCTTTCAT
TAACCCATGCGGAATAGGGA
TCTATTATATGACATCTGAA
CTTGTAAAAAGGTGTTGCAA
GCTCACCTGCCCCCTACTTT
AACAAGGGACAAGACGAGCC
TGCCATAAACCGCCCAACTG
TATGCGCTCCACTACGGCCG
AATCGTTCCAGCCTGTTTTA
TGCGACCAAGCGCCCAGCTG
TTGCCCCTCAGATCCATTGT
GATTAGTTCGCTGGAGCCCA
GTCACCTACCCCCCCCTATC
CGCCACCCCCCTAATGCTAA
CGACCCGCCGCAGTCAGCAC
CGTTCCACATTGTTAATCGC
GCTTCTGGAAAGATCAATAG
GTACAATTCAACCGGGCCCC
GTCCTTCATTGCTTCTGGTG
GCACAATTCAGCCGGGTCCC
AACGCGACCTATTGTGCCCG
CTACGCATCAAGAGAAAGGG
GACCACGTCCCGTTCGGACC
GCTCACATTCCCCTTAGTTT
AAGCGACTTCTCGACCCGCC
CGGCCCGCCGCAGTCAGCGC
CTGGCAAGGTCGAGTCTTGT
GCTTACATGCCCCTTAATTT
ATAGCACCCGGTGAGCGCAA
GGCCCCGTAAGCGTAATATC
GCACAATTCAAACGGGTCCC
ACGACGTACTCCATTTTATG
TGGCCCCTCAGATCCATTGG
AGCTGTGAGATACGGCCGCC
GACCACGTCCCGTTTGGAGC
GTCCTTCATTAGATCTGGTG
TAACCCATTCGGACTAGGGA
TGCGATCAAGCGCCCTACTC
CGCTCCACTTAGTTAATCAC
GTCTCCTACCCCGGACTATA
AACGCGACCTAGTGTGCCCC
GACGACGTCCCGTTCGGAGC
AACAAGGGACAGGACGAGCT
GTACAATACGACCGGGTCCC
TGCGATCAAGCGGCGAACTG
CTTGTAACAATGTCTTGCTA
TTCCGCTACTGAACGCGGCA
CTGTTCGTGCAGGCGTTGCT
ACGACGTACTCCATAGTATG
GCTTCGAGCATGACACAAAG
CGTCAGGAGGACAATAAATC
TCTATTAGATTACATCTGAA
GACCCTGCGTAGGCAACACG
AGCGGTGAGAAACGGCCGCC
AGCTTGAAACCCGAGCGCAG
TCTATTAGATGACATGTGAA
GCACAACTCAACCGGGTCCC
AGATGGTCTACGACATTAAG
CCTCGGGAGGACAATAAATC
GACCAGTTCCCGTTCGGAGC
CTACGCACCAAGAGAAATGG
TTAGCACCCGGTGTCCGCAA
TGCTGTGAGAAACGGCCGCC
TGTGGCGATATACCATCAAC
CTTCTGGATGCAGGTGCCCC
TCTCAGCGAAGTCCCACAAC
GCTAATAAGGAGGCTTTCAT
GAACCTCCGGAGGCATCACG
TACGCGCTCCACTACGGCTG
CCTCTCATGCCCCTTACTTT
TTCCGCTAATGAGCGCGGCA
CTACAATTCAACCGGGTCCC
GGTTCCCCGACTACTTCCCC
CTGCTCAGTCTCCATACAGG
CTAGCAACGTCGAGTCTTGT
CCAACTCGGCGTCTTGCTGC
GGTAATTAGGCGGCTTTCAT
ACGCGTTCCAGCCTGTTTTA
CCTGAGGAGGACAATAAATC
AAAGCACCCGGTGTCCGCAA
ACGAAGTACTCCATATTATG
ATAGCGCCCGGTGTCCGCAA
TACGCGCTCCCCTACGGCCG
GCTTAGTTCGAAGGAGCCCA
GTACAACCTCCAGTAGTGAT
GAACCTGCGTCGGCCACACG
GAACCTGCGTAGGCATCACG
TGCCCCGTGAGAGTAATACC
AACGCGACCTATTGTGCGCT
AGCTTGAAACCGGAGCGCAA
TTATCAAATGAGAGCTCCTT
GAGCGTGGGTTTGTGGCCGC
GCTTCTGGCAAGCTCAATAC
GCTTCTGGCAAGATCACTAC
GTCTCATACCCCCCCATATC
TAAGCGCTCCACTACGGCCG
TTTAAGCGCAGTCCGACAAC
ATCTAAATGTCCGTTGTGAT
TTCCGCTAATAAACGCGGCA
AAGCGACTTCTGGACCCGTC
TCCCCCGCCATGTTCCCAGG
AAGCGACTTCTGTACCCGCC
TTATCAATTGACAGCTCCTT
ACGACGTACTCGATATTATG
ATCTAAACGTCCGTTATGAT
ACGACGTACTCCATATTGTG
ATTGCCCGTCTGGGGTGTAC
GCGCAATTCAACCGGGTCCC
GACCAGACTTGGTAATTTAT
TGTATTTCATCCATCATAAA
GCTTCTGGCAATATCAATTC
GCTCAGATGCGCCTTACTTT
GTAAAATTCAACCGGGTCAC
TACGCGCTCCACTGCGGCCG
GTCTCCTAACCCCCCATATC
TTCCGCGACGGAACGCGGCA
TAATGGAGACCTTCGTCTAT
TGTCCCGTGAGCGTAATATT
GTACAATTCAACCGGGTCCG
TGTATTTCATTCATCATGAA
CTGGCGACGTCGAGTCTTGT
TGTGTCGATATACCATCACC
CTGGCAATGTCGAGTCTTGT
AACAAGGGACCAGACGAGGT
CGCCACCCCCTTACTGCTAA
GCTTCTGGAAAGATCAATAC
GTACAATTAAACCGGCTACC
GGTCATAAGGAGGCTTTCAT
GGTAATAAGGAGGCTTTTAT
CGGCACGCCGTAGTCAGCAC
TTCTCAATTGAGAGCTCCTT
AAACCCATTCGGAATAGGGA
CCTCTCCGAGCACCTCCTGC
ACAAACCGTAGGAATGAAAG
CTACGCACCAACAGAAAGGG
CTGCTCGGTCGGCATACAGG
TTATCAAGTGAGAGCTCCTT
TGGCGTTCCAGCCTGTCTTA
GCTTAGTTCGATGGAGCCCC
GTACAACCTCCAGTAGTCAC
TCCCCCTCCATGCTCCCAGG
GCTTAGTTTGATGGTGCCCA
AACCGGCTCTGTCTTACTGC
GGCCACCCCCTTAATGCTAA
TAAGTCCGGACCGATAGCTG
CTGCTCAGCCTGCATACAGG
ATAGCACCCAGTGTCCGCAA
GTACAATTCAACCGGGTAAC
GTACAACCTCCACTAGTGAC
ACGACGTAATCCATATTATG
TGCGCCGTGAGCTTAATATC
CTTTAAGATAGGGATTTCAT
AAGCGTTCCGGCCTGTTTTA
GTCTCGTACCCCCCCCTATC
TGCCATCAGGCGCCCAACTG
TACCACGTCCCGTTCGGAGC
ACGACGTACTTCATATTATG
TCCGCGCTGCACTACGGCCG
GCTTCTGGCAAAATCAATAC
TAACCCATTCGGAATCGGGA
TAACCCAATCGGAATAGGGA
AAGCGTGGGTTTGTGTCCGC
GGTAATATGGAGGCTTTCAT
GACGCGACCTATTTTGCCCC
ATCGAACAGCTATCGCAACC
TGCGATCAAGCTCCCAACTG
GACAACGTCCCGTTCTGAGC
TTGATTCCTTAAGATCCAGT
GCGGGGCTAGGGGGCGCCGG
AAGCGTTCCTGCCTGTTTTA
GTTGGACTCACAGTGTCATT
ATCAAGGGACTAGACGAGCT
ATCGAACAACTATCGCACCC
GGTCCCCCGACTACTTCACC
TTAGTCAGGACCGATAGCTG
GTACAATTCAACCGGGTAGC
GCTTCTGGCAAGATCAAAAC
AACCGGCTCTGTCTTAGTGC
CCCACTCGGCATCTTGCTAC
CCTCAGGAGGACAATAAAAC
CTTTAAGATACGGAATTCAT
AAGCGACATCTGGAACCGCC
AGCTGTGAGAAACGGCCGCA
TCCCCCTCCATGTTCCCAGC
TGCCATCAAGCGCCCAAATG
GAACCTGTCTAGGCAACACG
TAACCCATTCGGAATAGGGT
GAACCTGCGTAGGCAACATG
GCTTCTGGCAAGATCAATAT
AGCTGTTAGAAACGGCCGCC
ATCCCACTCTGTCTTACTGC
CTGATCAGTCTGCATCCAGG
TTGCCCCTCAGATCCATTGA
AGATGGTCCACGACATTAAC
ATAGCACCCGGTGTCCGGAA
ACTCTCCAAGCACCTAGTGC
TTACGCACCAAGAGAAAGGG
CTCTTCTTCTGCGCGTTGTC
AACGCGGCCTATTGTGCCCC
GACCGTGGGTTTGTGTCCGC
AGATGGTCCAAGCCATTAAG
TTAGTCCAGACCGATAGCTG
CGGTACGCCGCAGTCAGCAC
CTTTAAGATACGGATTCCAT
ATAGCACCCGGTGTCCGCAG
ACGACGTACTCCGTATTATG
ACAAACCGGAGGAATAAAAG
AAGCGACTTCTGGACCCACC
AGCTGTGACAAACGGCCGCC
ATGTGTAACAATGGGCAGTA
CTACGTACCAAGAGAAAGGG
GCGAGACTGGGGGGCGCCGG
CTCATCTTCTCCGCGTTGTG
CCAGAGCCTGTGGTCCAAGC
ATCTAAATCTCCGTTATGAT
TTAGCCCGGTCCCATAGCTG
GGTAATAAGGCTACTTTCAT
TCTATTAGATGGCATCTGAA
TGCACCGTCCCTTGCAGCTT
GTCTCCCACCCCCCCCTACC
GTCTCCTACGCCCCCCTATC
TAGCGTTAGAGCCTGTCTTA
ATGTGTATCACCGCGCAGTA
TACGCGCTCCATTACGGCCG
CGCCACCCCCTTAATGCTCA
CCCACTCGGCGTCTTGCTTC
TACACGCTCCACTACGCCCG
ACGACGTCCTCCATATTATG
TTAGTCCGGACCGATAGCTC
TCTATTTGATGACATCTGAA
TGTTTCGATATACCATCAAC
TCTATTAGCTGACATGTGAA
CTACGCACCACGAGAAAGGG
ACGAGGTACTCCATATTATG
TGCCCCGTGAGCGTAGTCTC
AAATTCTACAGAAAGTAACG
CTGGCAACGTCGAGTCATGT
AGATTCTACAGCAAGTAACG
CTGCTCAGTCTGCATACAGC
GTACAACCTCCAGTAATGAC
ACCCCCTCCATGTTCCCAGG
CTTGTGGATGCCGGTGCCCC
GCTCACATTCCCCTAACTTT
CCTCAGGAGGACAATCAATC
CCACAATTCAACCGGGTCCC
ACGACGTAGTCCATATTATG
CGTTCCACATTGTTAATCAG
TTGCAGCGCAGTCCCACAAC
TCCCCCTCCGTGTTACCAGG
TGATGGTCCAAGACATTAAG
ACTCCCATGCCCCTTACTTT
TTTAATAAGGAGGCTTTCAT
GTCCTTCATTGATTCTGGTG
TGTGTCGATATACGATCAAC
GACCACGTCCCGTTCGGCGC
TAATGGAGACCTTCGCCTAA
AGATGGTCCAAGACGTTAAG
TCCCCCTCCATGTTCCCAAG
GCTAAGTTCGATGCAGCCCA
GGGTCCCCGACTACTTCACG
CGGCCCGCTGCAGTCAGCAC
ATAGCACCCGGTGTACGCAA
CTGGAAACGTCGTGTCTTGT
GCTTCGAATATGAGACAAAG
GCTTCTGGCAAGTTCAATAC
TTTCTGGATGCCGGTGCCCC
ATCTTCAAACTTCCAGTAGT
TGCACCGTGACTTGCAGCTG
TTATCCCGCACCGACCGCTG
TGTGTCGATCTACCATCGAC
TTTCAGCGCAGTCCCAGAAC
GAACCTGCCTAGGCACCACG
CGCTTGAAACCAGAGCGCAG
TGCGGTCAAGCGCCCAACTG
AGCTTGTAACTAGAGCGCAA
TTACCATACAACCGGGTCCC
CTTGTAAAAAGGTGTTACTA
CGTTCAGCGTTGTTAATCAC
GAGCGTGGGTTTGTGTCCCC
GATTCGGTACGAGGAGCCTA
TAACCCATTCAGAATAGGGA
CGCCGCCCCCTTAATGCTAA
TTATCAATTGCGAGCTCCTT
GTACAATTCAAACGGGTCCC
ACAAACCGCAGGAATAAAAG
CCCACTCGGCGTCATGCTGC
CTGTTTGTGCAGGCGATTCT
GTCTCCTACCCCACCCTAGC
TAACGTTCCAGCCTGTCTTA
AGCTGTGCGAAACGGCCGCC
GTACAATTCAACCGGGACCC
ATTCTCCGCGCACCTAATGC
GCTTTTAGCAAGATCAATAC
TCGTCCTCCATGTTGCCAGG
TTCCAGCGCAGTCCCACAAC
ATGTCTAACAACGCGCAGTA
AACGCACTCTGTCTTACTGC
GAGCGTGGGTTCGTGTCCGC
GCACAATTCAACCTGGTCCC
GCCCCCTCCATGTTCCCAGG
AAGCCACTTCTGGACCCGCC
ACGACGTATTCCATATTATG
ATTTTCAAACTGTCAGTAGT
TTCGCCCGGACCGAGAGCTG
GAACCCGCGTAGGCAACACG
GACCACGACCCGTTCGGAGC
CGCCACCCCCTTAACGCTAA
TATATTTCATCCATCATGAA
ACGAGGCTAGGGGGCGCCGG
GTCCAATTCAACCGGGTACC
GTCCTTCATTAGTTCTAGTG
GTACAAGACAACCGGGTCCC
CGGCACGCCGCTGTCAGCAC
CTTCTCGATGACGGTGCCCC
CGGCACGGCGCAGTCAGCAC
CTGCTCTGTCTGCATACAGC
CTGCTCAGTCTGAATACAGG
ATCTTCACACTGTCAGTAGT
GTTCAATTCAATAGGGTCCC
AGCTGTGAGAAACGGCCGGC
TTAGCCCGGCCCGATAGCCG
ATCTTAATGTCCGTTATGAT
ACTCTCCGAGCACCTGATGC
AACGCGACCTATTGTGGGCC
ATCTTCAAACTGTAAGTAGT
GATCGTGGGTTTGTGTCCGC
TGCCCCGTGGGCGTAATCTC
TCTATTAGATGACTTCTGAA
TTAGCACACGGTGTCCGCAA
TGCCCCCTGAGCGAAATATC
GGTAATAAGGATGCTTTCAT
GTTGGACTCACAGTAGCATT
TGCGCCGTGAGCGTAATATA
TAATGGACACCTTCGTATAA
CTTCTGGATGCCGGCGCCCC
TGCACCGTCACGTGCAGCTT
GTACAATTCAACCGGGCACC
ATCTAACAGCTATCGCACCC
CGCACTCGGCGTCTTGCTGC
TTGCCCCTAAGATCCATTGG
CATTAGGTACGAGGACCCTA
GGTAACAAGGAGGCTTTCAT
TTAGTTCGGACCGATAGCTG
GTTCAAGTCAACCGGGTCCC
AGATGGTCCACGACATGAAG
CTCATCTTCACCGCGTTGTC
TACGCGCTCCACTACGGCCT
TGCACCGTCACTTGCAGTTT
ATAGCACGCGGTTTCCGCAA
GTCCTTCACTAGTTCTGGTG
CGGAACGCCGCAGTCATCAC
AAGCGTTCCAGCCTGTATTA
AGATGGTCCAAGACATGAAG
GCCTCCTACCCCCCCATATC
TTCGCCCGGACCGATAGCGG
AGATGGTCCAAGACATTAAA
CATTTGGTACGAGGAGCCTA
TTCCGCTAATTAACGCGGCA
GTACAATTCACCCGGGTACC
ATGCGACTTCTGGACCCGCC
AATAAGGGACAAGACGAGCG
AAGCGACTTATGGACCCGCC
CGGCATGCCGCAGTCAGCAC
GAGCGTGGGTTTGTGTCCTC
TACGCGCTCGACTACGGCCG
TAATGGAGACCTTCGTCTTA
GTCCTTCATTAGATCTGGTA
GGTGCATGATTACGTTACAG
TTGACCCTCAGATGCATTGG
CGGCTCATTCTGCATACTGG
GTCCGCTAATGAATGCGGCA
AAGCGTTACAGCCTGTTTTA
AACAAGGGACTAGACGAACT
TTTCAGCGGAGTCCCACAAC
AACGCTACCTATTGTGCACC
TTAGTCTGGACCGATAGATG
TTCCGCTAATGAACGCGACA
GTCCTTCATTGGTTCGGGTG
TGTGTCGATAGACCATCAAC
TTATCAATTGAGCGCTGCTT
AAGTTCTACAGCAAGTAACG
CCGGGTAACTCGAGGTCTCG
GTCTCCTATCCCCCCATATC
GCAAGGCTAGGGGGCGCCGG
CTTTAAGATACGGATTTGAT
CCTCACATACCCCTTACTTT
TGCGATCAAGCGCCCAACTA
TGCCATCAAGCGCCCAGCTG
TGCCATCAAGTGCCCAACTG
CGTCACGCCGCAGTCAGCAC
GGTAATAAGTAGGCTTTCAT
TAGAGTTCCAGCCTGTCTTA
GACTAGACTTGGTGATTTAT
GACCACGTCCCGTTCGTAGC
TGCGTCGATATACCATCAAC
TTCCGCTAATGAAAGCGGCA
TCCTCCTCCATGTTCCCAGG
CCTCTACGAGCACCTAATGC
CGGCACGCCGCAGGCAGCAC
GACTAGACTTGGTAATTTGT
GTACAATACAACCGTGTCCC
TTGTCCCTCAGATCCATTGG
AACTTCAAAATGTCAGTAGT
GTACCACCTCCAGTAGTGAC
GCTTAGTACGATTGAACCCA
GTACAATTCAACAGGGTACC
AAGCGACTTCTGGACACGCC
TTGCCCCTCAGATACATTGG
ATCGATCAGCTATCGCACGC
GACCACGCCCCGTTCGGAGC
TTTATTATGTGACATCTGAA
ACTCTCCGAGCAGCTAATGC
GGTTACCCGACTACTTCCCC
CTTCTGGAGGCCGGTGCCCC
TTGATTCCTGAAGATCCCGT
CTCATCGTCTCCGCGTTGTC
TAGTGGAGACCTTCGTCTAA
GCCACTCGGCGTCTTGCTGC
GTCTCCTACACCCCCATATC
CGGCACGCCGCAGTCAGCAG
AAGCGACTTTTGGAACCGCC
CCTCAGGAGGACTATAAATC
GTACGATTCAACCGGGTACG
AACAAGGGACAAGACCAGCT
CTTCAGGATGCCGGTGCCCC
GCTCACAGGCCGCTTACTTT
CCTATTAGGTGACATCTGAA
GACTAGACGTGGTAATGTAT
CGTTCCACATCGTTAATCAG
CTACGCTCCAAGAGAAAGGG
GTGCAACCTCCAGTAGTGAC
GACAACGTCCCGTTCGCAGC
CGGCACGCCGCCGTCAGCAC
GCTCCGGGCAAGATCAATAC
AAGCTTTCCAGCCTGATTTA
AGCTGTGAGAAATGGCCGCC
CTACGCACCAAGAGATAGGG
CGCCACACCCTTAATGCTAA
GGTAATAAGGAGGCTGTCAT
TCTCAGCGCAGTCCCACAAC
AGCTGTGAGAAACGGCCGTC
TCTATTAGATGACCTCTGAA
GACCTCGTCCCGTTCGGAGC
AAATGGAGACCTTCGTCTAA
TGCCAGCAAGCGCCCAACTG
ACTCTCCGAGAACCAAATGC
CTTCAAGATACGGATTTCAT
TTGATTCCTGAAAATCCAGT
CAGCGACTTCTGGACCCGCC
GCTTCTGGCAAGATAAATAC
ATGTGTAACAACGCGCACTA
AGCTGTGAGAAACGCCCGCC
CATTCGGAACGAGGAGCCTA
ACTTTCCGAGAACCTAATGC
GAAACTGCGTAGGCAACACG
GTACAATTCAACGGGGTACC
GACTAGACTTGGTTATTTAT
AAGCGTTCCCGCCTGTTTTA
TTAGTCCGGAGCGATAGCTG
TAATGGAGACCTTCGTCCAA
CGCCACCCCCTTAGTGCTAA
GGCTCCACTTTGTTAATCAC
ATCTAAAGGTCCGATATGAT
TTGCCCCTCAGATCCAATGG
GACTAGACTCGGTAATGTAT
GCTTCTGGCTATATCAATAC
GTTCTTCATTAGTTCTGGTG
TCCCGCTAATTAACGCGGCA
AGCTTGAGACCAGAGCGCAG
GTACAACCTCCAGTAGTGCC
CATTCGGTCCGAGGAGCCTA
GGTAATAAGGAGACTTTCAT
CGTGCATGATTGCGTTACAG
GACTAGACTTGGTAATTTCT
GACTAGTCTTGGTAATTTAT
TGCACCGTCACTTGAAGCTT
CACCATGTCCCGTTCGGAGC
CGGCACGCCCCAGTCAGCAC
GACCACGTCCCTTTCGGAGC
GCACAATTCAACCGAGTCCC
GGTATTTCATCCATCATGAA
ATGCGTTCCAGCCTGTTTTA
GCTCCCATTCCCCTTACTTT
CCGTTTGTGCAGGCGATGCT
GTCTCCTACCCCCGCCTTTC
TTAGCCCGGACCAATACCTG
CTTTAAGATAAGGATTTCAT
ACAGATCCTGTGGTCGAGGC
GTACTACCTCCAGTAGTGAC
CATTCGGTTCGAGGAGCCTA
TTTGTCGATATACCATCAAC
TGTATTTCATCCACCATGAA
GCACAATTCAACCGTGTCCC
TCTATTAGATGACAACTGAA
TACGCGCTTCACTACGGCCG
ACAAACCGTAGGGATAAAAG
TGGCACGCCGCAGTCAGCAC
CTCATATTCTCCTCGTTGTC
CGCCAACCCCTTAGTGCTAA
GGGGCATGATTGCGTTACAG
ACTCTCAGAGCACCTAGTGC
AGCTTGAAACCAGAGCGCCA
GTCTCATACCCCCGCCTTTA
TGTGTCGATACACCATCAAC
AGCTGTGAGAAACGGCCGAC
AGCTTGAAACCAGAACGCAG
TCCCCCTCTATGTTCCCAGG
GTTCAGCGCAGTCCCACAAC
GGTTCCCCAACTACTTCACC
AAGCGACTTGTGGACCCGCC
CCCACTAGGCGTCTTGCTGC
TGTGTCGATATACCATCTAC
TGCCAACAAGCGCCCAACTG
CTTGTAAAACGGTCTTGCTA
AGATGGTCCAAGACATTGAG
TTAGTCCGGACAGATAGCTG
GCTGACATGCCCCGTACTTT
GTACAATTCAACCGGTTACC
AAATTCTACGGCAAGTAACG
TTCCTCTAGTGTACGCGGCA
ATCGAACAGCTATCCCACCC
GCTCACATCCCCCTTACGTT
TTTCAGCGAAGTCCCACAAC
CTACGCACCAATAGAAAGGG
AAATGCTACAGCAAGTAACG
CTTGTCAAAAGGTCTTGCTG
CTGGTAAAAAGGTCTTGCTG
CGGCACGCCACAGTCAGCAC
GCTCACATTCCCCTTACATT
AAATTCTACAGCAAGCAACG
GTCTCCTACCCCCACATATC
TAATTGAGACCTTCGTCTAA
ATCCTTCATTGGTTCGGGTG
TAATGGAAACCTTCGTCTAA
TTATCAATTAAGAGCACCTT
GTCTACTACCCCCCCCTATC
TTGATTAGATGACATCTGAA
CTACGCCCCAAGAGAAAGGG
ACGACGTACTCCATATTCTG
CCACATCCTGTGGTACAGGC
CGGCACGTCGCAGTCAGCAC
GTATAACCTCCAGTCGTGAC
GACCACGTCCCGTCGGGAGC
AGTTGGTCCACTACATTAAG
CTACCCACCAAGAGAATGGG
CATTAGGTACGAGGCGCCTA
GACCACGTCCCGTTAGGAGC
GCTTCGAGTAAGGGACAAAG
ATGGCAACGTCCAGTCTTGT
TCCCCCTCCATGTTCCCATG
TCCCCCTCCATGTACCCAGG
GTCCTTCATTAGTTCTGGGG
GTACAACCTCCTGTAGTGAA
AACCCATTCTGTCTTACTGC
CTTCTGGATGCCGGTGTCCC
ATCCGCTAATGAACGCGGCA
CTTGTAAGAAGGTCTTGCTG
GACCAGGTCCCGTTCGGGGC
GTACAATGAAACCGGGTACC
AAATTCAACAGCAAGTAACG
GCTTCGAGTATGAGACAATG
GTCCTTCATTGGTTCAGGTT
TCTATTAGTTGACATCTGAA
GTACAATTATACCGGGTACC
ATATCAATTGAGAGCTCCTT
CGCCCCGCCGCAGTCAGCAC
GTCTCCTACCCCTCCCTATC
CTTGTAAAAAGGTCTTGGTA
CTCGCAACGTCGAGTGTTGT
CGCCACCACCTTAATGCTAA
GGTGCATGATTGCGTTACAT
ATTGGCTGTCTGGGGTGTAC
CTTTAAGATACGAATTTCAT
GAACCTGCGTAGGTCACACG
TTCCGATAATGAATGCGGCA
ATAGGAGCCGGCGTCCGCAA
CGTGTCGATATACCATCAAC
TTGCCCCACAGATCCATTGT
ATCTAAATGTCCGTTACGAT
CCGCGTAACTGGAGGTCCCG
GGTTCCCCGACTACTTCTCC
CCCATAGGGCGTCTTGCTGC
GGTAATAAGGAGCCTTTCAT
ATCTAAATGTCCGTTAAGAT
TGCCATCAAGCGCCCAACAG
AACGCGACCTATTGTGGCCG
CTCGAACAGCTATCGCACAC
CCGGGTAACTCGAGGTCCCG
CTTCTGGATGCGGGTGCCCC
TTGCCCCTCAGATCCATTTG
GTACGCACCAAGAGAAAGGG
ATCGTACAGCTAACGCACCC
GCTTACTTCGATGGTGCCCA
GGTAATAAGGAGGCTTACAT
TTAGTCCGGACCGATAGCCG
CCCAATCGGCTTCTTGCTGC
AAGCGTTCCAGCCTGTTATA
CATTCGGTACGAGGAGCCTC
TCTATTAGGTGACATCTGAG
GCTTAGATCGATGGCGCCCA
TTGCCCCTCAGATGCATTAG
GTCTCCTACCCCCGCCTCTA
CTCCTGGATGCCGGTGCCCC
GTCTCCCACCCACCCCTATC
TTTCAGCGCAGTCTCACAAC
AGATGGTTCAAGACTTTAAG
TTTCAGCACAGTCCCACAAC
GCTCGCATGGCCCTTACTTT
AGCTTGAAACCAGAGCGGAA
AGATCGTCCAAGACATTAAG
TACGCGACCTATTGTCCCCC
ACCTGTGAGAAACGGCCGCC
GCTCTCATTCCCCTTACTTT
TGCGCCGTGAGCGTGATATC
CTGGCAAAGTCGAGCCTTGT
CGTACCAATTTGTTAATCAC
CGTTCCAATTTGTTCATCAC
CATTCGCTACGAGGAGCCTA
TTAGTCCGGACTGATAGCTG
CTTGTACATAGGTCTTGCTA
GCATAATTCAACCGGGTCCC
CGGCGCGCCGCAGTCAGCAC
AAATTCTACAGCAAGTAATG
CTGCCCAGTCTGCATACAGG
CTGCTCAGGCTGCATACAGG
AACCCACTCTGTCTTACTGA
CCAGATCCTGTGGAACAGGC
GGTGCATCATTGCGTTACAG
TGCCCCGTGCCCGTAATAAC
TTTCAGCGCAGTCCCGCAAC
CTCGAACAGCTATCGCACCG
ACGACGCACTCCAAATTATG
CTGGCAACGTCGAGTCTCGT
ACTCTCCGACCACCTACTGC
CTAGCAACCTCGAGTCTTGA
TTACTCCGGACCGATAGCTG
ACTCTCCGAGCAGCTAATTC
GACCACGTCCCATTGGGAGC
ACGACGTACCCCATATTATG
TAATGGAGACCTACGTCTAA
TAGCGTTCCAGCATGTCTTA
CTTTAAGAAACGGATTTCAT
AGCTGTGAGAAAGTGCCGCC
GATCCTGCGTAGGCAACACG
ACGACGTTCTCCATATTACG
TCCCCCTCCATGTTACCAGG
TTAGGCCGGACCGATAGCTA
ACTCACATGCCACTTACTTT
GCTCAGATGCCCATTACTTT
GTACAACCTCCAGTCGTGAC
TTACCCATTCGGAATAGGGA
GTTCAATACAACCGGGTCCC
GGTGCTTGATTGCGTAACAG
ACTCACCGAGCACCTTATGC
AACGCGACCTATTGTGCGCG
AACGCGTCCTATTGTGCGCC
ACAAACTGTAGGAATAAAAG
GTACAACCCCCAGTAGTGAC
ATGTGGAACAGCGCGCAGAA
GGTTAGATCGATGGAGCCCA
GCTTAGATCGATAGAGCCCA
ACAGATCCTGTGCTCCAGGC
TGTATTTCATCCATGATAAA
TGCGATCAAGCCCCCAACTG
GTTGTAAAAATGTCTTGCTA
GTACAACCTCCTGTATTGAT
GCACAATTCAACCGGGTCAC
GTACAATTCAACCGGGGCCC
CGCTCCACCTTGTTAATCAC
GTTGGACTCACAGTGGCATA
CTCATCTTCTCAGCGTTGAC
CAAGAGCCTGTGGTCCAGGC
ACTCTCCGAGCACCTCATGC
GTCTCCTACCCCCTCCTTTT
CGACACCCCCTTAATGCTAA
CTGCTGAGTCTGCATACAGG
GGTAATAAGGAGGCATTCAT
CCAGATCCTGTGGGCCAGGC
AGCTGTGAGAAACGGCCACC
ATCTGTGAGAAACGGCCGCC
AAGCGTTCCAGCCTGTTTCA
AAGGGACTTCTGGACCCGCC
GCATAATTCGAAGGAGCCCA
AACAAGGGACACGACGAGCT
GACAAGGGACAAGAAGAGCT
TTCCGCTAATGTATGCGGCA
ACCTTCAAACTGTCAGTTGT
TTACCCCTCAGATCCATTGG
GGACCTGCGTAGGCAACACG
GCTCACATGTCCCATACTTT
CTCATCTTCTCCGGCTTGTC
CTTTAAGATACGGCTTGCAT
ACTGTCCGAGCACCAAATGC
TCCACCTCCATGATCCCAGG
GTACGACCTCCTGTAGTGAC
CTGCTGGATGCCGGTGCCCC
TGTGTCGATATACCACCAAC
GTGCAACCTCCAGTAGTGAA
TCCCCCTCCATCTTCCCTGG
GCCCTTCATTAGTTCTGGTG
TGCGATCAAGCTCCCAGCTG
TAAGCCCGGATCGATAGCTG
TTAGTCCGGCCCGATAGCTG
GGGAACAACGAGGCTTTCAT
GAACCTGCGTAGGCAACGCG
TTATCCCGCACCGACAGCTG
AACTCGACCTATTGTGGCCC
TGCGATCAAGCGCCCAACGG
CGCCACCCCCTTTATGCTAA
CTTCTGGCTGCCGGTGCCCC
GACTAGACTTGGTAATTCAT
CATTAGTTACGAGGAGCCTA
ACCTAAATGTCCTTTATGAT
GTACAACCTCCAGTACTGAC
TTCCGCTAATGAACGCGGCG
GCACATTTCAACCGGGTCCC
GACTAGCCTAGGTAATTTAT
AACCCACTCTGTCATACTGC
ATCTAAATGTCCGTGATGAT
AGCTGTGAAAAACGGCCGCC
GCTTATGGCAAGATCAATAC
CCCACTCGGCGTCTTGATAC
TAATGGAGACCTTCGGCTAA
GCTTAGATCGATGGAGCCTA
GAACCTGCGTAGGCCCCACG
TCTATTAGATGACATCAGAA
ATAGAACCCGGTGTCCGAAA
TCCCCCTCCAAGTTCCTAGG
GTACGATTCAGCCGGGTCCC
ACGACGTACGCCATATTATG
AAGCGTTGCAGCCTGTTTTA
TACGCGATCCAGTACGGCCG
ATGTAAATGCCCGTTATGAT
ATCGAACAGCGTTAGCACCC
TTCCGCTAATGCACGCGGCA
ATCTATATGTCCGTTATGAT
AAGCGTACCAGCCTGTTTTA
CGCATCTTCTCCGCGTTGAC
ATCTTAAAATTGTCAGTAGT
GGCCACGTGAGCGTAATATC
ACAGATCCTGTGGTCCAGAC
TTCCATCAAGCGCCCAACGG
GAGCGTGGGTTTGTATCCGC
ACTCTCCGTGCACCTAGTGC
GGTAGTAAGGCGGCTTTCAT
ATCTTCAAAGTGTCGGTAGT
ATCTTCGTACTGTCAGTAGG
GTCGCCTACCCCCCCATATC
GCTTCGAGTATGAGACGAAG
GCGAGGCTAGGGGGCTCCGG
GAGTAGACTTGGTAATTTAT
GATAAGGGACAAGACGAGCT
GACCACGTCCCGTTGGGGGC
GTTGCACTCACAGTGCCATT
GACTAGACTTGGTATTTTAT
CTTATGAATGCCGGTGTCCC
AACCCACTCTGTCTTCCTGC
TTGCCCCTCGGATCCATTGG
GCACAAGTCAACCGGGTCCC
CCCACTCGGCGTCTGGCTGC
CGCCACCGCCTTAATGCTAA
GGTAATAAGGGGGCTTTCAT
GAACCTGCGTAAGCAACACG
GTCCTTCGTTAGTTCTGGTG
ACAGCACCCGGTGTCCGCAC
AAGCGACTTCTGGACCCCCC
GTACATCCTCCTGGAGTGAT
GCTTAGTTCGCTGGACCCCA
TGCGGTCAAGCGCCAAACTG
GCTCACAGGCCCCTTCCTTT
GGTTCCCCGCCTACTTCACC
TTATTCCGGACCGATAGCTG
CTGCTCTGTCTGCATACTGC
CCAGATCCTGTGCTCGAGGC
ATCGAACAGGTATCGCACCC
AACTTCTACAGCAAGTAACG
TTATCAATTGAGAGCCCCTT
AACGGGACCTATTGTGCCGC
GGTGCACGATTGCGTTACAG
GAATAGACTTGGTAATTTAT
TAATGGAGACCCTCGTCTAA
TGCGAACAAGCGCCCAACTG
CATTCGGTACGCGGAGCCTA
TGCCACGTGAGCGAAATATC
GGTAGTACGGCGGCTTTCAT
AAATTTTACAGCAAGTAACG
TGCTTGAAACCAGAGCGCAA
GCTCTCATGCCCCATACTTT
CTGGCAACCTCGAGTCTCGT
GTCCGTTATTGGTTCTGGTG
GTCCTTCCTTGGTTCTGGTG
GCTGACATGCTCCTTACTTT
GTCCGTCATTAGTTCTGGTG
TGTATTTCATCCATCTTGAA
GCACAATTCAACCCGGTCCC
GCTCACCTGCCCCTTACATT
ATCTAAATGTCCGTAATGAT
TTGCCCCTCAGATCCAGTGG
GGATGGTCCAAGACATTAAG
TGCCATCAAGCCGCTAACTG
TTAGTCCGGACCGATCGATG
AAATTCTACAGCAAGTGACG
CGCGATCAAGCGCCCAACTG
GTACAATTCACACGGGTACC
TACGCGCTGCACTACGGCCG
GGCTTGATACCAGAGCGCAA
CCTCACGAGGACAATAAATC
GGACAATTAAACCGGGTACC
GTACAAACTCCAGGAGTGAC
CCCACTCGGCTTCTTGTTGC
TAATGGAGACCTTGGTCTAA
CCCACTCGGCGTCTTGCTGT
GTACAACCTCCAGTAGTGTC
GCACAATTCAACCGGGGCCC
TGCCCCATGAGCTTAATATC
ACTACGTACTCCATATCATG
TACGCGCTGCACTACGGGCG
CAGCATGGGTTTGTGTCCGC
AACGCGACCTATTGTACGCC
AACAAAGGACAAGACGAGCT
TTTCAGCGCAGTCCCACAAG
CTGCTGAGTCTGCGTACAGG
TGTATTTCATCCATCAAGAA
TGTGTCGATATACCATCAAA
AACCCAGTCTGTCTTACTGC
TTGCTTCCTGAAGATCCAGT
TTCCGCTAATGATCGCGGCA
GGTTCCCCGACGACTTCACC
TTGCCACTCAGATCCATTGG
ACTCTCCGCACACCTAATGC
TTAGCCCGGACCGATATCCG
ACAAACCGTAGGAATAAAGG
TCTATTAGGTGACATATGAA
AGATGGTCCAAGACATTAGG
AAATTCTTCAGCAAGTAACG
TCTAGTAGATGACATCTGAA
TGTATGTCATCCATCATGAA
GCTCACATGACCATTACTTT
CATTCGGTACGAGGGGCCTA
TAGCGACTCCTGGAACCGCC
TCTCACATGACCATTACTTT
ATCTAAGTGTCCGTTATGAT
AAGCGTTCCAGCCCGTTTTA
CCTTCGGTACGAGGAGCCTT
TTGCCCCTCAGCTCCATTGG
CGGCACTCCGCAGTCAGCAC
ACACTCCGAGCACCTAATGC
CCTCAGGACGACAATAAATC
CCTCAGGAGGACAAAAAATC
AACAATGGACAAGACGAGCT
CATTCGGTACGAGGAGCTTA
TTAGCCTGGACCGATACCTG
GTACAATTCAACAGGGCCCC
TAATGGAGACCTTCGTCAAA
TACCGTTCCAGCCCGTCTTA
GGTGATAAGGAGGCTTTCAT
TTTCAGCGCAGACCCACAAC
CTAGATCCAGTGGTCCAGGC
GCTTCTGGCGAGATCGATAC
GAGCGTTGGTTTGTGTCCGC
CTTGTTAAAAGGTCTCGCTA
GAGCGTGGGTTTGGGTCCGC
TGCACCGTCACTAGCAGCTT
AGCTGTGAGAAGCGGCCGCC
GTCTCCTACCCCCGCCTATC
ATCTTTAAACTGTCAATAGT
AAGAGACTTCTTGACCCGCC
GTCTCCTACCCCCGTCTTTA
ATTATCAAACTGTCAGTAGT
GCATAGATCGAGAGAGCCCA
CGCCACCCCTTTAATGCTAA
GCACAATTCAACCGGGTCGC
GCTTAGATCGATGGATCCCA
ATCTAAATGTCCGTTTTGAT
AACCCCCTCTGTCTTACTGC
GTCTCCTACCCCCCCCTCTC
TGCGATCAACCGCCCAACTG
GTCGGACTCACAGTGGCATT
CATTCGATACGAGGAGCCTA
ACATTCTACAGCAAGTAACG
ATGTGTATCAACGCGCAGCA
AGCTTGAAACCAGTGCGCAG
TGTATTTCATCCATCATGAG
CCGGGTAACTGGAGGTTCCG
AGGCACGCCGCAGTCAGCAC
GCTTAGATCGGTGGGGCCCA
GCTTCTGGCAAAATCTATAC
TAATGGAGACCTTAGTCTAA
AAGCGTTCCAGCCTGTCATA
TAATTCTACAGCAAGTAACG
GTACAGCCTCCAGTAGTGAC
GACTAGACTGGGTAATGCAT
GAACAACCTCCAGTAGTGAC
GGTTCCCCGACTCCTTCACC
CTTCTGGATGCCGGTGCCCG
GTCTCCGGCCCCCCCATATC
CACATCTTATCCGCGTTGTC
GACTAGACTTGGTAATCTAT
CCTCAGGAGGAGAATAAATC
ACGACGTACTCCATATTTTG
AGATGGCCCAAGACATTAAG
GAACCTCCGGACGCAACACG
CTTGTAAAAATGTCTTGCTC
AACTGTGAGAAACGGCCGCC
TTATCTATTGAGAGCTCCTT
AGCTGTGAGAAACGGCCGCG
GTCTCCTACCCCCCCATATT
ACTCTCCGAGCACCTAACGC
TGCTTGAAACCAGAGCGCAG
CACCACCCCCTTAATGCTAA
GAACAACCTCGAGTAGTGAC
CGGCCCGCCGCAGTCAGTAC
TACGCGTTCCACTACGCCCG
GAACCTGCGTAGGCAAAACG
GTTGCACTGACAGTGGCATT
TTAGCCCTGACCGATCGCTG
GAACCCATTCGGAATAGGGA
TGCGATCAAGCGCCGAACTG
GTCCTTCATAAGTTCTGGTG
TTTCAGCGCAGTCCCATAAC
AACGCGACATATTGTTCCGC
AACATCAGACTGTCAGTAGT
TGCACCGTGACTTGCAGCTT
GCACTATTCAACCGGGTCCC
CGTATTTCATCCATCATGAA
CCCACTCGGCGTCTTACTGC
ACAGGAGCCGGTGTCCGCAA
GGTTCCCCCACTACTTCACC
TTGATTCCTGAAGATCCATT
GCTTCTTGCAAGATCAATAC
CGGCACGCCGCAGTCAGCAA
ATAGGACCCGGTGTCCGCAT
GACTAGAGTTGGTAATTTAT
ACAAACCGTAGGAATATAAG
CTGTTAACGTCGAGTCTTGT
AAAATCTACAGCAAGTAACG
CATTCGGTACGAGGAGCATA
TGTATTTCATCCAACATGAA
TGTTTTTCAACCATCATGAA
TTTCGGCGCAGTCCCACAAC
AAGCCACTCTGTCTTACTGC
TTGATTCCTGAAGATGCAGT
TAATGGAGACCTTCGTCTAC
GTAGCCCGGACCTATAGCTG
GTACAACCTCTAGTAGTGAC
AAACGTTCCAGCCTGTTTTA
TAATGAAGACCTTCGTCTAA
CTGGCAACGTCGAATCATGT
GCTGGCATGCCCCTTACTTT
GCTCACACGCCCCTTACGTT
GTCTCCTACCCACGCCTCTA
CTGGCAACGTAGAGTCTAGC
AACCCGCTCTGTCTTACTGC
GGCCAACAAGCGCCCAACTG
CCCGATCCTGTGGTCCTGGC
CTTCTGGATGACGGTGATCC
ATCTTCAAACTTCCTGTAGT
GGTAATAAGGAGGGTTTCAT
AGATGGTCCAAGACCTTAAG
GCTTCTAGCAAGATCAATAC
TGCCCCTTGAGCGTGATATC
GCGAGGTTAGGGGGCGACGG
AGCTGTGAGTAACGGCCGCC
AGCTTGATACCAGAGCGCAG
TGTATTTCATCCTTCATGAA
AGCTGTAAGAAACGTCCGCC
GCTCACAGGCCCCTTACGTT
GAGCCTGCGTAGGCGACACG
GCTTCGAGTATGAGACAAAC
CTCATATTCTACGCGTTGTC
AGATGGTCCAAGATATTAAG
CTTCTGGATGCCTTTGCCCC
AGGCGACTTCTGCACCCGCC
TACACGCTCCACTACGGCCG
AGCTGTGGGAAACGGCCGCC
CTGTGTGTGCAGGCGTTGCT
CTTTAAGGTACGGATTTCAT
TTAGCCCGGACCGTTACCTG
CTTGTAAAAAGGCCTTGCTG
GGTGCATGATTGCGGTACAG
CTGTTTGCGCAGGCGTTGCT
TCTATTAGATGACATCTGTA
GTCTCCTACCCCACTCTATC
ACTCACATGCCCCTTACGTT
CGCCACCCCCTAAATGCTAA
CCTCAAGAGGACAATAAATC
CTGGCAACGTCGTGTCTTGC
GCTGCGAGTATGAGACAAAG
GACTAAACTTGGTAATGTAT
ATCTAAATTTCCGTTATGAT
ATCTAAAGGTCCGTTATCAT
ACAAACAGTAGGAATAAAAG
GTCTCGTACCCCCGCCTTTA
GGTTCCCCGACTACTTCAAC
GTACAACCTCCAGTAGCGAC
GACCTTCATTAGTTCTGGTG
CTTTAAGATACGGATTTAAT
TCTATTAGATGACATCTAAA
GACTAGACTTGGTCATTTAT
GGCGATCAAGCGCCCAACTG
GGTAATAGGGAGGCTTTGAT
CATTCGGTACGAGGAGCCAA
CGCCAGCCCCTTAATGCTAA
GTACAATACAACGGGGTCCC
GCTCACAGGACCCTTACTTT
ACCTTGTAACCAGAGCGCAA
AAGCGTTCTAGCCTGTTTTA
GTCATTCATTAGTTCTGGTG
AACAAGAGACAAGACGAGCT
GTTGGACTCACAGTGGCAAT
TCTCTTAGGTGACATCTGAA
CGCCACCCCTTTAATGATAA
GCTCAAAGGCCCCTTACTTT
ATTGCCTGTCTGGCGTGTAC
GCTCACATTCCCCTCACTTT
TTAGTCCGCATCGATAGCTG
ATCTTCAAAGTGCCAGTAGT
AATAAGGGACAAAACGAGCT
GCTTAGTTCGATGTAGACCA
AACGCGAGCTATTGTGCCCA
ATCGAACTGCTATCGCGCCC
TACGCGCTCCACTACGGCAG
TTAGTCCGGACCGATTGCTG
AACAAGGACCAAGACGAGCT
AAGCGTCCCAGCCTGTTTTA
CGGCAGGCCGCAGTCAGCAC
GTCTCCTACCCACCCATATC
AACGCCACCTATTGTGCGCC
ATCTACAACCTGTCAGTAGT
CTAGCACCCGGTGTCCGAAA
TTGATTCCTGAAGATCCTGT
TAAGCCCGGACCGATAGCCA
CTTTCAGATACGGATTTCAT
GACTAGACTAGGTAATTTAT
CTTGTAAGAAAGTCTTGCTA
GAGCGTGGGTTTGAGTCCGC
CCCCAGGAGGACAATAAATC
CTTGTAAATAGGTCTTGTTA
GCACAATTAAACCGGGTCCC
CTTTAAGATACGGATCTCAT
TGCCCCACGAGCGTAGTATC
TTCCGCTGATGAACGCGGCA
GTCCACGTCCCGTTCGGAGC
TCTATTAGATGACATCCGAA
GACTAGACTTGGCAATTTAT
AGCTATGAGAAACGGCCGCC
ATAGCACCCGGTGTAAGCAA
TTAGCCCTGACCCATAGCTG
AACCCACTATGTCTTACTGC
AAGCGACTTCTGGACCCGAT
ATCTTCAAACTGTTAATAGT
CTTCTCGATGCCGGTGCCCC
ACTCTCCGAGGACCTTATGC
CTACGCACCAAGAGGAAGGG
AAAAACCGTAGGAATAAAAG
ATCGAACTGCTACCGCACCC
CTTCTGGATGCCGCTGCCCC
TAATGACGACCTTCGTCTAA
GCGCACATGCGCCTTACTTT
ATCTAAAAGTCCGTTATGAT
GCTCACAAGCCCCGTACTTT
TCTATTAGATGAGTTCTGAA
CCTGTAAAAAGGTCTTTCTA
GCGAGGCAAGGGGGGGCCGG
TGTGTCGATATCCCATCAAC
TAGCGTTCCAGACTGTCTTT
AACCAGGGACAAGACGAGCT
TGCACCGTCACCTGCAGCTT
GTACAATATAACCGGGTCCC
CGGCTCGCCGCAGTCGGCAC
AAGCATTCCAGCCTGTTTTA
AACGCGACCTATTTTGCCCA
GTGTCCCACCCCCCCCTATC
CTTGTAGAAAGGTCATGCTA
GTCTCCTACCCGCCCCTATC
ACCAACCGTAGGAATAAAAG
AACGCGGCCTTTTGTGCCCC
GCTCACAGGCCCCTTATTTT
GTACAACCTCCAGTAGTGAG
TCTGATCAAGCGCCCAGCTG
GAGTAGACTTGGTAATGTAT
CTTTAAGATACGGATTTCGT
TTAGCCCGGACCTATAGCAG
GTATCCTACCCCCCCCTATT
CCGGGTAACTGGAGTTCCCG
TTCCCCTAATGCACGCGGCA
ACGACGTACTCCATATTATA
CTCTCCTACCCCCCCATATC
CTTGTAAGCATGTCTTGCTA
ACCATGGGGCCACTGATTTT
TGCCCCGTGAGCTTAATATA
ATCTTGGAACCGTCAGTAGT
TCATGGAGACCTTCGTCTCA
ATGTTCAAAGTGTCAGTAGT
GGTTAGTTCGATGGCGCCCA
TCTATTAGGTGATATCTGAA
AGATGGTTCAAGACATTAAG
AAGCGTTCCAGCCTGTTTTT
ATCTAAATGTCCGTTCTGAT
ATCGTACAGCTATCGCAACC
GACCACGTCCCGATGGGAGC
TGCCCCGCGAGAGTAATATC
TGCCCCGTGAGAGTACTATC
GCTGCTGGCAAGATCAATCC
TAACCCTTTCGGCATAGGGA
GTTTTCTACCCCCCCATATC
GGTTCCCCGGCTACTTCACC
TCTATTAGACGACATCTGAA
CCAGAGCCTGTGGTCCCGGC
GTACAGTTCATCCGGGTACC
TTTCTGGATGCCGGTACCCC
AGCTTGAAACCAGACCGCAT
CCAGAGCCTGTGGTACGGGC
CCTTAGGAGGACAATAAAAC
TACGCACACCACTACGGCCG
ATCGCAGAGCTATCGCAACC
GTTACCTACCCCCCCATATC
AGGCCCGCCGCAGTCAGCAC
GTTGGACTCAAAGTGGCATT
TAATGGTGACCTTCGTCTAA
TGCCATCAAGCGCCGAACTG
CTGTCAACGTCGAGTCTTGT
TCCCGCTAATGAACGAGGCA
TTCTGCTCATGAACGCGGCA
CTTGTATAAAGGTCTTCCTA
GGTAATAAGGAGGCTTTCAC
CTACTCACGAAGAGAAAGGG
ACTCTCCGAGTACCTAAGGC
TGTACCGTCACTTGCAGCTT
GGTAATAAGGATGCTTTTAT
GACCTTGATTAGTTCTGGTG
GTCTCCCACCCCCCCATATC
CTTTTAAAAAGGTCTTGCTG
ATTGCCTGTCTGCGGTGTAC
TCCCGCTAATGAACGCGCCA
CAACCCATTCGGAATAGGGA
TGCCCCCTGAGCGCAATATC
ACAAAGGGACAAGACGCGCT
CTACGCACCAAGTGTAAGGG
GACCATGCGTAGGCAACACA
CGTACCACCTTGTCAATCAC
TACGATCAAGCGCCCAACTG
AACGCTACCTATTGTCCCCC
TAATGGAGACTTTCGTCTAA
GCTCACATGCCCCTCCCTTT
CTTTAAGATATGGTTTTCAT
CTTGTATAAAGGTCTTACTA
GAGCGTGGTTTTGTGTCCGC
ATCCCCGTGAGCGTAATATC
CGCACCGTCACTTGCAGCTT
GTCCTTCATTGGTCCTGCTG
CTTTAGGATACGGATTTCAT
GTACAGCTTCCAGTAGTGAC
CGCCACCCCCTTAATGTTAA
ACAAACCGTAGGAACAAAAG
AGCTGTGAGAAACGGCTGCC
GAAGCCCGGACCGATAGCTG
TGCGCCGTGAGCGTTATATC
GACTAGACCTGGTAATGTAT
CTACGAACCAAGAGAAAGGG
TACGCCCCGACCGATAGCTG
GTTGGACTGACAGTGGCTTT
GTCTACTACCCCCGCCTTTT
ATTGCCTGTGTGGGGTGTAC
AACCCTCTATGTCTTACTGC
CCAGATCCTGTGGGCCTGGC
GACTAGACTTGGAAATTTAT
TTAGCCCCGACCGGTAGCTG
AGATGGACCAAGACATTAAG
TAGCGTTCGAGCCTTCCTTA
AGCAAGGGACAAGACGAGCT
AGTTCCACTTAGTTAATCAC
GCTCACATTCCCCTTACGTT
CGCCACTCCCTTAATGCTAA
TTAACCCGGTCCGATAGCTG
GGTTCCCCGACTACTTCACG
AACATCAAACTGTCAGTAGT
ACTCTCCGAGTACCTAGTGC
GCCCAATTCGACCGGGTCCC
GGCTAGACTTGGTAATTTAT
GAGCGTGGGTTTGTGTCGGC
AATAAGGGACAAGACCAGCT
TTATAAATTGGGAGCTCCTT
GCACAATTCAACCGGGTCCT
CCAGAGCCTGTGGTGCAGGC
TTCCGCTAATGAACGCTGCA
TGCGATCAAGCGCCCAGCTA
CTGGCAACATCGTGTCTTGT
AATAAGGGACAAGACGGGCT
AGCTGTGAGAAACGGCCCCC
AACTAGGGACAAGACTAGCT
GCTTTAGGCAAGATCGATAC
AGATGGTCCAAGACATTCAG
CTTCTGGACGCCGGTGCCCC
TTGATTCCTGAAGATCCAGA
GTCCTTCATGGGGTCTGGTG
GGTTCGAGTATGAGACAAAG
GCTCAGATGCCCCTTACTCT
TTAGCACCCGGTGTCTGCAA
GCTTCTGGCAACATCAATAC
ATCGCGACCTATTGTGCCCG
GCTTCGAGTATGAGACACAA
AAGCGTTCCAGCTTGTTTTA
CTCAGCATCTCCGCGTTGTC
GACTCGACTGGGTAATTTAT
CTGGCAACGTCGGGTCTTGA
AGATGGTCCAAAACATTAAG
CTTGGAAATAGGTCTTGCTA
GTACAATTCCGCCGGGTCCC
CTTCGCACCAAGAGAAAGGG
GCTTAGTTCGAAGGAGCCCG
ACACACCGAGAACCTAATGC
CTTGAAGAAAGGTCTTGCTA
TGCGATCCAGCGCCCAACTG
CGGCAAGCCGCAGTCAGCAC
TAATGTAGACCTTCGTCTAA
AGCTGTGAGAACCGGCCGCC
TTGCGCTAATGAACGCGGCG
AGTTGGTCCACGACAATAAG
GTCCTTTATTGGTTCTGGTT
TGTAAGCGCAGTCCCACAAC
GTACTTCATTGGTTATGGTG
GCTTCTGGAAAGATCAAGAC
GATCACATGCCCCATACTTT
CTTGTAAAAACGTCTTGCCA
TTGCCCCTCAGTTCCATTGC
AAGCGTTTCAGCCTGTTTTA
ATCTTCAAACTGACAGTAGA
GTCCTTAATTTGTTCTGGTG
TCTATGAGATCACATCTGAA
GCTTTGTTCGATGTAGCCCA
AACCCAATCTGTCTTACTGC
GTACACTTCACACGGGTACC
GACTAGACTGGGTATTGTAT
GTTATTCATTGGTTCTGGTG
CTTGTAAAGAGGTCTTTCTA
GCTTCGAGTGTGAGACAAGG
AGTACCATTTTGAGAATCAC
TAGCGGTCCAACCTGTCTTA
TTAGTCCGGACCAATAGCTG
GTTTCTGGCAAGATCAACAC
TTGATTCCTGAAGATCTAGT
GCACCTGCGTAGGCATCACG
GCTTACTTCGATCGAGCCCA
CTTGTAAAAATGCCTTGCTA
GTACCATTCAACCGACTTCC
GCTCATAGGCCCCTTACTTT
AGCTTTAAACCAGACCGCAG
CATTCGGTACGTGGAGCCTA
GCTCACATGTCCCTGACTTT
TACGCGGTCCACTACGGCCG
GAGCGTGGGTTTCTGTCCGC
AAGCGTCTTCTGGACCCGGC
TAATGGAGACCTGCGTCTAA
GCTCACATGCCGCTTACATT
ATGTAACAGCTATCGCACCC
CCCACTCGGCATCTTGCTGC
CGCCACCCCCTTAATGCGAA
GCTCACGTGCCCCTTACGTT
GTACAACCTCCAGTAGGGAC
GTTCAGCGCGGTCCCACAAC
TCAGCCCGGACCAATAGCTG
CGCCACCCGCTTAATGCTAA
TTACAATACAACCGGGTCCC
TGTGTCGATATACCATTAAC
GCTCTCATGCCACTTACTTT
TTTAAGGGCAGTCCCACAAC
GTCTCCTACCCCCACATATA
CTAGTCCGGACCGATAGCTG
GAACAATTCAACCGGGTCCT
TTGATTCCTGAACATCCAGT
TTACAATTCAACCGGGTACC
TGCCCCGTGAGCGTCTTATC
TGTATATCACCCATCATGAA
ACGACGTACTCCATATCATG
GCCAGACGAAAGGCACCCCA
AACGCGAGCTATTGTGCCCT
GGGTCCCCGACTACTACACC
ACGACGTACTCCGTATTAGG
TGCGCCGTGAGCGTAATATT
TGTATTTCATCCATGATGAA
ATGGCACCCGGTGTCCACCA
TTCCGCTAATAAACACGGCA
AGCTTGAAACCATAGCGCAA
GTTGCTCTCACAGTGGCATT
TAGCCTGCCAGTCTGTCTTA
TGCGATCAAGCGCCCAGTTG
GCTTAGTTCGATCGAGCTTA
GGTAGTAAGGAGGCTTTCAT
ACAAACCGCAGGTATAAAAG
TTGCCCCTCAGATCCATGGG
TGCGGTCAAGCGCCCAGCTG
TTAGCCCGAACCGATACCTG
ATGTGTAAAAACGCGTAGTG
CTGCCAACCTCGAGTCTTGT
ATCGTTCAGCTATCGAACCC
AATGCGATCTATTGTGCCCC
CATTCAGTACGAGGAGCCTA
CTGATCAGTCTGCATACAGC
CCGGTTAACTGGAGGTCCCG
TTGGCCCGGACCGAGAGCTG
CAGCACGCCGCAGTCATCAC
AGTTCCACTTTGTGAAGCAC
CTTGTACAAATGTTTTGCTA
TCTTGGTTCGATGGAGCCCA
AACGCGACCTATCTTGCCCC
TCCCCCTCCATGTGCCCAGG
GAGCGTGGGTTTGTGTCAGC
GTCTCCTACCCCCACCTTTA
TACGCGCTCCACTACGCCCC
AACTGGGAGAAACGGCCGCC
GCCTCTGGCAAGATCAATAC
GACTAGACTTGGTAGTTTAT
TGCGATCAAGCGGACAACTG
GGTAAAAAGGAGGCTTTCAT
AAGCCAAGACTCGCCGCTGA
GCGAGGATAGGGGTCGCCAG
TGTGTCGATATACCATCATC
CGCCATCCCCTTAATCCTAA
TTATCAATTGAGAGCTGCTT
TTTGTCCGGACCAATAGCTG
CTTGTAAAGAGGTCTTGCTG
TAGCGTTCCCGCCTGTCTTT
AACACGACCTATTGAGCCCC
ATCGTCAAAGTGTCAGTAGT
GGTATTTCATCCATCGTGAA
CCCACTCGGTTTCTTGCTGC
TTATCCATTGAGAGCTCCTT
TGCTTAAAACCAGACCGCAT
TGGATTTCATCCATCATGAA
CTCCACCGCCTTAATGCTAA
CGCCACCCCCTTAATTCTAA
GTACAATCTCCAGTAGTGAC
TCAACCCGGACCGATAGCTG
CTACACACCAAGAGAAAGGG
CTTCTGGATGACGGTTCCCC
AAGCGTTCCCGCCTGTTTTC
TTCCTTCATTGGTTCAGGTG
GCACACATTCCCCTTACTTT
TAACCCATTCCGAATAGGGA
TCCCCTTCCATGTTCCCAGG
CCCACTTGGCGTCTTGCTGC
GCACAAATCAACCGGGTCCC
ATCTAAAGGTCCGTTGTGAT
TGAGTCCGGACCGATAGCTG
GAACGTGCGTAGGCCACACG
TTTCACCGCAGTCCCACAAC
CCACTGGATGCCGGTGCCCC
CTGGCAACGTCGAGCCTTGC
GCTGGACTCACAGTGGCATT
AACTTGAAACCAGACCGCAG
GACAAGGGACAAGACGACCT
TTCTCCTACCCCCCCCTATC
GGCCTTCATTAGTTCTGGTG
CATTCGGTACTAGGAGCCTA
TGGGATCAAGCGCCCAAGTG
GTCTCCTACCTCCCCATGTC
GCGGACATGCCCCTTACTTT
ATGTAAATGTCCGTTATGAT
TTTCAGCGCAGTCCCAAAAC
AGCGTGAAACCAGAGCGCAA
GAACCTGCCTAGGCAGCACT
CTGCTTAGTCTGCATACCGG
TGTATTACATCCATCGTGAA
TACCCCTTGAGCGTAATATC
GTCTAACAGCTATCGCACCC
GCACAATTCACCCGGGCCCC
ATAAACCGTAGGAATAAAAG
CTTTCGGTACGAGGAGCCTA
GCTCACACGCCCCTTACTTC
GACAACGTCCCCTTCGGAGC
ACTCTCCGAGACCCTAATGC
AGGTGGTCCAAGACATTAAG
GCTCACAGGCCCTTTACTTT
GTACAATTCAACCCGGTACC
AAGCGCATTCTGGACCCGCC
TGCCATCAAGCGCCCAACTC
GACCACGTCCCGTTCAGAGC
CTGTTTTTGCAGGCGTTGCT
GCTTCTGGCAAGATCATTCC
CTTTAAAATACGGATTTCAT
CTACTGGATGACGGTGCACC
GCTCACATGCCACTTACCTT
GCTGACCTGCCCCTTACTTT
GTCCTTCATTGGGTCTGGTT
CTCATCTTCTCCGCGTGATC
AACCCACTCTATCATACTGC
GCGAGGCTTGGGGGCGCCGG
GGTTCCCCGACTACTTCACA
GGTGCATGATTGAGTTACAG
CATTCAACTTTGTTAATCAC
ATACGCACCAAGAGAAAGGG
TAGCGACTTCTGGACCCGCC
GTCCTTTATGGGTTCTGGTG
TAACGTATTCGGAATAGGGA
GTCCTTCTTTGGTACTGGTG
GCTTCTGGTAACATCAATAC
GTCTCCTGCACCCGCCTTTA
CCCACTCGGAGTCTTGCTGC
CTCGTTAAAAGGTCTTGCTA
GTCATTCATTGGTTCTCGTG
TTACCAATTGAGAGCTCCTT
TGTATTCCATCCATCATGAA
AGCTTGCAACCAGAGCGCAA
TCTATTAGATGCCATCTGAA
GTCCTTGATTAGTTCTGGTG
GTGTCAACGTCGAGTCTTGT
CCTCTACGACCACCTAATGC
ACCCCACTCTGTCTTACTGC
ATCTTCAAACTGGCACGAGT
GGTAATAAGACGGCTTTCAT
CTTGTACAAAGGGCTTGCTA
GGTTCCACTTTGTAAATCAC
GGTAATTAGGCGGCTTTCAC
GTACAACTTCCAGTAGTGAC
CCAGATCCTGTGGTACAGGA
TGTCTCGATATACCATCAAC
ATCTAAATGTCCGTTATGAC
GCTTAGTTCGACTGAGCCCA
CTTCTGTATGCCGGTGCCCC
TGCCCCTCCATGTTCCCAGA
ACTCTCGGAGCACCTAATGC
TAACGTTCGAGCCTGTCTTA
CTCTAAGATACGGATTTCAT
TGCCCCGTGAGCGTAATCAC
TTTCAGCGCAGTCCTACAAC
CTTCTGGATGCCGGTGCCAC
ATGTGTAAAAGCGCGCAGAA
TGCCCCGTGCGAGTAATATC
CGGCTCGCCGCAGTCAGCAC
ATCTAAATGTTCGTTATGAT
TATTGGAGACCTTCGTCTAA
TTAGCCCGTACTGATAGCTG
CTGGTAAAAAGGTATTGCTA
GGTTCCCCGACTACTTAACC
ATCTTGTAACCAGAGCGCAC
CGGAACGCCTCAGTCAGCAC
TTAGCCCGTACCGATAGGTG
CGTTCCACTTGGTTAACCAC
AACAAGGGACCAAACGAGCT
ACTCTGCGAGCTCCTAATGC
GACTAGGCTTGGTAATTTAC
TGTATTTCATCCATCATCAA
GTACAACCTCCAGAAGTGAC
ATCTAAATGTCCGTTAGGAT
TTGATTCCTGAAGATCCAAT
AGCTGTGAGAGACGGCCGCC
ACCAAGGGACGAGACGAGCT
AACAAGGGACAAGACGGGCT
AACAAGGGACAACACAAGCT
TAAGCGCTCCACCACGGCCG
CTGCTAAGTCTGGATACAGG
ACGACGTACTCCATATTACG
AGATGGTCCACGACATAAAG
CTGTTTGTGCAGGCGTTACT
TAATGGAGACCGTCGTCTAA
CTTTAAGATACGGATTGCAT
GTCTCCTACCCCCGCATATC
TAGCGTTACAACCTGTCTTA
CGGCACGCCGCACTCATCAC
TCTATGAGATGACATCTGAA
ATCTAAATGTCGGTTATGAT
GCTCACATGCCACTTACTTA
AGCCCCGGGAGCGAAATATC
GTACAACCTCCAGTAGTTAC
ATTCTGGAGGCCGGTGCCCC
CTCATCTTCTCCGCCTTGTC
CGTCACCCCCTTAATGCTAA
TTGCCCCTCAGAACCATTGG
GTAAAATTCAACCGGGTACC
TGCCCCGTGAGCGTAACATG
AGTTCCAATCTGTTAATCAC
AGCTGTGTGAAACGGCCGCC
GCGAGGCTAGGAGGCGACGG
ATCGAACACCTATCGAACCC
AACTTGAAACCAGAGCGCAA
TGTATTTCATTCTTCATGAA
CATTCGGTACAAGGAGCCTA
TCTATTATGTGACATCAGAA
ATCTAAATGTCCGTTATCAT
TGTGTCGTTATACCATCAAC
TGCCCCGTGAGCGTATTATT
GCTCACATGACCCGTACTTT
AAGCGACTTCTGGCCCCGCC
ATGACGTACTCCATATTATG
CGGCCCGCCGCAGTTAGCAC
TAAAGGAGACCTTCGTCTAA
ATATGTATCAACGCGCAGTA
TAGCCCATTCGGCATAGGGA
AGATAGTCCAAGACATTAAG
ATCGAACAACAATCGCACGC
TTCCGCTAATGAACTAGGCA
GGTTCCCCGACTAATTCACC
AAGCGTGCCAGCCTGTTTTA
GGTTCCTCGACTACTTCACC
GCGTAGTTCGACGGAGCACA
AAGCGTGCCAGCCTGTCTTA
TGTATTTCACCCATCATGAA
GTCGTTCATTAGTTCTCGTG
CCAGATGCTGTGGTACAGGC
CTTGTAAAAAGCTCTTACTA
CTCCGCACCAAGAGAAAGGG
ACGGCGTACTCCATATTATG
TTAGTCCGAACCGATAGCTG
CCCTCTCGGCGTCTTGCTGC
ATCGTACATCTATCGCACCC
GAGCGCGGGTTTGTGTCCGC
TGAGCCCGAACCGATAGCTG
TCTCAGGAGGACAATAAATC
CTACAACCTCCTGTAGTGAC
GCTCACGTGCCCCTTACTTC
CCTAAGGAGGACAATCAATC
TTAGTACGGACCGACAGTTG
GTCCTTCATTGGATCTGGTA
GCTTCAGGCAAGATCAATAC
CGTTCAACTTTGTTAACCAC
TTGCCCCTCAGATCCATCGG
CATTCCGTACGAGGAGCGTA
GCTTCTGGCAAGATCAAGAC
TGCACCGTCACTTGCAGATT
TGCGATCAGGCACCAAACTG
AACGCGACGTATTGTGCGCC
AGCTTGAAACCAGACCGCCG
GCTCACATGCCCCATACGTT
GACTAGACGTGGTAATTTAT
GACTAGACTTGTTAATTTAT
TTGTTTCCTGAAGATCCAGT
ATCTAAATATCCGTTATGAT
GAACCTGCGTTGGCAACTCG
ACCACGTACTCCATATTATG
AAGCGTTCGAGCCTGTTTTA
TCCATTAGATGACATCTGAA
TGCACTGTCACTTGCAGCTT
GTCCTTTATTGGTTCTCGTG
CATTCGGTACGAGGAGGCTA
CCAGATCCTGTGGTCCTGGA
CGGCCCGCCGCAGTCATCAC
GCTTAGATCGATGGAGACCA
GACGAGACTTGGTAATTTAT
TGCCACCAAGCGCCCAACTG
GTTCAATTCAACCGGGTACC
GACTAGACTTAGTAATTTAT
CGGCTCATTATGCATACTGG
CCCACTCGGCGTCTCGCTGC
GCTCAAACGCCCCTTACTTT
CTTCGGGATGCCGGTGCCCC
ATTGAACAGCTCTCGCTCCC
GTACAACCTCCTGTAGTGAG
TTATCTATTGGGAGCTCCTT
CCCATTCGGCTTCTTGCTGC
AGCTGTGAGACACGGCCGCC
CTTCTGGATGCCGGTTCCCC
ATCTCCTACCCCCCCATATC
AGATGGTCCAAGACACTAAG
CATTCGGGACGAGGAGCCTA
GTCTAGACTTGGTAATGTAT
TGCACCGTCACTTGGAGCTT
AGCTTGAATCCAGAGCGCAA
CTTTAAGATACGGATTTGAC
TTAGTCCGGACCGATATCTG
TAAGCGCGGACCGATAGCCA
CCACAGGAGGACAATAAATC
CTTGTGAAAAGGTGTTGCTA
TAGCGCTCCAGCCTGTCTTT
ATCTTCCGACTGTCAGTAGT
TACGCGCTCCGCTACGGCCG
CGTTCCAATTTTTTAATCAC
GCTTCAAGTATCAGACAAAG
CCCACTCGGCGTCTTGGTGC
GTAGTCCGGACCGATATCTG
CGTTCGGTACGAGGAGCCTG
CGTCCCACTTTGTTGATCAC
GACTACACTTGGTAATTTAT
TGTGTCGATTAACCATCAAC
TCTTAGTTCGACGGAGCCCA
TTCCGCTAAGGAATGCGGCA
CCAGTTCCTGTGGTCCATGC
GTACGATTTAACCGGGTCCC
GTACAACCTGCTGTAGAGAC
CTCTTCAAACTGTCAGTACT
ATAGCACCCGATGTCTGCAA
GTCTCCTACCCCACCATATC
ATAGCACCTGGTGTCCGCAA
AACGCTACCTATTGTGCCCG
CCAGAACCTGTGGTACAGGC
CCTACTCGGCTTCTTGCTAC
TCTTCGAGTATGAGACAGAG
GACTAGACCTGGTAACTTAT
TGTATTTCATCCATCATGTA
AACCCGACCTATTGGGCCCC
CTTGCAACGTCAAGTCTTGT
TCAGATCCCGTGGGCCAGGC
TACGCGCTCCACTACGTCCG
AGCTTGAAACCAGAGAGCAG
GACTAGACTTCGTACTTTAT
TGCCATCAAACGCCCAACTG
GAGCGTGGGATTGTGTCCGC
GCTTCTGGCAATATCAATAG
ATTGTAAATAGGTCTTGCTA
GTACAATACAACCGGGACCC
GGCTGGTTCTGACGGAACTT
CCTCAGGATGACAATAAATT
GTTAATAAGGAGCCTTTCAT
GTCTCCTACCCCCGCCTTCA
AACCCGTCCTATTGTGCCCC
GACGCGCTCCACAACGGCCG
CCTCAGGAGGACATTAAATC
CTTCTGGATGCCGGGGCCCC
TGCCCCGTGAGCTGAATATC
AGCTTCATACCAGAGCGCAA
CTATAAGATACGGATTTCAT
TAGCGTTCGAGTCTGTCTTA
TTTCAGCGAAGCCCCACAAC
CTTTAAGATACGTATTTCAT
CGTGCCACTTTGTTAACCAC
CAGTCGGTACGAGGAGCCTA
ATCCTATTGTCCGTTATGAT
TGCACCGTCACTTGCAGCAT
GAACATGCGTAGGGAATACG
GAGAGTGGGTTTGTGTCCGC
GCTTCGAGTATGAGACCAAG
TTCCGGTAATAAACGCGGCA
AGGTTGAAACCAGAGCGCAG
TAATGCAGACCTTCGTCTAA
GTCTCCTACCCCCCCCTAAC
ACCACTCGGCGTCGTGCTGC
TGCACGGTCACTTGCAGCTT
TGCCCCGTCAGCGAAATCTC
CGCTCCACTCTGTTAATCAC
GTACAATTCAACCGGGGACC
GACCAGGTCCCGCTCGGAGC
GGTCCATGATTGCGTTACAG
TTAGTCCGGACCGGTAGCTG
AATGCGACCTGTTGTGCCCC
TGCACCGTCGCTTGCAGCTT
GTACAATTCAACCGGGTCCA
GTCTCCTACCCCCGCCTTGA
TAGCGTGCCAGCCTGTCTTG
CCTCACATTTCCCTTACTTT
TGCCCCGTGAGCGTAGTAAC
TCCCCCTCCATTTTCCCAGG
TGCGATCAAGAGCCCAGCTG
CCAGATCCTGTGGTACTGGC
GTCTCCTACCCCCCCCTCTT
CTTCTGGATGACGGTGAGCC
GTCGCACTCACAGTGGCATT
TGTATCGATATACCATCAAC
TCTATTAGATGAGATCAGAA
CGTTCCAATTTGTTTATCAC
GACCACGTGCCGTTCGGAGC
AACCCACTCGGTCTTACTGC
GCTTTGTTCGACGGAGCCCA
GTACAACCTCCTGTAGAGAC
GCTTCTGGCAAGATCGATAC
CCTCAGGAAGACAATAACTC
CGGCACGCTGCAGTCAACAC
CCAGATCCCGTGGTCCGGGC
GTCTCCTACCCCCGCCTATG
GCGGCTGGCAAGATCAATAC
ATCTTCAAACAGTGAGGAGT
GACCGCGTCCCGTTCGGAGC
TTATCAATTAAGAGCTCCTG
ATACAACCTCGAGTAGTGAC
CATTATGTACGAGGAGCCTA
ACAAAGGGACAAGACGAGCT
AACCCACTCTGTCTTTCTGC
TTTGTCCGGACCGATAGCTT
CTACGCACCAAGAGAAAGCG
CTGCACGCCGCAGTCAGCAC
GATCACGTCCCGTTCGGAGC
GTATAATACAACCGGGTCCC
AGGTTGAAACCAGAGCGCAA
ACTCTCCGCGCACCTAATGT
GCACAATCCAACCGGGTCCC
CTTTAAGACACGGATTTCAT
CTTGTAGAAAGGTCTTTCTA
AACGCGACCTATCGTGCCCT
GGTATTAAGGAGGCTTTCAT
TGTGTCGCTATACCATCAAC
TGCCATCAAGCGCCCATCTG
GAACCTGCGAAGGCAACACG
CTACTCACCAAGTGAAAGGG
CCCACTCGGCGTATTGCTGC
CTTGTAAAAAGGTATTGCTT
CCTCAGGAAGACACTAAATC
GCTACGAGTGTGAGACAAAG
GCGAGGCTAGGTGGCGCCGG
GTCTCCTACCTCCCCTTATC
ATTGCCTGTATGGGGTGTAC
AAGCGACTTTTGGACCTGCC
GCTCACATGCCCGTTACTGT
GTGCTCAGTCTGCATTCAGG
GCTGCACTCACAGTGGCATT
CTGGCAACGTAGAGTCTTGC
GTACAAATCAACCGGGTACC
CGTAATAAGGAGGCTTTCAT
TGCCATCAAGCGCCCACCTG
GCACAATTCGACCGGGTCCC
ACAAACCGTAGGCATAAAAG
CCTCTCCGTGAACCTAATGC
GGTAATAAGGAGGCTTTCAG
ACTCTGCGGGCACCTAATGC
CTTTAAGATACGGATTTCCT
GTCCTTCATTTGTTCAGGTG
CCTCAGGAGGATAATAAATC
AACAAGGGACAAGAAGAGCA
GTCTCCTACCCCCGCCTGTA
GTCCAACCTCCAGTAGTGAC
CTTCTGGATGACGGTGCCCT
AACGTGATCTATTGTGCCCC
TGCCCCCTGAGCGTAATAAC
TTGGTAACTACCATTAGACG
CATTCGGTGCGAGGAGCCTA
GTCTCCTACCCCCGCCCTTA
ACGACGTAATCCATGTTATG
TTTCAGCGCAGTCCCACAAT
TGCCATCAAGCACCTAACTG
ATCGAACAGCTGTCGAACCC
CTTTAAGATATGGATTTCAG
ATCTAAATGGCCGTTATGAT
TCTTCCTGCTTATGACTTAG
ATTGCCTGTCTCGGGTGTAC
AGATGGTCCAAGACATTAGC
CACTAGACTTGGTAATTTAT
CTACGCACCGAGAGAAAGGG
TTGATTCCTGAAGATACAGT
GCTGACATGCCCCGAACTTT
TAGCGTTCCGGCCTGTCTGA
GGTTTCCCGACTACTTCACC
GTCTCCTACCCACCCCTATC
CTACTCACCAAGAGAAAGGG
TGCAATCAAGCGTCCAACTG
TCCACCGTCACTTGCAGCTT
AGAGCACCCGGTGTCGGCAA
CCGGGTAACTGGAGGTCACG
TTCCGCGAATAAACGCGGCA
TTCCCCCTCAGATCCATTGG
CCCACTGGGCGTCTTGCTGC
CCTCAGGAAGACGATAAATC
ACTATTAGATGACATCTGAA
CTGCTCAGTATGCAAACAGG
CGTACGCTGAGCATCCTTCG
CCTCAGGAGAACAATATATC
CTTATGAATGCCGGTGCCCC
GACCACGTGGCGTTCGGAGC
ACTCTCCGAGCACCTAATTT
GCTTAGTTCCACGGAGCCCA
GTCCCCTACCCCCGCCTTTA
CGCCACCCCCTTAAAGCTAA
ATCGAAGCGCTATCGCACCC
GTCTCCCACCCCCCTCTATC
GCTCACCTGCGCCTTACTTT
TCTGTCGATATACCATCAAC
CTTTAAGATACGGACTTCAT
GCTCATATGCCCCTTACGTT
ATCGCGACCAATTGTGCCCC
GCACAATTCAATCGGGTCCC
TAAGCCATTCGGAATAGGGA
CCGACTCGGCGTCTTGCTGC
TCTCACATGGCCCTTACTAT
GTCTCCGACCCCCCCCTACC
GATTCCCCGACTACTTCACC
GCGAAGCTAGGGGGCGCCCG
GCTTAGCTCGACGGAGCCCA
TGCCCCGTGAGCGGGAAATC
CCGGCTAACTGGAGGTCCCG
CCAGATCCTGTGATGCAGGC
GCTGATATGCCCCTTACTTT
GCTTCTCGCAAGATCGATAC
TGCACCGTAACTTGCAGCTT
GTTCACATGCCCCTTGCTTT
GCTCAAATGCCCCTTATTTT
TGTGTGTATATACCATCAAC
GCTTAGTACGACGGAGCACA
GCTCACATGCCCCTTAAGTT
GTCTCCCGCCCCCCCCTACC
CCTTAAGATACGGATTTCAG
GCTCACAGGCCCATTACTAT
ATCTTCAAACAGTCAGGAGT
TTAGTCCGGACCGATAGCGG
ACTCTCTGAGCACCTAATAC
AGCTTGAAACCAGAGCGCCG
GCTCACATGCCCATTTCTTT
AAGCGTCTTCTGTACCCGCC
GCTTCTGGTAAGATCGATAC
TTATGAATTGATAGCTCCTT
GTCTTGTAACCAGAGCGCAA
GACCTTTATTGGTTCTGGTG
GTGTAGTTCGATGGAGCCCA
TTGCGTTCCAGCGTGTCTTA
GTCTTCTACCCCCGCCTATA
ACGACTTACTCCAAATTTTG
ACGACGTACTCCATATTAAG
GAGCGTGCGTTTGTGACCGC
ACAAACCGTAGGAATAATAG
GCTCACATTCCCCTTGCTTT
CTGCTTGTGCACGCGTTGCT
AAATTCTACACTAAGTAACG
CATTCGGTACGAGGAGCCTG
TGCCCCGGGAGCGAAATATC
TTGCTCAGTGTGCATACAGG
TCCCCCTCCACGTTCCCAGG
TTACCCCGGACCTATCGCTG
ATCGAACAGCTATGGAACCC
CCTTCGAGTATGAGACAAAG
ATGTGTAATAACGCGCAGTG
ACGACGTACTCCTTATTAGG
CGCGATCAAGCGCCCAGCTG
CATTACGTACGAGGAGCCTA
GCTTCAGGCAAGATCAATCC
GTACCCACCAAGAGAATGGG
TACGCACTCCACTACGGCCA
CTTGTAAAAATCTCTTGCTA
GTAGGACTCACAGTGACATT
AACCGACTCTGACTTACTGC
TTACCCCGGACCGATTGCTG
CCATATCCTGTGCTCCAGGC
GTCTCCTACCACCTCATATC
GCTTAGTTCGATGGAGGTCA
ACTCTCCGAGCATGTAATGC
GAAGGACTCAAAGTGCCATT
GGGCCCGCCGCAGTCAGCAC
GCATCTGGCAAGATGAATAC
ATGTGTACCATCGCGCAGTA
GGTACCCCGACTACTTCACC
TTCCGCTAATGAAAGGGGCA
TGAAGATGTTGGCGGGTCGC
ATCTTCAAACTATCAGTGGT
GTACAATTCAACCGAGTACC
TTGCCGCTCATATCCATTGG
AGCCATCAAGCGCCCAACTG
TGCCCCGTGAGCGAAATAAC
AACCCTCTCTGTCTTACTGC
ACTCTCCGAGCACCTTCTGC
ACAAATCGTAGGAATAGAAG
GGTTCCCCGACTACTTGACC
GTAGCACTCACAGTGCCATT
TGCCATCAAGCACCCAACTG
CCCACTCGGCCTCTTGCTGC
TTATCTATTGAAAGCTCCTT
TTCTCCTACCTCCCCATATC
ACGCTCGGAGCACATAATGC
ATCTAAATGTCCGTTATGTT
CTTTAGGATACCGATTTCAT
CATTCCACTTTGTTGATCAC
TTACAACCTCAAGTAGTGAC
GCGTAGTTCGATGGAGCGCA
TTTAAGCGCAGTACCACAAC
GTACATTTCAAACGGGTACC
GCTTAGTTCGATCAAGCCCA
AGCTTCAAACCAGAGCGAAG
GAACCTCCGGAGTCAACACG
GCTCACAATCCCCTTACTTT
GGGAATAAGGAGGCTTTCAT
TGCCGAACGGGTTGATAGGT
GTAGTCCGGACGGATAGCTG
GTACAATTCAATCGGATACC
TCTCACAGGCCCCTTACTTT
ACAAACCGTAGGAATAAAAC
GCTTTGAGTAGGAGACAAAG
ATTCTCCGAGCACCTGATGC
TGTGTCGATATACCATCGGC
GCTAGGCTAGGGGGCGCCAG
CCTTAGGAGGACAGTAAATC
TACACGACCTATTGTGCCCC
GTCCTTCATGAGTTCTCGTG
CTACGCACCAAGAGAAACGG
TCAGCCCGGCCCGATAGCTG
AACGCGCCCTATTGTGCACC
AGCTTGAAACTAGAGCGCAG
ACTTAGTGCGATGGAGCCCA
GACCACGTCCCGCGCGGAGC
CTGGCAACGTGGAGTGTTGT
GGTGATAAGGAGGCTTTAAT
GTTAACATGCCCCTTACTTT
CGCTCCACTTAGTTATTCAC
GTCCTTTATTGGATCTGGTG
GTCCTTAATTGGTTCTGGCG
GTCCTTGATTGGTTCTGGGG
AAGCGTTCCAGCCTGGTTTA
TTAGCCCGGACCGACACCTG
TGCCCCGTGAGCGTAAAGTC
GTACAATTCAACCGGGTACT
CGTTCCACTTTGTTAATAAA
GCTTAGTCCGACGGAGCCCA
CATTAGGTACGAGGCGCGTA
TGCCCCATGAGCCTAATATC
GTACAATACAACCGGGTCCG
GTACAATACAACCGGGTCTC
CCAGGTCCTGTGGTCCAGTC
CTTCTGGATAACGGTGACCC
GAACCTCCGTAGGGAACTCT
GTACAAGTCAGCCGGGTACC
CCAGATCCACCGGTCCAGTC
GTCTCCTACCACAGCCTTTA
ATAGCACCCTGTGTCAGCAA
TTACCCATTCGGAATTGGGA
CCTATTAGATGACATCTGAA
CATTAGGTACGAGGAGTCTA
GCTTAGTTGGATGTAGCCCA
GCTTCTGGCAACATCTATAC
ACTTTCCGAGGACCTAATGC
GCTTCAGGCAAGATAAATAC
TGGCCCGTGAGCGTACTATC
GCTCGCATGCTACTTACATT
CATGAAGCCTACGGTGCGAT
GTACAATTCAACCGTGTACC
ACAAACCGTAGGATTAGAAG
CGGCACGCCGCAGTCGGCCC
GCTCACATGCCCCTAAGTTT
TGCCCAGTGAGCGTAAGATC
GCACTGTAGCTCGAACCTCG
AAGCGACTTCTGCTCCCGCC
TGCCCCGAGAGCCTAATATC
TAATGGAGACATTCGTCTAA
ACACTCCGCGCACCTAATGC
GTACGATTCAACCGGGTACA
GTTCAGCGCAGGCCCACAAC
TCGATTAAATGACATCTGAA
GAGCCTGCGTAGGCAGCACG
CGCCACCCCATTAATGCTAA
CGTTCCACTTTGTTACTCAA
ACCACTCGGCGTCTTGCGGC
ATTGAACAGCTATTGCACCC
CTTCCTTAGATTATTGCGGG
GACCATGTCCCGTTCAGAGC
TGCCCCGTGACCGTAAGAAC
ACACTCCGAGAACCTAAGGC
CGTGGAAAAAGGTCTTGCTA
TGCGATCAAGCGCTGAACTG
CTTATAAAAAGGTGTTGCTA
AAGCCACTTCGGGACCCGCC
ATCTGTGAGAAACGTCCGCC
TTAGCCCGGACCGATCGATG
TGCCCCGTGAGCGTAGTTTC
GGTTCCCCCACTTCTTCACC
GCTTAGTTCGATGGAGCTGA
CCGTACCACCGACTGGGTAG
CATTCTGTACGAGGAGCCTA
AAGCGATCCAGCCTCTTTTA
ATTGCCTGTCTGGGGTATGC
ATCCAACAGCTATCGCACGC
GATCACAATCCCCTTACTTT
GCTTGGTTGGATAGAGCCCA
CGCTCCACTTTGTTAATGAC
TTCCGCTAATGAACTCGGAA
GTCTCCTACCCCCGCCTTTG
TTCCACCGGACCGATAGCTG
AGCCCCATGAGCGTAATATC
GTTTAGTTCGATGGAGTGCA
CTCAGCTAATGAACGCGGCA
ACTCCCCGAGAACCTAATGC
GACAACGTCCGGTTCGGAGC
GCGCACATGCCCCCTACTTT
ACTCTTCGTGCACCTAATGC
CTTCTGGATGACGGTGCCCA
CTGTTTGTTCAGGCGTTGCT
CCTCAGTAGGACACTAAATC
GTACATTTCAACCGGGTACA
GCTTCTGGCGAGATCATTAC
ACTCTCCGGGCACATAATGC
GTACACTTGAACTGGGACCC
TAGCGGTCCAGCCTGATTTA
GCGAGGCGAGGGGGCGCCGG
GTACAATTGAACCGGGTCCT
GTACATTTAAACCGGGTACC
TGCGATCAAGCTGCCAACTG
TAGCGTTCGAGCCTGTCTTG
ATTGCCTGTCTGGGGTTTAC
CCCTACCCCCTTAATGCTAA
GGTGCATGATTGCGATACAG
TAGAGTTCGAGCCTGTCTTA
ACTCTCCGAGCACTTACTAC
CAAATGAATGCCGGTGCCCC
TGCATTTCATCCATCATGAA
GCTCGCATGCTCCTTACATT
AACCCACTCTGTCTTGCTGC
AAGCGACTTCTGGACCAGCT
CGTATTTGATCCATCATGAA
AGATGGTCCAAGACATTTAC
GCTCACATGCCCCTCACTAT
TAGCCTTCCAGCCTCTCTTA
ATTGCCTGTCTGGTTTGTAC
GTCTCCTACCGCCCCCTAGC
CTTGTAACAAGGTCTTTCTA
CCTCACGAGGACAATAAATT
GAAAAAAATACATCATAGGA
CTTGTAAATAGCTCTTGCTA
GGTTCCCCGACCACTTCACT
CGGCCCGTCGCAGTCAGCGC
AAATTCTACAGCGAGTAACG
TAACCCATTCGGAATAGAGA
ATCGAACAGCTATAGTACCC
GTCTCCTAGCCCCCCATACC
TGCAATCAAGGCCCCAACTG
ATACCACCCGATGTCCGCAA
CGGCCGGCCGCAGTCAGCAC
ATCTATATGGCCGTTATGAT
ACTCACCGACCACCTAATGT
CCAGATCCTGTGTTCAAGCC
ACTCTCCGAGCACTTAAAGC
TGCCATCAAGCGCCCGACTG
GTCGTTCATTTGTTCTGGTG
TTATCAAGTGAGAGCCCCTT
GTGCAACCTCGAGTAGTGAC
GACCTTACGCACCGGTCGAC
ATGCGTAACAACGCGGAGTA
AGCTCTGAGAAACAGCCGCC
TGCGGCGACCTTCGGGTTAA
AGCACCGTCACTTGCAGCTT
CCTACTCGGCGTCTTGCTGC
TAATAGAGACCTTCGTCTAA
GCTCACATTCCACTTACTTT
CCTCTCCTAGCACGTAATGC
TACATCCTCCACTACGCCCG
ATACGAATTAGTAGGTAACC
ATCAAGGGACCAGACGAGCT
TTAATCCGGACCGATAGCTG
GCTCACATTCCCCCTACTTT
GAGTGTGGGTTTGTGTCCGA
TGCCCCTTGAGCGTAATGTC
AACAAGGGAGAAGATGAGCT
CTTCTGGAAGCCGGTGCCCT
CTTTAACATATGGCTTTCAT
TTCTGCCAATGAACGCGGCA
GCGCAATTCAACCAGGTCCC
TGCGATCAGGGGCCCAACTG
GAACCTACGTAGGCCACACG
GACTAGACTTAGTAATGTAT
GACCACGTCCCATTGGGAAC
TTAGCCCGGCCCGTTAGCTG
ACGAGGCTACGGGGCGCCGG
AGAAACCGTAGGAATAAAAG
ACTCACATGCCTCTTACTTT
TATCGTTCCAGCCTGACTTA
TCCGCTTGGAGCCTGTCGGG
TTATCAATTGTGCGCTCCTT
CGCCACCCTCTTAATGCTAA
ATGATTCCTGAAGATCCAGT
GTATGGCTCACAGTGGCATT
CTTGTACAAAGTTCTTTCTA
ACTCTTCGATCAGCTAATGC
TTCCGCTAATGAAGGGGGCA
AAGACGACCTATTGTGCCCC
CGTGCAACTTTGATAATCAA
ATGTGTAACATCCCGCAGTA
AAATTCTACAGCATGTAACG
CTGGCACCGTCGGGTCTTGT
CTCTCCTACCCCCGCCTATA
ATAGGACCCGGTGTCCGCAG
GGGTTTTTTTATCGGCATAA
AAATTCTACAGTAGGTAACG
TGCGATGAAGCGCCCAGCTG
CTGGCGACGTCGACTCTTGT
GGCGCCGAACATATGATGCT
GTCTGCTCGTGATCCGATGA
CTTGTAGAAAGGTCTTGCTG
GCTCACATGCACCTTCCTTT
CGTTCGACTTTGCTAATCAC
GCTATGTTCGATGGAGCCCA
TTCCGCTAATGTACGCGGAA
TGCCATCCCGCTGTATTTGT
CTGTTTGTGCAGGGGTTGCT
ACAATCCGTAGGAATAAAAG
CAGCCCGCCGCAGTCAGCAC
GCGAGGCTAGGGGTCGCCAG
GTGCGTGGGTTTGTGTCCGC
GCCCAATTCTACCGGGTCCC
CGCATCTTCTCCGCGTCGTC
TTAGCCCCGCCCGATAGCTG
TCACCCTCCATGTTCCCAGG
ATAGGACCCGATGTCCGCAA
GCTTCGTTCGAAGGAGCCCA
CATTTGGTCCTAGGAGCCTA
AACCCACTCTGTCTTACTGT
TGCCCCGTGAGCGTAGTACC
TTCCGCTATTGAATGCGGCA
CCAGATCCGGTAGTCCAGGC
GCTTAGACCGATGGAGCGCA
ATCTCCAAACTGACAGTAGT
GTCTCCTACCCGCCCATATC
GACTAGACTTGGCAATTCAT
GTACAATACAAGCGGGTACA
GTCCTTCTTGGGTTATGGTG
AAGGGATCCAGCCTGTTTTA
GCCCACAGGCCCCTTACGTT
ATGTGTATCAATGCGCAGTA
ACAACGTACTCCATATTATG
TAATCAATTGAGGGCGCCTT
CGACACGCCGCAGTCAGCTC
GTCTCCTCCCCCCCAATATC
ACAGATCCTGTGCTCAAGGA
GAACCTGCGTAAGGAACACG
CGGCAGGCCGCAGTCGGCAC
GTACAAGTCAACTGGGTCCC
CTGTGAACGTCGAGTCTTGT
TTAGTCCGGACGGATAGCTG
GGTCACATGCCCCTTATTTT
TCGATTATATGACATCTGAA
GCACAATTCACCCGGGTCTC
TAAGCCCGGACCGTTAGCTG
TCAAACCGTAGGAATAAAAG
GCTTAGTTCGATCGAGCCCG
GCTTAGTTCGATGGAGCGAA
AAGCGATCCACCCTGTTTTA
CTTTGAGAGACGGATTTCAT
CTGGCAACGCCATGTCTTGT
TCTATTAGCTGACATCTGAT
CGTTCCACTTTGTTATTAAC
CAGCGTTCCAGCCTGTCTGA
CACGGGCTCCACTACGGCCG
CTCTGAAAAATGTCAGTAGT
GCTTAATTCGTTGGAGCCCA
CTTCTGGATGACGGTGCCCG
GGACCTGCGTAGGCAACACT
ATGGGTATCAACGCGCAGTA
GCTCTCCGAGCGCCTAATGC
TTTCAGCCCAGTCCCACAAC
AACCCGACTTATTTTGCCCC
TGAGTCGATATACCATCAAC
TTAGCCCGGACCGGTACCTG
TCTATTAGATGACAGCTGAA
GTTTCCCACCCCCCCCTATC
GTCCTTCTTTGGTTCTAGTG
TGCCCCACGAACGTATTATC
CTTGTAAAAAGGTTTTGCTG
ACAGCACCCGGTGTCCGAAA
TTGCGTTCCACCCTGTCTTA
CGCCACCCCCTGAATGCTAA
AACAACGGACAAGAAGAGCT
TATGCGCTCCAGTACGGCCG
GCTTAGTTCGATGGAGCTCG
TAATAGAGACCCTCGTCTAA
ATCTGTAGCAACGCGCAGCA
GCGAGGATAGGGGGCGCCCG
AAGCGATCCGGCCTGTTTTA
CTGGCAACGTCGAGTGTGGT
TCTCAGGAAGACAATAAATC
GCTCACATGCCCCTTACGCT
GTCCTCCATTACTTCTGGTG
CTTTAAGATACGGATATCAT
CCCACTCAACGTCTTGCGGC
GCGAGGCTAGTGGGCGACGG
TACCCGCTCCACTACGGCCG
ACGACGTTCTCCATCTTATG
ATGTTCAAACCGTCAGTAGT
TTAGCCTGGGCCGATAGCTG
TACGTGCTCCACTACGGCCG
GAATAGACTGGGTAATGTAG
TACTAATGTACTCTCTACGA
TTGATTCATGAAGATCCAGT
TGTATTTCTTCCGTCATGAA
CTTGTAAAAAGGTCTTACTC
TTTAAGCGCCGTCCCACAAC
TCCCCCTCCATGTTCCTTGG
ATCTCCTACCCCCGCCTATA
GACCACGTCCGTTTCGGATC
ATAGCACCCGGTGAGCGAAA
GCGAACGGCGTCTATAATCG
TAGCGTTCCAGTCCGTCTTA
GCTTAGTTCGATGTCGCCCA
AGATGGTCCACGACCTTAAG
GTCCTTGCTTGGTTCTGGTG
GCTTAGATCGGTGGGGCCCG
ATCTTGAAACCAGAGCGCAG
CCAGTTCCTGTGGGCCAGGC
TTCCGCTAATGAAGGCGCCA
GCTCACATGCACCTTACTTC
AACCCCACCTATTGTGCCCC
GTACAATCCAACCGGGTCCA
CACTCGGTACGAGGAGCCTA
GAACCTGCGTCGGCAACACG
AGTGTCGATATACCATCAAA
GCTTGGTTCGATGGATCCCA
CATTCCCGTGGATCGCCTTG
TTAGCCCGGACCGATAGCCA
TAATGGAGACCTTCGTCTAG
AGCTGTGAGAAACGGCCGTG
GTACTTTATTGGTTCTGGTG
CTTTAAGATGTGGATTTCAT
TACGCGCTCCATTACTGGCG
AACGCGACCTTTTGGGCCCC
AGCTGTGAGAAACGTCCGCC
GCGAAGATAGGGGGCGCCGG
GCTTCGACTGTGAGACAAAG
AACCCGACCCATTGTGCCCC
CTTGTCAACAGGTCTTGCTA
CGGCACGCCGCAGGCAGGAC
CGCCATCCCCTTAATGCTTA
GCACAATTCAGCCTGGTCCC
TGCCCCGTGAGCGGCATATC
ATAGAACGCGGTGTCCGCAA
CGTTCCATTTTGTTGATCAC
GCTCATATTCCCCTTACTTT
TTAGTCCGGACCTACAGCTG
CTTCTGGTTGCCCGTGCCCC
CTTCTCAGTCTGCATCCATG
TAACCCACTCGGAATAGGGA
GCTTAGTTCAATAGAGCCCA
AAGCGACCTCTGTACCCGCC
AGCTCCGAGAAACGGCCGCC
ATCGAACAAATATCGCACCC
CCTCAGGATGACAGTAAATC
CAAAGCACCAAGAGAAAGGG
CCTCAGGAGGACAATGAATC
CCCGATGCTGTGGTCCAGGC
CTGGTACCGTCGAGTCTTGT
CCAGATCCTGTGGTCCTCGC
GTATCCTACCCCGCCATATC
TGCCCCATGAGCGTGATATC
AGATGTTCTAAGACATTAAG
ATCGAACAGCGATCGCACGC
TTAATCCGGTCCGATAGCTG
TTTCCCCTCAGATCCACTGG
GTCTCCGACCCCCGCCTATA
TGACCAGTTGGGTTTGCAGT
GTCGCCCACCCCCCCCTATC
TGTGTCGAGATACCATCAAC
GCTCACAGGCCCCTTAATTT
TTCGGCTAATGAATGCGGCA
GAGCCCCTCAGATCCATTGG
GGTGCATGAGTGCGTTACAG
GAACCTGCTTAGGCAGCACG
CTTGTAAAAAGCCCTTGCTA
GCTTGGTTCGATGTAGCCCA
ATCTTCAAACTGACAGTATT
GCTCGCATGCCCCTTCCTTT
CACCCGACCTATTTTGCCCC
ACCACTCGGCGTCATACTGC
AAATTCTACAGCAAGAAACG
TTTCTGCGCAGTCCCACAAC
CGGCACGCCGCCGGCAGCAC
TGCCCCGTGAACGTGATATC
ATCGAGCGGCTATCGCACCC
GCTCACAGGCGCCTTACTTT
TCCACAATTAAGAGCTCCTT
GTCCTTAGTTGGTTCTGGTG
AGGTTGAAACCAGGGCGCAA
CCCACTAGGCTTCTTGCTAC
GGTAATACGGAGGCTTTCAT
GCTCCGAGTATGACACAAAG
TGCCCCGTGAGTGTAGTATC
CTACGCACCAAGAGAAAGGC
GTACAATTAAACCGGGTAAC
GCTCCGAGTATGAGACAAAG
CGCCATCCTCTTAATGCTAA
GGTTCCCCGACTACTCAACC
CAACCTGCGTAGGCAACACG
CAATACCTCAGCCCGTATCC
ATCTCTAACAACGCGCAGTA
GAACCTGCCTAGGCAACACT
TTGATACCTGAAGATCCAGT
AACGCGACCTATTCTGCCCT
TTAGCCCGGACAGATACCTA
TGCCTCGTGAGCGGAACATC
CGTTCCACCTTGGTAATCAC
TAGCGTTTCAGCCACTCTTA
TACGAGCTCCACTACGGCCG
CATTCGGTACTAGGAGCCTT
GTACAGTTGAACCGGTTCCC
ATGTTTGTGCAGGCGTTGCT
ACGACGTACTCCATGCTATG
AGCTTGAAATCAGACCGCAG
AAGCGTTCCAGCATGTTTTA
TACGCGCTCCACTCCGGCCG
CCCCATCGGCGTCTTGCTGC
GTACAATTCAACCGCGTGCC
TAGCGTTCCAGCTTGTATTA
ATCAAGGGACAAGACGCGCT
CTTGGACTCACAGTGGCATT
TGCCATCAAGCGCCCAAGTG
TGCCCCGTGAGAGTAAAATC
AAATTCTACAGCAAGTAACA
GTCCTCCATTGGTTCAGGTG
CCTCAGGAGGACAATAGATC
AGCTTGAGACCAGAGCGCAA
GTCCCTAATTGGTTCTGGTG
GTCTACTCCCCACCCATATT
TTATCCCGGACCGACAGCTC
CTCGCAACGTCGTGTCTTGT
GATCCTGCGTAGGCCACACG
CTGTTTGTGCAGGCGTGGCT
AGAGGAGCCGGTGTCCGCAA
CATTCGGTACCAGGAGCCTA
TGTGTCGATATAACGTCAAC
TCCCCCTGCATGTTCCAAGG
GCCCACATGCCCCTTACATT
CTTGTACAAAAGTCTTGCTA
CGTTCCCTTTTGTTCATCAC
AGTTCCACCTTGTTAATCAC
CCCACGCGGCTTCTTGCCGC
ATCGAACAACTATCGCACGC
AGCTTTAAACCAGACCACAG
TTCCGCTAATGAACCCGGCA
AAATTCTACACCAAGTAACG
AGAATAAAGTGGATGCCCAA
GCGTAGCTCGACGGAGCCCA
AGCTTGAAACCAGATCGCAG
TAGCGTTTGAGCCTTTCTTA
CCTCAGGAAGACAATGAATC
GCCCACATGCCCCTTACGTA
TGCCCTGTGAGCGTAATATT
ATTGTAAAAAGGTCTTGCTG
AAGCGTTCCACCCTGTTTTA
GTACAACCTCCAGGAGTGAT
GTCTCCCAACCCCCTCTATC
AGATCCACTTTGTGAATCAC
TAGGCGCTCCATTACGGCCG
TCTAATAGCTGACATCTGAT
AGCTTGAAAGCAGAGCGCAG
GCTTAGTTCGATGTAGGCCA
GACACGACCTATTGTGCCCC
AAGCGTTTCAGCCTGTCTTA
AGATGGTCCACGACAATAAG
AAGCGTTCCAGCCTTCTTTA
TGGCCCGCCGCAGTCAGCAC
ACTAACCGTAGGAATAAAAG
TGTTTTTTATCCATCATGAA
GTACTATTCAACCGGGTACA
GAACAATACAACCGGGTCCC
TCTATTGGATTACATCTGAA
CTAGCAGCCGGAGTCCGAAA
CGTTCCACTCTGTTAATCGC
ATTGCATGTCTGGGGTGTAC
GGTGCATGATTGCGTTACCG
CCCATCCTCTCCGCGTTGTC
GCTTCTAGTAACATCAATAC
TGCCATCACGCGCCCAACTG
GAACCTGCGTAGGCCACAGG
GAGCAATTCAACCGGGTACC
TGTATTTCATCCGTCATGAA
AACCCACACTGTCTTACTGC
GTCCTTTATTGGTTGTGGTG
CTTGCAGAAAGGGCTTGCTA
TCCCCCTCCAGGTTCCCAGG
ATCGAACAGCTTTAGCACCA
TTAGTCCGGAACGATAGCTG
GGTTCCCCGACTACTACACC
TTCCGCTAGTGTACGCGGCA
ATTCCCTGTCTGGGGTGTAC
CTTGTAAATAGGTCATGCTA
TCTATTAGATGCGATCTGAA
TAATGGAGAACTTCGTCTAA
ATCCTAAAACTGTCAGTAGT
CTGGCCACGTCGAGTCTTGT
CTTGTCAAAAGGTCTTGTTA
GTTAATAAGGAGCTTTTCAT
GTACAACATCCTGTAGTGAC
GCTCACATGCCTCTTACCTT
GTGTCCGACCCCCCCATATC
CTTGTGAAAAGGTCTGGCTA
ACAAACGGTAGGAATAAAAG
TCCCCCTCCTTGTTCACAGG
TGTTCCACTTTGTTGATCAC
CTACGCTCCAAGTGAAAGGG
ACGTGTATCAACGCGCAGTA
GCTTAGTTCGACAGAGCACA
TATTCGGTACGAGGAGCCTA
GTACAATTTAACCGGGTACC
TGCCATCAAGCGCGCAACTG
ATCGAACAGCTTCCGCACCC
ACGCTCCTAGCACCTAATGC
TTAGCCCGGAGCGTTAGCTG
GTACAGTTCTACCGGGTACC
AACAAGGGACTAGAAGAGCT
CTACGCACCAAGCGAAAGGG
CGCGACCCACTTAATGCTAA
GTACAATTCCACCGGGTACC
GGTTCCCCGACCACTTCACC
TAGCGTTTCAGCCTGCCTTA
CGTTCCAATTTGTTGATCAC
CTACTCAGTCGGCATACAGG
TCTGCTAGATGACATCTGAA
GCTGAAATGCCCCTTACTTT
GTAGGTCTCACAGTGGCATT
GTACATTACAACCGGGTCCC
AGATGGTCCAAGACATTATG
GATCATGCGTAGGCAACACG
CGCCACCCCCTTATTGCTAA
TTCGATCAAGCGCCCAGCTG
ACCACTCGGCGTCTTGATGC
GTATCCCACCCCCCTCTATC
ATAGCACCCGGTGTCCCCAC
TCTATTAGCTGATATCTGAA
TTTCAGCGCAGTCACACAAC
TTAGTCCGGACCGATAGCTT
GTAGGACTCACAGAGGCATT
TACCAACTCTGTCTTACTGC
CGGCACGACGCAGTCAGCAC
AGCTGTAAGAAACGCCCGCC
TTAGTACGGACCGATAGGTG
GTACAACCTCGAGTCGTGAC
TCCACCTCCATGTTCACAGG
GGTAATACAGAGGCTTTCAT
TGCCCCGTGAGCGTTATAGC
ACGACGAACTCCATATTATG
TGACCCATTCGGAATAGGGA
GGTAATTAGGAGGCTTTCAT
ACGACGTACTCCTTATTATG
GACAACGTCTCGTTCGGAGC
TCTCACATGCACCTTACTTT
ACCACTCGGCCTCTTGCTGC
AAGCGTTCCAGTCTGTTTTA
ATCTTCAATATGTCAGTAGT
GGCTCCACTTTGTTATTCAC
GTCCCTCATTGGTTCCGGTG
TTGATTCCTGAAGATCCCGA
TTATCAATTCACAGCTCCTT
TAATGGAGACCTTCGTCGAA
ATTGCTTGTCTGGGGTGTAC
AACACGGCCTATTGTGCCCC
TTCCGCTAATGAACGGAGCA
TTAGTCCGGACCGATAGCTA
GCTTAGTTCGATGGACACCA
GGTAATAGGGAGGCTTTCAT
GGGCACGCCGCAGTCAGCAC
GACTAGAATTGGTAATGTAT
AGTTTGAAACCAGAGCGCAG
AACTTGACCTATTGTGCCCC
TTTCAGCGCGGTCCCACAAC
TTATCAAACGAGAGCTCCTT
GCTTGTGGCAATATCAATAC
TTCCACTAATGAAGGCGGCA
GGTGCCCCGACTACTTCACC
ATTTAAATGTCCGTTATGAT
GGTAATAACGAGGCTTTCAT
GAAACTGCGTAGGCAACTCG
TGGGTCGATATACCATCAAC
CCAGATCCTGAGGTACAGGC
GTACAGTTCCACCGGGTACC
GCTTACTTCGATGGAGCCGA
GTACAATTGAACGGGGTCCC
GGTAATAAGGTGGCTTTCAT
TCTTAGTTCGATGTAGCCCA
TTAGACCGGGCCGATAGCTG
GACAACGTCCCGTTAGGAGC
AACAAGGGACAAGACGATCT
TGCCATCAAGCGACCAACTG
TTGTCAATTGCGAGCTCGTT
CGTTCCGCTTTGTTACTCAC
AGCGCGACCTATTGTGCGCC
CCCACTCGGCGTTTTGCTGC
CTTCTGGATGCCGGTGCCGC
CGTTAAGATACGGATTTCAT
GTCCTTCATTGGTTTTGTTG
AGCTGCGAAAAACGGCCGCC
CATGTAAAAAGGTCTTTCTA
GAATCTGCGTAGGCCACACG
TATGCGCTCCACTGCGGCCG
CTTGTAAGAAGGTCTTTCTA
TGTGTGGATATACCATCGAC
AGTTTGTCCACGACATTACG
GAATTCTACAGCAAGTAACG
ATGGCACCCGGTGTCCGCCA
GCTTAGTTCGACGGAGCGCA
TGCCATCAAGCGCCCAACTT
ATCGCACGGCTATCGCACCC
TCCCCCTCCATGTTCACTGG
CTTCTAAAAAGGTCTTGCTG
CGTTCAACTTTGTTAATAAC
GTGAGGCTGTGGGGCGCCGG
GGTGGACTCACAGTGGCATT
GCGTAGATCGATGGAGCCCA
TGCACCGTCACGTGCAGCTG
TTAGCCCGGACCGATCCCTG
GGTCACATGCCCCTAACTTT
AGCTGTGAGAAACGGCCTCC
GGTTCCCCGTCTATATCACC
GTGCAATTGGACCGGGTCCC
CTACTGAGTCTGCATACAGG
GCTTCGTGTATGAGACAAAG
GTACAACCTCCCGTAGTGAC
ATCTCCAAAATGTCAGTAGT
GTGTGTAACAACGAGCAGTA
TACGCGTTCCACTACGGCGG
TTATCTATTGATAGCTCCTT
CTGCCCAGTCGGCATACGGG
CGGCACGCCCCAGTCAGTAC
GTCCTTTATTGGTTCGGGTG
GCTTGTGGCAAGATCAAGAC
TGTATTTCATCCATCCTGAA
GCTCACAGGCCGCTTACTTG
TGCCCCGTCAGCGTAATATA
AAAAAGGGACAAGACGAGCT
TGCACCGTCACTCGCAGCTT
GTTTAGTTCGATTGAACCCA
CTTGTAAAAAAGTCTTGTTA
TAACCCATTCGGAATAAGGA
CTTTAAGATACGGATGTCAT
CATTCCGTACGAGGAGCCTA
CGCCACCCCCTTAATACTAA
GTACAATTCATCCGGGTACC
CATGTAAAGAGGTCTTGCTA
TAGCGTTGCAGCCTGTCGTA
AAATTCTACAGCAAATAACG
GAGCCTCCGTAGGCAACACG
TGTGTGGATGTACCATCAAC
ATTATTCATTGGTTCTGTTG
TGCCCCGAGAGCTTAATATC
GTCTCCCACCCCTGCCTTTA
TGCGCGCTCCACTACGGCCG
TGTATTTCATCCATCATTAA
CTTGCAACGTCGGGTCTTGT
TGTGTCGATATACTATCAAC
TGTGTCGATGTACCATCGAC
CTGCTCAGTCTGGATACCGG
ACAAACCATAGTAATAAAAG
GCTCACGGGCCCCTTACTTT
TTGTATCAAATCGCAGTCTG
ACAAACCGTAGGAATAAAAA
TGCACCTTGAGCGTAATATC
GGAACAGGTGTTAGCCAGAG
CCAGATCCTGTTGTACAGGC
ATCATCAAACAGTCAGTAGT
GCGGTTAGTGGGCCCGCTGC
TTTCAGGGCAGTCCCACAAC
CTTCTGGGTGACGGTGCCCC
GGTAATAAGGGGGCTTTCCT
GCTTCTGGCAATCTCAATAC
TTTCATAGCAGTCCCACAAC
CTGGCAACGTCCAGCCTTGT
CTTTAAGATACGGCTTTCAT
GCGAGGCTACGTGGCGCCGG
CGCTACCCCCTTAATCCTAA
GGTTATAAGGAGGCTTTCAT
AACTAGGGAGAAGACGAGCT
CCATACAAGGCGCCGACGCT
TTAGCCCGGACCGCTACCTG
GACCACGTCCCGTTGCGAGC
TTAGCCCGGATCGATAGCTA
AGCCTGAAACCAGAGCGCAG
GTCCTTCATTAGTTGTGGTG
AGCTTGAAACCGGAGCGCAG
TAGCGTTCCAGCGTGGCTTA
AATAAGGGACAAGAAGAGCT
GCTCACATTCCCCCTATTTT
TGACCCGTGAGCGTGATATC
GTATAACCTCCAGTAGTGGC
GAACCTGCGTAGGGGACACG
TAACACATTCGGAATAGGGA
TTGCCCCTCAGACCCCTTGG
GCTCACATGTCCCTTACCTT
GGTGCATGATTGCGTTACAA
AGAAGGTCCAAGACATTAAG
GCAAAATTCAACCGGGTCCC
GTCCTTCGTTGGTTCTGGTC
ATAGCACCCGGTTTCAGCAA
GAACATGCGTTGGCAACACG
CCAGATCCTTTGCTCCAGGC
TTTCAGTGCAGTCCCACAAC
GCTCAGAGGCCCCTTACTTT
GCTCACAGGCCCCTTACCTT
GAACAATTAAACCGGGTACC
AACGCAACCTGTTGTGCACC
TGGCATCAAGCGCCCAACTG
GTCCGCTAATGAAAGCGGCA
ATGTGTAACAACACGCAGCA
ATGTGTAACAACGCGAAGTG
GGTTCCCCGACTACTTCAGC
GTCCTACTTTGGTTCTGGTG
TTAGTCCGGACCGATAGGTG
GCTCACCTGCCCCTTACGTT
TCAGCCCCGACCGATAGCTG
GAGCGTGGGTTTGTTTCCGC
GTCCGCTAATGAACGCGGCC
CTTCTGGATGCCAGTCCCCC
ACTCTCCGACCACCTAATGT
ACAAACCGTAGGAATAAATG
CCGCAGGAAGACAATAAATC
TGCCCCTTGAGCGTAACATC
TAACCCATTCGCAATAGGGA
ACAAACCGTCGGAATAAAAG
AGCCCCGTGAGCGTAGTATC
CCAGATCCTGTAGTACAGGC
CTTGAAGATACGGATTTCAT
CAGTCGGTACGAGGAGCCGA
CCCACTCGGTGTCTTGCTGC
TAACCCATTCGGAATTGGGA
GTACAAGCTCCAGTAGTGAC
AGCTCGAAACCAGAACGCAA
ATTGCCTGTCTGGGGTCTAC
ACTCGCCGAGCACCGAATGC
TACGCGCTCCACCACGCCCG
AACCCACTCTGTCTTACCGC
CGTTGCATTTTGTTAATCAC
GTCCTACATTGGTTCTGGTC
TCAGCCCGGATCGATAGCTG
GTACAATTTAACCGGATACC
CTAGGCACCAAGAGAAAGGG
AAGACGTACTCCATATTATG
CCACATCCTGTGGTCCTGGC
AGCAAGGGAGGAGACGAGCT
TGCGATCAAGCGACCAACTG
AACCCACTCTGTATTACTGC
CTTTATGATATGGATTTCAT
ATTGCCTGTCTGGGGGGTTC
ACAAACCGTAGAAATAAAAG
TAGCCTTCCAGCCCGCCTTA
GACGCGAGACGGCTTCTTGA
TAATGGACACCTTCGTCTAA
CAAGAATAGAAGTCCCTGAG
AAGAGACTTCTTGAGCCGCC
AAGGCGACCCATTGTGCCCC
AAGCGACTTCTGGAACCGAC
ATCTAACTGTCCGTTATGCT
AAGCGTTCCAGCCTTTTTTA
GCACAATTCAACCGCGTCCC
CTTCTGGATCCCGGTGCCCC
GTTGGACTTACAGTGGCATT
TACGCGCTCCACTATGGCCG
CGTCATGAGGACAATAAATC
ATTTAAGATACGGATTTCAT
AAGGGTTCCAGCCTGTTTTA
CTTTAACATACGGATTTCAT
TCTATTAGATGACATCTGGA
TGCACCGTCATTTGCAGCTT
CTTGTACAACGGTCTTGCTA
CGCCACCCACTTAATGCTAA
TGCCATCCAGCGCCCAACTG
CTCATCCTCTCCGCGGTGTC
CTTGTAAGGAGGTCTTTCTA
GAACCTGCGTCGGCCCCACG
GGTGCATGATTCCGTTACAG
GCTTAGTTCGATGGTGGCCA
GTCCTTCATTAGTTCTGGTA
AAATTCTACAACAAGTAACG
TCATAGATCAGATACGATAC
GAGCGTGCGTAGGCAACACG
ACTCCTCGAGCACCTAATGC
TCGGTCGATATACCATCAAC
GGCTCCTACCCCCGCCTTTA
AGTATTTCATCCATCATGAA
TGCGATCAAGCGCCCAGGTG
CCAGATACTGTGGTCCAGAC
ATAGCACCCGGTGTCCGAGG
CATTAGGGACGAGGAGCCTA
GGTGCGTGATTGCGTAACAG
AAGACGTAGTCCATATTATG
AACCCGACTTATTGTGCCCC
TGCGATCAAGCGACCAGCTG
GGCTGTGAGAAACGGCCGCC
TAACCCTTTCGGAATAGGGA
GAGCGTGCGTTTTTGTCCGC
GCTCACATGCCCCTTTATTT
GCATCGAGTATGAAACAAAG
TCCGCGCTCCACTACGCCCG
TAGCGTTCCGGCCTGTCATA
TTGCTCCTCAGATCCATTGG
CGTTCTACTTTGTTAATCTC
AGGTGTAACAACGCACAGCA
TGCCACGTGAACGTAATATC
CCTCAGGCGGACAATAAATC
ATCTAAATGTCCGTTATTCT
CGCCACCCCCTTAATGCTAG
CCTTCGTTCGATGAAGCCCA
CGGCACGCCGCAGTAAGCAC
TAGCTTTCCAGCCTGGCTTA
ATGTGTAACAACGCGTAGGA
ACAAACCTTAGGAATAAAAG
AAGCGTTCCAGCCTGTTTTC
GTCTCCTATCTCCCCCTATC
GCTCACATACGCCTTACTTT
AATACTGGAGTATTTAACGG
TCGATCTTGTACGTATTCGT
TTAGTCCGCACCGATAGCTG
GTCCTTTAATGGTTCTGGTG
AGCTTGAAACAAGAGCGCAA
AAGCGTTCCAGCCTATTTTA
TAATGGAGGCCTTGGTCTAA
TGCCCCGTGCGCGTTATATC
ACTCTTCGAGCACCAAATGC
GCTAGCATGCCCCTTACTTT
CTCACCTTCTCCGCGTAGTC
GTCTGCGTCCCCCCCATATC
GCTTAGTTCGATGGACCCTA
TCTGTTAGGTGACATCTGAA
GGTTCCACTTTGTGAATCAC
TCTACTAGCTGACATCTGAA
AACTTCAAACTGTCACTAGT
ACAAACCGTAGGATTAAAAG
AACGCGTTCTATTGTGCCCC
GCTCACATGTCCCTTACATT
TGCCCCGTGAGCGGAATATA
TGCACCGTCACTTGCAGCTA
CGTTCCACTTTGTTAATGGC
GTATAACCTCCAGTAGTGAC
AACCCACTCTGTCGTACTGC
GGACAACCTCCAGTAGTGAC
TTACAGCGCAGTCCCACAAC
GACTGGACTTGGTAATTTAT
GTATCCTACCCCCGCCTTTA
AGTTCCACTGTGTGAAGCAC
ACTCTCCGAGAACCTAAGGC
AGATTGAAACCAGAGCGCAA
GTCTTTCATTGGTTCCGGTG
TGCGATCAAGCGCCCAGCAG
TTCCGCTAATCAACGCGGCA
TATGTCGATATACCATCAAC
CGCGACCCCCTTAATGCTAA
AAGGCGGTCGTAGCCATGAT
TCCCCCTCCAGGTTCACAGG
GCGCACATGCCCCTTAGTTT
GCGAGGCTAGGAGGCGCAGG
GGCCCCATGAGCGTAATATC
AACGCGACCTAATGTGCGCC
GCTTCGTTCGTTGGAGCCCA
ATCTTGTAAACAGAGCGCAA
CTAGTCCGGACCGAAAGCTG
GGTGCATGATTGCGTTCCAG
TCCAATTCGTGCGTATCTGT
ATTGCCTGTCCGGGGTGTAC
GTACAACCTCCTGTGGTGAT
TCCCGCTCCATGTTCCCAGG
TGATCCATTGAGAGCTCCTT
GTGCTACATAGGTACTGGTG
GTTGCACTCACAGTGGCAGT
GTCTCCTACCCCCGGCTATA
TTAGCCCGTACCAATAGCTG
TAACCCATCCGGAATAGGGA
GCTTCGAGCATGAGACAAAG
CCAGAGCCCGTGGTCCGGGC
GAACCTGCGTAGGCCACCCG
CTTGTAGAAAGGTCTTGCAA
CTATTTGTGCAGGCGTTGCC
AACGCGACCTGTTGTGCCGC
CTTTAACCTACGGATTTCAT
TGCCCCATGAGCGTAGTATC
CTGGCAACGACGAGTATTGT
GTCTCCTACCCCCACCGATC
GTCTCCTACCCCCACCTACC
ATCTAGATGTCCGTTATGAT
GAACCTGCCTAGGCCACACG
TAGCGTCCGAGCCTGTCTTA
TACGCGATCCACAACGGCCG
TGTGTCGATATACCATGAAC
AACAAGGCACAAGACGACCT
CGTTCCACTTTATTTATCAC
GGCAATAAGGCGGCTTTCAT
CCTCAGTAGGACAACAAATC
ATTGTAAAAAGGTCGTGCTA
TGCGATCGAGCGCCCAGCTG
CTTGTAGAAAGGGCTTGCTA
GCCCACGTCCCGTTGGGAGC
GCTTAGTTCGATGTGGCCCA
AGATGGTCCACGACATTAGG
TGCCCCGTGAGCGTCGTATC
AGCTTGAAATCAGAGCGCAG
CTTGTAAAAAGGTGTTTCTA
GCTTCGAGTACGAGACAAAG
ATCTAAATGTACGTTATGCT
TCCCCCTTGAGCGTAATATC
GTCTCCTACCCACGCCTATA
CCAGATCCTGTGGTCTCGGC
GTCTCCTGCCCCCGCCTATA
TGCGCCGTGAGGGTAATATC
GACAACGTCCCGATCGGAGC
GTGGCAACGTCGAGGCTTGT
AGGCCCGCGGCAGTCAGCAC
ACCTAAATGTCCGTTATGAT
GTCTCCTACCTCCTCCTATC
GCCCACAAGCCCCTTACTTT
CGTTCCACTCTGTCAATCAC
TGCCCCGTGTGCGGAATATC
GCTTAGTTCGATGTAGCCCT
TGTATTTCTTCCCTCATGAA
TTAGTCCGGACCGATACCTG
AGAAAATTGTTGTGGGGCCG
TAGCGATCCAGCCTGTCATA
TCAATTAGGTGACACCTGAA
CGTCCCTCTTTGTTAATCAC
ACGACGTACTCCATCTTATG
TTTTAGCGCAGTCCCACAAC
TTAGCCCGAACGGATACCTG
GCTTAGGTCGATGGAGGCCA
GCTTCATTCGATGGAGCCCA
AGGTTGAAACCAGACCGCAG
TACGCCCTCCACTACGGCCG
TGTGTCGATATAGCATCAAC
TGCACCGTCACCTGCAGCTG
TTCCGCTATTGAACGCAGCA
AACGCGACCTAGAGTCCCCC
GAACCTGCGTACGCAACACA
CGGCACGCAGCAGTCAGCAC
CGGCACGCCGCACTCAGCCC
CGCCACCCCCTTAATGCCAA
CATCAGGAGGAAAATAAATC
GTCTCCCACCCCTCCCTATC
ACTCTTCTAGCACCTAATGC
TGCACCCTCACTTGCAGCTT
GCACAATTCTACCGGGTCCC
TGACTGAGGCGAGGTCGCCA
TTCCCTGACCTTCAGACCAA
CTTGTAAAATTGTCTTGCTA
CTTGTAAAAATGTCTTGCTG
GAGCGTTCCAGCCTTTTTTA
ATATGGTCCACGACATTAAG
CGAGATCCTGTGGTCCAGCC
GCACAATTCAACCGGGACCC
GAGCGTGGGTTTGTGTACGC
TAATGGAGACCTCCGTCTAA
CCCACTCGGCGTCTTGTTGC
GCTCAAGTGCCCCTTACTTT
TGTGCCGATATACCATCAAC
CAATGGAGACCTTCGTCTAA
TGCCATCTAGCGCCCAACTG
TGCCCCGTGAGCGAAAGATC
TTGACCCTAAGATCCATTGG
CCCACGCGGCGTCTTGCTGC
TCTAATAGATGACATCTGAA
TGCGATCAAGCGCTCAACCG
TTACGCTAATGTACGCGGCA
CCAGATCCTGTTGTCGAGGC
ACGGCGTACACCATATTATG
TTAGCCCTGACCGATAGCTC
AACGCGACCTATTGTGAGCC
AACACGGGACAAGACGAGCT
AACGCGACCTATAGTGCCCA
GCTCCCATGCCCCTTACTTA
GCTCACATACCCCTTACGTT
CTGTAAGATATGGATTTCAT
GGAAATAAGGAGGCTTTCAT
TGCACCGTCACATGCAGCTG
AGCTTGTAACCAGACCGCAG
GGCCGTACCCCCAGTCTTCA
TGCACCGTCACTTGCAACTT
ATCAAGGTACTAGACGAGCT
ATGTGTATCAACGCGCAGTT
AAGAAGGGACAAGACGGGCT
ATAGGACCGGGTGTCCGCAA
AAGGCGACCTATTGTGCGCC
GTAGCCGGGACCGATAGCTG
ATTGTAAAAATGTCTTGCTA
ACTCTCCGAGCCCCTAAAGC
CGGCACGCCGGAGTCAGCAA
ATGTGTAATAACGCGCAGCA
TCTTAGTACGATGGAGCCCA
ATGTGTATCAACGCGCTGTA
AACAAGGGTCAAGAAGAGCT
CGACGCACCAAGAGAATGGG
ATGTGTAACAACCCGCAGTG
CCTCAGGATGAAAATAAATC
ATGTGTATCATCGCGCAGTA
ACGACGTACTCCATAATATG
AACCCACCCTGTCTTACTGC
ATCGAACAGCGATAGCACCC
AGCTTGAAACGAGAGCGCAG
GACAAGACTTGGTAATTTAT
TGTGTCGATATACCACCCAC
CTTTACGATACGGATTTCAT
TGTTTCACTTTGTTAATCAC
TGCACCGTCACATGCAGCTT
TGCCCTGTGAGCGTAATGTC
TTGATTCCTGAAGATCAAGT
TCCCCCTCCGAGTTCCCAGG
TACGCGCTACACTACGGCCG
AACAAGGCACAAGACGCGCT
GAACCTGCGTTGGCCACACG
GCTTACTTCGATGTAGCCCA
ATAGCACCCGGTGACCGCAG
GCTCACATTCCCCTTACTTA
GCACAATTCAAGCGGGTCCC
TCTATTAGACGACATCTGAC
TAGCGTTCGAGCCTCTCTTA
CTTGGAAAAAGGTCTTGCTG
CCTCAGGAGGTCAATAAATC
GCTAAGATCGATGGAGCCCA
CTGATCAGTCGGCATACAGG
GGCATGGTGACCAGCCTGCA
GGTAATAAGGCGGATTTCAT
GCTTCTGGCAAGATGAATAC
ACGACGTAGTCCATATTACG
CCCCACCCCCTTAATGCTTA
CTGGCAACGACGAGTCTCGT
GTCTCCTACCCCGGCCGTTA
TGCGCGTTGAGCGTAATATC
GCTCAGCTGCCCCTTACTTT
TAGAGTTCCAGCCTGTCTGA
AAATTCTACAGCTAGTCACG
ACTGCATGATTGCGTTACAG
ACTCACCGAGAACCTAATGC
GAGCACGTCCGGTTCGGAGC
TGTCCCGTGAGCGGAATATC
GCTCAAATGCCCCTTGCTTT
TTCCTCTAATGAACGGGGCA
TTCGGCAAATGAACGCGGCA
TTAGCCCCGACGGATAGCTG
CCTAAGGCGGACCGTAAGAC
TGCCCCGTGAGCCGAATATC
GAGCGTGGGTCTGTGTCCGC
GGTAATAAAGAAGCTTTCAT
TGCTCACCTCATGTGTCGGT
AAGCGACTTCTGGACCGGCC
CATATCTCTGACCAGTTTAT
AAGCGTTCCAGTCTGTCTTA
CGTTCGAATTTGTTAATCAC
CTTTCAGATATGGATTTCAT
AATCTCCGAGCACCTTATGC
CAACCTGCGTAGGCCACACG
GGTGCATGATTGCGTTACTG
AACCCACTCTTTCTTACTGC
TTATCAATTGAGCTCTCCTT
TTAGCCCGAACCGATAGTTG
AATTACTACCGCAAGTAACG
ACGACGTACTCCATACTATG
ACTCTTCTATCACCTAATGC
ATCTGAATGTCCGTTAGGAT
GCTTAGGTCGATGTAGCCCA
AAGCGTTCCAACCTGTGTTA
CTGGCAACGTCGAGTTTTGG
CGGCACGCCGCAGTCAGCCC
TCGTCGTACTCCATATTATG
ATCTTCTAACTGTCAGTAAT
CCTCAGGAGGACAATAAATG
ATCTAAATGTCCGTTTTGAG
TAACCCATTCGGAAGAGGGA
TCTATTAGATGGGATCTGAA
CTTGTATAAAGATCTTGCGA
GGTTCCCCGACTACTTCGCC
TTCCGCTAATCTACGCGGCA
TGCGATCAAGTGCCCAGCAG
TGTCATCAAGCGCCCAACTG
GCTTCTCGAAAGATCAATAC
TTAGTCCTGACCGATAGCTG
TTATCAATTGAGCGCTCGTT
GACTAGGCCTGGTAACTTAT
CCCACTGGGCGTCTTACAGC
GTCTCCTACCCCCTCCTTTA
CTCTAAATGTCCGTTATGAT
GTCCTTCTTTGGCTCTGGTG
ATTCTTCATTGGTTCTGGTG
CTGGCAACGTGGCGTCTTGT
GATGCATCAGCGATAATTCT
AGCTGTGAGAAACGGCAGCC
GTCTCCTGCCTCCCCCTATC
GATCACATGCCGCTTACTTT
ATCTAATTGTCCGTTAAGAT
CTATTGGATGCAGGTGCCCC
CTCTAAGATTTGGATTTCAT
CTCCGATAATGATCGCGGCA
ATAGGAGCCGGTGTCCGCGA
AATGAAGAGCGCTAACCTGC
CTGGCACCGTCGAGTCTTCT
GCTCCCATGCGCCTTACTTT
GTGTCCGTATCCCTTCAGTA
TTATTAATTAAGAGCTCCTT
GTCTCCTACCCCCAAATATA
GATTAGTTCGATGGAGCCAA
GGCTTGAAACCAGATCGCAG
TGCGATCAAGCGCCCAATCG
CTTCTGGATGGCGTTGCCCC
AGTTCCAATTTGTTAATCAG
GGTAATAAGGCGGCTTTCAA
CCCCGCCCCCTTAATGCTAA
GACCTCGTCCCGTTCGGTGC
ACAAACCGTAGGAATCAAAG
GTATTATTTGAGAGCTCCTT
ATCAAAAGGTCCGTTATGAT
GTATCAATTGAGACCTCCTT
GGTTTCGAATAAATCGAGGC
ATCGAACAGCTATCGCTCCG
GCTTTGAGTATGAGACAACG
GACCACGACCCATTCGGAGC
CTTTTAAAAAGGTCTTGCTT
CATTCGGTACGAGGAGCGTA
AACAGGGTACAAGACGAGCT
GTGCAACCTCCTGTAGTGAC
TTCCGTTAATGTACGCGGCA
AAATTCCACAGCCAGTAACG
TTTGTAAAGAGGTCTTGCTA
GGCCATCAAGCCCCCAACTG
CGCCACCTCCTTGATGCTAA
AACAAGGGAAGAGACGGGCT
GTCCTTTATTGATTCTGGTG
TGCGATCAAGCGTTCAACTG
GCTGAGTTCGATGTAGCCCA
AACAAGGAACAAGTCGAGCT
CCTGTAAAAAAGTCTTGCTA
TTTGTCCGGACCGATAGATG
GAATCACCGTAGGCAACTCT
CTTGTGAAAAGGTCTTGCTG
GCTCACATGCCCCTTAGGTT
AGATGGACCATGACATTAAA
ACGACGTACTCTATATTATG
AACAAGGGACGAGACGAGGT
GTCTCCTGCGCCCCCATATC
TTCCATCAAGCGCCCAGCTG
GCATAATTCAACCGGGTCAC
GTCCTTCATTAGCTCTAGTG
GACAAGGGACAAGACTAGCT
AACTTCAATCTGTCAGTAGT
AGCTTGAAACCAGAGCGAAG
GTACAACACAACCGGGTACC
TAGCGTTTTAGCCTTTCTTA
GTACAACCGCCAGTAGTGAC
AGACAACTTGTATTACGGAT
GTACAATATAAACGGGTCCC
GACCAGGTCCCGTTCGCAGC
TAACCCATACGGAATAGGGA
AAGGCCACCTATTGTGCCCT
CGTTGCACTTTGTTAAACAC
CGGCACGCCGCAGTGAACAC
AGGCCGGCCTCTTCCCAGTC
GGTGCATGATTGCGTTCCAA
GCGCATCCGCTGGGTAAACT
GCGAGGCTAGGGGTCGCTAG
CTCCGATAATGAATGCGGCA
GACCAATTATTCCCTGTCAA
ACGTTACAAGGCTGACCCAA
ATTAGATACAAGACGGCGCG
TTATAAAGTGAGAGCTCCTT
ATCTAACAGCTATAGCACGC
TAACCCATTCGGAATACGGA
CGTTCCACTTTTTTCATCAC
GTATCAATTGAGAGCCCCTT
CCACGCACCAAGAGAAAGGC
GTTCTGGATGACGGTGCCCC
AGATTGTCCAAGACATCAAG
GATTCCACCCGCCCTTGTTT
GCTCGCATGCCGCTTACTTT
GTCTCCTGCCCACCCATATC
CACACTCGGCGTCTTGCTGC
TACGCGCTCCCCTACGGCAG
CCCACTCGGCGTCTAGCTGC
TTCGTCCGGACCGATAGCCG
GTTCCCATGCCCCTTACTTT
GATGAGTTCGATGGAGCCTA
ATATGATGTACCCGGACTGA
ATCTTCAAACTGTCAGTTGA
TGCGATCAAGAGCCCAACTG
GTCTCATACCCCCGCCTTTG
CGCTACACCCTTAATGCTAA
ATGTGTATCAACGCGCGGTA
GCGTCTGGCATGATCAATAC
AACGCGACCTATTATGCACC
GGTAATTAAGAGGCTTTCAT
TGTGGCGATATACCATCCAC
GAGCGTGGGTATGTGTCCGC
TAATGGAGACCTTCGTCTCA
GTCTCCTACCCTCCCATATC
CCCATTCGGCGACTTGCTGC
GGTAATGAGGAGGCTCTGAT
TCGATTAGATGACATCTCAA
ATGTGTAAAAACGTGTAGTG
GAACCTACGTAGGCAAGACG
CATTCGGTACGAGGATCGTA
CGTGTAAAAATGTCTTGCTA
GAACAGCCTCCAGTAGTGAC
TTAGTCTTGACCGATAGATG
AACCTACTCTGTCTTACTGC
TGTAGTTCATCCATCAGGAA
CGTTCCACTCTGTTGATCAC
GTCCTTCATTGGTTCTGTCG
AGCTGTGAGAAACGGTCGCC
CGTCCCGCCGCAGTCAGCAC
TGCGATAAAGCGCGCAACTG
TAGATTCCTGAAGATCCAGT
GGGAATAAGGCGGCTTTCAT
TGCGATCTAGCTCCCAACTG
GTTGGACTCACAGTGGTATT
GGTTCGAGTATGAGACAAAA
GCTTAGATCGATGGAGGCCA
GTACAATTCCACCGGGAACC
GCTTAGCTCGATGGACCCCG
GGGTCCCCGGCTACTCCACC
GACCTTGATTGGTGCTGGTG
CGTTCCACTTTGTTGACCAC
GGTTCCCCGTCTACTTCACC
CTATGCACCACGAGACAGGG
TTATCGATTGAGAGCTCCTA
GGCCATCAAGCGCCCTACTG
GTCCTTCATCGGTTCTGTGG
CTGTTTGTGGAGGCGTTGCT
ATCTGTGAGTAACGGCCGCC
GGAGCTAGATTCTGACATAA
ATAGGTGCCGGTGTCCGCAA
GTTCAACCTCCTGTAGTGAC
GGCCACCAAGAGCCCAACTG
GTACAATTGTACCGGGTACC
TCAAGGTTCCTCACAGTAGC
ATCTAAATGTCAGTTATGCT
TCGACAAGGGCGCGAGCCGG
CGCCACCCCGTTAATGCTAA
TGCCCCGTCAGCGTACTATC
CATTAGGTACGAGTAGCCTA
CTCATCTTCTCCGCGTAGAC
TAGCGTTCCAATCTGTCTTA
TGCGATCAAGCCCCCAACTA
GTCATTCATTGGCTCTGGTG
CTATCAATTGAGAGCACCTT
GCTAACATGCCCCTTACTTA
TAACCCATTCGGAATAGCGA
TGGATTCCTGAAGATCCAGG
AGATTGAAACCAGGGCGCAA
TGCCCCGTGTGCGAAATATC
ACGCAGGAGGACAATACATC
ATATCAATTGCTAGCTCCTT
ATCTTCAAACTGTCAGGACT
TACAAGGGACGAGACGAGCT
CTGATCAGTCTGCATCCATG
GTACAATACAACTGAGTCCC
CGTTCCCCGACTACCTCACC
AGCTGTGCGACACGGCCGCC
GTACACCCTCGAGTAGTGAC
AAACTCTACAGCAAGTAAGG
CTGCTCAGTCTGCGTACAGC
GTCGTTCATTGGTCCTGGTG
CTTCTAAAAAGGTCTTGCTC
TACGAGATCCAGTACGGCCG
TTGATTCCTGAAGACCGCGT
CGGCACGCCGCACTTAGCAC
TTCCGCTAATCAATGCGGCA
TGTAATTCATCCCTCATGAA
CTTTAAGATGCGGGCTTCAT
CTGACAACGTCGTGTCTTGT
TGCACCGGGATCGTAATATC
GTTCGGCAATCCTATCTCTT
AGCTTGAAACCTGAGCGCAA
CTGATCAGTCTGCAGACAGG
TACGCGTTCCACTAGTGCCG
GGTAATAAGGAGGCTTTGGT
AAGCGACTTCTGAAACCGCC
ACTCTACGAGCACCTATTGC
GAACTCGTTTAGTTTTATAG
CCAGATCCTGTGGTGCAAGC
GCCTAGAAGGAAGACGGAGT
CCTTTTAGATGACATCTGAG
TGCCTTCAAGCGCCCAACTT
TTTCAGCGCATTCCCAGAAC
AGATGGTCTAAGACATTTAG
TATTCTGTTATAGCGGTTTT
CATTGGGTACGAGGAGCGTA
TTCTTAGTGCCGATCTTGGT
GACCATGTCCCGTTCGGATC
CTTTAAGATATGGATTTCGT
TAGTTTTTAGGTTACAGTCA
CGTGTCTGGGAACCGGTGTT
ATATGTAACTACGCGCAGTA
AAGCGACTTCTGGACCTACC
GTCCAATTCAACCGGGTACG
GTAAAATGCAACCGGGTACC
CATTAGGCACGAGGAGCCTA
CCAGATCCTGTGGTACAGGT
CACCACACTGACGATAGGAA
TCCCCCTCCATGTTCCATGG
ATCTACATGTCAGTTATGAT
GCTCACATTCCCCTTAATTT
GCTTCGAGTAACAGACAAAG
AAGCGTTCCAGGCTGTCTTA
ATCTTCAAACTGTCGCTAGT
TGCCATCAAGCGCCTTACTG
TTATCAACTGATAGCTCCTT
CTTTAAGATACGGATTTCAG
CGTACAACTTTGTTAATCAC
GTACCATACAACCGGGTCCC
TTGCCCGTTAGATCCATTGG
GTCTCCTACGCTCCCATATC
TTATAAATTGAGAACTCCTT
GGTGTGTATATACCATCAAC
CAGCGTGGGTTTGTGATCGC
CCTTCCAATTTGTTAATCAC
GCTCACATGCCCCTTTCTAT
AACGCGACCTATTGTGCTGC
AAAAACTACCGCAAGTAACG
TCAGCCCGGACCGATACCTA
GCTCACATGCCCCATACTAT
TGCTCAGTCACTTGTACGTC
CCGGGTAACTGGAAGTCCCG
TTAGTATGGACCGATAGATG
GCCAACATGCCCCTTACTTT
TTAAGCCGGACCGATAGCTG
AACGCGACCTGTTGTGCACC
GTCTCCTACCACCGTCTATA
AGCTTGAACCCAGAGCGCAG
TCCCCGTCCATGTTACCAGG
TGGCCCGTGAGCGAAATATC
CAAACATCACACTAATGACA
GTCTTCAAACTGGCAGTAGT
GCGAGGCCAGGGGGCGCTGG
CCAGATCCTGAGGTCCGGGC
TCCCCCTCCATGCCCCCAGG
ATTGCCACGAGGTTCGAACT
CCAGATGCTGTGGTACATGC
TAACCTCCGTAGGCAACACT
GTACCTGCCTAGGCAACACT
AGCTTGAAACCAGTGCGCAA
AGCCGTGAGAAACGCCCGCC
ACGATGGACTCCATATTATT
TTTGTAAAAACGTCTTGCTA
ACTGTCCGAGCACCTAGTGC
ATTGCCTGTCTGGCGTCTAC
AGCTTGAAGCCAGAGCGCAG
CGTTCCACACTGTTAATCAC
TCCCGTTCGGCGGATTACGC
CCTCAAGAAGACAATAAATC
TTGATTCGTGAAGATCGCGT
TGGGATCGGTTCAGTTCCGT
GAACGTGGGTAGGCAACACG
GTTGGACTCACCGTGGCATT
TTAGCCCGGACCGCTAGCCG
TCTAATTCGCTGCATCAGGT
GTGCACCAGGGGCGTGGCAG
TTATCAATTCAGAACTCCTT
GTCGTATATCTAAGTTAACC
TGCCCCGGGCGCGTAATATC
GTCTCCTACCCCCGCCTAGA
GTCTCCTACCCCCGCCTTAA
GGCTCCCCGACTACTTCACC
TTAGACCGGACCGATAGCTC
ATTAGCGACAGTATAACCAC
AAATTCTACAGCCAGTAACG
GCTCACATGCCCCATACTGT
GTAGGACTCTCAGTGGCATT
CGACACGCCGCAGTCAACAC
GACCAGGTCCCGATCGGAGC
TCGATTCCTGAAGATCCAGT
CTGGTCAGTCTGCATACATG
GCTTGGTTAGATGGAGCCCA
GCTTAGTTCCATGGACCCCA
ATAGGACCCGGTGGCCGCAA
AAAATGCTAATGCGCTCTCA
ATGCCCTTCAGATCCATTGG
AGTGACTTGTCTCAGGGAAG
GGTTGATGGGAAACTCATAG
TGTGATCACGCGCCCAGCTG
GCTTTGATCGATGGACCCCA
TTTCAGCGCATTCCCACAAC
ATAGCAGCCGGAGTCCGAAA
TGTGTCGACATAACATCAAC
GTTGTAAAAGGGTCTTGCTA
TGTATTTGAATTCATATTGG
TGCCCCGTGAGCATAATATA
GTCTCCTACCCCGGCCTTTA
ATTGTAACAAGGTCTTGCTA
TGCCATCAACCGCCCTACTG
TTACCCCGGACGGATAGCTT
TTAGCCCGCATCCATAGCTG
TAGCCTTCCAGCCTGTATGA
AGCCCGGTGAGCGTCTTATC
TGGGTCGTAAAAACCACCAT
CTTGCAACGTCGAGTCTTTT
CGTTCCATTTTGTCAATCAC
TTAGCCCGGGCCGATAGGTG
CGAAGATGCCCTTGCCAACA
CATTCGGAACCAGGAGCCTA
ACTCTGCGCGCACCTAATGC
GAGCTTGGGTTTTTGTCCGC
GCTCACAAGCCACTTACTTT
TCCAGCTCCATGTTCCCACG
CTGCTAAGTCCGCATACAGG
AACGCGACCTATTGTGCGAC
GGTAATATGGAGTCTTTCAT
GCGCACCTGCCCCTTACTTT
ACTCTCCGAGCACCGAGTGC
ATCCTGAAACTGTCAGTAGT
CATTAGGTACGAGGAGCGTA
CCAGCCCGGACCGATAGCTG
TCTATTAGTTGAGATCTGAA
ATCGTACTGCTATCGCACCC
ACGCGTGCCAGCCTGTTTTA
ATCTTGAAACTATCAGTAGT
GCCCACATGCCCCTTACTTC
TGCCCCACGAGCCTAGTATC
GTCTACTCCCCACCCATATC
TCTGTCCGGACCGATAGCTG
GCTTTTGGCAAGATCGATAC
TTTCAGAGCAGTCCCACAGC
GAGCGTGGGTTTGTGCCCGC
GCTGAGTTCGATGGTGCCTA
CTTGCAACGACGAGTCTTGT
GTCTCCGACCCCCCCATAAC
GCTCACATGCTCCTTACTTA
TCCCCATCCATGTTCCCTGG
GTCGCCTGCCCCCCCCTATC
GCTTAGATCGATGGTGCACA
AACGCGCTCCACTAGGGCCG
CCATATCCTGTGGTGCAGGC
CCTCTCCGAGCACCTACTGC
GTTCTTCATTGGTGCTGGTG
AACGCGACCCATTTTGCCCT
GGGATCTTATTGAACTCGAG
CTAGATCCTGTGGTCCAGGA
GCTCATATGCCCCTTACTTA
AGATGGGCCACGACATTAAG
GAACCTGCGAAGGCAACACT
GCTTCCGGCAACATCAATAC
GCGCGTGGGTTTGTTTCCGC
ACGGCGTACACCATATTAGG
TAGGTCAGTAGTCTTGGTTC
TTATTAATTGAGAGCACCTT
CTCATATTATCCGCGTTGTC
GTAGAATTAAACCGGGTACC
GCGGCTGGCAAGATCCATAC
GAACCTCCGTAGGCAACTCT
AGCTTGAAACGAGAGCGCCG
GTACTTCATTAGTTCTGGTG
TATGACCAAGATCACGCATT
CGTTAGATAAGGGCACCGCA
ATCTTCAAAATGTCAGAAGT
CGGCACGCTGCAGTGAACAC
CTGCTCAGTCTGCATCTAGG
TCTCTCCTAGCACCTACTGC
AGTTCCAATTGGTTAATCAC
ACTCACATTCCCCTTACTTT
ACGATCTAATGCGCTAATGC
CATTAGGTACGAGGAGCCTG
TTGATTCCTGAAGATCCAGC
CGGCTCAGCCTGCATACAGG
GTAGGACTCACAGTGCCATG
GTACAGTACAACCGGGTCCC
CGTTCCACTTTGTTAATACC
GTGGTCGCACGCCCTGTATG
GACCATGTCCCGTTCGAAGC
GTATCAATTGAGAGCTACTT
GAACAATTCACCCGGGTCCC
AGCTGTAAGAAGCGTCCGCC
GCTTCTGGCAATATGAATAC
CCTAAGGAGGACAATAACTC
TGCCATCAACCGCCAAACTG
GCCCGCTAATGAACGCGGCA
GATTTAACCGTTGACCAAGC
CTCATCTTATCAGCGTTGTC
TTATCAATCGAGAGCTCCGT
GTGTAATCTGCGAAGGGTCA
GCCACCGCTACCTTCCCACG
TACGCTCTCCACTACGGTCG
TCTCTTAGCTGACATCTGAA
GGTAATTAGGGGGCTTTGAT
TAACCCATTCGTAATACGGA
CGCCACCCCCGTAATGGTAA
GCTTGTGGCGAGATCAATAC
TGCCCCGTGAGCGAAATATA
ATCGAACAGCTCTCGCGCCC
AAATTCTACAGCAGGTAACG
CTACGCACCACGACAAAGTG
TTGGCCCTCAAATCCATTGG
GCTTAATTCGATGGAGCCGA
ATTGCACCCAGTGTCCGCAA
GCTTCTGGCCGGATCAATAC
AATCTCCGAGCTCCTAATGC
TTAGCCAGGACAGATAGCTG
GTATTATTTGTGAGCTCCTT
TGCCCCGTGAGCACAGTATC
TACACCGTCACTTGCAGCTT
TGTATTGATATACCATCAAC
CATCTGGATGCCGGTGCTCC
TGCGCGTTCCACTACGGCCG
AACTCGACATATTGTGCCCC
TCACACAGAAACGGCAACGG
AAGGCGACCTTTTGTGCCCC
ACTCTCCGAGTACCTAATGT
GAACCTGCCTAGGCAATACG
TAAGAGTAAATCCCGTCACA
CGGCACGCCGCAGTGATCAA
GAACCTGCGTAGCCATCACG
AGAAGTGTGTGGAATGCTAG
GAACCTGCTTAGGGAACACG
GTCCGCTAATGAACGCGCCA
CCCTCTCGGCTTCTTGCTGC
TTCTGCACCCTGTCGCGTAG
GATTAATGCGATGGAGCCCA
ATATTCAAACTGTCAGTAAT
TGTATTAGATGACGTCTGAA
ATGTGTAACAACGCGCAACA
ACAAACCGTAGGAATAAAAT
AAATTCTACAGCAACAAACG
AGCTTGAAACCAGGGAGCAA
AGATGGTCCACCACATTAAG
TGCCCCGTGAGCTTAATCTC
AAGGCGACCTATTGTGGGCC
AGCTTGAAACCACAGCTCAG
CTAGATCCTGTGGTCCATGC
AACCCCCTCTATCTTACTGC
TTGCGTTCCATCCTGTCATA
ATCGAGCAGCGCTCGCACCC
ACGTCGGCACTCAAACACAA
GTTGCATTCACAGTGGCATT
AACGCGAGCTATTGTGCAAC
CCTGTCGATGTCACTAGGTC
TGCCATCAAGCGCCCAACCG
TTATCAATTGAGTGCTACTT
AGTGTCGATATACCATCCAC
GCTCACTTACCCCTTACTTT
TAGCGCTCCAGCCTGTCTGA
AAGCGACTCCAGGACCCGCC
CGTTCCACTTAGTAAATCAC
GACTAGACTTGGTAATCTTT
GCTCACATGCTCTTTACTTT
CTCGCAACGTCGAGCCTTGT
TTAGCCCGGACGGGTAGCTG
CGGAAAGCCGCAGTCAGCAC
GTCCTCCATTGGTCCTGGTG
GCTTCTGGCAATATCAATAT
ACTGTGTGCATTAAAGGCTC
CTCTTCAAACTTTCAGTAGT
GGTTCCCAGACTACTTCACC
TACCCCGTGAGAGTAATATC
GCTCACATGCCCGTTCCTTG
CAGCACACCGCAGTCAGCAC
TTTTCAAGTGAGAGCTCCTT
GCTCAGATGCCCCTTACCTT
CCTAGTCGGCTTCTTGCTAC
CGGCCCGGCGCAGTCAGCAC
GCTTACTTCGTTGGAGCCCA
GAACAATCTCCAGTAGTGAC
ATGTGCAAGAACGCGCAGTA
TTCCACTAATGAACGCGCCA
CTGGTAACGTCGAGTTTTGT
CGTTCCACTTCGTTAAGCAC
TGCCCCTTGACCGTAATATC
GCGTGGTTCGATGGAGCCCA
TATATTAGCTGACATCTGAT
CCGGGTAACTAGAGGTCCCG
CGCCTTAGCCAGGTTGCAAC
GGTGCATGGTTGCGTTACAG
GCTGCGGTCAACGGGAATCG
GTACAGAGAGAGACGTCGAT
CTTGTAAAGAGGTCTTACTA
ATGTGTAACAACGCCCTGTA
CGGCACGCCACAGTGAGCAC
TAATCAACTGAGAGCTCCTT
AGTTGCGACGCCTTGCGCTT
AAATTCTACATCAAATTACG
GCTCACATACCCCTTCCTTT
AGTTGGTCCACGACATCAAG
TTCCGCTAATGAACACGACT
GGTTCCCCGACTGCATCACC
CTGCACGCCGGAGTCAGCAC
GCACTATTCAACCGGGCCCC
CCAGTTCCTGTAGTCCAGGC
AACGCGACCTATTGTGACAC
ATTGTCCGGATGACATTTTT
ACAAATCGTAGGAATAGAAC
CTGATAAGTCTGCATACAGG
GTCTCCCACACCCCCCTATC
CTACAACCTCAAGTAGTCAC
TGCGATCAAACGCCCAAGTG
GATAATAAGGCGGCTTTCAT
TAGCGTTAAAGCCTGTCTTA
GGTGCATGATTGCGTTATAG
TTTATTAGGTGACATCTGAG
ATCGCAGAGATATCGCAACC
GGTATACTTGCATATGGGTA
GCTTAGTTCGATGGAGGGCA
CTCATCTTCTCCGAGTTGTG
TTAGCCCGGGCCGATAGCTC
CCTCAGGAGGACAAAAAATT
GGTGCTTGATTGCGTTACAG
TGCCCCGTGTGCGTAATGTC
TCTCACATGCCTCTTACTTT
TTGCATTCCAGCCTGTCTTA
TATGGCGGTCGTTACTTGCA
TCCACTCGGCGTCTTGCTGC
GTAGCACCCGGTGTCCGCAG
ACTCTCCCAGCACCTAATGG
CGGCACGCCGCCCTCAGCAC
CTCTCCTACCCCCGCCGATA
AACTCGGCCTATTATGCCCC
CTGCTCAGTCAGCAGACAGG
GTACAATTCAAGCGGCTCCC
ACTTCTCGCAAGATCAATAC
CCAGTTCCTGTGGTCCTGGC
CATGCGCCCAGCACCCTGGG
GTACAGATCAACCGGGTACC
CAGACATCATCTGGAAAATT
ACCTGTAACAGCGCGCAGTA
ATCTGTAAACTGTCAGTAGT
CCAGCTCCTCTGGTCCAGGC
TTAATTCCTGAAGATCCAGA
AAATTCTACATCAAGTAACG
CCAGATCCTGTGCTCCAGTC
CCAGGTCCTGGGGTACAGGC
CCTCAGGCGTACAATAAATC
TTATCAATTCAGAGATCCTT
TGGCTTGTATCACCACACCT
AGCTTGAAACCACAGCGCAG
TCTATTAGATGAGATCCGAA
AGCTGTGATAGACGGCCGCC
CTAGCACACGGTGTCCGCAA
TTGCCTCACAGATCCATTGG
TACATAGTAAAATTCTAGCC
TAACGCATGCGGAATAGGGA
ACGACGTACTCCACATTAGG
ACGGATGAAAATACAGTTCT
ACGACGAACTCCATATTAGG
ATCGAAGAGGTATCGCACCC
TCCCCCTCCATTTTCCAAGG
GCGAGGCAAGGGAGCGCCGG
CCTCAGGAGGACAATAGAGC
TAATGCAGATCTTCGTCTAA
TCCCCCTCGATGTTCCCAGG
TTGCCCCTCATATCCAATGG
AAATTCTACAGGAAGTAACG
TATTCTTTCTTAAACGTGTG
GATATCATAGTTGAACGTAC
TTATCAATCGAGAGCCCCTT
AACGCGACCTATTTTGCCAC
TGCCCCGTGAACGAAATATC
CGTCTGGATGACGGTGACCC
ACGAAATACTCCATATTATG
TAATGGACACATTCGTCTAA
AGCTTAAAACCAGACCGCAG
GCTCACATGCACCTTAGTTT
GAACCTGCGTAGGCATCACT
GCCTCCTACCCCCGCCTTTA
GCGACGTACTCGATACTATT
CTGTGTAACAACGCGCGGTA
CCTCAGCAGGACAATAAATC
GTCTCATACCCCGGCCTTTA
TTTCCGCGCAGTCCCACAAC
ACTTCTGGCAAGACCAATAG
GAGCGTGGATTTGTGTCCGC
ACGACGTACACCATATTATT
CATCGTTAATCCGGGCAGCT
AAGAGTTCCAGCCTGTTTTA
GGGAAACTAGGGGGCGCCGG
ACTCTCCTAGCACTTAATGC
GTAGAACCTCCAGTAGTGAC
CTTGGGATTTTACCCGAAGG
GTACAATTCAACGTGGTACC
CTGGCAACGTCGTGTCATGT
GCTTCTGCCAATATCAATAC
CCTCTCCGAGCACCTAATGT
TGCACCGTGAGCGTAGTATC
ATAGTCCGGACCGATAACTG
TAGCGTTCCACCCTGCCTTA
TAAAACAGAGGAGAATTGCT
GGCCCCGTGAAAGTAATATC
ATTGCCTGTCTGGGGTGTAA
CGTTAAATACGTCCTTTTAT
GGGTCCCCGACTACTCCACC
CATTCGGGACGAGCATCCTA
GTATTTGTGCAGGCGTTGCT
CTCATCTTCTCGGCGTTGAC
GCTCACAGGCCACATACTTT
CCTCAGGAAGACATTAAATC
ATCTTCAAATTGTCAGTACT
TCCCCCTCCATGTTCCCATT
TAAGCGCTCCACTAGGGCCG
ATAGCACAGGGTGTCCGCAA
GTCTCGCGCATGCCCGTGGA
TTAGCCCGGACCGCTAGCAG
GCTTAGTTCGATAGAGCCAA
CATTCGCTACGAGCAGCCTA
ATGCATGCTCGCGGGTCGAA
ATTGCCTGTCTGGGGTATAC
GTCGCCTACCCCCCCATATT
TGCTATCAAGGGCCCAACTG
TAGCACTAATTGCTATGGTC
CTACGCACCAAGCGTAAGGG
ATCGAACAGCTTTCTCACCC
CTTGTGAAAAGGGCTTGCTA
GAACATGCGTAAGCAACACG
CCAGATCGTGTGGTCGAGGC
TTATCAATTGAGAGTTACTT
CCCACTCGGGTTCTTGCTAC
GACCACGTCCCGGGCGGAGC
AGTTCCACTTTGTTAATCTC
AACGTAACCTATTGTGCCCC
GCCCACGTCCCGTTCGGCGC
GCTCACAGGTCCCTGACTTT
TTGCAGTGTCTTATTAATCT
AAGCTTTCCAGCCTGTTTTC
ATCTAAATGTCCTTTATGGT
CGTATTTGATCCATCATGGA
AAGCGATCCAGGCTGTTTTA
CTTTCAACTTTGTTAATCAC
AGATGGTCCCAGACTTTAAG
AACAAGGGACAACACGACCT
CAGCGTTCCAGATTGTCTGA
AAGCGCTCCAGGCTGTTTTA
ACTCTCCGAGAAACTAATGC
CCTCAGGAAGACAATAATCC
ATAGAACAGCTGTCGCACCC
TACCGCTAATGTACGCGGCA
GCTTCCGGCAAAATCAATAC
ATAACACTCGGTGTCCGCAA
CCCACTCGACGTCTTGCTGC
AACCCACCCTGTGTTACTGC
TGCACCGTCACTTGCAGCCT
TAGCCCATTCGGCATGGGGA
CACTATGATCTTGCGACTAC
CATGAGGTACGAGGAGCCTA
TCCCCCTCCATGTTACAAGG
ATGGAACAGCTATCGCACGT
ATGTGTAACAATGCGCAGTT
TTACCACGGACCGATAGCTG
AACCCACTCTGTCTAACTGC
TACGACGAGATTCGACCTTA
AACGAGACCTATTGTTCGCC
CTTGTAAATAGGTATTGCTA
GCTCACATGCCCTTTAATTT
ATGCTCACACCCAACGACGG
CTGCTCAGTCTGCCTACAGT
GACGTAGCATTGACTTAAGC
CCGGGTAACTGCAGGTCCCG
GGTTGGCGAAGAGCCCCAGG
GCTGACTTGCCCCTTACTTT
TCCGCGCTCCACTACGACCG
CTGGCAACGTCGAGTCTTCC
TTAACCCGGACTGATACCGA
CCTCAGGTGGGCAATAAATC
CTCGCAACGTCGAGTCTTGC
TTTCAGCGCAGTGCCACAAA
ACTCGCGGAGCACCTAATGC
GGTGATCCGTCTTAGTTAAC
AGTTGATCCACGACATTAAG
TGTTCCACTTAGTTAATCAC
GTTGGACGCACAGTGGCATT
CTTGTAAAAATGTTTTGCGA
ATGTGTAACAGCGCGCAGAA
TCCCCCTCCATGGTCACAGG
GCGGTAGTGAAAACGCGGAG
AACCAAGATAGACTACAGCC
CTTCTGGATGACGGTAACCC
GGCCACGTCCTGTTCGGAGC
CCGTAGTAGGACAATAAATC
ACTCTTAGAGCACCGAATGC
CTGGCAACGTCGAGTCTAGG
AAGGCGACCTATTTTGCCCC
ACTCGCCGCGCACCTAATGC
AAGCGTTCCAGCCAGTCATA
CCTGTAAAAGGGTCTTGCTA
AATGAGGGACAAGACGAGCT
CTGCTCAGCCTGCGTACAGG
TGCCCCGTGAGCAGAATATC
GTATAGATCGATGGAGCCCA
CTGCTCAGCCTACATACAGG
CTTGTAAAAAGGTGCTGCTA
ATCTAACAGCTATCTCACGC
GGGTGGGAGTTAAAAAGCGT
TAGCGTTCGAGCCTATCTTA
GTCTCCCACCCCCCCGTATC
TGCCTCGTGAGCTTAATATC
CCTCCGGCGGACAATAAATC
CTTGTAAATAGGGCTTGCTA
ATAGCATCCGGTGTGCGCAA
ATTGAGCTTCGTAACAGCCG
AATCTCCGAGCACCAAATGC
CCGGGTAACTGGAGGCCCCG
TTAGCCCGGACCGCTAGGTG
TACCCGACACGGTGACCGTC
TAGGGTTCGAGCCTGTCTTA
TTTGTAAAAAGGTCTTGCAA
TTAGCCCGGACCGATACTTG
CTTCGGGATGACGGTGCCCC
CTGGCAACGTCGACTCTTGC
TCCGATCAAGCGCCCAAGTG
GTACAATGCAACCAGGTACC
GGACCTCGGTAGGCAACACG
GTCTCCTACCCCCGCGTATA
CACCACGTCCCGTGCGGAGC
GTCTCCTACCCCCCCATACG
ATACAATACAACCGGGTACC
AGTAATAAGGAGGCTTTCAT
CGGCACGCCCCATTCAGCAC
CTAGCCCGGACCGAGAGCTG
ATTTGGTCCACGACATTAAG
TTCATCGTCTCCGCGTTGTC
AGTACGCAGGTGCATGAAAC
GTTCACAGGCCCCTTACTTT
AAATACTACAGCAAGTAACG
GGTGCATGATTGGGTTACAG
GTACAATACAACCGGGTACA
GTTGGGCTCACAGTGCCATT
GACTACGTCCCGTTCGGATC
GGTTCCACTGTGTTAATCAC
CTTTAAGATATGGATTTCAC
GGGGTAGTTACGCGCTGATT
GTATAATTCATCCGGGTCCC
ACAGATCCTGCGCTCAAGGA
TGCCCCACGAAAGTAATATC
CCTGTAAATAGGTCTTGCTA
GCTTCTTGCAAGATCAGTAG
TGCGACCAAGCGCACAACTG
GAGCGTGGGGCTGTGTCCGC
GCTAATAAGGCGGCTTTCAT
GAGCGTGGGTTTGTGAGCGC
GCGAGGCTCGGCGGCGCCGG
TACCCGTTCCACTACGGCCG
TCTCACATGACCCTTACTTT
ATTTAAATGTCCTTTATGAT
CTCATCTTTTCCGCGTCGTC
GTCTCTTACCCCCCCCTATA
AAGCTTAGAGGGAGGCTCAC
TTCAGCTACTGAACGCGGCA
CGCTCCTCTTTGTTAATCAC
GCTTAGAACGATGGAGCCCA
AAGCTACTTCTGGACCCCCC
TAGCGTTCCAGCCTGTATGA
TGATGGAGACCTTCGTCTAA
ACGACGTACTCCATATAATG
TTGCCCCACAGATCCTTTGG
CGTTGAACTTTGTTAATCAC
GCAGGACTCACAGTGGCATT
GTCCTTTATTGTTTCTGGTG
AACCCGACCTAGTGTGCCCC
ATCTAACAGCTATCGAACCC
CAATCGGAATTAGCTCGTTA
AAGCCGTACATGTTACCCCG
TACGCGCTCCACAACGGCAG
TCTACTAGGTGACATCTGAA
CTCATATTCACCGCGTTGTC
TGCCCCGTGTGCGTGATAGC
CGTGCGAGAGCTTTCGCGTG
GTCTCCTACCCCCCCGTGTC
GACCCACTCTGTCTTACTGC
AAGCGAATTCTGGACCCTCC
CCTTCTCGCAAGATCAATAC
ATAGTACCCGGTGTCCTCAA
CGCCCCGTGAGCCTAATATC
GACCACGTCCTGTTCTGAGC
AGCCCCGTGAGCGTAGTCTC
CGTTCCACTTTGTTCGTCAA
AACAAAGGACAAGATGAGCT
TTAGCCCGTACCGATAGCCG
GAACCTGTGTAGGCAAGACG
ATCGAGATGTCTCAAGATGC
GTCTCCTAGCCCCGCCTTTA
CTTCTGCATGCCGGTTCCCC
TAGGGTTCCAGTCTGTCTTA
AGTTTTTCATCCATCATGAA
ATCTTGTGACCAGAGCGCAA
CGTCGCTTCGCGGGGACTCT
CCCACTCGGCGTCCTGCCGC
ATAGCACCCGGAATCCGCAA
GTCCTTCATTAGTTCAGGTT
CGTTCAACTTTGTTGATCAC
GCGAGGATAGGGGGCGCCGT
CTATGATAAAGTGAAACTAA
CCCCCCTCCATGTTCACAGG
AACAAGGGGCAATACGAGCT
AAATTCTCCAGCAAGTAACC
TGTTCCACTTTGTTAACCAC
GACCCTGGGTAGGCAACACG
AAGCGACTTCTGTACCCGAC
TCCTGGCAGTACTACGTTTC
GTGCGAATTTTTACAGGCCC
CCAGATCCTGTCCTCCAGGC
GGAGCATTATTGCGTTACAG
TGCCGGTTTTCCCATACCAC
GTAGGACTCACAGTGCCATA
GTCTCCTCCCCCACCATATC
TACGCTTTCCACTACGGCCG
ACTCACATGCCACTTCCTTT
TGACCCGTAAGCGTAATATC
GTCCTTCATTGGTTCCTGTG
TGCCCCGTGAGTATAATATC
CTTTAAGAGATGGATTTCAT
TCTATAAGTTGACATCTGAA
TCTATTAGACGACATGTGAA
ATCTAAAGGTCCATTATGAT
GTACAATTCAGACGGGTACC
GTCCTCCATTGGTTCTGGTA
ATCTAAATGTCTGTTATGAT
ATCGAACAGCTATTGCACGC
TTCTTAAGGGCTCCCCGGCT
GCTTTCTTCGATGGAGCCCA
GCTCACATGCCGCTTACTCT
ATCGAACACCTATCGCTCCC
TATGCAAAGCACTCAAGATC
GGTTCCCCGACTTCTTCACC
GGTTCATGATTGCGTTACAG
GTCAGACCAGCCGCAACCAC
ACGACTTACTCCATATTATG
ATGTGGATCAACGCGCAGTA
GTACAATTCATCCTGGTCCC
CGTTGCACTTTGTTGATCAC
ATCTTCAAACTGTCACCAGT
CTTGTAATCAGGTCTTGCTA
ATCCTCAAACTGTAAGTAGT
GCGGGTAACTGGAGGTCCCG
GAGCCGAGCGATGCGTTCTG
GACCACCTCCCGCTCGGAGC
GCTTAATTCGATGGAGCCCT
CGGCAAGCCGCAATCAGCAC
GCGAGGCTAGCGGACGCCGG
AGATGGTCCAAGTCATTAAC
TGCCCCGTGAGCGAATTATC
ACAAACCGTAGGAATAAACG
TGTGTCGATGTACCATCAAC
GCGAGGCTATGGGGCGCCCG
AACATGAAACCAGAGCGCAA
GAACCTGTGTAGGCAACACC
GTATAATCCAACCGGGTCCC
TGTGTCGATATACCCTCAAC
CGTGTAAAAAGGTCTTTCTA
CCAGATCCCGTGGTACAGGC
TGAGCCTGGACCGATCGCTG
AAATTCTATAGTAAGTAACG
GTACATTCTCCAGTAGTGAC
GTTCTGGGTGCCGGTGCCCC
CTTGTAAAAATGTCTTGATA
AACAAGGGAGAAGACGATCT
GGTAATAAGGAGGTTATCAT
ACGACGTACTCGATATTATT
TTGATTCCAGAAGATCCAGT
GGTGCATGGATGCGTTACAG
CTTCTGGATGCCGGTTCCCT
GAACCGGCGTAGGCCACACG
TCGACGCGTGCGCACAAACA
GGTGGCGATTTACCAGGATC
GTAGGACTCACCGTGGCATT
GCATCTGGCAATATCAATAC
TAAGCCCGGACCGATACCTG
TTAGTAGCGCGTTGCTCACT
GTCCGCTAATGAAGGCGGCA
TTGCCGCTCAGTTCCATTGG
TGATGGTCTAAGACATTAAT
GACAACGTCCCGTCCGGAGC
GTACAATTCGACCAGTTCCC
ACAAAACGTAGGAATAAAAG
GAACCTGTGTAGGCATCACG
GCTTCGAGTATGGGACCAAG
TTGCCCGTCAGATCCATTGG
GGTAATAAGGAGGCTTGCAT
TTATCAATTGAGAGTACCTT
ACTCTCCGAGCACCTTATAC
GTTCAAGGCAACCGGGTCCC
CCTCAGGAGGACAATTGATC
GAATTTCCAAGATGTAGCTC
GGCTTCAAACTGTCAGTAGT
CGGCACGCGTCAGTTAGCAC
GCATGATACACGGATACCTG
TAAGTTACTTGGCCATATAA
TGCCCCGTGAGCGAAATATG
GCTCACGTGCCCCTGACTTT
CGACCCACTTTGTTAATCAC
CGTCGTTGGGCCAGCGCGTT
CTTCAGCGCAGTCCCACAAC
TGCCCCGTGAGCGAAATTTC
CGGCCGGCCGTAGTCAGCAC
GGTAATTAGGCGGTTTTCAT
CGTTCCACTATTTTAATCAC
GTCTCCCACCCCCTCAAATC
CCTCAGGAGGAAAATAAAGC
GCGCACATGCCCCTGACTTG
GCTCACATGCTCCTTACTGT
GTACAATTGAACCGGGTACC
CGGCTCATTCTGCATACTGA
AAACCTGCGTTGGCAACACG
GATTCGAGTATGAGAAAAAG
CAAGGGCCTGTGGTCCAGGC
GTAGAATTCAACAGGGTCAC
ATCGAAAATCTATCGCACCC
GCTTAAATGCCCCTTACTTT
AAGCGTTCCAGCCACTTTTA
AGAGGGGCCAAGGCATTAAG
GGTTCCCCGAGTACTTCACC
TGTTCTCCGGTCTGGGTTTG
ATACATTTCAACCGGGTACC
AGCGAGCAGCTATCGAACCC
ATGTGTAACAACCCGCAGAA
GCTTAGTTCGATGGAGCCGG
CTTCTGCATGTCGGTGCCCC
ATGTGTAACAAAGCGCGGTA
GTACAGTTCAACCGGGGCCC
GTCTCCCACCCCCGCCTATA
TGTGTCGATCCACCATCAAC
CTGCCCTAGGAACGCTGTTA
CCTTTACGAGCACCTAATGC
AAGCTCCGAGCACCTAATGC
CCTGTGAATGCCGGTGCCCC
CGATAGTCCCGTTGATATAG
GGTTCAGCTTTGGTAATCAC
TCATTGGAATCAAAGTTCCA
CGGGACGCAGAAGTCAGCAC
TACGGGCTCCACTACGCCCG
TACGCGCTACACTACGGGCG
ATCAAACAGCTATCGCACGC
GACGCGACCTATTTTGCCAC
ATCTAAAGGTCCGTTAGGAT
AAGCGTTCCAGCCTGATTTA
GCTTAGTTCATTGGAGCCCA
TGCCCCGTGAGCGTAGCATC
TATAATAAGAAGGCTTTCAT
GTCCCCTACCCTCCCATATC
TTCCCCCTCAAATCCATTGG
TTACCTCTTGTGCACGATGT
GAGCGTGGGTTTGTGACGGC
CTGGCAACGTCTAGCCTTGT
CTCCTTCATTGGTTCCGGTG
GTCTCCTGCTCCCCCATATC
ACGTCCCCCTAACGTGCTTC
CGCCACCCCCTTAATGCTTA
AACGCGAGCTATTTTGCCCC
AGGATAACCCGTGGTTCACT
TCAGATCCTGTGGACCAGGC
GATCCTGCGTAGGCAACATG
GTACAATTAATCCGGGTACC
TCTAGTAGATGACATGTGAA
GATCACAGGCCCCTTAATTT
GCTAAGTTCGATGTAGCCCA
TAACCCATTCGGAATATGGA
GTCTCCGACTCCCCCCTATC
ACGCGACTTCAGGACCCGCC
ATGTAAACATGTGCCACCTA
GGTTGCCCGACTACTTCACC
ACACAATTCAACCGGGTCAC
GTCTCCTTCCTCCCCTTATC
TTGGCCCGGATCGATAGCTG
GAGTGTGGGTTTGGGTCCGC
CTCTAAGATGCGGATTTCAT
TGCCCTTTGAGCGTAATATC
ATCGTGACCAATTGTGCCCC
TAACCCCTTCGGAATAGGGA
CCGGGTAACTGGAGGTCCAG
AACAGGGGACTAGACGAGCT
GTACAACTCACCCGGGGCCC
GCTTAGTTCGACGGGGCCCA
AGCTTCATACTGTCAGTAGT
GCTCTCCTAGCACCTACTGC
TTGCCCTTCAGATCCATTTG
TGCCATCAAGTCCCTAACTG
TTCCGTTAATGAACGTGGCA
TTACGCTAATGAACGCGGCA
ATAGCACTTGGTGTCCGCAA
GTTAATAAGGCGGCTTTCAT
CTGGTAACGGCGAGTCTTGT
TGCGATCAAGCCCCCAGCTA
AGGTGGTCAAAGACATTAAG
GCTGCCATGCCCCTAACTTT
GAGCGTGGGATTCTGACCGC
ACCGCGGCCTTTTGTGCCCC
CGATCCACTTTGTTTATCAC
TAATATTCGACCGGGCACAC
TCTACTAGATGGCATCTGAA
CGTTCCACTTTGTTGATCTC
ACAAACCGAAGGAATAAAAG
CTGGCAAAGTCGAGTCTGGT
ACTCGCCGAGTACATGCTGC
TCTATTAGATGACACCGGAA
TCTAGTAGATGACGTCTGAA
CTCATCTTCTCCGCGGGGTC
AACAAGGGACAAGCCGAGCA
GTCTCCTACCCCCACATAGC
CGTAACGATCAACGCGTCCC
AACCCGACCTATTCTGCCCC
GATTGTACTACCGAGAAGTA
TGTTTCAGTCATGGGTGCAC
AAGCGTGGGTGTGTGTCCGC
CCCACTCGGCTTCTAGCTAC
GGTGGATGATTGAGTTACAG
TGCACCGTCACTTGTAGCTT
GTCCTAGACGCCTTCAGCAG
CGCGCCACTTAGTTAATCAC
GCCTCCCCGCGACGGCCGCA
AACGCGACATAATGTGCCCC
TGCCATCCCCTTAATGCTAA
CGGCACCCCGGAGTCAGCAC
GCTCACATTCCCCTTACCTT
ACTCTCCGAAAACTAAATGC
GGCGCCGTGAGCGTAATATC
GTATCAATTGAGAGCTCCTA
GAGCGTGGGCTTGTGCCCGC
CGAGATCCTGTGGTACAGGG
GCTTGTGGCAAGATCCATAC
CTGTTTGTGCAGGTGATGCT
TGTGTCAATATACCATCATC
CGTTCCACATTGTTAATCAT
TTTCAGCGCAGTCCCCCAAC
TTAGGCCGAACCGATAGCTG
AGCTTGAGACCAGACCGCAG
ACTCTCCGAGCTCCTAATTC
TGCCCCATGAGCGTAATATA
AAGAAGGGACAAGAAGAGCT
ACGTGTAACAACGCGCGGTA
TGCCCCGTGAGCGTGATGTC
TTCCGCAAAAGAACGCGGCA
GCTTCGAGTATGAAAGAAAG
TTCCGCGCTGCGAGTCCGAA
GTTCACAAGCCCCTTACTTT
CTTCTGGTTGCCGGTGCCCT
CTTGTAAAATTGTCTTTCTA
GGTAAAAAGGAGTCTTTCAT
AACGCCACCTATTGTGCGCG
CCAGATCCTATGGACGAGGC
GTCGTTGCCAGAGAGCAACA
GTTGCACTTACAGTGGCATT
TACATGCTCCACTACGCCCG
AACGCGACTTACTGTGCCTC
GACCAGACTTGGTAATTTAA
GGCCTTCATTGCTTCTGGTG
CTGTTTTTGCAGGCTTTGCT
CTCATCTCCTCCGCGTGGTC
GAACACGTCCCGATCGGAGC
ACTGGTATGTAGCGAAGGGC
CTCATCTTCTCGGCGATGTC
GTACAACCTCCAGTGGTGAC
TGCCATCAAGCGCCCAACGG
TGCCCCTTGAGCGTAAGATC
ACCTGTCAGAAACGGCCACC
TCGATTAGATGACATTTGAA
TCGATTAGAAGACATCTGAA
GCTTAATTCGATGGATCCCA
ATCTAAATGTCCTTTATAAT
ACGCTCCGAGCTCCTGATGC
TGCGCCGTGAGCGTAAGATC
AAATGGTGCAAGACATTAAG
CGCTTGAAACCAGAGCGCAA
CCTCAGGAAGACAATAAATA
CCTTAGGAGGTCAATAAATC
TGCGCCGTGAGCGTAATATG
CGTTGAACTTTGGTAATCAC
GACAACGTGCCGTTCGTAGC
GTCTTTCATTGGTTATGGTG
CAGCGTGGGTTTGAGTCCGC
ACACACCGTAGGAATACAAG
GGTGCATAATTGCGTTACAG
CTGCTCACTCTACATACAGG
ATCTAACGGTCCTTTGTGAT
ATGTGTAACTACGCGCGGTA
TTACGCACCAAGAGAAATGG
TCTCTCCGAGCACCTAAAGC
GCTTCTTGCAAGATCAATAG
ACGACGTCCTCTATATTATG
GGCCCCGTGCCCGTAATATC
TAAGCCCGGACCGATAGCTC
GTGCTTCATTGGATCTGGTG
TAATCAATTGAGGGCTCCTT
AACGCGACGTATTGTGCCCT
GCTTATGGCACGATCAATAC
CTGCTGGATGCCCGTGCCCC
CGGCACGCCGCAGTTAGCAA
GCTTCTGGCTATTTCAATAC
AGTACCACTGTGTGAATCAC
CGCACTCGCCGTCTTGCTGC
TTAGCACCGACCGATAGCTG
GTCTGCAACCCCCCCATATC
TGCGATCAAGGGCCCAACAG
CCAGTTCCTGTGGTCTAGGC
CTCCACCCCCTTAATGCTAG
GTTTAGTTCGATGGAGCGCA
CTCATCTTCTGAGCGTTGTC
CGATCCACCTTGTTAATCAC
ACAGACCATAGGAATAAAAG
GACCACGTCTCGTTCGGAGG
GACTAGACTTGGTAATTTGG
CTTGGAAAAAGGTGTTGCAA
TCACCGCAGAGATGTGTGGC
TAGGTTTCCAGCCTGTCCTA
GACCACGTCCCCTGCGGAGC
CGATCCACTTTGTTAATCAG
TGCCATGAAGCGCCCAACGG
AAGCATTAATTTGGCCTTAT
TAAAGGAGACCTTCGTATAA
GTACTATGCAACCGGGTACC
TCTATTGGGTGACATCTGAA
AAATACCACAGCAAGTAACG
GTCTCCTAGCCCCGCCTATA
GCTTCGAGTATGAAACAAGG
TGCGATCAGGCGCCCAGCTG
GAACATGCGTAGGCTACACG
AGCTTGCAACCAGACCGCAG
TGCCCCGTAACCGTAATATC
CTTTAAGATATGGATTTGAT
TTTTTACTCGAGGTCAGGAA
CGGCACTCCGCAGTCATCAC
AACGCGACCTAATGTGGCCC
TTAGTCTGGACCGTTAGATG
GCGCGTGGTTTTGTGTCCGC
GCTAACATGCGCCTTACTTT
GTCTCCTACGCCCCCCTTTA
TTGCACCTCAGATCCATTGA
GTACAATTCAAGCAGGTCCC
TGGCGAAGATGAAACTCCTC
TGCACCGTCATTTGCAGCTG
GCTTAATTAGATGGAGCACA
TTACAACCTACAGTAGTGAC
AGCTTGAAACCTGAGCGCAG
TCATTAGGCTGCTACTGTAA
GTCTCATACCCCCCCATGTC
CTGGCAACGTCGAGTCATGG
TCACATTTATGTCTCTTAAC
TTAGCCCGGACCGATACGTA
TCTATTAGATGACACCTGTA
ACAAACCGTAGGTATAAAAG
AAATTCTTCAGCAAGTACCG
TTAGCCCGCACCGATACCTG
GCTCACATTGCCCTTACTTT
ATCTAAAAGTCCATTATGAT
GAACCAGCGTAGGCCAAACG
CTACGCACTAAGAGAAAGGG
CCTCAGGAAGCCAATAAATC
CTTGTAAATAGGTCTTTCTA
TCCAGCTAATGAACGCGGCA
GGTAGGACGGCGGCTTTCAT
GCGTGGCTAGGGAGCGCCGG
GCTCCTCCAGTATGCGCGGG
TGTAAAGTTCTACGACTAAT
CTAGCACCCGGCGTCCGCAA
CCCGCTCGGCGTCTTGCTGC
GTCTGCTACACCCCCCTATC
CCTCCGGATGGAAATAAATC
GTCGACTACGTCCATCCTGT
TTGATTTCTGAAGATCCAGT
CGTTCCACTATGTTAATCAA
AGATGGTCCTCGACATTAAG
GAGCTTGGGTTTGTGTCCGC
TCCCCCGTGAGCGTAGTATC
CCACATCCTGTCGTCCAGGC
CTGGGAAAAAGGTCTTGCTA
ACTCTCCTAGCACCTTATGC
TAGCGTTTCAGCCTGTCTTT
AAATTTTACAGCAAGCAACG
ATTTTCAAACTGTAAGTAGT
TTTCTCGATGACGGTGCCCC
CCAGATCCTGCGTTCCAGGC
CTCGTAAAAAGGTCTTGCTG
GCTCTCATGCCCCTTACTGT
GCATCATGACACGCGATGTA
GTACAATGCAACCGCGTCCC
GTCCTTTATTCGTTCTGGTG
GAACCTGCGTAGGCTTCACG
TGGAACGGTTCTAATTTGAC
TTAGCCCGAATCGATAGCTG
GTGTCCCACCCCGCCCTATC
ATCAAAATCTCCGTTATGAT
GGGTCCCGGGCTACTTCACC
CCAGATCTTGTCTTCCAGGC
ATCTAAAAGTCGGTTATGAT
GCACAATTCAACCGGGCTCC
TTTGTATAAAGGTCTTGCTA
GTCGAACAGCTATCGAACCT
TTCCTTCATTGGTTCCGGTG
GCGTTTGCTTGCGATCCGGT
TAGCGTTCCAGTCTCTCTTA
CTACGCACTTAGAGAAAGGG
TTCCAAAACGAATATTAACG
GAGCGTGGGTTTTTGTCCTC
GCTCAAATTCCGCTTTCTTT
CCCAATCCTGTGGTCCAGGC
CTTCTGGACGCCGGTGCCTC
GCTTAGTCCGATGTAGCCCA
TTCTCCTACCGCCCCCTATC
GGTCACATGCCCCTTACTTG
TTAGACCGGACCGATCGCTG
TGCCCCCTGAGCGTAATGTC
ACAGATCCTGTGGTGCAGGC
CACGAGGTACGAGGAGCCTA
ACTCACATGCCACTTCTTTT
AAGCGTTCCAGCCTGTTGTA
TTGGCACGGACCGATAGCTG
TTCGGAATCAGATTGCAGCC
TGTGTCGATAGACAATCAAC
TTCCTTCGTTGGTTCTGGTG
CCCGCTCCGCGTCTTGCTGC
AAAATTTACAGCAAGTAACG
TCCCCCGTGAGCGGAATATC
AGTTTTCTTGGATCTCCTAG
GCCTTTAACGGTCCCCTGCT
CTTGTAAAAAGGCCCTGCTA
TTTGCCCGGACCTATAGCTG
ATCTAAAGGTCCGCTATGAT
GTGCTGGATGCCGGTGCCCC
GCTTAGTTCGCTGGATCCCA
GAGCCACCCGTATAAAGATT
CATCCGGGACGAGGAGCCTA
GCTTCTGGCAAGGTCAGTAC
CGTTCCACTTTGATAATCAA
ACGACGCACTGCATATTATG
GTCCTTCATGGGTTCTGGTA
GCCCACATGACCCTTACTTT
TTACCCCGGACCGGTAGCTG
CTTCTGGATGCCTTGGCCCT
CTTCTAAAACAGTCTTGCTA
GCGAGGCTTGGAGGCGCCGG
ACTCTCAGTGCACCTAATGC
CTTGGAAAAAGGTCTTTCTA
GGGTCCCCGACTACTTCGCC
ATCCGGCTGAGCGAATGGTG
CGCTTCCCCCTTAATGCTAA
GTACAATTCTACCGTGTCCC
CTGTGTGTGCAGGCGTTGAT
TTGGTCCGGACCGATAGCTA
TGCGATGAAGCGCCCAAGTG
ATCTACAAATTGTCAGTAGT
GAACCTGCGTAGGCAAAACT
GTCCTTCATTAGTTCTGGCG
TGCCCCGTCACTTGCAGCTT
GTACAATTCAACCGTGTCAC
CTTGTAAAAAGGTCGTGCAA
GCTCACATGACCCTTACGTT
TCTATAAGATGACATCTTAA
GCTTAGTTGGATGGAACCCA
GGCAATAAGGAGGCTCTGAT
ACTTCTGGCACGATCAATAC
GCTCACATGCACCTTACGTT
ATTTACTCGCTCGCTCTCTT
ATAGCACCCGGTTTCTGCAA
AGCTTGAAACCAGAGGGCAG
TCTATTAGATGACATCTTAA
GTACCATTCAACCGGGTCAC
AATCAGGTAAGAGGAGCATA
ATCGAAATGTCCGTTATGAC
GCTTATTTGGATGGAGCCCA
ACCGTCCTATCCGCCCCATG
CGCATTGCTCTTGTTAAGAT
CTTGTAAAAAGGTCTCTCTA
TTGCCCCTTAGACCCATTGG
TGCGATCTAGCGCCCAAGTG
GCTTCTGGCAAGGTCAATAC
CCTCAGTAGGACAATAAGTC
TCCCCCTCCATGTTGCCTGG
CCGGGTAAATGGAGGTCCGG
TAGGCGCTCCACTTCGGCCG
AGAGGGTCCAAGACATTAAG
GAACCTCGGTAGGCCACACG
GCTTCGAGAATGAGACCAAG
AACAAGGGACGAGCCGAGCT
ACTCTCCGTGGACCTAATGC
GCTGACATGCCCCTTTCTTT
TTACAATTCAAGCAGGTACC
ATCGCGCTACACTACGGCCG
GCTATTAGATGACATGTGAA
TTTGTAAGTATGTCTTGCTA
AACGTGAACTATTGAGCCCC
TCCCCCACCATGTTCCCAGT
ATCGAACAGCTATAGCACCG
AACGCGACCTATTGTCACCC
AGATGAACCAAGACATTAAG
GTAGCCCGGACCGAGAGCTG
CTCTTCAAACTGTCAGGAGT
TTATCAATTGAGAGGTCATT
AGCTTGAAACCAGAGCGCAC
CACCACCCCCTGAATGCTAA
GTACAATACAACTGGGTCCC
AACAAGGGCCAGGACGAGCT
GTACAACTCAACCTGGTACC
CAATGGAGACCATCGTCTAA
TTATCAATCGAGATCTCCTT
GTCATACATAGGTTCTGGTG
TAAGACGCGTGTTGGACCCA
ACTCTCCGAGCACTTAGTTC
GGTCCCCATAGGAAATGCCA
TTACAATACAACCGGGTTCC
TCTATTAGGTGACACCTGAA
TAGCGTTAGAACCTGTCTTA
TTAACAATTTAGAGCTCCTT
AGCGATCAAGCGCTGAACTG
GCTTAGTTCGATGCAACCCA
TGCAGCTAACGAACGCGGCA
GTACCTGCGTTGGCAACTCG
TGCGATCGAGCGCCCAAGTG
TGCAATCAAGCGCCCAACTT
CTAGCCCGGACCAATAGCTG
TCCAGACTCGGGGCTTGAGA
AGCTTTGAGAAACGGGCGCC
GGTCACATGCCCCTGACTTT
AGCTTGATACCAGACCGCAG
AACCCACTCTATCTTACTGC
TTGCCCATCAGGTCCATTGG
ATTCTGGATGCCCGTGCCCC
CGTTCAACTTCGTTAATCAC
CGTTCCACTTTGGTAATGAC
CTCGTAAATAGGTCTTGCTA
CGTGATACGAAGACGACATT
ACAGATCCTGTCGTCCAGGC
GCGAGGCTAGGCGGCGCCGA
CTTGCAAAAAGGTCTTGCTG
TTAGTGCGGACCGAAAGCTG
AATGCGACCTAGTGTGCTCC
ACTCTCCTAGCACCTACTGC
AGTGATCAGTCCGCTGGATT
GCTCACATGCCCATTACGTT
GTCCTTGATTGGTGCTGGTG
CTGTTTGTGCAGGCGTTGCC
ATAGCAGGCGGTTTCCGCAA
GATTAGTTCGACGGAGCACA
CCCAATCGGCTTCTTGCTAC
TTGGCCCCGACCGATAGCTG
GTCCTTGATGGGTTCTGGTG
GCTCTGGATGCCGGTGCCCC
GTCCTTCATGGGTTCTCGTG
TGCGATGAAGCGCGCAACTG
GTTGGACTCACAGAGGCATT
GCTTCTGGAAAGATCAATAT
CCCGCTCGGCTTCTTGCTGC
TGCGTTCAAGCGCCAAACTG
GCTCACATTCCCCTTACTTC
TTTTTAAAAAGGTCTTGCTA
ACTCTCCGAGCACCTAGGGC
TGTATTTCGTCCATCATGAA
TGAGATCAAGCGCTCAACTG
AACGCGACCTATATTGCCCC
TTTGCTATTTAGCCTGGGAT
ATAGCACCCGGTATCCGAAA
TACTCTGGCCCCCATCCCAC
CCTCAGGAAGACAATATATA
GTAGTTTGTTGACTGAGTCC
GAGACTCACACATAGCGTTC
CCAGATCCTGTGGTCCTGGG
AACGTCCAGATCTGTCCCAT
CCAAACATGCCCCTTACTTT
ATATCACCTGTTGTCCGCAA
GCGCCTAGTCCGCCCCTAGG
ATCGAACAACCATCGCACCC
AGATGGTCCACGCCATTAAG
AAATTCTACAGCACGTAACG
TGCCCCGCGTGCGTAGTATC
CCTCAGGAGGAGAGTAAATC
TCCCCCGTGAGCGTAATAAC
TAGCCCCAAAGATCCATTGG
AGATGGTTTTAGACATTAAG
AACCCACTCTGACTTACTGC
TTTCAGCGCAGTTCCACAAC
AGCCCCGTGAGCGAAATATC
TTCCTTTATTGGTTCTGGTG
GCTCACAGGCCCGTTACTTT
GACCAGTTGCCGTTCGGAGC
TCCACCTCCATGTTCCCAGA
TTAGCCCGGTCCGAAAGCTG
CTTGTAAAAAGGTCTTTCGA
CGGCACGCCCAAGTCAGCAC
CGGATCTTCTCCGCGTTGTC
GTCCTTCGTTGGTTCTGGGG
TACGCGCTCTATTACGGCCG
CTGCCCGGTCGGCATACAGG
GTCTCATACCCCCCAATATC
AGCGCGACCTATTGTGCTCC
ATGTGTACCAACGCGCAGCA
TGCCCCGTGTGCGTATTATC
CGCTCTGAGAAACGGCCGCC
AAGCGTTCAAACCTGTTTTA
GACAACGTCCCGTTCTGAGA
CGCGTCCGTCATTATTCGAA
TTCCGGTAAAGAACGCGGCA
GTCTCCTACCTCTCCCTATC
TAGCGTTGCAGCCCGTCTTA
CGGTCCACTCTGTTAATCAC
TGCCCTGTGAGCGTAGTATC
GTCTGCTACCCCCGCCTTTA
CTTAGCAAGGCGCAGGGTCA
AACGTAGATTATTATAATTG
GCTCGCATGCCCATTACTTT
AACCCGACCTATTGTGCGCC
AGCTCGTAACCAGAGCGCAA
TGCCATCAAGCGCTTAACTG
CCCACTCGGCGACTTCCTGC
TGTATTCGATGACATCTGAA
CTCATCATCTCCGTGTTGTC
TTAGCTCGGACCCATAGCTG
CGGCACGCTGCAGTCAGCGC
TAGCGTTCTAGCCTGTCTTA
AAATACTACCGCAAGTAAAG
AGATGTGAGAAACGGCCGCC
CCAGATCCTGTGGTCCACGA
TAGCGTTCGAGCCAGTCTTA
ACGACGTAGTCCATATTAGG
GCTTAATTCGATGGTGCCCA
TTGATTCCTGAAGATCGAGT
CCAGATCCTGTCGTACAGGC
GACTAGACTTTGTAATGTAT
CTCAGAATCTCCGCGTTGTC
GCTCAAATGCCCCTTACTCT
CCTGTAATAAGGTCTTGCTA
CTGTCAATTGAGAGCTCCTT
CCGTTGGAGGACAATAAATC
GTACATCCTCCTGTAGTGAT
GATTCGAGTATGACCCAAAG
CTTCTGGATGCCGTTGCCCT
AATCGATGCCATCCATACCT
ACTCTCCGAGCACCTAGCGC
AGCTTGAAACCAGAGCTCAG
TCCCACTCCATGTTCCCAGG
ATGTGGAACAAAGCGCAGTA
CCCCACCCCCTTTATGCTAA
GCTTCCAGTTTGAGACAAAG
CTAGCCCGGACCGATACCTA
TCATCTCCACCGAGCGTACA
ATGTTTTACAACGCGCAGTA
CTGGCAACATCTAGTCTTGC
TGTCGCCCGGTGGTCCCGAT
ATTGCCTGTCTGAGGTGTAC
TGCCCTGTGAGCGAAATATC
AAATTGTCCAAGACATTAAG
AAGCGACTCCTGGACCCACC
ATCTTCAAGCTGTCAGTAGC
CCCAATCGGCGTCTTGCGGC
AACAAGGGACAAGACGGGGT
GGCGGTCTTTAGAACCCCAA
TGCCCCGTGAGCTTAACATC
AAGCGTTCGAGCCTGTCTTA
CGTGTAAAAAGGACTTGCTA
CCCTCATACCCCCCCATATC
CTTGTAAAAAGGTATTGCTG
ATCTAACAGCTATCGCACTC
TCTACCTCCATGTTCCCAGG
TCGGCTGAGACGCAATTGAA
GCTGTCATGCCCCTTACTTT
GACTCCTACCCTCCCATAAC
CTTGCAACGTCGAGTCTTCT
TTTCACCAGACTGGCTGCAA
AGATGGTACAAGGCATTAAG
GGTTCCCCGACTGCTTCACC
TTTCAGCGCAGTCCAACAAC
GCTTAGATTGATGGAGCCCA
TAGCGTTCAAGCTTGTCTTA
TGCAGAGAACAATATTGAGC
ATGTGTAACGACCCGCAGTA
GCACAATTGAACCGGGTCCC
CGCTCCAATTTGTTAATCAC
GTACAATACATCCGGGTCCC
CCAGATCCTGTTGTCAAGGC
GTACAATTCAAACGGGAACC
ACCCTCGCAAGGAAGATTAC
TCCCCCTCCATGTTCTCATG
AAGCGTTCCAGCCTGTTTGA
GGTGCATGCTTGCGTTACAG
AACGCGCCCTATTCTGCCCC
ATGTGTAACAACTCGCATTA
TACGCGCTCCGCTTCGGCCG
GTCCTTCATTAGTTATGGTG
GCTCACAGGCCCCGTACTTT
CTAGCCCGGACCGATGGCTG
TGCGAACAAGCGCCCAGCTG
ATGTGTAACAACGAGCACTA
TTAGCCTGGACAGATACCTG
GGTAATAAGGAGGCTGTCCT
GTACAATTCAAGCGGTTACC
TTGCCCCTGAGATCCCTTGG
ACTCTCCGATAACCTAATGC
CTTGTAAAATGGTCTTGCTC
CTGATCGGTCTGCATACAGG
TTAGGCCGGACAGATAGCTG
CTTCAGCATGCCGGTGCCCC
CTGTTTGTGCACGCGTTGCT
AACGCGACCTATTTAGCCCC
CTCCTCTTCCCCGCGTTGTC
AAGAGACTTCTGGTCCCGCC
TGCCCCGTGAGCGAAATAGC
GTACAACCTCCTGTATTGAC
GTAGCACGGACCGATAGCTG
GTCCTTCATTAGTCCTGGTG
TATATTAGATGACATCTGAA
TGTGTTTCATCCATCATGAA
TGGCCCGTGAGCGTGATATC
TGAACCGTCACTTGTAGCTT
GCTTCCGGAAAGATCAATAC
CTTTAAGATACGAATTACAT
AAATTCTACAGTAAATAACG
AGAGGGTCCATGTCATTAAG
CCGGGTAAATGGTGGTCCCG
CCTCAGGAGGACCATAAATC
TTTCAGCGGAGTCCCAGAAC
GTACAACCTCCAATAGTGAC
ATCTCCCACCCCCCCCTATC
GTCTCATACCCCCGCATTTA
GTCTCCTACCCCCGCGTTTA
GTCATTCATTGGTTGTGGTA
TACGCGCTCCACTAGGGCCG
CGTCAGGAGCACAATAAATC
AACGCGACCTATTGTACTCC
AGCTTGAAGCCTGACCGCAG
GCCAGATATTTCGAGACGAT
GGATGGTCGAAGACATTAAG
CGTTCCATTTTGTTCATCAC
GCTTCGTTCAATGGAGCCCG
GCTCACAGGCCCCTTACTTC
GTACAATACAACCGGATCCC
CTACGCACCAACCGTAAGGG
TACCCCTCCATGTTCCCAGG
ACCCTCCGAGCACGTAATGC
GGGTACCCGACTACTTCACC
GCTACTATATGGTCGTTCTA
GTTGCACTCACAGTGGTATT
AGATGGTCCTAGACATTAAT
TTAGTCCGGCCCGACAGTTG
CTCGTAAAAAGGTCTTGTTA
CGCAACCCCCTTAATGCTAA
AATAGTGCGTCAGACCGGTT
TACTACTCAGAGAGGTAAAT
TGTCCCGTGATCGTAATATC
TCTTCGAGTGTGAGACAAAG
CTGCTAGGTCGGCTTACAGG
CGGCACCCCCTTAATGCTAA
GTATAATTCAACCGGGCCCC
AACGCGACCGATTGTTCCGC
ATGAGGCCGCCTTAGCCGCG
CTGGCAACCTCGGGTCTTGT
CGGCACGCCGAAGTCAGCAT
TCTAGTATGTGACATCTGAA
CTTTTGGATGCAGGTGCCCC
CTCACTCGGCGACTTGCTGC
GTCTCCTACCCCCCCATAAC
TGTGTCGATATATCATCAAC
AATGTCCGAGCACCTAATGC
AACCCACTCTGTTATACTGC
ATGTGTAACAACGCGCAGAG
GTATAATTCAACCGGGTCCT
GTCTCCGACCACCCCCTACC
GATAAGGGACTAGACGCGGT
GCTCACAGGCCCCTAACTTT
TGTGTCGATATACCATAAAC
AGATGGTCCACGACATTGAG
AACACGACCTATTTTGCCCC
TTAACCCGGACCGATGGCTG
AACCCAATCTGTCATACTGC
AGATTGAGAACCCTGTTTTT
CCAACACGGCGTCTTGCTGC
ATCGACCAGCTATCGCTCCC
TTGCTCAGTCTGCGTACAGG
GTCTTCAGACTGTCAGTAGT
CTCATCTTCTTCGAGTTGTC
AACCCACTCTGTCTTACTTC
GGTAACGAGGAGGCTCTGAT
ATGTGTAACAATGCGTAGTA
TACGCGCTACACTACGGACG
CGGGTCGATATACCATAATC
TGCCCCGCGAGCGTAATATG
TCCCCCTCAATGTTCCCTGG
GGTGATTGATTGCGTAACAG
TCCCCCTCTATGTTCCCGGG
TCTATCAGATGACATCTGAA
ACCTCTAAGTAGAGTGCGTG
CTGGGAACGTAGAGTCTTGT
ATGTGTAACAACGCGCATTG
ACGCGACTTTTGGACCCGCC
CCCCCTCAGCGACTTGCTGC
AACCCGACCTATTTTGTCCC
ATTTAATGAACATAGTGAGG
AGCTTCAAACTGTCAGTAGC
CTACGCACCAATACAAAGGG
TTTGAGCGCAGTCCCACAAT
ACAAAACGTATGAATAAAAG
GTCCTTCAGTAGTTCTGGTG
CTTCGCACCAAGAGAGAGGG
CCAAAGTAGGCCCGATAGAC
CTTATAAAAAGGTCTTACTA
TTAGTCCGGACCGATAGATG
AACAAGGGACAAGTCCAGCT
GTGCAATTGAACCGGGTCCC
GCTTAGTTGGATGGAGCCCC
TGCCTCGTGAGCGAAATAGC
AACAAGGCTCAAGACGAGCT
ATCGAACAGCTATCGGACGC
AAATTCTACAGCAATTAACG
ACTCTCCGAGAACGTAATGC
ATCTAAATGTCCGTTATTAT
TCCCCCTTCATGTTACCAGG
TAACTCATTCGGAATATGGA
TCTCTTAGATGACATCTGAA
ACTCTACGACCACCTAATGC
GTCCTTCCTTGGTTCCGGTG
GTCTCCTACCGCCGCCTTTA
TGCTTCAAACCAGAGCGCAA
ACACTTCGAGCACCTAATGC
TGATGTTCGTGTAAAAGCGA
GACTAGACTGGGTAATATAT
ACGATCACGCACGGGGGAGT
TTAGACCGGACCGATACCTG
GTCTCCTACCCCCCCACATC
TGTGTCGATATTCCATCAAC
ATCTTTAAAATGTCAGTAGT
TGCCCCCTGAGCGTTATAGC
GCTTAGTCCGATGGAGCCCC
CTTCTGCATGCTGGTGCCCC
TTAGTCCGGACCGATAGTTG
AGTACCACTTTGTGAAACAC
ACAAACCGTAGGAATACAAG
CTAGTAAATAGGTCTTCCTA
TTGCACCACAGATCCATTGG
TTACGCTAATGAACGCGCCA
TGCCCCGTAAGCGTAGTATC
CTGGCAACGTAGAGTCTTAT
GCTTCTGGTAAGATCAATAT
AGTAGTTGCAAGGTAGTGCT
TCGAAGGTAGAAAGAGGTCA
GTGCTTCTTTGGTTCTGGTG
GGCGATCAAGCGGCCAACTG
GTCCTTTATTGGTTCTGGTA
GCTTAGTTCGAAGGAACCCA
ACAAACCGGACGAATAAAAG
GTCGCCTACCTCCGCCTTTA
TAAGCCCGGACCGATAACTG
CGATGGTCCAAGACATCAAG
ATAGCACCCCGAGTCCGCAA
GGTTCCCCTACTACTTCACC
TCGAGGCTAGGCGGCGCCGT
CGTTCCACTTTGGTAATAAC
AATAAGCGACAAGACGAGCT
TAGCGTCCCAGCCTGTCTTA
AAGCGACTTTTGGATCAGCC
CTAGATCCTGTGGTACAGGC
AGCCTGAAACCAGACCGCAG
GCTTGGAGTCTGAGACAAAG
CCTCAGGAGGTCAATACATC
ATTGCCTGTCTGTGGTGTAC
GTACAACCTCCTGGAGTGAC
GTCCTGCGTTAGTTCTGGTG
CTTTATGATACGGGTTTCAT
CTTCAGGAGGACAAAAAATC
TGCCCTCAAGCGCCCAACTG
ACGCCAAGCCCTCATGCACC
CTTGTAAAGAGGTCTTGCTT
GGTGCATGATTGCGTTACAC
CTTGTAAAATGGTATTGCTA
CACTCCTTGTCAATCTCAGC
CGCGAACCTCATCCCAACGC
GCACAACCTCCAGTAGTGAC
CAGCGTTCCAGCCTGTTTTA
GTACAATTCAATAGGGTCCC
GCTCACAGGCCCCTTACTAT
TAGCGTTCGAGCCCGTCTTA
ATTGCCTGTCGGGGGTGTAC
TGTGTTGATATACCATCAAC
CCCACTCGTCGTCTTGCTGC
TGCCCCGTGAGCTTAATAGC
ATCGTACAGCTATTGCACCC
GCTCACATGCCTTTTACTTT
TTTCAACGCAGTCCCACAAC
GCTCACACGCCCCTCACTTT
AGTTGTGAGAAACGGCCGCC
CCACAATGCAACCGGGTCCC
TTATAAATTGAGAGCACCTT
AACCCACTCTGTCTTAGTGC
CCGGGTAACTGGAGGTCCCT
TGCCATCAATCGCCCAACTG
AAATTCTACAGCTAGTAACG
ATGTGTAACAATGAGCAGTA
GCTTACAGGCCCCTTACTTT
ATAGCATCCGGTTTCCGCAA
ATCGCGCAGCAATCGCACCC
ATAAACCGTAGGAATAGAAG
GCTTAGATCGTTGGAGCCCA
TCTTTTAGCTGACATCTTAA
TTAGTTCGGACCTATAGCTG
GCTTAGATCGACGGAGCCCA
CTGTTTAAGCACACAGTTGA
GAACCTGTGTACGCAACACG
CTTCGCCCCAAGAGAAAGGG
CTCGTGTACACCTCGGGACC
TTAGCACGGACCGCTAGCTG
GCGAGGCTAGGGAACGCCGG
AACAAGGGACTAGACGTGCT
GTACAATACAAACGGGTCCC
GCGCCACTGGCTTAACCATT
TGACATCAAGCGCCCAACTG
CGTTTCACTTTGTTAAACAC
TCACTCAGTTTCCAATAAAT
TGCCGCGTGAGCGTAATCCC
AATGCAGAGTTCTAAGCTCG
CCGGGTAAATGGAGGTCGCG
GCTCACGTGTCCCTTACTTT
GCTCACATGCCCATTACCTT
TGCCCCGTGAACGTAAGATC
AGTTTCATTCGAAGGGACGA
ATCTAAAGGTCTGTTATGAT
GCTCGCATGCCCCTTACATT
AAGCGTTCCATCCTGTTTTA
CTGCGCAGTCTGCATACAGA
CCCACTCGGCGTGTTGCAGC
TCTTAGTTCGATGGAGCACA
GCGAGAATAGGGGGCGCCGG
CTTGTAAAAAGGTCATGCTC
CTTCTCAGTTTGCATACAGG
CGTTCCACTTGGTTTATCAC
CCAGATACTGTGGTCCAGTC
AAATTCTACAGTATGTAACG
TGCGGTAGGCTGTTCAACAC
TAATGGAGACCTTTGTCTAA
CTGTCCTACCCCCCCCTATC
TACCCTTCCAGCCTGCCTTA
GTTGCACTCACAGCGGCATT
GCTCACTTGGCCCTTACTTT
ATGGCCTGTCTGGGGTGTAC
CTCGTAAAAATGTCTTGCTA
TTGCCCCTCGGATCCCTTGG
ATCGAGCAGCTATCGCACTC
TCTATTAGAGGACATCTGAA
GCTCACAGGCACCTTACTTT
ATTCTGGATGCCGGTGCCTC
AAGCATTCAAGCCTGTTTTA
TCCGCCTCCATGTTCCCACG
CAATTCTACAGAAAGTAACG
TGCCATCAAGCCCCCAACTG
GCTTCGTTCGGTGGAGCCCA
TGTGTCGATATACCATCAAG
TATGTTAGATGACATCTGAA
GGTAATAAGGAGGTTTGCAT
CTTGTATAAAAGTCTTGCTA
TTATGGAGACCTTCGTCTAA
TTTCAGCGCAGTGCCACAAC
TTATCAACTGAGGGCTCCTT
CCGGGTAACTGGAGGTCCGG
GTTCATACGTATGGGGGCTC
GCACAATTCAACTGTGTCCC
TGCCCTGTGAGCGTACTATC
GGACAACCTCCAGTAATGAC
TTGACCCTCAGATACATTGG
GGATGCATAGGTTTGTGCCG
TGCCATCAAGAGCCCAACTG
GCTTAGTTCGCCGGAGCCCA
TTACCAATTGAGAGCACCTT
CTTGTAAAAAAGTCTTGCTG
ATCGAACTGCTATCGCACTC
TGCGGTAGGCTGTTCAGCAC
CTACGCAGCAAGAGAAAGGG
GCTGACATGCCGCTTACTTT
TGCCCCGTGAGCGTGAGATC
GTAAAATTCAACAGGGTCAC
TGCCCCGCGAGCGTGATATC
TTCTTCAAACTTTCAGTAGT
ATCTAAATGTCCGTTAAGTT
CTTGTAAAAAGGGCTTGCTG
TTGGTCCGGACTGATAGCTG
GCTTAGTTCTATCGAGCCCA
CCAAATCCTGTGGTACAGGC
GTCTCCTACCCCCGCATTTA
GGTGCATGATTTCGTTACAG
CTGCTCAGTCGGCATACACG
TGCGATCAAGCGCCCTACGG
CGACGCACCAAAAGAAAGGG
CTGGTAACGTCGCGTCTTGT
ATCTTAAAAATGTCGGTAGT
ACTCTCTGAGAACCTAATGC
CTAGGAAAAAGGTCTTGCTA
TGCCCCTTGAGCGTCATATC
TTTCAGCGCTGTCCCACAAC
ACTCTCCGAACACCTAATGG
TTATCAATTGAGAGTTCCAT
GAACCTCCGTAGGCACCACG
ACTCTCCGAGAACCTAACGC
CTAGTCTGGACCGATAGATG
TAGCCTTCAAGCCTGCCTTA
GAGCGTGGGTTTGTGTCCGA
GACTAGGCTTGGTAACTTAT
TGTATTTCATCCATCATGCA
AGCTTTGAGAATCGGCCGCC
GCACAATTCAACCGGCTCCC
TGCCACGTGAGCGTAGTATC
CTGGCAACGTCAAGCCTTGT
TGGCGTTCTAGCCTGCCTTA
CGTGCTTAGTAGGACATCTT
TGCCCCGTGAGCGTAAGTTC
TGTATTTCATCGATCATGAA
GCTTCGGGTATGAGTCAAAG
TCTATTAGGTGAGATCTGAA
CTGAGATGTAGACTTAAGGA
AACGGGAACTATTGTGCCCC
CTCATCTTCTCCGCATTGGC
TCGTAGTTCGGTGGAGCCCA
AACGCGAGCTATTTTGCCCT
CTTGTAAAAATGGCTTGCTA
TCCACCTCCGTGTTCCCAGG
AATAAAGGACAAGACGAGCT
GCTCAAATGCTGCTTTCTTT
GATCACAGGCCCCTTACTTT
TTCGTCCGGACCTATAGCTG
CGTTCCACTTTGTTACCCAC
AACGCGCCCTATTGTACCCC
TGCCCCGTGAGAGTAATAGC
AACGCGACTTATCGTGCCCC
GTCTCCTACCCCCTCAAATC
GTCCTCCTTTGGTTCTGGTG
TGCCCCGGGAGCGTAATTTC
CGTGACGATATACCATAATC
ATCTAAAGGTCCGTTATAAT
TTGCTCTGTCTGCATACAGG
TTGCGTTCCAGCCTCTCTTA
TTCCCTCATTAGTTCTGGTG
ACTCACATGCCGCTTACTTT
AACCCGACCGATTGTGCCCC
CTACAATTCAACAGGGTCCC
GCTCAAATGCACCTTACTTT
GTCTCCTACCCCCGCCGGTA
TTAGCCCGGACCGATATGCG
GGCTTGAAACCAGAGCGCAA
GTCTCGTAGCCCCCCCTATC
TGCCCCGTCAGCGTAGTATC
GGTAACAAGGCGGCTTTCAT
GCTTAGATAGATGGAGCCCA
AAAGCCTCCCGACCACGAGC
GTTCACATGCCTCTTACTTT
GTACAATTAAACCCGGTACC
GTCTTTCATTAGTTCAGGTG
TCCCCCTCCATGTTTACAGG
CTGAGTAACAACGCGCGGTA
CTTGTAAAAATGTCTCGCTA
TTATGCCATATTTTAGCACA
ACTCAGGAGGACAATAAATC
AGTTGGTCCACGACATTAAT
TGCCCCGTGACCGTAATCTC
GCTCACATTCCCCTTATTTT
TGTTTTTCATGCATCATGAC
TTGCGTTCCAGCGTTTCTTA
ACTCTTCGATCACCTACTGC
CCAGGTCCTGTGGTACAGGC
CTCTTGGATGCCGGTGCCCC
ATAGCACCCGCTGTCCGAAA
AACGCGACCAATTGTGCGCC
TTGGATGTGGACACTGGATG
GACTAGACTTGGTAATTTAC
AACTCTACAGGGCTTGTAGC
CATCAGGAGGACAATAAATT
GAACCTGCCTAGGCAAAACG
AGCCCGACCTATTGTGCCCC
AGATGCTCCAAGATACTAAG
AGCTTGTAACCAGAGCGCAG
ATCTAAGAGCTATCGCACCC
TGCCCCGTAAGAGTAATATC
AACCCACGCTGTCTTACTGC
CCAGATCCTGTGGTACACGC
GTCTCCTACCCCCGCTTTTA
GCTCCCGTGCCCCTTACTTT
GCTCTCCGAGACCCTAATGC
CGCCACCCCCTCAATGCTAA
TGCACCGTCAATTGCAGCTT
GTTCAACCTCCTGTAGTGAT
TGCACAGTCACTTGCAGCTT
TTCTGCTATTGAACGCGGCA
TAGGCGCCCCACTACGGCCG
ATCGAACAGCTACTGCACCC
TCTGTTAGATAACATCTGAA
GGTTTCATCTCTCGAGAGCT
GCTGAGTTCGCTGGAGCCCA
TCAAGATGTTGGCGGGTCGC
CTTCTGGATGCCGATGCCGC
AGTAATAGTTGGAGGTTTAA
GGCTCCTACCCCCGCCTATA
CCCACTCGGGGTCTTGCTGC
ACTCTGCGAGAACTTAATGC
ATTGCCTTTCTGGGGTGTAC
CATTCGGTACGAGGACCCTA
TGCCCCGTGAGCGTGGTATC
TTCCGCTGATGGACGCGGCA
ATCTTCGAACTGTCAGAAGT
TGCCCCGTTAGCATAATATC
GCTTAGCTCGATCGAGCCCA
AAGCGATCCAGCCTGTATTA
TGTATTTCATCTATCATGAA
CCCACTCGGCGTCTTGCAGC
GTCCTTCATTATTTCTGGTG
ATGGCAACGTCGAGTCTTGG
CCAGATCCTGTTCTCCAGGC
GGAGCATGATTGCCTTTCAG
CTTGTAAAATGGTCTTGCTG
ACTCTCCTCGCACCTACTGC
GCTTAGTTCGATGTCGTCCA
ATAGTAGTGCCCACAACAAA
ATCTCCAAACTGTCAGTATT
AGTTCCCCGACTACTTCACC
CCAGATCCTGTGGTGCCGGC
GGCTTAAAACCAGAGCGCAG
GCTCACAAGCCTCTTACTTT
GAGAGTGGGTTTGTGTCAGC
GTCACCTACCCCCCGATATC
CCTATTAGATGAGATCTGAA
GAGCGACTTCTAGACCCGCC
CCAGATCCTGCGGTCCAGGG
TGTATTTCAGCCCTCATGAA
GTTAAACTCTTCGGACGGCC
ACTCTCAGAGGACCTAATGC
GCTCAAATGCCCTTTACTTT
CTTGTATAAAGGTCTTGCTG
TCTATTAGATGGCATTTGAA
TGCCACATGAGCGTAATATC
GATTACTTCGATGGAGCCCA
AGCATGAAACCAGAGCGCAG
TGGCCCGTGAGAGTAATATC
CTGCGCACCTAGATAAAGGG
TGCCCCGTGAGGGTAGTATC
GAACCTGCATGGGCAACACG
GAACCTGCGCAGGCCACACG
GGTAATATGGTGGCTTTCAT
GACTAGACCTCGTAACTTAT
TTCTCAATTGAGAGCTCCGT
GTCCGCTAATAAACGCGGCA
GACCAGACTTAGTAATGTAT
GTCCTTAATTGGTTCAGGTG
CGCCCCGAGAGCGTAATATC
CAGGCAACGTAGAGTCTTGT
CGTTCCACCTTGTTGATCAC
CTCCACCCCCTTAATGCTAC
TGCCCCGTGAGCATAGTATC
ATCTGCTAACTGTCCGTAGT
AGCTTCAAAGTGTCAGTAGT
TTAACCCTGACCGATAGCTG
AGTTCCGCTTTGTTAATCAC
AACGCGATCTATTGTACCCC
GCCAACATGCCTCTTACGTT
CTTGTAAAAAGGGGTTGCTA
GCTCACATGTCCCTTACTTG
CCAGAGGCTGTGGTCCAGGC
TCTTACTTCGATGGAGCGCA
TCTATTAAATCACATCTGAA
AACGCGACTCATTGTGCCCC
GCATGTTTGCGCCCGAGTGT
ACCAGGACTACGGATTAGAC
AACAACGGAAAAGACGAGCT
GCTGACAGGCCCCTTACTTT
CTTCTGGATGCCAAACCCCC
CTCCTCTTCAACGCGTTGTC
TAGCGTGCCAGCCTGTCTGA
ATCGAACAGCTATCGCGCAC
AACGCGGCCTATTGCGCGCC
GCTTCGATTAAGAGACAAAG
CTTGTAAAGAGGGCTTGCTG
TAGCGGTCGAGCCTGTCTTA
GTAATTCATTGGTTCTGGTG
TACGCGCTCCACTACAGCCG
TCAACTAGATGACATCTGAA
TAGCTTTCCAGCCTGTTTTA
GTACAGCCTCCTGTGGTGAC
ATAGAACAGCTATCGCACGC
TCTTAGTTCGATGGATCCCA
TAATGGAGACCTTCGACTAA
ACTCTCCGGGCACCTAATGA
CACGCGCTCCACGACGGCCG
CCAGATCCTATGGTACAGGC
CATTCGATACGAGCAGCCTA
GCAGATCCTGTGGTCCTGGC
TGCGATCAAGCGCCAAACCG
GCTTAGTTCGATGGTTCCCA
AGCATGAAACCAGAGCGCAA
CTCTTCATCTCCGCGTTGTC
AAGCGTGCAAGCCTGTTTTA
AGATGGTCCAGGACCTTAAG
ATGACGTAGTCCATATTATT
GCGTAGTTCGATGGAGACCA
TTAACCCGGGCCGAGAGCTG
TTCCGGTAATGAAGGCGGCA
CGTGTCGATATACCATAATC
GGTGCATGATTGCATTACAG
CCTCAGGAGGGCAATAAATC
TTAGCCCGGACCAATATCTG
GCTTCAAGTATGAAACAAAG
TTAGCCTGGACCGATAGCCG
TGCTCCGTGAGCTTAATATC
ACTCTCCGAGAACCTAAAGC
GGTGCGATACTGATTTTTAA
TACGATCAAGCCCCCAACTG
TGGCCGAGGGCCCAGGAACG
GGTCACATGCACCTTACTTT
TTCCGCGAATGAACGCTGCA
GCTCACAGGCCTCTTACTTT
CGATGGTCCAAGACTTTAAG
GTACCACCTCGAGTAGTGAC
TTGCCCCTCACATCCACTGG
CCGCAGGAGGAAAATGAATC
ACTCTTCGAGCACCAAGTGC
AACCCGACCTATTTTGCCAC
CCAGAGCCTGTAGTCCAGGC
CTTCTGGATGCCGGTGACCC
CATTAGGTAAGAGGAGCCTA
TTAGCCCGGACCGATGCCTG
TTGGCCCGGAGCGATAGCTG
GCTTCTGACAAGATCATTAC
GACTCGACTTGGTAATGTAT
AACAAGGTACAAGACGAGCG
CATGTAAAAAGGTCTTGCAA
TTAGCCCGGAGCGACAGCTG
CGTTCCACTTGGTTAATAAC
GCTTCAGGCAATATCAATAC
AACGCGATCTATTGTCCCCC
GTACAACCTCGAGTAGAGAC
TACGCGCTCCACAACGCCCG
ATCTTTCATTAGTTCTGGTG
CAATCGGTACGAGGAGCCTA
AAGCGTTCCAGCCTGTTCTA
GGTGCATGATTGCCTTACAG
TTATCAATTGAGAGGTACTT
TGCCATCAAGGGCCCAACTG
TCGATTATATGACATGTGAA
GCTAACATACCCCTTACTTT
ATGTGTGTCAACGCGCAGTA
ATCTAAACGTCCTTTATGAT
CTCTGGAGCGCGTCCAAAAA
TGCCCCGTGCGCGTAATAAC
TTTCAGCGCAGTCCCACTAC
CGTTCCACTTTGTACATCAC
AAGCGTTCCAGCCTGCTTTA
TAACCGATTCGGAATAGGGA
CCAGCTCCTGTGTTCCAGGC
TGCCCCGAGAGCGGAATATC
GTTCACATGCCCTTTACTTT
GCTACGTTCGATGGAGCCCA
ATGCTGTATAAATGACGATG
GCTGACATGCCCCCAACTTT
GCTTAGGTCGATGGATCCCA
AGATGGACGTACGGGTGCGG
AGTGCATGATTGCGTTACAT
ATTGTAATAAGGTCTTGCTA
TGCACCGTCACTTGCTGCTT
CCTGATCCTGTGCTCCAGGC
GTACAACCTCAAGTAGTGAC
CGAGATCCTGTGGTACAGGC
CTTCTGGATGCCTGTGCCCC
TGCCCCGGGAGCGTAGTATC
TTACCCCGGACCGATAGCTT
ATCTACATGTCCGTTATGAT
CGTTCCACTTTGGTAACCAC
AACCCGACCTATGGTGCCCC
CGTTCCACTATGTTGATCAC
TAACCCAGTCGGAATAGGGA
GCTCACATGCCCCTTAACTT
ATCTGTAACCACGCGCAGTA
ATATGTCACAACGCGCAGTA
CTGCTCAGTCTGCATACTTG
GCCGACATGCCCCTTACTTT
CCTCAGGAAGACAATAGATC
CGTTCCATTTTTTTGATCAC
AAGCGTTCCAGTCTATTTTA
AGCTTGAAACCAGAGCGCGG
GGTGAATGATTGCGTTACAG
GAGTGGGGGTTTGTGTCCGC
TGCACCATCACTTGCAGCTT
AATCGACTTCTGGACCCTCC
TCCGCTCCGAGTCTACCTAG
CTTGTAAAAATGTCTAGCTA
TGCCCCCTGAGTGTAATATC
GCTTCGGGCGAGATCAATAC
TCACTTGTTATCTAGCTGTG
CTTATCTTCTCCGTGTTGTC
ACAGCACACGGAGTCCGCAA
CTTGTAAAAAGGTCTTGATG
TGCCCCGTGCGCGAAATATC
CCAGATCCAGTGGTCGAGGC
TGCCATCGAGCGCCCAACTG
TAACCCATTCGGAATAGGCA
AGCCCCGTGAACGTAATATC
TGCGCCGTCAGCGTAATATT
CTTTGAGATACGGATTTCAT
AGGCGTTCCAGCCTGTTTTA
CTACAATACAACCGGGTCCC
GGTACTAAGGCGGCTTTCAT
GACGCGACCTATTATGCCCC
CCCACTCGGCGTCGTGCTGC
CATTCGGTAAGAGGTGCCTA
GTTTAGTTGGATGGAGCCCA
CATTAGGTACGCGGAGCCTA
TGTGATCAAGCGCCCCACTG
GTAGAATACAACCGGGTCCC
ATATTCTACAGCAAGTAACG
TGTGTCGATCTACCATCAAC
GTAAAATTCAAACGGGCACC
ATGATCAGTCTGCATACAGG
TTAGCCCGGACCCAGAGCTC
TGCACCGTCACTTGCAGGTT
CCTGTGAAAAGGTCTTGCTA
ATCTAAAGGTCCTTTATGAT
CGTTCCAATTTCTTAATCAC
GCGACTATGATCTGATTACC
CTGGCCACGACGAGTCTTGT
AAGCGACTTCAGGACCCTCC
TTCTCCTACCCCCGCCTATA
TTAGGCCGGACCGACAGCTG
GTCTCCTACCCCCCCCTGTA
TTTGTAAAAAGGTCGTGCTA
TTTCAGCGCCGTCCCACAAC
TGCCGCGTGAGCGGAATATC
GCTAATAAAGAGGCTTTCAT
GCTTCGAGTATAAGCCAAAG
GTCCTTCATTGGTTATGGAG
TAGTCGGTTGGCGAAAGATA
GCAGAATTCAACCGGGTTCC
ACACCACTCGCTTCACGGAA
AGAGTAAAGCGATTGCTGTC
AACTCGACCTATTGTGCGCC
AACGAACAGCTATAGCACCC
CTCAGCTTCTCCGCGCTGTC
CGGCACGCCCCACTCAGCAC
ATCTCGAGTCACTCGACTGA
CTTATCGATGCCGGTGCCCC
AGTAAAGAACGCGCCGAAGG
GCCCACAGGCCCCTTACTTT
GCGTAGTTCGAGGGAGCCCA
CTGGGACCGTCGAGTCTTGT
TGCCCCGTGAGCGTTGTATC
CTTGTAAAACGGTCTTGCTG
TTAGCCCGGTCCGATACCTG
CTTGTAAAAAGGTGTTGCGA
GCTTAGATCGATGGACCCAA
GCTTCGAGTATTAGTCAAAG
GCTCCGATGCCCCTTACTTT
CTTGTAAGATGGTCTTGCTA
CCTGTAAAAAGGTCTTGCTC
GGTTCCCCGCCTACTTCATC
TTAGCTCGGACTGATCGCTG
GCTTAATTCGATGAAGCCCA
ATCTAAATGTCAGTTATGAT
CCAGAGCCTGAGGTCCAGGC
CCAGATCCTGTGGTCAAGTC
GTACAATTCAACAGGGGCCC
TCTATTCGATGACGTCTGAA
AAATTCTACATTAAGTAACG
GCTTCGTGTATTGGACAAAG
CAGCGTGGGCTTGTGTCCGC
GCTTCGGGCAAGATCAATAC
GCTGACATTCCCCTTACTTT
CATTAGGTACGAGGAGGCTA
GTCTCCAACCCCCCCCTTTC
ATCGAACAGCTATCGAAGCC
GCCCACATGCCCCTTCCGTT
CTGTTTGTGCAAGCGTTGCT
CTACGCACCAAGAAGAAGGG
CTTGTAAAAATGTCTAGCGA
ACTCATCGAGCACCTAATGC
TTCGAACAGCTATTGCACCC
GTACAATACAACCGGGGCCC
TTGATTCCTGATGATCCAGG
GACTAGTCTTGGTAATGTAT
TGTATTTCCTCCATCATGAA
AACGTGACCTATTGTGCGCC
CCCACTCGGCTTCTTCCTGC
ATCGTATTTTACAGAACGCC
CGGAACATGTTGCTTCGTCG
AATAAGGGAGAAGACGAGCT
CCAGATACTGTGGTCCTGGC
GCTCACAGGCCCCTTACTTG
GCTAACATGCCCCTTACGTT
ACTCTCCAAGCACCTGGTGC
AACAAGGGAGAAGCCGAGCT
TCCCCCTCCATGTTCACAGA
CATTCGGCACGAGGAGCCTA
CCTTAAGATACCGATTTCAT
GTACATCCTCCAGTAGTGAC
CCTGAGGAAGACAATAAATC
GACAACGTCCCGTTCGAAGC
TGCCATCAACAGCCCAACTG
CAGCACGCCGCAGTAAGCAC
TACGCCCTCCACCACGGCCG
GGTGCATGATAGCGTTACAG
TGCGATCACGCGCCGAACTG
GTTGGCCTCACAGTGGCATT
CACAACGTCCCGTTCGGAGC
CGGAACGCCGAAGTCAGCAC
GCTTAGATTGGTGGGGCCCA
GGTAATAAGGAGTCTTTCTT
TAGCGTTCCACCCTGTCTTT
GTAGGAGTCAAAGTGCCATT
GCTCTCAGGCCCCTTACTTT
GCGAGGCTAGGGGGCGTTAG
CTTGTAAAACGGTATTGCTA
GCACACATGCCCCATACTTT
AGGTGTGAGAAACGGCCGCC
CTGGCAACGTCGGGTCTTGC
CGTAGTGGGGCTCAAGAACC
ACAAACCGTAGCAATAAAAG
AACGCGAACTATTGTCCCCC
ATCTAAATGCCCGTTATGAT
AGCTTGACACCAGAGCGCAG
CGAGTACGGGCGTGCAGACA
ATCCTTAAACTGTCAGTAGT
ACTCTCCGTGAACCCAATGC
TTTCAGCGCAGTCTCTCAAC
TTCTTCAAACTGTCCGTAGT
AGAAGGTCCAAGACATCAAG
AGCTTGCAACCAGAGCGCAG
GTTCAATTCAACCGGGTCAC
TACGCGCTCCACTACGACCG
GCTTCGCGTATGAGACAACG
TGTATTGCATCCATCATGAA
GCTGAGTTCGATGGAGCCGA
GGAGGACTCACAGTGGCATT
TGCACCTTCACTTGCAGCTT
CGTCTGAACGTAATCGCAAT
GTCCCTCAGTAGTTCTGGTG
TTTGTAACAAGGTCTTTCTA
ATAGGTAACAACGCGCAGTA
AGTCTCCTAGCACCTAATGC
TTTCAGCGTAGTCCCACAAC
ATCTAGATGTCCGTTATGCT
GCTGAGATGCCCCTTACTTT
CTTGTAAAAAGTTCTTGCTG
CGTTCCACGTTGTTGATCAC
AAAGCGACCTATTATGCCCC
TTCCACTAATTAACGCGGCA
GTCCCTCATTCGTTCTGGTG
TAACGTTCCAGCCTGTCTAA
ACTCCCATGACTGGATGATG
GCTTCCCCGACGACTTCACC
ATGTCTAACAATGCGCAGTA
TGCCATAAAGCGCCCAACTG
GAATTGATGATGTACAGCCT
GTTCTTCATTGGTTCTGGTA
GTACAACCTCCAGAAGTGAG
ATGAGACAGGCAATGGTGTA
CCAGATCCTTTAGTCCAGGC
GCATCCGGCAAGATCAATAC
CTCTTTGTGCAGGCGTTGCT
CCGGGTAACTGGAGGTGCCG
GTCTCGTACCCCCCCACATC
ATCTTCAAACTGACAGTTGT
CTTATAAAAATGTCTTGCTA
AAAGTTATTAATGATAAGGG
CGCCGTACCCTCCGCTCGTC
TTCTAAATGTTCGTTATGAT
TGCGATCAAGCGCGCAGCTG
GGTGTCGATATACCATCAAC
CTTTTTGTGCCGGCGTTGCT
CTTGTCAAAATGTCTTGCTA
AATAAGGGACAAGTCGAGCT
GAACCTCCGTAGGCAAAACG
GGTGCATGAATGCGTTACAG
CATTGGGTACGAGGAGCCTA
CCATAGCCTGTGGTCCAGGC
GTACAATACAACCAGGTCCC
GCTCACATGCCACCTACTTT
CCAGATCCTGTGGCACAGGC
TTCCCCTAATGAATGCGGCA
GCGAGGATAGGGGGTGCCGG
TGCCATCAAGCGCCAAACTG
TAACCCATTCGGGATAGGGA
GCAAACCGTAGGAATAAAAG
ACACATCCTGTGGTCCAGGC
GTACAACCTCCAGAAGAGTC
CATTCGGTACGAGCCGCCTA
CCGGGTAACTGGAGGGCCCG
GCTTAGATCGAGGGAGCCCA
TGCCCCGTAAGCGAAATATC
GGTCACAGGCCCCTTACTTT
ACAGATCCTGTGTTCCAGGC
TGCGATCAAGCGCGCAAATG
GACTCCTACCCCCCCATATC
GGTTCCGCGACTACTTCACC
CTGATACACGAGCTCAGCTA
GCTCACAGGCCCCTGACTTT
CCTCGGGAAGACAATAAATC
CGGCCCACCGCAGTCAGCAC
AGCCAAAGGTCCGTTATGAT
GCTAAGTACGATGCAGCCCG
GGTCATCAATCCCTCGAGCG
GTCCTCTATTGGTTCTGGTG
GGTTAGTTCGATGGAGACCA
TCTATAAGACAAAAGCTACC
ATCCTTCATTGGTACTGGTG
AAACCGACCTATTGTGCCCC
GCTTAGTTCGATGGAGGCCG
GAGCGTGGGTTTGGGGCCGC
GGCCCCGTGAGCGAAATATC
CCAGATCCTGTGTTACAGGC
CTTCTGGATTCCGGTGCCCT
CCGAGGCTAGGGGGCGTCGG
GCTCACATGCCCCGTACGTT
TGGCCCGTGAGCGTAATAAC
GTCTCCTACCCTCGCCTATA
TTTTAAGAGCGGAGTTCTAG
TTAACCCGGACCGATAGCGG
GTCGCCCGGACCGATAGCTG
GATGGACTCACAGTGGCAAT
CTTGTAAAAAGGTCTTGCCG
CTCCTTCATTGGTTATGGTG
AAGCGTTCCAGCCAGTTTTA
TTAGCCCGGACCAATAGGTG
TTAGCGCGGACCGATAGCTC
GACCAGGTCCCGTTCGTAGC
CTTTAAGATGCGGAATTCAT
GTCGTTCAATGGTTCTGGTG
GCTCAAATGCCCCTTACCTT
CCCACTCGGCGTCTTTCTGC
CGGCCCGCCGCAGTCAGAAC
GTACATTTCGACCGGGTCCC
CCTTAGTTCGACGGAGCCCA
TCTTCGAGTTTGAGACAAAG
GCTCAGATGCCCCTTACTTC
TGCCCGGTGAGCGTAGTATC
CCAGATCCTGTCGTCCTGGC
GAGTCGATAGTTGACGCATG
TTGCACCTCCGATCCATTGG
TCTATTAGATAACGTCTGAA
TTCCGTTCATGAACGCGGCA
CTTTCTTTTCTCATAACAAT
GCACACAGGCCCCTTACTTT
TACTGGAGACCTTCGTATAA
GACAACGTCCCATTCGGAGC
TAGCATTCCAGCCTGTCATA
GCCCCCGTGAGCGTAATATC
CGGCGCGCCGAAGTCAGCAC
ATGTGTTAAAACGCGTAGTG
GTCTCCTACCCCTGCCTATA
TAGTCGCTCCACTACGGCCG
CGTTCCAATTTGTTAATCAG
GGTTCCCCGACTACCTCACC
AACGCGACCTATTGAGCACC
TGCCAACAAGCTCCCAACTG
ATCGGGCAGCTATCGCACCC
GTCCTTCATTGGTACAGGTG
TCTCACATGCCCCTTACCTT
GTACGACCTCCAGTAGTGAC
GCTGACATGCCCCTTACTCT
TAGCGTTCCCGCCAGTCTTA
AGCGATCAAGCGCCAAACTG
CCAGATCCTGTGGTTGAGGC
TTACCCCGGACCGTTAGCTG
ACTCACATGCCCCTTTCTTT
CTTGCAACGTCGACTCTTGT
ACTCTCCAAGCACTTAATGC
AGCTTGAAACCAAAGCGCAG
GCTTAGATCGATGAAGCCCA
ATCGAACAGCTATAGAACCC
GCGAGACTACGGGGCGCCGG
GAACCGGCGTACGCCACACG
GTCTCCAACCCCCCCATCTC
GTCCTGCATTGGTTCAGGTG
GACCACGTCCCGTTGGGATC
ATAATCGATCGAGTTGGCTT
GTCTCCTAGCCCACCCTATC
GGACAACCTCCTGTAGTGAC
GCTTAGACTATGAGACAAAG
GACTAGACATGGTAATTGAT
TTAGTCCGGACCTATTGCTG
CTTGTAAAGAGGTGTTGCTA
CTTGTAAAACTGTCTTGCTA
CTAAGCACCAGGAGAAAGGG
CGTTCCACTTTGTTCATCTC
ACGACGTACTCCAAATTTTG
GAACCTGAGTTGGCAACACG
GGTAATAAGGAGGTTTTCAC
TGCCCCTAGAGCGTAATATC
GGTGCATGATCACGTTACAG
GATTAGTTCGAGGGAGCCCA
TGCCATCACGCTCCCAACTT
TACAAAGCGGAATGCTACTC
ACAAACCGTAGGAATAAGAG
TCAGTCCGGACCGATAGCTG
AACAAGGGACAGGACGAGAT
AGATGGTGTAAGACATTAAG
GTACAACATCCAGTAGTGAC
CCGGCCGACGAGCACTCCTG
GCTCACAGGCCCCTTAGTTT
AATCTACTTCTGGACCCGCC
ATCCTCAAAATGTCAGTAGT
AGATGGTCCAATAGATTAAG
GCTCTCCGAGAACCTAATGC
AACGCGACCTATTCTGCGCC
GAACCTCCGGAGGCATCACC
CTGGCAACGTCGAGACTTGC
GTTCTGGATGCCAAACCCCC
TGCGTTGATATAACATCAAC
GCTTCGCGTATGACACAAAG
GTACAATACCACCGGGTCCC
GTCTCCTTCCCCCCTATATC
AATCGACTTCTGGACGCGCC
TTTCAGCTCAGCCCCACAAC
AGCTTGAAACCATAGCGCAG
CGTTGCACTTTATTAATCAC
CTATTTGTGCAGGCGTTACT
CCAGTTCCTGCGGTCCAGGC
TAGCGTTCCAGTTTGTCTTA
GTACGATACAACCGGGTCCC
ATCTAAAGGCCCGTTATGAT
CCCCCTCGGCGTCTTGCTGC
TTAGCCCGGACCAAGAGCTG
CTACGGACCAAGAGAAAGGG
CCTCAGGAAGAAAATAAATT
GTACGATTCAACCGGATACC
CTGCTCAGTCTACGTACAGG
TGCCGCGTGAGCGTAGTATC
CTCCTCCCCTCCCAACTGGA
TGCCCCGTGAGCGTAAGCTC
AGTGCCTGTCTGGGGTGTAC
AGCAAGGGAGAAGACGAGCT
TGCACCGAGAGCGTAATATC
TGCCCCGCGAGCGTAATGTC
GTCCTTCATTGGTTCTGTTC
CTCCTTAGTTGGTTCTGGTG
CTGCTCAGTGTGCATACAGC
CACACTGAGGAAGGTTCTGG
GTCCTTCTTTGGTTCTGGCG
CCCACTCGGCGCCTCGCTGC
GAATGGAGACCTTCGTCTAA
GTACAACCTCGTGTAGTGAC
GTTGCACTCACAGTGGCATG
CGTTCCACTTTGCTGATCAC
ACTCTGCGATCACCTAATGC
TGCCCCGTGAGCGACATATC
TTGATTCACGAAGATCCAAT
GCGAGGCTAGAGAGCGCCGG
AGTTCGCCGCAGTCCTTAGA
GATTGGAGACCTTCGTCTAA
GGATCCCCGACGACTTCACC
GAGCGAGGGTTTGTGTCCGC
GACTGGACTTGGTAATCTAT
TACGCGCTTCACTACGGCCA
CGTTCCACTGTGTTAATTAC
AGCGATCAAGCGCCCAGCTG
GTTCTGCGGAGGGCTCCGAT
CTTTCCACTTTGTTACCCAC
GCGGGTAACTGGAGGTGCCG
GAACAATTAAACCGGGTCCC
CTACGCGCCAAGAGAAGGGG
CTGCTTGTGTAGGCGTTGCT
ATTGCCTGTCTGGGGGGTAC
CTGCTCAGTCCGCATACGGG
GGTGCATGATTGCGTTACGG
GTACAACCTCGAGGAGTGAC
ACAAACCGCAGGAATCAAAG
TGCCACGTGAGCTTAATATC
TAACCCATTGGGAATAGGGA
TTCGCAATTGAGAGCTCCTT
GACTAGAGTTGGTAATGTAT
CGTTCCACTTTGTTCATCAA
GTCTGCTACCCCCCGATATC
CTTGTAAAAATGTCTTGTTA
AGTGTCGATATACCATCAGC
GCTTAGTTCGAGGAAGCCCA
ATCTTCATAGTGTCAGTAGT
CCAAACCGTAGGAATAAAAG
CGGTCCACTTTGTTAATCGC
GAACCTGCCTAGGCAACACC
CTGGCAACGGCGAATCTGGT
GGTCACATGCCCCTTACGTT
CCCCACATGCCCCTTACGTT
AAGAGACATCGGGACCCGCC
GTGTTCTAATCGAAGAGACT
ATATTGATCCAGAGTGAGGA
ATCGAACAGATATCGCACCG
GCTTCAAGTATTAGACAAAG
ATAGCCTGTCTGGGGTGTAC
GCTTCGAGTATAAGACAAAA
GTCCTTCATTGGTTATGGGG
ATGTCGATGCTCCCGTACGT
GCTGAGTTCGATGGAGCCTA
GTACAATTCAACAGTGTCCC
AGCTTGAAACCAGGGCGCAG
GGTAAAAAGGCGGCTTTCAT
GTTCACATGCCACTTACTTT
TCTACTTGATGACATCTGAA
AGATTGTCCAAGACATAAAG
TAGGCCCAAGAAGAAAATCG
CTGGCACCGTCGAGTCTTGC
TTCCCCTGATGAACGCGGCA
TTAGCCCTGACCTATAGCTG
GCCCACATGCCCCTCACGTT
GATGAAGACCCTCGCCTATA
AACGCGACCTATTGTCCCCT
AGCCCACTCTGTCTTACTGC
TTGATTCCGGAAGATCCAGT
GCTTTGTTCGATGGGGCCCA
AGCGTTCAAGCGCCCAACTG
ACTCTCCGCACACTTAATGC
ATCGAACAGCTATAGCAACC
GCACAATTCAACCAGGTCCC
TGCGATCAAGCACCCAAGTG
TGGCCCGGGAGCGTAATATC
CGCCACCCCCTTAAGGATAA
GGTAATAAGCAGGCTTTCAT
AACGCGATCTATTGTGCCCT
CCAGAGCCTGTGGGCCAGGC
TATGTACTTCCTCATCTCGG
GCTTAGTACGATGGAGCCAA
TACCACGATACGGATTGGCT
GGTTACCCGACTACCTCACC
TTGCCCCTCAGATCGATTGG
CTGGGAACGTCGAGCCTTGT
TAACGTTCGAGCCTGTATTA
TACGCGTTCCGCTACGGCGG
AACCCGACCTATTGTGCACC
TGCCCCGTTAGCGTAGTATC
CAGTCGGTACGAGGATCCTA
TTCCCGCGCAGTCCCACAAC
AATTTCTACAGCAAGTAACG
GCGAGGCTAGGGTGCCCCGG
TTAGGCCGGACCGAGAGCTG
GCGGACATGCCCCGTACTTT
GCTGCTGGCAAGATCAATAT
AAATGGTCCATGACATTAAG
GAACCTCCGTAGGCAGCTCT
TTAGCCCGGACCGATAGCGC
CCAGATCCCGTGGTCCAGGG
CGCGAACAGCTATCGCACCC
TGCCCCGTGACCTTAATATC
TACTAGACTTGGTAATGTAT
TTCCATCAAGGGCCTAACTG
CGGCCCGCCGGAGTCAGCAC
TTCCGCGAATGAACGCGGCC
GCATTGCCTGTTACCGTGCC
GGTCACATCCCCCTTACTTT
GTCTCTCAGCTATGAATGTG
GGCTTGAAACCAAAGCGCAG
CCTGTAAATCGTCGGTGTAA
CCAGATCCTGTGGGGCAGGC
CCTCAGGAGTACAATAAATC
GGTAATGAGGAGACTTTCAA
ACTCTCCGAGAACCTAATCC
CGTTCCACTTTGTTTATCAG
TTGATTCTTGAAGATCCAGT
TACGCGTTCCACTACGGCCA
CAGTTTGTGCACGCGTTGCT
AAGCGACTTCTGGCCCCGGC
GCTTAGTTCGATAGATCCCA
TTCCCCGTAAGCGTAATATC
GTTTAAGATATGGATTTCAT
CGAAGGAGACGAGGTCTGAT
GCTTCCCATCGGGGGCATTT
TCCACCTGCATGATCCCAGG
TGTTCCACTCTGTTAATCAC
TTATCAATTGAGAGTACCAT
AAGCGACCTCGGGACCCGCC
ATGTGCAACATCGCGCAGTA
CGGCACGCAGCAGTTAGCAC
CCGGATCCTGTGGACCAGGC
GTCACCAACCCCCCCATATC
CGATCCACTTTGTTGAGCAC
TGCCCCGTGACCGTTATATC
CTTTACGATACGGATTTGAT
GCTTAGTTCGATGGAGCAGA
CTCTTGGAGGCCGGTGCCCC
TACAGACGCCGGTAGGCATT
TTATCCCGGACCTACAGCTG
AGCGATATCGAGATGCACCA
AACGAGACCTATTGTGCGCC
CTTGTAAAAAGGTCATGCTG
CCGGCTAACTGGAGATCTCG
ATGTAAATGTCCGATATGAT
GAACCTGCTTAGGCAACAAG
GCGTGGCTAGGAGGCGCCGG
ACTCTGTAAATTCCGACAGG
GTCTCCTTCCCCCCCATATC
TCCGCGCTCCGCTACGGCCG
GTAAAATTCGACCGGGTACC
GATGCACTCACAGTGACATT
CGGCATCCCCTTAATGCTAA
CGGCCCGCCGCAATCAGCAC
CCGGAACCGGATTCACCCCT
CTGAGAACGTCGAGCCTTGT
CAGCGTTCCAGTCTGTCTTA
ATCGCGTGCCGATCACCAGT
CAGCCCGCCGGAGTCAGCAC
CTTCTGGATGAAGGTGTCCC
CTATTTGTGCAGGCATTGCT
CACGCCCCACATTCCGGATA
CTACGCACCAGGACAAAGTG
TGTGACGATAGACCATCAAC
TTGGACCGGGCCGATAGCTG
GTGAACTAGCTCGACGTCCT
TGCGATCAGGCACCCAACTG
AGCGAATGCTAACCTTGTAC
AAGCAGTCAAGCCTGTTTTA
CTTCTGGGCTCGTCGCCCGT
ATGCTTCAGGGTCCCCGGCA
GACCACGTCCCGTTCGGATA
TTCTAAATCTCCGTTATGAT
ATAGCACCCGGTTTACGCAA
CCTAACATGCCCCTTACTTT
CGTTAAGATACGGTTTTCAT
TTGCCCTTCAGACCCATTGG
CCAGATCCCGTGATCCAGGC
GCTTAGTTCGATGGATACCA
TTCTCTTATCCTACCGTAAT
AACGCGACCTGTTGTGCGCC
TTCCGCTAATGAACGTCGCA
CTTCTGGGTGCTGGTGCCCC
GTGTGTAACACCGCGCAGTA
GCTCACATCCCGCTTACTTT
GTAGAATTCCACCGGGTACC
CTGGTCAGTCTGAGTACAGG
TATCAGCGCCGTCCCACAAC
TGCCCCGTGAGCTTAATTTC
CATTCGGTATGAGGCGCCTA
GGTTCCCAGACTACTTACCC
CCAGATCCTGTAGTCCTGGC
ATAGAACAGCTATCGCCCCC
ACCGGTGTGCTCCATACCGG
CACCCACTAATGGCGGGTAG
GATTCGTTCGATGGAGCCCA
GGGCAGGGGAGGAGAGATCT
TCTATCAGCTGATATCTGAA
AGAAGAAGAGTATCCATAAT
CGTTCCACTTTGTTGATCAG
GTATTCCGCTGCGTTCACTG
TAGCCTGCGTAGGCGACACG
TCTGGTAGATGACATCTGAA
GAACCATTCAACCGGGTCCC
GAGCGACTTCTGGACCCTCC
CTGTTTAGTTCACCCTAGCT
GCTTTTGCCAAGATCAATCC
AAGAAGTCGTGATGCGTACC
AACGCGACCTATTGTAACCC
CGAGTGTAGGGCACGGACAG
GTTCTTCATTGGTTGTGGTA
GCCGAACGAGTTTCCTGACA
GCTCACATGCCACTTTCCTT
GTTTAGTTCGATGGAGTCCA
ACTGACCTGCCCCTTACTTT
TTATATACCAAATCGTGGCT
TTAACCCGGTCCGATAACTG
GGCTTGAAACCAGTGCGCAG
TCGAGGCTAGGGGGCGGCGG
GCTCACATGCCCCTTAGTTC
AACCCGACCTATTGTGCCTC
CATGTAAATAGGTCTTGCTA
AAATTCTCCAGCAGGTAACG
GTCTCCTACCCCTCCACATC
CCAGATCCTGTGGTACAAGC
GTATTCTCCACCAGCCCATG
TTTCGGTAATGAACGCGGCA
CTTTAAGATACGCATTTCAT
CTATGCAGACCCAAATTGAA
ACTTTCCGATCACCTAATGC
GTCGTTCATTAGTTCTGGTG
GACTAGACTTGGTAAGGTAT
ACTAGACAGGGTCTGTCATG
ACTCCCCTAGCACCTAATGC
GTTCAATTCAACCGGGTGAC
GATTAGTTTGATGGAGCCCA
CGGCTCGCGGCAATTCCTCG
GCGCACATGTGCCTTACTTT
CTGGCAACGAAGAGCCTTGT
TGTGTCGAGATACCATCGAC
GCTCACAGGCTCCTTACTTT
ACTGACTTCTGGCCCTACCT
ACCTGTCAGAAACGGCCGCC
CTACGAGAGTCAAGGCAAGC
TCCCCCTCCCTGCTACCAGG
TCTCACATTCCCCTTACTTT
CCGGGTAAATGGGGGTCCCG
ATGTGTAACAACGGGCAGCA
ATGTGTAACAACGCGAAGTT
GCAGACTTCAACCGGGTCCC
CATCGTATCGATTAGATCTT
ATCTAAAGGGCCGTTATGAT
GCTATGCTAGGGGGCGGCGG
CTGGCAACGTAGAGTCTGGC
ACAGACCGTAGGAATAGAAG
TGCCCCGTGAGCGGAGTATC
GTCTTTCATTGGTTCAGGTG
TGCCCCGTGAGCATAGTGTC
ATCTAAAGGTCCGTTATTAT
TCTGACGTGTGCTAGTAGTA
AAAACATGTTAGGGCCACTT
ATCTCTGAGAAACGGCCGCC
ATATGTAACAACGCGTAGTA
CGACGCACCAAGAGAACGGG
GTCCTTCATTGGGTTTGGTT
GTCTCCCACCCCCCCCTATG
GCTTAGTTCGATTTAGCCCA
TGCGATCAAACGCCCATGTG
CGCACTCGGCGTCTTGCGGC
CGACAAGCCAATGCGAGTAA
CCGGGTAACTGGAGATCCCG
CTTTAAGATACGGAGTACAT
TTAGCGCGGACCGATAACTG
TCAGATCCTGTGGTCCAGGG
TGTATTTCTTCGATCATGAA
GTTGTAAAAAGGGCTTGCTA
GTCTGTTGATACGGCCGCTA
CGCCACGCCCTTAATGCTAC
GGTAGTTCATCCATCATGAA
CTTATCTTCTCCGCGTTGCC
GCTTAATTCGATGCAGCCCA
AATGCGGCCTATTGTGCCCC
GCACAATTCAACCGGATCCC
AATCTCCGAGCACCTAGTGC
AGGTGAGAGAGACGGCCGCC
CTGTTCAGTCTACATACAGG
TAACCCATTCCGAATAGGGG
ACCAATGGCATTGGAGCTGT
GTCTCCTACCGTCGCCTATA
CTTGCAATAATGTCTTGCTA
GGTAATAAGGACTCTTTCAT
GTAGGACTCACAGTGCCGTT
GCTGCGTTCGATGGAGCCCA
ATCGAACAGCTATACCACCC
GAACCTGCGTAGGGCACACG
CATTAGGTACGGGGAGCCTA
GGTTACCCGACTGCTTCACC
CTTGTAAAAATTTCTTGCTA
GTTTCCTACTCCCCCATATC
TAGCGTTCCAGCTTATCTTA
TGCCCCGTCACTGGCAGCTT
CCTCAGCAAGACAATAAATC
CTTCTGGATGCCGGTACCCG
TGACTTCACAAATTATTGGA
CATCATTCCCACCGGCTTAA
CCTCAGGAGGACGATAAATG
GACTCGTACCCCCGCCTATA
TACGCGCCCCACTTCGGCCG
ATGGTTTGAGGACAATGGAC
TCTGGCCGTGTTGAACATAG
GAGCGTGAGTTTGTGGCCGC
ACCAAGGGACAAGAGGAGCT
CCTTAAGATACGGATTTAAT
CTGCTCACTCTGCCTACAGG
GACTAGACTTGGGAATGTAT
GTACATCCTCCAGTGGTGAC
GCTTCCGGCTAGATCAATAC
GTCCCGTTAATAGCTAGTCC
GCACCTCGACCCTGTGTCTT
CTCCGAGCTGTGATTGGAAC
ATCAGGTTGAGTATTTATCC
TCTACTAGATGCCATCTGAA
ATTACTTCGGTGACCGACAA
GTACAATTCAACAGGGTTCC
ACAGGACCCGGTGTCCGCAA
AAAGTATACAGCAAGTAACG
AGATGGTCCAAGGCGTTAAG
GTCTCGTACACCCCCCTATC
CCGTCTTCTTTCACATCTAC
ACGAACCGTAGGAAAAAAAG
GGTAATAACGAGGCTTACAT
GTCTCATACTCCCCCCTATC
GCTCACTGGCCCCTTACTTT
GCTTCGTTCAATGCAGCCCA
CGTTCCACTCTGTAAATCAC
GTTGGTCTCACAGAGGCATT
GTACAATTCAACCCGTTCCC
GTACAGGATCGGCCACTCCT
GCGTAGTTCGACGCAGCCCA
ACAAAGCGTAGGAATAAAAG
TGGCCTGTCAGTTGTATACA
GCCCGCCGCGTGCACCCACC
GTCTCATGCCCCCCCATGTC
CATTCGGTACGTGAAACCTA
GTACAACCTCCTGTATTGAA
TGTGTCGATATAAAATCAAC
CATGACCTTATCGTACCTAC
GCTTCCGGCAAGATCAGTAC
TACGTGCTCCTCTACGGCCG
GGTCCCCCGACTACTTCACT
AACAAGGGAGAAGATGAGGT
ACTCGCCGAACACCTAATGC
GAATTCTACCGCAAGTAACC
GCAGCACCACACGCGTTTTA
CGTCACCCTCAGAGTTTGAT
ATCTTCAAAATGTCAGTAGG
TGATCAATTGAGAGCTCCAT
GAATTCCGAAATCATACTTC
ATGTGTCACAACGCGTAGAA
AACGCGAGCTATTCTGCCCC
ACCCTCCTAGCACCTAATGC
TGCCCCGTGAGCGAGATATC
GCTTCTGGCAAGCTCTATAC
CTGTGTTACAACGCGCAGTA
CTGCTCAGTCTGCCTACACG
GGTAATTAGGAGGCTTTCGA
GGTAATCAGGAGGATTTCAT
TTATCAATAGAGAGGTCCTT
TGCACCGTAACTGGCAGCTT
ATAGGAAGTTAAGCTTTTGT
AATATGGGACAAGACGAGCT
TTATCAAATGAGAGCTCCCT
ACGAGGCTAGGGGGCGCCCG
TTTGTCCGGACCGATAGTTG
AACGCGACCTATTTTGCACC
GCTCACGAGCCCCTTACTTT
GCTGACATGCCCCTTACCTT
TTCTTCATACTGTCAGTAGT
CGTTCCACATTGTTGAACAC
GCTCACATGCCGCCTACATT
GTACAATCCAACCGGGTCGC
TTCCTTCACTGGTTCTGATG
CTTGTGAAAAGGTCTAGCTA
GTGCACTTCAACCGGGTCCC
GAACCTGCCTAGCCAACACG
TTTCAGCGCAGTCCGACAGA
GCTTAGTTCGACGGAGACCA
GCGCCCATGCCCCTTACTTT
ACTCGCCGTTAACCTAATGC
ACCAAGCGTACGAATAAAAG
ACGTCCTACTACTTATATGT
TCGTAGTTCGGTGGAGTCCA
GAACCTGCTTAGGCGACACG
TGCATTAGATCCGTTGACTA
GGACCCGCTATATAGCGTAT
CCGGGTAACTGGAGGTCGCG
CGAGATCCTGTGCTCCAGGC
GCTTATTGCGATGGAGCCCA
ACATCTTGGGGTATGCGACC
CTTCTGGATGCCAGACCCCC
GCGAGACTAGGGGGCGCAGG
TGCCCCGGGAGCGTAATATG
ACTCTCAGAGAACCTAATGC
CATCAGGTAAGAGGAGCATA
TTAGCTCGGACCGATATCTG
CAGACGCATTAGTGCGCTGG
ACTCTCGGAACACCTAATGC
CTTATAAATAGGTCTTGCTA
GTCTTCAAAGTGTCAGTAGT
TTCTCAATCGAGAGCTCCTT
CGTTCCAAATTGTTGATCAC
CTCCGCACCAAGAGAAAGAG
CAGCATCTTCAAGTCGACTG
ACAGCACACGGTGTCCGCAA
TAACGGGTAGAACAGAGTCT
GTTGGACTCACTGTGGCATT
AACGGGACCCATTGTGCCCC
AACCCAATCTGGCATACTGC
TAGCGGTCCACCCTGTCTTA
CTGCCAGCGTCGAGTCTTGT
TGCGATCCAGCGCGCAACTG
CTCGTGTAGACCTCGGGACC
ATCTGCTAACTGTCAGTAGT
GCACAATTCAACCGGGTCTG
TATTCTTTTACTGCTTTGCC
TGCGATCAAGCGCACAGCTG
ACCGGCAGTACGCGCATCAT
GCTTCTCGCAAGATCAAAAC
CTGCACAGTCTGCATACTGG
TAATAAACCCAAAGATCACA
GCTCACCTGCCCCTTAGATT
GCTTCCAGCATGAGACAAAG
GTCTCCTAGCCTCGCCTTTA
GTACAACCTCCGGTAGTGAC
GTCTCCTAACCCGGACTATA
GGTTCTGGCAGGATCAATAC
GGCTGGCTAGCGTGAGACGA
GAACCTGCGTAGGCCACTCG
CGTATGACGAGCTAGCACAG
AAGCGATTTCTGGACACGCC
AACAAGGGACAAGACAACCT
GGTTCCACTTTGTTAACCAC
GAGCCTCCGTAAGCAACACG
CTATGCGATTCGCATGACTC
TCTCTCCGAGCACCTAGTGC
GAGCGTAGGTTTGTGTCCGC
ATGTGTAACAACGCTCAGCA
TCTATTAAATGACACCTGAA
ATCTTCAGACTGTGAGTAGT
GCTCTGGGTGGCTCCGGCCT
TTACCCCTCAGATCCATGGG
GTATCAATTGAGACCCCCTT
CCTGGTAACTGGAGGTCCCG
AGCTGTGAGAAACGACCGCC
AGATGGTTTAAGACATTAAG
GCTAACATGCCCCTTACATT
CTGCTCAGTCTGCAGTCAGG
GCTCACAAGCCCCTTATTTT
TTTCAGAGCAGTCCCACAAC
TGCCCGGTGAGCGTTATATC
CTGCTCAGTCTGAATACAGT
TTTCGTACACTCAGAAGAGC
ACTCTCCGAGCACCTAGTTC
TTCTCAATAGAGAGCTCCGT
GAACCTGCGTATGCAACAGG
ATGCTTAACAACGCGCAGTA
TCCCCCTCCATGTACGCAGG
TGCGGCCAAGCGCCCAACTG
CGTTCCACTTCGTTGATCCC
CCAGATCCTGTAGTTCAGGC
ATAAATAAATAATCGGGCAC
TGCCCCGTGAGCGTTATGTC
CTTCCGGATGCCGTTGCCCC
CTACACCCCCTTAATGCTAA
GAGAACGTCCCGTTCGGAGC
TTAGTCTGGACCGATAGCCG
AAGCGCGTGCTAAGCAGCGG
GGATCGGGGATCATTCGCTG
TTAGCCCGGAGCGATAGCCG
GAACACGTCCCGTTCGGACC
TGCGATCTAGCGCCCAACAG
TAGCGTTCCAGCCTGTCGCA
AAGCGTTCTAGCCTGTTTCA
TCACACCCTTATGCCCATCG
ACACATCATCCCGGACGGTT
CGCAGGGATAACGCTTTTGT
GTGGGGTTGGGATCATCGCC
TAGCATTCCATCCTGTCTTA
GCTTTGTTCGACGGAGCACA
CCTAGAAGCGGGAGTATGTA
GTCCCTCATTGGTTCTGGGG
ACTCTCCGTGAACCTTATGC
AAGCGACTACTGGAGCCGCC
GGCCCCGTGAGCCTAATAGC
TTAACAATTGCGAGCTCCTT
TAATGGAGACCTTCCGCTAA
CTATCAATTGAGCTCTCCTT
CGTTCCACTTTGGTAATCCC
CCTCAGCGTTTCTTGGAGCG
TTGATCCCTGAAGATCCATT
CGGAACGCCGGAGTCATGAC
TGTCATTCATTACGCATTTA
TCGCGGGACGCGAGGGAACC
CCGCGTAAATGGAGGTCCCG
TGCCCCCTGTGCGTAATATC
CGCACTAGCCGTCTTGCTGC
GTACAACCTCCAGTAAGGAC
AGGTGTAACACCGCACAGCA
GTCCTTTATTAGTTCTGGTG
TGACATCAAGCTCCTAACTG
ATTGGCATAAATGAGTGACG
TCCCCCTCCATCTTCACAAG
AAGCGACTTTTGGACCCGGC
GGACCTGCAGTCTGGCGTAC
TCAATTGTATGACATCTGAA
CTCCGATAATGAATGCGACA
GAAGCTGCTTAGGCAACACG
CTTGTAAAAAGGTCGTGCTC
CTTGGGTATCTTGATCGAAA
GTCTGCCACCCCTGCCTTTA
CTGGCTACATCGAGTCTTGT
CCAGTTCCTGTGGACCAGGC
TGGGTTATAGGGAACATCAC
ATTGCCCGTCGGGGGTGTAC
AGGGAGTTAGTTGCCATGTG
CACATTCGCCATGAAGAATT
AGAATGTCCAAGACATTAAG
CTGACAACGTTGAGTCTTGT
CTGTCCACTTTGTTAATCAC
CTGCTTAGTCTGCAGACAGG
TCTTCTAATCGATCGCTTTG
TTCGTGGATCAATGAGTTGA
GTCTCCTACCGCCGCCTATT
GGGATCAAGGTATATGAAGT
CCAGATCCTGTGGTCGGGGC
ATATGTAACAATGCGCAGTA
GAACCTGAGCAGGCAACACG
TAATGGAGCGTCTGAGGTGG
CAACTATAATGCTAATCTAG
ATCCTTCATTGGTTCGGGTT
GTACAGTTCAACCGGATCCC
CGTTCCATTTTGTTACTCAC
CTGCTCAGTCTGGATGCAGG
TTAGCCCGGACCGCTCGCTG
GATCCCATGCCCCTTACTTT
GTTCTTCATTGTTTCTGGTG
CGTGTTAAAAGGTCTTGCTA
TGCACCGTGAGCGTAATATG
GAAGCGATGCATATTAGCGC
CTTTTAGATACGGGTTTCAT
TTCCGCGAATGAACGCGGGA
GAACCTGCATAGGCTACACG
GTACAATACAACCGGGTCGC
GCTTCGTGCGATGGAGCCCA
TGGCCCCTCAGATCCATTGA
CTAAATCGGCTCTTCTTATT
GGCCACGTTCCGTTCGGAGC
GCTTAATTCGATGGAGACCA
AAGCGACTTCTAGACCCGCT
AACTTGAAACCAGACCGGAG
AGCGAGCAGCTATCGCACCC
GTACAATTCAACACGGTCCC
TTACGCTATTGAACGCGGCA
GTCTCCTACCACCGGCTTTA
GCTAATGGCAAGATCAATAC
GTCCTTCAATAGGTCTGGTG
ATGTGTAACAACGCACAGTG
ATGTGTAAAATCGCGCAGTA
GAACCGGCGTAGGGAACACG
ATCGAGCAGCTATCTCACCC
GAGCTCTAGATCAACAAAGG
TTCCCCTCCATGTTCCGAGG
GACTAGACTTTGTAATCTAT
AACCACGTGGGAAAGAGCTT
AGCTTGTACCCAGAGCGCAA
AGCTTGAAACCAGAGCCCAA
GCTACTGGCAAGATCATTAC
ATACAACTCAACCGGGTCCC
GCTTCGAGTATGGAAGAAAG
GCTCACTCGCCCCTCACTTT
TGCCCCTCGAGCGTAATATC
TTTCAGCGCAGTCTCTGAAC
GACCACGTCCCTTTCGGAGT
ATGTGACACAACGCGCAGTA
TTCTCCTACCCCCGCCTTGA
CACCTGCTGTAGTGTGGAAC
CCCACTCTGCGTCTTGCTGC
TTCGCCCGGATCGATAGCTG
AGGTGTAACAACGCGCAGCA
CGCTCCCCTTTGTTAATCAC
GACCACGTCACGTGCGGAGC
GCCGCGCTCCACTACGGCCG
TGTGCTCTTGCTTACCTGGC
GCTTAGCTCGATGGAGACCA
GCGCAAGGGTTGGGGAACCA
TGCGATCACGCGCCCAACTC
CCCTTGGCGCCGTCTAAGGT
CAGACGCCCGGCGATTCAAA
ATATCAATTGATAGCTCCTT
ATGGAACAGCTATGGCACCC
ATCGAACAGCTGTCACACCC
GTTTCCTACCCGCCCATATC
GATTACACTTGGTAATTTAT
ATAACCCTTAGTTCCCATAC
ATCGAACAGCTGTCGCATCC
TCAATTAGATGACATGTGAA
TTAGCCCGGACCGGTAGGTG
GACCATGTCGCGTTCGGAGC
GGACCGCAGAAATTAACTGC
AAGTCTTCCAGCCTCTCTTA
TCACTTGGCCAATTACATTA
CTGCTCAGCCTGCATACAGA
CTGGCAACGGCGAGTCTTGC
CTGGTAAAAAGGTCTTGCTC
TGCGCGCTCCACTACGGCCA
TTGCTGCGCTTTTACGTTCT
GCTAAATTCGATGGAGCCCA
TGTTACTGCCACTATTTAGC
CTTCTGGATGACGGTGGCCC
AAGCGTAACAACGCGCAGTA
GCTCTCATTCCCCTAACTTT
GCCCGGCTAGGGGGCGCCGG
GTCCTTCATTGGTTGAGGTG
AACAAGGGGCAACACGAGCT
CCAGATACTGTGCTCCAGGC
ACAAGTCTGCAGACCGCTCG
GAAGATTGGCTCCATGGCCT
GTACAATTCAACTGGGTAAC
AGATGCTCCAAGACACTAAG
AAGTACGTGCGTGTAATTAC
GACGCGATAGTATTAGTCAC
CAAAAAATCGCACAGTGTTT
ATCTAACAGCTATCGCACGT
GCTTAGTTCGATCGAGCTCA
GCTTGGACCGATGGAGCCCA
GAACCGGACAGCCGCTAACC
CCCTCCAAGCGTCATCTCAA
ATCTTCAGACTGTCAGTCGG
TGGGGACCTAAACACCCTGG
TTACGAGCACTGCCTGAGAG
CCGTCTTCTTTCACCTCTAC
CAGTGACCTGGGTCGGGAAC
GTTTGGTTCGATGGAGCCCA
CGGCACGCAGCATTCAGTAC
TCTTAAGATACGGATTTCAT
TGCCCGACGAGCGTAATATC
CTTGAAAAAAGGTCTCGCTA
CGTTCCAATTTGTTAAGCAC
ACTTACATGCGCCTTACTTT
GTGCGAGGGGGGGCGTCTAG
TTAGTCCGGACCGACAGGTG
AGCCCCGTGAGCGTAATAGC
ACGACGTTATCCATATTATG
TTCCGCTATTGGACGCGGCA
ACGACGTACTCAAAATTATG
TTGCCCCTCTGATTCATTGG
TTGGCCCTCAGATCCAATGG
AACAAGGAACTAGACGAGCT
CTACGCACCAAAAGAGAGGG
AAGTTTACCATGCCAGCAAA
GCTTCGAGTCAGAGACAAAG
TGCCATCAAGAGCCGAACTG
TTCCGCTAACGGACGCGGCA
TAACCCATTCCGTATAGGGA
AACGCGGCCTATTGTGCTGC
CTTGTAAAAAAGTCTTGCAA
TAATGGAGGCCTTCGTCGAA
TACTAGACTTGGTAGTTTAT
ATGTGTAACAGCGCCCAGTA
CTTGTAAAAAGGTCTAGCTG
CGTCACGCCGCAGTCAGCGC
TGCGACCAAGCGCCGAGCTG
TAAAGGCGGTTTCCGTTTAC
TCACAATTCACCCGGGTCCC
GCTCACATGCCCCCTACCTT
GGGAACAACGAGGCTTTTAT
ATGCTACTTCTGGACCCGCC
TCTCGCCGAGCACCTAATGC
GTTGGACTCACAGTGGCACT
TTAACACTGGATATTGGCCA
TTTAATAACGCTCGTGTCAG
CTCACTACTATGTGGAGCGG
CTCTAGATAATGGGAGATCC
ATCTTCAAAGTGTCACTAGT
ACAAACCGGATGAATAAAAG
CCTCATCCTGTGGTCCAGGC
GAACCTCCGTAGACAACACG
GCTTCTGGCACGATCGATAC
CGTTGCACTTTGGTAATCAC
GCTGACACCATCTTATCCTA
CTCACTCGGCCTTAATACGA
TGATCCCATACGGAATTCGG
CGGGCGGCCCCAGTCAGCAC
AACACGGGACAAGAAGAGCT
TGATGTGCAAACAGCTTCCT
AGGAGCCGGCTCCACAGCGA
TTAGCCCGGACCGAGAACTG
TTGATTCCTGAAGCTCCAGT
TGTATTTCATAGATCATGAA
CCTCATGAGGACAGTAAATT
TTATCAATTGATAGCTCCCT
ATGAATTCGTATAGACGCTA
ATCTAATGGTCCGTTATGAT
TAATGCAGGCCTCCGTCTAA
GTACAATTGTACCGGGTTCC
CGCGGCCCACTGGTACCTTA
GAGCGTGGGTTTGAGGCCGC
TGATCAATTGTGAGCTCCTT
GAGCCTGCGTAAGCAACACG
CGGGGCGTGCAAGCTAATAG
GTGACATCCCGGCTCCTCGC
ATCTTGAAACTGTCAGGAGT
ATTCCTGTTACTGAAACATT
GGGTCCCACCCCCCCCTATC
TTGGCCCGGACCGATAGCGG
GTCGTTCATGGGTTCTGGTG
TGTATTTCTTCCATAATGAA
ATCTTCTTCTCCGCGTCGTC
TTAGCCCCGACCGATCGCTG
GGTAAGAAGGAGGCTTTCCT
CGATACGTCATTACTGTAAG
TCCGCCCTGATATATTACGG
TCTATTAGATGAGACCTGAA
TAATGGAGACCTTCGTGTAA
CGGCACGCCGCAGTCGACAC
ATGTATAACAACTCGCAGTA
TAGTGTTGCAGCCTGTCTTA
CCTCATGAGGCCAATAAATC
CCCAATCCCGGCGTTTACAT
ATTATTTCATCCATCATGAA
GTTGGACTGACAGTGGCATT
TGTGTTGATATACCAACAAC
TTCCTCAAACTGTCAGTAGT
AACAAGGGACAGGACGAGCG
CTCCATTCCTGCTTAAGGTT
TATTGGAGAACTTCGTCTAA
GTTTCGAGAATGAGCCAAAG
AGCTTGAAACGAGAGCGCAA
GTGTCAATTGAGAGCTCCTT
CTTCTGGACGACGGTGACCC
GCTCACATGCCCCTTGATTT
TTATCCATTGAGAGCACCTT
GTACAATTGAACCGGGAACC
CCTCGGGAGGACAAGAAATC
GTACAATTCAAACGGGTCTC
TGCCTCGTGAGAGTAATATC
TGCTGTAACCCCGCCTTAAA
TGTGGCGATATACCATCAAG
TGTCCCGTGAGCGAAATATC
AACTCGACCTATTGTGCCCA
GTCTTCAGCTACTCCTGGCC
AGGAAGGAGTATAAGCCCGA
GAGCGTTCCAACATGTTTTA
GTCCCTCATTGGTTCAGGTG
ATCTTCAATCTCTCAGTAGT
TTCTGTTCCCGAGCGGACGT
ATCTCCTAACTGTCAGTAGT
GCGTCATTGTTCCCATTCTT
TTGCCCCTCAGATCCATCGA
TCCCTCTCCCTGTTCCCAGG
GAGCGTGAGTTTGTCTCCGC
CCACAGCGAGATTGTAAAGA
ATGGGTAACAAAGCGCAGTA
ATCTCCTAGCCCCCCCTATC
AAGACGTGGAGCAAGTTGAA
CTCCGCTAATGAACGGGGCA
TTAGCCAGGGCCGATAGCTG
TTTTGTTGAGCGAATCTGCT
AAAGCGACCTATTTTGCCCC
TACGATCAAGCGCCCAAGTG
TGTGACTTGTAGTACTTGGA
AACAAGGCTCAAGATGAGCT
TATGTGTTGACATAGAGTAC
GACCAGGCCCCGTCCGGAGC
GTAGGACTCACAGTTGCATT
CCAGTATGTGAGAGGGTCAC
TGCCGCGTGAGCGTAATATA
AATCTTAGCCTCCTGTAACC
TGCGGCGAGCTTCGGGTTAA
CGTTAAACTTTGTTATTCAC
AGTTGCACTTTGTTAATCAC
GGTTATAACGAGGCTTTCAT
GCTTAGTTGGATGGATCCCA
CCCCTCGTGGTCTCAATTTG
GCTCACATGCCCCTTACAGT
CATATTTTTCTGCAGTTCCT
TGGTAAGCACATGCGTGTTT
TCCCCCGCCAAGTTCCCACG
TTAGCCCGCTCCGATAGCTG
GCTTCCGGCAGGATCAATAC
GCACTTTTCAACCGGGTCCC
ATCGAACACCTATCGCACAC
ACCGGTCGGGTAACGGAACA
TAACCTGCGTAGGGAACACG
AGTATCAGGGGGCCTGATAA
AGATGCTCCACGACATTAAG
GTTATCCGATTCATTTCCCA
GTTAGGGAAGCGCATTACGA
ATTCTCCGAGCACCTAATGT
CTATAAATGTCCGTTATGAT
GGAGTGGCGGCTTCTAACGT
GCTCACTTGCCCCCTACTTT
TTTTAAGATACGGATTTGAT
AAGGCCGCAGGGCTCGATCG
AACGCGATCTATGGTGCCCC
GACAAAGTCCCGTTCGGAGC
TTGCCCCTCGGATCCCATGG
TGTGTCGAAATACCATCAAC
AGCGGTAAGAAACGGCCGCC
TGCGTTCAAGCGCCCATCTG
TATTGTTCCATCCTGTCTTA
TCTATTAGAGGGCATCTGAA
GTCTCCTACACCCCCCTATA
TCCCCCTCTATGTTCACAGG
CATTAGGTACGAGGTGCCTA
TTCCCCTAATCAACGCGGCA
CGTTCCACTTTATTAGTCAC
AAACACCACACCAAGTAACG
GTACATGTCAACCGGGTCCC
ATCATGTCCGATTCTCGGGA
GTACAATACAACCTGGTCCC
TCCCCCCCCATGCTCCCAGG
AGAGGGTGTGAGCCGTAGCA
AACCCTCAGTGTTATGATTC
TGCCTCGTGAGCGTCATATC
CGGCACGCCGCACTAATCAC
TTCCGCTAATTAACGGGGCA
TGCACCGTCTCTTGCAGCTT
AGCTCCGACCATCCACTCTG
TGCTCAGTGAGCGTAATATC
ATAGCACCAGGTGTCCGCAG
AACCGACTTCTGGTCCCGCC
GTTCACATGCCCCTTCCTTT
AACATTTAATGCGCGCTGTC
TGAAGAGGGTTTGTCGCGAT
AAACTCTACAGCGAGTAACG
CTGGCAACGTCGAGTGTTGC
TTGATTCCTGAAGACCCACT
GACTAGACGTGGTAATTTAC
CTTGTATAAAGGTTTTGCTA
CTGCCTGTGCAGGCGTTGCT
GATTCGAGTATGACACAAAG
ATAGCACCTTGTGTCCGCAA
GTTCACATGCCCCTTACTTA
GGCCACGTCCCGTTAGGAGC
GCTCACGTCCCCCTTACTTT
AACGCGCCCTATTGTGCGCC
TGCCCCTTGCGCGTAATATC
CTCACTCGGCGTCTTGCTGC
ATCTGCAAACTGTCAGTAGA
CCAGATTCTGTGGTACAGGC
CGCCAGCCCCTTTATGCTAA
ATGTGATCATCACGCGTCCC
GCATGTGGCAAGATCCATAC
TTCCCCTAATGAAGGCGGCA
GTCACCGCCGAATATCGGAG
TTCGCCTCAGTGGATTCACG
CGCCAACTCCCAGGGGACTC
AGGTGTTACAACGCGCAGTA
GAACCTGCGATGGCAACACG
ACATTCTACCGCAAGTAACG
CTTTAAGATATGGATGTCAT
ATAGCAACCGGTCTCCGCAA
AACGCCACCTATTGTGCACC
AGGTTGAAACCAGAGCGAAA
TCTCGGCATCATGTGATACG
GGCAATAAGGCCGCTTTCAT
ACGACGTACTCCATGATATG
AACCCTCTAACCAGGCTCAG
TCCTTGCAGTGTTATCACGG
GCGAGGCCAGGGTGCGCCGG
CTGGGTGCCAATTTCCGTCG
GTGGTCGGGACGGATAGCTG
TTCGAACAACTATCGTACCC
TTCTCAACTGAGAGCTCCTT
GCACAACTGAACCGGGTCCC
AAGCGACTTCCGGACCCACC
CGGCTGATTATGCATACCGG
TTCTCCGTGAGCTTAATATC
TCCCCCGCCATTTTCCTAGG
TGTATTTCATCAATCACGAA
ACTCTCCGAAGACCTAATGC
GAGGGCAGTAGACCCCTCTA
TGACTCGATACATAATGCAG
AGATAAACTCGGCTTCATGG
ACATGGGCTGAAGAGCGAAT
GCGAGGCTAGGGGTGGCCGG
AAGCAACTTCTGAACCCGCC
CTGGCAGCGTCGAATCTTGT
GGGTTGTACACCTCGCTTCA
GGTCTTAATTGGCTAACTGC
TTGGCCCTCAGATCGATTGG
GGTGAATGATTACGTTACAG
ATCTGAAAAATGTCAGCAGT
GTACACTCCACACGGGTACC
GCTTAGTTCGACGGAGCCCG
TTTGTCCGCACGGATAGATG
TGTGCAAACTGCGCCGGGGC
GCTTCGAGTCTGATACAAAG
CTTGTAAAAAGGTCTTGGTG
CTGGTAACGTCGAGGCTTGT
TTAGCCCAAACCGATAGCTG
TCGTCGGATAATCGTGCTAG
CTTGTAAAACGATCTTGCTA
CCTCTGGATGCGGGTGCCCC
TAGCCCGGCGTTATTGCTGA
TGCCCCTCCATGGTCCCAGG
GCTTAGTTCCAGGGAGCCCA
GTCCTTCATTGGTTCTCGTT
ACGAACAGGGGGTATAGCGT
AAGATTCTAGACATGTCCGA
AAATAAGGGGGGGCATTGGT
CCTGAAGGGTTCGGAGAGTC
AACTAGACTAGGCAATGTAT
GTAGGTACCTCATGACCGGA
GCGTTCTACAAATTTTTATT
TAGGTCTTAGCAAACTCATG
TAGGGAGTGATAGCATCGGT
GGTATTAAGGAGGCTTTGGT
ACTCTCCGAGCATCTAATGG
AAATTCTACAGTAAGTAAGG
CTGATATTCTCCTCGTTGTC
ACCCTACTCTGTCTTACTGC
ACTAATGAAAGCCTGTGCTT
TCTCACATCCCCCTTACGTT
GAACACGTCCGGTTCGGAGC
CGTCATAAAGAGCTCCCGCG
AGCTTGAAACCAGAAGGCAA
ACTCTACGAGCCCCTAAAGC
ACCAGCGGGGGGCATACGTA
GCGAGGTTAGGGGGGGCCGG
GTCCCTCATTAGTTCTGTTG
CTCCTATCAACCCCAAGTAT
TTGCCCCGGACCGATAACTG
CTGGCAAGGTCGAGCCTTGT
ATCGCGCAGCTATCGCGCCC
GCTAAGTTCTATGCAGCCCA
CCTGAACCTGTGGTCCAGGC
TTAATCGACAAGTCCAAGCC
TGTGTCCGGACCGATAGCTG
GATGAGGGACAAGACGAGCT
CCCTCTCGGCTTCTTGCTGG
AACGCGAGCTATTGTGCACC
TAGCGTTCCAGCATGTATTA
TTAGCCCGCACCGATAGCTT
GATCACATGCCCCTTACCTT
GTAGCCCGGACCGACAGCTG
GAACCTCCGGGGGCAACACG
ATGGAACCGCTATCGCACCC
CGGCCCGCGGCAGTCAGCAC
ATCGAACTGCTATCGCACGC
ACACTCAGAGCACCTAATGC
CTTGTGCATGCCGGTGCCCC
AAGCGGCTGCTGGTCCCGCC
ATGTGTAACCAAGCGCGGTA
TTACCCCCCAGATCCATTGG
GTAGAACCTCGAGTAGTGAC
ACCTAAATGTGCGTTATGAT
ACGACGTACTTCATGTTATG
ACCTTCAAACTGTCAGCAGT
CTTCTCCGAGCGCCTAATGC
GACCAGACTCGGTAATGCAT
GGCCTTCATTAGATCTGGTG
AACCCACTCTGCCGTACTGC
GGGCCCTTTGTCACCAAACC
GTAGAGAGTATTAACTTTCC
AGCTTGAAACCAGAGCGCAT
GATTTTACGCGGACACTTTT
CTGCTCAGTCTGCTTACACG
ATCAAAAGGTCCGTTAGGAT
TTCCGCTAATAAATGCGGCA
TAGGCGCTCCACTACGGTCG
GAACAATTCAACCGTGTCCC
CCACTCTGGCTTCTAAGGGT
CATGCGGTATGAGGAGCCTA
TTACTCTTCTGGCTCCACCA
CTTCACATACACCTAAACTG
GCTTCTGGCGAGATCAATCC
ACTCTCCGAGCACCGAATAC
TCAAAAAACTTCGTATACCT
GGTTCCCCGCCTACGTCACC
AACTAGGGACAAAACGACCT
GTCCCTCATTGGTTCTTGTG
GTACAATTCAAGCGAGTCCC
GCTTCGTTCGATGCAGGCCA
CTTTCGGTACGAGGAGCCTG
TGCCCCTCCATGTTCCCCGG
TGCCCCGTGAGCGCACTATC
TGCAGCGGGCGAATCTATGA
CATGGCACAACGAGCTGTCC
TCGAGAACTTGACGGAGTAA
GGCAGGGAGGCGGCAAACGC
TGTGTGTTAGCCGCTAAATG
TAATCAATTGAGAGCGCCTT
TATACACTCCTTCCGCCAGG
ATCTAAGTGTCCCTTATGAT
GCTCCCATGCACCTTACTTT
AACGCACCCTGTCTTAGTGC
TCATGTTCTATATCAGTCTG
TTATGCCATATTTTAGTACA
AGAGTTCCTTGATCAGGTCC
ATCTTCAAACGGTCAGAAGT
ACTCTCCTAGAACCTAATGC
GTTCACATGCCCCTGACTTT
CTTTAAGATACGGGCTTCAT
TCTACTAGATGACATCTCAA
GCCTTTCATTGGTTCTGGTG
GGTAAGTTCGACGGAGCACA
GCTTCGGGTATGTGACAAAG
GGCTCCTACCCCCCCCTAGC
TCTCCCATGCCCCTTACTTT
GGGTTTTCCAGCGCGAATAG
AATAACGGACAAGACGAGCG
CCTCATGAAGACAAGAAAGC
ACGACGTACTCCATATTGCG
CCTCAGGGGGAAAATAAATG
CATAACTGCCTGAGATCTCT
AGCAAGGGACAAGACGAGCG
TCGCCCCTCAGATCCATTAG
GCTCACATGCCCGTTCCTTT
TTGAGAATGTAGAGTAGCTT
TGTTCAACTTTGTTAATCAC
GAGCGTGGGTTTGTGTCCGG
TGCCCCCTGAGCGTAGTATC
CGACATCCCCTTAATGCTAA
AAGCGACTTCTAAACCCGCG
GTACAACGTCCAGTAGTGAC
TCCTCCTCCATGTCCCCAGG
CTGCTCGGTCTGCATACATG
TTGTTTATATCAACGAACTG
AAAGCCCCCCGACCACGAGC
CTTTAAGATCTGGATTTCAT
CTGCTCACTCTGCTTACAGG
GCCGCTCTCCTCTGCCTGTA
CCTCAGGAAGACGTTAAATC
CGGCGCGCCGCAGTCACCAC
ACTCTCAGAGCAGCTAATGC
CCATATCCTGTGGTCCTGGC
CCTTCTAGTAACATCAATAC
TGCTCCGTGCGCGTAATATC
CCGGGCAACTGGAGGTCCCG
CCGGCAACGTCGAGTCTTAT
ACCGTGCCCGTCCGATAATA
ACTACGCTTTTAAAACCGAA
AACGCGCTACACTACGGCCG
CTCGTAAAAAGGTCATGCTA
TTAGTCCGGACCCTTAGCTG
CTTATATAAAGGTCTTGCTA
GCCACTCGGCTTCTTGCTAC
ATGAGGACCGGATATTATCA
GAGCGATGTTACCACGACTC
AACCCATTCTTTCTTACTGC
ACGACGTACTCCCGATTATG
GTCCACGTCCCATTGGGAGC
GTCTCCGACCCCCCCACATC
ACTCTCGGAGAACCTAATGC
TGGCGTTCCAGCCTGCCTTA
TACTGGCTGGGCCTGACAGT
ATGTGTAACAACGAGCGGTA
CTGTCGATGCGGGTTTAGGT
ATTGAACAGCTCTCTCTCCC
ATTCTCCGAGCGGCTAATGC
TGACCCATGAGCGTAATATC
GACTAAACTTGGTATTTTAT
ACGCGACTTCCGGACCCGCC
GCTTGTGGCAAGAACAATAC
GCTGTGAGTATGAGACAAAG
CTGGCAACGGCGACTCTTGC
TTCCGCTAAAGAACGCGGAA
CTCCGCGCCAAGAGAAAGGG
TTAGTGTGTAGCTTACAAGC
TATTGCCAATCCAGCCACGT
CGCCACCCCCTTAAAGGTAA
ACCCAGTCCTTCCGTCTGCA
AAGCGAGTTCTGGACCCGCG
GCCTCGAGTATGACACAAAG
GTCCTTCAGTGGTTATGGTG
CTTGTAGAAAGGTCTGGCTA
TGCGATCATGCGCGCAACTG
CGGCTCAGTCGGCATACAGG
GAACCTGCGTGGGCAACTCG
TGCGTTCAAGCGCTCAACTG
CTTTAGGTACGAGGAGCCTA
ACTCTCCGAGGGCCTAATGC
TACCGCTAATTTACGCGGCA
CCACTGTGCTACACGCAGGC
ATCTTGAAACTGTCCGTAGT
TTGGCCCTCAGATCCATTGT
ATGTGTAACAACGGGCATTA
CCACGTAGTATCCAAATTAT
CCAGATCCTGTTGTCCAGTC
AAATGAGCAGCATACATACA
ATACCCTGTCTGGGGTGTAC
GTAGAACCTCCAGTAGGGAT
ACGGCACCCGGTGTCCGCAA
CCTTCTGGCAACATCAATCC
TGTTCCACCTTGTTAATCAC
GTACAACATCCTGTACTGAC
GAGATATTCTCCCCTCTATT
AGATTTGAGAATCGGCCGCC
TTATCAATTGAGAGGTCCCT
TCCCCATCCATGTTCACAGG
TTATCCCGGACCGATAGCTC
TAAGACGTCTACCTGTTCTC
TTCTGCAAACTGTCAGTAGT
CTTCGTGGGGAATTCCGTAG
CGGCACGCCGCAGTCATCCC
CTGCGCACCCAGAGAAAGGG
ATTGCACCGGGTGTCCGCAA
GTCTCCTACGACCCCATCTC
TTCCCCGTGAGCATAATATC
CGTGTGGATATACCATCAAC
TGCGTTCAAGCCCCCAACTG
TCCCGCTCCATGTTCACAGG
TGCCCCGCGAGCGTAATATT
AACGCGACCGATTGTGCCCA
GTGTCCAACCCCCCCATATC
TTGCCTAGAGTTTCCCGCGA
TAACATATTCGGAATAGGGA
AAATTCTACAGTACATAACG
GGCCATCAAGCCCCTAACTG
GTACAATTCAACCGTGTCTC
GTCACTCGGCCTTAATACGA
GGTTCCCCGACTACTTCAGG
ACCCTCCGGGCACCTAATGC
CCTATCCGAGCCCCTAATGC
TGAGCCCGGACCGATCGCTG
GCTACGCTAAGGGGCGCCGG
CTTGGAGAAAGGTCATGCTA
CTCATCTTCTCCACGTTATC
TGCAAAGGCGATTTTTAAGG
AACCCGACCTATTGTGCCCG
GTCGCCTGCCCCCCACTATC
GCACACATACCCCTTACTTT
TCTTTTAGATGACATTTGAA
GTCTCCCACCACCCCCTATC
ACTCTCTGAGCACCTAATGT
CGGCCCGCCCCAGTCAGCAC
TAGCGATCCAGCCTGTTTTA
ACCATCTTAGCCCGGTCCCA
AAGCGACTTCTGGACCCTCT
CCTATACGAGCACCTACTGC
TTGAATCCTGAAGATCCAGT
GCTTTGAGTATGAGCCAAAG
GCGAGGCTAGGCGGGGCCGT
ATCGAGCAGCGATCGCACCC
AACGCAAAGGCACACCACTG
GTTGTAGCCACGTTACCAAG
ATCGAAGACCTATCGCACCC
ACGATGAATGGGCCAGCAGA
ATATGTAACATCGCGCAGTA
TAAAGAACCCGCATATCCAG
GACTAAACTTGATAATTTAT
TTAGCCCGGACTGATTCCTG
GCTTAGAGTATAAGACAAAG
CCCGGCTAGGAATAGGGGCC
GAACCTCCGGAGGGAACACG
TCTTCGACTATGAGACAAAG
GCGTCGAGTAAGAGACAAAG
CACCAGGTCCCGATCGGAGC
GCACAATTCAACCGCGTCCA
GTAGGACTCTCAGTGCCATT
CTTCTGTATGCCGGTGCCCT
TGCCACCCCCTTAATGCGAA
GTACAAGTCAACCGGGGACC
CGTTCCACTTTGTCGATCAC
TTATCAATCGAAAGCTCCTT
AACCGACCCTGTCTTACTGC
CGTCAACGCGACGACGGATG
CGTTCCACTTGGTTAATGAC
CGCGGTGAGACATGAGGACG
ACGCCGTACTCCAGATTATG
CAACAACCTCCTGTAGTGAC
TAGCGTTACAGCCTGTCATA
TCGATCCTCCTGGAGCTGGC
TTAGGCCAAGATGATCTGTT
TTCGCGCTGCGGATCTTTGA
ACTCTCCGAGCACCTAAAGT
GTCCATCTTTGGTACTGGTG
TTAGCCCCGACCGATAACTG
GTCTCCCACCCCCCCCCATC
CTTGCAGACAGGGCTTGCTA
ATCTAAATGTCCGTAATGAA
GTACGATTGAACCGGGTCCC
TGGCCCGTGAGCGAAATGTC
TTAGCCCGGACTGATACCGA
ACTCTCCGAGAACCTAGTGC
GTCTTAGAGCCGTCCGCCCG
ACTCTCCGAGAACTAAATGC
TGCCACGTGAGCGTAGTAAC
CGCCCCCACCTTAATGCTAA
GTTTCCCCGACTCCTTCACC
ACTCTTCGAGCACCTAAAGC
AAGTGTAACAACTCGCAGTA
ACTAGTAGATGAGATCTGAA
GAATTCTACAGCAAGTGACG
AGCTGTGAGGAACGGCCGAC
TGCGATCATGCCCCCAACTG
CATCTAGGACTCGCATCCGA
GTCTCCTACCCCCACCTATA
CCCGCAACGTCGAGTGTTGT
AGCTTGAAACCAGGGCGAAA
CTGCTCAGTCTGCAAACTGG
CTTGTAAAAAGTTCTTACTA
GAGCGATCTATACTCTAACA
TAATGGAGACCTTGGGCTAA
CGCTCCACTTAGTTATTCAG
CGTTCCACTTTGTTAAGGAC
AACGCGACCGATTGTGGCCG
ACGACGTACACCATATTATC
TTTTCTGTTAATTAGCTAAA
TTAGCCTGGACCGATAGCGG
ACACTACGCATTCGTCGTCG
TGCCATCGAGCGCCCAATTG
CCAGATCCTGTGCTCCTGGC
CTGCTCAGTATGGATACAGG
CTGCTTAGTCTGCATGCAGG
GAAGTCTCTAATGATGTCGA
ACAAACCGTAGGAATAACAG
GAACCGTTGCCCATCTCCGC
ATTGGACTCACAGTGGCATT
CCTGTGGTCTGTGCCAGTTT
TTCGTTCCATATTGTGCCTT
GGCAGAGTCGCCCTGCATAA
ATGCTATACGTACCGATCCA
GTCAAGGGACAAGACGAGCT
GTCTCTTACGCCCCCATATC
CTGGCAACGACGTGTCTTGT
ACTCTGCGAGAACTTATTGC
ATCAATGGACTACTGACCGA
TTAATCGACAAATCCAAGCC
CAATAGTGGATACGGGCATT
CACTAGCGCTCTACTGGCCA
AACGCGACCGATTGTCCCGC
TTCTTCAATGCGTACGCACT
CGTTCCACCTCGTTAATCAC
CCAGACCCTGTTGTCCAGGC
TGCTCCTCCATGTTCCCAGG
TTTCCGGATGCCGGTACCCC
ACAGTTCCTGTGGTCTAGGC
TGCCCCGTGAGCTTAATACC
CCTCAGGAAGATAATAAATC
CCTCAGGGGGAAAATAAATC
TCTATTGGATGACATCCGAA
ATCGCACAGCTATCGAACCC
CGTTCCACTTATTTAATCAC
ACGATCATGCACGGGGGAGT
TAACCCATTTGGCATAGGGA
TACGCGTTCCACTACGGCGT
TGCCCCGTGAGCGTAAGAAC
GTGCTTCATTGGTTCTCGTG
CCTACCACTTTGTTAATCAC
TGACCCGTGTGCGTAATATC
GCGAGGCTAGGGGACGCCGT
GGTCACTCGGCTCAAGTAGA
ACAGAGTGGAGAGGCTCCGG
GGTGCCCTCTATGTCCTTCT
CTTCTGGATGCGGGTGCCCT
TTCCCTCATTAGTTCTGGTA
CAAAGCAGACCTTCGTATAA
TACTTCCACCTGGAAGCTCT
ATGCAGGGGAGGAGGTATGA
CTACAATTCAGCCGGGTACC
GTACAATTTAAGCGGGTTCC
AGATGGTCTAACACATTAAG
TCCCCCTCCATGGTCGCAGG
ACAAACCTTAGGAATAGAAG
GCCCAGGTATGATCAGCTGT
GGTAATAAAGAGGATTTCAT
GAATAGTCTTGGTAAATTAT
GGTAATAAGGAGGCTCCCAT
TTATCCTAATAGTGGATTGT
ATAACACCCGCTGTCCGCAA
CTCGTTAAAAGGCCTTGCTA
ACACACCGTACGAATAAAAG
CGTTCCACTTTGTTACACAC
GAGCCATGAGTAGGACGATA
GGTGTCGATATACCATCGAC
TCTTTTAGCTGACATCTGAT
GTCAAGTGTCTCGCAGGCCC
CTACGCACAAAGAGAAAGGT
GCTTAGTTCGATGCACCCCA
AGATTGTCCAAGACATTAGG
GCTTAGATCGATGGAGCTCA
TAGCCTTCCACCCTGCCTTA
TCTGTGACGTGATTCAAAGC
AATCCCCTGCTACGACAAGT
GTCTGCAAACTGTCAGTAGT
CGTTCGGCTTTGTTAATCAC
GCACAATTCATGCGGGTCCC
ATAGCACCCGGAGTCCAAAA
TGCCCATCCATGTTCCCAGG
TATAGTAGTCTAAACGTCCC
TCCGATCAACCGCCCAACTG
TCTATTATATGACATATGAA
CTGCTCATTCTGCAAACAGG
AAGCGTTCCGGCCTGTATTA
TGTGTCGATATACCTTCAAC
GACCACGTCCAGTTCGGACC
TTCTCAATTCAGAGCTCCTT
GTCCCTCATTCGTTCTAGTG
TTACTATCGACGCTGGTCCG
ATCCGTCCGTCACAACATCA
TGACCATACGTAATCTATTA
GTACAGCCTGCTGTGGTGAC
TTAGTCCTGACCGATAACTG
GCTTTTGGTAAGATCAATAC
ATCAGCCTCATTGAGGCCAC
AATCCACGCTGTCTTACTGC
GTCCATCATTGGATCTGGTG
CCTGTAAAAAGGTATTGCTT
TGGACCGTCACTTGCAGCCT
TTAAAGCGCAGTCCCACAAC
CGTGTCACTTTGTTAATCAC
CCGGGGAACTGGAGGTCCCG
TCAGGTTTAACAAACAGAGA
ACACTGGCCCTGACCGCACC
TTGCCCACTATCCGTCTGCA
TAACGCATTCGGAATAGGGA
AACAAGGGACCACACGAGGT
CTGTTAGTGCAGGCGTTGCT
ACTCTCCGAGAGCCTAATGC
TGTATTCAATCCATCATGAA
CTGTAGGAGAAAAGGCTAGG
ATCGAACAGCTAACGCAGCC
GTCAATGAGACACCCATTGA
TAGCGTCCCAGCCTGGCTTA
TCTTAGTTCGAGGGAGCCCA
GACTAGACTTGGTAATGCAT
GCTTAGTTCGATGGAGCTTT
GGTCATAAGGAGGTTTTCAT
GAATAGACTTGGTAGTGTAT
ACATGTTCCAAGACATTAAG
TCTATTAGATGAAAGCTGAA
CTTCTGGAGGCCGGCGCCCC
AGTACCATTTTGTGAATCAC
GGGAGGCTAGGAGGCGCCGG
CCAGATCCGGTGGTCCCGGC
GCTTAGATCGGTGGAGACCA
AACCCGACCAATTGTGCCCC
CACCACGTCCAGTTCGGAGC
GTGCCTCATTAGTTCTGGTG
AAACGTGTAACTAGCGATAA
GCTTAGTTCGATGGCGCCCC
AGTCGATAACCTTTCGGAGT
CAGCTCACTCTGCATACAGG
TCGGCCTCCTACATCAACCA
GTCCTTCATTAGTTCTGTTG
GCTTCGCGTATGATACAAAG
AGTAGCTACCGTATGGAACC
TTCCACTAATGAACGGGGGA
AAGAGACTTCTTGAGCCTCC
GTCTTCTACCCCCACCTATC
TTAGCCCGGACCTACAGCTG
TAATAGGATGAAACTGTGAA
TTCCCTAGTCATCGGCAAGA
CTTGTCAAAAGGTCATGCTA
GTCCTTCAATGGTTCTGGCG
GCTTAGTTCCATGGAGCTCA
CGCCACCCCCTTCATGCTGA
CTCATCTTCTCAGCGCTGTC
TTAGCCCGGACCGATATATG
TAAAGGAGACCATCGTATAA
CCATACGCAATGGGTTAGAT
ATCTAAATGTTCGTTTTGAT
AAGCATTCCAGCCTGTTATA
GTACTGTTCAACCGGGTCCC
AAATCGTGACTAGCACAAAG
GTACAACCTGCAGTAGTGAC
CTCATCTACTCCGCGTTGTA
GTAGATCAGCTGTGCAAGAG
TACCTGGCGTCTATGACCAA
GTCTTCTACCCCCCTATATC
TAACCGATTCGGCATAGGGA
ACAGACCGTACGAATAAAAG
CTGTTGATCCGGAGGACCAC
GCGAAACCATTGTTTGCGCA
ATCGAACGGCTATCGCTCCC
GTCTCCTACACCCGCCTATA
CCTCAATTCCTGGACCCGTC
ATGTGCAACAACGCGCACTA
TAGCGTTCCAGCCTGACTGA
AAGCGACTTCTGGATCCGAC
ATCTTCAAACTCCCAGTAGT
CACAGGCATCATGTTCTTCG
ACTCTCAGAGCACCTAATGG
TTCCGCTAATCAACGCGCCA
GCCGCGTGCAGAAAATGACC
TGCCCCGTAAGCTTAATGTC
ATCGAACAGCTATCGCACGG
CGTCCTCCCCTTAATGCTAA
TTAGCCCGGACATATAGCTG
TGTGTCCTTATACCATCAAC
CGCTACCCCGTTAATGCTAA
GTCTCCTACACCCCCCAATC
GTCGAACAGCTATCGCATCC
ATGTTTATCAACGCGCAGTA
CTACGCACCATGAGAAACGG
ATCGAAATGTCCGTTATAAT
ATAGCAACCGGTGTCGGCAA
TAATGGAGACCTTCCTCTAC
GGACAATTCAACCGGGTTCC
CTGCTCATTTTGCATACAGG
CTCATATTGTCCGCGTTGTC
TTCGATCAATCGCCCAGCTG
CTGGCAACGTTGAGTCTTGC
AGCGTCCCAAACTTAGGACC
AGTTCGTCAGGTGGTTCGTG
GCGGGACCGGCGTTTAATTA
TTGCATTCCTACCTGGACAA
TGGTCCCCGACTACTTCACC
TCCGATAAAGCGCCCAACTG
AGCCAGCAAGCGCCCAACTG
AGATGGTCCCTGACATTAAG
GGTTCCCCGCCTACTTAACC
GCACTCATGCCCCTTACTTT
CGTTTCACTTTGTAAATCAC
CCCATCCTCTCCGCGTTGAC
AAGCGACTTCCGGACCCGCT
GTACAAGTCAACCGGGTCCA
TCCTCCTCCATGTTGCCAGG
TTGCCCCTCAGATCAATTAG
GCTTCAAGTATGAGACTAAG
CTAAGCACCAAGACAAAGGG
TACAACGTCCCGTTCGCAGC
GACGACGTCGCGTTCGGAGC
GGACGATTCATGTTTCGGCA
ATCTAAATGTCGGATATGAT
GCGAGGCTAGGGGGCGCTCG
CTCATCTTCTCCGCGCTGGC
CTAGTCAATAATCCATGCCA
CAATGGACCCTTGCATTGGT
GTCCTTTATGGGTACTGGTG
AAGCCACTCTGTCTGACTGC
ATGTTTAACAAGGCGCAGTA
GTCTACTACCCCCGCATATC
AAAGCACCCTGTGTCCGCAA
TACGCGTTCAACTACGCCCG
TCAGCCCCGACCGATAGCGG
TTTCAGCCCAGTCCCACTAA
TTATCAATTGAGAACTCGTT
GGCGCAAAGCAGTCCCAATA
GCCCAAATGCCCCTTACGTT
ATTCTGCGATGGAACTTGGC
GCTCACATGCCCCATGCTGT
ACAAGTATCAGCGATACCAA
GCTCACATGCCCCTCGCTTT
GCTTCTAGTATGAGACATAG
GCGGTCGTCGCGAGCTACCG
GACTGAGTCTATTGTCGTCA
ACTTCTAGGAGCCACATGTC
TTAGCCCGGACCGAAAGCAG
ACTCTCCAAGCACTTAGTGC
AAGCGTCTTCTGGACCCGCG
CTGGCAACGTCGATTTTTGT
TAGCATTCCAGCCTGCCTTA
CTTCGAACATTTACAAAACC
CGCGAAACTGTGGGCCGCAA
TTCGCCCGGACAGATAGCTG
CGTGCAACTTTGTTAATCAC
AACGAGGGACGAGACGAGCT
AGAAGCTATAGCGCTATCTC
TGCCATCAAGCGCCTAACCG
ATGTCCACAGTCCCCCATGG
TCCCCCTCCAGGTTCCGAGG
ATGAGTGACAACGCGCAGTA
AACGCGAGCTATTGCGCCCC
GAACCTGCCTGGGCAACACG
GGAAAGCTTAAAAATAGTCC
GCGGTGGTTTGGGTGATTTA
TTAGTCCTGCCCGATAGCTG
ATCGAACAGGGATCGCACCC
TAGCCCCTCGGATCCATTGG
AGCTTGAAACCAGAGCGGAG
GATAGGCTGCGAATCATAAT
CGCAGTAAATATACTACGCC
AGATTGAAACCAGACCGCAG
TGCCCCGTGAGCGTAATAAG
CTTCTGGATGCCGAAGCCCC
ACAAACCCTAGGAATAAAAG
AGAGGTATTTCAGACCTTTT
ACAAATCATAGGAATAGAAG
AACGCGTACTATTGTGCCCC
AAGCGTACCAGCCAGTTTTA
CTGGCACAGTCGAGTCTTGT
GTACCATTATACCGGGTACC
ATACAATTCAACCGGGCACC
TATAGGATCAACGATCTGGT
TCTATTCGAAGACATCTGAA
AACCCACTCCGTCTTACTGC
CTTAATTTCTGTTGGTTGAA
CATTCTGTACGAGGAGCCTT
CCCCCCTCCATGTTCCCAAG
TTAGCTCGGACCGATAGCAG
AAGCGATTTCTGGAACCGCC
TATGCGCCTTAAGGAGACGT
ACGACATATGCTCCGTGCTG
AAGTGACTTCGGGCCCCGCC
GCTTGGAGCATGAGACAAAG
GCGTGCGAACGCCTGACTAC
AGCTTGAAGCCAGACCGCAG
CTTGGAAAAAGGTCTTGTCA
AACGCGACTTATTGTGCGCC
GCTCCCATGCCGCTTACTTC
TGACTGTCGAGTTGCGTTAT
AGCTTGTAACCAGAGCCCAG
GAATAGTATCATGCACTTGA
ATCGAAAAGCTATCGCAACC
GATCTGCATCATAGTTGTCA
GCTCAAATGCACCATACTTT
CTCAAAGCGAGGCCCGGGGC
CCAGATCCTGTGGACTAGGC
GCTTATGGCAAGATTAATAC
TGCGATCAAGCCTCCAGCTG
CACACTCGGCTTCTTGCTGC
TAGCCCATGCTTTGGCAACC
TTAGTCCCGACCGATAGCTG
CTGCTCAGTCTCCATGCAGG
TGCCCCGTGACCGTGATATC
TGACATCAAGCGCCTAACTG
TGATTGTAACTGCTCATGCT
TCACCTGCGTAGGCACCACG
AACGCGCCTTATTGTGCCCC
AAAGCACCCGGGGTCCGCAA
CCCACTCGTCGACTTGCTGC
TTAGTCCGGATCGATAGCTG
TGTATTTCAAGCATCATGAA
GTCCACGTCGCATTTGGAGC
ATCGAACAGCTACAGCACCC
TACCACGTCCCGATCGGAGC
TATATATTGTATTCGTGCGT
AAGCGACTTCTGCCACCGCC
TTCCGCTATTGAACGAGGCA
ATCGAACAGCTATCGCACAT
TGTACTTCATCCATCATTAA
CCTCAGGAGGACGATTAATC
AGTATTTCATCAGTCATGAA
GTCCCTTATTGGTTCTGGTG
AGGCAATAGGAATTAGGTAC
GATACGACCATATACGTGAG
GGATCGAGCTTCCTCATATG
TTAGCCCGGACCGTTAGCCG
ATCGAAGAGCTATCGCGCCC
TGGGTATATCCTGCAGGCCG
GCTTCTGGTAAGGTCAATAT
TAACCTGCGTGGGCCACACG
GGTGATCAAGCGGCCAACTG
GCTTCGTACTATGGAGCCCA
GTGTGTAACAACGCGCCGTA
CTTGTAAAAATGTCTTTCTA
CCAGCTCCTGTGGTCCTGGC
GTCCGCTATTGAACGCGGCA
AGATGGTCTAAGACGTTAAG
GTACAATCTCCTGTAGTGAC
AGCTTGAAACCAGAGCGCTG
TAGCGTACCAGACTGTCTTA
GGGGTCCCCAGCTGTGGCGG
GCCCGCATGCCCCTTACGTT
TTTCAGCGCAGTCCGACAAC
TGAACAAATTAGGCAGGACA
GATTCGGTACGAGAAGCCTA
AACTCGACCTATTGTGCCGC
CCCACTCAGCGTCTTGCGGC
AAGCGCCTTCAGTACCCGCC
CATTCGGTACGACGAGCCTA
TGCCTTCATTGGTTCTGGTG
TTCCGCTAATGAACGAGGTA
TTACAATTCAGCCGGGTACC
AGCTCTGAGAAACGGCCACC
TTAGCAATTGAGAGCTCCTG
ACGACGTACTCCATGATATA
GCTCAGTTCGATGTAGCCCA
TTAGCCCGGTCGGATAGCTG
GTTTGTAACGACGCGCAGTA
TACTAGACCTGGTAATTTAT
GCGAGGCTAGGCGGCGCCAG
GACAACATCCCCTTCGGAGC
CCTCAGGAGGACAATAAGGC
AACTCCCGGCTTTAGGGGTG
TAACCCATTAGGAATAGGGA
TTACACTAATCAACGCGGCA
CCTCAGGAAGACAACAAATC
TAACTCGTGCCCGGTTTGGA
TGATCAATCGAGAGCTCCTT
TGCCTCGTGACCGAAATAGC
TGAGATCAAGCGTTCAACTG
CTTGGAAAAAGGCCTTGGTA
AAGAGACTTCAGGACCCGCC
AACAAGGGGCAAGATGAGCT
TTAGCGCGGACCGATACATG
GTAGGGCTCACAATGGCATT
TACCCCGTGAGCGTATTATC
CGGCACGCGTCAGTCAGCAC
GCGAGGCTAGGGGCCGCCGC
GACCACATCCCGTTTGGAGC
GCCTTGATGTATTCCCGGGG
TGCCCCATGAGCGTAACATC
CCGGGTAAGTGGAGGTCCCG
AGACTCCACAAGTGAGCGCG
CCGGGTAACTGGTCGTCCCG
GCTCACAAGTCCCTTACTTT
CTTCTGGATTACGGTGACCC
CGGTCCACGCTGTTAATCAC
ATCGCACAGCTATTGCACCC
TTAGCCTGGACCGATCGCTG
CCGCCAAAATGCGTCACAAC
AGACCTAACAGTGTTTATCA
TTTAAGCGCAGTACGACAAC
AGATAAATGTCCGTTATGAT
GTCCTTCATTGGTTCAGGGG
GCTCAATTCAACCGGGTACC
ACCATCGTTACTGCAGAGGA
TCTATTACATGACTTCTGAA
AGGACCGTCGCTTGCAGCTT
TCTATAGACGTTATTTGTGA
TTGCGCCTCAGATCAATTGG
ATATACGCCCCCTGGAAGAG
CCAAATCCTGTGGTCTAAGC
CGTACCACTTTGTTAATCAT
AAATTACCTGGGACAGTAGT
AACAAAGGACAAGACGATCT
ACTGTGGCGGTTGGTGGCCT
GCTCACATGCTCCTTACTTG
ACTCGCCGTGAACCTAATGC
TTCCGCTAAGGAACGCGGGA
CCTCAGGAAGACTATAAATC
ATGTGTAACAATGCGCAGAA
GTCCTTCATTGGTTCTATTG
TGTGTCGATATACCAACGAC
GGTTCCCCGACTACGTCACC
ATCGAACAGCGATTGCACCC
ATGTGAAACAACGCGCAGAA
GCACAATTCAAGCGGGTCCG
GTTCCTGGACATCGTCGGAC
CTCATCTTCTCCGCGTCGCC
CCGGGTAACTGGCGGTCCCG
AAAACATTTGCTCTGTAACC
GTCAGGCTAGGGGGCGCCGG
GCGAGCCTAGGGGGAGCCGG
GCTGACATCCCCCTTACTTT
GACCCTGCGTAGACAACACG
GCGAGTCCAGGGGGCGCCGG
GCTTCGAGTCTGAAACAAAG
GATTCCACTTAGTGATATAC
TTCCGCTAAGGTACGCGGCA
GGGTCCCCGACTACTTCACT
ATCGAACGGCTATCGGACCC
TATCTTGGTGAATGTCGATA
TAATTGGGCGTCGATATTAC
TTATCAACTGAAAGCTCCTG
TTATCAATTGAGTGCTCCCT
CTACACATGTCTGAAGTGTA
CTTCGGGATGACGGTGACCC
GCCTCTGGCAATATCAATAC
TGACCCGTGAGCGTAAAATC
GACTTGACTTGGTAATGTAT
AGCTTGGTACCAGAGCGCAA
TGCACCGTCACTGGCAACTT
GCTTAGTTCGATGTTGCCCA
ATCTTCAAACTGTCACTAAT
TTAACCCGGACCGATAGTTG
ATACCACCCGGTGTCCGAGG
TGCGATCAAGCGCCCCGCTG
GCTTAGACCGACGGAGCCCA
TATAGTTCAACGATCATGAA
AAATTCTACATCAAGGTACG
CTTCTGTTGGCTTAACTCCA
GCTTCTCGCAAGATGAATAC
AACTGGGAGAAACGGACGCC
GAACCTGCGTATGACACACG
TCGAGGCTAGGAGGCGCCGG
GCCCACATGCCCCTTACGTC
CTTGGGGGCCTGCCAGTCTT
GCTTAGTGCGATGTAGCCCA
AACTTCAAACTGTCAGTAAT
TCCGCCTCCATGTTCCCAGA
CAGCTAGCTCAGTACACACC
ATCCAACAGCTATCGAACCC
TGCGATCAAGCGCTAAACTG
CATAAGCGGCCTCCTCCTCT
GCTCACATTCCTCTTAATTT
AACCGACTCTGTATTACTGC
GAACCTGCGTAGGCAACAGA
GTTGATAGATAGATCGGTAC
GCTCACATACCCCTTTCTTT
GCTACTTTTAATATTGTCAC
GCTAACATTCCCCTTACTTT
CTGATCAGTCTACATACAGG
TAGGGGAAGAGGGACGCCCG
GTACGATTTAACCTGGTCCC
GCTTCTCGCAAGATCAATTC
GAAACTGCCTCATGCGTACG
ACAGGCTATGTCCTTGTTTA
TGATCGTAGCGAATGTGTAA
TGCGCAAAATCTTCGACGTT
CGACCAAGCAAGTTCTCCTG
TGCACCGTGATAGTAATATC
TCCCATATTTGCCGCTGGCC
GACTATGGCCAACTCAGAGG
GTCTCCTACCCCCCCCGATA
GTACATTTCAACCAGGTCCC
ATCTTCAAACAGTCAGCAGT
CTGGCAAAGTCGAGTCTTTT
TATTTTTCATCCATCATGAA
CTTGTAAAACGGTGGTGCTA
ATGGAGAGCACTTAACTCCG
GCGAGGTTAGCGGGCGCCGG
ACCCCTCGTTAGTCCTATGC
GTCCTTCATTGCTGCTGGTG
GAACAATTCAACTGGGAACC
AAGTTTGTCCTGCCTCGCCA
AACAAGGGAAAAGACGAGCC
ATCCGCTAATGCACGCGGCA
ATCGGTGGTAGTTTAGATAT
TTCCCCTCCATGTTACCAGG
GTCTCCTACCGCCCCCTAGT
AGCTCTGAGAAACGACCGCC
GTCCACGTCGCGTTCGGAGC
TTCCGCTAATGAACGAGACA
TTTGTATAGAGGTCTTGCTA
CTTGTACAAAGGTCTCGCTA
CATGCGGTACGAGGAGCATA
GGAGAGACTGCAAGTGCTCG
TGCACCGTGAGCGTGAAATC
TTAGACCGCACCGATAGCTG
AGTAGACTACCCTCAAGATA
TGGACGACCGCCTTCTAGGC
TAAGCGCTCCATTACGGCCG
GAGCGTGTGTTTGTGTCCGC
ACTCTCCGAGTACCTAAAGC
TAGATGTGATTTGCATATGA
CCGAGACTAGGGGGCGCCGG
ACAGCACCCGGTGTCCGCGA
GTTTAGTTCGACGGAGCCCA
GCTACGCTAGGGGGCGCCGG
CTACGCGTCAAGAGAAAGGG
CGATGGTGATATTTCCACTA
CGCCCCACCTGCTAGACTGT
GGAACAACAGATAATTCTTA
CCGGGTATCTGGAGGTCTCG
TTTTGCGGGCTAAAGGGAAG
GTACAATGCAACCGAGTCCC
AAATAACGATTTACACCGCG
ACGACGTACTACATATTTTG
CCTGAGATGCCCTGGCTATC
GGTATACATTCAGGTACCCG
CTGTTTGTGCAGGCGTCGCT
TTCCATCAAGCACCCAACTG
CATGCGGTACGAGGAGCCTA
GGCAATAAGGAGGCGTTCAT
CTTAGCAGTTCTTCACGCTT
TTAGCCCGGTCCGATACCTA
GTCTCCTACCCACCCCTTTA
CGGCACGCGGCAGTTAGCAC
CTCCTCTTCTCCGCTTTGTC
GCTTAGTTCGATGGATCCGA
TTATCAATAGAAAGCTCCTT
GAACAGCCTCCAGTAGTGAT
TGCCATCAACCGCCCAACAG
GCTGCCAGTATGAGACAAAG
GCTTACTTGCCCCTTACTTT
GGTGTCGATGTACCATCGAC
GCCCACATGCCCCATCCGTT
GAGCGTGCCTTCGTGACCGC
AACAAGGGCCAAGACGTGCT
GCTCACGTGACCCTTACTTT
GAACCTGCCTAGGCAACGCG
GGATACATCTGTCGATGCGT
AAATTCTACAGTAATTAACG
TTGCCCCTCACAGCCATTGG
GCTCAAATGCCCGTTACTTT
AGGTCTGCCTTGGTCTTGAG
CCTCAGGAAGTCAATAAAGC
GTAGCCCGGACCGCTAGCTG
TGTAATAAGGAGGCCTTCAT
TCCTAATAAAATGATTTTTC
AAGTAAATGTCCGATATGAT
GCTTCGTTCGACGGAGCCCA
TCTTCCGAGGCGTGTGTGTA
AAATTCTCCAGCACGTAACG
TACTCCTTTTTGCTTCCTCC
CGTTCCACTTTGTAAATCAT
TTAGCACCCGGAGTCCGCAA
ATACCACTGTTGGTTACATG
TACGCGACCTATTGTGCCCT
GACCACGTTCCGTTCGAAGC
GGCTGTTACGATGCAGGCGG
CTTGGTTACCTACGCAGCTT
GTCTCCGACCCCCCAATATC
ATACTCATACCAGAGCCGGT
CTCTCCTATCCCCCCCTATC
CTAGTAGAAAGGTCTTACTA
GTTGGACTCACAGTGGCGTT
TTCTCCCGGACCGATAGCTG
CTCCCCGAGAGCGTAATATC
GCAAGGCTAGGGGGCGCTGG
ATCGCCTGTCTGGGGTGTAC
TTGATCCTCAGATCACTTGG
TTAGGAGAACCTCACGCCTA
ATCGAGCAGCAATCGAACCC
AACGCGATCCATTGTGCCCC
GATATCGGAGATGGGCATCC
CTGATTGTGCAAGCGTTGCT
GTAGGACTCACAGTGCTATT
TAAGTTCCTCAGGAGAGCGA
GGGCACGCCGCAGTCATCAC
CTGCTTGTGCAGGCGTTACT
GAGCGTGGGTTTCTGACCGC
GCCTAGTTCGATGGAGACCA
CTTGCAACGTTGAGTCTTTT
GTCCCTTTTTGGTTCTGGTG
AACATGCCTAGATACGAGGC
TCTTAGATCGATGGAGACCA
GACTAGAATTGGTCATTTAG
AGCTTGAAAGCAGAGCTCAA
CTATAAGGAGGATCCGGCAG
GCGCGGCTGGCGACGCTTAG
CGCTCTGAGGAACGGCCGCC
AACAAGGGGCAAGACAAGCT
TTAGCCCGGACGGATAGCCG
GCGAGGTTAGTGGGCGCCGG
TTATCAATCGAGAGCTCCCT
GTCCACGTTCCGTTCGGAGC
AAGCGTTCCAGCCTATCTTA
CCCAATCCCGGCGTTTAGAT
CTAGCACCCGGAGTCCCCAA
CTCTAAAGGTCCGATATGAT
ATCTAAATGTTCTTTGTGAT
CACCACACCTCTGCCGAATA
GTCCTCTAATAAACGCGGCA
CGTTCCACTTTGATAATAAC
