# Supplementary material for: A generative model for constructing nucleic acid sequences binding to a protein
Source: BMC Genomics. 2019 Dec 27;20(Suppl 13):967. doi: 10.1186/s12864-019-6299-4 (PMC6933682; doi:10.1186/s12864-019-6299-4)
Supplement: Supplementary file 2 — Additional file 2 Nucleic acid sequences of three types. Nucleic acid sequences generated by our model, AptaSim, and random generator for four proteins (DRGX, GCM1, OLIG1 and RXRB). [file 12864_2019_6299_MOESM2_ESM.zip › RXRB_LSTM.txt]

CGTGACCTTTGACCCCCCCC
CTACTACCCCCCCCATTGTA
TGACCCTTTGACCCCGCACG
CACACTCCTGTACCCTCCCA
CGATCACCACCCAACCATTA
TACGTAGGATGTTGCTTCGT
ATTGACCTTTGACCCCTGGA
TTCAAATCACTAACGTCCCA
GACCCTTGACCCTCCATCAG
CCATTATGACGTTAACCCCC
AACAGAACCAATAACCTCTA
CTTGACCCTTTGACCCCTAG
CCCGCTAAAAGAAGTTCCCA
CTTCCAACGAAGAACTAAGA
GACTTATGAACTTTGAACCC
TTGATCGAGTTCTGCTATTA
CGCGCGTCCGCACCCATGAT
AACACATGCCCATTTGCATC
CAAGCAGACAAACGCTGTCT
CGTAACGTACCACCTGCACG
ACCCCGAACTATGACCTCCG
CATTACCCTCTCTTCCTTCC
CCACAGGACATGTCCACTCG
AAAATCTACTACAGTCTACC
TCTACACTTTTACACCGGGG
ATTTACCCGCTCCTCGCTGC
AAATGCGCCCCGCCAGGCAT
ACCACCATTATCCGACACAC
TCAGCCGTGTAAGGCTGTCA
CACCCGGAACTTTGACCCCT
GTGCCCCAGTAACCATCATA
TTTACTCCACTATATTCAAA
CCGTGTATTAACTCAAAGGC
CAACTTCACAGCCTACTGAC
CACAATGACCTTTGACCCCC
ATGACTTTGACCCCACTAAT
AAGTGACCTTTGACCTTGAC
AAATCCCGTAGTACTCCTCT
ACCGTGACCTTTGACCTCGA
CGAATTAGATAATAAGGGTC
TATATGCCTTCCGCCGGCCC
CCCTCACCCCCTCAAACAAG
CACGCAATCGCCAACCTGTT
GGCCCCTGACCTTTTAACCC
CCTCACCATAGACAGCAGCC
TTATATCGTTGACCCTCAGG
AACCGGACCCCCGCCCTAAA
CAAAGACAAATACCATCAGC
GTACTCATGGCCTATGACCC
ATTGACCCTTGACCCTTAAT
CACATAGAAGAGTAGGTACC
ACGACCTTTGACCTTTCACC
TGGCTCAACCCTCCTCGTCC
TGGCCAAAACATCAGAGTTC
TCTGGGACAGAAACACTTTT
AACTCCAACCCAGTGAAGAT
GAACCGAATGCTTTAACGCC
CGACCCCCTTCATTTTCAAT
TGACCTTTGACCCCTCTCCA
GCCTGACCTTTGACCCCCCC
TACAGATCATACGCCCCCTC
CGAAGAATACACCAGTTGCA
CGAACTTTGACCCTCTGACC
CTGGGTGAACACTTGACCCT
TTAGAACAAAAACAACACGT
CTAACCCTCACCCACCTGCC
GAACGGGCTAGAGGATATAA
TGCCCCCCCAATATATAAGG
ACCTGACCTTTGACCTCGCG
CCCATTAATAAATCATTACT
CTCCTTAATCCCTTAAGTAC
GTTAAGCACGGTCTGAAAAG
CTTTTCGTGTAAAATAATTA
GACCGTTCTACATGTTAACT
CGATGCGTGAGGGTCAAGCT
GAACTAAAGGATGTTCAAGG
GCTGACCTTTGAGCCTGTGG
CATTAACTGACCCTATGACC
ACTCCAATTATAAATGCCAC
TCACACCTCCCCATGTCTAC
CCAACCCACTACATCCACCT
GAGCATCGCAACAAGCACAA
ATCCCACAAACACACGTGGA
CAAAAACGTATGGGGAAGTA
TTACCCATTGACCCCTCCCA
GCAACCCGTTAAAACGAGTA
TGACCTTTGACCCCTTTAGC
TCTGACCTTTGACCCTCTCT
CACCTAATTTACCCTCCTCC
CCGCCCATACAAATAGGAGC
ACCACGACCTTACAAATCAA
CGTATAGTCTCACCCGTGGG
TAACCAATTTGAACCTTCAC
TTACTACCTGTATAGTGATA
CAAAGCGACGTAACAAAATT
CACCCAGACGCATTTCCGCA
CTGCCGTCATCACACACACG
CGAAACGGTAAAAAAACGCC
TCATAGATAAGGAATCAATA
GCAACTGACCTTTGACCTGG
ATAACTAAGCGTACCCCTAA
CGACCCTCCCTTCGTGGATG
CATGACCTTTGACCCTGCCC
GTCATAACAAAATAACTGAA
GTACCCGACGGCGGGCGGAA
AACCGCCCCAGTAAACCTAC
AGACATGACCTTTGACCCCA
AGAATGAACTTTGACCTCAC
ACACGGAGGTTCAACGCATC
CCCTGACCTTTGACCTCTGA
CACAGACGGTAACCACGGAA
ACCGTGTGACCTTTAACCCC
TGACCCATATGCACCTAGCA
CAACCGTTACACCCCGATAC
GTGACCTGAGGCCACGAATC
TGACCCTTTAACCCTTATCA
TTTTGACCCCTGACCCTATC
ACTGACCTTTGACCCCCCCA
AGCGGACCCTTGAACCCCCA
CTCTGACATTTGACCCCCCC
GGGACCGCAGTGCAGCCCAC
GAACCGAGCGCAATGAATCT
CAAATGCCCCCCATACCTAA
ATTGACCTTTGAACTTCCCC
GAAACGTCTCCATACCTCGA
AAAATCTGCTGTCCAAGGTA
AATTGAACTTTGAACCTGGC
CGCATGGTGACCCTAAGCCT
GGGTTGATTATGGAGGACCT
TCGACATTGACCCTTGCCCC
GGACCCACCAACCCAATTAA
AAAAGAACGAGCACATCCAC
AACGCGCCTTCCACGCGTCC
AGTACCTTCATTACACTCCC
CTGCGCCAGAACCAACAAAT
CCCCCCCACCACGGTGCCCC
GGGACATTCTCACTGCATGC
CTTTCCTTACCCTTTGACCC
GCCCCCGTAAATCCCCCCCA
CAAGGCGTAGATTAAACCAG
GGTCTAAACAGTATTATTAC
ACAGCGAAAATGACCACAGT
CCTACAACACTTACTACCCA
GTCGTTACGCAAATCCATCC
CCCGTTTGACCTTTGAACCC
TCGTGACCTTTGACCCTCCA
CCCCAACCAACGCGAACTCC
CCGTCCCCTCCCAATACATC
AGGCTACTGCCTTCGCCCCT
CACAATCGCACGAAAACGAG
TATGACCAGTCCGAACCAAC
ACTGACCTTTGACCCCCGCG
CATGTCACCGCAAGTCCTTC
ACACACGACCCTCTGGACCC
GATAGTGAACCCCACTACCA
GACTCAAGCGATACCAAACC
CTGACCTTTGACCCTTACGC
CGTCTTCTACCGCTCTGACT
CTAACCTTTGACCCCCCCCC
CTTTAACCACTGACCCAACG
TGACCTTTGACCCCCTTTAC
AACGAGTGGCAAAACCAAAC
CGACAATATCCCACGGCAAG
AGGAACGTGAGGGGAAACCC
ATGCATGAACTTTGACCCCG
CACGCGTGACCTTCGACCTC
CTAACGCCTTACGTTAACCT
GACGCTGCGGCCTACCAACC
ACCAGTACTCAAGACATTTT
GACACCATCACGGCGCCTTC
AACAACCGAGAGCCCATGTT
CCAAACTACGGCTGCATGCT
CGAGCAACCCCTCACGAAAA
CAAAGTGCCAGAAACGTCAC
TAAACAATGACCTAAGGACT
ATTTACAAATGAGTTCCTCT
TCAAAATGTACCTTTGAACC
CCACATGCTGACCTTGAACT
TTAACCCCGCCTACATCAAC
TCTTCACCTTTCACCCCCGC
CGGTTAAGATTATAAATACC
TGACCTTTGACCCCAATTAA
AACCAGGACATTCGAAGAGC
TTGATCCTCCAGCCCCCAAG
GGAACAGACTTTGACCTCGA
CTATCTAGAGCCCTGCAGAT
AAGCCCTCCGGCATCCACAC
GCACTTAACCACGCATACAG
ATATCTCTATGCCTCCCAGT
CCCCGACACCCACAACTGTA
TGCTTTCCGACCAAAATACT
AACCCACTCCCAAACCAAGG
TTATGACCATTGAACCCCAC
TTTGTCCATACTAACAACTA
CAGAAACAACACCCCCCCAC
TCACCCGGACGATCAAAAAG
ACCCCACTCCCCTTTGAACC
TTCTAACAGTGCAAGCCGGA
TACAAGGACCCTATGAACTC
ATGACCTTTGACCCACTTCA
CAAAGACCGACTAGTCGTCT
TGACCTTTAACCCCCAATCA
CATTCGTCGACACTGAGAAT
CTGACCCTTGCCCCTTACCC
CAAACCTGACCCTTGACCCC
CAACCAAGTCCCGCTATCAC
CTGGCTTCCGCCACCGTGCC
CTTCAAAAGTCCTTTAACCC
ACCACGGCTAACATGCCGAC
CAGTGTATTTGAGAGGGAAC
CACCAACTGATGCCAGCCTA
CTGACCTTTGACCCCGACTC
TTCAAAACCAGCTTCCATAA
CGACCTACAAGCGACTATTC
TCTGTTATAGCGGCCATAGA
GGCCGTCCCACAACCCCTCA
AAGCACGCCTTTAACCCGTA
GCTGACCCTTGACCCTACCC
CGCCTTTTTTATCCACCCCA
TTAGCGCCACGATACCAGTC
TCAGACACCACAGCACAAGC
TGGCCCCCCTAAACGCTTGG
TGACCCCTAGCGCAAAGGCA
CTACTGACCTTTGACCCGGT
GCCTCACCGACCCCAAGGCC
ACTACTGCAAGATAAGAAAA
ACTACGACGAGACTCCCACA
AGCTTAGGTGCAAGTCATAT
AGTTATGACCTTTGACCCCG
AATTCCCCCCTATAAACCAG
GAGGTTTACCTCGGGTCCCA
GGAAGAACAGAAGTTCTAAT
AAGAGACCCTACAAGTCGGG
CGTGCATGACCTATGACCTG
ATTGACCTTTGAACCCACAT
TAACCCACCATAAATCATAA
CTGACCTTTGACCCTTTAGC
CGAGACCATATCCAATTCGA
TCCCCCGCAAGCATACGATC
AAAGATAGTGATACGTGTCA
CTAACCTTCACCCCTTCACT
AAGAGATGACCCTTGACCCC
ACCCCCACCCCAAATCAGCC
GCCATTACAGGGAGTACCGG
CTGACCTTTGACCCCGATGA
TAACCAGTCTCCGATGCAAA
TGCCCTTTGACCCCATTTGA
GTGCCTTCATCACCCGGGCC
GTAGCCCGCCCGGCTTGACA
GCGGTGACCTTTGACCTCTA
CCAGTGACCTTTGACCTCTA
ACTTTGTCCCCACGTGCCCA
AGATGCGTCAGCGACAGCCC
CCCGGGACAGTTAAAAAAGA
CCACCAGCACTACGAAAAAG
CTAGCACACAATTGACCTCT
CGTTACCCAGCACCCTCCAG
TGACCTTTGCCCCCAACACT
TGGCAGGGGGCAATTAGAGT
GTACTGCCCTTGCCCCCTCG
GCAGAGATGACCTTTAACCC
ATACCCCCACCCCCCCACTC
ACACCGCCCCACGCTAAGGG
CGCACTCAACAGCATGCTGG
GCGAGGATGGGCACACCGCA
TTTTTAAAACTCTACTAGAG
TGACCTTTGACCCCTATCTA
GTGCCTAAACTTTATACATG
TGACCTTTGACCCCCCTTTA
CTAATGACCCTCGACCCAGA
ATGTTGACCTTTGACCCCGG
GCAAGTCGCGTACAACAACG
AACACCCACCCCCCTGTTAG
CCTGCATGACCTTTGACCCC
CACAACTCCCTTATTAAAGT
CGAATAGGTTGACCATGGAC
GCGTTAATGGGCAAGAATAT
TCACGAGTTAAACTGTGAAT
GTCCCCTGAGCTAACGAGTC
CTCACCGCTTCTCAAACGCA
TGAGCAAAGAAACAGCAGAC
CCCAGTTTTGAGCGAGTTTG
CCGCAAAAAACAAGGGTTAG
CAACAACACAACCACTAAGC
CCCATAACCTGGAAGTAGGC
CACAACGCACCCACCCACTA
AAGAGCATGTGATAGTTCGT
AACGCCCCCGGCACAACGTT
CTTACTAAAAGACTTAGTAT
CAAGGTCCCCCACTACCGAC
CGACAAAATATCTTTAAACA
AGGGAATGCAGGCAGGTGTC
TTTCTACCCGCACATACCAT
AGCTTGACCTTTGACCTCCG
ACTCCTTGACCCGCTGCCCA
ACCATGAGTACCTAGAAAAC
TGACCTTTGACCCGCTCGAC
CGACATCAGAACCTTTGACC
CTGACCTTTGACCCTACCAC
ACATCACCGTTTAATACAGG
GTGAACTTTGACCCCTACCA
GCAAAAGACGACCTAAACCT
CAAAATAAGTAGACAAGAGG
CCACCTTGACCCCAGCATTT
CAATTCTTGAACTTAGAGCA
GGGTACCGATGGATTGGGTA
ACACGATCAAAAGCTCCCCA
TGACCCCTGGACCCTGCGGG
GCATTTGACCTTTGACCCTG
CACAAACTGACCCTTGACCC
CCCAAAGAAACGACAACCAA
CCTCCTACACCCCCCATCCA
TAAAAGTCACCCCCGACCCT
AAAAAGGCCCTTGACCCCAG
GAGCGCGGTGACCGACCCAG
AGCCCAACACCCTAAGGTCC
CTCGAAGGCCAACTTTGGTC
TTAAATTCCACCACAAGCAC
GATGGCCCCAACCACCATCA
GCAACCCCCCAGCCTTCCAC
CGTCTCCTGCCTTTGACCCC
CGACCTTTGACCCCTCTCCA
ACAACAAGAAAACAACGGTG
CCAATCTAGAAGCTGGCTCT
CAGTTTCACTTTAACCTCAA
GCCACCACGTCTAAACATCC
TTACCGTGAACTATGACCCC
TAATCCCCTTTTGCACTGAG
CCGAACTTTGACCCCAACCC
CCAGATACAAACTCGAATCC
AACCATGTTATAGAATATAT
TACCCCACCGATCAAAAAAT
AAAACCTGAACCTACAAGAA
ACCCGGCAGTGAGATTAACC
ATGACCTTTGACCCCGCGTG
GATGACCTTTGAACCTAGGC
CACTGACCTTGACCCCCTCC
CCTGACCTTTGAACCCCAAC
CAAACCCAGCAGCGAAAAGT
TAACCAAATGCTAACCGAAA
TGACCTTTGACCCCTTTTAA
AGACCCGATTAACCACGCTC
TTACACGCATGACCTCAACA
CACAACCATAACCCGCACCA
CAATCAATAAGCTTTGATGT
GACATAACCGTGCGATCAAG
TTGACCTTTGACCCCTCTAC
ATGGAGGGACCCAGTGAAAG
TCAAACATATTAAGCATTAA
CCTACTACCGGTGTGCGGTC
TGACCCTTGACCTTTCGATA
CCGAAACCGTACAACATAAC
CCCCCCACCACCGCGGGTGC
AACCCTCTGCCACAACGACG
CCGTGTTAGCAAACCCACCA
GACCTTTTACCCTAATACCT
TGACCTTTGACCCCAATTAA
GCAGTGCCAACAGGCACCGG
TAAAATATCCCCAATAAGTA
TGATCATCTCCCCCAACCCC
CTATGACCTTTGACCTTGAG
ACTTATATTGACCTTGACCC
CGTACTCGAACCCCACTGTT
AACACCTAAACCTATCCCCT
TCTGACCCCACAGACCACCA
GTAGTGACCTTTGACCCCCC
ACTCCACCCCCTGCAACTCA
TACAAACAGAGCTCACTGAC
ACAGTGTAAGCGGTTGCTTC
TAACCCCTCTGACCCCTAGA
AAGGCAACCGCGGAAACATG
GGTCGGTAGTAACTCATTTA
ACCAGCCCAGTACGCACTAC
TCCCCTAACCTTTGACCCCA
ACCCCCACCAACTAACCATG
AACCCTATAAAGAGCAAGGG
AGGATACAACTTCAGGTTGG
ATATACCCTCGTACACCCCA
CGGGGTGACCTTTGACCTGA
CAATGCACATCACCCTCCCT
GACTATGACCCCTGACCTCG
TAATACCCTAGTCGAATCTT
TCACGTCAGCAAGCTAAAAC
CTACGATACCAGGCACAATG
CAAACGGACCTTTGACCCCG
GCATTGCCACGACATCAGGC
GTTCTTACCCAACCGCTCAG
CGCCTGCTAAAGCTTTACAG
AACGCCGCTCCCACCACAAC
TAAGTGCCCTTTGACCCCCC
TTCTAAAGGACTCATAGTGT
TGCAATCTCTTACAGGATTG
TGACCTTTAACCCCACTGTA
TGACCTTTGACCCGAATTAA
ATATTTGACATCGGACTGCG
TCTATCACTTGCTGTGCCTA
AACACAAAACTCCTCCAATT
TGACCTTTGAACCTACACCC
CTCTACAAGACCCCCAACGC
CAGACCCACGGTCCAGACGT
AGGCCAAATGGTTTTCCGGC
TCCACTTTGACCCCATAACC
CCAGTTTCCTACGACCACAC
CCTCATGACCCCCTGACCCC
TACACTCATTCCAATGCAGT
TCATTTAACCCATTGACCCA
ACTAAGTATACTGACAAAGT
CCCCACTACCCACTGTAAAC
AGACCAATGTCACCATAGTG
CGTTAACCTTTGACCCCCCC
AAACCTTGCCCTCCCTACAT
CCACGAAGGAAGGACATTAT
CAGTGACCTTTGACCCTGAC
GATGACCTTTGACCCTGCCT
AACGCTGACCCTTTGACCCC
CGACCCGAACCCAGTACACA
ACACGCACGAACCCTCATGT
TGACCCCCCGCGTATAACCC
TCGTGACCTTTGACCCTGTC
GCTATGGCAACTCGAATGTT
AGCGCGTACTGCAAACCAAC
GGAAAAAAGTCCCCCTTTAC
TATGACCTTTGACCCCATCA
TCAACTTGGCTCCATTCGAA
CGACTTTGACCCCGAGATCT
TCCCACCGCAAGACCACAGC
AGTCCTGACCTTGGACCCCG
AATCGACGCACCTCATACGC
CCTCTACCCCTTGAACCCCT
ATAACCCCACCCTTTACCGC
TTGTCATGAACCTTGACCCC
CTACCAATCGTACAATTTAG
TGAACTTTGACCCCATTATA
AGTATAAGGCGAAATGTTAA
CCGCTTTTGAACCCAATCAA
ACAAAACACCGAACGCCACG
CGCGAACTTTTACCCTTATT
TAGCCAATGACCCTTGACCC
CCCCGCATCACCGGCTACCG
ACACGCATAACCTACCACAT
GACTGACCTTTAACCCCCCC
GTAAGTTAACCTTTGACCCC
ACAAGTCATGAGCGAAACAC
CTTACACGGAGGATGCAAAT
TAACGCGGGGTGTCCCCAAC
CCACACACTACACAAACTTG
GAACCCTCGGTCAGAAATTT
ATACGCCAAAGAAGAGTCTA
CCTCGCCACCAGTCCACTTC
CTCCCGTTTAACCCTAACGT
TACACCCACCATGGCCCCTC
ATCGTGACCTTTGACCCTGG
CCAAAGCACACCTGAATACG
GGACCCCACATATTTCACTC
TCAGAAGGACCTCATTAGAA
GAGCAATCTACCCCCGCTGC
TCACCCTGACCCTTGACCTC
AGTGTTTCCACCCCTAACGA
GACCAAAAGACCCACACAGT
TAACGGAATGAACCTCCCGC
GAACCACTCCCAGACTGAGA
GGTTACGATTGGCGCCAGTT
CAGACAATAGTACCCCCACT
CGCCCAAGTCCTCCTGTGAG
CACTGGCCCTCATTTGAACC
TGATCAGCCTCCTATCCTCA
AATAGTTGAACTTTGACCCC
CACAACTAACTCCACCTAGA
AATGACCTTTGAACTCACCC
ACTCTATCGACATGAAAGGA
CTATCAAGATGGCATTTGAC
TGACCTTTGACCCCAGAATC
ATATCTGGACCCCAGGTTCC
CTGACCCTTGACCCTTCACC
CACCTACCTCAGTTAGCAAA
CACGTAACCCGATATACCAG
ACAATAAATGTTCTATAATA
CCGAGGCAATAACTGCTCCA
GCTCAACAACCCCTAACCCC
CCAGACCTTTTAACCCCAAC
TGACCTTTGACCCCTTTGAA
GGTATCTTTCACAACTCCAA
TTACCAGCCCCGCGACGTTC
TAACCAATCGGCCTACGACA
ACTTCCACCACCCGGACGTG
CAACCTGACATGACCCGAGA
CGGATGACTTTGACCCCAAC
CCTCTAACCACCAACAAGTC
CTGTGACCTTTGAGCCCCCC
TTTAGCCAACCGCGACCCCA
CGCAAGGGCCAGGTCCCCAG
CCACACGACCCCGCAACACC
TGACCTTTTAACCCCCATTC
CCTTCGACCCGATCCACACT
ACATATGCTGACCCTTAGCG
GAATGACCTTTGACCCTCTG
CGCACCCCCCAACACAACTA
CTGGCACTTTGCTATCTCCT
GACCCACCAAGCATCAGCCT
TGACCTTTGACCCCATTTTA
TAACCCCCTCTCCACCGCTG
CCCGCCCCCACGCCTATGCG
CCCCGAGCACACCATATCTC
GAAATCAGCGGCAAAAGACC
CTCTGTGCCAACAAAAACTC
AGTCCATCCACTCCTGCAGA
CAGCCCCACTTACCAAACAT
CCATCACGTGACATTGACTT
CGAAAAGAACCGCACTCTGA
CTATGAGCGATAGGCGCTCG
TCACAAGAGTGATATCAATT
TACGAACCCCATAGTCTTGG
TCATAAACCCCCCTCTAGCC
GAACTGACCCTTGACCCCGC
AACTCCCAACTTTGACCCCC
TTCTGCCACCCCCCCCCCAG
AACCCTCATGTCTCTATATC
CTCCCCTTTAACCCGGGTAC
AATGAACTTTGACCTAACGG
AAAACTGCCCTTTGAACCTG
TACACGTCTAAACCTGATTT
CCATCACACCCTCATTTGAA
TCACCCTTTGACCCATCCCA
TTGACCCTTGACCCCTGGGT
CGCTCACTCCGCACATAACG
CTGACCCTTGACCCCCCTCA
CAACAACCCAGTCTGTCAGA
TGACCCTTGACCCCTTATTA
ATTGACCTTTGACCCTAGAC
AATCCCCAATTGGGAAAAAC
CCGATGACCTTTGACCTCAG
TGCCCTTTGACCCCAACTAA
TCAAGTATATCGGCTCACAA
CCTACCCATCTGTACCCTAC
CCTTGACCCTTGACCCCCCC
AACACCACAGCGCTCCATAG
GGTATATCTGAACCCGCCTT
CTTGAACCCTTGCCCCCCCA
GCACAATATAGATACCTTTG
TGGTAACGTTAGGTTCAAAG
AACAGTTAACCCTCGTGCCC
AAGCTAATGCCCTTCAACCC
AAATACGCGTTTGATAACAC
ACCGTTGCAGCAACTTACCT
TAAGAACAAACATCACACGT
CCCCACAGTGGCTGCACCAC
GGTCAGGACTAATACAACAC
TGACGCAGCCTCCCACTGTG
AATGCCAGGGAACAGCATCA
ACGGAGTCAAAGCGAGCATA
TCACACCGGTGACCTTTGAC
CACCGCCCAGATCTCACAAC
CGACCTTGACCCTGCCAACC
CGACCTTTGACCCCTAACCA
AACACTCGACCTTTGACCCC
CTCCAATCTTATCAATATTG
CATGACCTTTGACCCTACTT
GTGACCTTTGACCCCCTTAA
AACCAACAAGTCCCCATGAA
TATGACCTTTGACCCCGCCC
ACTTGTTAACCTTTGACCCC
AACACACACAAACAGGGAGT
ACGCAGAACACAGACATCAA
TAACCGCACCTTTTGCACTT
TGACCTTTGACCCCAATAAA
ACACTCACAAACCCCACTAT
CTAAAGAAACATTAACAATG
AACACATGCCACTTAAGTAG
CACGAATGAACCTATGAACT
AGAGGACGTGCCCAACGATG
AGTCATTGACCTTTGACCCC
CAAACCCTGACCTTTGACCC
CAGACTCCCGCCCTAATCGC
ACAATCTCTCTATGGCTAGA
CCGTTTGAGCGCCAAACATC
TCTAACGGTCCTACTCGATT
GAACGCTGACCTTTGACCTG
TAAGCCGACCCGACACACTA
CACACGAAAAACGCGTGGAT
ACGATCCACTGCTACTAGCA
AACATTTGACCCTTGACCTC
TACCCCCGAACAACTAGCGC
AACGCCAGTTTCCCACGGCT
GCGACCGGGGTGATCTAAAT
CACCCGGACCCACCCCCCTA
CAACCGAACGCTGCAAGAAA
GCCTATAAAGGACACACTTT
CTGCCCTCACCACATAGGCC
TGACCTTTGACCCCTTTAAA
ACACTCGACCATAGACCCCT
AAGACACTCAGAAAAGTCGG
CGACCTCTGACCCCCCTGCT
ATCCCTGAAAATATATTAAG
CAGCAGTCCACAAATTATCC
CCACTACGTCATCTCGAACG
CACAATATGATCGAATTACG
TGACCTTTGACCCCGTTCAT
ATATCATACAATAACCCACT
GTTGACCCTTGACCCCGACC
TACAATCACCTTTGACCCCT
TTGCCAGTTACCCCCCCCTA
TGACCTTTGAACCCCAACAC
ATGTGCCTTTCAACTTCTAC
CTCCGTTGACCCTTGACCCC
CCGAACAACACCAGAAGCAA
TATAGAGCACGATACAATAA
ACTCCAGGACCATTGACCCT
CCACAATCATAACGTATCTC
ATACCACACCGAATAGGTAC
AAATCTACATTACGGGATGA
AAACTGCGCCCAGAGGCCCG
CCGCGAACCAAGTGCAGATA
GATTCGGAACCCAGTCCTAG
ACCACCCAGAAGGGCCTTTT
ACATAAAGGTAACCCAATTA
CGACTGCTAAACTTCCACCC
ACCGAACCCTCAGAGGTCTC
CAGGCGTTCAGATAGACTGC
TCGACCTTTGACCCCTATCT
TAACTCCAACTCTGACTGCC
CGAAAATTGGGGAGAGTAAC
TACCAACATACAGTACTCAC
TCGCTCCGTCTTCTGGGTCC
ACTAGCTGACCTTTGACCCC
AAAAACACCTAGTATGCCTC
TTCCCTACTTCCGCCGAGCA
CGACGCATGTAATGCCAATG
CATTGACCTTTGAACCTACC
TTGACCTATGCCCTCCTAGC
TGGGAACAGGGGCCACCGTC
GGCAAGCATCACCACACCCC
CCCAACTAAACATATCACAT
CCACCTCCATACCTCCGGTT
CTTCTGTCTGCCTTATTACC
CCTCTGACCTTTAACCCCAA
TACCCCCCGACATACTTCAC
CGCCTTGCACATCTGACGGC
AAATGACATGAACCGTGACC
CACATAACCCCCAATGCACT
AATTACACCGAGCGAGCGTC
TTGACCTTTAACCCCAATCC
CGCCCAGTCCTAGCCCGAGT
GGATCTCCGACAATAACTGG
CGACCTTCCGGGAATAAAAG
CCACTAATTAAACAACCTGG
GATTGACCTTTGAACCCCCC
TCATGAACTTGAACTCAGCA
AACCCGACTGCCTTTGCCCC
CCATTTGTATAATGATTCGA
TGACCTTTTAACCCCACGTC
AGCTGATCCCGCACACTCAT
GCCCACAAAAAGTATCGACT
AATGACTTTGACCCCTTAAA
TGCCCTTTGACCCCAGTAAC
GCAAATGCATCCAGTGATTA
TACCACTCTCCCCAAGCCCA
CAGACAACGTGCCCCTACAC
CTGACCTCTTGACCCGCCCC
TAACACAACTGACCAATAAT
CTGTGTGACCCCCGTAATCT
CAACCCCCCTTTGCCCCACC
ACGCGTTGCTACCAAATCAC
CGACCTTTAACCCCATTCAA
TAAGTAACACACCCCCCTTC
AGCTTCTCCTTCTCCGACCC
TGCCATCCAACGTAAGCACC
TCACCTCCACTCCAACCGAC
TGACCCTTTGACCCCAAACA
CTCTGGTAACCTTTGACCCC
CCCACATAAAACGCCCCGCC
AGACCCACGTCTCGTATAGA
AACACAAATGAACTGGTTCG
GCCAGACCCTGAGCCATTGA
CTCACGCCCCATCACCACTC
CACATATGTAGCAGACTGCT
CAACCTTTGGGACGATCCGA
CACTAACGTCCCACGGACCA
CCCCACCTACGCTCTTTCAA
CCATGAGCCACACAGCGACT
CAAGTAACAAAAATAATCCT
ATTGACCTCTGACCCTAAGT
TCTATAACTTTGACCTTAGG
CCGGATGAACATTGACCTTC
CCCAGTGACCCCGAACCCCC
TTTCAATCTACTCCTATAAC
ATCTTCACAACACGGGACCT
CCATTAATGACCCCATATCT
TACACCCGTTAACCAGCAGT
GTTTGACCTTTGAACCCGCC
GCCCTATATCATATATGCCT
TACATACCGACCCATGTAAG
TTGAACCCATTACTTCAGGC
CTTACCAGCCTTTTGAAGCC
TACGGTCATAACGAGCGAGT
ATATACCGTGCGCCCCAGCG
ATTTACCCTAGCGTATCTAC
TGACCTTTGACCCCCAATCC
CATTGACCTCTGACCCTGCC
TGACCTCTGACCCCCATTAA
ACTGTCCACGCCAAATCCCC
ATGTCCCCCGTTACCAGAAC
CCTACGCACAAATACAAAAC
CAGACCGCACGCCTGTAGTA
CAAACTGTATACCGACACCA
GAATAATGATCCCAAATATG
GAAGATTCAACTCTCTCTAC
CCAACAAATCAACATTCCTG
CACCTACATTATTCAAGTCC
GTTAACCTTTGACCTCGACC
GGACCTTTGACCCCGCCATA
GCTGTCCTGCCAGAAGCGGT
CACAGAACATCTACCCAATC
CCAGAGACAAACTCCAACCA
ATTTTTTGCCTGGGATTGCG
GCGACAAGGCAAAAACCCAA
CCCATGAAAGTCTGACAACC
CCCACTGACCTTCGACCCCG
CATGTTCGTTGTTTTCAAAC
ACAAGCTGGTCACCGACAGT
TTGGACTCATTGACCCCTAC
TTCACCCGCCCTTACGGCTT
CGCCGTAGCCGGCCAAAGGC
CTCTTGGGGAGAAGCCCCTA
GACAAGCACACGCTAAAAAC
TTCTATTTGACCTCCGACCC
TGACCTTTGACCCCCCTTAA
AGGATAAACCCTTCAAAACG
ACGCTGCGGTACTTCCGCCC
TGCAGACCCCCCTCCCCCCG
AAATAAACTACCCCTCGTAC
CACAGGACTTTGACCCTTGG
ATGCCCTTCTACCTATACTA
CCCACTCCTGCCCTTCCGCC
TATTCCTGTCCCACAAGCGA
TCTTGACCTGTGACCCCGCC
ATATGGGTCACAGGCGCGCG
CCACAGCTGACCCTCCACTT
TCCTAACCGTTTACAGATAG
GTGCAGCACGCCGAAATGGC
AAAGCTGACCTTTGACCCCC
ATAAAGAACAAAAATCAGGA
GATAGTAATTTGGCGGCGCT
TCCCTATGCGGCGGCTGTAG
GACCCTGATACACACTATTT
TGGCAACAATGCGAACAGGA
GCTGCAGAGACAGACGTTTT
CTCCCTGACCTTTGACCCTG
AAAATAACTCCTCTGCACCT
CCACCAACACAGCTGCCTGC
TTACGGTACCTCCAACAAAA
GACTGACCTCAGCACCTACA
CCCGCCCTTAAACAACCCCA
TGACCTTTGACCTCTGGCCC
ACAACGTAGCACATACCCCG
CGATTCTGACCCTTAACCCG
AATCCAACAATATGAACCGC
TGTTCAAGACTGACCCTATA
CTTGACCCTTTGACCCCGCC
CATTTCTACAGAGAGCAATT
CATCACAACACTGTCTAACA
CCCTACCAACCACCGCCACC
GCCCAATGACCTTTGACCCC
AGTGACCTTTGAACTTTAGC
TTTACCTACATCCCTCGCCA
AGGTTGACCTTTGAACTCTG
TTCGCAAACCGGACGAACCC
AATCACCACAACGGACGTCA
AGTAGCCCGATAGGACCACC
CCCCCAGGGCGGTAAGACTT
CTTGACCTTTGACCTTAGGC
CCTGCGGCCCTCAACCCAAA
GAACACCCGACCGTCGCGCC
CCCGCCCAAGAGAGCCTCCT
TCGAAGTGAACTTTAACCCC
CGACCCTTCACCTTATTATG
CTGACCCCGCCGGGCAACGG
CGTTAGCCATCCCATACACA
TGACCTCCGTGAACCCCGTC
TTCTGAGCTCCGGACAACAA
ACCAAAGCCAAAACGCCACT
CGACTCCGTGTTAAACGCCC
TGGACCTTTGACCTCACGGG
GACCGCAACCGGAGTACACA
GTGCCCCTTGTGACCCCTCT
ACCAAAGCGCACCCAAACGC
CGCAAGTTCTCACCGGGATC
TTACTCCCCCACCGCCAACC
TCGTTGACCTTTGACCTTTA
TGTCAATAAACGTCAACTCT
TCGACGCCTACCCATCGCCC
CCTACAGCTAGGTGCCCTAC
TGACATCCGAACCATGCACA
CGAGGCGGATATTGGGTCGT
TGACCCTTTGACCCCCTTAC
CGGCCCGGTAACTCACCTAC
TAACCTCGACCTCCTAGAGC
CGCTTTTACCTCACAAATGC
TGACCTTTGAACCCAATTAA
TGCCACTTACCCGTCCTGCA
CAAATTGACCCTTGACCTCG
GGCTTGACCTTTGACCTCAG
CATAACCCTTAAATGCTATG
CCTTGTGAACCCGCTCCTCC
ATACAAACAGCAAGTCCTTC
CAGATCTATGAATACCGTAA
CCCCCGAAGTGTTACTACTT
GCTTCATAAACTTCACTACG
GAAGCTGACCTTTAACCTGG
CTTAACCTTTGACCCTGCCC
CGCCTGACCCTTGACCTCGG
CTAGACTGACTCTAAAGCCC
AACCCCCAGCCGCATTGCAA
ACACCCTACACTTGCTAAAT
TTCGCCCCGGACCCCATCGT
TGACCCTTTGACCCTTAATG
ACTGCCGCTGAGCACTTCGT
TACAATGACCTTTGACCGCA
GCGCACCTTCCACTCCCCCA
AATACTCGAACTTTGACCCG
AAAGCATAGCTAGATGCGAT
GGATCTCAGGGACTATTGTG
CCACACATAACAGAAACGCC
TTGCACGCCGAATGTCCCCG
CCCGCCCCTGGGAGGAATGT
CAACAATTATACAAGGCCCT
GTCTAACTACCCGACGCATC
TACCCTCAGTAACGCAATCT
CAGTAAACCAAAACCTACCC
AATAAATCAGCCTCATTCCC
GGCAGCGTTGGACCCCCCCT
ATCAACCAACCACACAGCCA
ATGATGACTTTTTGACACCC
CGGTGACCTTTGACCCCCGG
TGACCTTTGACCCACTATTA
ATGACCTTTGACCCTAAACC
GCTGAACCCCTTGACCCCGC
ATGACCTTTGACCCCCCCTC
GCCAATATTGACCCGATAGC
ATGGTTTACCTTTGACCCCC
GGGAAAGCACATCACACACC
CGAGGAACCTCCACGAGATA
TAATGCCCCCAAGAATTTAC
CGCTCCGTCCAGCCAAATGC
CTATCAAGATCGGCGGAGCG
TGACCTTTGACCCCATTTAT
AGCCTGTCCACGAAAATGCA
TCATAAACGATAAGAATATA
CAACCCTCACCCACAGCCAC
ACAGGAAAACCGGCTGAGAC
ACGTATTCATGACCACTCAT
AGAGTTCAAATAATTTTCTA
TCTGCATGACCTTTAACCCC
TACCCGTTAACCCTTGACCC
TCCCTTTCACCCTTTACCCG
GCTTGAGTGACCCCATGACC
CGACCTTTGACCCCCAATCA
GCAATCTCTCCCCCAAAGCA
GGCAACACAAACATTACCTC
ACACGGTGCACTAACGTAGC
TGACCTTTGACCCCAATTCA
CTCAAGATTTAGCAAATCCC
TCAAATATCCCTGTCTGACA
ACAACGGCCAGTAGAAACTT
ACCCTAACGAAAAAGCTACT
TTACGATCCAAGCAGCCTGC
TAGGAGCCTGACCCACCCAC
AGATGACCTTTGACCCCCCA
GAGCCACCATCATTTCCCAA
CGCCCACCGGCACAAACCCA
ACGGCCTGACCCCTGACCCC
AAGACCAACGAACCCGTTCT
CCCCCAGGCACTGTCCCGCA
AGAAAAAAAACGCGTAAGTG
CAACCCCACACACACGTAAC
CCAACCCCTTCTCACCTTAT
CCGCCAACGGACTACTAGAC
CGACGCATCCTGAAATAACC
GATGATACTACTATGACCCA
CATATGAGCAGCGGCTGGGT
AGAACCCCCTTCCACCCACC
GTGCAATATCAGATGATTGG
CGACCCTTCAACCCCCGCAA
ATTAACCTCTAACCCCACCC
TACACATCCAACGTGCCCCA
TGACCTTTGACCCAAATTAA
GCCCCACGCCACTCACCCAG
TACGCCACCCGCGCTAGACC
TGACCCTAGACCCCATCCCA
TAAGCTGATTCCCCAAACTT
CAATACTTTACCACGGCATT
ATATGACCTTTGACCCCCTA
TCAGTGGCCTAGTGCCAGGT
CCCACCACACAAATAACTTT
TTAGATCACTTCCGACAGAC
AATTTACAATGTCGCTTTCA
GCACACATCACCAAGACACT
ACCCAACACGTTTCACCATA
ACAATGAACTTTGACCCCGC
ACGTGACCTCTGACCTATGG
GCATAAACAAGGGACCGCCA
TGACCTTTGACCCCAATACT
TAAAAACCCTACTCCCCCAT
AACACCGCGGGAATGCGCAC
AGCGTATACAGGACTGCCGC
CTGACCTTTGACCTCGTCCT
TGACCCTTGACCCCAAATTA
TGACCTTTGACCCCATTTAA
CTCCACAACAAAGTCCGCCA
ACCTAAGCCCCGACACAATA
AACTAAAGTTAGCCAACCTA
GTGACCTTTTACCCCTTGGA
GGATGATAACGCATCGGCGC
GCAGCCATCACCCTTTCCAT
CCCCATCCTCACATTCTTAA
GACGCTATAACAGACAAACC
CCCCAAGTGCGGCCAGCTAA
TTCCACCAACCCCCCGCACG
CTGACCTCTGACCCCTCCCA
TATGCATCAGAGATATCAAG
AGAACTGACCTTTGACCTTG
CCCCCGAACCCCAATCTGCA
CGAATGCCCCCAACGACAAC
TTACAGGTCTGATAATAGCA
ATGACCTTTGACCCTTTAAA
ATGGCAGTTAACCCCAGCAT
CAGAAGAACGAAGGTCCGCA
TTAACTTAAGAGAGCGAACA
CTGGTACAGATAACCGCTGG
AAATTTAGTAAAGCGGCTTC
TAACTTTTGTAAATGAGGGA
TGACACAAGACTGCATGAGC
CCACGAAAAGACATTGCTCC
TCGACTTTGACCCTTATCAA
CTGACCTTTGACCCATTTAA
TGACCTATGGCCCCAAATAT
CTGCCCCATGGTAAATTCCA
CTTTGACCTTTGACCCCCCC
ACCCTCGGTATGCCCAAGAA
CTGACCTTTGACCCCTTTTA
CGACCCTCTGACCCCTGAAC
TGACCCTTGACCCCCGAGAT
CTTGACCTCAGGCGCAACTC
ATCGCCTCCAAAGGCAGTTG
TATACCACAATAATGCTGAA
ACTACCAAATGCCAACACAT
AAAGAACCCTACAAACCGCG
GACACTCGTATCCGGCTCAG
CGCTCGCATTATAAAGTGAA
AGGGGGAAGCATACGCCATC
CCCAACTCGTGTTAACCAAG
CCATAAAAGCGCCCATAATG
ACTGCACAGACCCCCTGACC
CTCAAGTCTAACCCCGTGCC
TCTGGACAATAACCATACCA
GTGACATTTGACCCCATGGC
GACTGGTCGTGGTCCCCACA
ATTATAAGGCAATTTGTCAT
CACAAGAACCCTCCCTGAGT
CTGACCTTTGACCTCATCTC
GAGTCAACCTGGCCCCCGAC
AACTAATTGACCCTTGACCC
GCAATTGGACCCGAGAGCTC
CACATCCAACATACATCTAA
ACAACCAAAAGCCGCATGCT
TTCCTCACAAAACGAACATC
AGGAAAGCAAAACGTACGCA
CAAACGTTAACTTCAATGGG
TAAAACCCGAACGCATGAAC
TTGACCTTTGACCCCCTTCA
TTCGCGAGAGCTGGTGGAAC
CGAAGGACCTTTGACCTCGG
ACCACACCCATACAAATTGT
TCAACTCACCGGCAAATAAA
TTATGATGACCTTTGACCCC
ATACCCCTTTTAAAACCCTG
TAACAACGACCCTTGAACCC
CCAAATTGACCTTTGACCCC
CACCAAATTATACCCACCCT
GTACAACCTACTCTCAAATC
CTGTTATGACTTCGAGCACT
CATCGAATGAACTTTTAACC
CGATACAGCGCGGCTTCAAG
CGCTGACCTTTGACCCCCCC
CCCCACCGATACAACTCTAC
CTGAACTTTGACCCTAGCGC
TACTTTTTTGACGGCCCACT
ACCCACAATCTACATCTCCT
CCCGCTGACCTTTGACCCCA
ACATGATGTACAGCACTAAA
CCCACATGACATCGACTCCC
TTCACCGGTGAACCCCACTA
TAACCCTTTGACCCCTTGCC
TGACCTTTGACCCCATTAAT
GCGACTTTGACCCTTAGACG
CATCGGGCACACGAACCTTC
AAAACAAATCTGCCCGATAC
CTGGACTTTGACCTCTAGTA
CCAAGACCCGACCTAGGAAA
TAGGTTCAACCCTGCGCTAC
GGCACCATACCTAAGTTGTA
TGACCTTTGACCCCTCTTAA
CCCATTATCATCTAGCCAAA
TTTCAGCGCTACGCTTAGAA
CACAACCACAGATGTCTAGC
TGACCTTGACCTCCGCACGG
CCGCATTATGACCTTTGACC
ACAAGATTGACCTTTGACCC
TGACCTACGCTACCCTTAGA
GCGCTGACCTTTGACCCACG
CTCACACTGACCTATGACCC
AAACCCAGACTCCATACAAC
ATTTCACTAAAATTGCTTAG
CTAGAATACTCCTACTCGCT
GCCTTCGCCGACGTCTACTC
TCCGCTGACCTTTAACCCAG
TCCCATTCCGACACATACTG
TCCTCCCCCCCCAAAACTCC
CCTATCTGACCTTTGACCCC
ACCCCCTAACGACAACGGAC
TAAGCTATTAGTACAAGACC
AGCTATGAACCTTGACCCCT
TGCCACAGACGAGCCGTATC
CTGTAATCCACACAACTATT
AGCTAAGCGGACCTTTGACC
CCAACCTAACAGAGATCTAT
ACCGTTCAAAAAGGCATTGA
TGACCTTTGACCCCAATTAA
TTGACCTTTGACCCCCTCGA
TTCCAGAAAAGCCATTTCCC
CACAATGTGGGAACAAGCCA
ATAAACTCCCTTATCTAGCG
GGGCACGACCTGACAGAGCG
GGCCACTTGACTTTGACCCC
CTAACCTCCCTACCCACAGA
CACAACCCCCCGCCACGACC
TAATAAGAGTCGACTCCTAT
GCCCGCGCCAGAATAACACC
TGAACCTTTGACCCTTCGCC
ATGACCTTTGACCCCATTCA
GCACTACCAAGGTACTCAAC
AAAACACAGGCCTAAACCTC
CCGTAAACCAACATCAGTAC
CAAAAGTTTGACCCACCAAA
CTAGTCGACCTTTGACCCCG
TGACCTTTGACCCCACGATC
CAACGTGCGCGAAAGCGAAA
CACTGACCTTAACCCCCGGG
TACACCAAGACTTTCCATCG
GGACCTTTGACCCCACTTAA
TTTAGATGACCTTTGACCCC
GCCTAAACTCTCCCGCGACA
ATAAGACCGATGGTCCCCAA
TGTCAAAAGATCTACGCATG
AGACATGACCTTTGACAATG
CACCCCCCTCGGATTCAACC
TATGACCTTTGACCCTCCTC
CCTCCCAAACGTGTACCCCG
GTCCCATCAGACTATCACTA
AGATCAACATCAACGAATTG
ACAACACCTACCCAGACCAT
TGAACCTTTGACCTCTTGAC
TGCACATTAACCTTTGAACC
GGCAGTACCTACCCTGACTC
CTGCCCAGACCCTCGTCACA
CGATAGCAATCGTAAAAATC
ACTCATGGACCACCTTGACC
GCTCCCCCATACCGCTCCCT
CACTGCAAGCGCACAATAGG
CCAACTAATACACTCACGGG
CCCCTCCGTCAAGCTCAGCT
ACTACATACGCAACTCATCA
CGTCAACCCTGACTCCGCAA
TGCACCACCCTCCGGGTTCA
TTCACACGACGCGGTGCTAT
CTACTTACCCCGCTCAACCA
CCCACCTGACCCTTACCCGA
ACAGCTTATGCCCAAGGCCG
ACAAGTAACCCATAAAGAGG
AATGCACGCATCATCCCTAA
ACACCTCACCTCACTAACCG
GCTTCACAGCCCTCGACGCG
CACGACTTTGACCTTTGACC
TGACCTTTGACCCCATTTCT
CGCCGGTGACCTTTGACCTC
CATGACCTTTGACCCCAGGA
CTGTATTCCCACCTCCACCA
ATACCCGAACCACGCCGAAT
ACATGACCCTTGACCCCCTC
ATCCAAAGAGCTTCCAATCC
CAAAGAACACAGAAAGTCAT
TGACCTTTGACCCCCCAGTA
CGATCGCCAGTAATATCGAC
GGTCTGACCTTTGACCCTTC
CAGATCTTCTTTACGTACAT
AGGACCAAGGCCCCACCCCT
ATGACCTTTGACCCCTTCAG
GCCCCGCATTATCAACAACC
GAGGTATAGAGCTGCCCAGA
AAACAAAAGGTAATCCTGAC
GTCACACTTGACTCCCACAC
CCACTCGTTTGAGGCAGCCA
TGACCCTTTAACCCCTTACA
TGGCGTTGACCACTGGACCC
ACATCCTCTCACTCCCACTA
CACTTGACCCTTGACCCCCC
CGAACCATCGCCACCCCCAC
TGACCCCTTGACCCCATTAC
TCAACAGCCAGACGTTAGGA
ATTAGTGACCTTTGAACCCG
CCAATTTCACATGAAAATTA
TTGACCTTTGACCCCCCCTC
CATTCGCTACCCACCCTCAG
GGACCTTTGACCCCCCTCAC
CCGCATGCCCGACCCGGCCT
CCGGCGCTCAGTCTTCCTCA
CAAACGGGCTTTCCACAGTA
TCTTTGGCCTTTGACCCCGC
CACGCAGACAGCAGAGGCCT
GAGAAATTACCCTTGACCCC
TGACCTTTGACCCCAGTTAC
TGCAACCCGCCCCTAGCGAT
TCCGTAGATGCACCTAAGTA
GCCTACTATTATCGTACCGC
CTACGAGAGAAAACACAAGG
CAAGACCTTAGTGCCCGACT
TCATTACTCCATTGCCCTTT
CTGGTATAAGTACGTACCAA
CCATACGTCACACTCACTAC
GGCAAAGTTAAACCCAATAA
ATTTATAATGCCTTTTGACC
TCACTAACCCGGCGACAGGG
ACCAAAATGACCTTTGACCC
ATGACCTCCCCCTTGCCCTC
TGACCTTTGACCCCAACTAT
ATACACAATATCTGTAACTA
TGACCTTTGACCCCCATAAA
TCATGCTTAGCAATTCACAC
CCAGTCTACCATACATATGT
CAACCTTTTAACCTCCCGTA
AAAATCAGGGTCACGCCTAC
AAACCCGGTCTAAAGGGATG
TATGCTGACCCCTCAAGCAC
GATTTCACCTTTGACCCCCC
GTCGAGAGAACGGCAGGTTA
TGACCTTTGACCCCTGCCCC
CGCCGTTATTCTGTTGGCGT
ATTATGGTGAACCTCCACAT
CAAATCCTGCCTGAATAAAC
ATCGTCCTGACCCTTGACCC
GCTGACCTTTGACCCTCTAG
GAGTCCCTACCCGTCCTATA
ACCTTTTGACCTTTGAACCC
CTGAACCTAAGAAAACTCTT
AAACCCGGTCTCACCCAGTC
CCATACCGAGTGCTCACGCC
ATCCCTACCCGTGGAACTTT
CCTGAACTTTAACCCTCCCA
TACAAAAAGCTTCACAAACG
TTCTCAAGACATCACTGTAC
CCGTAACCAAATGAACCCGG
AGAGTTCCACCAGTCCCCTT
CCGTGACCTTTGAACTTTAA
ATCCCTCTGCCCATCCCCAC
ACTGACCTTTGACCCTTACG
GAGGTGTCAACAAAAAAAAG
CGTACCTCCTCAGGACACTC
CTGGTAAGTCTGAAGTACTA
TGAACTTTGACCCCACTTAA
TAAAACAAAGTCACCAAATT
AAAGCATCAACTTCCACTCA
CTAACACAGCTACAAAACCT
TGACCTTTGAACCCCCTTCA
CAAACCCTCTCACGACAACG
ACTAACTTTTAAACCCAACC
CCCGAAAAGGACCCCCCCCC
CGCCTCCCTCCACTAATAAC
CAAAAACGTAACACGGTCAG
CAGCAAGCAACAGAATCGAC
GCCCCCACGACCGCACCACC
TTTACACCCCCCACGCAACA
AACTTGTCCAGCGAAAGATA
AAATAATGCCACGTCCGCCC
CAATGTGCCACTGTACAGTA
ACAGCCGCCAAACGCAACCC
ACACCTTTTTAGAACCGGCA
TTATGAACCCATGAGCAAAA
TCCACCCTGCTAATACTGCA
CTCCCTTGACCCCATATTTA
GGAGTGTTAGCAGAACGGTC
ATGACCTTTGACCCCCCTTA
GATTTGTACTATATATACCT
ACAACTTGACCCCTAGTTAC
CACAGGTACAGGCCTAACAA
CCACTAACCCCAACCTCTTT
TTATGGGAAAAAGACCGTTG
CCGAAGACCTTGACCCCGAC
AGTACCTGACCTTTGACCCC
CACCATTAACCTTTAACCCT
GGTGACCTTTGACCCCACCC
ACAGTTCCTAGTCCTTCCCC
CATACGCGCCAGGGGCCCGA
ATAACCAATCCCTTCATGAC
CGATAACTGCTGCCACAACA
CAAAGCTGACCTTTGACCCC
CACATACGTTCACTTTGTTC
GAAACCGCATAGTCATCCCG
TAACTTCCAACTATTGAATA
GAACTACATGACCCTTGAAC
GAGTAATGCCCCGCACTGGG
CTGCCCCCACCGCCAAATGC
ACTTCCACCAACACACACAG
CGACCTTTGACCCCTATAAC
TACGCTACGACCGCTACAAC
CTACAATGACCTTTGACCCC
CGCCACCCCCTAAACATAAA
ACCACGTCCCTCTCACTAGC
GTAAGGTAGTGCTGTAGACC
TCTTGACCCTTGACCCCAAT
ACATCCATGAACTTTGACCC
TGACCTTGACCCCCACCTTA
CCTGCCCGACCCGGCAATCC
TGACCCTTGACCCCAATCTA
GCGACGCAAATGCAAGAGAC
CAGGCTACATGATAACTCAT
TGTATCCACATGAGCCAGCC
ATTCACGTACACCATCCGCA
GTACTATGACCTTTAACCCC
GGACCCCCGTGTGCGCCCCC
TAACCGGTGATTATATGAAG
CACCGACTATTCCAATCTGC
AAGACACGTCACCTTATGCC
TCTGACCTTTGACCTGCCAG
CCCACCCACCCGATCACAGA
CCTCAAACCCAGTTTCCTGC
CGTGACCTTTGACCCCCCCA
CCCACATTTTCCGCAGTAAC
AAACGTCAACCTTCGTATCC
TGACCCTTGACCCCTTAATC
CACGACCCTCTTGCGCGCAA
ATAGTGACCTTTGACCCCCC
TTGACCTTTGACCCCACGTC
CGCCACCAAGGAACCTAAAT
CAAAATACACCCCACCCCCA
CCAAACCTTTGACCCTACCC
AGTCCAAAAGAGATTTTAAA
GAACAGGGGTCAAAAAGACG
TATACTCAATCGGGCGGATG
AGATTACGATGTGGTTCTGT
TGACCTTTGACCCGTCACCC
CTTGACTTTGACCCCTATAC
GAACAAACCGCGCCATATAT
ATAAAAAGTTGTAAAATCAT
ACAACCCTACCGTCTTTTTC
CTCCTCAACCTAACAGTAGT
AGATAGTAACCCTGGCCTCC
TCATGACCTTTGACCCTCTA
GGAAAGCACTCGTATCTTGT
TATCCCTTTCCCGCTTCGCA
CCAAAAACGTACACAACTTA
TGACCTTTGACCCCACTTAA
ATTCCGAAATGGCAACCTCT
TTGACCTTTGACCCCACATT
TGACCCTTTCACCTCTCCCC
GAAACCATCGCATCTAGTAT
CCATTGAACTCGTTCTGTCA
GCTGCGGTGCAAAAACCTAA
ACCTGACCTTTGACCCCCGC
CGACCCGCCTTTCTGGTCAC
GTTGACCTTTGACCCCATAC
AAATATAGCAATGAGAAAAA
CCAATGACCTTTAACCCCGC
AAGGACACCGTCATACTTCA
CCGTACAACTGCCCAGCTGT
TTTCCCACAAGTAAATGCCT
CCCACTAATGCACCAGCCCA
CACTGTTGACCTTTGACCCC
TCGCGAGCACCTTTGACCCT
CGACGACAATAATTCACCGC
GGCACACAGGAGGATAGTAA
AGCAAAAAGATTCCCACCTA
CTTTAACCTCTGACCCCAAC
TCGTGACCTCACAACATTCT
CACATGGCAGACACCCTACG
CATGGGAGCCGACTGTAGCC
TGACCACAGGCGCACATGCC
TACACCTGACCTTTGACCCA
AGCCCGCCCCTCACCAACAG
TTATTACACCCCACTCTCCA
CACCCCCGACCCTCTTAAAA
GCGTTGACCCCCGGACCCCT
ACATGAACTTTGACCCTGCG
GTCCGTACACGACATACGTG
TTGTGCTCTCCCTGAACCCC
TACATCACTCCTACCACGCA
CACAGCATGACCCCAACACA
AAAAAGAAGGACCCGTAGCC
AATGCGAAGTCGACAAATCT
CCGACACCATAATCAATATC
CGTGACCTTTGACCCCCACC
ACAACCCGACTCCAGCCTGC
CTTGACCTTTGACCTTATCC
ACCTACACTCTGACCCCCCA
GCGTACTGACCTTTGACCCC
CCTCCCCGACGATAAAGGCC
ACAAATGGCCTTCACCACTG
ATTTATATGACCTTTGACCC
CTCCCGTAATTGACCATATT
CAACCACGACAAACCCTACC
GCTGACCTTTGACCCCCCCC
ACACCAGCGGGCAGTACCAT
CATGACCTTTGACCGCCGAC
CGACCTTTGACCCAAATTTG
TCACCCTGACCTTTGACCCC
TATTAGGTAGCTGCAATAAC
CCGCCAAGCACAGTATGAGC
CGATAGGAGGACCCAAGCAG
ATTGACCTTTGACCCCCCCT
ATTCATGACCTTTAACCTTA
AGACCTGACCTTTGACCCCT
GCTAACCACAGCATCGCGAT
TACAGGCGTGACCCTCCCTA
CGACTCAGCAACCCCCCACC
CACTGATCCCCCATAACTAA
AGCGACACATTGACCCTTCA
ATTTGCCCCCCATGCTCACC
ACAAAGCTATGCAGATACAA
CAAGAAAGCGGATTCAAAGA
GCTGACCTTTGACCCCCCCC
AACAGTGACCTGAACCTACG
TCAACCCCCGGCTCCCACCC
ATTACTCACCCCAATACTGA
CCACCCAAGACGCCTCACAC
CGCACCAGCAGGCCACGCCC
CAATACCGCGCGTAACACAT
CGCGTCTTTTATAATGAAGA
GAGCCCAACGCCGCTCACGA
ACCGATGACCTGAAAAGCCC
CCAGAACCCTTATGGTTTAC
TCACCCAAATAATATCAACT
CCATTACCCCCCCTGCCTAT
GATTCCCCCCCTCAACCTGA
ATCCCCTGAACCCCAACCTC
AACCAATGTAAAAAGACGCA
CAACCACTATAGCCCACTTC
GTAGCTACCTACACCCACAA
GACAAGTTACCGCCCGAAGC
CAACTGCACAATCCTCCTCC
GTTTCCAAGTCCCCCCAGTA
CTCTGACCTTTGACCTCGGT
GGTGACGTGACCCCACGAAG
ATACCATATACCATGACATG
TACCTGCTGCCCCTTGACCC
AGTTGACCTTTGACCTATCG
GTCACGCAAGAATAGTGTTG
CCCAAGCTATTCGCCTACCA
AGTTAATGACCTTTGACCCC
TTACTCCACGCACTCTGGCC
TGAACTTTGACCCCACGATA
CACTAGTGACCTTTAAACCC
GTGCACAGACCTTTGACCCC
CCTTCAGTGGTCACAGGTGC
TGTACAGTCTATCATTACAT
CTGTAAAACGAACCCGGAGG
TCAGGTCCCATTAGGTGGAA
ATTAAGAGGGGGATCGCAGC
CTGATGCGACACGCCAGGTT
CTCAGTGCCCTTTGACCCCA
AACCTTATCTACCACCGCCT
CGCCTATGACCATTGAACCT
TGTTTATCCGCGTAGCCAGG
TACTTGACCTTTGACCTTTA
ATCGGTTCGTGGTCACACAC
GAAGCCTACATGACAACGAG
CACCGTTGACCCTTGACCCC
CAACGTGTACTACTGACAAC
ACGCACGTCACCCTGCCGTA
AAACCCCGCATCGCTACAGC
AATAAACACGACAAAGGGTG
ACGATTGACCCTTGACCCCG
CAATACAAACAATACAGCTG
AAGTTTGACCTTTGACCCTG
AATGCCTTAGCCGCCGTCAC
GTAACTGTAACTGGGCCATT
CCCTGAACCTTGACCCCGCG
GATGTTCAAATGGAAGCGCG
ACCTGACCTTTAACCACACC
TGACCTTTGACCCCGCTGTA
TGACCTTTGACCCCTATACA
CTTCACCACACATCTACCTC
CCCAACGTCTACAAACGCGT
GTGACCTTTGACCCCACGAA
AACGCCGATGGCCCCCCCAA
TACCACACACCACTTTTAAC
TGACCTCTACCCTAAAAACT
GAGCAGAACCAGCAGAGTCC
TACCAGTGACCCTTGACCCC
CGTTGACCTTTGAACCCGTC
CGACGACCCTTGACCCCAGG
AGCATTCGACTTTGACCCCT
TGACCTTTTAGCCCCCTTTA
ACACGACCACTGGTGGCATA
GCTACACTAAACAATGGGCC
AACCGCCTTACCAAAGCCTC
CTACATGCCCCCAGGACTAC
CGCGAAGGATTGGAAATCGA
TAGGTGACCCCAACCTTTTT
GATCAGAACCCTTGTGAATC
GACACACGATTCCTACCGAC
TCACCCTCGCTACTCTCGCT
CCACCCGCAATCAATCAACG
CCGGCTACCAGCCAACAAAG
ATCCCGAAGGACGATTCCTC
CCTAACATCCCCAATCCCTC
ACCCCGAAATCCTCCCACTC
AACAAAATAGCCGTGTGCCA
TGGTGACGTGACCCTTCAGG
TCGTCCACACATACCCCTTC
CACTATATCTACAATGTCAT
CTAAAAAAGACTCACGGTTT
CAATCCTTCCAATCCCCACT
TCCTCTCACCCTCCGAAAAT
TTAGAGGCTTGCACTTAATG
TCAAGCTAGCAGCACAGCAA
CCTCACCCTCCACACCAGTC
AGGCCTACCGACCGGCTGTC
CACACCGCCCACTTGAACTT
AAAAAATGTGAGGCTAATTC
CACCCTCACCTCGCCACAAG
TTAACCTTCGCCCTCAAACT
ATAATATTCCAATGAACCAA
AAGCCCTCTCCAGAGAGACG
ACATCACAGTACCCTGGCAA
CGCTGACCTCTGACCCTGAT
CTGCCGACCCGACTTTGAGC
TGACCTTTGACCCCAATACC
AAACATGATTGACCCCCAAC
TGACCTTTGACCCCTTCCAG
CTACAGGCGCCCATAAGCAG
GTCTATCCAATAACTAATTC
AACGGTATATACAGGCGCTG
TCCATTCTGCAAGTCACTAT
CTCCACAATCCTACTATCTA
TCTACCTCACAACCTATCGA
TGACCTTTGACCCCACTGAC
AACTTCGTACCGACTGACCG
ACACCCCCCCTTCCCGAAGA
GCGTATGTCACTCCCAAGTA
GTCCCGCAGAACGTGTAAAT
AAATCACCTACTGCCCGATC
CATTATCGTTAGGGAATAGG
AAATACCCCACCTCCGTCAT
TACAGGCACACAGTTTTCAC
TATTCCCATCCCGTACCTCG
CCCCCCCCACCCCCTAGCCG
GCCCGGTCCCCCCCTCAGCT
TGAACTTTGACCCCCCTATA
GAAACCCATACCCTTATAAT
ACCCCACAACTCCCAGCCAC
TGACCCCGATTTTGAAACCC
AAAGAACGTATCTCGAGCCA
TTACCGACTGTTGAACCCCC
GATGGTACGCAACATACAGC
CCACCCCACTACATCCTAGA
TGACCTTTGGCCCCTATCAG
TGACCTTTGACCCCTATTGA
CGCCCTCACGCGTCCCCAAT
CAAGCGGGTACCAATCTTGT
TGCGTACTGACCTTTGACCT
AACTGCCACTCCACCCGTAC
CTCCACAATGTAACGTACCA
CGACCTTTGAACCCATTTAA
TTACCGAAACTCACGTAACA
CTCGCCCGGCCACGGCAATA
TAGGACCGAGGGGCAGTCCC
GTTGACCTTTGACCTCCCTC
GAAAACACACAGCCGATCAA
TAACCTGAGCAGGGCATGTG
AAGACTCGCATTGCACGTCC
ACGATCCGTCCACACCACAT
CGACAGCACCCCTCCAACCA
GGTACCCATCCCGAAATACT
CCAGAAAGGTACATTACTGG
CACAACGCCCAGCCGAAGTT
CATTTATCACCTTTGACCCC
AGAGTCCTGAACCACCGAAA
GAATTGTGACCTTTGACCCC
GCCAAACCCACCTATACGTA
ATGAACCTTCAACCCCAACC
AAACAAGCATGACTTCAAGC
TGACCCTTGACCTCAGTACC
TAACCCACCTCGGAATGCTC
ACCCCCCTGAGCCCCGCTCT
CTCACAGTTAATTTGTCTCT
TTCCTCGTGACCCTTGACCC
CCAAACCCCCGAACCCCAAC
CCATCAAACGCCAAGCCGCA
TCCCCCTCACCCTTTTAACC
AAATTTAAACCCTAGAGCCC
AACTTGCGGAACCAAAAATC
CCAAACTGACCTTTAACCCC
TGACCTTTGACCCTAATATC
ATCTTTTGACCCCTGACCTG
CTCCATCCTACCTCTCAACG
TGACCTTTGACCCCTTTTAA
TGATTTCGCTGTATAACCAC
TGACCGCAGATCACGCGCAC
ACCTGACAGGCGCTGTAGAC
CGCACCCAATAATGACCCCC
ATTAACTTTGACCCTACGGG
CGTTCACGGGCAACCCCTGG
AATACCATCAAAGTCGTCCG
TGACCTTTTACCCCATTTCA
ACACTCACATTCGCGCAATC
TATACCGACCCCTTGACCCC
GAGACTTAGCCGCGACCCCC
GACTAACATTACCATTCAAG
TGCCCCCTCCACCACATGAC
CATTACACATACATAGCATT
CTCGAATTTGCACCAACCCC
CGTTAGAACATACAGCCCTG
AGCGGAGTAAGAACGATAAA
ACACTGACCTTTGAATCCAG
AGAACGCCTAAATATAATCC
GTGACCTTTGACCTCCTCTA
CGTCGAGTGTTGATCTCAAT
CTAAGATAGTCTCATCTAAA
CATGGGGAACTGACCGGGAT
GTAGAATCATTCGCGACCCC
ACCCCGACCCATATCCCCTC
CCATCGACTAAAAATCCTTC
CAGCCTGGTCGAATACTTCA
AACTGATTACTAACACCAAC
AGTTCTTCTTTCGAAACTCA
TGGACTAAATGCTCAACCTA
CGTAGGCGCAAGATTTATGG
CGGATAAAGCCCAACCACCT
GCAAAGTATGAGTGGGTGCT
CTAGGGGAGGAGGAGTAGCA
CTGTTCGGGGTTCCCAGACT
CCAAACGCTATCTTCTTGGG
ACCGCAGGTGCATGTATTAG
GCTTTCCCATAAATTTCCCA
TGCCTTTGGCCCCAGTAAAT
CCAGCGGGATGAAAGCAGCG
ACCGGTGACCTTTGAACTCG
TAGAAACCGTTCAAAAAGGC
GACTGCTACCATCAGCAACC
TAAGGTCGACAGCCCCAAAC
CCCCACGCCACGTGCCCATA
CAATCTTAACCTTTGACCCC
TCTTTTATAACCTTTGACCC
TAGATAACACTTTAGCCCCT
AACTATTAGACAAGCAGCTA
GCAACATAACCTTTAGCCCT
GACTCCAAACTCGCACACGG
TAGTCACCCCATACCCTTAA
TACCCATTGAGCTTACGCCA
CAAAAAAAGAAGTTTAAATG
CCTCACACCCACCGGCCATT
TTTGACCCTTGACCTACCGG
GACCTCCACCCCTCATCTCG
CACCCGGCTCCCATTTAAGA
ACCCGCTCGCCAACAAGGAA
TCAGTATGTATAAACAGATG
TGACCTTTGACCCAAATAGA
ATAACACCGCCCTTAGGAAT
TAACCTTTCAACCCCAACTG
GCACGGTGTCAGCGGATTGA
GGTATGAGAGCCTCACCTAA
GAAACGCACCACACCAGCCC
CAGCGATCACCAAAACACCG
CTATTTAGCTACCTGTCCCC
TGACCTGTTAACCCATATTA
ATCAACCCTTGACCCCCTAG
AACTTTACTAAATACATTCA
CAAAACCTAACTTAACACGC
CGACGAGTACAGCGCTCTCA
CACCCAGTTCTTTACAGTCA
CAGCCACTCAATCCCATCAT
AGTACGAACCTCACTACATT
TATGCCATTTACTAAATCAC
TTCCGTCCACCACACCCATA
GCCGTAGTGGTAGAAGCTAT
CGCTGTGACCTTTGACCCTG
CACGAACGCGGAATGACGAT
CAGCCACCCAACGATTCAAC
GCCCCCCCGCCCGCGTCAGG
ACCCAAGTGACTCATTGTAC
AACTGACTTTGACCCAAATC
CCTATGAGCATGTGACCTTG
CGGCAAAATGCGGTCCCATT
GATGGACGGACCTCTGACCC
CCGTGTGATGTAGCCCCATG
TCCCAAGTGAAACATTACCC
ACCTAACCCTATCCGCGCGT
CCATCATAAGTTAGTAATTA
TATTGCCAATATCCTACCTA
GACCCCTGTGGATAACACTT
ACCCACCTCTCAACTCTCCT
GAGTAAAGATATAACGGAAA
ATAAAAGTGCGTTAACGACT
GTAACCTTTGACCCCGCCCA
GCTCGTGACCCTTGACCCCG
CCACACTCTCTCCCCGATAC
TACCTACTTACATGCGCAAC
GTTTAGGACATAAACACCAT
ATTCCGTGACCCTTGACCCT
GTTATGAGCACCCCTCAACG
ACCATACACAGCCAAACACC
CCTCAGTTCTAAATGTTACG
ACCCAAGCGAACAATTGCTT
CGATAGCTGATTCTAACAGG
TAAACAACGGATGTAAGACT
GTCCCCACACCCCCCCCCCC
CCTTCCCCTTCCACTCACGC
ATGAACTTTGACCCCTCTAT
AACATCTGCACCTTCTGAAT
ACCCGCTCCGTTTGCTAACA
GAATGGGCCGATCACACCGA
ACGCATGACCTTTGACCCCC
TGACCTTTGACCCCCTTTCC
ACCAATCACCATGCCGTGTG
CAACTTGATGCAACCTCAAC
TTGACCTTTGACCCCCTTTC
AAGGAACTGACCTTTGAACC
AGAACCATGTCCCAAGGCTC
TACCAGACAAACCTAGACCC
GCCAACTGACCCTAAACACG
GCATACCCGTCCTCATCCAC
ACTCACCTCGGGGGCAAACG
AATAAACTCACTAGAGTGCT
ATACCCGAAAAGGCCTCCAA
TGACCTTTGACCCCGCTTCA
CAACACAAACCTTCCATCCG
CACCTGACCTTTGACCCCGG
CTGACCTTTGACCCCGCCCC
CTAACGCCAATACACCCGCC
ATTACCCTTCAACCTTTTCC
ATACTAATCTCAATAGATCC
AACGCACTACGACAGCAGGT
AACACAGCAGGCCTTAAGGA
TTGAACTTTGACCGCCTCAT
ATTGACCCCTTTGACCCCGC
GCTCCATGACCTTTGACCCC
AACCACGATTTATGAACGGA
CCAGACCTCACCCCTCCTCG
CAAATAGGAATTACTACCAG
CTCCACTCTTTTCACCCCCC
ACAGGGCTCGACCCCCGAAC
TTACCAAATGAGCGAAAACA
ACTGTCCACTCCACGCAGGT
TACCCGCTTACAAGACCCAC
TAATATGACCCTTTGAACTC
CGACGTTTATGCATGTACAA
CTCCCATTGACCTTTGAACC
TCAGTAAATAACATGTCCTT
ATCCACGACAAAGATGACAT
TAACGAGTAAATAACCATGC
CCAACGCCCCCCATTTGTCC
AGAACCTTTGACCCTTTTGA
AAGCAACCCCACGACTTGCG
CGACCCAAAGACGATGCACA
ACAACACTAGCTACACACAA
TCCCAGAAACCTCCTTAATC
CCGTTAACCTTTGACCCCCC
GAAACCTCAACGCCACGCAA
ACCTGACCTTTGACCCCCCC
TGACCCTTTGACACCAACAC
CGACCCTACTGACCTCGTTA
AAACTACCTCACCCAAACTG
ACCGTAAAAGCCGATACCAC
AAGAATGAGGTACGATAGAT
CCCCACATCCCCAACATTAT
CTCCCGCAACACTATCCCTT
CGTGAGACGAATCTCGTCAC
CGACTCCCTTTAGTCTCCCA
CATGACCTTTGACCCTCCGC
GCTTAACCTTTGACCCCACC
CACGACCCATGCCCCCTCCC
GGTGACCTTTGACCCCTATA
GAACAAAGTGGTTACGCAAT
CTAGTATGACCTTTGACCCC
ATATCCAAGTACCCACCCCG
CCTTCGGATGAACTGTCAAC
AAATTCGCGCGCCCTCCAAT
GTCCTGCAATTAACAACATT
ACCTACTCCAAACTCCCTAC
CCTGCACACGCTGCGTGGAA
CGACAAACGTGCCCCACACC
CATACCAACCGGACAAATGC
CACCCCTACAATCCCACGTG
CGTACTTCTAGCGCCTGCCC
TGACCTTTGACCCCACTTAT
CAATACCTTCCACCCCCAAC
TGATTGACCTTTGAACCTCA
CGGCAATAGGATTTGATGGA
GTTGCCCTTTAAACCCCTCC
GAAAATTCTTTAACCTAGTT
ACGCAACCCTTGGTTTTACT
TGACCTTTGACCCCAACTAC
CGACCTTTGACCCCTTGGAC
CACCCTGACCTCTAATTTCG
TTCCCAATTCAAAATGCCCT
TTTATCAGCAGTTACGAAAC
GACGAAACACTCACACAACC
GGTCCTCGGTCTTAACCTCT
TTGACCTTTGACCCCTCGCC
TGACCTTTGACCCCGGCGAC
TCTGACCTTCCCCGCGTCCC
CAGTCTTGACCCTTGACCCC
CATCATCACCCGGAAACCCT
GTCGGAACCCTTTACGTCTA
CGTGCCCTCCCCCCAAACAC
ACACCCTGAAGCTGTTGTTA
TAACCTTGACCCCGATAGTC
ATTACCAACCTCTTGACCCC
CATTACCCTTAAACTCCGCA
ATGTTCAGATGGTGCGGCTC
CGGGGACTTCAAACACGAGT
AAATGACCTTTGACCCTCCG
CATGAACTTTGACCTCTCTC
TAACCTTCACCCCCACTGGA
CGTCCAGATCCAATGCTACT
AGCGACTTTGCCACAAAACT
CCTGCCTTTGACCCCTACCC
ATGACCTTTGACCTCTTGAT
CCCCCTCCTTCTTCAAATCG
ACAACCACAGAAACCTGCAG
CGTACGCTAGCGGTTCGCCG
ACCTAACAAATACGCTATGC
CGTCCAGTCCTACCAGTCGA
CCCGCACGTCCTTTTATATA
AAAACCCACATATTCCAACG
ATAGCTATAACCTTTGACCC
TGACCTTTCACCCCGGTAAC
CTGTGGAGAAACAACAGCAC
CCACCACCTGAACCATCGCC
TCCTCTCTCCCACCAATAAT
GGCGCAGTACCGTGTTCGCT
AATCAAATCTACGCCACATC
ACCTATCCACTTACCCGCCC
AGACCGGTCCCGCTTAAATT
CCTTGCGGCCGCTCGTTGGT
TACGACCTAACGAACACTAT
ATGACCTTTGACCTCGCAAA
GGTATATGACCTTTGAACCC
TCCAGCAGCTCCGCGCACCC
CTCTCCATAAACCTGATAGT
CACGCCGACCCCATGTCGCC
GAACTTGTTGACCCTTACAC
CGCCGACTGGACAGCCAGAT
ACGTTTTACCCTAGGTCGCC
GGACTACTTAAATGTCCAGT
ACCAGACTCCCATCAAAGTA
AAACAAGTGTCCAATCACCT
CTGACCTTTGACCCTATTGA
TATCCCCTCAGCTCCAAACT
TGACCTTTTGACCCGCCCCT
TGACCTTTGACCCTCCCAAG
TTACCATTGTAAATTGCCAA
TTCGCAACTCAATATCCACT
CTCGCTAGAGAATATCCCTT
TTACATACACAATATTGAAT
TTACCTACTACGGTCTACGC
CTAGTGTGATAGGTTTCATT
CAAGGTCGAACAATGTCGAA
TGCCCGAACTCAATACATTG
TAACACAATAAGGTAATAGC
CTTACCCATGACCTTCGAAC
CGCTCACCGCAAACACACCG
TATGACCTTTGACCTTTCGC
CACAGTTAACCTTTGAACCC
CCCTGCGATGCATGCTGAGC
ACTGAACTTTGACCCCCCCC
CTACCTACCCCTGCAAATTT
AACCGCGCGGCCCTACGACA
GACATGGCAGCGCCAACCCC
TTTTAGTGACCTTTAACCTT
CACCCACTCGGGGTGTTAGA
CATCTGACCTTTGACCCTGT
GATGAACTTTGACCCCCTAC
TAGCCCAAAACCAATGCACC
AGCTAACTCTATTTGCCCTT
AAACATTTTCCGGCCCTTTT
AGTTGCAACACACCTTAACC
ACTTGATCGAACCTACGCCC
GCTGACCTTTGACCCCCCCC
CAACTCACCGCAAATAACAA
GACACACTGACCTTTGACCC
TGACCTTTGACCCCAACTCA
ATATAACCCTTAGGCTGAGC
CGCAAACTAGGACCTTGACC
TCATATGTCTGCTCACACGC
TAGTGTTCAAAAAGCACATG
GAACCGAACGCTCCAAGTAT
CGGCAGTCCCTCATTGTATC
GGCTCCAGAAACGCAGTGGA
GCGCGCCCGCATAATACATC
AAAATGTATGCACGTCCCCG
CTTGTGGTGCCTGCCAATGC
GGCCTGACCTCTGACCCCGG
CTATTCCTAGTAAAGTCCGC
ACCCGCTCATAAACATAACT
CCATACTGACCTCTCACCCT
ATGACCCTTTGACCCTCCCC
ACGTTTGACCCGCGCATCAC
TCCACAATATGTCCACAGTG
ACAAAGCCCCGGCGATAGAG
CGCCTTCACCTGCGCAAAAC
CTTCCGACATCTTCGAAACT
GTGTCGCACTGAACCGAGAA
TTGAACTTTGACCCCTCACC
TCATCTTCAGAGAGTCCCCG
TGAACCTTTGAACCCCAACG
GAACCTCACTGTTACCCACT
GCTTTTTGTGGTAGGAGCGT
GGGACCTATACAAACACAAC
CGGGAGGAACACTCTATCAC
AAAATGACTTTAACTCGACA
CCTTTAGCACAATCGGAGAT
ACTTATGAAATCTTACACAA
AGCCAATCATAGCAATCGGA
TGACCTTTGACCCCCATAAT
AAAGCTATGCCCTAGCAAAA
CCAGGGAGATACTTCGGATG
GAGGCAGCGTAGACTACCCT
ATCCACCCTCCCCCTACTAT
CGCAGCACTTACTCAGATTC
GTCACCTCTCCATCCTCACC
TAGACGCTAAAGGTCCTCAC
ACCGAACCACCGCCCCCCGC
TCCCCCACTTCCACGTCTTA
CGTAACCTTTAAGCCCAACC
CGCTTATTAGCAATAATACG
CACTCCCCGCAAGAAATCAT
GATGCACAGCGACGCTCTTG
ATAAGATATGACGTTTAAAA
CGAAGCCTCCCGTTACGCAA
CTACGGCGGTCAACCTGCCC
AAACCTGCACCGCCCCAAGT
ATTGAGCCACGACTAGCAAC
CCACGTTACGGCACTCCGTA
TTCGACCTTCGGCCCTCCCC
TAAATCAACCTCACTATATG
CCGCACCTGTAATACCCTGG
CCTATCGCCCCCGAGTGCTC
CCCTAATCCTAGAGTTACGG
CGTGACCTTTGACCCCCGCC
CCAATGATGTGCTATGCCCC
CATGACCTTTGACCCTTACG
ATGAGGTCAGGCACGCCATG
CCGCACCCTGACCCCCCATT
CTAATGTCACTGCTGTCAAG
CAAGGGCCCCCAAACCGGTT
TGATCCAAGTAATTCTTTAG
ACACCAGAGGCAAACACTGG
CAAGCCGTACTCTGTCCGCA
TACCCAGACTGACACCTATT
TAGTCTTTAACATCCCTGGA
ACCAGCCAAGTGCTCGAAAT
CGACGTTCACCTTTGACCCC
AAACGATCTACTCACGCCCC
CTATTGCCCTAACCACACCT
ACGTTCCAACAACTCTAAGG
AAAACCCCACCAGCCCCCGC
CCATCACCCCGCGCTAAACC
GCACCACCCGTTAAGTATGT
GCCGCGCGGTTATACAATGT
GACGATCATACTCGAGGAGC
CAATGACTTTGACCCCGCCC
AAACCCCTCGACCTTGCAAA
TGAGTTCCCACACACGACCT
TCCCCTTCTCAAATGTCCCC
TCCCCCCTAGCACCCCCCCA
TAGCACGTCGCATCAAACTA
TGACCTTTGACCCCCAATTA
GTCTTACCATGTACCACTAA
TGCCACTAACCCACCCGGGG
CCCACACGTGAACTTCGACC
CCACCTCCCCACAGGAACAC
CGCTCCCGCCCCTTCAAATG
TAAACCCCCGCACAGACAAC
AAATCTAACTCCCACCAACC
GACACCTGACCTTTGAACCT
CGCCTAAAAATCCAACGGCT
CTAACATCCCACCTCTACCC
GAACGCGCGGTTGACCGACC
AATCACCGCTTTGTCTCCGA
CACGGTTTCCTCGTCCACCA
CTGACCTTTGACCTCAACTA
CCTACAACACCAGTATCACG
TCCATACTCACCTGCCTGGC
AAGACGAAGGGCACATCCAC
CAAACATGCAAAGGGACGGT
CATCCCCACTTTCCTTCACC
TGACCTTGGGCCCCACTTAC
TTGACCCTTGACCCCGCCTC
GTTACGAAGGACAACGGTCA
GTTAACACCCTTCGACCTAA
CAGAAGACCGAACGAAAATT
TACGGCGAGCAGGACTAACC
GTCCTCTCTGAAAAATGAGC
AATGTATTACCATTCCCATG
AAGTACGGCGATCACCCAAT
CTCACCCCCAAAAACGTTAA
CTTACACCTAACACGACCAA
AGCTAACAGAGGGAACCATC
GGAACTTTGACCCCACATTA
GGTGCAGCTCACAGACCATC
ACGCGTAAGGTTCCGCCCCC
CGGGGTGAGCCTAGTGCACT
ACCAATGACCTTTGACCCCT
ACAAAACTTAGAATAGCTCA
TACCTGCCCAAACCAAAATG
TTCTGTGGTTGGAAAGGTTC
AAGGAGAAGGTAGAGGAACA
CAAAAGTTACCATAGTTTCC
CCAACACACGTGCTATTATA
CATGACCTTTGACCTTCGAC
CATTGGACCGGGTTCCCTAT
TGCCCTGCTGACCCTTAATC
AGTAGGCCGGTCCATACCGC
CACGAACCCCGCTTATACAC
AACGCAGACCCACACCATAC
AAGGGCCCCAAACCCGATAC
AGCACGCCTACTCCACCACC
AGAACATCACACACATCAAC
ACCCCCCCATCCACCCGGCC
AAACAGACCTTTGACCCCGA
CTGAACCTTTGACCCCCGAA
CTAACAATCACCCTCAATGT
TAGGCAGCACCTGCATACCT
CGACCTTTGACCTTAATGCC
AAATAACGAAAAGCATAAAG
ATTTCCCAGTACATGCCTCG
TAAGACTTGACCTTTAACCC
TAGTCGGATGCACAGTAACT
CACTCCAACAATCCACTTGC
CTTATCTCCCTAGCGGACCC
CATTCCCCCCTCACACGAAA
CAAACTTGACCTTTGACCCC
AGCGCGTACCAGCCTCAGGA
GATGCACCATATTACATACC
TGACCTTTGACCCCGATTAT
GTTGGTGACCTTTGAACCGA
TCCAACTACCCATGCTTGAC
CCCCCATGACCTTTGAGCCC
CAACAGGGAATTCCATAGGT
TCTACTGCGATGAAGGCCTT
GGACCTTTGACCCCATTTTG
CTAACCACGCTAGCTCCCCC
TGACCTTTGACCCCTGCGAT
GACCTTTGACCCTTAGAACC
GCCCCTGACCTTTGACCCCC
CGCTTACAACCCTCCACTAC
TTTTGTGACCTTTGACCCCA
CCATCAGACCCCCAACATCT
ACTCCTCACCCTTTTACCTC
GATTCCACTATAGATGGGGT
GTCAACCACATCCACTGCCG
TCTGTGTGACCTTTGAGCTC
TCCTTAGTTACCCTTGACTA
CGCATCCTACGGGTACTATA
TCACACCCCACCCTCACTCA
AATCTGCCACCCGTCTGCTT
TACACCCCCGCCATCCTGCC
ACAACCCGACCTTTGACCCC
CGAATCCCTATTCACACTAT
CCCCTGACGTACGCAACCCA
TACACAAAGCCACAAATAAA
AGTGATCCAATCCTCGTACC
ACATTGACCTTTGAACCCCA
CGTGACCTTGGACCCCCCTC
TGACCTTTGACCCCAAAGTC
ATGAACTTTGACCCCACACC
TACTAGATAAAAAAATACAA
CGAATTCATTGCATAATTGG
GCTTGTATAAACGCTTACAT
CTTCTCAAGCTATGCCTCAG
TACGACCTCGCTATCGAGTA
AACACTTGACCTTTGACCCC
CGACCCTCGAATACACCCGC
CTCTGCCCCCCGTCCTGTCT
CATTCTGCAAGGTTGACATA
GCAAGACCTTTGACCCCGAC
ATAGGATAACCTTTGACCCC
AGACCTACCATGTGACCAGT
TGACCTTTGAACCCAGCCCA
CGTCCACCCGACTTATACAA
ACCGCCAAGGCCACACGTAG
AACAACGGACCCCGTTACCC
CCCATCTCTGATGTTCCACT
CACTACCGCCAGTCGTTGTT
ACCCTCCCATTCACAGCTCG
GCTCACCGTACCCGCCCGCT
CCTCGTAACCTTTGAACCCG
GACCTGACCGCGCCTCCCCC
CGACCTTAGCACTGCCCTAT
TGACCCCTGACCTCTGATGT
CTATAACTTTCAACCCATCC
CCACAAACAGACGCGGCATA
ACCGCGGGCCTGCAGGGTTT
AACGAAAATGCTACCACAAA
AAATGACCGCAGCTATCAAC
TGACCCTTGACCCTAATTAA
TGACCCTTGACCCCGTTCTG
ACACGATGACCTTTGAACCC
CTAACCTGACCCAAAGATGA
CTAAACGCTCAGTGAACCCT
TCCCCTACTTGAACCCGGCA
TGACCTTTGACCCCAATTAA
TGACCTTTAACCCCATTTAA
ATCAGAATTGCACCCGTCTA
AACGTCACACACGCATTATC
CCGGTACCCACGACTTCTAA
GCTGACCTCTGAACCTACCT
TTAACCGTAAACAACAATTC
CAGGCAGTAGTAAACCCTGA
CAAACCCTTTACCCCTTTAA
TATAAACGTAACCCCTTACT
TGACCTTTGACCCCCTTTAA
ACCCAACGAACTACACACAA
CTGACCTTTGACCTCACTGG
TGGCCTTTTACCCCCATTAA
TAACACATTTTGGCAAAATC
CGATACCGACACTTGACACC
GTCTCAGGTCAGAACGATTA
CAATGTAAAGAAATGTCCAT
GCCCAACCCGTGAAACCTAC
TCCCATCATTCTAGGCCCTC
CCCCACCCCAACTACCTTAC
TAGCCGTGGGTATGATGCTT
CGCCTGACCTTTGACCCTGG
TGACCTTTGACCCCAATATA
GACAATACCCAATGCACCCC
CGACCCACCAGGGGCGATCG
CTTTCCGTCTAGGTTCACAC
TTCGTTCTACCTTTGACCCC
GCAGAGGCGGCTGCTGACTC
TGACCTTTGACCCTAATGAC
ATTAACCTCAGCCCTACCAG
TGACCTTTGACCCTAAACTC
AGACAACAAACCATACTGCC
ACCCTACTGCGTCCCGATAC
CATTTCACCGCGCCACGCAT
CATCAACCCTTGACCCTGGT
GGGCACCAACAGCTAATATT
CATGCATGACCTTTGACCCC
AAGAGATGTCACCTACCCAT
CCCGCTTGACCTTTGACCCC
TGACCTCTGACCCCAATTAA
CGAGCACCAACAACCAATTA
TGACCTTTAACCCCAGCGCT
GAGACCGGTTAGCCTCATAT
CGATAATTGACTTTGACCCC
TGACCTTTGACCCGGCGCCC
TTCTATCTGACCTTTGACCT
CCCTACATGACCTTTGACTC
TCGACCCCCTCTCAACCACT
ACCCCTGGGTCCGATTAAAT
ACGACCAGTCGAGACAGCAT
CCTTGACCTTTGAGCCCGCC
CACTAGATGTAGGCCTATAA
CTACAAACTAAGTAACGTCT
AATCACCAGGTTGGCACCTC
ACGGAAATCGAAACAGAGAT
AGGTCAATCCTAGTCTGCCG
CTGATTCAAAATGGTGAGGG
TGACCTTGAACCCCCCGTAA
CTTTATACCTTCACTGCATG
ATGTTTATCAAGTTTTCGTC
TGCCTCGGTAAAATGGCGCC
ACCGGCCATACCCATTCACT
TGACCCCCTGAACCGCGACA
CCTAACCTTTGACCCCCGCC
CCCAATGACCTTTGACCTCG
TGCTCACGTCGTCAACTACT
ACTTATGCCTCACATCACCG
TATACCATTCACACCTCAAT
GCATTACGCCCATACCCGTA
GATATCGTCAAGTCAACCTC
CAACGATCCTTACCCTTCCA
GAGCGAGAACCCGCGTCGCT
CTCCCAACCCGTTGCCATCT
CCATCTTTATCCGTGCGATG
AAAGTGCACCTCCAGCTAAC
CGTGACCTAAAACCCAAGGC
CACACACGCACATGAGCAGT
CGCGCTCCAGCATATTACGT
GAATTCCCCCCCTAACCATG
TTGACCTTTGACCTGCCTGA
ATCTGACTTTGACCCTCGTG
CTGACCTTTGACCCCAATTC
TGACCCTTAACCCCGCGAGT
CATCCCCCCACTTTCTGACC
AGATCAACACCCCCACACAT
CCAACCCAGTAAAAGGTTAC
GGTGCCACATGGGCTCAACA
TGACCTTTGACCCCCATTAA
TCACCAACTCGCCAAACATT
TTGACCTTTGACCCCTATTA
ATATTGGCCTTCCGAACTGC
GGTTCATTGCCCACGAGCGA
CTGACCTTGACCCCTTTCAC
TTTACCTTTGACCCTTTACC
ATGACCTTTGACCCTTACCG
CTCATGACCTTTGACCCCCC
TAACCCCACTCAATTCCTCT
TCGACCCTATGACCCTTCAC
AGACCCAAGTTTGGTTCACC
CTACACCGCGACTTTTTGAA
CCCTGACCTTTGACCTTTTA
CTTCTGACCTTTGACCTAAG
AAAAACGTCAACCAGTGTTG
TGACCTCTGCCCCCCCACTT
CAGTTAACCTTCGACCCCCG
CTCAAGACTCCTAGGATGTA
ACAAAATTGACCTCAAACGG
ACTAACAGGGTATTATGATA
TAGGACCTACGATGAATCGC
CACAAAAGTCGATCATGCAC
GAACCACCACTGTACATCCT
CACGATGCTAGGTGTGATCG
CTTTTTGAACCTACAAGGAT
AAAAGCACGTCACCACAACT
ACTGCCCCCAAAAATGACCG
GGTCATGACCTTTAACCCCG
ACATGGAAGGTCCCTAATCC
AATCGACCTTTGACCCGGCG
CCATGATCATAAGTTTAAAT
AGCACCAAACCAGAATTTAA
CACCTGACCCCATAGATTCA
CTAACATCGATGTTTGACCT
AAGAACACTCGCTAAAAAGG
TACGAAAAACGCAACCCTTT
ATTTCCAGCTAACAGTTTCG
CCACAGTCATAAAAGTATCC
CCATGCACCCCCCTTGACTT
CCGCAACTCCACAGGCGTTG
AGACCCCACACAACACCCTG
CAGACCGCCCCATCCCCATA
TCAGGAAGAGCCGTTCCCCG
GATTATTAGTTTCCCCTGAA
AAACATTAAAGGAATCCAAT
GCCCTGACCTTTGACCCCCC
CTGACCCTTGACCCCTTATA
CTGATTCGCACAGATAACAC
TGACCCTTTGAACCCACTAC
TACCCCCCGAATGTGCGCGA
AGTCCGACACGCCCTTCCTT
CCCCCCATAGTTACCGACCC
CAGCTGAGCGCAAAACTGCC
TGACCTTTGCCCTCACGCTA
ACCCGATACCGGGGATACTC
CACTACCCCTTGGAACTCGG
ATTTGACCTTTGAACTTTGA
TTGACCTTTGACCCACTTAC
AACCGTTAGGACACCGCCCC
CTTGACCCTTGAACCCCACC
AGACTTTCTCCCATTCCAGG
GGAACCTTCCCAGACATAAC
CCCAACGTATTGTAACAGGA
ATCCGTCAGAAAGTATGGGG
GGACCGTGACCCTTGACCCC
GGTCCGTGTATCATGACGTT
CTCTCGGTGACCTTTGACCC
TCATCAGAAAGTCAAGAAAT
CAATATCGAACGGCAGCCAA
GACGTCGACCTTTAACCTAA
GTTTGTTATCAGGGGACAAG
ACGTATACTTAGTTACTATA
TCAGATTGACCCTAACCTCT
CAAGATTCCGTAGCCGCCCT
CGTGCCCCGCGGATCTGCGA
TCTTTAAAGACGCCAAAGAA
GACGTACATCCTTATTCAGA
ATACCTCACACCCCGACTCG
CGTGACCTTTGACCCCACTA
AGAAGACTGACCCTGAACCC
GAAACTTCCCGACGTTCGCG
CGACCCCACGTCCCATGAAT
GAACCACCCAACGCAATGGC
CAAAATCGCTTCCTATGGCC
CTGAGCCTATCCCAGTTCTA
AAGTTGACCTTTGACCTCGG
CCACACCAAATACGTCACTC
CAGACAATCCAATCCCACCC
ACGATCACTATGTATCCTAG
TGACCTTTGACCCCAGTTGA
TGACCTTTGACCCCATTTAG
ACTTTGTAACCTCGGAAACC
TGACCTTTTAACCCACTTTA
ATCTTGACCTTTGATCTCGT
TCTGTACCTTGCTTCGTCAG
AGAATATGACCTTTGACCCT
CTGACCTTTGACCCCTTTTA
AAAGAAAGTTAACTGCCATC
TTACAGACTTTGAACCTTCC
CACAAGCCCCCGCCTATTAC
TGAACTTGACCCCATTTCAC
GGGCTCAGCGACCCTGCTAG
CACACTTAACCCGAGGCCAC
CAACTACGCGTGTATAACGG
CCTTCCTAAACGCTCCCCAC
ACACTAAGGTCTCCAGACGG
TCATAAACTACCTGAAAGCC
TGTCCAATCGGCTTTCGCCT
TGACCTTTGACCCCTATGAT
TTGTAAACGCGCAGGTCTAA
ATAACGCCCTTCCCTCAACG
CTTGCCCCCGTTACTAATGC
TCACAAGACCCACCACGCGC
CACTCTTAACATCCATTGCC
CTGCGAAGCCCAAATACATG
TAGTGAACTCCTAAAATAAA
AGGTGACCTTTGACCCTAAC
ACACTTTGACCTCAATAGGC
AACCACCGAAATGCACCATG
GGCTTTGACCGTTGACCTCT
GTTCTCCCTTTACAATGAAA
ACTCCGCTTCGCACTGTTTG
AGCGGGCCTTTCCTGATGAG
AAACCCCACAAAGATGCAAG
TGACCTTTGACCCCGAATTC
CCCAGTTTCACGCAGTATAG
AACCTCGCGACTACCGGAAG
ACACTCACCTTAACACCCTC
CTCCCGCGCGATTCCAATTA
AACCGAAACGTGTCGTACAG
GTACAAACCTCCAAGGGCCA
AATGACCTTTGACCTTTGAG
CCTATCACAAACAACTCCCA
GAGCAAGGTACCCCAAACAC
AAACCGACCGACCATGCTGT
TTATTCCCCAACTGCACAAT
GTTACCCTCTTAACACTCAC
TCACAACCACCCAACTTAGT
GATGACCTTTGACCCTATTC
CTAACTTGACCCCAGCTCAC
CCCAGATGCCTACCTAAATG
CCTGACGTTTGACCCCACCC
TAATTCTCAAACGCATCAGT
TCAACAGCGCGTAATTATTA
TGAACTTTAACCCTAACCCA
CAACCCACACCACGGTACCT
ATGACCTTTTAACCCTATCA
GTGCCTACCAACAACGCCCC
ACCCTACCAAAAATACCGCG
CATTTCTCCCTGATATCGTC
AACCGAAGGTTTCCGTTACA
CATATGAGGATACTGATATT
GACTAACTGACCTCGACACC
GGCAGTGAGCGCAAAGGGCA
GTGACCTTTGACCCCCTTCA
GCGTCTCCACCGTGAGCCAA
TGCCCTAAGGTAAGGGATAT
TGACCTTTGACCCCCCTATA
AAGGAACCCACCCTTTAATA
CCGTCTTTACCTTTGACCTC
TTTTCGACCACGGCAACATC
TTCCCCAACGTCACCATCTC
GCAATCAAACGGCACCGTAA
CCATCCCGACCCACACAACT
TTCCCTTCGACCTCATGGAC
TACCTAACTCTTAACGGAAC
TGACCTTTGACCCCCCATGC
TAAAGTCCTGAACCAGGTGC
AAATCAGAACAGAAAGGCGC
TTACATCGCCCTTTAATCCC
TGACCTTTGACCCCTAATAA
TTGAACTTGAACCCACAGTC
CATATTCTCACCCGTCCTGA
ATGGAATCCCATGTATCCCA
TACAGTTTATATGCTTCCTA
AAAAACAAGTGGCCCAAGCT
CCCGATAGTAAGGCATATGT
CACACCCCGAATTACGCCCG
TCCAGTAATAACCCCTGCAC
CAAAGATCAACTAATGCAAC
ACTGCAGAACCATTACAGCT
CGATTCTTGCAGACCCGCCA
TTAGAATGACCCTTGACCCC
TCTCTAAAAGTCCAAAAGCC
CCAACAACCAGGGTTGACAT
AGACCCTTGACCTTGCGCCC
GAAAACAACAACACAGCCTG
TCTGCTAAGAGAGTTCAATC
TGACCCTTTGACCCCACTTA
CCACCAGTGACCCCCGTAAC
TCGCAGCGAAGATATCAAGC
GTAGAACGTGACCCAAATAA
ACATCCGCCCCTCCGCCTAC
CTTGCATGACCCTCGACCCC
CCTTTTGTCCTGTACAAAAC
TTAACCTTTGACCTCACAAC
TAACGTTGACCCTCGACCCT
CCCGCACTGTCGTCCGCACC
ATCGCCACCCGATCTATAGG
GACTCGACCTTCACCCTCAA
AGGACCTTTGACCCTTTGAC
CTTCTCCACTGTGCTCCATC
CAGTGAACCTTTGACCCCGC
GTTCGAAAAACTCTGTTCCC
TGACCTCCCACTCAAGCCTA
ATTCACCTTTGACCCCTGAC
TAACATCAATCTACCACCTT
CGTTAACCTTTGACCCCGGG
GATTTCCGTCATCCGAGCCT
CCCAAATCGGCTCCCAAGTC
TCACAATCACTTTGACCTCA
AATAGACCCGCAACACTACC
CCCTGACTTTGACCCCACTC
CAATCCGTACGCCATGAGAC
GATACAACACCACCACGACT
CTAACTTGACCCTTAAAACA
CAAGACGGTGTGACCCTACG
TACAAAGTACCACAGTGCCC
ACATTAGGACCTACAATGGT
ATGTTACTAGAGAACGTGCA
TAATATGACCCCCCATAAAC
AACGCCAATAGACTTGAGTG
TGAACTTTGACCCCACTTAA
ACAAAGGACCCCGACTGCCA
CAACACGATCCAAACCATTA
CTCATGACCTTTGACCTTGC
ACCTAGCCAAAGGTCCAAAG
GTTTGTTATAAATTCTCTCA
GACCTGGCATTACCCCTGCT
AGGCGCAACTTTTGGCCCAG
GATCACTGACCTTTGACCCC
CATTGCCCATCTTTACTCTT
CCAAAAGACGAGTCAACCCG
ATTGACCTTTGAACCCCCCT
TCGTAGACGCAAACAAAGTA
CTCGGTAAAGCCGCGGCTTC
ACGCTGACCTGTGACCCCGA
TGACCTTTGACCCCATGTGA
TGATCACGAGCCAAAACAAC
AGGAATGACCCAACCTATAC
GCTCGGATCCGGATTTAGAT
AGGTGATACATATGAACCTC
ACCAACACAAGGATTGGCTT
TGACCTTTGACCCCTTATAA
CCTTCTACGTCGACAACACT
AGACAGTTGACCTTTGACCC
CCGACCTTTGACCCCACCGG
CCCCACACGGCATATCTTAC
ATTTCCGCGACCCCCTCGCC
GTGTGTCCATGTTGCAACTC
TTTACCCCGCAACACAATAT
GATCCAACCCAAAGAGGACG
CTTGAACTTTAACCCCTTAC
CCTATTAAACCCCAAACTCC
AGCCCACTCACATTTATCTT
TGATCTCAACCCACTCTAAT
TAACGGGAGGTCAAGGTTCA
TAAACAAAAACTCATATTCT
GGACCCTCCACCACGATCTA
AGACATTATTCTAACCCCGT
CGATGACCTTTGACCCTTCT
TTATGTATACCCTTTGACCC
TGGCACCCCCACAACCCGCA
ATACGCCCCACCTCAAGCGA
ACTTTCAAACCCAGACTTTC
ATGACCTTTGACCCCTTAAC
TGACCTTTGACCCACTTGAC
CCAGGTTCACATCGTAACAA
CTAACCCGTCCTAAAAGTGG
TGACCTTTGACCCTATAAGA
GAACAGTTACTCCCAGTCCG
CATCCCATTCCAAAGACGCA
TCGGAAAAACACAATAAGGT
CATATTCTCAGGACACGAGC
AACGATAATGCTGCACCCCT
GAAGTCAAAGCATGAATGCA
CAAAGGGAAAAACACCGATC
CCGTTGACCTTTGACCTCTG
TGACCTTTGACCTCAATCCT
TCATAAACATCTGCTGACTC
ACGAGATCACGAATACACTG
TGACCCTTGACCCCGCCCGT
GGACCCTTACCCATTCCACA
ACTACAATGACCCCACGCAA
CCAAACCCTTCCTTCCTACC
CAACGCCAAAAATGGATCCG
CAGCCACCCTTCCACCCGCC
CGCACGAACGGACCTTTGAC
TTAACCTTTGACCCCAGCAC
TGTCCGTTATTCCAAGCCAG
CACGCGGAACCTCATGGCAC
TAGTACCTCGAGTGCCCCCA
TATACAATGACCTTTGACCC
GCTTCCGAAGCTATCCCACC
CCCTGCTACATTGATGTCCA
CATCACCCCACTTGCACCCC
ACCATAAAGCCTTTGACCCC
CACAAGCAATTGACCGTCGA
TGACTTTTAACCCAATTATT
CTGAACTTTGACCCCAAGCC
ATGCTACGTGTAAAGGTTGT
CTACAAACCCCGGACTATAT
TTTCAAAACAACTAAAACCG
CCCCACCGATCGACATAAGC
TCACCCTTTGACCCTATCAA
ACGTCTCGCCACCTCACAGT
CGCGTATGACCTTTAACCCC
CATGACCTTTGACCCCTCCA
TGACCTCTGACCCCCATTAA
CTAATAATGACCTTTGACCC
TAAGACGCATTACGCGGTAC
GCACATGGCCGGTCAACACC
CCATCCAACTTTTAACCCCT
TGACCTTTGACCCCACTTAA
CTGACCCCAACACCAGGATA
TGACCTTTGACCCCGCTTAC
CAGCATGCATAAAAATGACA
TTGACCTTTGACCCTTTATA
CACAACCATAAACGACATAC
CAACCCTGATCGAACTAGAT
TCCGGCCAACCGGCCTGATA
GGCAGCCGAAGGAGGCAACT
AGCAAGTCACCTTTGACCCC
AGATGCACAACATAACGCCC
TTGTGTCCCCAAAAACGTTT
TGACCTTTGACCCCATTTAA
CACTGACACAGGATTTAACT
CATGCATACGAAGAGAAGGA
CATCCAGCCCTTACCACGGT
GATTTAACCTTTGACCCTTG
CCATGAACCTCAAAGACCCC
CCTCCACCCAAACCCCGGTC
ATAAGCCTTACCTGACTATG
AACTGCTGACCTTTGACCCC
TGACCTTTGACCCCGGTTCC
CCAAACTTAACCTTTTACCC
CGTTCAATACAAAACTTTTT
CCAGTATGCCCCCGGTGAAC
GTACCTATCGCCTTGACCCT
CCTCTTAACCCCCCGATATC
ACCGCTCCCCGCCTTCTAAA
TAGATAAAGGCGCGAGACTG
TTCTCTGATGTTGGCGGCCG
CTCCCCCCGCCACTAACCCC
CTACCCGGATTGCAAAAGGC
ATTCTAACAAAAGCACGAGC
GATACGCAATCAGCCTGCCT
TCCGGCCTACGACAGGGAAA
AATACTTGACCTTTAACCCC
TACAAGTTAAACCCCAAATA
CTGACCTTTCACCCCCACTC
CGATGCTAAGTACATACCGT
AACAGCTGACCTTTGACCCC
CAACGCTTTCCCAACCGAAA
GTATCCACAAGGCACCCCTA
GCTCGTGACCTTTGACCCCC
ACCAGTATAAACGAAAGGTG
CGAAGCACAATGGGCACTGG
CCGACAAACAGTAAGTCGAC
CTAGGCTTAACATCCCGGAC
GATTTCCCACGTAAAGTCCG
GTCGCCCCTCCAGGATGCTT
ACAATAGGAATCATTAAGCC
AGATGACTTTGACCTTTAAA
CCACGGTATAATAAAATATG
CAACCTGACTTTGACCCTGA
CAGTCTAACCCCCACCAGGC
CAGGAGTTTAACGACCATTC
TGACCTTTTGACCCCACTTC
ACACGGAGACTTTATACCAA
TTCACAACAACCCTCCTTAA
TGACCTTTGACCCCTCCGAC
AATTAACGGCAAACACGCTA
CTACATCGAGTGCGGTGTCA
CGCCAACACCTGACCAGCTA
CACTCACCCAAACCAGTTAG
TGACCCTTTGACCCCCATAA
GCTGACGAAGAAGAGAAGTT
CCTACACAGAACAATCGATC
AGCAAGCGGCCACAAACTCA
GCTCTTAACCCTCAGCTTCA
CGTCCCTGTCTCCTATGCGC
TAAAGTAAAAGCTACAAAGC
CTAAGGGCCCAGGACCTCGA
CTAACTTCCACCAGCTTGCG
CTTACCGACACCAGCCCAGC
ATAACCTTCGCCCATCCTAC
TCTCTACAGCATAAACATGT
TATTCCCATGTCCAAGTGTA
CGTCGTCCACAACCCACGCT
TGACCTTTGGCCCTAACTAC
TGAACTTTGACCCCATATAA
CTAACAAACAGAGATTACAT
GGACAAAGAGACCAGTTCAC
CTTAAAACTCCCCCAACCCA
TACGCCACTCCCACCCAAAC
TGACCTTTGACCTTCATCCA
TCTAAGATGCCTTTGAACCC
CATGTTGACCTTTGACCCTC
GAACTGACCCTCGGGAACGA
CTCGTACCTACCTGAACAAC
AAACGGAACTGAATATATCG
TGATTTCCATGAAAACAGAC
AGATCATGAACCACTTTTGG
GCCTCACAAAACTAGAAATA
AGACAGGCCAACCCACAAAT
CCCGCGGGACTGAAGTCATC
TAATGGTAATAAAGCGCAAC
CAACCCAACACGTCTAACTA
GAATCTGGCAACGGGCACAC
GCGCCATCCATTTACCTCTC
AAAGTACCTTCTACCAAGCT
GCTGACCCGGGACCTTACCA
TATGAACTTTGACCCCTAGG
CCGATGACCTTTAACCCCAA
CACGAACTGACCTTTGACCC
CGGCAACGCTAAACCGACGC
GATTCGAAAAAGATTAGTTA
AGAAATGACTCTACGTACAC
AAATTACCATACGTGTGATC
CGTGACCTTTGACCCCCCAG
CTGACCTTTGACCTAATCCA
CACCAATTTTGCAAGAACGC
GTGGTATCGACGTAAAAATC
AAGTGATGACCTTTGACCCC
TATAGATAACCACCCGCACG
ATGACCTTTGACCCCGCTCA
ACACCACCTACACGGGGCTC
CCCAAAAGCAATCATCTAGA
TGACTTTGACCTCTATAGTC
GCGACATCCCCCCTACCCCA
GCCAAGCAAGCACAACCCCT
TCCACAACCAACCAGTGCAT
TTGACCTAGCCCACACGCAC
ACAATGACCTTTGACCTCGG
GTAGCAGAATAAATACCATA
ACCCCACCCACCCTTACAAC
CGAACCCAGCCCCTGCCCAC
AATTCGACCTTTGACCCCCT
AAACATAACTTATTTCCTCA
TCATACAGGACTTTGACCCC
CCCCACAGCATTGAAACCAC
CTCTGACCTTTGACCCTCCT
GTGGACCGCCAAGTTATTTC
GACATTGTCATACTCAACCT
CGCCAATAACCTGAAGACGT
AAAACTCCTCAAACCATAAC
ACATGACCTTTGACCCCACC
ATCTCGCCCCCCGGCAGTAC
ATCCATCCACTTATAAGAAT
TGACCTTTGACCCATTTAGA
CTTAGCTGCAGATAAAGGCC
GCGCGCATAACAGCGCCTCC
ATTCAGGGCCCGCCTACGCT
GGCAAATTCTCCCAGGTAAC
GTATCAACCGACCAAAGGCA
GAATGGAACAACATAAGGCC
ATTAACCTTAACCCCGGCCA
CCTAGGGGGTAAGCATAGAA
CGGGTCAGACCCACTACCCC
AGCAGGCGGAGTCCCCGCCT
CTCACAATACCGGCCGTTAC
TCACCCTTTGACCCCTTACA
TATTGAACTTTGACCTACAA
CATATGACCTTTGAGCCCCG
AGAGAGTAATGTAGGCACCC
TGACCTTTGACCCCATACTA
GTGCCTGCACACGATTCATC
GTATGACCTTTGACCCCGCC
CTTCGGCCGCCTTTAACCCT
ACGCATTGACCTTTGACCCT
GTCTCCCACCCCAGTCCCCC
CTACTAAAGTTCCGCACAGA
CAGTAGATTGACCCTTCACG
GCACAACCTCAAGACGAAAA
TTCAACCTCCAAACGGCCCA
CCCTCCTTCTACCCCAACCT
AGCGCATCCTACGCGGCAAA
GGTATCCTGACTCGAAGCGC
CTGCCTAGCACACAACCCTA
ACATGACCTTTGACCTCCTG
GCCGACATAGATCTTCTCAA
ATAGAGGTGTGCAACGCCCA
TTCCGGCTCAAAGATTCTAT
ACCCACCAAACTTTAAACGC
CACCCAACAGACGGCATGTT
CGAATTCACCCCCCCCTTTT
ACAGACACCGAATAAAACGT
TGACCTTTAACCCCCCCTAT
TCACCCTTCAGCCCTCTAAT
CCAACCCCTAAATACACCCT
GCCCGGTTATAACACCATGT
GCAAAACCCACATTGACCTT
TCACCCTTAAACCCCCTGAT
TGCCCTTTGACCCCACTTAA
CTACTACACAAAATTAATAA
GCACGCCCACACGCCAATCA
ATTCCAAAATGGATGAGACC
AGGACTCACATAACCCGGCA
TTATTCCAAAAAGTGTCGCA
ACTATCTGACCCTTGACCCC
CTACAAACTCCCCATCTCGT
CGAACCCCATCCAGATGTTA
ACCTGTCGCGATCCGCGTAA
TCTCCACCAACCGAAGCATT
TCCCATTTTTATCTCCTGCT
ATTCATTCACCCTTTGACCC
CCCGTAGAATCCAAAGCATC
CCGAGTTAACCGCAACCCTT
CGACCCTACCTCAAGCCCTG
TGACCTTTGACCCCACTTTA
CTGCAACCACCAAGCCCGCA
GAGCTCGACCTTTGACCCTT
GCTAACCTATGCACCCCATA
AACGCGAGCTTGCCCAGTAA
TGACCCCATTGACCCAACCC
CAACCTAGGAGTGCATGTCC
CGACGTAACCTTTGACCGCG
CTACATTCAACTGCTAGTGA
AAGCCAGCGAGAAAGACGCA
GACCAACATGACACATTGCT
AGTCCGCCAAGCACTACTAT
CCTGTTCACACACAGACTTT
AGGTCTCTGAACTTCAAAGC
TAACATCTCCACACGCCGTT
CTTGACCCTTTTAACCCTCC
AGTTCATCAACACTCCAAAG
ATATCGCACTGCGGAAGACA
GACGAAGCTCTGACCCATCA
AAGTCCATGAAAACAATCCT
TCGTGTCACCCGCCAAACCA
TAAATTTGACCCGTCGACCC
TACATCTTAATTCATGAAGA
TGACCTTTTAACCCCACACC
AGCACGAGGGTCACCCGCAC
TGACCTTTGACCCCATTTAA
TTTGTAACTCAGCCCCCGGA
CCGCCGCCACAACACATGTC
CTGACCTTTGACCCAAGCAT
ATACTGTGCCCGATCATCTC
GTATCTAAAACATGCACCTT
CCTTGCTCGTCGCAAATTAT
CTACAGACCCGGTCCACTCC
ATGTGAGCGCAATCCTCCTC
ATTATGACCTTTGACCCCTG
TCCTAACACCAAGACCCGAT
TATGTTCACCTTTGACCTTT
TCGATACGTATACGCCTCCT
CGTGACCCTGAAACCCGAAC
TGACCTTTGACCCCGGCTAC
CTAAGGCCGTTGCTCACTAT
TAACATGACAGTACAGGACA
CGCATAGATATCACCGGCCG
CCCTGGCCGAAACGGGGCCC
TTGACCTTTGACCCTTCTAA
CGACGTCGCCCACCCATTTC
GACTAAGGTCGGAAGACATC
TTCTTGCCCTAGGGAACAAC
TCCACTCTGAACTTTGACCC
GAAGACTACGTGCTCCACAT
TTTCTTTCAACCTGTTGCAA
CTTCGACCTCCTATATACGC
ACGGATCCCCTAATAGCGCA
CACTGGACACCAACTGTTAA
GCGGGACTTGGCCCCACCCC
AATCCCGATAACGTCCATCG
TGACCTTTGACCCCATTGGA
GTTATTTTCCCTCCACGATC
CAACCACTCTCAAGCACTCT
TAACCGTGGCGCTAACTAGC
CATGACCCTTCAACCTAACA
CGTACGGGACACCTTTAAGG
CTGACCTTTGACCTCAACTC
TACGAAATGACCTTGACCCC
TGACCTTGCCCCACTAGAAA
ACACGCGATCAAAAGATGCA
CATCTGCTGACCTTTGACCC
AACCCACAACATACACCACT
ACACTGTCATCCACATTACC
GTGACCTTTGACCCCTCAAT
CTTGCAGGCAAAAAATCTGA
GTGACCTTTGACCTCAATAC
AAAACTACAGACGAGAGGCC
AACCCCCATCACTCTCCGTT
CAAACGTCGCATGTCGCTAA
AAGGATTCCAAAGATGAAAC
ATGACCTTTGACCCATCTTC
CACCGCGGGTAGAATCGTCG
TGACCCCTTGACCCCAGCAA
TATCACCAGTCAACATCCCC
CCTGACCTTTGACCCCCTCC
AACTACATACAAAACACTAT
CCTCAGTGACCCTTGACCCC
CACTCACCCATTAGATTGTT
CCAAGCCCGTACTCACCATG
TAACCCTCCCCTCCGCCCTG
CCAATTTGACCTTTGACCTC
CATGACCTTTGACCTCCGGC
CGCCAGGTAAGACAAACAAG
CGTTGAGCCACAACTACATT
AAACATTGCCCACCTGTCTA
GCGGCCTTGACCCTCATTCC
ACACCCATGACCCTTGACCC
CACTCTTCTCAAGTTTTGTC
CCCGTCCGCACCATTCCCAC
AACGACATAACGCTCCGAGT
CCTCATTAAACAGTGTAACT
CCAGTAAAGATCACCACCGC
CAAAGCATCCAATGCCATGG
TTACTCCCCGATGCTCACCC
CGCCGGTGACCTTTGACCTC
TGACCCCTTGACCCCGACCC
GATGTTACCTTTCACCCCCA
CACAAAGCCCCCCCGCAACT
TTTGTGGACATTTACCCCAG
AATGACCTTTGACCTTAGCC
AGGACCTTGACCTCACCTCT
AGATCAAGGAAAAAACACAT
CTTGACCTCTACCCCCCCAC
AACAAGTTGACCCTTGAACC
CCCACCCATCTACTTCACCC
TTGACCTTTGACCCGATACG
TCGGGGAACTCGAATTCAAC
GATAGATCGACATCAGTCCC
CAGTATTGAACCTTGAACCC
CCTAGACCTTTGACCTCGGC
CACTAGCTTACGCTCAATAG
ACCGGGAACCACACTTACAC
GGCCTGACCCAGGGTCGCCA
GATCCCGCGCCCCATTGAAC
CAGAAAGTTTGACCCAATAT
TGACCTTTGACCCCCAATTA
TGATGCTATCTACCGCTACG
AACTCGGAACCCCGTATGCA
CGAACTGCAATTGATCGGTT
AAGCAGCCACAAAAACTTTT
ACCAACCTAAATTGGCAACT
CCAGAGACCCGAAACCCACC
CATTAGAACGCACAGCCGTT
AACAAGGGCCACGAAAAACA
GTTATGCGAAAGGCTTGCAT
TCCCCTTTCCAACGCACTTC
AAAGACCTCCGCCGATAGCC
TGACCTTTGACCCCTATCTA
CTGCCGATTGTAAACAAGAA
CCTACCACCTGTCACAAGTA
TACAAACAACCAACAATGCC
AGGTGGGGACCAAAAACAAG
ATGACCCCACTAACGCCCGC
TGAGCCTCCATCAAACGTAC
ACCAACTGATGGGTATCAAT
TTTCACCACCAACCCGAGCT
GTCGAAGCTATCGCGGACCC
TACGCCCAGGCCTACCTACT
ATTAACCCCCCCCGCACCGA
CCCCCAAGTACAGTCCGGGT
CGCAGACCTACTATTCTGCC
GCATTTACACCTATGTACCA
TTACTTGCCCAACTTATAAT
AGCCGTTTGTCCAATACAGT
GCTCTCACAGGTCCACCTTC
GTGACCTTTGACCCTTCGGA
GTAAGGGACCGACCATGTCC
TACCTTGACCTTTAACCCCG
CAGCCCCCTTTTAACCACCA
GATTCGAACCCCAATCTGAG
CGCACTAGCATCAAAAACAT
TCGGCCCTCACGATCACACA
TAACTGACCCTTCGCCCGCC
CACAATCACGAACAGACGAT
ACTCTCCCGGGGTCCCCGAC
CGACCTTTGACCCCATCGTA
TCATGCACAAATATAGATGT
TAAGGAGTAACCTAAACTCA
GACCCCCCACCCACCCACGC
TCGAACGGCATACTAGACCG
GTGGGACCGTCTGTCAAAAG
CATTTGAGCCCTGCCCCCCT
CCTTGACCTTTGACCCCCAC
CTTGACCTTTGACCCTATAC
GCATGACCTTTGACCCCGAC
CCCCGCAACATACTGCGCTC
CGCCAATACAGACTCAACCC
ATCCATTCCCTCAGACCCCC
CGGTTGGACCGGCCTCCTCT
ATTGACCTTTGACCCCACAC
AGGAATAGTTCACCAGATAA
AAATGATAAAACAATCCAAG
AACCACGACCCTCGCAGACA
AAAAGCCAACCTCCGTCATA
CTACCCGATCATGCCAACCC
CATCCTAACCATACGATCAG
ACCTATTGCCCTTATACAGT
GAAACAGACACTCCCCCGTA
CAACGATAATAAGAAGAGAA
GACCCATGACCTTTGACCCC
AACGACCTTGGCCCCCGGCC
ATCACCTTTGACCCCATCGG
GTGACCTTTGACCTAGTGCA
GTTGACCCTCTGACCTTCAG
ACCTCCCCCTACATTCCACC
ATTTTATCCCTACCCCCTAC
TACTTAGCCCTAGCCACACA
CACTGTCAAGCTCACATTCG
CACAAAAAGGAACAGAACGA
AAACCAACAGAAACCGAACA
AACGCAACCTTTGACCTCGT
AACCTCAGCAACCTAGCTTG
GAAAATCCATAACCACACGC
TGTAGTACCCTATGACCCCA
CACTGTGATCCCCACCAACG
GTCGCTCGGACCTCGGACTA
ACCCGAACCCTACCTAACAG
AACATCACAGAAAGCCCATG
AGACCACATATGTATGTGGA
GTCCATCATGACCCCCGACA
CATGACCTTTTAACCCTCCG
AATCCAATTGACCTTTGACC
TGACCTTTGACCCCGAGACC
AGATTAGAACCATCCCGGTT
GGACTCATCACCCCCTAAAC
CGCCAACGCAATCCGCCACT
AAAAGGCCACCAGCTTACCA
TACCGCCCCGATGCAAGGCC
CACCACGCCCCGTCCCACAC
CAATATGACCCCTTGAACCC
ACGTCGCGTGGAACTTACGT
AACGTCTAAAGGCTTCCTGT
CCCTCCACCTTGACACATAC
ATATACATCCAACCAACAAC
AGAGATCAAACTTACGATGC
TGACCCATATATGCTAAGAA
TAACCTACGACAACTCGGCG
AGATTTTGACCTTTGACCCT
TGTGGAACAGTGAGACAGAC
CAACTGCCATAGTAACACGC
GCCAGAAGTAGAATACAGTC
CGTACATGGTGCCTACACCC
CAATATCAACTCCTGTATCA
GTGACCTTTGACCCCCATCA
GTTGAGCGGCGTTAATGTAA
CACGTGCGCCCCAATTCACT
CAACCTAATCCATCTAAGAC
AATTCACTAGCTAACCGCCC
CATATAGTCCGAGCAACAAC
GCTGAACTTTGACCCTCGGC
TAAATGCGATAAGGACTTGC
AAATCCCTTGACCTCCCCCA
TGCGCAGCCAACCATACCGC
GTCCATAATTCTTTTTACCC
CCAACCCGCATTCGTAAAAC
AATTTACCGAACACCTCCGA
CGGGTCACTCAGCTACCAAT
CCTACACCCACGAAGGTGAT
CTCTGCAACATACGCTATCA
CTAACCGAGCCTGGGACCAC
TACACAACCCAACACTCCGC
CAGACCGACTTATTTGACCC
CCAGGCAGTCGTCTCTTATT
CATGACCTTTGACCCCCCCT
ATGCAGCTACGTATACTTCT
CATTAAGTCCCTACAGAGTT
CTTAACCCATTAAAGTCACC
CACCATATATGCAATGCCTA
ACACCCGTCCCAATTACGTT
TATTTCCATATCGCATATGC
CGCTCTAATGACACCCCCCC
CGGCAAGCCACCGCCCAACC
GATCGACCTTTGACCCCCCC
ATGCTCCCCTACACATATGA
CCGGACGATTTCCTCATTCA
TGACCTTTAACCCTGCTTAT
CCCCCCCCCCGACCCGAACC
ATAATCCCCCGCACCCGGGA
CCATACGCGTTACCCTTGGT
GCAGCAAGACTCAATCTAAT
ACTCCCAAATAAAATGGCCC
TACCTTGACCTTTGACCCCG
CCTAGCACTCAGTACCACGA
CGCTACCCCCTAACAAACTA
GAACATACCACCTAGCCCAA
AGGGATGACCTTTGACCTTG
AGGTAATGACCTTTGAACCC
TGTAAGCCCCGAGCGCAGGT
CATAGGTACCCGTCCCCCCT
CACCTGACCCCCAGAGAAAT
AAGGTAAATAACAGGAGAAT
CAAGCGTAGGGTTACGCAAC
CAGTCATTCAAAGCCTCAGG
CACACTCACACAGGCCCACC
CGTGAACTTTGATCCTGAGG
CTCTCCCGACCGAATAATAC
GAACTTGACCCACTACTTCC
ACGAACCTCCTAACGAAAGC
GATTAGAACCTTTGACCCCC
GTCACCTTAGCCATGTCACA
TCCGATATACCTGTTTCGCG
CCCTTGACCTTTTAACCCCG
GGGTCTTCACCGCGTCTACA
ACTCAACCGAATGTAACCCC
CAGCCGAAAAGCGCTAGGAT
CATAACTTGCCCATTCCCGA
ACCCAGCAATACCCTTATAG
AACAACGTCATACCTGAAAT
AAACTTCTCAAAGTCGTGAA
CACTACAAGAGGAACATCAA
CTCCCTTTGCCCCATCTAAT
CGACATCCGTCTTCCCTGCC
TAAAGCTGACCTTTAATTCT
CGGCACCCCCACAGTTCTTC
CGCGACCACGCCCACCCGAA
CAAGGGTACAACAATCGTAC
CTGACCCTTGACCCCAATTA
CATAAGCCATCCCTCTCCCT
TTATAAAAGCCTGCGGCCTG
TCTTCGCAACAAGCCTGAAG
AGAGCGAAAGATCTTTCGGT
GGTTGACCTTTTAACCCCGA
CAGCCAACTCCATTACATCT
TGACCTTTGACCCCAACTAA
AACATCTTAACCTCATCAAT
CACAACTCTGACTTTCAACC
TGACCTTTGACCCCGACTAG
GCCGCACCCAAATTCGCCCT
TATATATGTATACAGATGCT
GACGCCCACCCATTTTAACT
CCAGACTAACCCGCGATACC
TATGCACGAAACCAGCGTAG
GGCAGCTGACCTTTGACCCC
TACACCTCCCAGTCACTAGT
CACAAACGCGTATGGATAAC
TCACACTCCACCAGTACAAA
AATCTCAACTCTATCCGTTG
AGCTTAACCTTTGAACGCCT
CTTAAAGTCACAGGAGTACG
AACCATACCTAAACCCACCA
CGTACCCTTTGACCCCGGTC
TTTACCGAGGCCAAGCTTGC
CACACCCTTATTAAAACCGT
TACTGAACTTTCACTTAGAC
AACCGGCCCCAAATACCAAA
TTAACCTTTGACCCCTTACG
GATAACTCGTCAACGGCCCT
GGACCCAAACCATTCCAAAC
CCCGATACAAGACCGTGCAC
ACGGAAAAGCATAAGAACAG
CAAATAGCACATCTACCCGA
CAAACCAATTATCAGAATTT
TAACCTTTGACCCCTCCAAT
CATTATCGTTGAACCTTTTA
TTCTGAAGTTGACACCGCGA
CCGCAATCCCTGCTACAGGC
GACCGTTGATTTGAACCCTC
TGACCTTTGACCCCCACCAA
GCACACCTATCCCGGCCAAG
TCCGACGTAAACTAAAGTCA
TACCAACAATCCTCGGAGTA
ACACATGAGGGAAGTGGCCT
AAACAGTTACCTTTTGAACC
CTGACCTTTGACCCCATTAT
CCTTTTTACCCTTTGACCCC
GTACAAGAATACCACCAATC
CCCATATGACCTTTGACCTC
GACTACCCGACCCATAAAAC
GGCGTGCCCTTTAACCCCCC
GCCACCACCTTCTACCCGCT
ACCAACTGCCCCCCCGTTCA
TGACCTTTAACCCTAGTATA
AATGCCATCCCCCCCGCTGC
AATATGACCTTTGACCCCGC
AAACCGCCTATAGCCCCAGC
CATGCTTTATAACAAAAAAG
TGACCTTTGACCCCTTTAGA
CCGACTATTGACCCCTTCAT
ATCTATAGTACAAAAACCCG
GTTACCCCATCTTGCCTCAG
CCATTCACCCCCCAACGTGG
CCAACTCCATCTCCTCCCTA
TAGCCACCACAGTCCACGAA
GTTCACGGGAGTGCTAACAC
ACACGCATCACCCTTCTACC
GCACCCACTTACCTACGAGA
GCGGCAAGAGAAATATAAGT
ACTCACAAATGAGTCAGTCT
CCCGGTCACACACTGTGTGT
CATACCCGTATGAGAAGGTT
TTAATTCCCTGACAAAAATC
CGCAAACCCGCCCAAAGAGA
CAAACACCGAATAACGACCC
TGACCTTTGACCCCGACCAC
GATGCGACACGTACCTTAAT
TCACTACTTACACTACCGCC
TAGCGAGAGCCGGCTCCGAC
CCATATCACCCCACCGAACT
GCTTTATTGAACCGAGGGCC
CCTGTGACCTTTGACCCCAC
TTCTCACAGGACTTGCGCCA
AACCCCCACTGATATCCTAT
ATTGACCTTTGACCCGATGC
CCCAGCTTGATAGATTCCCA
CAACATCTCCACCCCGCATA
TCACCCCCAACTCCCCATCC
CACCCACGCAAAAGTATGAA
GGCATCGCCCACATCAGGTG
TTACGTCCGCCAAGCATTAA
GAGGAGACCGTGCCAGGCCA
TTCTGCACAACTGAACAAAA
ATATGACCTTTGACCTAGGC
GTTATTAGACCCGTTTTAGA
TCACTTGACCTTTGACCCCG
TGACCTTTGACCCCGCTTGA
ATCCAATTCGCTACATATCA
ATAACAGAGTAATAAGCCTA
TGACCTTTGACCCCAATACC
GCTGCTAAAGAAAGTGACTT
TTCTATACCCACCATTCCAT
ATAGACACCCCGCGTAGGCA
TGACCTTTGACCCCATTAGA
CTGCATCGGACCCCCCCATT
ACCATCAATAAGACTAAAAT
CGACCACAGGGAGACGTATG
CCTATCAGCAAAGATCAAAC
ATACGTTAACCCTCCGTCCA
TGCCCAACCCCCCTTCGATC
ACTGCACGTGCATAAAAAAC
GCTCAACAAGCGAACCGTAA
AATAAACAATACATACTTCG
GCGTAAACGCCGACCCACAC
TTCAATGACCTTTGACCCCG
CAGTGACTTTGACCCCCAAC
CCAATGTGACTTTTGACCCC
CTCCCCTTAATCTGTTACAA
CCGTGACCTTTGACCCCACC
CAAAATGACCTTTGACCCCG
CTCCTTGTCCAAGTTCCGTA
GGCGACGTGTCTTTGGGCAA
ACCTCGCCCTTGAACCCTAA
GTCACTCCCAGCACCGACAA
GCTGACCTTTGAACTTACAC
GGTTAACACCACGGAAGGGA
CGACCCCACTACCGTTCCAG
TCCAACCGTAAATTGCAATG
TGACCTTTGACCCTATTAAT
GACAAACCACCCCAGCCTCC
TGACCTTTGACCCCAATTAA
CTACCCCACCACTAAATACA
TTATGACCTTTGACCCTGCC
ACTGAGGTGACCTTTGACCC
AGAAAACGAATCAACGAAAC
TATGATAAAAGACATTCCTG
TGTCGAGGTTACACCCTCAC
GTGGAACCCCCTGCGAAGCT
CATGTACCTCACACTCTCTC
GTGACCTTTGACCTCAACTA
ACTCCCATGCCGCGTAAGGC
CCTCCATGCAAGATTACCCA
AATAACCTCCGGGCCCCTAA
CAAGTGACCTTTGACCTCGG
TGACCTTTGACCCCCTCTAT
CGCTTACACGCTTTTCACCC
TGACCTTTGACCCCTTTTTG
ATGACCTAAAGCACACCCCG
TTTGAACCACCGTGGCAATG
CATCCACCAGCAAACGACTG
TAAACGTACGATGACCTTCA
TAACACCTCTACGCAACTGA
CGTGACCTTTGACCCTACGC
CTTATAGAGTCAACCGTATA
ACCCTAACGTCCTATCTCCG
TCCCGGCCGCCCGATCAGTC
CTGCACCTCAACACTACAAA
GAATTATGTGGTAAAGAACA
TGACTTTTAACCCCCATTAA
TGACCTTTGACCCCTTAACA
GTCAGAAAGGATCCAGACAA
CCTCTAATAAATCAACGACT
ACACTTCTCCTTTCCTCCTA
GCCAAGCCAGGGCTAAAGCA
CTGAACCTTTGGACCCTCTA
ACTTGACCCCACAAAACGGA
ACCCCATACTAACGCCAGAT
TCCCCAGTCCCACCTCATCT
ATAAATTGACCTTTGACCCC
ATTCTGTGTACTTTTGACCT
CTGACCCTTGACCCCTCAGC
GCCAACGCACACCTTCATAG
TGACCCTTTGACCCCTCATA
GCGTTCCGGTAAACAAATGT
CTGCACCAACACCCCAGAAC
ACGCACCCCTCACATACGTG
CGGGCACAGGTGCTTGTGCT
AGACCCACTGCCTCCCAATC
TGACCCTTAACCCCATACCA
ACGTTTTCCATCACAGCCGT
GACAGACCTTTCACCTGCGC
ATATGACCTTTGACCTCAAC
CCGCCAAAAAACGCGATTTA
ACTTTTTCCCTTACCACATT
TGACCCTTGGCCCCGGCGCC
GTCTCGGGGATACACTCGAT
CTCCACCCCCCCCACTCACC
CGGAACTTCCTTGCCCAGCA
GCCGTCACCTTTCACCTCGG
CCGGGGATGACCTTGACCCC
CTCCGCGTCCAAATATGTAC
GCCAAGGTGACTTTCACCCC
ATGGGGGACCAACAGAGCAA
CCTGAACTTTGAACCCTCCA
CACCCCTTCACCCTTGACCC
TGACCCGTGCCCCAATTAAT
CTCTCACCTTTGAACCCCCC
TGACTTTGACCCCACTTCAT
AGCAAATGACCTTTGACCCC
AAAACCACAGGCAGTCGATC
ATGACCTTTGACCCTTACGA
GTGACCCTTGACCCATTAAA
CACGTTTACCCCTATACAAC
CACAGCCCCGAGCAACAATT
AACGACCCGCAATTCCGCAG
AAGAACGATGGGAGATCGCA
CATGACCTTGACCCCAGTAC
GGTTGACCTGTGACCCTGAG
GACAGTCAAGAGACGTGACA
TTCAACGTTGACGTCGCCTA
TGACCTTTGACCTTATTGAA
GCCGACTTCTTAACCCACGC
TGACCTTTGACCCCCCGCTG
ATGACCCTTTGACCCCAGCG
ACTACTACAACCGATTTACC
ACACAATCACTACAACAGGT
AAACACCTGCCTTGAGCCCT
GCAAAGTACATACAACCGAG
CGCAAGAAACGACACGAATC
ATTATTACAATAAATGATAT
CCCACTCAGTGACATTAAGG
TATGTTTCACATAGACTACT
TTCTGCCCCTCTCACCCCAC
ATTTGACCCCTCGACCCCGC
AATGACCCATCTGCCGTCAG
GATAACCTTTGACCCCCCCA
TAGCCTTGACCGTTGACCTC
GACTCACAACACTTACTCCT
CCACCGGACCTCGGGATACG
CATGACCCTTGACCTCAAGG
ATGACCTTTGACCCTTCTGC
CGCGAAGGACCCAGTAACCT
TGGGCGGTTAATGGGCTATT
CCGATTTTAGCAAAATACTA
GACGTAAGAACACCCCCAGG
AGTCAACTCAGTAAATACAC
CGTTCCAGTTTTTAAACTCA
TTGACCTTTGACCCTCAGGC
AGCACCTACGTGGAAACACC
GACATATAGTTCAAATTTAT
ATTCCGGTCCTCAAGAGCTA
ACAACAAATTGGACCTGAAA
TGACCTTTGACCCCTTCCTA
TTAACATCTTCACCCTGCAA
TCACGAGACGCCACACCAAT
TTATAAACCTAAGGCTGGTC
CGTCGACCTTTGACCTCACT
CATACCTCCAATAATCATAG
TCAACTTCCTACCCAATTTT
AGGATTCGAGCCTCGTTGCA
TGACCCCCAAGAACCGTCAA
CGTAAATGACCCTTTGACCC
CTTGACCTTAACACCGATCC
CAATTTCGTTCGCGCTCCTC
ACTCCATAAAACTGCCTCGA
CCCCATCACACCTTTGACAC
TTCTCATATACCACTTCGAG
ATGTTGTATAGGGTTCTGAA
TATCAGCCACGTCAGCATGC
TTGTAAAAAAGATAAAAGTA
ATCAACCACGCCCCACTTGT
CACGCCGCCCCCACCTCCAC
CACCAACTCAACCCCTCTAC
GATACGCTCACAGTGAAGAA
GCACTGTAATTGCACGAATG
CAAACAACTCACCCACACCG
CTGAACTTTGACCCTTATGA
TCGACACCCAATTGTTATCC
TTGACCTTTGACCTCAAGTA
TCTTGTCAATTCACGTGAAC
CCAACTTCCTTAAACGCACT
GAACTGTTTCCACACGATGA
AAAGAAAGGTCCGCTAGTAC
CATATTTGACCCTTGACCCC
TCACCTGACCTAGTTGCACC
CACAGACCTGCCTGGGGACG
GCTCCGTGACCTTTGAACCC
CCATAGGAACCGCTCACCCA
AGCCTGAGCATCACACACCT
GCCCCAACGCTCTCCCCAGA
TAACACATCTCCTGTTCCAA
CCCCTAAGGTCACTCTTGAC
CACCCATGATCCTAAAAACT
GAGGCAATTGTAGGGGCAAA
AAACTCGTACAGTTGACCGC
AAGTGACCTCTGACCCCCAC
ATGACCTTTGACCCTCAAAC
ACGCTCCAAAATAGGGCTGA
CAGTCAGCCTTCTTCATCGG
GAAGTGCCTTTGACCCCCCC
GAAACCTTGCCCCGAAAGAC
CGACGGACCTTTGAACCCCC
CGGTGACCTTTGACCTCCGA
AAGGCACTTACGCCCACCTA
CTAAAAATAGGCAGCAACAC
AAAACAATATGACATAAGTT
AGTGACCTTTGACCCCCACC
TTAAACTGACCCCCGGTCCC
TAATGTCTCAAGTTCCCTCC
CAACTTTACCCTTAAAACCG
CAACCGTATAGAAAACTAGT
CGACTATGTATGCTATTAGC
ATCAAGAACTCACACAAACC
TGACCTTTGACCTCAGTTTA
CTGACCTTTGACCCCTTTAC
GCCTCCCCCTGGCTTTTGCC
CTCCACCCACCCAACGCGAC
ACAGGCTGACTTTGACCCCG
CTCACCCCCCGGACATACAT
TTTGACCCTTGACCCCCTCC
CCACAACACCTCTTGCACTA
GCCTGACCTTTGACCCCACT
CGACTCATACTCAACACGCA
ATGCGGGCCAATAAAGAGTC
TGACCCTAAACCGCAACCCC
ACATATCACCACTCACCACT
TATCTGACCTTTGACCCCTA
GAGAAACGAGCTCCATGACC
GACGGACCTTTGACCCCATG
CCTCTCCACATAACAGACCC
ATCAATGATCAAGGCAAAGC
GCCCGGTTTAAAAGGCAGTA
CAATTCTCGCATCCATATAC
GGAACGTACACCTAACAGGG
GATCCTGTTGCCCCACCTGC
CCTATAAAGGAGGGGCAGAG
TTAACCCTTGACCCCTAATG
ACTCCTGACCTTTGACCCCC
TGACCTCTGACCCAATGTAA
TCCGAAATATGCACCTCGTA
CGACCTTTGACCCCCATACA
GCACAGCACACCACACCTCC
CTATGCAATACGAGCCACAT
AAAAACACCGACACCATAGC
CAGAGGCCAGGACCCTTGTG
CAGATTATAGGGGCAAAGAT
GCATAAACCAATGGAAGCAC
ATCTTGACCTTTGACCCCGG
ACTTCCGGCCTCCACATACT
ATGACCTTTGACCCTTTGCG
ATGACCTTTGACCCTATTAG
TACCAACAAAATCACGCTAC
TTATGAACCCTCCACGCATC
CGACCCTTTAACCTTATAAA
CCCCCCGCCTCCATCCCACC
AATACTAACCGGGCGAAGTG
ACAAAAGCTCACGGGGCTTG
TCGACTGTGACCCTTCGAAC
CCGACTTTGACCCCAAACGC
TTTTCACAGATCGGAAAGGG
TCACCCCCGACACCGCGACC
TGACCTTTGACCCCGTTGGG
TGACCCTTGACCCCACCTTA
TCTTGGCCCTACCTCAACTC
TCTGTGACCTTTGACCCCCG
ACTGAACCTTTGACCTCGAC
ACGTACCCCCACCCCACTTT
CACGTTCTCAGACCCCAGCC
GCAATCTCATTTAATACGCT
CTGACCTTTGACCCTCGACC
TGACCTTTGACCCCAGCGCC
AATACAATGCCCGAACCATA
CACGGCCTAACCACTACTCT
CTCACGACAACATAACCTTC
TGACCTTTGACCCCTTTTAA
GCCGTTCGCGCCATAGGATC
CAACTGACCTTTGACCCTGG
GGTTTAACTTTTGACCCGGA
TGACCCTTTGACCCCACCCA
GTTTGGACCCTCCCCACATG
CTGACCTTTGACCCCAATGA
CTACACGTATATCTCATGCT
CACAGCGGATAGCGGCCCCA
CCGCCTTTGAACCCTTTGAA
TGACCTTTGACCCCTCTTAA
TGACTTGACCCCTATAAACC
CGTCAATACCCGCGTCCCGC
ACCACATGACCTTTGACCCA
TGACCTTTGACCCCTTTTAA
CTTTGACCTTTGACCTCGCG
TCCCAAATGCCGTAACGAAA
GAACCCACCCACTACAACCC
GAACGCAAGCAAGCTTTCGC
GACAAAGTCACGGTGTTACC
ACGACTGACCTTAAACCCCT
CTGACTTTAACCCCAATTAT
CTACCGAAAGAACACATCTG
ATCTCGCACATGTACCAGAT
AGTCAGAACCACCCTTCGCA
AACTAAATGACCTTTGACCC
ATGACCTTTGCCCCGGACCC
CCTACCCCCCAATGGCCCTT
ACTGTGGGCGCACACCGCAA
ATAAAGTTGAGAACTGCACA
TCACTTGACCTTTGACCCCG
AATCACGAATGACTCTGCAC
CCACATAACACTCGCACATT
GTGACGCCCCACCGACGGAA
AAAGTCGAACTTTGAACTCG
GTGACCTTTGACCCCTATAG
CGGGATACCAAGCCCGTTAA
CGATACGATTCACCCCACCG
ATACACGAAAGTATACCTAG
GCCGTAAAAAACCAAATTAC
AATGGAACTACCTTTCGATT
TACACAGCAATACGCAGACA
TAAACCAGGTTGGGTACAAC
CGACCTTTGCCCCCTTTTGA
TGACCTTTGACCCCTTTAAA
ACGAGTCACAAACTCAGCAT
TAAGACCGTGCTGTTCCCAG
ATGACCTTTGACCCCCCCTC
ACGAACGATATGCAACTAAA
CCGCCCTCCGGGATAACGGA
CCCCCAACGACGCGTAATCC
AATCTAATGTAGAGAACATC
AAGTGGAATTTCCCCTCTAC
TCCTCTGACCTTTGACCCGG
TGCCAGGAGCCCAGACCACT
TTACACCGCAGCAATGACCC
CGGCCTGACCCTTGACCCCA
CTTCAAAGGAACAACGTAGG
CTTGACCCTTGATCCTAATA
AGACGGAAACCAACGAGATT
TAAACGCATTTCTCGATACC
CGCCCGCCCCGCACTCATTC
TGACCCCTTTAACCCTTTAG
TTTCAAAACACCTTGACCCC
GTACCCCACACCACCCCACA
GCAGCGTGACCTTTGACCCC
ACCAATATATACCAGTAACT
TCGAACCCTGACCCCGTGGA
AATGCACCCCTGCCTCCAGC
CCCTAAATTAACCTACAAGG
CGTGATAGCCCTTTGACCCC
AAACTAACCCGGAAGGTAGC
GAACCACGACTGGTGCGACT
ACAACCGTGACCCACAGATC
AACCTTTTAGTGTACTAACC
CAACAATACAATGCCGAGGA
CAGGACATACCCCACTTCCA
TGACCCACGAAATGTACCCG
CCTGAACTTTCACCCCGACC
TGACCTTTGACCCCTATGCC
CAGAATAGGGCTAGCAAACC
TTCTGTAAATCCGCAACTTC
ACTCAAGGCACCCGAATAAC
CTCTAAGCCTGGCCCCAACA
CTTACTTGACCTTTGACCCC
GAATCCAGAACCCACAGCGT
CTCGACCCTTGGCCCCACAC
TCACCTTACGGTCAATAGAG
TAAAACTAATCGACTGAAAA
CTCTGACATAAACAATCTCT
ACAATAGGACACCCCCCCAG
ATAGATAAACTTTTACCCTA
CGTTAGGACCATCACCAAGC
CCCGTTACAACAGAACAACT
AGAAAATATGCGGTCTTGGC
CACTAATTGTAGTCAGCTTG
AAGGACACACTGACGCCACG
ACACCTAAACCTTAACCCTC
TTAACCTCTGACCCTTTAAA
CAAAATAATAAGACATCCCC
AATCGCACATGGGGAAGATC
CTTCCGCGCCACTCCTCAAA
GTAACTTTGACCTCGCCGCC
AAGTGACCTTTGACCCTGAT
TAACCTTTGACCGCGGGCTC
TGTCCCCGAACTCCGGCAGA
CTCACTCTACTTACCCGATC
TGACCTTTGACCTCAAGTTT
GAGGGGAAATGACCCCTTAA
ATGACCCTAACTGACGTACG
CCCACCATTTCCACGAATAC
CCACGTACGAGGGCCACGCA
AAACAATCTAGGAAAGCATT
ATCAGGTCTATACGAGATGA
GATAAATTATAAAAAAGTGC
TAAGCCCGTGACCTGATCCC
ATCACCCCCCCCCCTCTCTA
ATGTATGCCAAGCTCTTTAC
ACACGTCTCCCCCGCCCAAG
CACACGATGACTTTGACCCT
TCCGCTGACCTTTCACCTCC
CTTGTCCAATAACGTGTGAA
GCGACCCCGCCTACAAAAGT
ACCGACAGCCAGAGACCCTC
TGACCTTTGACCCCAACTAA
CACCTCTCAGTGAACTCAAT
GATCTGACCTTCGACCTCGG
CATGCGTATGAAAATGACCA
AACCTAAGTGGCTCTTCAAT
CTGCCCCCGTCAAAAATAAC
AATGAACCAAATGAACTCCT
CCTGCCCTTCAAAAAACCTA
TGACCTTGGACCTGACCACT
TCCAACGCATAAAGCCTGAT
CATGCCTGACCTTTGACCCC
AAACTGATCTCCTCCCCTCA
GGCACGCACAGGCACGGCAG
AGCAATCCCCGTTTCCCGCC
TGACCTTTGACCCCTATTCA
ACAATCACAATAATCAAGGT
TGACCCTTGACCTTATACTA
CAACCACCCATAGTACGCCA
TTTTGACCTTTGACCTCCGC
CCTGGGGACCTACCTAGAAC
AACATTTGCCCTTTGACCCC
ACTTCTCCATGGTTTCTCTC
AGCAGAGTAAAGTGGTCACA
TCCGTCCCCCTAATCCTAAC
CCACATCTTTTTTGCGCCCA
CCACTTTCCCCTTTTTAGAT
AATTCCCCACTCGCCCCGCT
CGGTTTAGCAAAAGGGGGGA
CTACCCTTAAGTCTCGCATC
TTGACCCTAGGCAAGGCAAG
ATAAGAAATATTAACAAGAA
CAACGTGCCCTTTGACCTCA
ACTAACAGCCTGTGACCTAC
TCCTGCGCAGATGCTAACCT
TTCCCTAACCACCACCCTCC
CTATACCGCACTCTCTACCC
AGCAGACCCTTAACGTTGAT
CGTCCCCTAATTCCTATTGC
CGACCCGGTACCACACCATT
AACCATATATGGAAACCACG
CGTTATGTGACCCCAAGATT
TGACCTTTAACCCTTAACTA
TGACCTTTGACCCTTATCTA
ACACTGACCTTTAACCCGGA
TGTGAATCAACCTTAAACAT
CGATAACTCTGTAAACACCG
ACCCACCCTCCACCTGTTGA
TCCCCCTCCCCACCAATGCA
TTACCGCAACTGACGCGTCT
AGATATAGAAGTTCCCCACG
TGAGCTGCACCCCCAATCCC
AAGCTGTGTTTACCCCCTCA
AACAGACATCGCGGCATCAT
CTCCCCCGCTCACTCAAATG
CGATCAACAAATCCCGCGCA
ACTGCCCTTCCGGGACTTTG
ATGACTTTAACCTCCATCTT
TGACCTTTAACCCCTGCGTA
CCCTACAAAATCCCCCAACC
TGAACCAAGATATAATTGAT
AGCAACGTAGCTTTGCTTAC
TAAGACTCATGCCAGCCCTA
GAAGCATCTTACGGACCAAC
TCCCTTAACAGCTTCCTCAA
ATGACCTTTGACCCCATTAT
GACGCATCTGCAAGCTGAGA
CCTCTTGACCTTTGACCCCG
ACCATCACCACAAAAGTGCA
CATCCAACCACAGCTTCTGT
TCGCCCCTTCCTTCAGCTTC
CAAACCATCGAAACTGATAC
CTTATACGCCCCCCACTAAA
CACCAATTGTGCCCAATGCT
GGTCCATACGCCAAAGACTC
CGACCTTTGCCCCGACCTTC
CACAACAGACTTTTGACCCT
CGACTTCCACAGACCTGCCG
CGAATAGTCTGACTACATAA
ATGAACTGGACCTTTGACCT
TTACCCACGCCGCGCCACCC
GAATGACCTTTGACCCTAAT
ATACTTAACCCCCACACTAA
ACCGCTGACCTTTGACCCCC
CACAATATCAAGACCTGGCT
GTCCGTCAAACCCCATCATT
CAATCCAAATCAAGGAACAG
CACAATAGAACTAAAGTAAC
CCCCCCCTATGAGCCACCTT
TGGCCCTCCTCTGAAAGTAT
TGCCCCCCGACTTCAAAAAC
GCTTGTAACCTAGCAATGAG
CACTATACGCTCCAACTTAG
ACACCAAGCACAAATATTGA
CACAGTAAAGTAACCTGCTA
CAGAATAGACCTCGCGAATA
ACACCAGACCCCGCCCCCAC
GGGATCCTGCTACACCCCAA
TGACCCTTTAACCCCCCCCC
TATGACCTTTGACCTTGACC
TGACCTTTGACCCCTCTTAC
ACAGTTCGAATAAGCCGAAG
TCATACCACTACCCCCCTTT
TGAACGATTTAACCCTCGAT
CACTAAACACCAACAATTGT
CTCCCCGGACCCTTAACCCC
CATGAGCGGTCACAAAGACG
GTGACCTTTGACCCCTTTTA
GAAATCGAAATCTTATCCTG
GAACAATGACCCCTTGACCC
AGATACTTTCCAAACACGCT
ACACCCCAAACTTATGCGCA
CAAACAGAACCAACCCCGGT
TATCCTGACCTTTGACCCCG
GTAAACACCCTAATAACGGT
CATGACCTTTGACCCTAGGG
CACAACAATGAACACTGAGA
CTTCCCCAACAAGAACCACT
CTAACCGCCATTCCTTAGTA
GTCGCGGCCCGCCTCGTCCT
CGCCTATCTACGCCATTTAG
CCAACCAGAAGTTCAAAGTA
CCACTCGACCCTTGACCCCA
GGAAAGAGGCGCCCCCCCCT
CGATTCTTTGCAAACCACCA
TGACCTTTGAACCCTCATAG
CCGCCTTTCATCATATACAG
ATAAGTCAGCGTCACAAAGC
CAAAATCCATTCTCTTTTAT
CCCACCAAATGTTAGAGGCT
AGCAACTTCTCTGGGTTCCC
CATGTACTCCTCTGCACACA
CGCCGCACCACAGTTTAAAA
GACAACCCGGAAAGTACGGT
TGACCTTTGACCCCGCGCCT
CACAATAGACAAATTTTTCC
TTCGCCGTGAACCCACCAGC
CTACTATCGTTATTAATTAG
CCATCACCAAGCACAAACGT
TCGCAGTATAACTGAAATCA
GAAACCACATCTCGACAATG
AACGAATGAACTTGCCCCCC
TCCTCTACCTGAAACACCAA
GACGCCCATGACCCAAAAAC
ACTACCAGTTCAAACCCAGA
TCATCCCCACGGTATACACT
TGACCTTTGACCCTAATCAT
TTGCCCCTTGAACCCATTAC
TATTGACCTTTGACCCCGAC
CTGACCTTTGACCCCACCCA
TGACCTTTGACCCCTTGGAA
ACTTGACCCTCGCACCCCAA
TCCATCGTACTCCCTTATAT
TGACCTCGACCCAAGCAGAT
CGGAATGACCTTTGACCCCC
ACCACTCCACTAAGACCTTC
AACCGTAACTTTGACCTCGG
TGACCTTTGACCCCAATACG
ACGGTAAGGGCCGATAAATT
AGTCGAAACACAATCTAAAC
ACGACCGTTCCGGCGCTGTA
CTAGCCTACTCCGCCCCCAA
AAGTCATCCTTCCCAACCAA
GTGACCTTTGACCCCTGCCC
TATTGACCCCCACATCAGTG
GCGTTTGACCTTTAACCCCG
CGCCATGAACCCTGGGCAGA
ACCTACTCCCCGCCATTGCA
ACCGACTGACTCACATTCTC
ACCCCCCCTAATAGCTACAT
ACATAGGCGACCACTCACTT
GCCCCGGAAGGGCCAATACA
CGACCTCCACTTCACAAATC
ATAACACTGACCTTTGACCC
TACAAGCATCCCTAATGAGT
TTGACCTTTGACCCTTATGA
CCGCGAACATCCCCCCAGCT
CACTCTACCACCTCACTGAT
AGAAACCCATATCCCCACCA
GATGACCTTTGACCCTATGC
CTACGCATCACCAGAAATAG
ACCACATACCAAGCTCCAGC
TGACCTTTGACCCCTACTAC
CTGATGCCCTCCAAACACAG
TAAATGACCGGGAACCCTCC
CTATTCTGCCTCCGTCAGGT
AATGCCTTGACCCTTAGACC
TGACCTTTAACCCCTATAAT
TGACCCTTGACCCCCATTAA
CAATGTCGCGATAAAAATAA
CTTATCCGCAACGTCATCGT
GTTTCCCCCGCTACCCCATC
AATCATCGGACATCATAAGC
AGGGGTTGACCTTTGACCCC
AACTGACCACTGGACCCCCC
CTATAACTTACTATTACATA
AGCGGACCTTGACCCTACAA
CACACCACGCCCTACCAGCA
CCAACAGTCTTCCCGATACA
CAATAACCTTTGACCCCTAA
GCAATCGCTCCCCCCCGAGC
GCTTTGACCCTTTGACCCCC
CAGCATTGACCTCCGACCTC
CTGTATGCCCCCAAACCCCA
TGACCCCTTGACCCCTTTGA
AGGAACCCACAAGCTACGTC
AGCAAATGCCAGCCCAGCAG
CGGTATTGACCTTTGACCCC
GAAGGACCTCAGCAACATAA
CACCATCCAGCTCAATGCTG
CTCTACATCAACAGGCCCGC
CAGGCCTCACCGCCTAACCC
GGACCCACACCGCGAATCCA
AGCACCCTTGTAGCAGCCAA
TCCCCAATTCTTACCTCCAA
ATCCCTGCAAAGTACCAATT
TACCCATGCCACAACTTGAC
CTGACCCTTTGACCTCGTCC
ACGGCACCGCCAACGATACA
CCTACCACTACGCTCCACGT
TTACCAGACTTCCTGACGTT
TGACCTTTGACCTCTACTAC
CACTTCAACCACGCTCTACG
CGTATATCCACTAGGGCACC
TGACCTTTGACCTTTCCCCG
CCCACCCATGACCCATGACC
GACGCCACCATGTAACGAGA
ACTACCAACCCGACCAGTAA
ATGTTCCCATAAAATAAAAC
CGCGTGCAACGGCTCATTTA
GCTTCACTTAACTATCACAA
CCCATACGATACTACACACC
GTAAACTTCCACACACGGGC
AAAGAACTCATATAGCTAGT
TAACCTTTGACCCCATCAGT
TAACCCTGACCTCACCACCT
CCTTTGCACCTATCTTCGTC
CGCGCCAACCGTCAATCGAG
TCAAACTACTACAACAACCC
AAAGGATAGCCCTTTGACCC
CAAGGTTGACCCTTGACCCC
CCTTTTGAACCCATCGTCCC
CTAATGTGACCTTTGACCCC
TTGACCTCTGACCCCATTTA
GAGTGACCTTTGACCTTGGG
CCCTCCACAACACCACCATC
GACCCACCCAACCTCTAGGA
ATACCCACGTACGTATTAAA
CTACACGCCATACCCCGTGT
CTATGCCCCTATCACTACAG
AAACGACCACCCTTCCGCAC
TGACCCTTGACCCCTTATAG
CCTTAACTTTGAACCCGGAC
CCTACGAGGCTGCATCACCC
CTATCTGACCTTTGAACCCC
CCGTACCGTTACCCGCCAAA
CCACACACTATAGCCCCTCC
TCACACCCACAAAAACACCT
CTATCCCACTCCATGTGACT
CCCCCACCCTTTAGGTGCCT
GCGCGTTACATTTAACCGTT
ACTCAACATATATGTATGGC
CGCCTCATCCCCTTCCAACG
CTTTAGCACCACACCAACTA
AACACTACATGTCTTTCCGT
TGACCTTTGACCCTATTTAA
GTTAACTTCCTACTCCCCAG
CACACCAGCCCTATTAGTAA
CAGAAATTTGACCTTCATAC
ACCCCCGTAGCGCGTCCCAA
ACAGACCCCCGTTAGCCCCC
CCGTACGCCGCTGGGCACTG
CCAATAATATCCTACAAACC
CTTTTCTACCCCTTACCTCA
CTAGACGACATTCACCCCTA
CTGGTACAATCTGCTCATCC
CACCAACCATCCAATGCTCT
CCGTATAAACCCACGACCCC
CAGCTCACACTCCAATCCGA
AGTTACGACATTGACAGAAG
TGACCCCTTTAACCCCACAC
CATTCCTGACCCTTGACCTC
CTAACGACTTCTTGTTCCTC
CAGCCATTACCCTTTGACCC
ACATCATGCTACGTCTACAG
CTAGAACCCGCGGCCCCTCA
TAAATCCCTAACAAATTACG
CATTTTATCCCACTATGGAT
CCACATGTAGCCCCTGGGTT
TAACAGATGCAACCTGAGAG
GCGTACGACCTTTTACCCCC
GAACGCTCCTAAAACACGTC
GACCACCAACCGCCTCCGCC
CAACAATTAATACCCCTGTC
CGGTACACATACCAACCACC
AATCCTCAACCCACCCTACC
CCCACATCTTGGCTTACCCT
AACAATGCCCGACTTCTAGT
ACGCCGCAACCCTCTCCGCC
ATAAAATACCAACAGACATA
CTTAACCTTGACCCCTGAGT
CTAGCATGCAAATGCCACTA
ACCATTTAACAAAGCAACCC
TGGCGAACAATCCAGGTTTA
AACCCAGCTCCGCTTTTCAC
ACCCCCTCCACCGCAAACCG
ATTTCACTGCTACCACAAGA
GCGTTCCAAAAGGGTTCAGC
GGTCAATTCATCAACCAACA
GTAGCCCAGACAAGGACCCA
CATATCCTACCACCAAACAC
CAACCTAAGAACATAAGTAC
AATGAACTGGCCAGAGCGCG
CAACCCCAACAATCACCAGC
TAACTCCATAGGGCATTCGT
AAACGCACCAAAACGCAACA
TAATGCCACGGGGACAACCG
GCCTAAACCTTTGACCTAGC
TGACCTTTGACCCTAAGACT
CCCAACTTGACCTTTGACCT
TGACCTTTGACCCCGTTAAA
CAACATCCAGCTAAAAATTC
AAAACTGCGGGCGTGGCTAT
ACCACAGGTGTAGAGACGCT
CCCCCCTGACCTTTGACCTC
GACCACTGCGATTATTAATA
GGTGACCCATTGACCCCAGC
GCCTACACTACGCCAGCTCT
TCAACCTCACCGAACCTTCA
AAACCCGCGTTAACCCAGAC
TCCCCCACTTAAACGCCCCC
CCCCCCCTGCACACCTGAAT
GGACCCCCCCGCTCCCCCAC
CACATAAGGCAAACGTACCC
CCAACCCTCACACCTTCCCA
AGGGAAGGAAAGCCCCAATT
ACACCCACACCCCCGCTGTC
CATTCAAGCCACGCGAAGCA
CACTCTTGCCGGTTGACCCC
AACTTAACCCACATGCCCGA
GCATACAAAACCAACTACCA
GCAACCCCAGCAACCAGATC
GCTATCCCCGGAAGAATGCT
GGACCCTTGACCCCTAAGTA
CACAAGGCCCTCAACTACTC
ACCTCAAAGGTATGCCACAA
CCCTTAACCTTTGACCCCGC
CTGACCTTTGACCCCACCCG
GCTGACCTTTGAACTTACGG
TAGGAAACCCCCAAACCAAT
GCTGACCTTTGACCTCCCTC
GTAAAGACACACACCAAAAC
CGACCTTTAACCCCACCTTA
CTGACCCTTGACCCCGCTAC
CCAGTCAACCCCCGTGCGAT
AAAAGGCAAGAGGAACTGAA
GATTTGCCGCCCCAACGCCG
CTGACCTTTAACCCCGCTTA
GCAAATCGATGCTAATGACG
CTTGACCTTTGACCCCAACT
ACCCGATCAGCAAACACGGG
CGATCCACCCTAAAGCCAGT
TTTACGGCTGCCTCATTGAC
CCAATAGTCACTCACCAGTC
GTATAAACGGAAACACAGCC
TTGACCTTTGACCCTACCAC
TGAACTTTGACCCCTCTTAA
CCTTGACCTTTGACCCCCCA
CGCCTGTCGCCCCACAAGGG
TACCACTCGGCCTCAACCCC
TACACCGGCCCAAACACGGG
CTTCTGACCTTTGACCCCGG
CAAGGTAAACCTCGACTGGA
TGACCCTTTAACCACACACC
ATTAAACTGCAATAAGTAAC
TCCCAAACGAGGTACCCCGG
TGACCTCGACCCTTCATGAT
AGTCCAATATTCCACCAGGC
GGTCTAGCTAATCCATTATT
GCCCTCGCAATACAAGGTTA
GAGACCCTGATGTCCAACTT
GTACATTTCTTATCTTAAAT
AGTTAGAGGCCATCACGCGT
CCCTAACTTTAACTTCGGGT
CAACAATCCCCACGACCAAT
AGTGACCTTTGACCCCATCA
GTCCACCCCACACAAAATCA
ACGAATGCCTGTTGTAATAC
TGACTTAACAACATGCTACA
TTGACCTTTAACCCTTAACT
ATTAGCTGACCTTTGACCCC
GCTCCAACCCCCGCGGACAT
GCATAAAACAGCGCAGGGTC
CGGTGACCTTTGACCCCCAC
TGACCTTTGACCCCTTTATA
GAGCGCCTAAACATCTTTCC
AAAGATCACCCCCTCCCTGT
TCAATTTGACCTTTAACCCC
CGTAGCTGACCTTTGACCCC
TAAAACCAACCTAAACCCCC
CGACCTCCTTGAGCCCCCTC
GACTCATGACCTACGACCCC
TGCATACTGACCTTTGAACC
CTAAGCACCCTATAAAATCC
CACTCGTGCAAACCATGCTT
CGTATTACAACAACACCACT
AGGAAACACTTACAAACGAG
CTGACCTTAAACCCAACCTA
TTTACCTTTGACCCCATTAA
ACCTCATTTCCCCATCCGGT
TCGGTGCAAAAAGATTCTGA
TTCACGTTATGTGCTTCAAT
GAACCCTGCTCCCATACAAC
GAAACACCGCCAAGTGTACT
TTGACCTTTGACCCCAACCA
AGTGACCTTTGACCCCTAGA
CAGCCCATTGACCCTTTAAA
ACATAAGTAACCCCCACACA
CACACGTCCGCCTGAGAATA
TTGACCCTTAACCCCCATAG
ACTGACCTTTGACCTTAACA
TACCCTTTGTACATACAAAT
CCCCCGGCAAATCGCCAACT
CACTTCCTGACCCTTGACCC
ACAATTAAGCGCTACCTTAC
ACCGCAACACTTTGTTAACA
GCGGGTTACCTACGGACAGA
TGGACATAAAAGTCACCAAC
CCACCAATCATGTGTAACAC
TACAGAACCTTACCCCATCA
TGATTCGGGCCAAAACATAT
TGACCTAAGAACCGCAAGTA
CGCATTAACCAACACCCAGT
CCCTACCCGACACCCACGGG
TGACCCTTCGACCCCTTTAA
ACTAGCCCGTCTCTACCACA
TCACATCGCCCTCGCCCACA
CGCTCCTAGCACTGTACGCC
ATCCCATGCTACTCTTCATT
CACCCCAAATATGTAACGTC
CCGCTCAACCCTCTCCGAGG
AACCGCTACACACCCGCAAC
TGACCTTTGACCCCGCTTAG
GACTCGTACTGAAAATGCTC
CAACATACATGGACTCCATA
AATCACCGCCGACAAAGGGG
ACAATCCCGCAAAAACTACC
CACACACCCCCCAATCTGAA
CCCACACCTTAGTTAAAACT
CGACCCTTGACCCCGCTGCC
AGCGACCCCACTTCACTTGA
ACAGTACCACCAGGTGACCA
TGACCTTTGACCCCTTCTAA
AGACCCATTTGACCTCAGAG
GTACACCGCCCACAACCCTG
TACTAACTATCCTCTCCTAA
AAACAATCTACCCCCCCCTT
CGTAAGTGGCAGGCAAACTA
CCACCTTGACCCTTGACCCC
AGTCAAAACTATCCACATAT
AACGGACCACGAAAAGAAGT
TCACCTTGACCCCTGATAAT
AACTAAAATACGCAACCGTT
GTGCCATAACACAACAGCTA
AAATGTATCAAAAGCCATAA
TCACCCCCCAACCTGCCCAC
CAAACAACCGACTACCATCG
AACTAAATACTTAATATCAT
CCTTACAATTTAGACCATGC
CCCCCTTTACCCTATGCACT
CACCGTGACCTTTGACCCCA
TGACCTTTGACCCCTTTGGA
AAGGAACAGAACCGTTGTCG
CGACACATGCCGTAAAGACT
CAAATCATTCGCGGACCTAC
CTACACGTGACCTTTGACGC
CCTGACCTCCAGAGACCCCC
CAGTACCCTCAGGCCTAGTA
TCACAGTAAATTGTTCATAA
TAAACCTTACTCAACAAATT
CACCTTTTCTTTTAGAATGC
TGCCCTTTAACCTCACAACT
GAACGAACTTCCTACGATAA
GCGAGCTAGTCCTGCATCCT
AACGCCTCCAAAACCAGTCG
CCGTCCCATACCCCAGATCA
TTCGCTGAGCACATCCGAAA
TGACCTTTGACCCCAATTAA
CATGTGTGACCCTTGACCCC
TGAACTTTGACCCCAGCTGA
CGACTTCATCATTCACCCTC
TATCCCAGAACCGCTAACCT
CGCAGTCCCTCTCCGTTATA
TCATGACCTTTGACCCTGCA
AAGTTATAAACGTTCTCAAT
AACTGACCTTTGACCCCGCC
GCCATTCCATGGTAAACCTT
CATTTACACTCCCCGCCACC
GCGACCCGTCCTGCCAGACG
ATGACCTTTGACCCCCTCCC
CCTAGTTCAATCCGCAGTCC
CGAATAAGTGTGCATCAATG
TTCATCATAACCCACACCTG
CGTGACCCCAACCCCGTCAC
CCACGACCTACGCTTTACTA
CTGACCTTTGACCCTGATTG
AACCATGACCTTTGACCCCG
AACCCGGCCCGTCCTGCATT
CCTTGACCTTTGACCCTGGC
GTACCACACTCAGCCTGCAA
GACAAATAATGACAAGAGCG
GAGCTAAGACCTCATGATTC
CTACGCGGACAGGAGAATCG
CCCTCGCCCTACTGGTAAAC
TCACCCATGAACTACTAATC
TTAAAGTGACCCTTGACCCC
TACAAAACAATCCCATCGTT
AAGGGACCCCTCAACACCCG
AAAGACAAATTAACACGCCC
CTCTGACCTTTGACCTTAGG
CGACCTTTGACCCCATTCAA
ACATACAACACATTACACCA
TTCTCACTATGCTCACTCTC
GATCCACTATCGTCCCCCAC
AGCTTCACCGCCCCAGTAAC
ATCACATCTACACCCTCATT
GCCAATAGAGGAGAGACATT
TTTTAATATACATCCTCGCC
TGACCTCTGACCCCACGTAA
ACGAACCCTTGACCCCATCC
GTCACCCAAAACCTCTGAGT
TGACCCTTTGACCCCAACCC
TTCAACTCGTTGCGACCCCC
TAAGCACATCCTAATCCCCA
ACTACGGTCGAATAATCCAA
CGATGGCCCTTTGACTTCAC
CGATATCCAAGAATCCCCTC
ACTACTTGACCTTTGACCCC
TCCTATTGCTACCCAGCAAC
TAAACCAACCCACCACCGGC
GCAACCCCCCCTTATACTGC
ACCGGTCTGCCCATTTAAAT
CATACACATTCCAATGCACC
AACCCTCCACCCTCTAAACC
TAACCCGCTTATTCTGATTC
CCGAAGCTTTAACCCTCAAC
ACAACATAGACAAGCACGTT
CCGTCGGCCCATCCGCTAGC
AGTCAGCCCGAAAAAGGCCA
AATAGCGACCTTTGACCCCG
ACCATAACCCAAATACCCAC
ACCCCCAGGTGACCTGGATA
AATACGTTCTGCCGATTCCC
AATCAAGCCTATGTCATGCC
AGGCTGCTGACCCTGGACCC
GCGTTCCAACCGACTACAGT
TTCTGGTTTTCAGCGGCGCA
AACAATGCCAACAACCATGC
TGACCTTTGACCCCGATTAA
GTTATCGAGTACCATCGCAA
GAAGCGTACCCCCGTAGGCA
CCATGACCTTTGACCCCCCC
TGACCTTTGACCCCCCTTAA
TATAGACCCCCAAGCAGAAT
TAACCAGGAGATCTCTCACA
GAACCCGCGGACCTCGTGTA
CGACACCGACGCACCAACGA
ACTGACCTTTGACCCTGGGC
GGCTTACCGACAAGCCGGAG
CGCCCACCACGCGCCTCTCA
TGACCTGACAAGTTCGGGGC
AATGATATTTACATTAGTAA
CGCCAGAGATGATAACGTAG
CATCCACACCCTTACAGGCC
CGAGTAAGGTGTAAAGTAGC
CTTCTTAACCTGGACCCCAC
GGCTAAAACGAGTACTATCT
CTACGAATGATCTCAACATC
ATGTTACGAACACGCTATTG
TAGTGTCCCCTTCAGCCCTC
CGACCTGAACCTGGACTTCG
ACAAGACGTCCATTAGCCTA
CAACCATCCCACCCACCAGC
CTTGGAGCCCCAGCCTCAGT
ACGGCACACCATACTGTTGT
TAGTACGCCTCCTGCAAGCA
GTAAAGGACGGCCTTCCGAT
GAACTGAGTCCCCCTCCGGC
ACAAAACCTTGACCTTTGAC
CCCTCCACAATCCTATACCC
GCTCTGACCTTTGACCCCCG
ATTAACCTTTAACCCTCTAG
CCAGAAACCCCTGCACCGCA
CTTCCACACTCTGCACGCGC
CAGTCACCGGATACCCGACC
ACTAGAGCGAAAGACTTCTG
TTCGTTACGCACTCCGCAAC
GACCCACCAATCATACCCTC
ACACCTAGCGCATACTAACC
TGACCTTTGACCCCCTTAAC
TGACCTTTGACCCCCTTAAA
TTCGTTCACCCTTTGACCCC
AAGTTGACCTTTGAACCCTC
TCATCCCCCAGCTCTACAAG
TATAACGTGACCCTTGACCC
GCCCCCTTAACGAACAAATC
AACAATAACCCCTAACTCAC
TCACGACCACCACCCCGGAC
ATTATATCTTCCAAACCCAC
CCGGATTCTGAGACAAATAT
CGGTTCACACTCGAACACAT
CCGCTCCTTCCCCTCGACAG
CTAAAAAAGCAACGGAGCAC
CCATGGCCTTTGACCCCCTA
TGACCTTTGACCCCTATATA
TGGCCTGAAACCGGCTCCGA
CTCTCCTCCCCCCAGTTAGA
TGACCTTTGAACCCATTATT
AATGTTATAATTCAAAACGT
CCCATTTTCCCAAATCAGCA
CTGGTTAACCGAACGACCCA
CCCGAGCTGCCCGCCTGCCC
ACAAATGTGTCCCCAACAGC
AACTTGGCCCAAAACGCCCG
GCCGCCACATACCCGATCTC
CAATGACCTTTGACCCCCAA
CGTGTCATAACACGTCCCCT
GCCTAACAAGGAACCAGCTA
ACGATGCCCTATAACAACCA
TGACCTTTGACCCCCTTTAA
CGCCCTGACCTCGATAGACG
CATCAAGTGACCTTTGAACC
CACGCGCCTGCAATCCAAAT
TGTCAAATGTGTCCACGGGG
AATCAGCCGACCTTTTAACC
ATGCACCCCATACAAATAAA
ACCGCTCAAGACTTTACCCC
TCTACACTGACCCTTGAACC
GTTACCCTCCCAGCAGGAAC
GGACCTTTGACCCGTTTTGA
TCACCTATGACCCCAACGTA
GATCACCTACTTCAGACCCC
TACTGACCTTTAACCTTCAC
AACAAATCCCTTTCCCCTTT
TCCACTAAGGTAGTTGTATA
CTGATCCGAAATTTCTACCT
ATAACCTTCGGTTGACACCA
GATACCTTAACCTTTGACCC
GAAGTGACCTTTGACCCAGA
AGCCCACCAATACCTCTGCA
CCCTATTCGACCTTTGACCC
CATGATAAAAGTTAGTGTGT
CAAGGCGCCCACACGTATAA
ACCATCTCACACGTCTCCAA
ATACTGACCCCCCACGACTC
GTTACACGCCTCCCTTAGAC
TGACCTTTGACCCCATTCGG
ACTATTTAATGTCACCTAAA
GTGGACCTTTGACCCAGGGT
CGCCTCACGCACCCATACTC
ATTTAACCCCGTCAGAGCAA
CAAGATGTAGAACTGCCCAA
TACGAACAAAGAACCTTCGT
TTCACATACGGCCTCGCATA
CACCCCACTCCTGCCCACCT
ATCACGCCCGCCACTCACCT
CGAAAAGTGACCTTTGACCC
CTAAACCATCAATCAAAACC
GCCGCAACTCACAGCAGGCG
AACGAACCTTTGACCCCTCA
GATTCGCGAATTGCTAACGG
TGACCTTTGACCCCAGATCC
GCATGCTACGCTTTCTATCC
AAACACTACAATACCCGAAC
CACCTGACCTTTAACCCCCC
TCCCGAACGGCCTATCACTA
TCAAGACCCACAGGGTCGCC
CGTCACAAGCACCTCACCTA
AATAGGCGTCAGAAAACTGT
TGACCTTTGACCTCATTACT
AGTGACCTTTTACCCCCCCT
CATGAACGCTGTAATATAAC
GCAAATTCCACAAAACTACT
TCGACTTTTGACCCCTCGCT
GACCAGGTCCAACGCGGACT
TATAAATGACCTTTGACCCC
GGGCATGACCCTTGACCTCG
CCCTCAACATCCCATAATGG
CACCGCCTGACGTTAAGACA
CCTCTTCCCCAACAGTCAAT
TTTACCTTTGACCCCTAGCC
CGCGACCCGACCTTTAACCC
CATCGCCTTTACCTTTTGAC
CTGAACTTTGACCCTCGCCG
AACAAAAACAAAGATTTATA
CAGGCCACCTGATCAGATAC
AACGTATGCCCCTTTAACCC
CTCCCGATCATTATAATGAG
CCCTACCAACCACTACAAAA
TCCCAATGACCCACGTCACA
AATCCCACTCATAACACAGA
TCCAGTTTGATCACAATTAA
CCCAGAACGGTACAACTGAA
GAGGACAGATCTCAAACCTT
AGTTATCATCCCAAACGGAG
TGAACCTTCCACCCCCCTCA
GAGCGCCCAGGAACACTTGT
GACTGCCAGCGGTCATCGTC
ACTCTCAGTGACCCTACTCC
TGACCTTTAACCCCTCTGAC
TATCACAATACACAGACTAG
CACAATTCCCCCTGCAGCCA
CGACGCTCACAAAGGAGAGA
AACATCAGAAATTAAACATG
GTGACCTTTGACCTCTCGAA
CGTCCCAATGTCCCAGGACC
AATATCACTTGACCCCCCCC
CTCTTTAACCTGCACTCACC
CTACGTGACCTCTTGACCCC
CTATAAGATATGCTGTTACA
ACGGATGAACCCACAGCCCG
AAGCGTAGGTACAGCAACAC
CTAGTCCTACCTGCAATTCA
CTTACAATCCCCCTCCAAAT
CCGGTCCTGGCACGGAACTT
CTCCCCTTTCCTCGCCCTAC
CTTAACTTCATCTCATTTCC
ATAGCGAACGGCGGTGCAAC
AAAGAGCTACATCCAACAGA
CATAAACGCCAGACCTTCTT
TGACCCTAGCCCAGGTGAAG
ACACTTAAGCCAAAATTATG
TCACCCTTACCGTTCCCAGA
CGCATCAACCTAAGCAATGT
CACACAAATCCAACAGAGAA
GCTCCCCGACCATCCTGTGG
CATGACCTTTGACCTCACGA
TACGCTTAATCCCCTATGTA
TTTCCCCAGAAGTAGTCCCA
GATACCTTTACCCCCTATAC
AGCTCATCCACCACGGTCTA
TCGTCGTCCAACTTGGAGAG
GATACCCCAAGTCCATGCCC
GATCACTCAACCTTTGACCT
TAAATCGTCTCCATCTTTCC
ATCCTTAACGCGGTACCACC
CCCTCCCCACAATTCGGCCC
TTTCTCACCAGAACTCAGTA
AGGTCGCACACACACGCTCT
TACTTGACCTTTGAACCCCG
ATTAATTTAAACATCAGCCC
GACGGATGACCTTTGACCCC
TTTAACGCCTTCCATCGCCT
AACAACATATCATTCTCACA
AGAACTTTTACCCCTGATTC
CCCCCTCCTCTCCCCACTTC
GGATGAACTTTGACCCCAGA
GACAACCCTTGTAATAGCAA
ACGTAACCTTTCACCCCCGG
CGAACAGGTCAGGGCACCCA
GCCCCCAGGCCACTAACACG
TTATTTTACCTTTCACCTTG
TGACCTCTGACCCCTTTATA
TCCGACTTTGCCCTCCGTGC
GTAATCGAAACACGAACAGC
ACCGACACTTTCCTACCGCC
TACCAGACCGGGACAAACCG
GCGATGACCTTTGACCTCCG
ACACGATTTGTAATACATGG
ACGAACCCCCATTAAAGAAA
TAAACACTCCATTGACACCA
CGACCTGCACACACCCCAAT
TCGCGACATAAGACAACAAC
CAAGTCACCTCTGGACCCCT
GACCCATCATTGCATCTGCA
CATGCTCACTATAACGTACA
TGACCTTTGACCCCTTATGT
CCTGAACTTTGACCCCCCCC
GCACCACTACATGCAACTCC
CCACCACGTCTACTACCTCC
ACCCACCCGAACACCCACCT
ATATGAACTTTGACCTCAGC
GACCCCCACACATCCTAGCT
TGACCTTTGACCCCAATATA
CCCATCCACACCCTGTATGT
AGCATAGTAGTAACCAAAGG
CTTTACCCAAAGGTCATCGC
CAAACCCCCGCAGCGCCCCG
TTTAACCTTCGGCTACACAC
CGTAACGAGGAACTGTTACG
CGCAGACGAGAAAAGGAACA
AAAGCCTAGTAATAACGTCA
CCCCCTCCAAAACCCAGAAA
CTCACGCACGGTTAAATAGA
ACCAACCCTTGTGATCCACC
CTGACCTTTGACCCTACGAC
TGACCTTTGACCCTTTAGAC
TTCCCCATCGTCCCTCCCTC
TCGTGACCTTTGACCCTACG
CTTCATATAGTGACCTCACA
CTGGCACCAACAGTGAACCC
CTGCTCTGCCCAAAGATACA
GGAATGACCTTTTAACCCCG
AAAGCGACAGTGCCCAGAAA
CCCTCCAAAGCCGTGCCAAA
TGACCTTTAACCCCAATTAC
TAAATACCCGAGAAACCTCC
TCGCAACCTTCCGCCTACTG
CGGGAAAAAAAATCTACTCA
GGCGGCCAAGCATCCATAAC
AAACCGAAGCCACAAGGACC
GTAGCACTACTCTCACAACC
CAATAACGCTACGTCATGCT
CACCACCTGGAACTCCCTTC
ACACTCTACCCTTTGACCCC
CAATACACAGGGGCCACGCC
CCTGGAGTGACCCCAAAAGC
ACGGACGCATATAGCCCCAA
CCAGTGAACTTTGACCTTTA
ATCCGCTGACCCTTGACCCC
GTCATGGACCTTTGTCACCC
ATATGCCCCCTAACTGCCCC
CGAACTTGCCCCCTTCACCT
TGAACTTTGACCCCATTAAA
CGCCAGACCCATGCCCTCCC
GCTCCAATTACCCCAATACA
CCTGGCCACAGATCTCGTCC
ACACAGCAGTATAAGAAGTT
CCAACCATATTGCCTAGCCC
AAGCCCATACCCGGCCTCTG
CATAATTAGCCGTGTAGTCC
ACACATGACCTTTGAACCCC
AGACCAAAAATACGTGCACT
TGACCTTTGACCCCAATTAT
TCAGGTACTTGAAGTAAACC
CGCGTGACCTCTGACCCCCG
ACTCCACCCCAGGACGAGTA
CGCTCTGACCTTTGAACCCC
ATGCCCTGACCTTTGACCCC
GACCCGTATCCAATCCAATA
TTGAACTTTAACCCCTCTAC
GCCAATGCGCTTACACAGGC
AAGAATACACAAGCAGAACC
ACATGACCTTTGACCCCTCC
CAGGAACGAGAGATTATATA
TTCGGCACGTCGCCCAGGCC
GGCATGCCGCTAGCCACTCG
TGACCCTTAACCCGGGTTGA
TTACCTTTGACCCCAATTAG
CCTTTGACCCTTGACCCCGG
TAAGGCGAGTTAACCCAGGC
ATGTACACCGCCCTCACTCA
CTGACCTTTGACCCTTATCC
GTTTGACCTTTGACCCCACT
ATCAGATCAGACCTGAACCT
CTGCGATGAACGAACTCCCC
CGGACATACGTAAGAATCTC
ACTCTGCGTCATCACAACAC
CGTTCCTGCCCCTCCCGTTG
CCAGACAATAACCCACATTG
CACACTACCAACGTTACCGA
AAAACACGTCGCATAAGCTC
TCGCAGTGACCTTTGACCCC
CACCGTTACCACAGGTCGCT
CGGTGACTTTTAACCCCCCC
TTCACGCTGACCTTTGACCC
TTGACCTTTGACCCTTCGTC
CGTGTGACCTTTGACCCCCC
GCCACCAACCATTTGACCCC
TCATCCATCCGTTTCATCCC
CTCCAGCTCACCAGATACCT
ACAAAAGACGTCGCATATAA
TGACCTTTGACCCCAGGGGC
CTTTACCTTTAACCCCCTCA
CCCCCCAACAGGACACCATT
CATACAGGATCTCCACTTCC
ATAAAGGGTCAGCGAACATG
CTTGACCCTGACCCCTCCCC
GTCCCGCATGCGGGGCTCGC
CCCATAAGGGATAAGTGACG
CTATACGCACTCCTACCCTG
GGTAACGACTTTAAGTTCCA
CCTAACCTTTGACCTCGACT
AAAAACACAACGAACCCAAG
ACCCCAAGGCCACCATGAAG
TTCCTCCCTGACCTACGGTG
GCTTCTTGACCCTCGACCCC
AGGCCAGATTTAAATTGTAT
CTCGTCTTCTCAGTACAGCA
CGCGCGGAACCCCGCCGAAA
ACACTCAGATATCTGTAGCG
TGACCTTTGACCCCTTTCAA
CGACCTGATTCGGGCTAACT
ACAACATCACTAGTATTATC
CCCCCTTATCCCTCACCTGG
AACGTCCGACCTGAACTCCG
TACCCCCCACAATCCAAGAT
AAAGCATACGCACACTAGTA
TACTTAACATTTAGCGACCA
GCCATAAGCCTGAAGGAATA
CGTAACCCACACGCGTACGC
TACCCTTCACGTACCCCTAC
AAGAACGTTGACCTTTCACT
TGGTGACCTTTGACCCCCAA
GCTCGAACCTCAACCTCCAT
AGATATGCCTGCAGTCGACG
ACCGTAAGGACGGAGCCCCC
CAACCCTTGTTCCCCCCTAC
ACTGCCGGTAAGTACCGCCC
TTGCCTCGTACAGCTCCCGA
AAACTCCGTGCCTAACCGAA
AGGAACGAGCGCCGGATCCA
CACTGCCAAAGACAAACAGC
ACACCCGCACCTGATTGCCA
CCTTTCCGGGACGACCCTCA
AAACCCTGCAACATACCCTA
CACGCCCGAACTACCCGTGG
AATCGTGTTGGCATGCACCC
CGCAGGGGCAATAAAGTAGG
GTGATACGCAGGTGCTAAAA
CACAGCAACCACCCAACGCC
CACGCCCCTGTTCAAACTGG
TAGTTCCAATCAACACGATC
GTGACCTTTGACCCTTGCTC
ACACGCGTCAACCCTATGCT
TGACCCCAATCCATACCTTA
TAACTTTTAACCCTTATAAT
GTACAGACCTTTGACCTAAG
ACCCCCGGTGCTAAACCCTT
ACGAAACGAAGCCAAAGATT
AACGAATAGCGTTCTCAGGT
AGGTCCCTGGTATACATACC
AATGATCACCGCCCGGTCTT
ACACAACGATTTAAACGGCC
GACCGTCCCACCCCATTTTG
TCACTACCGGCCAGACCCAC
TGACCTTTGACCCCTACTTA
ACTCGTGACCCCTGACCTCC
TATCATAGCTAATGTAAGTC
TAGAAGCGACCACCCCGCCG
ACTGCACACGATTACTGCGC
GACAGGGGAGCAATAACACT
GCGCTTCTAAACCCCTGAAC
CCGGCGCATGAACCACAGCC
ACCCAGAGTCCTCGAGCCCC
CAGCACTTACCACACTCGCT
TAACCACACACCTTCCCTCG
CACTCTACATTTGACCCCGA
CTGAACATTAACCTTGGACC
TTTGCCCTTAACCCACGATT
AATCCTCAAAACATGTTCAA
TGACCTTTAACCCTGATAAC
GAGAAAAAACTAAAGAATTA
CTCTGTTGACCTTTGACCTA
AATCCCGCATGTGTGACCCG
CCCAAGAAGAACGTGCTAGT
AGACCAAGTAAAAAGCAGAC
GCAATCCCAAACTTTTAAAC
CTTAACTGACTTGATGCCGA
AAGTCAAAGAAGCGAAACTC
CCTTCATGCCCCCCCCCCCC
CAGCCCAACCACCCGAAAAC
CCGTGACCTTTGACCTGATA
CGGAACATTCCATTCCCACT
CTTATGCCACCCTACCACCG
ATAGACCTTGACCCTTTAAA
ACCCATCTGACCTTTGACCC
CATTTGGCGTAGATACCATA
CTTGACCTTTGACCCCTACA
CGCCGTGACCCCTGACCTCG
CCACCCTAACGCTCACCGAC
GGACTTTCACCCCCTTTTGA
CAGCAAATAAGTACGCGCAT
CTCTTGACCCCACCCTAGCG
CGAGGTTCAACCCAATAGTG
TTTGACCTTTGACCCCCACC
TCATTATACCATAGCCACCA
CGCTACAATCTAAACGCCCT
CCCAACGCTCCAACTACACC
GTCTCCGTTTCTTGATAAAC
ATTACACGCGAGCAACCCAG
CTAAGGTTCAACTTGACCCC
CAATAAAAGCGGTGAAAGAC
AAAGCAGCTAAGAATACCAA
TACGACAACCCAGCCCGCGT
TGACCTTTGACCCCTATCAC
CCCTGTGAGCTAACACACCA
TGAACCACGAAACAGACGCT
ACCCAACCGCTACACGATGC
TATTATTATCCAAAATATGC
TAATGACCTTTGACCTTAAC
TCCACCCCGCTAAACACACC
CTTAACCCAACTATAAAGAT
GCAGTAACGTTGACCATCCG
AAAAACAAAGCACCCAGAAG
TAGCCACGTTCCTCCGCCTC
CTGCACATCAACGCAAATCA
TAACCCGACATGCCAAGTGG
ACTACTTACGAGCCCCTCAC
TGACCCAGAACCTGGTTGTT
TAACCTTTGACCCCTTTGAC
CGCCACAGTGCATACTAATA
ACGACCTTTGACCCCAATTA
CAAAACGACTTTGACCTCAA
GAAGAGTAAGGTAGCCCACT
CTGACCTTTGACCCCCACCT
TGACCTTTGACCCTTATTAA
TTTAACCTTCAACCCCAGCC
GAACTTAAAACCGCTTACAC
CTGACCCTGACCCCGAAGTG
GGCTGTGAACAAGAATAATT
GCCGTGACCTTTGACCCCGA
TGCGCACCCACGCGCACAAA
TCCCGCCCCGATCTATGAAC
GTCGGAGGAGCGACCCCTAA
AATGGACCCTTGACCCCGCC
TGACCTTTGACCCCCTTTAA
AATTCACCCTAAGCCCAAAA
GCTCGGATCTATGGCGCCCA
ATATCGGTATTCCGACCATA
CCGCCCGTCTGAAACGCCTA
GCCAGATGACCTTTGACCCC
CAGCTGTTACCCACAACCAC
CACCCACTTAATAACCTGAA
GATACCGCACCACACTCCTG
CGAGGAGGAAGTCACTACCA
CACCTGTGACCTTTGACCCC
CAGTGACCCTCGACCCCTTC
TTTCTCTAACCCCCGATCTC
TAGAGATGTTATCACATTGC
TGTGACCTCTGACCTAACTC
TTGACCTTGACCTCGCAATA
GCGCATAACTTTAACCCTAA
CCAGGCGGGTCATTAAACTC
ACGAAAACGGCCCCCTCGTG
TCCCCCCAACTACATGAAAT
TGACCTTTGACCCCCTTCAA
ACGTAAGCGACCTTTGACCC
ACAACTCTAAGACAATAATT
TGCGGGCCCCGGGTAACCAT
AAACAACGTTCACCGAGTAG
ATACCCACCCGCTCTTGAAC
GAAACACCCTGCACGCTTTG
AAAGTCTATGCCCTCATGAA
CGCCCACTCAGTGACTACAC
CAAATGACCTCAGTAACGCT
ACCTGACCTTTGACCCTCGA
GTGACCTTAAACCCCAGCAC
CGCCCACACAACAAAGGTAC
TGACCTACGCCCCTTCACAA
CCTATTTTACCTTTGACCCC
CACGCCGATATACTCACTTG
GCCCTCGACCAAGCCCCGCA
GCAATGACCTTTGACCCCCA
TACGACCCCCCATCTCAACC
CACCCGCCTGACGCAAACTT
GCCTCTGACCTTTGACCCCC
TAACCACAGCAAACCAGGCA
ATCCCGACCCACAACACACC
GACCCAATGCCCTCTTACAC
TCCCGTCCCACGGATCCCAT
CCACGCTTATCACCAGCATA
TTTAACTTACACCAAACCCT
TCTAACCCACCCCACTCCAA
TCACCAAGATGTGCATGCCT
CCCCACCTGACCTTTGACCT
TGACCTTTGACCCCCCTTCT
TGACCTTTGACCCCAAATAC
TCCCAATGACCTTTGACCCC
CCTACGCCCTAAAACCCCGC
ATGGTTCACCTTTGACCCCA
AGACTGTACCACACCCAGAG
TGACCTTTGACCCCGCACGC
AGCAAAAGTCCGCTTAGATT
CACAGCCCCCGCAACAAAAG
GTTGGGTTATAGAAGTCATG
GATCCAACACAATGAAGTTA
AGCAACTAATGAACGTAGAT
AAGGTCAAAATAACCAAAAC
GCGTTATTGTACAGAGCCCC
TTACCCAACCCTCTATCTGG
TCACACTACTTTCTCCATAT
TCAACTTGACCTATTAACCA
TCCCCCTTAACCTTCATTAT
TTGCCTAGTTACAAAGGATA
GAATTTAACCTTTGACCTAG
ACACCACGCACTTCCATTAG
TGACCTTTACCCCCCGCTTA
ATGACCTTTGACCCCTCCAC
ACCGCCCTCCTTTTCAGCCT
GGCACCCCCACCGATTACCC
AAACCAAACTCCTGCGTGTT
CGCCCCGCCCTTAAACCCCC
AGTTTTGACCCGTGACCCCG
CACCGCCCTGACCCCTACGC
GCCTCCAGCTCGCCTATGTA
TGACCTTTAACCTCAAACCT
TCACCAACTACCCAAGACGA
ACATAGCCGCAGCAAGAAGC
AACCCCACCGCCTGCAAACA
ATAGAAACGAACCGACTCCC
ATCTAACACCCGCTTTATAG
TTATCGTAACTTAGACCCTA
CTAACGTGACCCTGAAATTG
CACAAGTGACCCCTGTTCAC
CATGACCTTTGACCCCCGTA
TACCAACTAAATGTCCCGAA
TATTCAAATCACTCGCCACA
TGCCCTAGGGTAGTACGATT
GCTGACCCTTGACCCCTAGC
AACCGCGGTCAAACCTCCAA
ACCAAGCCAGTTCCACAATC
TGACCCTTGACCCTTCACAA
CTTGTGAACCTTTGACCCCC
GCCAAATGACCTTGACCCCG
AGCGACAAGTCAAGCCACAT
CATAACATACAAGAGACCCG
CCTAAAATGCCAACCGACCT
ATCGACATCCGACCAAAGTA
GACGCACTACCCTATAGCAA
CCCGTTCACACCGTGACCAT
TGACCCATCACACACCTTCC
TCGACCCTTTGACCCCAGAC
CATCAAACTCAAACACTTTA
TGACCTCTGACCCCAATAAT
CACAGGTACTGTCCTTCCAA
CTGACCTTTGACCCCCTTAA
AGAAGCTTGACCTTTGAACC
CGACACCCGCAACCATTCGC
CGAACTTGACCCCTTGACCC
CCATCAGGGCCATTCCTTTC
CGTATAGACCCGATACCATG
TCTCCAGGAACAGGAGACGC
CACTCACGGCTAACAGCCGA
CAATCGACCTTGAACCCGCG
CGAACCTGACCTTTGACCCT
CAACCTGTACCATTTCTGAG
CCTTACCACACTCATATCAC
ATAAGCAGGTCGCTCCCAAG
ACCACCCCGTACCACTACCA
TCAACAGTCGCACTGAGTCG
CATTAACCCCGCGCTCAACT
CGCACAGCGCCTCACATAAA
CCTAACACTGAGGACTCGCA
GGCCATGAACTCTGACTTTG
CCTCCATTCAGTGTTGAAAC
ATATATTCACCTTTTGACCC
TATCCACTACCCGCAACCCC
CGTACTGAACAATCAAACAG
AGCGACGAGGTAGTATGGTA
CATGTGGGCATGCCCGCTCA
CCTAGTTAGGCAAATGTCAA
CGTTTATAAAGGGTCCCCCG
TACACCGTCTACACCACATT
AACCACACATCACACAAACC
ACCCATGCGCCCACTATCCG
CGCAAGAACCTTTGACTCAA
CCAGGGACCACATTGTCGAG
CCTAACAAGACTTCACTCCA
TGCCACAAAAAGCATACAAC
CGGAAGGGACCCTTTAACCC
CTTGACCTTTGACCCCCCCC
GAAATCTATCGTGACAATAG
TTAACTCAAGACCCAACCCC
TCAACGCTATTAGTCTCAAC
TGGTAAAAAGACAAAATGAG
CGCGGTATTGAACCTTTGAA
ATTATTATGCGACTGAGTAC
CTTCGTAACGAAAACCACCA
ACTCCACCCCCCCTATATGA
CGCTACGTTTAACCTCGCCT
TCCTGCGTCGCACCTATAAG
AATTTTACAACCACCCCAAC
GGCCACATACGGTCGCAAAG
TGAACTTTGAACCCCAACTT
CGACACACCTAACATACTAA
AAACAGCACCATAGCACTTA
CTAGTTTTAGATTTTAGACC
GCACAATGAACCCCAAGGTT
CCTAACCACGTATCCGAACG
TAAACTTTGACCCCTTATAA
TATAATTGGACCTTAACCCC
TAACTCTGCCCAGCCTACTC
CGACCTACACACCATCCGTT
CTCGGACCTCCTCTCGTCAA
GCATACCACTCGACAAACCG
CAAAATATTGCGAAGATTTA
GTGACCCTGTGAACCCACCC
CAATTAACCCACGACCAATA
CAGCCAAAAGGCAGCAGTCG
TGATGGCAAGGAAAGATCGT
CCACTCGCCACCCAGAGATC
CTCGTTACCGCGGAACTCCT
CCTTATCCCATCAATGTACC
CCTCCCGATACTGCACGTCG
ATGACCTTTGACCCCTTAAG
ACACGCCAGGCTGCTAGGCG
CTATGCCACAATGCGTGACC
AGATAAAACGATCACACCCC
CGCGGACCTTTGACCTTCCT
GGAACTACCCCCCAGCTAGA
TGAGAGGACAATCTCAAGAC
CCCACACACCCGGAGAACGT
CAAGCCCCGCCGCAAACCCT
CTCACTGCCACCTTCGCCCC
CCAACACCTGACCCAAGCGA
CCCCGTGACCCTTGACCCCC
TCTTATACCCCACAGAGATT
GCTTGGTGACCTTTGAACCC
ACACCCCAATTCAAACGTAT
TTTAACCTTCAAACCTAAGT
AAATCTCCAACATATACTAT
GGGCTGACCCCCACCATGTG
CGATCAATTCCCGCCCAGCA
CCTCCAACCACAGGTCACCA
AAGACCGGCAGAAAATTTTC
ATCATATGCACGTGCGCCCC
ACTCCACTCCTACCCCTGAA
TGACCTTTGACCCCCTTTAT
TGCACACCGTTAGAAAATCT
AACTACCGGTTCCAGAACCC
TTATATATATTACTGACCAT
TCCACCCCCCCATACTCACG
ATTGACCCTTGACCCTCAAA
GACCCGGTCTAAATCATCGC
AAGCCTACAACGCCCCTTCA
CAACTACGATACCCCCTTAC
GCATCGCCCCCCAGGCGCTA
GTACACCCACCACCGGCAAC
CACCAAACCTATATCGTAAT
ATGTAGGACCTTTGACCCCG
CCGTCTATCAGGACCTTACT
CCCATTCACGGACACCCATT
CTTGACCTTTGACCCCACTG
CAATGTCAAACGCAACTCGT
CATGTAACCGGTTTTCGCGA
CGACCTTTGACCACAGTTGA
AGATGACTTCACACTGGGAT
ATTCCATACCAGTCCTACAA
ATTTATCACCCACCATCCAC
CCAGTAAGCGGACATAACAT
GACTCCTAGCCTAGGTCAAC
TAACTTTGACCCTTTGACCC
CAGGTGTGACCTTTGACCCC
TACTGACCTTTGACCCTTGA
AGTTGCCTAAATCACAACCA
TCACCCGGCCCTCCGCGGGC
ATCCCCCCGGCACGCGACCC
GATGACCTTTCACCATAAAA
ACCCTACACAGATTCCGTTC
CCAGTGCACCTTACATGACC
TACACACTATTACTCCGCTG
TAAACATCTACCTTCTTAAC
TAATCCCTCCACCGCGGCCC
ACACGCTGACCCTTGAACCC
TACCCTAGTGCTCCACACGC
GCGGACGCCATACCATATGA
AACCGCCACCCTCACAGGGT
AAGCTGACCTTTGAACCCTG
ATACCGCGCCTGGAAAAAGC
ATGACCTTTGACCCTCAGGG
ATGCCCAAATCGATGGTCAT
TGCCTAACAGCAAGGCGCAC
CGTTGCAAGCCGATGGCATA
TGTAACCAACCCACCCTCGC
TAAGGTTGCCCTTTGACCCC
TCAGCGACAGCTACTCAATG
CAATGACCTTTGAACCCCCC
TGACTTTTGACCCCCTTTAA
GTTGGCCACCTTGATGGATT
CACCATAGCTGACAGGGCAA
AGTAACCCCACTCTCCGCAG
AGTAGACAGAAAGAATAGAT
CCCCCACCCTCATACACCTG
AAACGTGGTTAGGAACCAAG
ACCAAGTTAGAGCCACCACG
TAACCTTTGACCCCAATATA
GACAAACCATAAGGCAACAC
TTACCTTTGACCCCTAGACC
CTGTACGCACAACCAAGGCT
ACAAAGTGACCTTTGACCCC
AGCGGTGACCTTTGACCTCG
TGACCTTTGACCCAAAGCTT
CAATGTGTGATTACTCAGCC
ACACCGCTGTGCACACTAGA
CATGACCTTTGACCCTACCT
TAAAACACACCCAGCCACCC
TGACCTTTGACCCCTTTTAA
CCAAGGGGACGCCGTTATGC
CAAATGTCCCCAGAAAAGCA
CCCCGCAAACACCGACAAAC
TCCCTGCCTTTTCAATAAAA
TGATTGACCTTTGACCTTGG
CATGCCTGACCTTTGAACCC
ATCATTCCAACGTGCAGCTT
CCGCCGTCCCTCCCGCTACA
CCCAAACCGTACAAAGATAG
CAACAACAGATGCTCACGAG
GACGGTATGTGCCCATCCCA
CTTGACCCTGAACCCTGACC
TTTTGCCCCTTGGTTGCCTG
GATGACCTTCGACCTCTTGC
CCGCCGCGCCCCCCGGTCCA
TGACCTTTGACCCCTCGTAA
CCAGGAACATATACTTATGA
ACCTTATGCTACGTCAGATG
CAAACTCAAAATTCTTAAGC
ACTCGCCACTAATTTATTAT
TGACCCTTTGACCTTACTGG
TGGGGCGACTTTTAGGGATC
TTGTTTGACCTTTGACCCCA
ACAATAAAAACAGGACCTTA
AGTTAAATGCTAAGACGGAT
CCGGACCCCCCTTTTCCACC
AAACCCGCCACTCTTCCAGA
TTTAGCACAACAAGGATCCT
CGATTTTACCTTTTGACCTC
CGACAACGTCCACCAACATC
TCAACCACATGCCACGATTA
TTCTGACCTTTGACCTCGCC
ATTCAACCCTCCCACAGCCT
ATTCTGACCTTTGAGCTCCG
AAAAGAGTGAAGCGAAACAC
CCGGACCCTTGACCCCTCTA
CCCTCGACCTTTGACCCCCA
TATGACCTTTGACCTCGCCC
GTTTGACCCTTGACCCCTGC
GCGTATGCACCCCGCGCACG
CCAACCAGCTGCAAATTATA
CAATCAATGACTTTGACCCC
CAGACCTACGCAGGCAACAG
CAGCCTAAACTCGAGCATCA
CATTCCATCTGCAAAGAATC
GTCTATCGCATAAGGGTATT
ACTAACGTTACACACACGTC
AAATCTCTGGAATAAGTGAA
GACTCATGACCTTTGACCCC
CTGCACCACCGACAAACATA
CTTTTGATACCCTTTAGCAC
GCAAAAGGGTGCAGGAACCC
ATTCACCCACAGAATACCAA
AAGTGCCGCCCTACAGGCAG
CGAGATTCCGCACGCCTAGC
ACAGGCACTTAAAACGCGCC
CTGACCTTTGACCTTTAGAA
GCCTCCAGAAGCGCAAGGGT
ATGCTATAAAAAGCGGTCGC
CGATATTGCAACTAAGCTAC
AGGCGAACGAAATCGCGCCA
GAGAACTAAATACAAAGCTG
CGAAATCTGACCTTTGACCC
CAATAAACCAACCTACCACC
GAGCTGACCTTTGACCTCAA
CAAAAGGGCGACATACGTCG
AAATCCCTATAGCCAGCCCC
TGACCTTTGACCCCAACTAA
AGTCCTGCAAACCTGAACAC
TACAGCTGACCCTTGACCTC
TGACCTTTGACCCCCAATAA
GTCACTCCCGCATAATTGAC
CACCTCGTCCCGATCACCTA
TAGCACCAACAATTTTTCGC
CTTGACCTTTGGACCACTGA
GATACAGGAATTCCATGGGC
GCTCACTGACCTTTGACCCC
TCCGACCAATCCCAATACAG
GCTTGCCTACGGGGCTCAAT
GGACCGTTAATACCCAATGT
CCCCTCCCCAATTCGCGCTA
TCACTCTTAGGTCCGCCTTT
CACGGATGCCTTACAATAAC
ACCCCCCACCCACCGCCCAG
ATATGCTGACCTTTGACCCC
AGGTCCCCCTACCAGATTCG
CACACACGAGTGAGGGCATT
TAACTGGGCCGCCCACGAAC
GATGTTCTCGCCAACCGCAC
TTCACTTGACATTTGACCCC
TTTCAGCAAACTACCATAGC
ACGCCCAATGTAAGGAACGT
ATCCACTGACCCTTAAACCC
AACCCACGCCCTGCCTCCCA
AGTATCAAGCTACTAATCCC
TTAAATGACCTTTGACCCCG
TATACCTTCTACAATGGGAT
GGATGACCTTTGACCCCCCC
GCCACCTAACTCTAAACGAT
TCCCCCCTAACTCGTGTAAC
ACATACTAGTCGCACGCAAT
CCTATTACAACGAATGTAAG
GTAATATTGCGAAGTCCCGT
AACCTGTCACCCTTACACAC
CCGTTTACATCAACCGCACG
GCTACCCTCTCGCACACACC
TAAACCCCGTAACCTACACC
AATCCTCAACACGATTCCAC
AACGAACAAACCAACAGACT
TGACCTTTGACCCCATTTAA
AGACTCTGACCTTTGACCCC
AGGCGTGACCTTTGACCCCG
GTAATGACCTTTGACCCTAG
TTCTCGGTCCCAGTGATGGC
CACTACACATGCACTACAAG
CACACTTGGGCCCACCAACC
CCGAAGCGCATCAGGCCACC
AGACTCGCATGAGCCAACCT
CTTAAACCGCTCTTCCCCCC
CTGACCCTTGACCCCTCTCC
CCTCCTGACCTTTGACCTCA
AGTCAATACCGCCCGGTAAG
CAGTAGTTGTACGACCGCCG
GCTTTTGCGGATGGGACCTC
ACTCAGGTCATCAAAATCAA
GCTAGACCAAACACCCAGCC
CGTGACCTTTGACCCTAATC
TTATGTACTGCTCCGGCATT
AGTGCGGACCTTTGACCCTA
TCACAGTTACCCTTTGACCC
GTGTGCAAACCCATTTAAAA
GATGACATTAACCTTTAAAA
TGACCTTTGAACCCATTACA
CCGCAGGACCTTTGACCCCA
CGACCCCCATACCATTAATA
CCCCGCACCTTACCACCCCC
CCTGGCACCAACCCCAACAC
ACCCAACACCAGTCGCCACC
TTGAACCCTGAACCCTCCCA
ATGATATTCCCGTAAGTCCG
TAATGCTTCTGTATGGATAA
ACATGCGACAGAAAATATGG
TGACCCCCTCACCCTGAACA
AAACGCCACTTCAATTAGCC
TAACCCCGCTACCCCCCATA
TGACCTTTTAACCCCATTTA
TGATAAAGGGTCAACCGCAA
ATACGAAACATACAGGCACA
TGACCTTTGACCCCCCTTAA
CACAGCATCGACATGCCCTC
ACAGATCCCAGGGTCCTATC
CAATTCCGTCAGCCTTGCAC
TGACCTTTGACCCCAAAGTG
ACCCACCTCCCCCCTAAACC
AAGTGACCTTTGACCCTTAG
AGGTCGATATTGGTAAAGCC
AGATTGAGCTAAAACACCCT
TTCAATCCCCCCATCCGATT
AGCCACAATTTCAACAATCC
CCAACCTACCCCCACAATCG
ACATTCCGTTCTGCGCGTTA
ATATCGCCCCACCGCGACAG
AAACCCCCCTACCATGAACG
CGTCAGTTACCTCACCTGCA
CGACATTATGACCTTTTGAC
CAAGCAATATCCTGAAACTC
CTACGACCCCACCACCGCTC
CTTATCTCCAACAAAGACAT
CATCACAGATCTTAAGAAGA
TGACCCTTCACCCCCAGCTT
GTGACCTTTGAACCAAGTAA
CAATACATAACAACACATGG
CAAAACTGAACCCTACTACC
ACGTTCTAACGCATCTGCCC
CCCGGGCGTGGCCCGGCACC
AGAACACTTGTCGTTATTCC
CAATTAACCTTTCACCCCTC
AACACGACAACGATTCTATT
TTATGACCACTTGACCCCCG
CCACCCCCCTACACTCTAGA
CCACTACGCATCGGACAATC
CTCTGTGGGTCAGCACGGAA
CACCCATACAACCATGATCC
CACTGGTGACCTTTGACCGT
AACGGAGGTGCCCATCTTAC
AAACAGTGTGGTACGCATGC
TTTAAAACTCCCCGCAATCC
ACTCGTCCCTCTGCTCCCCA
CTCATTCATTCGTACGAACC
TGACCTTTGACCCCAACTGA
ATAACGACAATGCCTTCCCA
CAACTCTTAAGCCCACTTGA
AGGGGTAAGCGCTAAGACAG
TGCCATACGACCACATCAAA
TTGACCTTTGACCTCAACCC
TAACCCGGCACGTATCTCGG
TTCTAGACTGACTTTGACCC
CATACCCTTTTGACCCTACA
TGTGGAGTTACCTTTGACCC
GCAGCTTATCATTAGTTAGT
CAACTAATTCGGAATCAATG
ACAATGACCCTTGACCCCCC
GACTTGGACCTTTTAACCTC
CCACGTTATACGCATCTAAA
GGCCGCCCTACGTGCAACAG
ACATGTTGTTCCTAAAAGAA
ACCATACCCCGTCCCCGATC
TGACCTTTGACCCCAATTCC
CACCCCCCCCCCCATGGCAC
AAAATACACGCCCACCCAAT
CAACTATGACCCTTTAATCC
TGACCTCTGACCTCAACCAC
GTGGCCCTTGACCTCTGGGC
AATACGACTGCAACCATTGA
TGACCCTTGAACTCGGGGGT
CACAACACACATAATGCAGG
CAAAGATGACCTTTGACCCC
CCCACGAATGCCCATGCAAG
CTACGAACCGCGAACGGTTA
CACTTCTCTCCTACCCAGAG
ACGACCCTTGACCCAGCACT
ATCCACGTTCAGAAAGGAAA
CAATAATCACCTATAACAAA
TATCTGACCTTTGACCTTCG
GCTTCGATGTAAGCCTACTG
ACCGACCCCCCGCCCCCACA
CACACTACCACCCCCGCTAT
CGTACGACGCAATTATAGCG
CACGAAGAATTACCGATCAA
CAGCCGAGAGCCTACATGTG
ACACACGATCTCAAATGTCG
AACGGCTTATTCACCATAAC
AGCCTTATGTGCGAATGGTG
CCCCTCTACCAAGAGAATAG
CTTTCCACACAAATTCCGGC
AACGCCCTGACCTTTGACCT
CGACCCCAGGGACCGAGGGG
TGACCTTTGAACCTGCTGTA
TGACCCTTTGACCCCAAACT
AATGGGGTTCATTAGTCCTA
TGTACTGACCCTTAACCTCG
CGGGACATCCGAACCTAATA
TCACCGTGACCTTTGACCCC
GGTCGGAAGACCAATCGGTA
CAGCCAGCAATTCCATATAT
AACTCCATGCTAATGAGACG
TGACCTTTGACCCCAAATAA
AGCACAGCCCTTATGAAACT
CAAGTAAATGATGGTAATAC
CTTTTAACCCTTTGAACCCC
TAATCAGGACCTTAGACCTC
CGGTTGAGTAGAAGGGGTGG
ATGACCTTTGACCCCCGCCC
GTCCTAGTGCAAGGCCAAAT
GATGACCTTTGACCCATGAC
ATTACCGGACCCCCCACCAT
ACGTGCCAAGGTAGAGTACT
CTCACAGTTCTACCCGCAAA
GTTACCATACCCACACAGTG
ATCTTTAGGACAAGAATGGC
TAATGCTGACCTCTGACCCC
ATGACCTTTGAGCCCTCAAC
TGACCTTTGAACCCGATTAC
GCCGTGACCTTCGACCCCCG
TGACCCTTGACCCCATTCAT
TATACCGCGAAAGTCGCCCC
AACGCTATCCCCCGTGCCTC
TCGCCACTTGCCTCCGCCCT
TTTCATGCGACATACGGCGC
CACGACATGACCTTTGACCC
GGGCACAAAATTTCACAAAA
CACAACGTCACTTCGGTTTT
GCAATTTTGACCCCTGACTT
TCACCCAAGGTCATGATCCG
TACGAACCCTTTCCCAGTCA
CCAACAATTTCTCACCCTGA
TATCCGGACTTTAACCCCGC
TGACCTTGACCCCTTAATAC
CTTGAACCTAGGAAAAACCG
CCCCAAACCCTAACAAGCCA
TCACCATTGACCCTTCAGGC
CTAAAACGCAGCCATCTACG
CGACCTTTGACCCCCTGTAA
CCCGCGACGACATGGAAAAG
GACCCCACGTTCAACCTCGG
AAAATTTGACCTCTGACCCC
CTCGAACAAACCTCAATAGT
CCTGACCTTTGACCTCCCAC
ACCAATTGACCTTTGACCCC
AAGAGAACCGACTAGTGCCC
CGCACCGGCCTTACGTAAAT
CCGCCTCCCGTCAACCAGTA
CGATCCATAGCAAATACATA
TATACACGCAGAACTAATGT
ACTCTTCTCCACATTCGACC
TTGCGTGACCGTTGGACCCC
CCTATACAGGATTACCGGTA
CTGACCTTTGACCCCATTGA
TTATTCATTGTGCCGTACAC
CCTACCGAGGAACTCAATAC
GAAACACCTCGTACCAAACA
CACCTACACGTACGCAAAGG
GAGATGACCTTTGACCTTGG
TGCCCTTCCCGTCCCGCTCG
CCTTCAGCCGGGTAAGACAG
GACATCTTACCTTTGAACCC
AGCTCCCGCCAAAACTCCCC
AATCCCTGACCTTTGACCCA
AGCTTAAACATCCTCGCACT
GTCTGACCTTTGCCCTTCGA
CACCCCGTTGTTAAGCACGG
GTACGGAACCGATTAAACTT
GCCCGTAACTTTGACCCCAT
CTTAGACATCAAAAACCTTT
CCCTCTCACATTACGCACAT
TCACCGTCCCGCACCGTGCA
CATGACCTTTGACCCCATCC
CAACCAGCGCCACCCCCCCC
AAAAAGGCTGGCTAACGGTC
TCGAATACCGGGTTTGCACA
CCGCATACTAGATAAACAAG
TAGGCGGCCAAGCCACCTTA
CAAGGGATCAGCCAGTCGTA
AATCAAACCGAAACGCTCGC
GGTTAACATCGTGATTATTC
TCCCCTATACCATCGAACTC
TTTCGGCAGCAAACGACATA
ACAGCACAAACTAGCTTCAC
ATTACACGGGTCGACACCCC
CAGGACATCCAACGTGGCAG
CATCGGACAATCTTTGTTAT
AACTGACCTTATTGAGCACT
TGACCTTTGACCCCAATAAA
TTCAAAGAAAAGACCCTGCC
CATAGTTGATGAATTGCCCC
CCGACCGAACGGAAAACAAT
TCTGACCTTTGACTCCCACC
CCAAACAGTTCTCCAACCCA
CCATCTCATAGACATACCAG
CGTGACTTTGACCCCCACCA
CGCAATCACCGACTCAGGAC
GGAATCAGCCGTACAGCTGT
CAGCTACGGCCTAAACAATT
CCACCCCGCGAGCCGGTATG
CTTAGCGGACAAAGCCTGAC
GATTCCAATAAGAGCTACCT
AACAGGATTGACTTGACCCC
TCACCCTTTAACCCCAGTCT
GCGATCACCCCAAAAACCCC
CACGAGATGACCTTTGACCC
AGTATATCACTACCAATCAA
AACGCAACGCCTATTATATA
AGGCGCTAATAAACCGCAAG
CCAACGACCCGATATCTACT
GGTCAGAACTATTGCCTTGC
TAGGATTTTAGGCTTGACTT
CCCTTCCCGTGCATGAGACC
CAATTATGACCCCGGACCCC
CATATCTGACCTTTGATCCC
CCGCGAACCCAACTACCCCC
TCGCGTCAACACTTCACCTC
GACCACGACTCCCCGAGTCC
ACATGCAAGGTTACATCCAT
AGGGGCAAAATGATCGTAAC
CCCCTAACAGCCCCCATACC
GCATCTGACTTTGACACCAA
TAACCCACTAAAGCCAATGG
GAACACACATCCCGACCACA
CTTCACCGCCTACATTGCTC
ATGAACAGGCCTTCCCCTCT
ACCAAATATAACGATGCCCC
CCATTCGCATGACTTTACAT
TGCACACTTTATGGTCAGAT
CGAACCCGCGCGTAATATAG
GACACAGGGAAGTCCGCCAG
ATCTCGAACCCATGGACCTT
CGAACCCCCCGCATTACAAT
ATCTCCCAATCAAATTTTGG
GAGAGCAGGTAGGGGCAAAC
CGTACAACGAGTACAAATGA
TGACCTTTCACCCTTACGCC
GGCCAGCACTAAGATTGCTG
TGACCTTTGACCCCACTTAA
CATTACCACTCCTACCCGTC
GATGATGGCAACGAACTCAA
CAACTCACGTCTGAAACGAG
TGACCTTTCACCCTTTCTAA
CCTGACCTTTGACCCCCACC
GAGTAACCCTGCAATAAAGT
TAATCAAAAAAAGCGTTCGA
GGTACTTACCATGCCAGACC
AACCCAGGCCCAAATAGCAG
TGACCTTTGACCCCTTTGAA
TGTAATGACCTTTGACCCCG
AACCAGTTATCCATAAATGC
GTCCACTACCTCCCCTATAA
GCTCGTACCTCAAAGTGCCA
GCGACAGTTTGTTGAAACAT
TTCGCATTGACCCTCAATCC
TGTGGAGCCGATCGCACCCA
AATTGACCTTTAACCCCCCC
CGAAATGCCTATGTATCCCT
ACTCAACCCTTGCCCTCCCG
CTAAATCAACGCTCTATGTC
CACCTTACGGGCAATGTACT
CACGAGATCGCTGGCTAAAC
ATTTTTACTACACCGATCAC
ATGACCTTTGACCCCATAAT
GAGGTGAGCAACATAATCGA
GCACGCTCTCCTACAATCTA
CTACTTCTCCCCCCTCACTC
AGGTTGACCTTTGACCCCGG
CCCCAGGTCCCTCGCCCATG
AAACCCATGAACTTCAAACT
TGAACTTTGACCCGAAGCTA
ACGAAGCTACCATTTGCGCG
AGATGACCTTTGACCCCCCC
AAGAAATTATACTGACCTCT
CTCGTAGACCTTTGGCCCTT
TTTTCGCCCCCTATCGACTC
AAGGGACCCTTCGCACATGT
CGAACACGGAATTAACTGGG
CGAACCCTTTACCTCCAGTA
GGAACGTGACCCAGAACTAT
CCACTTCACTGGGTTACTAT
CCGCGCCCTCCCCCAGTTGG
TGACCCTACCCCGGCTAGCT
CTGACCTTTGACCCTTCACC
TAACTTGACCCCTACTCGAG
TGATAATTGCCCTTTGACCC
GAGACGATGACCTTTGACCC
CGGGCACTCAGCTACAACGA
CTTCACCTTACACCGGAATG
TCACCGAATAATACGTGCCG
GATAAATGACCTTTGACCCC
GTCCGAAACCGCTAGTGGCC
TTCCCCACCTTTACGGCGTC
CATTCCCCAAAAACTTAATG
ATGGACTTTTAACCCTAACC
CTATGACTCTCCTGAACCTG
CATACAAAGAGTAAAACCCT
CCCCCCCAGCTGAAAGAACC
GACGACAACTAACCCTTTGC
CACCACCCTCAGCCATAAAG
AATATAGAACTGTACAATCT
TCATCGAAAGCATGCACCTG
TGACCTTTGACCCCTTCCAC
CCTACCCACGACCCTGTTAC
AGCGGACCTTTGACCCTCGG
ACAAACTCACGCCCGCACCA
AAACACGCCATAACCGTTTT
TGACCCTTTGACCCCACGCC
CCAGGTCCAATTAGATGCCC
AACGATTGACCTTTGACCCC
AATCAATTTTCAAACGCCTC
ATGACCTGGACCCCACTCTA
CCAAGTGACCACTAACAACG
CCACCCATTCCGATACTAGG
TACCCGAAATACCCCGCTAG
CTCAGAAAAACCCGCCAGCT
TGAGGGTAAGCGAACCATCC
TCTCCCCCATACATCCGCCT
TTAGAGAAATGAATATTGTT
ATCGACCTTACGACAAATCT
GCTGACCTTTGACCCCGCCA
ATAAATGACCTTTGACCCCA
GAGCACACTTCCCCAGTCAC
ATACGAACCTTTGATCCCGC
CGTGCCGAACCTTTGACCCC
GAGAAAGCGGTGTGACCTCC
TTACAAACTGTACGTAACTT
TGACCTTTGACCCCCCTTAA
CCCCCTACAGCCGAACTTTA
ATGAACTTTGACCCCCGCCC
CCGGAAGAGCCGGGAATACC
ATCCTCAAAAACCACATGAG
CTAAACCAAGCCCGTCGGAA
ATAAAAATACGACACCCACG
TTGACCTTTGAACCAATCAA
AGCCAAAGCCGGATCCCACC
CCCCGCCCAAGCCTGACGCT
CACAACCTACGAAAAACTCT
ACCACCACACCTGCGCGACC
ATTGTTCCTGAGTGTTACAA
ATAACCCCCTCCCCCCCAGG
GTTTGACCCTCGACCCCCAA
CCACATATCAAGGAATGCGC
CCCCCTGATACTGCGCCTCG
CCGCATGCCTCACCCGCACT
TAACCCTCAAACCCTATACA
GCCGGCAGATAAGGAATAAA
GCTGACCCTTGACCTCTGGG
AAACCTAGGACATCCCCACA
CCTGACCTTTGACCTCCACG
ACAAAAAAGGAGCGTACCCC
ACTGACCTTTGACCCCCCCT
TGACCTTTGACCCCACTTAA
AAAGGCATGCCTTGAACCGA
ACCGCCCATGACCCTTGACT
TTCTGCACACTAACTTCAAC
ATGACTTTAATCCAGCACCC
CCCGCAGTAACCCAATCAAA
CATGTAATAACTACACATAG
CAAGTAACCAGCCACAGACC
CAACCACTACCTGATCAACC
ACTACAAGTGCCCCCGATCC
AAATTTGACCTTTGACCCCC
GCATGTAGAAACCGCCACTG
CGCAGGAGAAACACAACTTT
CAGTACCTGACCTTTGACCC
CGTAACCCCACCACGTCTGC
CAGCCGCTCTAACCACACCT
ATACGCTAACTTTGACCTCA
TTGACCTTTTAACCCCCCAC
CTAACTTACACAAACTTGGA
TCGCCCACCAACGTACACAT
TTGACCTTTGACCCCAATGC
TCCAATGCATAGCAAATCCA
TATTGACCCCAAGGCCTTTA
ACACCCCCCCGCCCACAGTC
GCTAATAACACTCTATAGCC
TAGATGCCCATTTGACCCCC
CGTGAACTTTGACCCCTTTG
ATCTATTTACCTTTGACCCC
TGACCTTTGACCCCTCTTAA
AGACCAACGACGAGTCGCCC
GTGAACATTCAGAAACTTCA
TGACCTTTGACCCCATTATA
GGCAACATACCAATGCGTCG
TTCCGTCTGACCTTTGACCC
GCAATCTGACCCTTGACCTC
GTACAACCATGCGGACCGGT
GGGAGTACTCATCACTATTA
CCATGCCCTTCCTCTAAAAC
TGATACACTTGGATGTCCTG
GGGGCGTGACCTACCTCACC
CAACGCGCACCCCACCCGAG
ATGACCTTTGACCCTGATCC
CGCTCCGCCAGACCTAAGAG
TTCCTCTAACTTTAACCCCG
ACCCTCCGATATAGACAATT
CGACCGCAACAGCCCAGATA
AACTTCAACCTTCACCGAAC
CCTGACCTTTGACCCCCCCG
CCATACATCCTTGTTCGCCA
CCCACAACTGGAAGGCGTGG
CCAAGAGCTCCAAACATCAG
AAGCACCACATGTTTAAGGG
GGACCCCTTGCCCCCTATGC
AGCGTATTCACCGCGCCACC
CATCCCAATAGCCATACGCT
CTTGCCCCCACAAACCTACA
AAGCGATTACCTTCTGACCC
GGACACAGTCTCAACTGCAT
GCCTTACAGACAGTCCCCCA
TGAGCGACGGATCAGAGTAA
CGCATTAACCTCTCACCCCC
CACGCTAGGATCGAAGGTAA
AACTTGGACTTTGACCTCGG
GAGACATGACCTTTGACCCC
AACCAGTCGCTAGTGACTGT
AAACTGCTAAAACATGTTTA
CAATCTCTACTTACACACCC
CATCTGACCTTGACCCCTTA
ATGACCTTAACCTTCTCAAC
GCAACCAAACCCGCGGCTAA
TACACCCCCGGCAAACTAGT
TAACAGAAGGAGCCGCTCAC
CCAACCCACTGTACCTAATC
CGAAAACTCCCTCCCCTGAC
GCCCACGACATAAACGATAT
TACCCCCAACACAAAAAGGG
AGACCGACCTTTGACCTCCC
CAACTAGCAAAATTACCAGT
TAAGCGTGACCTTTGACCCT
CGGCCCCACCAACCTCCATC
AAACATTGACCTTTGACCCC
CAACCACGGAACTTGAACCC
CACCTTCAACACTCACGCCA
GACAATTATGTCAACAACTC
CAGCTATCTGCCCCCCCACT
ATGACCTTTGACCCTACATT
ACACACCTAAAATATCCCCC
GCTAACCTTTGACCCCCCAC
ATACAAGCAACGAAGTTTGC
AACGTACCCGACTCAGCTTT
AACATGTGTTAAAGTGCCCG
ATGACCTTTGACCACTACTC
AGACGTTAGCTTGCTCCACA
AACTCTTACCCACTACCTTT
CCTTATCACCACAGCACCCC
CAGACCCCACTGTCACCCCC
CGAGTAACCCCCGCTCAATT
CTCTATTCACAACAAACTCC
TACCCGATCGACTCCATATT
TAACTAATAACCCAATAGAC
CAACTAAATACAGGTCACTG
CAAACCAATACAGCAAAAAT
TAAACCCCGGTAAAACATTC
TGACCTTTGACCCTTAACAC
CGCCATGTGCCCTAATCCCT
CGCATACGAGAAAGAACAGT
AAAGTCCCTCACGTAACGTG
CTACGCCCTATCCCCATCCA
CACGCGGGACACACACACAC
CGTGACCTTTGACCCTTAGC
AATAATACAGTATAAAATGA
TGACCTTTTAACCCCGAGTA
GCCAACCAGATTACCGAAGT
TGGACTTTGACCCCACTTAA
ACTACCCCCGCAACTCATCA
CTCGCGAAATCAATCCCACC
AGACATTGACCCTTAACGCA
GCTAGAAACGTCAGACTATA
AGCCGAACTGACCATGCACC
GCTGACCCTTGAACCTTGAA
CCTACTCACACATAATACAC
TGACCTTTTACCCCCCCTCG
AATGGAGCCGCAAATAGAGC
ACACGCCTGACCTTGAACCT
TCAATGACCCCCGAGGGCAT
ACACAAACCAGACAAAAGCT
ACTGTAACCATGTGATGGTC
GACCTAATCCTGATACAAAC
TGACCTTTGACCCCAGTGGT
GAAAAATGACCTTTAACCCC
TACACGACCTTGATCCAGGA
TGACCCTTGACCCCTCTTAA
GTGCACTTAACCTCTGACCC
CGGGTAATGACCTTTGACCT
CTCACCTGAGGATAGGCAAC
TCACACCACTTACACATCCC
CCAGACAGTTGTAGAACGGG
CCAGTACGCACTCTACGAGC
CAATACCCAAAAGCCCACAG
CCCTCGTACCCTTGACCCGT
GACTCACCCATTATAGTAGT
GGCACCTGACCCCCCACTAT
CCTCCCCCCCCAAACACGCC
CTTGACCTTTGACACCATTA
AATAACCCTGACCCTAATTA
ACTTACCCCTTTGACCCCCT
AAACCTTTAACCTTTGACCC
TCAAACCCTCAACGAACCGA
TTGCCCCACCTACATAACCA
CGCTTCGACCCAACGAAGTG
CGCGAACTCAGGGCTCATAC
CCCTCCCACTGTCAACCAAA
AGCGCAAACTAATGCACGTT
TATGATAATGTTAGAACAAA
GTACCCACCAAAATGTATGC
CACACTAACCTTAAACCTTG
CAAACCCCCTTCCCTCATCA
CCGCTAAAAGTTCAAACTTG
CGTTGACCTTTGACCTTAAG
ACTAGTAGAGAGACGGTTTC
ACAACCCCCTCGATCACCCG
GCAAACGGACCTAACTACCC
ATGAAATTTGACCCCTCAAC
TGACCTTTGACCTATATCAG
GCCCCACACTATACCCCGCT
TAAACCCCTCAACAGTAAGA
GCGAAAAACCCGGGAGCGAC
AAACGCTCCACACTCTCTAG
ACGGGCCCGAAAAACAAACC
ATACACATAATGAACAAACT
TGACCTTTGACCCCTATCTA
CTATTCACACACAACCGACC
CTACCTTGACCCTTGACCTC
TGACCTTTTACCCTATGACA
CACCTGACCTTGACCTCCGG
CAAATGCAACGCACCGCCAT
CGCAAACAGTTCCAAGTGTG
TACCGACCCCCACGAGCGTT
TAACTACTAACACTTATTTT
AAGGACTAACCATAGTTTGC
GCCTTCACCCACCCTCCTGC
CCCCACATACATATAGCACG
TACCACATCATAGAAAAGTT
CCCGTGACCTCTGACCCCCA
CATCAATCCTACACGACAAA
CCTTCGGCAACAACTTGCTT
TACACATGACCTTGGACCCC
CCTCTCTTCACCCCAGCGCT
CACTCTTGACCTTTGACCCC
CCCTAACCCTTCAACCCCGC
TTAGTACAAATCCCAACGAG
ACCCTATGACCTTTGACCCC
CAAACCGGTTGTTAAGGTAT
ATAGGACGGGTATTAAACAG
TGACCTTTGACCCCAACCTT
GCCCTTGACCTTTGACCCCG
TATGCATAGAAGGTTTATGA
ATTGCTGTCAATGTCATCCA
CTTGCCGCCTTACATCCCCC
ACACTCCACATCACCCTTAA
CAATGCACAGCCCACCTAGA
TAACATCCCCCACTAACTCG
ACTTCCCCAACAGCTTCCTA
TAAACGTGACCTTTGACCCC
AACCCCCGACCACCACTGGC
CTAACTTTTGACCCTTTACC
ATGCTAAAGATGACCGCAGT
AAAGGTTAGCGGCCAGACAG
AATTGGTTCAACTGCCATTC
TTACCCATTTGACCCCCAAC
TGCACCTTTGCCCCCCTGTG
CGACTTTTGACCCCAATTAA
ATATAGGCTCAAAGTCACCC
TCACACGTCTACAGTAGAAG
AAGTTCCGAAGATTCATTGA
ATATGACCTCTGACCTTCTG
TGACCCTTGACCCCCTCCTA
AGCTTGACCCCCGGTACCTA
TACACCAGACCTTTAACCCC
CTGACCTTTGACCCAGACCT
AGTAAAACCTTATCCCACTC
AATGCTCTAACCCTTGTCCA
TCCACCCTCTCACTGTGATC
CATCAGTACCTTTGACCCCG
TTAGCATAGTGTAAACTAAG
CGCCAAAAGTTCAATCCCCT
TGACCTTTGACCCCACGTTA
AAATAAAGAAGTGCGGTAAT
CTTACCACGTCTTCAAAACC
GAAAAATTATTGTTTTGACT
TCCAACACCACTCCTGCGCC
GAAAGAGGCTCGATCTCAGC
TCATACGCGCCCCCCCTATG
AACCACCAGTTAGTTACGAA
CGAACAATATCCCCTCTAGC
CACAACAAAGGGTCATGGTT
TCTATGACCTTTGACCTTAG
TTACCCTTTGACCCCTCCAC
ATTAACCTTTGACCCCCACC
AGATGTAACCTTTGACCCCG
ATGCCTTGACCCCTTAGACC
AGGCTTAATACGTATGAACC
TCGCCGGAACTAAAAAGGTG
AACCCACCCACAAGATCAAC
ACTTAACTTTGACCCCTCTG
CTTGAGCTCCGAGCCAAACC
TGACCTTTGACCCCATTAGA
AAACAACCCATAGTCTCAAC
CCTCACACACAACCACAGCT
CTTAACTTTGACCCCCTTAA
GTTATATAACCTTTGAACTC
CATATATGATCAAGAGCTTT
GACGAGATGACCTTGACCCC
GTATAACAATGTCACAAAGT
ATGATCTGACCTCTGACCCC
GCATGAATACCGGCCCCTCT
CGTCAGCTGACCTTTGACCC
TGATCGACCCTAGAACCCCG
CCCTGGCAAATAACCCTTAC
TCAACCTTCCTTGGCCTGAA
CAGGTCACCCAAATTTGAAA
CCGTAAGATATACATAGAGC
TCTTGAACTTTCGACCCCAA
CTCCTTCACCTTTGGCCCCG
CATTACAGTGACCTTTAACC
TAATGCGTCTTCCCCCCAAT
GCGCCTTGAGCCCGTAACCC
CTGAGCTACACGGAACCCAC
TCCAACCCTTTAACCCAACA
TCAAGTCACCACATCTACTT
ACTGTGTGACCCTTGCACCC
AGCCCCCCACGAGTAACTAA
TTGACCACTCTGACCTCACG
TAGTAACCGGAAAAAACAAT
GAAGCCTGCTAACTCTTTTC
TAATATGACCCACCAACCTC
CTAGGCAGCATCGGCCGCAC
ATAGCAACGGCTCCAGTAAT
CTTAACACTTTCACACGATC
CACCCACCCCCCACATGAGC
ACTTAACGATTACCCCAGAG
TAACCCTCGTTCTGAAGACT
CTCAACCTACCTACTACCCC
AGATGACCTTTGACCTGACC
TGGATTACCAGATGTCCAAG
GCCAAGACCTTTGACCCCGC
CTGCTTGCGACCGGTGCGGA
AACCACCCAGTTACCCCGCT
TATAAAAAGACCATATGAAG
CAACACCTGACCTTTGACCC
AGACTTCAAAACCACTTCCT
AGAAGGCATCAAAGGGATAA
GGGACGGCTGAGAGTTAAAT
GTGTCTGTTCGACTAGCTAG
GGCTAATCTACCAACTAGTC
CCTTGTTGCCCTTTGACCCC
CAAGTTCAACCGACCAGACA
AAGAATTCCAAACCCAAACC
CTACAAGGACCTTTGACCCC
TGACCTTTGACCCCTTTTGA
GATCAACATTTGTCACTTGC
GTGAGCTCAGCTTGTTTCGG
CTAAAAATTACGCACGAACA
TATAGGTTCCACATGGCACA
CTACGGCTTTATTCCGACGC
CGTGTTGACCTTTGACCCCG
CGCAAGTCACCCCCCTAGAA
CAACATCCCCCACTCACGGT
CATGGTGTCTGGTTACACAC
ATATAATATCATCCCCACCT
AACGGATGATAAACTGTGTC
GATTACTTTGTACCTCCGCA
CCTGACCCCGCGCAGGTCTA
ATTCTGTAACCTGTCCTCTA
AGGACCGGCCCCAGCTCTCA
TGACCTTTGACCCCACTCAG
AACAACATTCATAATGTTAT
AGCCTCACCCTCTAGATTCA
GCTCACCCAATACACACATA
CAAAAAACCCCCATTCATAT
TGCCCTCGGCTCAGAGAGGT
GAACTGGGTCCGGTAAGGCT
TGCCACCGCCGGCCTCTCCT
TGCGTGCCCTTTAACCCCGA
TGACCTTTGACCCAAATCAT
CAACTCCCCTCCAGACCGCC
CGGTGAACGATATGCAGACC
GGACCCTTTAACCCCAAGTC
CAATGTTGGCGAGTGCATAA
AGTCCGCCTGACCTTTGACC
TGCCCCCCAGACTTCCAACG
CCACTCTTAAATGTCCGCTC
CCCGACCTACTCTAGTAGTC
AAATTGAACCACCTTATCCT
ATGACCTTTAACCCCTGTCA
GAAACGTCCACACACAGATC
GGGAGTCCAAAGACCATCGC
AAGAATTCCCAAGTTCAAAC
CACCCCATACCTGCGAGGTC
CCTAACCTTTGAACCCCCCC
ACGGACTTTGACCCCATTAA
TAGCTGTTTCTAAACTCCCC
ATAGGACTTTGACCCCAGCC
AAGTCTCGCCGAAGCTTTTC
CGGAAAAAATTTGGCCTCCC
GCCTCGGACCTTTGACCTCG
ATGACCTTTGACCCCTCCAC
TTAGCGGAACACAAACAAAG
ATCTGAACCCTCGGCACCAT
CCGGAGTATGACCTTGACCC
TGACCAACATATCTACCAAC
ACCTTCCGCTACTCCAACCA
CGCACGGACCTGAACAAACG
CCCAACTTCGGCTACTAAAA
TTCGTAACTAACGGGACTAA
TAAAATGGTGATTATCGGCG
CCCCACTAGAGCACTGTGAC
GTCTAACGGGGATTGTTCAG
CCATATATAACATGTGCTCG
GTGCCCCAACAACCCAAGGC
TGACCTATGACCCCATTTAA
GTACCCGTTACCTCACCCAC
GATTCACCGATAGTACACAC
AGCCCCTGGAAGCTGCCCCG
CCCACATGGACCCAGCTGGC
CCACAACCATCAAAGGTCAT
CATAAGTTAATCCTATACTA
ACGAATACCACGACTGACAC
GCTCCCAACCGTGACTAGTG
CCTAATGCCCCAATCACGCA
AGCACATGACCTTTGAACCC
CTTACGCCGGGCACTTCAGC
ATGACTTTGACCCCAATATA
TAGCCTCATGCCCCCATTTC
CGCCCTCCTCCACCCACCAC
AGCCCCCCCATTCCGAGGCT
CTGGTCGGACCCCACCCTAC
ATTAAACACTATCAATGGTC
TATGAACCCTCAGACTCCAA
CATAAAGAAAGCGCACCGAG
GGACGGGCCGTCACACTGCA
GGGACCACTGACCCTCGAGA
TGACCCTTTGACCCCCAACC
AGATCGCCCAACGAAGGGGT
ATTGACCTTTGACCCCAAAC
CCCTCACATCATCCACACAG
ACTCTGACCTTTGACCTCAC
CACTTCGACCTTTGACCCCG
AATCACCGCTAGGGCCGAAG
CACACCCATAAAGTGATAAT
AATCACCCCCAACCAACGGC
ACTTATGTCCACAGCCCTAT
TTAAGGCCAACCTCACCTGA
CGCCCTGCCCTTTGACCCCA
GTTACAAGAACCTCTCTGAC
ACTTACCCATCAGCCCGCCC
AAATAGGATAATAAAAAAAG
CGACCTCATTGACCCCACCA
CTCAAACCCATCTACCCTAT
AAGCCTGACCTTTGACCCAG
TGACCTTTGACCCCGGAGTT
TTAACCACACATGAAAAGAT
CGATAGTCATATTCCCCACC
CCATAACTGACATCCTTGTT
CCCCACGCACACTCGTACAT
CTTAGACATCAAGCCACAAG
TATAGGTGCCCCCATCACCA
CACACCACAAGTCAAAATTT
GTTTGAGTTGTACTCCGACT
CGTTACCCTCCCCCCAGGTA
TACCGCCCGCCCAGCTGGCT
ATACCCCTTATAATGCGTAC
GAAAAGTGATGACATTTATC
TTAACTAGACCTTTAACCCT
GCACCAGGTCAGGCGGAAAT
AAACAGAAGGTTTTGTAGCT
GCCCGATTTGCCCCTGTACA
CCTTTGAACCTTTGAACCCG
ACATGTACGGCATATGAATT
CCTTGACCTTTGACCTCGGG
TGTAAGTCTGAACATTATAG
GAAACACACTACCCCAGTGC
ATTTAACTTTGACCTTGGGG
GTCGACCGACCATGAAAGAC
CACAACCCGTCTAACAAAAT
AGTATGACACAGCCACACCC
TTGACCTTTGACCCCTCTTA
CGATCACCTATGAGATTCAT
GGTTTATGTCCATCGAGCCA
CGTGAACTCTGACCCCCCGC
CCTCTACTTAACGGTGACCA
AACCGCCACCACAGAGCTTC
TCATGCGCTCAACTCGCTAG
CGACCCCAATTCACGGCCCC
CCCCTCATAAGACTGAACAC
GTGATTAACCCCGGGTATTC
GGCCACGACCCTCAGACAAG
GCCCGTTACCTCCATATCCT
ACGGAACCCAGAAATGCAAG
CGCACCCCTAATCATTAAAA
TGCCCATTCATTCTCACTAC
TGACCTTTGACCTTAATGAC
AACCAATACAAACCCCTGCC
AATCCGCAGACAGAGTATTG
GATCCCCATGCCTTTCAACC
AGGCACTAGTCCTGACCCCC
AGCCTGAACCGAAAACCACC
CGCTCAGAGCACAATCACCA
ACTTCCGTCACATGCCTGAG
TAAAAAAGGCACGTGGGGTC
CAAACCCTAAACGCACCAAA
ACGCCCTCTTTGCCACCCGC
CAACCACACCCACCCCCACC
GTCGCACTGATCTGCACAAT
CCCTGGACCCAGTACATTAT
GTAAAAAGCAATACAATCAC
CTTTGACCTTTGACCTCGGC
CTACAGATTAAGAACCTCCA
AACCACTCCCTAACGTCCCG
AACCGATGCATGACGTCGCC
CCTCAACCCACTCAGAAATA
ATTTCACCACCCAATTCCAA
CCGCAGCCCGCAAACAGGAG
AAGCTGCGCACCCAACCGTC
TGACCTTTGACCCCGTGCCT
CGGACCTTTAACCCACTCCC
CTCCCGACCACGCTGCTCGG
ACGTCTCCCGGGACTACCCC
AGATGTCAATGACTTTGACC
CTCACCCGATACCCCATCAG
CGACCGATGACATCACAGCT
TTAGCCTTGAGCCCAGTGAC
CAACCTTGACCCTTGACCTT
TCCCCGATAAAACGACTTCC
TCCTGACCTTTGACCCCGCC
AGTATATCGACCAATTGACT
ACCGCCCCTATCTCGGTCGG
AGCCCGCCCCAATTCCTCAT
CTGTGTACCATCCCCCATTC
CATTTTCACAGTAAGTCTCC
TCCAAAGGCAGGATTAAGTG
AGCACAACCCAAAAAAGTGT
ACAGAGAAGAGGGAAGGTTG
CAAGGCAAGTGTCTATTCCA
TGACCCTTCACCCCCATATA
CACCGTAGATAAACGACCAT
GATCCCCCCACCTACCAATA
CACATACTACAATCACCAAC
CCTAACCCGCGGCTGACCGA
AATTACTACCCCTGTACAGA
ATGACCTTTGACCCTAAACC
AGACAAATCAAGGAATCCCA
TACCCCTCAACCCTACCCTT
TCAGGGACCCCTTGACCTCT
AATAGGTACATCCGACCCCA
TGATTTTTGACCCCTAGTGT
ACGTCACGCCTACACTCTGT
TCCCCGATGAGCGATCCTTA
CATAAAGAACCTTTGACCCC
TGACCTTTGACCCCAATTTA
AGGAGATAGTAGATGATTGT
GGACCTTTGACCCCATTTGA
GAATGATCTCCTCAAAACGC
GTGACCTTTGACCCCTAATA
AGTACCTTAACCTTGACCCC
ACATATTCTCCCAGACCCAA
CACCCGAGGAAGCGAACACT
TGACCTTTGACCCCAATTTA
GCTAAAAAGGGAACCAACCG
TCAAGGCGCGAGACTTGCCC
GGCCATCGACCTTTCACCCG
ATACCCCGCATCACACCAAC
TGACCTTTTGACCCCCCCCC
GATTAATACACCAAGCGCCC
ATTCACACACTCAACACGAT
TACCTGCCCACGCTGCTATG
AAGTTAACACGATTTCACGT
TGACCTTTGACCCCTAATAA
ACTATACTCAAGCACCAACT
AACCAACCCACCTTCTCAAG
AGAAAAACATACGACTCAGG
CTGACCTTTGAACCCGCCCA
AGATCCACTTAGTGTCAACC
AAGACCGTCTTACCACATAC
AACGTCATGACCCTTGACCC
TATGTCCACACATGTTGTAA
ACATTCGTACCATTAGACGC
ATATGCCGCACGTTACTTTA
TGACCTTTGACCCTCTAAAA
ACCTAAACATGTCTATATAT
GACCCCACTAGAGAGAACGG
TGAGCTTGGACCCAACACAT
CACGATTCAATGCCCAAAGC
CACTCACGACATAGACCGCT
TCAACAGCATAGTAGTGACT
CACATCTTTGCTATCAACCG
TGACCCCACTAGATACCTAC
CTTCTCAAACCAAATTCTGA
CGAGCGAAAACCAAAGCACA
CAAGTTATATAAAGGCAGAC
CTCGCTGACCTTTGACCCCC
ATTCTAAAAAGACCTCTAAT
TGCCCCTGAGCCGTCACACA
CCCCCCCTCACATCCCGCCA
GTTACCCCACCGCTTAGCTC
GACGCCATAACTTACCCCCG
ATATAACCTTTGACCCCACG
ACCATCTCAATGAAAACAAC
TCAAAAACGTGCAAACCGCC
ACATAGTAACCTTTGAACTC
ATAGTAGTGACCCTTGACCC
CTATCCCACCCGATCCGGAA
GATCTGTCTCGAGAGACATT
CGTACGCAACCCTTTGACCC
CTGTACAGACCCCATGAACC
CCTACCTGACCTTTGACCCC
CGTAATGAACCCTGACCCTG
TAACCTTTGACCCCAATATT
TAATCAATGCACCCCCTAAC
TGACCTTTGACCCTGTCACC
ATCACGCGACCCTTGGACCC
ACCCGGCCAGTTGACCCCCG
GACGATTATGACCCCACCGT
GATACAGACCTTTGACCCCG
TAAAACCCATGAACTCGGTC
GGACCTTTGACCCTCATGAA
GAATCAGGTGATGACAGTCT
TACGTCGTACAATTGTCCCA
TGACCCCTTGACCCCATTCT
CGCTCAAGAGGCATCAAGTT
AGAACCACACCGGACCTTCC
TGACCTTTGACCCCAGTTCA
TGACCTTTGACCCCTATTAA
CAATGGACCTTTGACCCAGG
TCATACCAACAGGGATTCTC
TCACCCCAACCCAGACCGAC
CACACTCGTTGGGCTCCGGC
TATAAGTCACAGGCACACAG
TTACCGATCTCTCTACTTGT
GCTTCATCAACCTAAGTTCC
AGTTTGACCCTTTGACCCCG
CAAGTATCCCTACAAAGACC
TAGCCGACGTACCGATATGA
AATCTTAAGCCCTATCACCA
GACCCCGCCACCCTAACGAT
AGAGGGACCCCCAGGACCAT
CCCCAAACATAAAATCGAAG
AATAAGGTTGCGTAAGACGT
CTGACCTTTGACCCCTTTGT
ATTTTTACAACGTACTGTAG
CGACCTTTGACCCCACACAT
ATAGCACTCCTAAATGCTTA
CGCAAATGTTAATTCCATAT
AAAACTTCATCACACCACTC
CTCATATTCTTCCACGCCCG
AAACTACTTGCCCCCAAAAC
TAAACACGTCACCTACCTCC
TCCGGCGCCGCAGAGACGTG
TGAGCTTGACCTTTGACCCC
ATACTGAACCTTGACCCCGG
AGTGACCTTTGACCTCACCC
TTTGACCTTGACCCTAAGAC
ACAAAGTACGACGCACTTAC
CTACCCTTCTAAAAGCTAAC
GACTGACTTAGGAAAAGCGC
CGTGACCTTTGACCCCCCCC
TATGACCTTTGACCCTTGCT
CTCGCCCCACTGGAACACAT
TGACCTTTGACCCCATTAGA
CGTGACCTTTGACCTAGACC
CACGATCCCAACCTCGCATA
TGACCTTTGACCCCAATTTA
CTCCGCGGCAGCCACCCAGA
ACGTCTCGATTCATACGATT
TCCTTAGATACCAACAGGGG
ACCCCCAGGTACCGTGAACC
GATGAACACGGCTGCGCGCG
AAATCCACTTATTCCACGTT
TGCCCCCAGCTGCGCTATAA
TTTTAGATCAGGCACCGACT
CCTTCACACTCAGTGGGGCT
CGATTTCACCCCAGTTATCC
TTTGACCTTTGACCTCATAG
CCAACCACCCAGCGTCGCGG
ATACAACCCCGTTTCTGAAC
CCCACGTAACCTTTGACCCC
CTATTTATCCGTATCGTAAC
TCCCCAAGCTAATAATCTCA
AAAGCGACCCTTGACCCGGG
CCCTATTTAAACCACCACCA
TGACCTTTGACCCCCTTTAA
AGGAAATCACGGATCTCTAG
CACATAGCGAACCCAAACAG
CTAACTTTAACCCCAAAAAA
CAAACTTGACCTTTAACCCC
CGTCTACAAGCAGGTCCCTA
ACAGGGGCAAGTATATGAGG
TAAGAGCACATTACCCATAA
GCTGTGAACGTAAAGGGGAG
GAAGACAACTGACCCTTGTA
AAACATACACTCCCCCCCCT
ATATCTTACCCTTTTAACCC
TTCCGCATGTGCCGGCTCCA
GTGCCCAGTTGCCCGCCACC
AATCACTCCCTATCCCCCAG
CCATGATACCTCACAAACAA
TGAACTTTGACCCATATGAT
AGGTCATCAAAAGGGTAGCG
TTCGCATTTAAGGGGGACGC
TCACCATTGACCCCATTCAT
TGAGCATCTGTAATACCCCT
CCCCAGCTGCCACCACAGCA
CCCTTACCGCCACATGCAAA
ACTTGCACCACAACAAATCA
ATCTGACCTTTGACCCCACC
TGACCCCCCCTGCCCAAGAT
ATTGACCTTTCACCCCTGCC
CCCACCCCGCACTTCACCCC
TTTCCGCCCTACAGTTAAAC
GAGGAAAGTCGGCCTGAACC
TCGACCTTTGACCCTGCTAC
AGAGGACTTTGTATAGACGT
CGCACCGCCCACATAGCTAG
CAATCCGAGTAGGGCCCTGC
GCAATGCCCCTTGACCCCCC
CATTGACCCAATCGGCCAAA
TAACCGCATCACCATTATTT
CTATTACAAATCCTTGAACT
TCACCTTTGACCCCTAGTAC
TTAGTCTCTGATCAGGCGGT
TTGACCTTTGACCCCCAGCT
TACCCCCGTTGAACGCCGTC
GCAACCCACTGGGCAAAAGT
CCGTACCCTGACCCATAGCC
ACGACTCGCTCAAATCCTTG
ACCCATGACCTTTGACCCCG
TCCCAATGACCTTTGACCCC
AATAATTAACAAGGTCAGGC
GCACCAGCAAAAGGCAAGGA
TCCTATAACCCACAACTGAT
TGACCCTTGACCCCAATTAA
CACCGCCACGAACGCTTCAA
GTAACCACCACAGTTGCTAT
TGACCCTTGACCCCCATTAA
TGACCTTTGACCCCACACCA
GCTTGTCGACCGTTGACCCC
AAAGTGACCTTTGACCCCGA
GTCCATCGGCCTTTGCCCCA
GTGCCCGTACATCGAGCCGA
AACCAACTATCACACTCACT
CTGACCTTTGACCCTTTGCA
TATCGACCCTTGACCCCTCC
CATAATGTTTTAACCCCCAG
GTCCTCAGACGATTCGGACT
TAAGCAGCCGTTACCCCTCA
CAGAACGCCCTAAACCCCCA
CGGTATCACTCAACAACTGT
CCCCATTGACCTTTGACCCC
CCTACAGCGGTCAACCTTAC
TGACCTTTGACCCCAGAATA
CCATACCGCCCAACACATCA
ACTACCTACCAAGGCTAACT
CCTGACCTTTAACCCCTACC
CGAACCCCGAAACACTAGCC
GCACACCGCACGTCCCCTTT
GCACAAGCATGGCCATTAGC
TTCCAACTAACTCAAACACC
CAACCAACCGATTCCCAGCC
CTGACCTTTGACCCCAACCC
GAAGGTTCTCCCAGGTATGT
CGACCCTGACCTTAAAACGA
GCCCGACTAAGTCATTGACT
TGACCTTTGACCCCGATTTA
CTTGATATCCTGGTCCCAAC
AGGCCGTCTCCAAATACAAA
CTTAATGCGCCAATCTGGGC
CGAAACCTACGCACGCAACC
CCCACCCCCACCCCCCGACT
CACCATATCGCACCCACTCA
TAAGCCAGTAACCACCCGAG
CATATTCCCCCTCACCGCGT
CGGACTTTGACCCCTAACGT
CAAATGACCCTCGGGGCCTA
ACTAAAACCACCACTGCAGG
CTGCGAACAAGCACACGCAC
TCCCAAAAGATACTCCGCAG
TGACCTTTGACCCCTAATTA
AAACAGACATTCAAACCACA
CCCTTGACCCTTAACCCCTG
TCACACCGCACAAATACAAT
GTTGACCCTTGACCCCATCC
AACAACGTGATCCCCCTTAC
CACGGGCGTGTACGCGCATT
TTAACCTTTGACCCCGGTCG
TCATAACACCAAAAAGCAAA
ATGACCTTTAACCCCATTGA
TGACCTTTGACCCCAGTCTA
CCTCCGTGTGGATAAGTGAC
CCTAAGAAAGAGATAATCAT
GCTGCCGTTGCTGTGATGCA
TGACCTTTGACCCCGAAGCT
TGACCTTTGACCCAATCAGC
CCCCTTACCCCTTTTGGACC
AGGAATTAACCCATCAGACC
ACCAACTTCGCTCAACGATC
CACGATAAAGGGAGGGCCAT
TGACCTTTGACCCCCTTTAA
CCGCGAAAGGCGACCTCCAA
CCGACTTCTCTGATGACACC
ACGACACAACTACCAAACCC
ACGATGACCTTTGACCCCGC
CATACTAAATAAAGACAGGA
TACCAGTTACGGAAGTCGAC
CCCAACTCACGTTCCTCTAT
GCCAGAAGTGGCAAAATCAA
AATTTCCAGGTAAAAGGTAA
TGACCTACGTCACCTATGGG
CACCTGACCTTTGACCCCGG
CACACTCGTTTAAACGGGTT
TCACCCAAGGAGCCAGTGTA
AATTTCACTCCAAAGACGCC
AATCTCTCCACCACTTCGCC
TGTATCCACGCTCATAGGTA
AAAAAACCCGGCTATAAAAC
AAGCAACAAATACCATATGT
CCAAAATCACACGGATCCCC
CGCATCACGTACCCTGCACC
ATATGACCTTTGACCCCCTA
TGACCTTTGACCCACATTAA
AGCCTGCATGCCACACTGGC
CGGGGTCAGTTCAGAATCAC
CCAAAAGGACGGTTAAAGAC
CACTGTTCGGCACATAAAAG
CCCCCGGTCTAAAATATCTA
ATGACCTTTGACCTTTGAGC
CTCACTACATACTAATATTG
ACTCGTTTCAATTCCTGCAT
ACAGGTCCATACACGGCTCC
CTTTCACCTCAACCCTGCCA
GTTGACATTTGACCTAGCCG
ATCAATCTGACAGAGAAGGC
ATATCGTTATGTTGAAAGAC
TGAACTTTAACCCAGATTTA
TAGTAGCAGGAGCAGTCTAT
ACCAATTACCTTTAACCCCT
GTCACGCGCAACCTCCCCAC
CCTTTACCCGCCGTCCGCAC
CGGCACCCCCCCGCCCCAAA
CCCATTGACCTTTGACCCCG
ACAGCTATACAACTACTAAG
TTTCCACGCATGTCAGCCTT
CACGCAGTTGAAGGTGAAAG
TGACCTTTGACCCCAATTTA
GCGTGACCTTTGACCCCGGA
CAAGACGAACCTTGACCCCT
CATTTCCACCACTGATGCCA
CCATCGCATAACCTTTTTAG
CCCACCTCCCGCGACTCGCA
TGACCTTTGACCCCCTTACT
AAATACTTTTATCTGACCTT
TCAACCAACCCTAAGTAAAC
CCTTAAACTCGTACCGGAGC
TGACCTCTGACCCCCTTTAA
ACGACATTCACCCTATACCC
CTATCCTCTGACCCTCGAGC
TGCCCTTCATACCCCCCACG
ACCACCGAAGAAAGGCCCCA
ACCCAATACACCCCCTCCAA
TCATGGCTGACATTCAACGC
CCTACCATACGCCCCCACGG
TCCACGCACAATGTTAACCT
AACTCCTCTTTCAACCAGTA
TGAACTTTGACCCCTCCGTA
GAACACCTTGCAATAGGCAC
GTGACCTCTGACCCCGTGAG
TAATGCAACTGTCCACCCCC
TAACCTTTGACCCCTTTATA
TAACAAACAGACACCTTAGC
TTTACCTTTGACCCCACTGA
TTGACCTTTGACCCCCTCCA
CAAACAAAGAACGCTCTGGT
CATGGTCGTTGCCTAAACGT
CCTCATGACCTTTGACCCCC
CAGGTCGCCATAAACAAACT
AAATATAGGTCAAACCGTAA
TCTAACTACGCATTAGCAAT
AACTTGACCCTTTGACCCCG
TGACCCTTGCCCCCGGGTCA
CCATAAACGAACGCATAACC
AACAAAGATATACTGACTAA
CAAGACTAACTCCCCAGTTT
ACCACTGCAACCCGTTCACA
TTGCTTGTCGTCAGGGGCCC
CTATCGTCCCCGGACGTGAA
CTCAACGCCCATTATCTGCG
TGACCTTTGACCTCACTTCT
AGCCAACTAATATTAATCCC
ACATCATACTTCATATAAAC
TAACAATGCCACCCCACCAC
ATTGACCTTTGACCCCGCTG
TTCAAAGGCCCCCAAGCTGA
ACACCCACTTATCCACCTTA
TCAATGGCTATAGAACGTTC
AGGACCTCTCAGAAAGATAC
GCATTATACCCCCTTATTAC
CATAATCAGATGTCCCGCCT
TTATAAAAGCTACAGAGCAA
TTACCTCGTCATTATAAAGG
GTTTTACATAACCCCATAGC
ATACAACTTCCAGTAAACCA
CAACCTCTCACGATCCCCCC
ACCACCCCTGAACCCATGGA
CCCACGTGTACAAAGTCCAT
GATAATAATATTTGCCAAAT
CCTGCCGACACTGCTACTTA
GCCGTACCCTCTGCCCACCC
CTAGACCTTTGACCCCACCC
CACAAATAGTATGACGCATT
GCAAACAGACTGCAACACCC
TTCTGACCTTTGACCCCCCC
CTCACCCTGCCCCCAAGTAC
GCTAGGGAGGTAGAACATCC
AGACTCCACGCCAACGATGT
CTCTCTATCACCCTCAGACG
CGGCCACTATTCTACCAAGC
CTGACCTCTTGACCCCTAAG
TCCCGAACCCCTGGACCATT
AACTGACCTTTGACCCTTAA
GCGGGAGTATACAGTACAGA
TAGTTCTCAAACAGTGAATC
CTCCTCTGCCCTTTGACCCC
GCCACCCCAACACCACAGGG
CAACTTTGACCTTTGAACCC
ACAATTTATTCCCAAAGTAC
ATCTGCTACCAGTCCACCCA
TCCGCACGGCCTCACCTCCC
CCACAGCATATGCCCACCAA
GCCTAACGAGCCCCCACGCG
TGAACTTTGACCCCAACTAT
GAGGCACCCATTTCCTAAAC
AGGATGACCCCCCGCCACCT
CATATGAACTTTGACCCCGA
TCAGATCTCCCCTACCAGCC
ACGACAAAGAAAATACATAA
ACACACATCCCCATCCCCAA
CTGCCCCGCCTCTCACGACT
AGTCCCTTACACTTGCAATC
ACCACTTTGAACCCAATACG
TCAGCACCGAACCGAAAAAG
ACTACAGGACCTTTTAACCC
TGGACAGGAGCATTCATAAT
CCAAATCCGTTCGTCGTAAA
GCTCTAACGTCACCAAGTAG
AAACCTCTCTCCAGCTGGCC
ACTACAAATTAAGGACAGCC
AACTGACCTTTAACCTCAGA
ATTTATACTATGACCTAGTC
TGACCTTGACCTCGTGACCC
CACTTTGACCTTTGACCCCG
TGTCACGCAAAAGCAAGCCT
GTCACACGTCACCATCCCAC
ACTACTCACCAAGCTAACTT
ACCCCCAAAGCTAGAGATCG
CCCTCTAACCTTTGACCCCG
AGCCCCAGTGAACCACCCCC
CCCATGTATTTACCACCCTA
GCCACTCAACCATCCACCAC
GCAAGTTGACCTTTGACCTC
CCCTGTTTCTGCCATCTTAC
CGTTTCTGCGACGTCCCATG
ATCCCCACCTCATTATTCCA
ATGGTATGACCTCTGACCCC
AACCAAGCCCACATGTCTTA
TGACCGCAATCCCAACGCCC
AACTAGGAAGGTCATACCAC
GATGTGACCTTTGACCCTGA
AAGCAGAAGCAATCACATTC
CTAGGCGTATCGGAATGAGA
TATAGCTTCCCAAGTAAGCT
ATATCAGTGCACGATACGCG
CCTAAGCTCCTTTCGCGCCA
ACCGCATTTGTCTAATATAA
GTAACTCTATTGCCAACCCC
TGCACACGACCTCTTGACCC
CAAATGCTTTTATCAAATTG
TTCTCAACCACAAACCATCT
CGTATTAGACTTTCGAAATG
CATCAAGCATGCTGTATGCC
CGCACGTCTGAACTAAACGC
GGACCCCGGGCCCGCACGGG
TTTAACTTTGACCCTAACTA
TTGGCTACATCTGCTGCGAC
CCGGCGTTCGACAGCCACCA
AGACGTCAACGGAGTAAGAG
TTACTAAAAGCATGCCGTTA
TTAGATTGACCTTTGACCCC
CCGTTAACGCCCACACCTAA
CCCGCGCAGACTCCAAAAAT
GCACCAGTTAACCCTCACTA
CGCTCCCAACAACGCAGACC
GTGGATGACCTTTGACCCCG
AACAATATCACATACAAGGA
CCACCCTAGACCTTTGACCC
CAGGAGCACCTGTTCCCTGC
ACAACCAGCACCTCAGCCCT
CAACCAACCCACTTACCGGG
CACCCCCAGACCACTGCACC
CCCGGGCTTAACCCAAAGAT
AACAACTTGCTACCAACATA
TGACCTCCAGCTTCGACCAT
CATAGCCACAACTAGAAAAC
TATTGACCTCTGACCCCTCA
GACGGTTCAACGCACGGATT
CATCCGAACCCTACCAGTCA
CATCCCATGACCCCATTATG
CTGTGGCCCTAACCCAACCT
TCCCTCTTACCTTTGACCCC
TGAACCTCCAGGTCAGGGCC
CCGAATACACAGGCAAGGGA
ACCGCGTGACCCCTTGACCC
AAACGCCTCAGCTCCATCCG
CCGGTCTCTGAACCTGGGTA
GTCACCGTAATGACGCCCAC
ACAACCCACGCAACCAACCT
TGACCTTTGACCCCGATACA
AACCAACCACTTCCACAGCG
AACCGGGCATTGACCCTTCC
CCCCCCCACTCGTAATCTTT
TCACCCGGCACTGGTGAGTC
CCTTAACCCCCTCGCGCTTA
TCACGTGACCTTTAACCTCC
ATAATATGACCCTCCGAACC
CCTGAACTTGAACCCTAAGC
CGACAAGTGAGCCGGTTAAA
AAGCCCAGTTAACTACCCCC
TAAGTCCACCCAGCATTCCA
TCGACCCCGGAACCAGCGCA
CGCATGCGACAAATGGTGCA
AATTGCACCTACACGAAACC
ATCTACGCTATCAACCATCC
CAATACCCTAGTGGAAATCT
CACAGTTGACCTTTGACCCT
AACCTTGACCCATTGACCCC
TCACACTTAAATCACCATGC
AATACCATCAGGCAGGATGA
TCGTCTTTAGGCGAAACCCG
ATTGACCTTTGACCCCCGCC
AGTTTACACTAGTGCAAAGT
GGACCCCGACCTTTGGCCCC
ATCTGCAACGGCAGTGCCGG
GTGACCTTTGACCCTAACCC
CTATGACCTTTGACCCCGCG
TAACCCCCCATCCACCCCTC
CCACCCCTTATATGCCATAA
CTAGTCTAATGAACATCTAA
CCACTCCATCCGAAGAAACA
TACACATTGACCTTTGAACC
GCCTAGCTAAGAGAGAGAAA
TCCTTTAACCACCAAATAAT
CTTGACCTCACCAAAGCAGC
GACCAGGACATGTTCCACCC
TGACCTTTGACCCCAAATAA
CCCATGTTACCCCCACACCC
GATACCTATATTCTAATCGC
ATGACCTTTGACCCTTTTGA
AACCCACAACTTCTCAGGCC
CTATGCACCCTCTAACAATC
CGATCTACAAGTGGTCCTCC
AACGTGACCTATGACCCCGA
GAATACACAAGATCAAGATT
CACATCCTTCCCATAGAGGT
ACCTCTCAAGCCCTATCACC
CTGACCTTTGAACCCAACCC
CGTCAATCTGACCTTTGGCC
CGAAAAATACCTTGCCAGAC
GAGGTCCGCTAATATCAATA
GACAAGCGCGAAAACGTCAA
CTCCCCTCTCTTCCTACCCT
TGGTTGACCTTTGACCCCCC
AAGCGATTAACCCTTGACCC
ACGCCGACTAACTTAATGCT
CCGCAACCACGCATAGACAT
ACAATGCCCCACCAAGTAAG
GCGCCCTGACCTTGACCCCA
GACCCATGCCCTTTGACCTT
GGTGCTTCATTGCCAATCTC
TGCCCTAAGCGTGACAATTG
TAACGTGTGCATCCGCAGTC
GACACAAACCAAGACCCAGA
TCCAGCCCAACCCAACTAAC
AATTACCCTCTGAGCCCCCT
TGACCTTTGACCCATTAATT
ATAATTATCTGCCGACAAAT
CTAACCTATAATTACCCCCG
TGACCTTTGACCCCGACTAT
TGGGCGATCCAAAGTTAAAC
CAACTCGAACTTTGACCTCG
GCTACCCGATTCAAAGAAAT
TGACCCTTTGACCCTAGCAA
ATAAGATCAAACCGTACCCC
TTTTGACCTTTGACCCGGCC
ATACGAACGGCTCATCCCTG
CACAACAGAATGCACGACTT
TAATGTGCCTTTGACCTCTA
TCTATTGCACCGCCCTATAG
ACATCCTAGTACCCCAAAGA
AAGTGACCTTTGACCTCCCC
GACTCAACTCCTGTTTACCC
CATAAATGACCTTTGACCCC
AACAGATGACCTTTCACCCC
AACACCCCAACAAGAATAGA
CCGACCTTTGACCTCGACTA
TGACCTTTAACCCCCGGCTG
GGTGAACCTTTGACCTCCCA
CACCCTTAGCTCTACCAGCC
CACTTTTGAAGAATCCTTAG
ATACACTCCCGTCACCCAAT
TGACCTTTGACCCCATTTAG
AAACATAACCGAACTTGCCA
CCAAGGTTTACCCTTTAAAC
TATTATACGTTAAATTGATC
TACGGCTAACTATTCCGCAC
TCAGCGTTAAAGGGAACCCT
CAGCCTCTAAAAGAAACACT
ACTAAATTCCAAAAAGATTA
CACCTCCAGCCACCATATCA
CTAACTTCAACACCTCTATG
GGTTGAACCAGCTACAGATC
ACAAATACATAAGCACTCTA
TTGACCTTTGACCAAATGAA
CCCAGCAGAAGGTGTATAAC
CGTGACTTTAACCCCACTGC
GAAACTGACCTTTGACCCCT
CCGTCAGTGACCTTTGACCT
TTGACATTGACCCCTTCAAA
GTCAAGGCAACAACCAATAA
CTACTTGACTTTTGACCCAG
CCACAGATCATACCAATCAA
TGTAATCCGAGCCACACTAT
AATGAGGTTCAAAATGCAAT
CCCATCCCCTCCTGTACAGA
CGCGCTTCCACCTGGCCGTC
CTTGACCTTTGACCCCCCCC
ATCCCTGGGCACGATACCTT
TTGCTTAACCCAATACTTAG
CTGTACCTGACCTTTGACCC
GGCAAAGCTTTCACCTATAA
ATCACCTTTTGGGGTTGAAC
AAAATGTGAACGAACCCAGG
CACAAACCCCTACCCGCCGC
CACAAAACTAATGATTCAGA
CGCCCCTATGACTTCAACCA
ATCCGTCAACTCCGTGCTCA
ACAAATAGGAGTTCACAAAG
CCCAGCGGCAGTGCACGGTC
CACAAGTACATGCAAAAAGC
CATGCATATCAGAGATGAAT
GGCTATAACCCGGCTGTATC
TGACCTTTGACCTCAACCCT
CAACAAACTTGAACCCGAGA
GGATAACACCACATGTGCCC
ACGTTATAAAGTGGAGTGCG
CTGACCTTTGACCCTATTCG
ATTCGTTTCGCATCACCGTA
ATAAACCTCTTATCGGAATC
CCCTCATACAACAATTATCA
ACTACCCGTCCCATCCACGC
CAGCCTCTGCACACATCTGC
TCATCCAACCCATAACTCTC
CGTGACCCTGACCCCAATGA
GACCACACAAGTTACACAAC
ATTCACCGACCCCTTCACCT
TGACCATTGACCCTTACGAA
GATGCTCAACCCGGGACCCT
GCCCCTATCTGGTTAGATAT
CTTATCCCACATTGCAGTGA
AAAGCAGAGCAAGTCCTGCT
CATTCATTGGTTCACGGCAT
AATTGACCTTTGACCCTCTG
TGACCTATGACCCCGATAAG
GAACACCCATTTAAAAAGTA
GTAATAACAAAGGCGGATAT
TGCGCAGCCACTACGCAGTC
CTGTTCCTCGAAAATCGTTG
ACGTACGGCGCAAAGTCATA
CTGACCTCAGGTCTCTTACT
CATATCACTTCCTCCCCTAA
CGCCCACCTGACCCTCTATC
AACGTTCGATCCGCCCACAT
ACCACAGATACGAAAGGTTC
CATGACCCTTGACCCTTCGG
GTGACCTTTGACCCTGAACA
CCGCCTTTTCATGCACACAC
TGACATTTGACCCCCACAAA
CCTGACCTTCGACCCTTTCT
CAACTTCCAACTTCCACGCC
AGGCTGTGACCTACACTCCG
ACACAACTGTCGAAACCCTC
GCCAACACGTTCGTACTACC
AAGACCCAAACGCCATACTA
TGACCTTTGACCCCACTTCA
ATTTTATGCCAGTCTCATAC
AAATCTCACAGACACATGAA
GCGCACTCCAGTCTCTGGCC
TAAACCACCAGAAAGGTCAA
AGTACACGGACTCAAATGCT
AACCAAATGTAAAATATTAG
GCCCCTGCATACACAGCCTC
GTCCTCTCACCATAAAAAAA
CTGACCTCGACCCCACTATC
AGACTTCATGATCCAAGGAA
CTATCCCCATCACCAACCTT
TATGCATTATCAATCACCGT
TGACCACCGACGCACCTGAC
AATATCCCTTGCCCAATACG
TACACGATTTCTCAAAACGT
CGCAGGTGCATACGAGGCTT
GTACTTTACACACGAGACCG
CACAGGCCCCACCGCAGCTC
GCGCTCAAAAAGGAAGTACC
CACGCCTGACCTTTAACCCT
ACCGTCATCACCCATTATAT
AGATCAGACAATACATGAAA
GCACAAGCCTGTATTTTCCC
AGCACTTTCACCCCACGCCC
CTCTGCCCTTCCCGCCTAAT
CAACCGCCTAAACTATTCCG
GGCCATACCTCAACCACTGA
TACCCATTATAGAAGCCCCA
ATCACCCACTCACCGGTTCG
TGCCAGCCCTAACAACCTTA
TCGGAAAATCTTCACTGACT
GAAGGCCATGTAACTGGTAT
GCCACAACTACTCTCCAGCA
TGACCTTTGACCCCCAAGAA
ACCACGTCGGTTCGGTCCCC
TGACCTTTGACCCCTTGATC
ACATGCCGCCCGACTACCAT
AACTTAAACTTTGACCCCTC
AAATGCATACCCCCACCCTG
TGACCTCTGACCCTATATAA
TATGACCTTTGACCCAGCCA
CACACTGACCTTTGACCTCT
ACAACAGCTTCAGCTGCGCC
CGCCCACACACCACCGCGGC
CGTCGGCCAACCAGAATTTT
ATCAGCGGCAAACAACCTGC
ATAACAAAATAGTCACAATA
CTACCCAATGCCCTGCCTCT
GGTCAGAGATAACAACAATG
AGACACTCCGCCTCTATCCC
CCACAATCCACGTTGTTAAG
ACTCCCCTACGTCAACCGGG
CACGCAAAAAACCTCGACAG
TTGACCTTTAACACCGCCCC
GCAAACACCACATAACAATT
CACCCTAACTATCCCCGACC
TCCCGGACATAACTCGCTGC
TCAACGCGACGTGAGGATAA
CTGCCTTTTCACACACCCAG
TCTATCCCAACAGGAACCCC
CGACCCTCTTTACCCCCCGT
GGGACGAGCCAGAACCCCGT
CTAAGCATACAAGAAAGACA
ATCATCAACGACCAAACAAA
ACCATAGGCCTTCACCCCCT
CACAGCCCCCCTACTAGGAT
CCCCAAAGGCATTTACGGCA
CTGACCTTTGACCCCAGCAA
CCTAAGTCATAAACCTAAGC
AATGCCACCCCAATACCCGC
TACGGCCCTTCACCCTGTAT
TAAGTGACCTTTGACCCCGC
CTCACCAGGTTAGCAGGCTA
CTATAACCTTCTGACCCTCC
TCACAACTCCCCCCGTCGAA
TGAACTAACCCTCTACCCCC
TTCAGAGCTATAATGCCAGA
TTATCCACCACCTCCATCGA
CCTATCGCCCTCTAGGATCG
TCCCACATCCGTACCCGACC
AGACCTTTGACCCCTCTTAC
CATGAGCCCACCCCTTCACA
GCAACACGGCCCCTAGCAAC
CGATTACACGCCGCCGCTTG
GATGCTACATAGATTAATGA
CTAATAATCTCCCAGCCCCG
TGACCTTTGACCCCTATAAT
CCGCTCACAAACGGTGCATA
GACCTTCACCCTAACCAGCC
GCTTCTTCTACAGATCCAGG
TCGGTAATACCCATCACTTC
CCGGGTGAACCTTGACCCTG
CTATGCACTTTATAATCGAC
TCCAATTTTACATCAAAAGA
TAAAAAACTAAGACTTTGGG
AGGACAGATACTACGGTTTT
GTTTAACCCCACGCACCCCG
ACCACCTTATACTCCTAGCA
GCCAGTAGAAATAACACAAC
CAATAACCCACCTGCAACAT
CCACCGCCCCCACCCCTAAT
ACTACGATCGGCGCCCGATA
TACACCTCTGCGTGCTCCTA
TGACCTTTGACCCCTATGCA
TCGCACCACATGCAAAAAAT
GAAACAAGACAGAGCCGTCA
TCGTCAAAAAATTTGTTTGA
TGACCTTTGACCCCACTATA
ATTTCAAGGACACGTAACCC
ATAGGTAAACGTCGCACGAG
GATGACCTTTGACCTACGCA
CAAAACCCCCCGACCACATC
CACAAAAGAGTATCGTATTG
CTACTACAATCATATTACTA
ATACCATTAGTCCCCGGCTA
TAACAGACCCTTCCTCCCCC
CCCCACGTTTCTGGAAGACA
GCAACTTCGCCCTTTGACCC
CCATGTTCGAATGTAGCTTC
ATGACCTTTGACCCCGGCCC
TGTGATGCAACCTCAACAAC
TGACCTTTGACCCCTTTTAA
AGTCCACCTAGAAAATGCGG
GTTTAAACATAAAGAACTCG
ATCTAAAAACTATGCTACGC
TCCGGTGCCCACTAATATTC
ATATAAAATACACCGTACAT
AAGCCACCCAATCACAGCTG
CACGCTAGTTCCGGAACCCT
CAACTACCCCTGACGAAAAT
TCTAAAGCATTAAGAACAGC
TAGTACGACCCTCTAAACAT
GGGCGATTCCTTATACACCA
TCTTTACCTCCCTCTACCAC
TGACCTTTGACCCCGCTAAC
GCCAGGGGAAGACGACGCAT
CCCACCTATACACAGAAGCA
ATTATGTGCGAGGCTACACA
AACCGTACCTTTCACCCCTG
CAACCCACTTTCCACGAACA
AATAACACCCGCCCTCACCC
CGACTGATAGGCATTAGCTT
ATGACCTCGGGCACTCGAGA
GCTACGTAACCTTTGACCCT
CAGTTCAGGCCTACACCAGC
CGAAACCGCATAAAACATCA
CGATTACCTCAATCAAGAGC
CACAGCCACGTTTAGTACCT
TGACCTTTTAACCCCAACTT
CTCGGCAAACGCCGTAATGC
TCACCCACTTACCTAGACCC
CTCTTGACCTCTGACCCCCC
TCTGTCTAACCTCAACTAAC
ACTGACCTTTTAACCCTATC
AACCAATAGGACAATATCTG
AAAAGAGTCGTGACGCAATC
AGAATGCCCCTGACCCTTCA
CATAAAACCCCTTTTACAGC
CCCCCAATCACTACCCAGAT
CGATCAGAGGATAATCTACC
ACAACCACTCCTCCAGGGTG
ATTAGCAATGGGGCCTTAAC
TGATCAATGAACAAACATAA
CTAACCTATGAACCCAAACT
TGACCTTTGACCCTTCCTAC
GTGAACTTAAACCCCGTATT
AGGGGAAAAAGTTGTATAAG
CATAGATTCTTCGCCAACCC
GCAGGCACGTACCGACAAGG
TGAACCTGCACATCACCCCC
AACAGGGCGCTAGCCGCACA
AACCAGTGACCCTTCACACC
TGACCTTTGACCCTATAAAT
TTACATTGACCCTTGACCCC
AGGCGAAACTAATCAGGAAA
CTTGTTGCCCCCCGGAGGAT
TGACCTTTGACCCCCCTTTA
TTAAGTGCCACGTAGAATTT
TCGCCAAACCTTTGACCCCG
ACCCCCTGACCTTTCACCTT
CACGTGCCTTAACACATAGG
CATGCAGCAACTACAACCGC
CCGGACCTTTGACCCCGTCA
CTTCACCCTCGTAGTAATTG
CGCTCCGCCCCACACATCAT
ATGACCCTTGACCCCGAACA
CATTAATGCCCCAGCCAGAT
GATCCTGAACACGCCCCTAC
ATGACTTTGACCCCTCAAAT
ACTAACGGCAGGAAACGTGA
GCACGAGCACCATCCCGACA
GGGTACGCAACCCTACACCC
TGACCTTTTAACTCCATCAC
CTCACCTTTGACCCTTTATA
CGGTTAACACACAAACAAAG
GCCATCAGCTTACCAATTAC
CTGCCCTACCTTTAAAACGG
CAAAAGGGAAGAGCCCGAAT
GACCCACACGTAGTTGACAA
CTTTGACCCCCGGTTACATC
ACATACATCACACAGTCCCC
ACAACTCCTACCCTCATTCG
CCAAGTGACCCCTCATGCAC
CGTGTCTCACGACAGACCAA
GAGGAACTCCAATTCAGCAT
CGTTCCCCCTTGACCCCCAC
TCCCTAGCATAGAACACTCA
CCCATCAAACCGCAATCGCA
CACCTGACCTTTGACCCCGC
GCTTGCCCTTTAACCCCCCA
TCCCTTTTACCCTTTGACCT
GGTGTCCCCTCTCCAGCTCA
ATAGTCAAACACCTACACGG
CTCAAAACCAAATGAATACC
AATTAGACGGGTGTTACTCA
TAATACTTGACCCTAGACCC
TTTGACCCCGTAGGTGCCCA
ACGTGACCTTTGACCCGCGC
TGAACTTTGACCCCACATTT
CTTGACCCTTAACCCCATCC
TGACCCTTGACCCTCTAAGA
ATCCCGACGCCGCAAAAGAC
TACAACCCCACAAATACCCA
CTCACACCCTACAACACCTT
TGACCTTTGACCCCTCTTTA
CACCTGACCTTTGACCCCCC
AGTGACCTTTGACCCCCCCA
CTGACCTTTGACCCTTAAGA
TGACCTTTTAACCCGTCTCG
CCTACTGAGCCACTAACTTG
AGCATTTACCCCACCATTGA
AATACCAGGCAAAACCCGTT
TGACCTTTGACCTGATACCC
AGAAAAGATTAGTCGAATAT
CTACCTGGCCAGGTTGCCTC
CAACCCTTAAGTAAAGCGGT
TGACCTTTGATCCCGAATGA
ATATGATCCCAGGTATGCTC
TACAGAAATGCACGATATCA
CTAACCTTCAACCCCCGCGC
CACCCTTGACCCTTGACCCC
CATTCAATACCCTCCACGTC
AAGACATCCAACGACAGCCT
CACAATAACCACTCTACCCA
TGCCCCTCACAAGAGAGATA
CCTTACTTACCCCCACGACC
CAAGCCCACTCAAACCGCCT
CAGCAAATCATAGAGCAGCC
CACGACAAGTATCATCTAAC
CAAAGAGTGTTGTGACTTTA
GTATGCTGACCTTTGACCCC
GATTGACCCGCGGTGCATAG
CCTCGTCCCCCGGACACTGG
ATCGTCGACCCGCTGATACC
GTCCACATCCTTAATCTACA
TGCCCACCCTCCGATAACAA
TGCAGACAGTAACACCACCC
CACATTCGAGGTCCCCGCCG
TCCCTTGACCTTTGACCCCC
AACCGGTAAATCAGACAATC
CATAATTTCACCGGACCAAA
CTGACCTTTGACCCTTGGCG
ACAGTCGGACCTTTGACCCC
TGTTCATATCCGATCAACCC
TTACTGACCTTAACCCCTGA
CCGAACACAACCCTTACCAA
GCTGCGACCCAACTCCCTAC
CTGACCTTTGACCCCTCCCC
TATTTGCCACTTCTGACCCT
GCCTGTTGACCTTTGACCCC
CAAAGCAGCATTAAAACATC
TGCTAACTAAGTGGGGAGGG
TGACCCCAAGGGTTAAAAGT
CCCACCCTTACAATCCCGTT
TTACAACAACGCCCTCTAAT
CCCTTAACCTTTGACCCTCG
CCCGGCACACAACGCCGGTT
GGTACCAAGGAGATTCAACT
TGACCTTTGACCTCTAACAA
ATACTTGACCCCAGCAATCA
GAACGAACTTCTGCTGCCCT
GAAAAAAGTTTGACCATCCA
CAAAAGTAATCTGTAGCATC
CCTATAAGGTATTCCCCGCG
AGACTTCGTCAACATTCACC
CATACCGCCCAACCACACAA
CGCACGAACCCTTACAAAAA
ATGTGACCTTTGAACCCGCC
GCGTAGTAGATCCACATAAG
GTCATCTATGAAACCGAACC
CGTAAAAATTTAATAGGAAG
CTCCGCCATACACAACAGCT
AGCTGCCGCCCGCATGCATC
ATGACCTTTGACCCCTATAC
CGTCTCGCTCTTTCATGTCC
GTTGACCTTTGACCCCCCTC
CTTACTTTGCTGCAACCTCA
ACAAAGCGTGACATCGGAGC
GGCAACGCCTAGGCCCTCCC
AACAGCCCGCAAGTCTCCAC
ATTTGAACTTCAAAAACGAC
GACCGATTTATCCTTCCCCC
TTTCACCCTTCGAATCTTGC
CTGACCTTTGACCCTAAGAC
GGTGACCATTAACCCACTAG
CTGCCCCTACCCTAAGAACC
CCCGAACTGACCTATGAACA
AAGTGACCTTTGACCCTAAA
TCGGGCGAGGGTACACTCGC
GAAACCCTGCCTATGACCCT
CCGTTTGTCAAGAAAGTAAG
AACATTTTAACCTCTGACCC
GACAAAGTAAGATAAACTGC
CCCTTGACCTTTGACCCTGG
GACCGGTCAGAGTAATCCCG
CCCCATTGACCCCCGACTCA
CGCCCTGACCCCTCTACCCA
TTGACCCCAAAAACTAGCAT
ACATGACCTTTGACCTTTAG
CTTAACAATCCTTATTTAAC
CCAACAGCACCCGACGATTC
CTGTAACCTTAAACGCCCAA
CACCGGCAGTCACAAACATC
CTCATCAAACGGTTAACAGC
GCACAATCAACTGACAATAC
ATCAACCCTTAATCAGGGGT
GACGACTCATACGCCTATGT
AACGATGACCCTTGACCCGA
ACCAAAGGTGTCAGTCGAGA
ACTCAAGGTCCTCACAACTT
CACCGACCTTTGACCCTCGC
CTCCTACTTCCAAGCCGATG
CGTTCACTAGAACATAACCA
ACATACAATAAAACTTTTTC
AGCTAAGGTCCAGGCATCCC
AAGTCCCTGACCTTTGACCC
TATACTAATCCCATCTCACG
ATCGTCGCGGGTCACCAAGA
TTGACCTTTGACCCTCTCCA
AGGGTAACGACCAATCCTGC
CATCCTTGTCCTTAAAAACT
TCTCCACCACCCTCCCCCAC
TGACCTTTGACCCCGCTTAG
ACCACACGTCTGCTACAACG
AATGACCTTTGACCCCCTGC
GATGCCTACCAATAATATAG
TGACCTTTGACCCGCTTGTA
CGATGTGCCCTCTCGGCCTC
CACGCAAGCCCCTAACTAAG
CGGGGTACTTCCATTATCCA
GTCACCGCTAGACGTTCATT
CAAACACAACCATTGCTTCC
CACTTAAGGGATCGTAATAT
AACCTTTCCCCGTTCTCCCC
CTTCGTAACCCGTAACTCCC
CTTAACCTTGACCCTTACGG
GGAACTATCACCTTTAAACC
CGCCCGTCTCCTCCCAAGGC
ACGTACATCTGCGCCGATGA
CGCTGCCCGTCATAGCCAAG
TGACCTTTGACCCCCGCATA
GACAAATCACCCGCAGCATT
AGCCGGGGTCCGATATAAAG
CCTCAAAACACGGATGCGGA
CGCATTAGTGTCAATCCTTT
TGACCGCGGTAAAACAGAAC
CTCATCCAGTCAAATATCAA
TATGGCCCCCACCAATGACT
CAACCCACACCTCCCTCATT
ATTACCTCACCATCGATACG
AGATTGACCTTTGACCCCGG
GTGCTAGAATGGCCAACCAA
GGCGGTGACGCGCAGTGAAA
CCTACCCGGACCCCCGAGCA
CTACTCATTGCGACCTTGAT
TACCCCTTTAACCCTGTATG
CGCGACCTCCCCCAGTCCAC
CCCCCATCAACCTGCCAAAC
ACCCAATGTAACCGCTCCCG
CAACATAGACCATGCACAAG
CTCCCGCAAGTGTCAGACTA
ACGCTTTCACCCCACGTTTG
AAAATCCACCTTCCGCCACT
TGACCTTTGAACCCACTTGA
ATTCCAGCGCTACCTAAATT
CGACAAACTCCCTGCACCTT
TGACCCTTTGACCCTTAACA
CAAGAAAAGCCGGCTTAGTG
CTGACCTTTGACCTCTTAGC
AACCACACGATCGGCGAACC
GGTGACCTTTGACCCCCACC
TGAACTTTGACCCCTTTACA
TTTGAACGACCCCTGCCCCT
ATACCCAAGGAACGCTAATC
AATTGACCTTTGGCCCCCAC
CACACTCTGACCCTTGCCCA
TCACCGCAACCAACCCAAGT
TTCCAGTCTCCAACGTGTGT
TTGACCTTTGACCCTCTAAA
AACCCAATTCTCCTTCACCC
CAAATATAACCCTTGACCCC
AGCTCAGCCAACCCCGGACC
CTCGTAAACCTACACACACG
ACTCCCCCTCTTAGCTCACT
ACCTCACCCCATTCTCCATT
TTGACCTTTGACCCCATTTA
CATCGCATCACTACCACGAC
ACTGTATGATCCGAAAACAA
ACTCCAACCTTAGTGGACAA
TGTGCACCGAACTAACACAT
ACTCGCATAACCTCTGACCC
CGACCTTTGACCCCGCTTCC
CGTCACACCCATTCATGTTA
CAGACCTTTGACCCCACGCA
ACCGGAATGACCTTTGACCT
CCGCGTTAACCTTTGACCCC
TTAACCTTTGACCCCTCCGT
AGGAGTTAACATCCGTCCCA
CCGAAATGCACACCGCCGAC
GACGCACCACGACAACACCA
CCCCATCCTTCCACTACCGT
ACGATGGACCATCCCGGCCT
CCAGTCTAGAAATGTAGCTC
CGCACCGCATAACTCTCAAT
GGCGAGTCCAACCTTGCAGT
ACTGCCCTTTTAACCTCAGC
TGCACTTCACCAATTCACCC
GGTAAAGGTAAACCTATGGT
CTAACTTTAACGTAACTCGG
TCCCACCTAAAATCTGGCGC
TTGGCCCTTTACACCAGCAC
GTCTGACCTCTGACCCCTTC
TTACGAACCCTCTCACCACA
CCCTCACCTGAGATCCCTTA
TTATATGACCTTTGACCCCG
GACGCCATGACCTTTGACCC
AATGACCTTTGACCCTCTAT
CACATTATCCACAATTAGAT
TCTGCCGAACGCTCACCCCA
GACACTCTAACCATTCCTTT
TAAACTTGACCTCGGGGGAC
CACCCCTAACGATCCCCCTA
GTAAACCCCGGTGAACCCCC
CTATCCGATGCAACGCGGCA
CACACCTGACCCACGAATAA
CACTCTACAGAACCCCACAA
ACATATCCCCCTAAAATAAT
AAGAATCACCCACTTCCAAC
GTCCATTCAGCAGGTTAAAA
GGAGTGTGACCTGGATCGCC
CTCTCCTGAACCTAACCGTA
TCACTTTAACCCTTTGACCC
TGAATTTGAACCCGCAGCGC
GAAACCGAAATAACGCCCCC
CCTCTGACCTTTGACCCCCC
CTACCCAAAAATCAGTGTAT
GCCAAAACGACCACGCAGAG
CGGGACTGACCCTTGAACCC
CCCAAAACACTGACCTCCGG
CATTCCAGCACCCTTTCTTT
CAACGTAACCTTTGAACCCG
CACGTAAACCTTTGACCCCG
GCCCTTCACGCGATAGCCCG
GACAAAGCCCACGACATTCA
CAGAAGCATGACGTACGCCA
AGATTCCTCCCACACCACCA
CTCGCACACCGCCCCGACAC
AAAAGCCATAAAAAGAAATT
TGACCTTTAACCCCATTACA
TGACCCTTGACCCCGCTAGG
CACACCCCCGGCCCCCCAAT
GATGTATCAAAATTAACGAG
CGCGAAAACTCTTGTTACCT
CCTCACTTATCGTCGACCAG
CCCGCCAGGGTAAACCATAG
CAGCAACTCCCCCGAACACA
CCCCATTTACCTGCAACCCA
CGGACATGACCCTTGACCCG
ATGACCCTTGACCCCTCCCC
TATGAGCAACGTGGGTCAAG
CCACCTACGCTCATGCGTAC
CGCTTAAAAGGATAGAAGAT
CCCCTAACAGACAACGCAGA
TTGAACCACATACCGCTTAA
CCCCCCTCCCGCTACCGCCT
GCTGCAGCACATAACCAGGC
GTTTCCTTCCCCTCCCTAAG
AGCGTTCCCTATAAGCCTAC
TGACCCTTGCCCCCACCTAA
ACCGTCATGACCTTTGACCC
CCTTACACCCTGGCAAGTGC
ATAATGGCTTACCCAACATG
AGTGAGCAAGGAGCGACTCT
TAAATAGCACAACCAATCGA
CACCGCATGACCCAGCTGAG
CCTCCGAACCACCCACTTTA
GAAAGTATGTAATGCGCCCC
GACCGACAAGTACTCAATAC
TTACCCTTAACCCCGTACTA
GCCAACACAGACCAGACATT
CGACCCCCCGGCGGAAAGCA
GCTAAATCCGCTTCTCCACT
AACTTTTGACCCTTTGACCC
CATTGCTGACCTTTGACCCC
GGGGGAACGCTAAGTCGAAC
GCAGCCCTTGCCCCGATTTC
CTACCGTCGTCTAAAACCCC
AGTACAAGTGGACAACTCCC
CCCAAACGGAAACCCCGGAC
CCCATACCTGATTCAATTAG
CCCCCAGCAAACCTACCATG
TCCCTACAACCCTTGAAGGG
CGCAGTTACCCTTTGACCCC
TAGTTTCCGATATAGTAAAG
ATAAGACGACAGTACACCCG
CCTACCAATTGTCACCCTCG
CTCCAACCCTCACGCGAATC
TGCCACCACCCAACACCATT
ATAAGCCAATCCCTTCTATC
TCTGCCCCATACCATATACG
CCCCCACGTACCGAACCTGC
ATAGAACCCTGCGTAGAATT
TTGACCTTTGACCCCTGCCC
GTCCGATCTAACTTCCCCTC
TACCACTTGACCTTTGACCC
CCCCTCAAGGCGATCAACGA
TGACCTTTAAACCCCCCACA
ACAGTCGTCAAATCAGCTTT
ATGAACCTTGACCCTGGTAC
CGACATGCTAAGTACACCGG
CGTGAACAAGCGCAGATGCG
CAGGGTAATCGAGAGGATAC
CGCACCACCCCCTTACTACC
TCTGCAGGACCCCAGGGTGA
AATCCAAAAGTCGATGAAAC
AAGTCCGTGCCATAGCAAGA
GGCAGAGTATATCCAGAGAG
AACAAACGCTGGGAACCTAC
CAACGACGCTGCCTAACAAC
CGCAAGGACAGGTGCAAAAA
ACACCGCCAACACCAGCAAT
TAACCTCACTAACCCTGACC
CTGACCTTTGACCCCATTTA
CAGCAATGACCTTAGTGGAT
TCACTGAGAGTTACAAAGGT
TGCCTAGCCGCATCACATTT
CAATACACACTGTCATAGCG
CACCCGCCTACAATGACCGG
TTGACCCCTTGACCCTATGC
TCAATAGTCCGGAAAGCAAA
CCAACCCCACCAACCCACCT
TGTATAGTAAGACCCCCAGC
AGATACTCATCTATACCCCA
CTCATACACGCAGGTAGAGT
TGATGCAATACTGTTATGTG
CCACCTAACATCCACACTGC
CACCGCCCCCATGACGCTAT
CAGGTACAAAACCAGCTGCG
AACAGACAAGAATTACACCC
CGGTGACCTTTGACCCCCCA
CCCCCCCCACTACGTCCCCG
TACCTGTGACCCATTGACCT
ATATATTTTGTGACCCAGGT
TAATGTGTGCCCTACTACTG
CCAGGTGGAATTGTCAACTA
ACTGACGGCGAGGCTGATTC
TGACCTTTGACCCCAATTAA
TGTTGACCTTTGACCCCACC
CCACACCTTAATTCAGGTCC
GCACTATCTAAACCCCACAA
ATAGCCCACAACCCACTACT
GGCGCTTTAACTTTGACCCC
CAAGAGCCAGCCTACCTCAG
CTACCTACGTAAGAATGCAA
CTAAAGACATCCGAAAGTCT
GCCATCCCCCGTTTACCTGT
TGACCTTTGACCCATATACA
AATCTCTACGAGCCCCAACC
TGACCCTTTAACCCTTTATA
GTTACCGACCTTTGAACCCT
ACAGTGCTGGAATGGCCTTA
CTGACCTTTGACCCTATCGG
TGACATTTGACCCCATTTAG
TAACTACCGACCAAGACGGT
ATGACCTTTGACCCCGACCG
AGAGCGTGACCCTTGAACCC
TCCCGGACCTTCCCTACGGC
TGACCTTTGACCCCCCTTCG
CGACCACGACTAATAAAGAG
GGTATTAGGATGGAACAATC
CTGACCTTTGACCCCACCTC
AGACCTAAACCGCCGACACA
ATGCAAATCTGCCACGCAGT
TGACCTTTGACCCCATTAAC
CTATAACTACTTTGTTTCCC
GGACATCACTGCAGCCAATT
CAGGGCCCCCCCACTTACTA
TCACCCCGTTCCACTCATAG
ATTGCCCTTGACCCCAACTT
CCACCCCAAAGCTCACAACC
CAAGTCCTCTCTCCCACACT
CACAGGCACTGCAACCCACC
TCTCGCTCTAACCTTCGAGA
GCAGGCAGCACAAGACGGCA
TGCACCATCCCCCACTCACG
CTACCCGTGAACCGCACTCT
CTGACCTTTGACCTCTCGTA
CACATGTAGCCTGGACCATT
TTGCGTCCAAAATGTTAACC
CACCCGCCTGACCCCGCCGT
AGGACAGCAAATCACGCGAT
GGGTACTAACCTGTTGACCC
GCTGACCTTTGACCCTGAAC
CAACAATATCCAGAACCACC
CATACCTCCAATAAAGTGGA
CCTCCATCCCCCCAACGAAG
CAGGTGAACTTTGACCCTTA
TAAAACCCTATAACCAAACC
AAACGCAAACACGTGCTAAC
CAAAATTTGAACCTTGACCC
TCACATACTCACTAGACTAC
CCGCGCCAACCCCACGCGTG
CTAACCTCTGGCCCTCAGAG
CATTCCGTTCAACAAACAGC
TGATCTCCTATTCCACAAAT
CCCACTGACCTTTGACCTCG
CGAAAAAATGTACCCATAAC
CACAACCTTAACACTCATCT
CATCGGCGATAGCGGATGCC
CAATCTCGTTAGGAACCGAC
CCACAGATATAGAACGTATA
CTCATCTCTGTTTGCCCGTA
TATTATTCTAAAAGAACGTA
CGCGGAAACTCACGACCTCT
CATTACCACTTTGAACCCCC
CACCCTACAAACAACACCAG
AGCCACCATACCCTATTACT
CGCAAACAATGTTCATGTCC
CGCATCCAATAACAACGCAC
TACACATTGACCCTCTACAC
ATTAACTATCATCTCCTGAA
GCCGAAGGTTTCTCCGGCCA
TGTACTCAGCACGACCACTT
CCCTAACTGTAACCAACTCT
TGTCCTTTGATCGACCACCC
TTTAAAACCTACTCTAATCA
TTTATAACCATACATCCAAG
TAACGGACCCCCCTTGAGAA
AGGACTTGATCCAGCTGGTA
GTGACCTTTGACCCTCAGAT
TCTCTAAAGACGCAGCTCTG
CCGACCTTTCACCCCTTCAC
CTGGACCTTGAACTCATACA
AAATGATGCTAGCTTATCAT
TGACCTTTGAACCTCACCCA
CTCCAACCACTCACAAACAG
AAGCAATGACCTTTGACCCC
GACCGTGACCTTTGACCTAA
GCACCCTCTGATCCTCGAAT
ACCGACTGACCTTTGACCCC
AACCTTCCTATCTTTGACCC
ATGACCTTTGACCCATTATA
CGAAACCTCATGCCACTACT
AGTAACTGCCCCCGCCTCAC
GACAAACCCCCACTCCCCCC
TGGACTTTGACCCCCTATAA
CAACATCTGCCCGACACCCA
TTGGAACCGTAACCACGGAA
TATGACCTTTGACCCTCCCC
GTGACCTTTGACCCCGGGCC
TGACCCTTCACCCCTTACCA
ACTCACAATAGAATTGATGA
CAGTTGACCTTTGACCCCCG
CGAACTTCCATACACTCCGA
AACCCCATGTCTCTAGCCCC
CTTACATTTACCCTTTGACC
GCTTCCCATGCCTAAATCGG
TTATCATGACCTTTGAACCC
ACACTATTGACCCTTAACCC
AGCGCACTCCCAACACACAA
AGCACCCGACCCCCACACAC
GATACCTATATTATTTAAAC
ATATACCCTCATTTTGCACT
CCGTCGTTTACCTTTGACCC
CACGACCAGAGACGCCCTGC
TCCGAGTTGTACCTACATTT
TGTGACAAATTCCATATACC
TGGATAATGAACCTGGGGCA
GCTCACCTTCATCCGTCTCA
ACTTTCCCTTTTGAGAACTA
TTACCTTGACCCCATTGACT
ATCATCTCACCCTACCCAAC
ATAACCCCTCTGGCAAACAC
ATACACCCCCTGTGCGGTTA
CGCTCAACACCTTATCACCA
AGCTCCACCCCCTCCAAGGC
ATATAATTACAACATGGTGG
ATACCCCATTACAATCTATG
TCGCTAACCACAAGCTGCTG
CGACCCTTGAACCCAAAACT
CGACCTTTGACCCCGCTCCC
GTACCCCGTTAGCCGAGTAA
TCAGTTCACCTCCACTACTC
TCATCCTGACCTATGACCCC
CTGACCTTTGACCCCCAAAC
TACAATCATTCCCAACGTTC
CTAACCTTTTACACCGCGCC
TCCGAACTCATCGTGCAGCG
TCATGCATATATATACAATT
CAACCCGAGAGTGCCACCAA
TCCTCTGACACTCAGCTTTC
TAAGCCCCTGACCCCCTAAT
TACACGTGACCTTTGACCCC
ACTCATCGACCTTTGAACCC
TGACCTTTGACCCCACCTCA
TGACATTTTACCCCCATTAA
TGACCTTTGACCCCAATTAA
CCATGACCTTTAACCCCCCC
CCAGAACACTATCCGCCACT
CACATTCCCGGTTTATAATC
ATCCCGAACGCGTTAGCAAC
GCTCTAGAACGTACACCGAT
ATCCGACCAAAAACGTCTCC
CCCTCACAACTCTCACCGTA
GCGCGAGAATACGAGCACCC
CCTGCAGACCGAGATAAAAA
TTGATCAATCTCGCCTTCGG
GCTATCAACATCCACGCGCG
TATACAGCTTATCCTACCCT
CTGACCTTAAACCCCGATTA
TATAATCACGTTCTACGACA
CCGCAAATCGCCCTCCCGAA
CTAACTGACCAATATGGTAG
CCGCCCCCGATGAACTATTG
GATCGACTTTGACCTATACC
CGAACCATATGCGACAACGC
CACGCGAACGCCCTCGCCCT
GAACTTATTGACCTTTCAAT
CCTCACCCTAGAATAGCAAC
GACGCGTGACCTTTGAACCC
TCACAAATCGCGAACAGTGA
CAGCTTGCGAGTGAAGATTG
TTATCCTGTAAGTGGTCATT
CGCGCCAACCACTCTACCAC
GGACCTTGACCCTGAGCATT
CAAACTTGAACCTTCAACCC
CTACAATAACTGAAGCACCA
CATACAGCCCATCTACCTCC
GAACAGCGGAACCTTGACCC
GCGCAGCAGACAACGAAGGG
ATGACCTTTAACCCCACTGC
CTTGACCTTTGAACTCTTAC
CTTTCAACTCCCTTGTAATT
AAGCCCCAGAACTTATTAAC
TCCCGCAGAAAGACGCCAAG
CAACACAGGTACTATAGAAG
GTCCGTAAATGCCTGAGGGG
AACCTAATGACCCTAGACCC
GTCGATAACGCCCCTTACCT
CTCGGAAGGGAAGGCATCCT
CAGCTTCTTCCCCCCGTCCC
TTCCCCTTTCCCAACTCTCC
CATTAGAGGGTAGCGGCCAT
TACTCGCACGCTACAGCTCA
TTGTTACGTCACCGTCAAAA
CACGACATGGACAATCCCGC
ACACCTTGCCCACCAGCCTC
GGAGTGACCCTTGACCCTCA
CTGACCTTTGACCCCTAGTA
GGACCCGTAACTTTGACCCC
CAGTTGTTGCCCCCCTAAAA
AACGCGCCGACCCGTTGTTA
AACCACAGGTGTCGGACCGG
GATAATCCGTCACAATTGAA
GCTGACCTTTGACCCCCCCC
TATTACGAGTATGCAACCAC
AAAATCAACAGTTAAACCTC
TCAAACTTACTACAACCCTC
AAGTAGTAAGAATAACCAAT
GCACTCCGACGCAAGCTAGG
TCTTGCCCCTTGACCCCCCT
TGACCCCCCAGCGGCCCCAC
AGTACCTGGAAAGAAAGTAT
GAGGTATAAGCAGCACGATC
AGCTGTTTACTGAAACAAAC
CTAATTAAGAATGACCGAAC
AAGGTGACCCTGGAACCTCC
TCCACCCCTAGCACCGCGCC
GCGACCCCCAGCAGGCTCAC
CACACCCCACAACCAATGTC
GGACGAATGTACGCACAGAC
TTGACCTTTGACCCCAATTA
CGCAAGATATTAACGACCGG
ATTCATACTCTCCCTACCGC
ACAACGTTCTCGTGATAGGC
CTTGATGACATTTGACCTCG
TAACCCTTAAACCCTACCCA
AAGCATCAAAAAGGCTACAT
TACTTACGTTTCCTTTTGTT
CCCTAAACACAAAACACTCG
GCGTGACCTTTGACCCCCCC
CATTCCCCGATCCGCAAAGT
ACTCCCCTGACCTTTGACCC
GAACAACGGAACGTTGAACA
TACCACCATCACTCTACGTT
GCTCCCTCTTGCCACCGGAA
AATGACCTTTGCCCCCGTAT
TTAACATTTTACCCCACCTC
GGCTTTACCACAATAGATGC
CAACCAACTAGACTAACCAT
ACGCCCGATGACCCCCGCTA
TTCGCAAACCAAACACTCAT
CACTCGACATTGACCCCCTT
GCACACAAGCTCAATTCAAT
ACAAAAAACCCGAATGACCG
TCACGTCACACCTGCAAGCA
GGGTGACCTTTGACCCCCGC
CAGCTACATGGGGTCACACT
CTAACGTCAGCAAGCAAACG
CCCATCTATAGAGGCCGCAC
CCTTCGCAGCACCGCATGGC
GCTTGCAACTGCACAACTTT
TGACCCCCTGCACACAGCAC
CCACTGACCCTGGCCCCTTA
GCAAACGACCTCATAAACCC
ATGGCTTATGCGATGGTCTA
CCACATCCCGCCTCTGTTGC
ATTGACCTTTGACCCCTCAC
TGACCTTTGACCCCAATAAC
TCCCACGGAACAACAATCAA
GCTGACCTTTGACCCTTGAC
TACACAACCTAACCCCCCAC
AAACTCTTGTTCACGCCTCC
TCCTCAATACAACAGTCCCA
TTCGCGCAAGCCCTTGCGCG
TAACCTTCCCAAATATCCCA
CCCCCAGGACACCGAAAATC
CTCCCACCCTAAAAAGGGAC
GGACACCCAACACTTAAAAA
ACCACTCATCGCTCCCATCG
TGACCTTTGACCCCAAAGAC
CTCGCCACGCACATAGTACC
CAAGCCGACCTTTGACCCCC
GAGCTCACCAAATGTCATGC
TCCCCCACGCCCCCTACCTA
TAAACAGACCTCGCAGCGTA
AAGCCTTATCTACCACCGCC
TAACCTCGCATACCATCTAG
CACCTAGAATGATTACCAAG
GACTAAAGGAATGACTTTTG
TACACACAACGATACTACAG
CCGACCCCAAGCTAAGACTC
CGTGACCTTGGACCCTCCAC
CTAGTCGATACGGGAAGAAC
ACTATTGCAAGCACAGTGTC
ATTTAAGAATGGAGGGCTTG
GTTTTGAATGACCCCTTGGC
TAAAAACCTGCATGGTCCCA
TAAGTTCGGATACCACCAAC
AATACACTCAGGCCTACCTC
TTCTGCACACCACCACATAG
GGGGAGGATAAAAAAAACCC
GTTATATACACCTATAAAAA
CTACAGTAGAATCAACCCAC
CATGCACTTTTACCTTCCCC
CCAGACTGACCTTTGACCCC
CCGTCCCATCGGCGACCAGA
GTTACTTTAATGGCTACCAA
ATCGACCTCTGCACCCCCTA
CGTTGACCTTTGACCTTCGG
GTCCTTACACCATAACGTAC
CTAAACACCGTCTCGCCAAA
TACCTCAGAATAGCACGAGC
CTATAACTTTCACCCGCGAG
TGACCTTTGACCCAAGTTAA
AAACGTATCAACCACCGCCC
TCAGAGGCAACCTATACCGT
TACCTGCCCATACACGCATT
GAGTTCGAAACTAGCCTTGA
TACGTGAGCCACCCATCCCG
CTCGAACTTTGACCCGCACA
TGACCTTTGACCCCAACTTA
ATATACAATCATATCCATCC
CCGTCATACGGACCCTGATA
ATCCCCCCATCCTAAATTCC
CCATACCACCCCCAGTCTCC
ATTCACCACACCACACGCAC
CATATCCAGAAAAATCCTCG
TTGACCTTTGACCTTTCGAC
AGTTGTGATCCACTGCCCTA
AACACCGACTTTGACCTTGG
GCTAGATAGACGCTCCCCAG
CAACATATCCACGCCTAAAA
TGCCGTCCGACAGCCTTAAC
CGTACTCCCAATCAAGTGCC
CCACAGAGGTCACACAATAA
CGATCGTCCCCTAAGAACTA
TGACCTTTGACCCCAAGACC
TAAATATAAAACAATTCATC
AAAAAGGATAGCACTAACTA
TCCGATGAAGACTCCAGATA
AATGACCTTTGACCTCCCCA
CAATAACTACTCCCAACATC
GCCACCAAAACAGTACCCCT
GCCCGATACTATATAATATG
GCAAAATATACACACGCATG
CAACACTATTCCGTCTATAC
TAGTCGGAACGGCAACGAGC
CGACCTTTGACCCCGGAACA
GACACGGACCTTGACCCCCG
CCCTAGACTCCCCAGCGACA
TAGCAAAAGAGACAAGTCAT
GTATAAAGAGGCTATCACTG
ACCTCCATGTTCCCCCCCTT
TACACCATCCCTCCCTGGCA
TAAGTCGACCTCCGACCCCG
CTGACCTTTGACCCCAATAC
CTTAACACGCTATTCATCAC
TTCGACCCACGCGCACCACC
ATGACCTTGACCCCACTTAT
GCACCGAGGTCGTGGACCGA
GGCTGACCTTTGACCTCGCC
ACAACTCTACCACCTTTGAA
AAAACTTAGCAGAGTATACC
ATCTACCTTTAACCCCATTC
TAACGTTTAATCCAGACGCA
CGGAACTGACCTCTGACCCT
TAACCCTAACAAGAGTCCTT
ACCTGACCTTTGACCTGAGC
CTTACACTCGCCATAACGAA
AGTCAGATCCCTGCTCATTT
TTTGACCTTTGACCTAAGCC
GTACATCCAACCCGCCTAAC
CGCCTGCCTAACTTAACACC
TTGACCCCTGACCCCTCAAT
GTGCCACCATCACGACCACC
CATACAACCCTTGACCCCTC
TTTTATGTCACTTTTGCTCT
GTGACTTTGACCCCACTTTC
ATGACCTTTGACCCTACCAC
CACTCTTTTAATCCCCCCTC
ATCCATTTGATGCCAAAATC
GACAGTAACCACACCGAGAG
TAAGAAGAGGAATAACGCAG
TGACCTTTGACCCCCTTTAA
CTACAGCCCTCTCCTGGTTC
GACAGCCTCCCAAACTGACC
AACCTACATACTAAACAGAC
CACTACGCGACCCAACCAAC
CGACCCCACCAGTACGACCT
TCTTTATGACCTTTGACCCT
AGTCGAACCCTTGACCCTGC
AGCTACTTGCCCTACCCCGT
CGGATCCAGGCCTATATTGT
ACACCCCTACCTACTTCTCC
CACAACTTGACCTTTTACCC
TGTCCAAGTCCCTTCACTGC
TTAACCCTCAACAAACGATC
GCAGCGACCCCAAGTCACGG
TAATACAATTACCAAAGTGT
GCATATCCGCACCAGCACAC
CTTCATTTCCACCGTCATCG
TGACCTTTGACCCCGCTACA
ACAATACGATTCCGCAAACC
TGCCAATCTATTGACCGCCC
ATCAAAACGACTTTGACCTC
TTTAGGCGGAACTAACCTCT
AACAGGGTCCCCTCACTAAA
CCGACTTGATTCTGCGCCAA
CCGCCACAGTCTCCCTTGTC
ACTCATCACAAGCACGGATC
CACACTGACCCTTGACCCTC
CTCCCTGACCCGGAACAGCA
GAGGATGTCAAATATACACA
ATAAACATACCGCCACAGGT
CCCCAGCAGCCGTGACACTC
TTGACCTTTGACCCTATTAA
TCACTCACATACCCCAACCT
GACTGACCCTTGACCCCCCC
TGGTTCCTACAACAATCATG
TGACCTTTGACCCCTTTAAA
TACCGCAGGTAGGGCTCCAT
AATGACCTTTGACTCATTAC
GCTTCTTCAACCCTACTAAC
AGCTCGCCCATCAGACATGA
CTGACCTTTGACCCAAATTA
CTAGACAGCCCATCAATTCG
TCACCCCACTTTAGCTCACT
CTCGACCTTTGACCCCTGTC
TACACGGAGATGGAGGGAAT
AGCGGATAAAAGGAGTTAAG
AACCGACGACGCTTTAATTA
TTCTGCACACATCTAAACTT
TAAAACCCTATTTTAAAATC
CTGACCTTTGACCCCCCAAC
GGGCAACAGCCTTTATCCAG
TGACCAATTTACCCTCACAA
TGACCTTTGACCCCCTTAAA
CGGGCTGACCCTTGACCCCC
CGACATTAGCCCACCACCAA
AAAACATTCAATGGCCTCCT
CGGCCCGTTCACTCTCCTAG
TCCTGACCTTTGACCCTTAC
CGCAATCCCGGAAACATTTC
ACACCATCTAAGCCCACCTA
GCCATCTTTTTTACCGGATT
TATATCTCTTCATAGTGACT
CAGCGCTACACAGCCTATAC
TCAGACACACAATATCCGCG
ATAAAAATACCAAGCCACCC
CCGAAAATCATACACTCATT
TGACCTTTGACCTTTGGACC
GACACCAGATCATTTGTTCA
ATATACCCCGTCTGCTTTCG
ATGACCTTTAACCCCCAATA
TTGACCTTTAACCCGTTACC
GCGTAACCTTTGACCCCTAC
CGGCGGGAGGAAAAAATCAT
CCGCCGGACCCCACTGGCGC
GCATGTCAATTATCATTAAA
ACCGTAATGAAGAAAAAACC
CCACATTCGCAACGGCAATG
AAATTCAAACATCCCAAATT
CCACCTGCAGGGACAAAACT
CACGTCCATATCCAACGCGC
CATTATCCCTTGTCCTGCCC
TCTCCAAATGTCACACATAA
GTGACCGCCGGGACCTGCTA
CCATACACGCCTCAACCCAA
GATATAATTAAGCGGTTTAG
ACACCTTGACCCGTGAACCC
CGACGGCCCAAAAACAACCT
GACAAGACACTTCCGAAACT
TTCACATCTCACACACCGCA
CCACATTTAAGAAAACCTAC
ACAGCCACCCCATGCTCCCC
TCGATGCCCATGACCCACCA
CCACATAAATTAATTGCCTC
CCACTCCCATCGAACACCCA
CCTAATGCCGTCACTGGCGC
CCTCGCACAGCCCTTTGAGA
CATGAGACACTCAGGTGCAT
TTAAAGATGACCTTTTCACC
CACCCATCCACCAACCACGC
CGCATGTACCTTTCACCCCT
ATATGAGAAGAAATCCCGCC
CGGCCCCGGCAGACTCATCG
TGACCTTTAACCCCTTATAA
GATCAACGCCCCCTATAATA
GGCTACGAACCCCGCCAACC
ACACACCACCCACTCGCCAA
ACCTACACTCACATAACATA
CACTAGTTACCGACTAAATT
ATGACCTGATAGTCCGGAAG
ATCAACATGACTTTAAACCC
TGAAGCCACAAACACACAGA
TGACCTTTGACCCCAGTCTA
GTTGACCCTGACCCTACGCC
TCCCAACAGATACATTGCCA
ACAAACCAAAGTTCAATGAA
TGCATCTCCGACTCATCCCT
TTATGACCCCCTCACCAATC
CCTACGTTCCGTCCCCCTCC
GCGTCGCTCAAAAAAACTGG
CAAAAAATGCCAATACCAAC
CGACATGACCCACCCACTGC
CACTGTAATCTTTTCACCGT
GGACATCAGCCTGCATATAA
AGCAATGGAAACCTGGGTAT
CACCACACACCCAAAGCGGT
CTTGTAATTCACTAATTCTC
CATTTCTTCCATTACTAATA
TGACCTTTGACCCTACTTAA
CCTTCACCTTTGACCCCGAA
CCATATGCCCAACCGACATG
CAGCTCTTTACTGCACTGCG
GTCTACAGGCTTCACACACC
CCCTGATACACCCCAACATT
ATGACCTTTGAACCTCTCCA
TGACCTTTGACCCACGTTAC
CCTCGAACTTTGACCCTAAA
AACAGCTGACCTTTAACCCC
CAGAACCACAAATTACCAAC
CTAACCACATTTGCGTATCC
TGACCCTCGGCACCTAGGGG
CGACCTTTGACCCTTAATCT
ATTAATCTATGAAGGCCATT
CAGCCTGCCATGCTAAAGTG
TACTACAAAAGAATTCGACA
ATCCACCCACTCGATCTAAG
TCATGATAACCCAAACCCAT
AAATACCACGGACCCCAAAC
GAACTCGAAGTAATAAAGTC
ACCACTCCCCGTATCCCTGA
TGACCTTTGACCCCCTTTAA
CTGCACCACCTCTTGATGAA
CGAAACACGTCCATTCCGTC
CCAAGGCCTTCCTGCCGCAT
TGACCTTTGACCCCTCTCAA
AGCCCTACTGACCCTTAACC
ACACATTGACCTTTGACCCC
GCGACTTAAACCGTATCAAC
GATCTATGACCTTTGACCCC
ACGACCCAACTTACCCCCCT
TGACCTTTGACCCCTATAAA
TACGGGTGACATTAGGACCG
AAACAAAAGACTTCACCCCC
TGAGCGTGACCCTTAACCCC
ATGGCAGCTATTACAAGCGC
CAACCTAGTTAACAAGATGC
GATAACTCACTCCTCTAAAC
TGACCTTTGACCCCGACTTT
CGTCCTAATGCACCTAAGAG
TTAACATCGCGAGCTTAACG
ATGACCTCTGACCCTCCGCA
AATGACCTTTGACCCCTTTC
ATAACCCGCACCTCAAGTTA
CTGCCCCCGATATCATTGTA
AACACCTTGACCCCAATGGA
GAAAATATAGAGCACGCGGT
TGACCTTTGACCCCTCCTGA
AAACTACGTACAAGAAGGAC
CCCACTACAACCCCGCCCAA
ACACCAGTCTATTAATACAG
CACTACCCCTCACCTCACAT
GAATAAATGACCTTTGATCC
CACTAATTAAAGGTTCCACC
CGAAAACTCGCCTTCAACTG
CGTGACCTTTTGACCTCCCC
TAACCCCATCTTCCCTGCAC
ACCGTATTCTCACCCAGGCC
CCTAACCCCCAAAGCGCCCT
CCTGACGCGTTATCGCATAC
AGCAGCTAACCAAACTCATT
CACGGTGGCAAGCCAATCCG
CTGACCTTTGACCCGCATAC
ATGGACACCATCCACCTTAC
GGACCTTTGAACCCCCTTTA
TGACCTTTGACCCCTTTCAC
AATTCTAACCTTTGACCCCA
ATATCGTATCAAACTCCATC
TGACCTTTGACCCCAATCAA
TGACCTTTGACCCCTGTTGA
AAGACACTAATCATATCCCC
AGTGACCATTAACCCTTTAA
CACAACGGCCCACCACCGCC
CGCCTGCTAACAGACACATG
ACATTCACACCCTCACCCAC
CTCTCTCAAAGACAACATAC
TTACTCGAACCTTTGACCCC
AGCGACATCAAATCCTATAC
TCACAGTGACCTTTGAACCC
CGAACAAAGGCCCTAGTTAA
CGACCTTTGACCTCTAGTAT
CAACGAGTCCGGTACAAATC
CGCTGCCGACCTACGCGGCC
CGTATACAACACCTCCGCCT
CTCTTAATATGTGAACAGTG
ATGACCTTTGACCCAACCTG
AGTGTGTTCCGTTGGCACCC
AGCACCCATATTACCCCTAG
TGACCTTTTACCCCCATTAA
CCGAGTCGAACGATGTCTTT
AAAAGATCGCCTTTACAACT
GGGTAAATTTGACCCCCGGT
CACAACTACCTTGACCCCCA
CTTCCATGGCCACACAGACT
TGACCTTTGAACCCATATAC
GTGAACCTTGACCTCTGGCC
AGCACGGCGCCCCGAGATAT
CTTGACCCTTGACCCCAGTC
CGGTGTTAAAGCGGGAAAAT
GGTGACCTTTGACCCCAAGC
GAACCTAGAAAAAACTGAAC
ATGCCAATTGGGCCTCACCT
GAGAAATCTTTTCGAGCCTT
CATGTGACCCCCCACCCGCG
GAGACAATCACCAAGTACAG
GAACTTACAGCATCCCCCCT
CGGCAGCAACCCGTAAAGGG
TTTGACCCTTCACCCCTCAC
CACATACGTGAACAGCCGGT
CTACAGACAGCCACTCCCCC
CATGCCATGACCCTAGACCC
CATTCCCCACTCTCTATGAC
GGGACTCTCCGGCACACTAT
TTCACCCTTTGACCCTGGTT
GTATTACAACCCCACCCGAA
ATGAGCGAACCACGATACCA
ACTAACAAACCCCCCCACCT
ATGTCCACCAAGCGTATGAG
AATTGACCTTTGACCCCGCC
AAATCTCAACTGCAGTAATC
TGACCTTTGACCCCTATTAA
GATATAGCGACGCTGGCGCG
TGAACCTTCGCCCCTAGAAC
AATCAGCCACGGCCAAATTC
TCCTAACTGACCCCTGTATA
GCCAGCCTCAACCATTTTCC
GGACCACATTAACCCCAAAT
ACCCACATATGCTGCATCGG
TGAACCCTGACCCATTAAAC
TAAAACCGTTGTATACCCCC
ATCCACACCTCAGCATAGCG
CCACTACAGAGAAGGCCGCA
TGAACTTTGACCCCTTTAAA
CCTTAGTTACGTACACACAC
CGCAAGCAATTACCTCGCTG
ACATCCTGACCTTTGACCCC
CACCAATGACCTTGGACCTA
GATAACCCCCAACCCACGCA
TGACCTTTAACCCAAAATCA
TGACCTTTGACCCCCGCTCT
ACCAGTAATAGGCAATAACT
TGATCAAGCAGGACCGCCCT
AACCTGACCTCTGACCTCCC
TTCAATCCACCCACGTCTGA
AGCCATAGTAGGCAAACAAG
TTCCGGTCCACACTCTGCAC
CGATCCCCCTCTAACAATAT
CACAAAATAACAAGTTCCGA
ATACGGTGACCGTCAGCTAT
GGGGGCTGAACCTAACATGG
CAAACAGACACCAATAGCTA
GTGACCTTTGACCCCCCATC
TGCCCCTTCCAGCTCCAACT
TAAAACACTCAAACACCTGC
GCCTCAGGACAATCCAACCC
AACGACATCGCTGAAACTAA
CGCACCACCCGGGAACACTC
TTCCTAACTACACGTCTTTT
AAAGTCGGCAGAATTTCCCC
TCTCCTGTTCTCCAAATACT
TGGTCCCGCCCCCACACCCC
ATTACTGCGTCGCTGAAGAA
GCTTGTACTGTGAACCTGCG
ACCAATCTCAAGAAAATGCA
GCTACAGGGTAATACAGGAC
ATGGCCAAATCATGCCACGG
TGACCTTTGACCCCATTATT
TTAAATGAACCGTGCGCCAC
CTTCCCAGGACGCACCTCGA
CGTAACCCCAACCTTCCAGA
TGACCTTTGACCCCGCTTAA
CATTACCTCACCGATACCAC
TGACCTTTGACCCATCTCAA
GCATTCTAAACTTTGACCCC
CGAAAGAATTGACACGATAC
ACACACCCAATATCCACTCT
AGACCAAATCTTAAACCGCT
AGACCTTAGCAACCTAACCT
CCGACAGATCAAAGATGGCC
ACCACTCACCACCCAAGCCC
TAACGCGACCCTCCGGAGAT
GCATACTACATCCGCACTTC
CTGATCGCCCACAGTTCACG
TGCTTCCCCTCTTATCAAAG
AGCGTGACCTTTGACCTCCA
AAGAAAGATGACCTCCAACA
CCACACCATGATGCATCCAC
CCGAACTCGAACCGCCACTA
TGTGCCAGTCAGATCGAATC
GGCCCTCATCTGATATCTAC
AACAATATCTCCCCACACGA
GCGTACACCTCGGTCATGTC
CACACCCTAGCCGCTCTCAC
AACGAGCATGTTGAAAACAA
AGGTTCTTTAAGCAGTAGTA
AACCTGACCCTTGACCCCGG
TGACCTTTGACCCCGACCGC
CGACCTTTGACCCCATTAAC
AACACAACACGCGGGTTTAC
TAAGGGACCTTTGACCTCCG
CCGCCACCTCACACCCATCC
CTACCAGGTCCAACACTTGC
ATTGTCAAGATAGTACCGGA
CAAACGTCAAACATGTCTTA
GACAAAAGAACACATTGTTA
AGTGACCCTTAACCCCCCCC
CCAAATCTAAACCTTAGCAT
CCCGACAGTCTCACGACCGA
CCCGTTTCTACCTCCCAGCT
GCCCGGAACTCCATCGGGTC
CACAGTGACCTCCACCGGAA
TTCATCTCTAATAATGAGAT
AACCCGCCACCCCCTCCCCG
GAATATGACCCCGGACCCCG
AGAACGTTGGAATCCACTAC
CCACGTCGCCTGAATCCCTT
TTTGACCTTTGACCTTTTGA
TCTGCTATGCCAAATCATTC
AAAACCCGGAGCTACCACCT
TGACCCTTGACCCCTACCCC
GCCGTGACCTTTGACCCTGA
CTTTGACCTTTGACCTTGAA
ACTCTCTTACGATCGGGCCT
CTATACCACAACGAGATCTT
ACCGTCACCAACAAAGACCA
CTGAGCTTTGAGCCCCCATA
AAAACTCCCCGCCCTAAGAC
ACCTTAGACCTTGACCCCAT
CAAGTCTAATCATCGGTAAC
TTGACTTAAAGAAAGCATTA
TTGCCCACATCACAACCAAA
TAAAGGCTCACAAAACCCGA
AAGACAACCCAACAGCACCC
CTCCAATATACACGCACCGC
CTACCTAAATTACTTCTTAT
ACTACAAGCGCCAAATGAAC
CCATAGTCCAAGCCACTTGC
ACGAAACAGGCGATCAGGCT
CACAAGGACCGATTGCGCAC
GCAAACTAACGTGAACCCAA
AAACACGAACGCAGCTCTCA
CCCATAAACTTCACTACCCA
CGGGCCCATTGACCCCTATC
AAAACACACACAACCAACCA
CCGAAACACACCAAGCGAGC
AGGTATCCATAGAACTTTAG
AAGAGCAATGCCTAGTACCC
CCGTCGCAGATGAAAGCGGG
CGAGATCACCACTGAGACCC
CATGCTACTAAACCCCAACC
CGAATAACAAAAAAGTTGCA
GGTATCACATCCCGCGGCAC
TGACCTTTGACCCCATTCAA
CCCGATGCCAACTATACAGC
ACCCCGGTGCATACACTACT
CGGCCTAACCTCTCCATAAT
CTTTACAGACTGATAGAGGG
TGACCTTTGACCCCATTATC
CATCACGTCCCTAAAAGGTC
CAACCCCCAATGATACACTG
CGACCCTTTGACCCCACTTT
CGTATCCCTGACTAGGAAGC
CCTGTACAGACCGAACCCTT
GGACATGCATAAAAAAAATA
ACCATATAATGTACTCGTCA
AAACAATACACTTGTCGACC
AAACTCAAAGCTTTACTGTA
TCCTGGTGCAAGTAACATTG
TGAACTTTGACCCCAATGAC
CCCAATTTTCTGCATAACCC
CGTGACCTTTGACCTTTGAC
TGTGAACAGCCGGCGAGCTA
TACCTGACCTTTGACCCTCG
ATGACCTTTGACCCCTATGC
AGTTAACCTTTGAACCTAGC
CTCGTCACAGACCTATCACC
CACAAAGGACCTTTGACCCC
CGCAACCAATACAAGGTGGG
ACAAGTCCAAGGCCGGACCC
TGCCACGTCAACTCAACCGC
TAAACTTTGACCCCAACATC
GAGATCCGGTGCCCCCGCTT
GGCGAACCCTTGCCCTGCTC
TTCCCATCTGTTCCGTAATT
TATCCAAAATGACCAACAAA
CCTTGGACTTCCCAATCTAG
CCTAACACGGATAATATGAC
CCATCAACACATAAAGGAAC
TCGACCTTTGACCCCACACC
CCATTCACATTTAAAATGCT
ACTCAACCGTCCATACTGCA
CGACCTCGGCCCCCCAGCCT
GAGATCAGCAACAAAACTCC
GCCACCTACAAATAATGCTC
GGCACCTCAACTAACCTCAA
CCCGCATTGACCCCACTCAA
CCCGTTGACCTTTGACCCCG
TGACCTTTGACCTTTGAACC
CTTCACCCTTTGACCCCGCG
CATCCTCAGTACCACCATGA
AAAGACGAACGCTTTCAGGT
CAGTCGCCATTCGTTAATTA
ATTCCGCGACCTGCTCACCG
TCACACAAACCACGTGTAAA
TACCTTGAGATACACATAAA
TGACCCCTGCCCTCGCAGAT
TTTAACCCACCCTCCCAGTT
CTAGAATCGAATGTCATTTA
GCTGGCCTTTGACCTCACAC
CCACGCTCCGTATGAAAACG
CACCAGGTCCACTTGCCGCC
TACGAACGCGCCTGGCCCGC
AAAACTGCAAATCCTCAAAG
GGGAAACGGGGGAAAGCCCA
CGCTTCGCTCAAAAATGGGT
CTTGGACCCGCCATACTCCC
CCTACCCGTTCCGCCTGCTA
CAGTCTTGACCTCTGACCCC
AAACTAATTAGCCTCTACAT
TAACTTGACCTTTGACCCCA
GTTACCACCGGCTAGTCACC
ACATAATCTTCCCCATGCCG
CAGCTCACCGTCCTCTTGCC
GGAGTCTGACCTTTGACCCC
CAAACAGATAATGTAGACTC
TGAAGTAAAGTTATATCCCA
GGAAATAACCCCCCACCGCC
GACAGCCAGAACACACAGCG
CACCTAACTTCGCTTGCACC
TCCACATCCCTCATTTATGG
CGACCCCGATACGGACTAGC
CACCCCCCTCATTACCCACC
TGACCTTTGACCCCACTTAA
TGACCTTTGACCCCCATTAC
CTCGCCACAGTCACCGACAT
CTGTCACGAACGGTGACCAG
CTACAGTTCCCAGGACAGAC
AACCACTCGCTAACCCGGAC
ACCTCACAATAACACAACCA
TTACCCGCCCGCGTGCAAGT
AAAGCTACAAGACGCCAAAC
TGCCACACAGCACACCCCCT
ACCCATGACCGTACTAATCG
AAGTACGGCCGCCAAAAGCG
GTTCAGACAACATCCCCCTC
CCCTGTGTCACCACCAGGAG
CTTGTGTCTCTACGCGCGCA
CACACTTACCACCCACCCTT
CAAGCAGTACCCCACACACC
TAACCTTAATACTATATGAC
CCCTCATGACCCTACAACCA
TTCACCATCATTGGAACGCA
ATACAAACAGTCATATAAAA
CCATGCCCCGGACCCCACGC
ACACAGAACCTCCTGACCCA
TCAGCCCGGCTTTATTATAG
TTACCGCATATTTACACACA
TCGGCCGCCGAAGGGCGGCC
CTCTCGGCAAATGTAGTTAC
TCAACGTAACACTGGGCTGT
CAATTAGATACACCAATCCC
CTCAGCAAATCGCATAGACA
TAAACATAAAACAAAACCAT
TGACCTTTGACCCCGTGCCC
TGACCTTTGACCCCGTTAAA
GGGGGAGAACCCCCCAGGTG
ATTATGACATTTGACCCCCT
TGACCTTTGACCCGATTAAA
CGCGCTTCTACAACAACCTT
AATACAAATAAGATTTCCTG
CCCGTGACCTTTGACCCCCC
CGTAAATTGACCTTTGACCC
GAGCCCGAGATCCACTACCC
CTATGCTCCGCCCCGTCCCC
CGCTACCTCCGTCTCCTCGA
ACCAACAGGAGATTCTGTGC
GTGCCCTCAACAGCTACACT
AATAAAAAAAGGACTCCAAG
AGTTCACCACCCCGAAGACC
GCACGAGCCGCTAAACGCTC
ATCCGAGGCCCCATTGTTAG
CGAAAGATCAAACATGCATC
GCGACCAAGGACTCTTCGGG
GCAATTCTAGAATCCAAGTG
ACTGATACCCCCAGCCAACT
GCATGACCTTTGACCTTAGG
ACCCGTCACCCCAATCCACA
AGGCATTGACCCTTGACCCC
CGCACTCACTTCTGGTCGCA
ATGTATAAACACATATGCCA
CATTGCTCACCACATCCCTA
CGAACTTTGACCCCCCTTAA
AGCCCCGACTGCTAATTACT
AACGTACTCAGAATCCACCC
GCCGTTATGCCCCGCCTGAT
CGACCTTTGACCCCCTTATA
ACAACACCGCTCACCGAGAC
AATGAGCGACCTTTGACCCC
AGATCTGTGTATATGCTCTC
TAAACCCTCGAGCGCTCCAA
TTAGCAAAGTGGCTCACGCG
ATTACCTTCCCAAGCCACCT
ATCTGACCTTTGACCCCGCC
ATCCCATAGGAAGCTATAGT
CAGACCCTTGACCCCCACTG
GAACCCTACGCTCCTAAAAC
AGACCTCACAAATAATTGAG
ATAATAACGACGCCACCATC
CGTGCAGCTGACCCGACATT
AGGTCCAGTCCCCCCATGCA
GCCCGCCGCACTATCCATTG
CACGAGTGACCTTTGACCCC
TGCCCTCCCTCGCACCCCCC
CACTACGCTCAACCCCCTTG
CGACCCAACGATACCCATAA
CAACCTTGCCCTTTGACCCC
TGACCCTTTGACCCCAGCTA
CCTGACCTTTGACCCTAGCT
ATCTCGGCAGCCTCCGCCAC
ATAAGGCAATCCCGACTACG
CCACCTATCTTCTCTGTGTA
TTAACCTCTCTATGACACAA
GGCTGACCTTTGACCCCAGC
CATGGGACCACCTCTGCCCC
ATATCGTGACCCACTGACCC
TGACCTTTGACCCCAATTAA
CGAACTACCTTCGAACCGAC
CTCCTCTCGCCATTTGACCT
CAGGCCCCAGCAAAGAGTTC
GCAAAACACGTTAATGGTAC
ACCTAAAGCCCCCAACACAG
AAGTCCTGACCCCGCACTCC
GTTTCTGGATGTATAAAATA
ACTTGACCTTTGACCCCCAC
TTACCTGAACTTTGACCCCG
CAGCTTGCCAAGAAGTTTGA
AAGATCCGAGTCCCTCCGTC
CCGACTTTGACCCCAAACAA
CACCATCTCCATCCCAAGCC
GCTGCCATGACCTTTGACCC
TGACCTTTGACCCCGATTGC
TTTGACCCCTTGACCCCCCC
CAATAACTTGCCTTACACTG
CTCGGTTCCGACCCTTTGGC
ATCTCCCCCAAATTCGTCAC
TCAGTGACCTCTGACCAGAA
CAAATAAGTACCCGCAAAAA
AAATTCAGATTAACCACCCC
ATATTGACCTTTGACCTCCC
GAAAACTCATCCACAAATAG
AGTGACCTTTGAACCCGCAC
AGTGAGACATGAACAGACAA
ACCCCACATACTTAAAGCCC
AACCGTCAACTCACTAGAAC
ACGACCACTTGACCCTCACC
CCCATGACGTAACCCCGGAT
GTCACCCCCACTGCAAACCA
CGACCTTGACCCCCATTATG
GATACCACGGACCCTTATGC
CAGAATTGACCTTGAACCCC
TTTGACCTTTAACCCCTATA
TTCAAACCCCCGCACGACAC
CGAAACTGCCAACAAGCAAG
GAACTCAAACTTTGAACCCT
CATTGACCTTTGACCCTGAT
GGATACGTGTATAAAAAGTG
CGCCTCCGTTCGGACCCCCC
ACTCCACCACCTCTCTCCAA
CCAACATTGACCCTTGACCC
ACTATAAACTCTTCGTGCTA
TTTAACCTTTGACCCTAACT
AACAATAATAATGTATAAAT
ATGACCTTTGACCCTAGGCT
CGAGGTATTGCAAAAGAAAT
ATAAGCACCACGCTTGCGAC
CATCGGAATCGCCTCATACC
CACTATTCAGAGGCCACGGC
AAGCCGAGCTCTAAATCAGC
CCGGCTTCAAATTCCTGACC
TAGTGACCTTTGACCTCCCC
ACTACCGAAACGATTGGTAT
CGAACATACCACACACAGAG
CGTATGACCTTTGACCTTAA
ATGTTTTTGCAGCCGCTGTG
CGTCGACATGAAAGGCAAAA
TCTATTTGACCTTTGAACCC
CCTAAGGTATAGTACCATGA
CCAGAAACTCCCAGACCGAC
ACCCACCTAACAAAAGCATA
AGGGCCCATGACCCTCCATA
CCTTGACCTTTCAACCCTCA
TGCCAGCGCACCCCCAAGGC
TCACCTCACCGCACAGCAGT
CCTGTCGCGCTGCGCGAACA
TACCCTAAATATGGAGGGGT
TGGTTACTACACGGTCCCGA
CTTTACCACCCCACCCTTGA
ATGACCTTTGACCCCTGCCC
CCTCCCTCTCACCCCATAGA
CCACTCACACCCTATTTCAC
ACTCGGCCTACCCAAACTAC
ATCTAACCTTTGACCTAACC
CGGCATGACCTCAAGGGAAC
CATATTTGACCTTTGACCCC
GTAGGACCACATACAGACCG
TCGGACCCTTGACACCCTTA
AAGTGCCACGGACAGGTACG
AACCACCCTCATCATACCCT
ACACCCTCAACGAAGCGACG
CCTTGGCACTACCATACCTA
GGATCTAACGTGCCTCTACA
AAACCTACTCCAACTACTAC
ATCCCCCAGCTCCAAGGCAC
TGCCGACCAGATAGATTTAC
CATCCGTACTCGTATCGTGA
ACCGCCCCAATGCATGTTCC
GAAGCACAAACGAACCCCCT
AGACTCGACCTTTGCCCCCG
GTTCAAGGTGCGAGAACACA
ACAGTTCAGCTGACTGTAAA
CACACACCGGAGATTCCAAC
ATGCAGTCAAGTTCACACTA
ATTGACCTTTGACCCCCCCC
CTGCCCCTACCCGTCCACGC
CGACCTTTCAACCCTTTAAT
TTGACCTTTGAACCCCATCA
CGACCCCTGACCCTTAAAAT
CCTTACCTCTCTCCCCGCGC
GCTCTCAGGTAATACATTCT
TGACCTTTGACCTAACCGTC
CCCTCCTCCGACTTCGCCCC
ACTTGACCTTTGACCCTGCA
ACTGCAGTATAAGGCTCTGG
TAACTGACCCCTCGTACAGA
CCAAGACTACATTGCCCAAT
ACATAGTGACCCTTGACCCC
TAAAATCTCTAAAACCTGAT
TTCACTTTCTTCTAACAGAA
CTCATCATCAACCTCACAAT
TAATGAGCATCTAATCAAGG
TAACTAACAACGACCCTCTC
AAAGGCCACATGCACCTTCT
ATTTACCTTTGACCCATCAT
GCCAATAGACATTCAAACAA
AGTCACCCAAACCTGCCAGG
CGCACTGACCTTTGACCTCT
CCCGACGCACTACACAAAGA
GTGACCTTTGACCCCCTTTA
ACCCTTCCTTACAAAGTACG
GCTGTGATCCGCCTAACGGA
CCACGAGAACTCCACACAGA
CCGGTAACCTCTGACCCTGG
AATATATACCACGATACCCG
CATCACCCGGCCGACCTCCC
TCCACTGGACCTCCGAGGAT
CTTTACTAATTAACAAGCCG
TCTATCAGTTTTTTTTCCCC
ACATCAATGACCCTTGACCC
AAATATGAACTTTGACCTCG
AGCCACGCAAGGTGCTTCAG
CCTGATCTTTACACCATCGT
TGACCTTTGACCTCATCTAA
TGCTTCAACCAAACTAACGA
CGCCTGTTTATCAGCTATTT
CGCAACGAATCGCGGACATG
ACCACAAGTGTGAAAACCCC
TTGCCCTTTGACCCCAATTA
ACCAATGCCCACGAGCTGTG
ACTCATAACAGAACCCACTG
GGGGAATTAACCAACGGGAG
TCCTCGCTTACAAGGACACG
TACACGCCCTGCATCCACCA
CGACTTTGAACCCTCTCCCA
GAGAGAAAAATAACTACAAA
ACATCCCCAAGGTCTCTGAA
ACGCAAAAGGGTTACAATAC
AATTTGACCTCAACAGAAGA
TCAACGGTCCCGCACATACT
CAACCTTACTTCTGGAAATA
AGATGTCAAAGCACAGGCAG
TCACCATCCCGCTCAGGAAC
TGACCTTTGACCCCACTTCT
ACTGCCTTGACCCTTAGTAC
TAACACAGCCAACTACTACT
CATTATCCCGGAATCGTTAT
CTATTAAACCCCTCCCCCGT
GTTTGACCTTTGAACCCGGC
CACAACTTATACATATTCTC
AAGGGGCATCAAGGCCAACC
CGACCCTTGACCCCACCCCG
AGCTTCCGGACCGTCCTGCG
CGGCTGACCCTTTGACCTCA
ATAGGGGATCCAAAATAAGC
GACAACTCAATTACCCTCCA
GGTTCAGACCCACCCCTACC
AACAAACTTCAGCAGACAAT
AAATGTGCAACAGGAATTGT
AAAATCTCCTTACCGGCTTG
GGACCTTGACCCAACTTAGA
ATTTAAACTCTCCCCTGCCG
TACATCACAGGTCAGAAACT
GACTAAACCCCCCCTAAACC
AACCCGTGACCTTTGACCCC
TGAGCTGAACTTTGACCTTC
TCACCCTTCGTGACCCCACC
CGGATGACCTTTGACCCCCG
CCGCAAACCGTATAAATGTG
GTCCGCCCGGCACCCAACCC
GATGGACATAGTAGAACTAC
GGACCACCCACCTAGGAGAC
TCGACATACCTTTCGGCATT
ATCCTCCTCGATAGATACGG
AAACCCCTACTTACCAAAAT
ACAAGCAAAAGGCGACTCTT
CCACACTACAACACACATTC
TCCTCCTGACCTTTGACCCC
GAACCCTTGACCCCTGAGCC
CATATATTCGTGAACAGAAT
TAAATCCGTCCCACCACAGA
AACCTATTTACGAAACGAGA
CTCGTCATATGTGAAAGATT
AATACAATCCCAGAATGCTA
TGACCTTTGACCCCCTGTCA
GAGCTAACATATTAGCGAAT
ACTCAGCAGATGACAAGATC
CCATGTTTCCAACACGCCCC
ACGACCCTTTAGACCCCCTC
CCATCACGTTTTTGGCGAAG
TAATGCCAGCCCAGTCACCA
TAGAACTGACATCAAACATC
TAGTGCCCCCAATGCACCAC
GCGGAACACCACCCCATCAG
CAATTACCTGACCAAGAAAT
AGAATTGACCGGAATTACCT
CGTAACTACGCACCCCGAAA
AGGAACCCCGAATGCCCTCC
CTAAAGGCCTTTGACCCCTG
CCCTGCCCGGCATCAACAAA
CACCGTCGGACCGCCAATAT
GACCCGTTCCAGCAATAGGA
TCAAATTGACCTTGACCCCA
ATGCACCCGATTCCTCATCC
TCAGTACCAACTGCCCCTCC
ACGGACCTTTAACCCCTCCC
CAACCCCCCACCACTCACGA
TAACATGCCCTAGACCCACC
ATCTTTATCGTCCTCCGACG
ACCCACCTCCAACACGTTAT
GCCAGACCTCGTGATCTACC
GCGTTCACCCTTTGACCCCC
GGGTCCAACAAACCTCGTGT
TATGGGGGGACCCCCGGTGG
GTCGACTCCCCCTCACCCCC
CATAGGTGAGGCCAAGCCCT
CCACCCTTGACCCTTGACCT
GTGACCTTTGACCTACTAAA
AACGGGAAACACCACAGGTG
ATTCGGAACGCTAAACCACG
CTCAACCGTCAAAAACACTC
ATTTGACCCCGACACCACAC
CTACGACGTTCAAGAAATCT
ACCAAGCGCAATAACATCCC
CAACTGCCCATCCTCTAAAG
AGGACCTTTGACCCCAATCA
CGGTAACCGAACCAAAGGCC
TGACCTTTGACCCCCATTAA
ACTACTCGACCCCCCCAGTT
AACCCACATTACAGTCCCGC
AGCGTATGACCTTTGACCCC
CGACCCTGACCTTTGACCTC
TCAAAGACGTCAACGTTATT
TCACCACGCCGCTTTTATAA
TTAAGCCCCCCACCCATAAG
CCACGCGAAAACGAGAAACC
TACTGCTCGGCAACCAAACT
CCACACCCACAGAAATCAAT
TGACCTTTGACCCCCCATGC
GTATTTAACTTTGACCCCGT
TGCATCACGGGACCACCCCC
CGACCTTAACTCCGCCATTC
TAGCCATAATACCTTTTACC
GTCGCAGCCCCCAAGTACAT
TGACCTTTGACCCCCTCACA
AACATAACCCCAACCGAAGT
CCTAACCTTAGCGTAACGGT
CGGTTTTTACCTTTGACCCC
CTGGCACCCAGACTAGTCAT
CTGAACCTTGACCCCTACCA
CCTAACACCTACAAAGCCAG
GCAATGACCTTTGACCTCGG
AAGTCAAGGTTTGAGCACAA
TGACCTTTTACCCTTAGACC
ACTAATGACCTTTGACCTCC
CTGATCCCATTCTCGCACCC
TTGGCTCAACCTTTGACCCC
TGCGCAATGACACCACCGAA
TGACCTTTGACCCCAATTGC
CTGTGTTTTATAACGTGAAG
CGGCAACGCTTAGGCCTACT
CTAACACCCCGTTTCACCCT
CTGACCTTTGACCCCCTTAA
CCCTATTCTGGACCCGTAAA
CATCTGACCTATGACCTCGG
TCACCCCTTTAACCCCGCCA
ATGGCTTTGACCCAACAGCC
AGATGCAACTCCCTAACGGG
AACCCAGATGACCTCTGAAA
CTCCACCTAATCATTTCATT
CTCACGCCGAATTTCGTGCC
GTAACCTTGACCCGTTAATC
ATCATACGCGGACCCTCGTG
AGGAAATTCAACAGATTGCT
AAAAGTTATACTACGAAGCC
AACAACGGCCATTAAACACT
GACGGGTCCAAAATAGTCAA
TGTCGAGGGGAGTACAAACT
TGACCTTTGACCCCCCTTTA
TGCCAAAAACAGTCACTGAA
TAACATTTGACCCTTGAACT
TGAACCTTTGAGCCCTATAC
CCCTGACCTTTGACCTCCCC
TCTGGCTCACAATTCACCTA
GAGGCGACATCCCGGAAGAG
AACGATCCGTTCCTACAAGA
CGGGCTTTCCAGTGCCATGA
GCCACCCAAAACGAACAAAA
GGATACGTTTAACTAGTCCT
CCTACGAACTTATCTCCCCG
GCGAAGGCCACTGAACTCTA
TGACCTTTGACCCCCCCCAT
GCATGACCTTTGACCCCCCC
GATGAACACGCACTTGAATC
CTCCGAGGGACCCATGATCT
AACACGTCCCAGGCAAGCGT
CTATAATAGATAGGAGTCCT
ATGAACTTTGACCTCTCCTC
GTCCCATAATGCCACCTCCA
ACCCTAAAATCTGTGGCTAT
CTGCTTCAACCGACCAGGTT
CATACACGCGCCAATGCACT
AAGGATTCTACCGATCCAAC
GTCACCTACCCAGATTGCAA
TCCGTCACACTATACCCGCT
CGCAACCCAAAACCCTACAC
ATATGACCTTTGACCCTCAC
CTACGACAACCTACAAAAAT
ACAATAAATATACTAGTAAC
AACGTCAAACGTGAGTCGCC
ACCTACCTGAACTTTGACCC
GGTGACCTCCGCCTAAACAC
ACCGGTACCATCCATCGGCT
TGTGACCCACCCCAAGTCAA
TGACCTTTGACCCCAGTTTA
CTGGAGAACTTACGACAAAA
CAATTACACCCGCATGTGCC
AACATGTGACCCTTGACCCG
CCTTGACCCCCACAGAACAT
CACCCTTCCTTCCCATGGTA
AGCCAACTAGCGACAACACT
CTTCACCCTTTGACCCCGAC
CACGTGACCTTTGACCTCCC
CGTGACCTCGGTGACCCGGA
CGGAACGTTGCTGTGCCAGT
CGAACCGATGACAGAGTGAT
ATCCGAATAAATTACCTGAG
AAAGGGGAACGTACGGACAT
CAGATCACTATTCGGGGCTA
CAATTATGACCTTTGACCCC
CTTGACCTTTGACCCCACCC
ACAGTTAACCTTTGACCCCG
GAAATAATCCAAGCTACCAA
AAATGGCATTCGGAAGGATT
TCCCACCAACTTCCACAAAC
CCGAACCGTATTCCCAAGCC
AGGTGGTGAACTCCAAGTTT
AAGAGTCCTCCCCAACACAG
GATGACCTTTAATCACCGTG
CCTTCACGCATTTGCCCATC
TGACCTTTGACCCCTCCAAT
AGACCCATGACCCCAAATGC
TTGACCCTTGACCCATTAGA
CACAAAAAGGGCAGGGATTA
AGAAATACAAATTCCGTTCA
AACGCAGAGGGATAGTTTAT
CTAGCAGGAAAACCTCCACA
ATGTAACCCCGATATATTTC
GAGCACGTATCAACCCTACA
AGCTTAGAAGATTAACTATC
CCGGTCTGCCGCTAGGAAGC
CCTAATATACCGAACAGTAT
AGTTAGAAGCGCACTATAAA
TTGACCTTTGACCCAACCAA
TGAACAGACACAAAATCCGC
TAACCTGACGCTGCTGCACT
ATCTCGACCTTTAACCTTCC
TGTAATCGCCTCTGCCCCTC
AGAACCACCGACCAACTTAC
TCTGACCTTTGACCCACCCA
AGAATCAGGTTCTAATCGAT
ATGCATATTACACCCCCGCA
CCATTGACCCTTGAACCCGA
ACTATTAACCCTACCATGCT
CCATGACCTTTGACCCCGCC
TCTCCATACTAAATTCGACC
TGACCTTTGACCCCCCCTTA
TCACGGCCCTTTATGGACCC
GCAAGGTGACCTTTGCCCCC
TGACCTTTGACCCCTCTACA
GAATACACTATGCCGGCACG
CGTGACCTTTGACCCCTCTA
GATAGATACGCTCCACGAGA
ATTCAGAACGCTACGCAGGA
TACCCACCACTTATCCCCCT
CTTCTGCCCCCCAACCCTTA
ATCCCGCCCACACTGTCCAC
CGAACTTTGACCCCCATTAA
CGTGCGGAACGTGTCCGCAT
CTGACCTTTGACCTCTATCC
GGACTACCCCCACCACAGGG
ATAGACTCTGCCCCCCGAGC
CTTCAATCAACGTAATGGTT
TTGACCTTTGACCCTCCAAT
ACGCACAGTTTCGCTCGGAC
TGGCATAACGAGTTTCGTCA
GTTGACCTTTGACCCCTTCA
CGAACTAAAACAAACACGAC
CTGCCCATCGACATAACTAT
ACACTGCCCCAACCTTATCC
ACCAGAGGCGCAAACCAGGC
CTCTACCACGACGTTGCTCA
GGGTAAGTAGTCAATATACC
CGACGATTACCTTTTGACCC
CTACACCTTGAACCCCTCAG
GCCTTCGCACCGGCCCGAGC
GCCCAGGGAGTCCCCGTTTG
AAGGCGATCCCCACGTAACC
ACCGTATGACCCTGACCCCC
CTTGATCCCACAATAGCCCA
TAAAACAGAGCACAATGATG
AGACCAAAGTGCCAGCCTCA
CGTAGCGTCATACCCAAGAC
CCACCCCCTAAACATGGTCA
TGACCTTTGACCCCACTAGA
CATCCTGTAGTACGCCGCAA
CAAAGGTAGAAGAGAGACTA
CTTGACCTTTGACCCTGAAC
TGGCTCAACCTAATACCAAC
TCACTGCGCGAGTGTAATGG
CCCGCGGTCCTTACCAAGAT
GCTCTACCACAGAACAAAGG
CACCCGTTGACCCCCACACC
GGGACCTTTGACCCCCACTA
TGGATATGACCTTTGACCTT
AAGCAAAACATCATCGCGTA
CCGACACACGTCATACAGCC
TGACCTTTGACCCTAATTAA
GGTTCTAATACTGTCATAAA
CACCCTGCCCGATGCTAGAG
CTACCCCGTCAAACACCCGC
AAAGTATAACCTTTGACCTC
CACGTCTATATCTCTTACTG
CCAAAAGGCTTAAATTAAGA
ACTCCTGACCTTTAACCCCG
TTAAGCCACACGACTTGTAC
ATAACACCCATCACGAATAA
TGACCTTTGACCCCATTTAA
GTGACCTTTAACCCTTCAAA
CATATTCGACCCCCTCACCC
AATTTAGGTCGCTTACTACA
TATTAGAATATCGCCCGGCC
CTATACCCTTTGACCCCAAT
CTTCCTCAACCTCGCTAGCA
CATACAAGACCTACAATAGC
AAAACCTACCGCAGATTTTA
CGACCTTTGACCCCCATTAA
CCCTATCCCCACTCACTCTA
CTGACCTTTGACCTTGGGCC
CGTGTACTAACCTTTCACCC
CCCGCTAACCTGCGAATCGG
CAGGCCTTGACCCCACACCA
AACCACGTTGACCGTTACTC
GCATCACGACTCCACAAGTC
ATGACCTTTGACCCCATTAT
GGCTCCCACACCGAGCATCA
GCCAATGCACGCCGACCCAA
AGTCAATCATCACCCGGGAC
TCGCCTGCCTGTCCGCCCAT
CCGTATGACATTAAGTGGAC
AACATTCTTCCGTCGCATAG
TGACCTTTGACCCCGTTCCA
TGACCTTTGACCCCAAATAA
CCACCCGCCTTAACCCCCAT
CCCCACAAATAGAAATATCG
TGACCTTTGACCCCTAATAT
CAACATTCAAAAAAATGAAG
CACTACTTAGGAATCCTTTC
CTAGAATATACCCCTAACTG
TGCCTTTAACCACGCTTCTC
GGGCGATGACCTTTGACCCC
CGTGACCTTTGACCTCTAAC
CTCACACTACTCCCATATTA
CAATCCCAAGGAGATCACCA
TTGACCCACTCCACACCGCC
CAACCGCCAACCCCCCCTAG
ACATCTTGCCCACTTGACCT
TGACCCTTTGACCCTAATAT
ACAAAGAGTAAAGGCAAACT
ATAGTGAGAACCGACGCGTA
AGTGACTTTGACCTTTGGGT
ATCCTAAAATCTACACACCG
GCTTTGTGAACAGATTGCCT
GTGACCTTAACCCCAATCCG
ACTCACAGCGCCGTTCTTAC
ACGCCCCCCTCCCTCTATCA
CGCGTCATAATCCCCCCCCT
TCATGTCTGACCTTTGAACT
GAGTGACATTTGACCCTAAA
GAACCCCTACCCGAACCTAC
AATGTCTCACCAGCTCCCGA
ACGATATGACCTTTGACCCC
CAATCTAGAAACACATCTCA
GCTGCTCTTGCGGCTATGTG
AGTTAATGACCTTTGACCCC
CCTACCCTTTTATTCAACAT
CATACCACTGCGCCCCGGAA
CTTGACCTTTGACCCCCTCT
CTACTAAGTAACCGTGGTGC
CGCTCCTGACCTCTGACCCC
TCCCCCATCAGAACATAAAT
ACCGCGAGTCAATGGGCAGC
ACCCCTCCCACTATCTCCTC
CCGGAACACCCCGTTGACCT
CGACGCACTCCTACACCCGT
CGAACTTTGACCCCGCGAAA
AGCCCACGCTAACCCCAGCC
CCACACTCCTTTTCACCATC
TACGATGATGCCGATGTGCC
CCGCACTCTTATACAACCGC
CCCGCGAATTGACCCCGTTA
CGCATTACGGAGGGCACTAC
CGTAAACTCATATTGGACAA
AATCACCACGATCCAAGATT
AAGCCGCAGATCAGTTGCAC
CACACTGACCCCATTAAACC
CTCCATATCAAACCCCGGGG
TACAACAGCGTAGTAAATAT
TACCTTTCCCACAAGCCTGT
CACACCAAACAGTCCACTAC
GATCCGCAATATCAGGCACC
TCAACTTCGACCCCGCATCC
CAGTTTAACCTTTGACCTCG
GATGACCTTTGACCCCCCTT
TCCCCGAACACGCCCTATGA
TGTGTTGACCCCAGGACCTT
GTGACCTTTGACCCCTCTAG
ACTCACACCCGCGTAATATC
GCCACCCGGTGCTATCAACC
GTCACACAGAAACTACCTAA
ATCCACAGCTATTTTCCAAA
AAATACCGCCATCCCTCTGG
AAATGACATGCAACCCAATA
GGATCCCCCCCACCACTCAA
GCTAACCTAATCCCGACGTG
CCTTGACCCCTGACCTTCGC
AAAATCGCAAATAAAGTCAG
ACACACTACAGACACGAATA
CATTCAGAACTATTACGACT
ATCGCAATTCTTTACTTCTC
CGGGCATTGACCTTTGCACT
TGACCTTTGACCCCTCCTAC
CGTTTGACCTTTGGACCCCT
TTCCAAGCATTTCTACCACC
TACACCATACTTTTCAACCA
CATTACAAAATACTACTACG
TAAACCATATTCGAAAATCA
CTAATGCTCATTGGCGAGAG
TCACCTACCCCCCCCCTAGC
CCTCACATGACCCTTGACCC
TATGAGGACCGGTCATCCAC
TGACCTTTGACCCCTTCAAC
GTCACAGAATCATCACCTAC
AGGACCAAATCAAACATCCT
CATGAACCCTCGACCCTGAA
TAATCTTGCACTACGCGTGA
ACCTGCACTTATCCCGACCC
CTCCCACGACTTGAGCAATA
CTCGACCTTTGACCCCCCAC
CCACAACTGACCTTTGACCC
CCCGACCCACGCCACCGGAG
CTAACCCACCAACATCACCC
CAGTACCCCCCACTCAGCAT
GGCCAGCGGTGACCTTTGAA
CAGCTCATATATACCCCCCG
ACTAAATGACCTTTGACCCC
CCATGAACTTTGACCCTAAG
CTACTGACCTTTGACCCTAA
CAATCTCCGGGGCACCACTT
ATATACTTTTACCACGCATC
CGTTTTTCCCCATCCCCATC
TACGTCCCGACGCCATACTT
GACGTCAACGGGCACCTGAC
GTGACCTTTGACCCCTACTA
AGTGACCCTTAACCTCACTC
TTGACCTTTGACCCGCTCTT
CCACACATAGCGACACTTGT
TTCAGACCCCTGCGTCCCAG
CACATGCATGCTGGCCCCCT
ACATGATGCCCGCGCAATCC
TTCGTACCTTTGCCCCCGGC
ATGACCTTTGACCCCTATGA
CGACTCCCAATACATCTAGC
CTGACCTTTGACCCCTTCAA
CCAATAATTCCTTTAGTTCC
AATTAAGAGTTTCTATTCCA
GGTCCCCATTCCCTGTAACC
GTACCAAGTCTTCACAAAAC
AAATCCACCCCATAAAATAC
TAATGAGTTCACATCTTCCA
TTAATTACTACCAACCATTG
CCACATGCCGTAGGGACTTT
CGCCCCCCCCCCCTCTACAA
CCAGTCAAAGCAAGCATCCC
TTTCCATAATACAGCCGCAA
ATTTGGCACCATACTGCTCC
AGTACCATGACCCTTGACCC
ATCCAGCACCCTTAACATAG
CACGCCCGTTGCCCCCATCT
CCCTCGGACACCGTCCACAA
ATTCGTTAAGCACCTACGAA
CACCCGCTTACTCACACTTA
TAAGTTAGTCCACTGCCAGA
TGACCTTTGACCCCGTTAAC
ACCTGACCCTTGACCCCGAT
TGACCTCTGACCCCCTTCAT
ATGACCTTTGACCCCGCCCG
TGCATGACCTTTGACCCTCT
GAAACTGACCTTTGACCCCG
AAATCATATTCCCGACTTCC
TCACCATAGGCGCCGCACTC
CACACAACTATTGAAAAGCA
CGAAACACTAGGTACCATGC
CAGGCCCCAGTGCCCTCTCA
GTACCAAGGACACCGGTATG
GGACTTTTCAACCCTATTAA
ATAGGGAAGAGATATTTCCA
CAATATTTCACAACCAATCT
TCAAACACTATACTTACCTT
GAACCCTAGACACTTAGCAA
CGACCTTTGACCCCCACTAA
CCACCGATATCCCAAGTTTC
CAGTTGACCTTTGAACCCGG
TAACCTTTGACCCCACTTAA
ACCCCCCCTCAAGCAGATAA
CGAACCTTGACCCCATCCAT
CACGGACCTTTGACCTCGCC
TGACCTTTGACCCCGCAAAT
CATGACCTTTGAACCCGCCC
CCTACGCTACAAGTTGACCC
TATAACGAAACCATCAAGAC
TAGACATACTCCTGTTAGAC
GGGGCACCTCCCCGAGTCAG
ACTTCAAGGCCATAGATAAT
TATGAACTTTGACCTTTCAC
CCACGTATAGAAAACAGCTG
CGCGATTCGACTTTGATCTT
ACTTCGACCTTTGAACCCAG
ATGACCTTTGACCCCTTCCC
AGACAGGCATCGTCCACCGG
CCAGCTATACCCCCCACACA
CACCGCGCTATAAAAATGTT
GCATGAATAAATTCAAGATG
CAATCTCACCCAACACTACC
ACATCACACATCCACATGAA
TGACCATTCACCCCTCCCAT
TGCCACCACCTACCTGTGCT
GCACCGAGCGCGGATGCCAT
CTGACCTTTGACCCTTATCC
TTTAGAAAGCCATCCTCGAC
TGCGGCGTGCCTGCAAACAC
CATTGTAGAAGTCACACATT
AGTACAATACCACCGGACTC
TTCACCCTTGACCTTTGACC
TGACCTCTGACCCCTTTAGA
ACCTGCAGAACTTTGACCCT
GGACCAGTGACCCAATAATT
ACACATCTCGCGGCCGCCCA
TGACCTTTGACCCCTCTTAA
ATAACTTGGCCTTAGGCATC
GGACCTTTGACCCCGCGGCG
GCCATGAACCCCTGACCCCC
CTCCCACACTCCGACAGCGC
CGATGACTTTGAACCTGGAC
CGGGGCTTAACTTTTAACCC
CCTTGACCTTTCACCCGGCA
CACATCCCAAACCAAAGCCT
GAACAAAGGAAAACGATTCT
CGACCTTGACCCAAACAATA
TCACTATGCACATTTACTAC
CGGGCCTGACCTTTGACCCC
TCGTAAACCAGCCGCTCCCC
CGCCCTTTCAAACTTACCAA
CCAGGTGAACCTTTGACCCC
CACGCCCGCCCAACTTAAGA
AGAACAACCTGATCTGCAGG
TATATATACAACCACCTTCT
ATTAAAATCTGCAAGCCGCC
ACCCCCCTTAAACTTTGACC
TGAACCCTCCACGCCTCCTA
CACCCCCGCCTTCTCCACCC
CTGCAATGGGGGCGGACTGG
AATATACCAACCTAATCCTG
ACTCAATGACATCTGGTGTC
TAAAGCACCGAATAAGTGTG
CACGAAACCACAAAAAGTAG
ACCCAGTGACCTTTGAACCC
CTAACTTAAAACAATCATCG
AGCCCGCTCTACACACACGC
ATCCACCTACCGAATCAATG
CGACTTCGACCCCTCTGAAA
TGACCTTTCACCCCCTTTAA
CAGTGCCCTTGACCCTTATC
CCTTGACCCTTTGACCCTTG
ACTGACCTTTGACCCCTTAG
CGAGCCTAACATATCTCCAC
TTGTGCGATGCCCAGAGCAA
CAATCGTACCACCTAAACAC
TCATTCAACCCATCGGTAGT
TCAGCGTTACCACTGCACCG
TACAGGTTCCAACCGATTAC
GCATAACACGACGGGAGCGA
ATGACCTTTAACCCCAACCC
GAGGATCGACCTATGACCCC
ACAAGCTAGTTTCGACATGT
CATAGGTTACCTTTGACCCC
AGTATGCTTATGCCACAAAT
CGAAGCTTCAGGTGCTGCAC
GACAAGTCAGGTTCGGCAAC
AGAGGCCTCCACCATCTCAC
CCACCGGAAATGATCACAAT
ATGACCTTTGACCCACAGTC
ACGATCCCCTACCGCACCCT
GCCGAACCAGGACACATAAA
GACGCCTGTCAAAAGATTAT
GTTCGACTCTCCAATCCTTT
TGACCCTTAACCCCATTATC
ATGACCTTTGACCCCTAAGA
GGTACACAAGAATGCTCAGT
ATGAACTTTGACCCCTAAGC
TAGACCACATCCTCTAGCAT
TGACCTTTGACCCAGACCAC
TGCCTTTGCCCCCGACAATC
CTTGACCTTTGACTCAGGAG
TGTTGTGACCCCTTGACCCC
CGACACCCTAAGATACAATA
CTACTACACGCCCCTTTGGA
GGACCCCATCTCCAAGCACG
TAAGACATACATCATCGGAA
CACCACCCACACCGTTGTTT
CCCCAACTCCCCGTGCTAGC
TACACCCTCCCCTAATCTTG
ATCAACCCTCAACCACCGGC
CATCACAACTCCCTTCAGGA
CTAGTAGGCTGCACCGTGCT
CATGACTTTGACCCCTACCG
ACTGTCAACCGACGGTGAGG
TGACCTTTGACCCCATTTAA
CCCATCGGATATCCTATCCT
ACTCATGATCCCAACACACC
TACGGCAGGTGCGGGTAAGA
GCTCGTCGAGTATTTTGCAT
AAAATGACCAAGGACCACAC
TCACGACAGGAACCTCGCAC
GGTGATACCCCACGGTAGAG
ACCTCCACAAGCCCGTTAGC
CCACCTATCAAACTACACTG
CACCACATCCACCTTAATTC
GTGTACCTTTGACCCCCACC
CAACACCCTCCAAACCGCCT
TACCTGTACCACTAATCAGC
CAATGAACTGATAAACTAAC
CCGATACGGACGTTCAAATG
GGTCCAGACCTTTGACCTCC
GGGAAGGCACCTTGCAAGAA
ATTTCTTGCAAATCTATACC
CCCACCTCAGCCAAGTGAAA
CTTGACCTTTGACCCCGCCC
AATCGTGACCTTTGAACTCC
CGCAGCAAACCTTGGCACCC
CACACATCCCAAAGCAATTA
ATGACCTTTGACCCCCATCA
ACGTACCTCCTTAGGACACC
CAGACCAAAAAGGACCCCCA
ATTAACTACGCACCCCCTGC
CGTCCCCTACGGTATACGAA
AACAAAACACTGCATTGATT
ATCATAATCACAGTCATACG
AAACAGTGACCTTTGAACCC
GTCGCCCACGCACCCCGGAC
TGAACTTTGAACCCATTAGC
GCCAAACCGTACACACGACA
TGACCTTTGACCCCAACTCC
ATACAGCCTCACCCCTACAC
TTATATAACACGCCCGTACT
ACCACGCTTATACCCCGCCT
ACTCCACTATGACTCCCGGT
GTTATTGCCCCTTGAACCTA
GTCCACCTACTATACCACAC
CTCTTAAACGTTTATACGGA
TGACCTTTAACCCCATTCAA
CCCGAAAAGTGTGTGAAAAT
ACACCGAACGCACTCACCAT
ATTCACAGTCAACCTATCCA
GACTACAGTTTTTGACACCT
AACCACACCTGTTCCGCTAT
CCCACACCGCGAACAACATG
TGACCCTTGACCCTAATGAC
ATCATCAAACCCCACACGGT
CCATCGCAACCATAAACCTC
ACCCACCGCGTATCCTAACG
AGCGCACCCAATTCACCACT
TGACCCTTTGACCCCTTTAA
AACGCTCCCATTATATCGTT
ATCACCCCATTAACCGTCGC
ACTAACCTGTCATCCAAAAC
GGGGGACCCAAACGCCTCAT
GGTCAACAGTACTATCACTG
CCACCCACCCACCACAACAC
TTTGTGAACCCCGAATGGAG
AAATGCTTTAAAAAAGAATT
AACAGCAAAATCGCAACCCC
ACTACGCGCCACCCACCACC
TTCAAGACTTGACCTTGAAG
ACTGACCTTTGACCTTTAGC
CACACTAACCCCAGACAACG
CCGCGACGGGTCAAGCCACA
AATATCCATGCGGGAATAAT
TTCCACTGACCCCCCCCCAC
CCTTACCTTTTAACCCCAGC
CAAATCCGACTCGGTCTTAC
ACTCATAAGGACGGAAGAAG
ACACGTATATCCGATTCGTA
GATACAAGCGCAGTCCCCAC
CCTTGACCTTTGACCCCGTC
CTAGACCAACAGCGTACGCC
CAATCACACAAGTCAAACCA
TAAGATCACATGGGAACAGA
CAACCACCACCTTTACGGCT
AACCCACGCGTCCACTAAAC
ATATGAACTTTGACCTCCCG
ACACCTGCCTTATGCCAGGA
GAACGGCATCACACCACAAC
CAAGCACTACCCTTCCTCAA
TGACCTTTGACCCCTATTAT
ATCCAAGGTCCCAATACCGG
CATGCACCTATATCGTATGT
CCAACCAATGCCACTACTTG
CTTAACATCCCATCTATTCC
AAAAAGACCTAGACGACTAA
CCCCACCACGTGACCTCTCC
CATCCTAACTCTAGATTGAC
TCACATGACCCCTGACCTCA
CCTCGGGAAACAGAAATAGG
ACAACCCAAAAACGGCAAAG
TCAACCTTTGACCCTAAGCC
TAACCCACATTACCCTACCC
GACACCTGAATTAAACACAT
ACGTTCGAACTTTGACCCCG
CCAATCACAATGGTATTGGA
AACCGTCATTCAGCCGTTAG
CACACGGCACACCGTCTCAT
CGATTTAACCCTTGACCTTG
GCTGACCTTTGACCTTTTAA
TTTACCACCTAACTCTCGAC
CGCAACCCAAAACCCACAAA
TGACCTTTGACCCCGACCCC
TATGACCTTTCACCCCCTCC
CGCGAGACCCAACCACTACC
TGACCTTTGACCCCTACGTG
GCCCAGCGCGCCCCTGGGCA
AAAGTCAAAAGCGTACCTAT
ATTTTAACCCTTGACCTCGC
AAGAAGTGACCTTTAACCTC
ACCCAGAGTCCACTACCATA
GCCCCGCCACATGCACAACC
CGCATCTAAGGCTTTGACAC
GCGAGTCAGCATGTATTCGG
CTGACCCTTGACCCCCAGTA
CCTGCCACCCCCCATATCTT
ATTACATGCCCTACCTCGCC
CAACCTCGCGCCACTGCACT
ATAGACACCCAACCCAATTA
TCAACCTCTGACCCCTCTGC
CTTGACCTTTGACCTTCGAC
ATGTAACCCTTGGCCCCCGC
CAGGTAACAAATTCGGTCTC
GAACTACCCCCCTCCTACAA
ATCATGCCTAACTTAACCGC
CCCGGTTCTAGAGCAATTCA
TGACCTTTGACCCTTAAGCA
AAAACCGCATAATTATCCAC
TGACCCTTGACCCCCATTAA
ATCTAAACACCGTTAATCAT
TGTAGTAGGTACGACGTTAT
AGCAAAACGACACCGATCGT
CCGTCGATTTGCCAGCCTGC
CGTGATGATGTTTGTGCCGC
CACCCTGAACTTTGACCCCG
CTATGACCTTTGACCCCCCT
CGGCAGGTCTTCCAACATAC
GTCACTTTTCACCCACTCAT
GACAGACAGGCAAATTTAGG
CCTAGAGACACTGCAGAGAG
TGACCTCTGACCCCATATGA
TGACCTTTGACCCGGAGGGC
GGTAAGTTGCCCTTTAACCC
TGATGCCCTTTGATCCCACA
CAACCCTACACCAGCAGCCG
AAACAGGTTAACTTAAAAGA
TCACACTAAGTTCATACACT
AATAGTGACCTTTGACCCCG
CCAGATGATACACAGTGCCA
ATGACCTTTGACCCTTGACT
CGCCCCGGGACCTTTGACTC
GTGACCTTTGACTCTGGAGC
CTCAAATGTCATGAAAGAAC
AACGCCATACCAAACTTTAG
GGGACACCACCGGTCCAACC
AGGATGCCGCATCGCCCACT
CACCATGACCTTTGACCCCA
CGTAAACAAATATTCCAAGA
TCTGACCTTTGACCTTAACC
CACTCCACAGCGGTCCGAGC
GCCTCACACGCCCACCCGAT
ACCCAATCACTATCCCTGAG
GACTAATCCACCGACATGCC
AACCCTATAAGTTCCCACCC
ATCCACTCGCTCATTTCTAA
AGACATCGAAGCGACCGGTC
CATTACCCAAATGCCTCACA
TACTAAGTTCCTGCTGGCGC
CGTTTCCTAATAGCCACGCA
GATACCACGGAATCAAAGAC
CGACGCATATCACGAACCCT
CAATCACCATCGCAACCCGC
ACACTACCTTCCTCCCCCAC
GGAAAGGTAGGAAATCCCGA
CCCAGCGGTAGCGACGATGC
AGCCCTACCCCCCTGGGCTA
ACTGACCTTCGACCCTACCC
GTACCTGATAAAAACGCCAC
GTAAAGCAATATCCGACCCC
TCCCCTGATGCCTAACTCGT
GTACCCAATCACTACGCAAT
TCGGACCCTCAAGACGGCGG
GCACCCCGAGCTGCCTAAGC
CCTCAGTCAACCTCTGACCC
AGACCCTTGACCCCGTTCAT
CCCCAGACCCGCTAACAAGA
TAGCACCCGACCCCACGCTC
GCCTGCAAACCTCCGGGTAA
TCGCCGACACGCCATTTGCA
CTACAACGAGTGTAGTTCAC
TCTGTTCCTACATAGAATTC
GGCAAGGAACGAAAAGACAA
GTTTACGAGAAAACTACTCC
AGCAAGTATGCAGGCACAAG
CCTTACTGAACCCTCCCGGG
CATATGAGAAAGGGTATAAT
GGGCACGACACAACCAACCG
CCAACACACAACCTAAACAC
ACCCCCCCACTGCTCTAGCA
GTGACCTTTGACCCCCGTCT
CCGTCCCCCTGTGCTCGACC
TAACTCTCTTGAGGTCCCCG
GGATGTCACAGACACACCTC
AGAATAGCCGAAGACAATAT
CCTTTCCCGCACTGAACTAT
CCCCCCCGAACTTTGACCCC
ACAACCAATGTACATAAAAT
CTCTAAGCTACGGGCTCAAA
CGATCCCCCCAACGTCAGAA
ACGTTTAACTCACCAGAGTA
GCAGCCCAAGCGACCATAAA
CCGTTAGAAAAAAGTCGAAG
ACTCCCTCTTGTATCTGTCC
ACGGCTGGCGACAAACAAAA
TACATCCCCTAACACTAGAA
CAAACAGCATGAGACCACAC
AAAGATAATCCAGACTCCCA
CCCTCGACCTCTGACCCCGC
AATTCCACACCGCTTACCCC
ACATTGCACACCTTTCCACA
CGTACCGGGTGCTCAAACAT
AAAATAACTTAAGAAGTCAA
ATTCAATTAGTCTAGTAAAG
TGACCTTTGACCCCCATTAT
CCCGACGACATTTCCATCTG
TTCCCCCAGAACAGCACCCA
CACCCCACTCACTTATGCCT
TGGCCCTCTCGCTCCAAACA
CATTAGATCCAAACACCGCG
ATACGCCAATACAATCAGAG
ATATTCCGTTCCACAATGCC
ACATCCATTTTCTTCCCATG
CAAAGCCATACCCGCCCCAG
TGACCCCTTGCCCCCTAACC
TGACCTTTGACCCAAATAAA
CTGTACGAAGCTACCCAGAC
ACTAGGTCAGATGCTACATG
AGTGCGACTTCATATGAGGA
AAAGGGTGTACCGCCCGACA
CTACGTGCCCTCTCAAACTT
CCTCCTGACAGCAAGCAATC
GGGGAACGATAGTGATGCTC
TGCTAATTCACCCCATACAT
AAGTAACCCCCACAAGGTTA
TACTCAGATGAAAGAGCATA
CAAAGAGCATGCGCACCCCT
ACTCAACGAGGATAAAATCC
TTTGACTTTGACCCCTCACA
TATTGACCCTTGACCCTCAC
GACACTGACCTTTGACCCCT
AAGCACAACGTTTGAAAACA
CAGAACCGGGACGGAGTCAA
CCATGTTCTTGACTAAGCTC
GACCGATCTCATACGACCGT
GCTAACCTCCCGCTTAACAT
CACTGCTGACCTTTGACCCC
AATCGCTGACCCCTGACCCC
AACACCCTCTCTCTCCTAAG
TAAACTGACCTTTGACCCCG
TACCCTTGACCCTTTGACCC
GCAGTCCCGCAACAAACCGC
GTGACCTTTGACCTCACTGA
TCCAGACTAGACTGGTCTTC
CGTACTAAATGACCCTCACT
ATGACCTTTGACCCCAACTG
CCTCCCTGACCTTTGAACCC
TATCCGAACGCTACTCATCG
AAACCCGTGATTGTAACACC
CACCTAACAATCTCAAGAGA
CAAACGAGTAACATCTACCT
AAGCCTCCAAAAGACTGGGC
GGAACCTTTAACCCATTACA
ATACCACTATGTAAAAACAA
GTGACCTTTAACCTAACCTC
CTCACGTCCAAAATATACAA
TACAACGGCATGATGTATAG
GTTGACGTGACCTTTGACCC
CCACCCAAGGACCGAACCAC
CGACCTTTGACCTTTGGACC
CATGTCGTACACTCAGCCTA
GTGTACAGGAGCGGCACGAG
AATAGCGCGGAACTCTATAT
AAAGTAAAATCACTATAGCT
TCATTACCCTGACCCCCCAC
CCTTTTTCGGTCATACCGCC
CGAGAATGACCCTTTAACCT
AGGAGTATCTAACTACAGAC
CTGTACTACAAGCGCACTGT
TTGACCTTTGACCCCAGAGC
GCCCCAATGCGGGGCCACAT
CTTAACCTTTGACCCCCCAC
CACACGAGTCCACTCTGTAC
CATATCAGCCCTCAAACAAT
CTAGCTCAGAGCCCCCATTA
GATCGTGAACCTAGGCAACC
TGACCTTTGACCCAGTTAGC
CAACCAGACCTCATTCCGAC
TGAACCTCAGCACTCCCCGC
CTGACCTTTGACCTCTTCTA
CATCACCTCTCACAAAGACT
CTAGTGCGGCAGGGGCATTG
TTAACTCTTTGCAAAGGAAG
TGCATTGACCCTTTGACCCC
TAGCTAATAAATTATCAAAG
ACTGCTTAATCTAACGACCC
CAATAGCCTCACCCGAGTTA
GATGCTAAGAAGGCAACAAC
CCATAAGGAAGAAGTTGAAC
CTACGGCGGCTAAACGCACA
AACTATTCTTAAAAACAGGA
GGTCACGGTGGAGCTCTCAG
GCTGACCTCTGACCTCACTG
AGCAATGAACCCCGGTTCAT
CCTGACCTTTGACCCCGTCG
GCTACCCCACTTATCCAGAG
GCTCCGTACCCTTTGAACCC
AAATGCAAGGAGCTAAAAAT
TGACCTTTGACCCCAATTTA
TTGACCCCTTGACCTTGACG
CACCTACCTTATTACTACTT
TGTGTCCCCCCCTTGTTGCG
ACCTGCCACCAACCCGAACA
CACGAAGAGACCGCTAAGAA
CCAACATTAGACTGACATAA
GTCTACACTAATGTTAACAC
CTTTTACATCCGACAAAAGT
AAAATGACCTTTGACCCCGC
CCAATAGCACCAGCCATTCC
AAAAACGCACGCACTAACAC
TTAACTTTGACCCCAACTTA
AACACGAAACGGCCCCACCC
GACAAAGGACCCAAAAGCCT
CGTCTGACCTTTGACCCCAG
CTGACCTTTGACCCTGATGA
GGGGTGACCTTTGACCCCGA
TGACCTTTGACCCAAATTAA
ACCGTCAATGTTCAAAAGTC
TTGACCTTTGACCCTAAACC
CATGACCCCGGGACGAACCC
TGACCTTTGACCCTGCACAA
TTGCACGTGACCTAGCAAGA
ACAAGCACACACAACATAAA
CAACAGCAGCCGTCACACCG
GACACTTGACCCCTCCGGCT
AGTCGTACCGAGTTGTCTAC
AAGCTCAAGCTAATCAAACA
GCTCTCTCAGGGTCCAACTC
CAGAGTACCCTCTACCTTTG
TGACCTTTGACCCCTTTCAA
AAACTTGACCTTTGACCTCG
GGTTCAAGGTAAAACAGCGA
ACCGCCGCCCGTAACACCTA
ACCCAACCACACGATAAACT
GTGACCTTTGACCCCACCTA
ACACTCAGACCCCCCTGTAC
TTGTCTCTTCCCCGCCACGC
GGATAAAACCTTTGACCTCA
AACGGCTAAACAAATTGTAT
CTGACCTTTGACCCCCCATC
TCTAACGGATTTTGTTCCTC
AAAACAGCATAACTCCATTC
GGTCCCCCCACCCAGTTTCA
GGCAGAAGGGTATACAGAGG
GACAACCTCCTTACACCACA
GTACACGAAAAACTAGCCCC
CCCTCCTATGACCTTTAACC
TTCGATGACCTTTTGACCCC
TATGTTTGACCCGATCTCTT
TGACCCTCAACCTTTGAACC
ATGTACACACTTTTAAAATT
AATCGACGCTCTAGTAACGA
CAGTGGCCCCGTCTTCGCCG
TACACCCAAACCTCTGACGC
AACACCCCAAAACGAGATAA
TCACAACGTATACCCGATAC
CTTACCCAAGATTGCATCGA
ACGGTCATGACCTTCGACCC
CCCCCCCACGGCCCAATGAC
ATAACAACCTCTCAACAGGT
TGAACTTTGACCTCGTCAAC
GATGCCCCATCTACATGCCA
ACTGCCCATTGCACTTGCTT
TCATCCTTTTACTAGTTACA
TGATCTAGCCTCCATATCTG
CAATAACCCCGCAATTACTA
CGACCCTTTACCCGCAAAAG
AACAAGACACTGACAGTGAC
TGACCTTTGACCCCTTGACC
AAAGGTACCCCAACGTGAAA
ATAGTGCACTTCCGTAGAAG
TCTGTAACAAAAATTACAAA
CTGGACTCACACGACCCGGT
ACGTACTACCGTCTCCAAAC
TTTCATTCCCCCCCAGTAAT
TGACCCTTTGAACCCATTAT
CGATCTTCGGTATCACACCT
CCTCCCCAAAACTCCGAATC
CACCCCTATCCATGAGGACG
CATACCTGACCTTTGACCCC
CCATCACACCTCATAACCTG
TAAAGGCCCACCTTGACCTC
CACTGATAAACCCACATACC
AAATACCGAACATTCCCGGT
CCCCTCACATAAACCCAGAG
AGCACAGGGCCTCCGCATCG
TAACCCCTACCTACCGGCGC
TGACCTTTGACCCCACTTAA
ATAAACCACGTATCCATAAC
CGCATTCAATAGGCAATACA
CACACACCCCCCCAGCTTGC
TAACTATAAGGTGCCGATAA
CTGTTTAAAACATATTTACA
CCTCTTGTCAAGAAGCAACT
AATATGACCTTTGACATACA
ATCACCTTACAACATCTTCT
CTAACTATACCCTCAATATT
CCTGACCTTTGACCCCTCCC
CATACCCGCTGCACACCGCT
CTTCCACCCCCATGGCGTAC
ACTCCACAAAACCACAAAAG
TATAAAAGGAACAAAATCTT
CGACCCCCTCATCCTCTACC
AAACTGACCTTACCCCTCCA
AAAACGCGATCACCCCACCC
CCCGACAAGCCTAAAGTCCC
GCTTGTGTTCCCAAATGTAA
CCCTACATGGATGTAACTTT
GCAACGTCATAAGTCTCATG
AACCCCTATCATCATTTTTC
TCAGCACTCGGTAACCACTA
ACTCCAACTCTGCACCCATG
CATATTCGGCAAAAAAGTAT
CTGCCCTCTGAACCTATGAA
CCACCTAAGGATCCTACTTA
ATGACCTTTGACCCCCACCC
CTTTGACTTTGACCTTCCAC
CAACAAACTCCTAGTTTGGA
ATATGCTGACCTTTAACCCC
CGACCTGACCCTGGCATTTC
CAAACTTGATCTCACCTCCA
TGACCTTTGACCCCATTGAG
CTCATAAATCCTAACCCTTT
TTGACCCTTTGACCCTTGAC
AAAACCGGGCCCAGAAAATC
CTCAGCGTCACCTTTGACCC
ACGCAAAAGCGCTTCACAAC
CGCCTTCTCCGACTGGCCTG
TCCATAAGGCAGCAAAAGTA
CAGCTTAATTTTCCTCACCT
CAAAACACCAGGCCAGTTAT
ATACCATCTATCAATCGGTG
CCTCCTTCGTAGTTGTAAGG
GGAGGTCCCACACAGGACAC
GACCACCCCCACCCAAATTG
CCAGATGACCCTTAAGCGTC
ACAAACACCTGTCAAACTCC
AATTCATGGAAGTATGGTCT
CAGGGAGGGCAACCTCCTCC
CAGAGTCCACATGATATCAG
ACGCGCACGAGACCCACGTA
CATTCAACCTTTGACCCCGG
GTCCATATGCAAGTCTCCCG
TATAGGCCCACAATAAACCA
CGCTCGACACGTGCTAACCA
TGACCTTTGACCCCGTTGTA
TCCCAGACAATGCTTCGCAC
CCCCTCACTTATTTAACCAT
AAGCGAACAACCACCCTAGG
TATACTACCTCCCTATCAAA
TGACCCCTTTGACCCTTGCT
CGACTTTGACCCCAGTGAAC
CTCGGCGAAATACCCGGCCG
TCTTAAACCTGGTGAAACAT
ATAAAAGCCACCAGTAATAA
AGGAGCCCATCCTTGAAATC
TGACCTTTGACCCCTTTTTA
ACTCGTCATGCGCAAAGCTC
ACCGACCTTTCACCCAATAC
CAAAATTTTCCGTCCACCGC
TTGACCTTTGACCTTTAGAG
CTATCTAGCTCTACGCGCTG
GAAAGGTCAGTTCCCTCCGT
TGCCCGCACCTTTGACCCCA
CGTCTCATGACACCAATCCG
CTACGCAAACCTCAGCTTCG
CCACCCTCACTTTAGTTCAA
CAGCACGTAAACGTACGAAC
TATCTGCCCAAGAATATTTC
CCAACACCTTTTCTCATCAC
GTCAAAGTGACCTTTGACCC
AATCAGGTCCAGAAGCAGGC
CTGACCTTTGACCTCAGCAC
AACCCACTTGACCTCTGACC
CCTTCTCAGACAACAAGTCC
GGTCCATCTCCATACACCCC
ACTCTTACTGCCTACGGACC
CCCCGGGACCTTTGACCCCA
CCCCGTTTGACCCCCTACTA
CCACGAAACCCCGACCTATC
TACTGCTGACCCTTTGACCC
TTTGTGACCTTTGACCCCTA
AAAAACTGAACTTTGACCCC
ACGTGTGGAAACCCTCAAAA
TTCGCCATGCAAAACCAGCT
GTGACCTTTGACCTTTAACG
ATTAGATACTAAATACCCAA
CACGGTGACCTTTGACCTCG
CGACGCCTTGACCTTTGAAC
CCCGAGTTAACCACAAACGC
CTGACCCACGACCCTCCGAA
ACAACATACATCCCTCTTCT
GACCACAAAAATACATGCTA
CTATGACCTTTGACCCCTTC
AAAACAACCATGGAAAGGAT
GCAAATCAGACCTCCGACCC
CCACAAACCCCTTTCCCCCC
GGTTCCCGAGAGAAAGCAAA
CCCAAAGGATTGACAGCCCG
CGCTTCCTACATCTTTCCTG
CACAAAGCATTTACTCCGTA
TACCCACTGACCCTTTTACC
CACAAAAACCCAAAGCCGCT
TCAGGTGACCTTTGAACCCG
AACGGTAACACCCACACAAT
CTTGTCATTATGCAAGACTC
TTTCCTAGATAAAACTCTAC
AATCCCCACCTTTTGACCCC
ACGCGACAAACTACCACCTC
GTAACGAATCAGTCAAACGA
CATCAGACCTTTCACCCTTG
CTTCTTGGAAGTGCTGGTTT
GAATCGCCCCTAACCTGCGC
CGACCTCTTAACCTTAATTA
TGACCTTTGACCCCTTAAAC
TAACAGCGTGCACATGCGGG
GATTGACCTTTGACCTTAGC
CGCCCAATTAACCTTCTACG
CAACGGCGTCCTCCCACTCA
CCTGCAAAGCTAAACACTCC
TTGACCTTTGGCCCCGAACC
CGACCACATCGCACATAACA
ACCGAAACCGGGTGTGCGAA
TACAATGACCTTTGACCTCA
GATAATAGAAACAACTTAAC
TACTGCCTTAAGACATGAGG
AGTCATGACCTTTGACCCTA
AGTTTATAGGCCGCGAAAGA
TGACCTTTGACCCCACATAT
TGCTGACCTCTGACCCCGGC
AACGCATGACCTTTGAACTC
CGTTGCCCTCGTCGGCGCCA
TTCTAACGCGTGAAAGAACA
CATCAGCGCGCAGCTACTCC
CAACCCTTCCCTCCCCCCAT
AGTCAACCATGCCTATCCCC
CAACAGACGCACTCTGATAT
GGTCCCTTCTTGCTTAACAA
CCAATAGAGATGGAGATCCC
CCCTAGTTCCGGGTCAAGAC
CGTCGGTGACCCTTAACCTC
AACTTAGTATGAACGACCGC
ACTTCTACCTCTCGTCACGC
ATACTGACCTTTGACCCCCG
CTGACCTTTGACCCTATTAT
ATACTTTGACCCTTGACCCC
CGTACGGATACCCCACTACT
ACATACACTACCATCAGTGT
AACTTCCTGGCTCACACCAT
TGACCTTTGACCCCTATACT
CGGACCCCACGTAGCCAGTG
AGGCAGCAGGAAATTAATCA
AACCATTTTACAACCACCCA
TGACCTTTGACCCCACTTAA
CCGACCCTCACGCATGTTTA
CACCTTTTCACCCCCAATTT
TGACCTTTGACCCCTTGCAG
ATGACCTTTGACCCTTATGG
CGACCCACTCGACCATACCC
AAAAACCCGCATCAATGAAC
TGTACCTTGACCCCGACAGG
CGCGTACCCTTGACCCCCAT
AGTGACCTTTGACCTTTAGG
ATCCGATTGACCTTTGACCT
CATTTGTAAGACCCCTCTTC
CACAGTAACTTACAAGAATC
ACCACCTTGCTATCTTACCC
TGCACATGACCTTTGACCCT
CGCCTAGAGATCTGGAATTA
CACTATGACCCTTGACCCCG
TTAAACACCCCACGGTTGTT
TGCAACATGCGTCCTCCAAT
ACCAATCCATAGTTATACGA
AGTAGTTATCAAGACACCTT
TGACCTTTGACCCTCGATGC
CCACCTGACCTTTGACCTCG
TTACACCCTATTACAACGCT
AGACCCACCTCCATACTAGC
CCCAGCATTACCCTTTCAAC
ATACGCCCGCCCTACCGGTC
AACTCAACCGGACCCCCACC
GCTCTAGGGCTCCACCTCCT
CACCCAGCACGTACGCGATA
TTGCCCAGAGGATAGCAGCG
GATATTCGATTAACGACATT
CCTAACAATGTTGTTCCCAA
CAAAACCCACCGTATGACGC
TACGCTCCCCCTTGCATCCA
ATTTCACCTCAGCCCAAACC
CGCATTTATTGGTCCTAACC
TGACCTTTGACCCCAACTTA
AACGATAGTGCGCAGTATCT
CTTCAGTATGTGGGCACAGC
AATAAATGGAAAGCCCCACT
TTTCTACAAAAATATACCAA
CCCCAACAATTAGCACACCA
CAGACCACCCTCTGCATAGT
ATGACCTTTGACCCTATTAG
TAATCACCCCCAAACGTAGT
AACACGCATGACCCCCCTCA
GGAAACGCTCTCTTTGCGTC
AATGACCTTTGACCCTTGCG
CCACTCCCACGCCGTCACCA
CTCGCCCCCGTCAACCCCAC
TAAGAAACCCGTTGAAACCC
CAGTGATGCGCCTAATCCTT
CATGAACCATTGACCTCCTC
TGACCCCGACGACAGCCCAC
CCCAACATGCAAGATTTCAC
GTGACCTTTGACCCTTTTGA
TCCTCACCAACCGAGTCAAG
ACAGTGGCACATAATCGCAA
CTTTCTAACCTTTAACCCCG
ATAGATAACAGACACCAAAC
TAACATTCGACCTTTCACCC
ATATTGACCTTTGAACCCAA
CGAACAGCGTTGCCACACAC
CAAGGACCTTTGAACTTATG
AGAATTGCCACTGCCTTCAC
GCAACAAAGTCTACAAATTC
TGCACGTCACCCCTAAATAC
CCCATAGCATGATGCGGCGC
ACTTCCCGTCATATTCAAAT
TCGTTAGACTTTTTACAACC
AGACTAGTTAAAAGACTATC
TCACCGGCGTAAACGAGGAA
CCAGACAACCACTGGCGACT
AGACCTTTGACCCCGATTAA
AATACGATCAGCAGGCAGGT
CACCGCCCCCGCACAAACCC
TAACCTAACCACCCCCCGAC
GGGGCTCCATTCACCGCTCT
ACTACCGCCGTTAGTGTATA
TTATCCTGACCTTTGACCCT
CCAACGAAAACCATTCACGG
GAAATGAGCAGACTTCTCAG
ATGACCTTGACCTCCGTCGA
TATTTCATGAACAATATCCG
CACTTTCCCACCCCCCTACT
CACTTGACCTTTGACCCCGC
TGACCTTTGACCCCTTAAGC
AAAAAACCATGACCTTTAGT
GAACTTTCCAAGCAAACTCA
CGACGTCGGCACCCCCACTT
TGAACTCGGGTCGGGGAAAA
GCTGCAAATTGGCCTAACCT
GGCAGAACCCTGCGACTACC
CCTTAACAACGGTGCATTTT
AAGCGATTTACCCTTAATCT
GTATCGGCGCATATAGGTTG
CCCACATGGTGAAACCACTC
TGACCTTTGACCCATATAAT
ACATCATAAACTTTGACCCC
CCTATCGATGTCTCCACAAA
TCCAAAGTAACCGCTCACCT
TGACCTTTGACCCTAGTGGC
AAAAACTCAGCCCCCAAACG
CACCCCTCACGCCCCAGGCA
TTGAACCAACCCTCCCTGCG
TAACCCCCCATCCTGCCAGA
CGACCTTTGACCCCATATGC
GTGCCTTGACCCTTGACCTG
CGACCATCGTAAGACACCTA
GAGATGACCTTTGACCTCCC
ATCACACTTGACCCCTCTGA
TGACCCTTGACCCCAGACCC
AAAGAGAGAACTATCCCAAG
TGACCCCGAGTCCAATCCGC
AATAAACTTGGTAAATAAAG
TGACCTTTGACCCCAAAGCC
ACAGGAAGCTTCGTACAGCA
CTCCCTCCACCCGTATCACG
CAACCCTCGCCCAACTGCCC
AACACCCGTCGATTATAACC
ATCCAAAGCCTAATCCATAC
GTGACACCCCCATCCACAAA
TGACCTTTGACCCCCATTTA
ACTTACCTGAACTAATACAA
CCTATAAACGCTCCAACCCC
CTGACCTTTGACCCCTCCCG
ATATATACCTGACCCGGAAA
ATACCCCTTCACCAGCTAAT
TGTCCACCCTTTTCAACACC
TGACCTTTGCCCCCAAATTG
AAGTTGACCCAAGCTAATGC
CCAAAACGTTTTCTCTCAGC
GTATACCCCAGATGGCGCTC
TTACCTTCAGGTCTGTAGGA
GTACTGACCTTTGACCCCCC
CCCAGAAAAGGACCGACCCT
AATCGTCACACCAACTCCAT
ACCACAGGTAGTTTTTAAAG
GCCACGTGACCCTTGACCCC
GAAAGTCACATCTCTACTCA
CGTCCCGGCCATAAATTGAA
CCGCAGCCCCATTCCCACAC
CTTGACCTTTGAACCCATGA
CCCCCACCTTGATTCCAGAT
TATCCTGACCCCTTGACCCC
ATAACCATCGCTATATTATA
CTGACCTTTGACCTTAAGAA
CTAATTCCTATGTTAATCGT
TACAGCCCATTATGCCCGGA
TAACCACTTTGAACCCCACC
CAAAAACCTACTAGCCACTC
GAAGAGCGGGACTTTACACT
AGACCCCTTTACCCCAACCC
ACCGTGACCTTTGACCTAGG
CTAACAATCATAAATCGTCT
ATTTCATGACCATAAACTCG
CCACCGGCCGGAACATCCGT
CCCGCAAATAGTAGACCAGA
GATAGTGCCGAACGCTATAA
GCCCCCTCCAAAGGTTCATC
GAATGCACGTAAAAATAATT
GAACATCGAGTAATGACGCC
GCTCGCCGACCCCAACTAGC
CTCTTGACCTTTGACCCCCA
GTATGACCTATGACCCTCGG
CAAACCACCCACCGTGACCT
ACTCTCATACCATGCCCCCC
GAACCCAGAAGTACGAGAAA
TCCATGTCATGAAAGTAAGC
ACGATAGAGGACTCTACCTC
GGCATCGTCCACAGCAACGA
TAAACCCCTAACCTTTGAAT
TGACCTCTCACCCTGCGATT
TGACCTTTGACCCATATGAC
ACCCAAACTTTACCTCCACT
TAGAGTATAACAGACGGTAC
GAAAAACTGGGATCAGCTTC
ATGACCTTTGACCCATCTGA
AACCCCAATACACGGCGAAC
ACGCACCATTAATAAACCCC
TGACCTTTGACCCCTACATA
CCTGACCCACCTACAGATAT
ACACAACGGACCTTTGACCT
CCGAACCTTCTCTCCATAGC
CTTACTCAAACCCCGCACCC
CGACAATTACATACCAAACC
CCGGACCTCCGTAGAGAGCT
TCTACCCGACCCAAACGAAG
AATTCGAACCTGACAGAGCG
TGACCTTTGACCCCAATTAC
CATCCCCACGTTTCAGACAA
ATCAGACCCCCACACAAGCC
TACAGCAGCTGTACCTAGCA
CGCATCCCTAATTAGGTATT
CGAGTTCCTGTTAGAGAGAT
CTACCATAATGCCCCACTAA
TGACCTTAATTGGGGACTAA
CGTATACCGCCCAAAGCACC
TACGCGTCCCCGCGCCATCT
CATGACCTTTGACCCCCCCC
CTGGACAGGCCCCCAGAATT
GGACAGTCACCCTTTGACCC
CCCGTCCAATGTCTGACGCA
CGTAATGACCTTTGACCTCA
AATCAGCAGGATAATAGGGT
CTTACCCTCCCTAAACTATC
GACCTCACCAGCGCTCGGCG
CAACGACTTACTCTTCGCAC
CACACCACGTGCATAATATC
ACACCTCTAGTCAACTCCGT
CAAGGGATGACCTTTGACCC
CCGCCACAAGCACCAAGAGC
TATAACACAAAAACCGGCTT
TTACCTACCAAATTCCAACC
CCGACCCCCCCACCTGTGGG
TAGATAAATGGAAGACGTCG
CACGAACCTTGACCTATCAT
ATAACAGTCACCCCTAATCT
TGTTAACCTGGGCACCCCCC
CATCGACTGGGCCAAACGGC
ACGACGCCCCATTGGGTTCG
GCCAAAGAAGTCCACCACAA
TTATATCGACCTTTGAACCC
CATAGAAAGCAGTTTTCATC
GATCCAACCCTTGCTAGAGT
ATCCATCACACACCCAACAC
GCTGTGACCTTGACCCCTGA
AACGCGCGCAGCCATAACTT
TTAGTGCCATAAAAGGAAAA
GTCCAAGATAAAGTAGCCAA
TCGCGGAACCTCCTCATCTG
CGCTGATCTACCATGCCCCC
CTCAGGCCCTCACTGCCCCT
TAACCTTTGACCCCACTAAA
ATGACCCTTGACCTCCCAAC
CATACATTCCTAAATTAGTC
CCGGACCCAGTACTACATCT
ATGACCCTTGACCCTTTATA
TGACCTTTGACCCCTTCAAA
TGCCCCTTGACCCCACTTAA
CGCCATACCGGGCAAGACTC
TAAGCTGCACCAGTTATAAT
CAGGCAACTCCAGTCCCTGA
CGACGCTCACTCTGACCCTT
CCACGATTTAGATACGACCC
CGCAAAGGTCAGGTCCGATG
ATTTAACCTTTGACCCTATC
CAATCACCTCCTCTACCGAG
CACGATCTGACCCTTGAACC
TGTCTGGGTCAAGAGCAAAT
ACCTTGACCTTTGACCTTAG
CGCTACCGCAATAGGCGAGC
TGTAGAGTGCAAAATAGAGC
CTCTCGACCCCGCCATAACT
TAATATCTGCTGGACCTCAC
CGGCAGCGTTGAATTCCGAT
CATCGCTACATAACACAATG
CGTCAATCAGTCAAGCGAGT
CTACCATTTACCCTCGGGTT
CCCTTCTTAATGAACAGCCT
TTGACCCTTCAGCCCCGCCA
CCGTGGTTATAATACCTACT
TTACATCGTCTCCCTCCAGG
TGACCTTTGACCCTAATTAA
CCCACTTTGAGCTCCACATA
ACTCCCACCTCCCATTATAT
AAGATACAACGCTACTCATT
ACCACAACGAATCCGACCTA
CGATAGTCTCAAGTGCCCAG
ATAAATGACCTTTGACCCCC
TCCACACCCCAAGTCACACT
TGACCTTTGACCCCCTTCCA
CTACGTCGACCTTTGAACCC
CACATGTTTGTAAAATACGC
GAAATATGACCTTTGACCCC
TGCCCCCGAAAGTCGTCCTC
CTTCACAACCCTAAGATACC
CACTACTTAGGATTAAGGTT
CAGAGACGTCGTTTACTATC
CTTGGCCCTGACCTTTGACC
TCCAACTTTGACCCCTGAAC
TAAAGTTCTGTGGAGTTAGC
ATGACCCTTTGACCTTCGCA
AAAAAACCCGAACACCAGTC
CCCGCCCCCCACCCCAATTC
CACCCCCACTGCTTCTTATA
ACACTCCCTCGTAACCCCAT
AACTGACCTTTGACTTTAGG
CATAAAAAGATCTGACAGGA
ACCGGACCCCTGGCAGACCA
CCAACCCCAAAACACGTTCA
CTCATCCCCCCACCAAAATT
CAAGCCGCACATGCCTAGAC
CAACTATCGACAGCGCCTAG
TTACCCCCAGTTAGAAAACC
CTCGGAGAGTTCCCAAAGAG
AGCACACACTGTGATTTCAC
ACTGACGTCAGAAACCCACT
GTTGACCTTTGACCCTCGCG
TACTGACGTCAATGTCCCAC
CGACCCTTGACCCCATTAGT
ATCTAACAGCGTCGGACGAG
TTAACCTTTGACCCCTGCTC
GGATAAACAGTTCTCGCTAC
TGCCCCGCCCCCCCGGAATT
TGACCTTTGACCCCTTCACA
TACGTAATGACATCACGCCC
CTACATACCATTCACCTATT
CCAGCCGGACAGCCGGCAGG
GACGACCCCCGTGCCAAACT
TCTCTGACCTTTGACCTCCC
CAACAACCTCACACCCCTAT
TAACCGAATTCCAACTGCCG
ACTATAACGCCTTTTTATTA
TAGCCCCTCTATACACAAAT
TCTGCAATCTTTTGCCAAAC
ACGCACTACACAAGCCTCAC
AAACTCTGCGAGACACGTTG
GCACAGCCAATCGTGACGCA
AAGTAATACCTTATTCGGCC
ACAAACATTAAATCCTAGAT
CTCCGCGCAATTTGGCCATA
CAACTACGATTTTCGAACCT
CACCACCTTCTAACACGAAC
CGACAAACCGAGACAGCACC
AACAAACATAACGCAAGGAG
AATCGACTTTGACCCCCTAC
CGCCACCACCCTCTCTATCA
CGACCTTTGACCCCAAATCA
TGACCTTTGACCCCCACAAA
AAGCCTGCGAAGAGCAAAAA
TGCCCAACTTGATGGAACTG
CCTCATGACCACCGACCCCT
CGAAAACCCTAAACGCTCAG
CGGATCTAACCTTTGACCCC
GTAAATTAAACATACCAACC
ATTCAACGTCCCCAACAACC
AGCGACATGCACGCGAGCCC
CCTGACCTCCACCAGATGAA
CGTTTTACTGTGATAGATAG
GTCAGGGGGCCCATCAGGCC
TTACCTTATCCCTCTAAGTG
GCCAAATAAAAGGAGGCTTC
TAACCAATACGCGCAAGTTT
ACAACCGGACCTTTGACCCC
CAACCACCCCAACATATTCA
ACGCACCAAATCACCACGTC
TGACCTTTGACCCTTAGCAC
ATATCCACCAGCGATCTCTT
TGACCTTTGACCCCTTAACC
CCTCTTAACCCCTCATCAAC
GTCGCGAACCAAATACTAAC
TAACCCCCGCCTAACCATTC
CAGCGGACCTTTGACCCCCA
GCCTAATTACCAGTCACCCC
TTACTGATAAGGTTAACTTC
ATTAACCCCACTTTGAACCT
CACTTCCGTCCAACCGACTC
AAGGCACCCATTACAAGCAG
CGGGACGAACGATCCATGTT
CGACCGCTAAAGTCCGGACC
GAAAAACAACTGACATTTCA
CTATACATGCCACTCAGCTG
CTACCACTCTAAGGAGCTAC
GGAGATATGACCTTTGACCC
CGACCATCCTTAAAATTCTA
AAGGAGTCACCACGTACCCA
CCTAAACTTGACCCTACTTT
TGACCTTTGACCCTAATAAT
ATGTCGCCTCGCCCGAACCA
GTTCCACTAACGCCTCCGCC
CATATGAACCTCTGACCTCG
TACACCGCACATCTGACGCA
GCAAATCATCCTGCCCGCAC
TAACACCGCCCCAATTAAAG
GTGCCCAACCCATCAGACCC
ATTACGCCGATAACGAGACA
AATCTTCAGCACACCCTGAT
GGCACCAATCTCACCAGTAT
TCCGATACGCAAAATCTATA
TTTGGCTGACCTTTGACCCT
CCCTTGACCTTTGACCTTGG
AAATGCTGACCTTTGAACCC
CCCAATGTGCTCCCACAAAA
TACCCCCCACTGGCTTTCGC
GAACTCCGCCATGAACCTTA
GACCATGACCTTTGAACCCA
GGTGACCTTTGACCTAAAGC
CCTGCTCCAATTCTCCCACC
CCCAGGTTTCAAATCGCATG
CACACAGTAAACTAACCTTC
CTATACCCAGTGCCTTAAAA
TTTGACCTTTGACCCCGTCC
ACAACCCCTGACCCTGACGC
ATTTCGTGTGGGAAAGACCC
CTGACATTAACCCCACGTGC
TGAGCTTGACCCTTACCCCA
CCATGCTGACCTCTGACCCC
CTGACCTTTGACCCCCACCA
CACGTAAGATGGCCTATCCA
CCAGATGACCTATGACCGCA
AGCACCGTCTTTCAAAACAA
CGTCCCCCACCAAACCGACC
TGACCCTTGACCCCAATTAA
GAGCGGGCAGAACCCTCCGG
CGTACATCAAGGCTCATGTC
CCATTGACCACCCGATATAC
CGACCCTGACCCTTTGACCC
CCAACATTACCCCTCCCACG
CAATCCCACAAAATCCACTT
ACTTATTAGCCCCTGTTCCC
TTGACCTTTGACCCCCCTAC
CTCACCAAACTGCACATACC
AATCAGGAGGGACCACAGCT
CCTACGCAAATAAGGGTCCA
AGAGGCCCCTTCTTGACAGG
TACTCTGACCCTTGACCCCA
CAGGTAGAAAAGTGCTCATC
GTTAGACAATATCAAGTGAT
ATTTCAACCCTAACCTAATT
TCATCCGATACCCTTATACA
GCATCACACACCCGCCGAGA
TCAAACGCACGACTCCCCTC
AACATTTCATTAGACACAGC
TCATAATCACGTCCCGAATC
CAACAAGATTCCCCCCGGCC
TGACCCTACTAAGATCCTGA
CCCCCCCCCAACCTAAATGC
ACAATCCGCCCACGCCTTGA
AGTCAACTGTACCCACGGCC
AATCATTTCTGTCAAAAAAT
ACTTAACCATTGACCCCGAC
CTTGATCACGCTAATGGGCG
TAACAAGAAGAAATTGAAGA
ATCCCAATCGAACCCGGTAA
TGACCTTTGACCCCACGTTA
TCATCCGAGCAAACGTCAGA
CTACAAGAAAGCTTTACACT
ATGAACCCTAAACCTCGCCA
ACATGGACAACGTCCTGCCA
ATTCCCAAGTAACTTATGAA
CAAAAGCGGGACAACAGGCA
TGCACTCCATTTACCACCGT
ATTCCCCCCCCCCTAGACCG
ATCAACCCCTGCTCATCCAA
TACCCGGTCAACACAATACC
CGACACAAGTAAACAGTATA
TTAACCTTGACCCCTCGCTG
GATTCGAACCTTTGACCCGG
ATACCGACCCAACGTTAACG
TCCAATTCAGGCAAGCACGT
GAAAACAACCGAAATAGTGA
AACAATGGAAAGTCCTGCAA
CAATTTGAACGCCACACCGC
CATTAACCTTTGACCTTCCC
TGACCTTTGACCCCATACAC
TAGACGCCTCCCCCCCTGTA
CCACACATTACTCTTGAAAG
GCTTCAACTTTGACCCCTAG
ATTGCGTGACCTTTGACCCT
ATGACCTTTGACCCCATCGA
AGCCCCACCCCCACTCCCAA
TGACCTTTGACCCTACTTAC
GCAACTGACTTTGACCCTCC
GGTGCCCCACTAGCGCTCAG
TTGACCTTTGACCCCCCACT
TAACCCCCCGAAACAGACAG
AAGACGCAAAACCACGCGTC
ACCCACCTTGACCCCTTAGC
GGTCTGACCTTTGACCCTCG
AGTCCTAGCGACCAGATTGA
ACATGATACTTGACCCTACG
TGACCCCGTGACCCCTAGCT
CCGCGCGACCCAGCCGTGTA
ATTGACCCTTGACCCCATGA
CCACCCTGCTACTTCCAAAT
CCAATTCACTTGACCCCGGT
ATGACCCCCATTCCGAGATT
CTTGTGAACCCCATTCACAC
TAACCCGCACCCTCGACCCA
CTAACTTGTAGATACAACCG
TTCCCCTACCCTCACTACAA
CACTCCATGACCACATATTA
GCCCAACTGGCCCAATCACG
ATTCCCCTTCCCCCCTCTCA
TATGTAAGGTGCTGTCCTGT
TGACCTTTTACCCCCTTTAC
CAGCCACCCCTAAACAGACA
CATAGCCAGGTTTGTTAACT
AAGTAATGACCTTTGACCCC
CTGACCTTTGACCCTACCAC
AATAACCTTCACCCTTCTGT
CACACCGGTAACCATGTACA
AACTGACTTTGACCCCGATA
TGACCCTTAACCCCATTATA
CACATGACCTTTGACCCCGC
GAAGTTGTCCTCTCAAGGAT
TCCGAACAACTTCTCATCAC
TTATCGACCTTTAACCTCGG
CTTAACCTTTGACCCCCCCG
ACGCCTCGTGTTCTCCGCTC
CCCCTTTGCACCTTTCGTCG
ATGCCCCGACAATATCGTCT
AGATGATTCTATAGAGATTT
CTGAGCCGGAATGCTACCAG
TGACCTTCCCCCCAGACGCC
CCACTCTCACCACCCAATAT
GTGCTACCCCAATCCCAGCG
TTTAACCTTTGACCCTTACG
TAATTGACCTTGAACCTCGG
ACGTTGCGGACCTTTGATCC
CTACTTATAACGGCCGTGCT
CAACAGACATGCTCCCGCCT
AGGTTACCCGCTCAATAGAC
CAATCGCACAATCACAACGT
CTAAGCAGAAAGAGTATACC
AACGACCCATCTAACAAGTT
CTCAAAAACATCAACCCCCC
AAAATACATCCTGTTCGGGT
TGACCTTTGACCCCATTCAA
CCCTACATAGTACCCTTCTA
ACTACCACTCAAGTGCCAAA
CTTGGCCCCCACTCTGATCT
CACTAGGGTACACACAGAAC
CCCTATTCAACTCGCGGATA
AAATGACCTTTGACCCCCAC
AAACTCCCCATCCTCACCAG
CACAGCGCCCGCACCAGGCG
TGCCCGCCCCCAGAAACACG
ATACGCTGCCGCCACCATGT
GTCCCCTAAATATATTAACG
GCCTCCTCTTGCACTAAAGT
AGCTAGCGACTGAACTGTAA
CCGACCTTAAATAGCGTAGG
ACTTTAACCAACGAGTATGG
ACTAACCCTGGCATTGCCAC
CCGGAACACTCATAAACGAA
CAAGTAAAACATGTGAAGCG
ATCACAATATTGAACAACTA
GAAGCCAGACAACGCTGGCA
TAACCTCCAAAATAATCGTT
CTCCCGCCGTTCACTAGATC
AGTTGACCTTTGACCCTTCG
GGCAATCGCCAACACGAGCC
CTAGGCTAATACCAACACTA
CTACGAAGCAGCAAACGTTC
TTCTTATGACCTTTGACCCC
CCACTGCAAGGATACAGTCC
CACAAAACCATCGTTTAAAT
CTCACCCTTAATCCGAGCCA
ATGCAAATGACCCTTGACCC
CGTGACCGCCGACCAAATCG
CTTGACCTCTGACCCAAGGT
GGGTGACCTTTGACCCTTTG
TACCATCAGTTTGTTATGCA
ATGCAATTGACTTTGACCCC
TGACCTTTGACCCTAATTCA
CTCTCAGCCTAGAAGGCGTC
TAGTCATCCACTTACAGTGA
CGCGTAGCAAGTAACTACCC
CAGATTTTACAGAAATCACG
GAACACCCTGCAACCAAAGT
CGTTACCCCCTGGTCCTACC
TTACCGCGGTCATCTGGGCC
CCTCCAGTGACCCTTGACCC
GCCGAACTTTTACCCCCTTA
TACAAAACATCCAACTAGGC
CAAACCCCTGTTCAACCCCT
TGACCTTTGACCCCATAATA
ACCACAGAAAACCGACGACC
GAACACGAAGTATAGTTAAG
ACATCAAACCATGGAATCCC
CCCCACTCAACCCCCCACCT
TGACCTCCTGACCCCTTTAA
TCCTACTTGAGCGTACCATG
CCATCAAGTCCCGGTAATAA
ATACCAGGGCGTTACGCGAG
TTGACCTTTGACCCCCGTAC
TGACCCTTGACCCACATTTA
TAACAGCTGACCTTTGAACT
CTGACCTTTAACCCGATTAG
GCACGCTTACCTCAAGATAC
ATTTAGTATGCGAAGAGTTC
TGACCTTTTGACCCAGCAGC
GCCACCGGCGTGCTACCCCG
CTTTTGACCTTTGACCCCGG
CAACTAGACTTTGACCCCAC
AATGACCTTTGACCCCACCA
TGACCTTTAACCCCTCTTTA
ATTGACCTCTGCCCTTTGGC
CCAAACCCAATCCAAGACAC
AACTAATGCCTCGACCATTC
GACCCCGAGCCGCACCGCAT
ACACATGCCCTCTAAACTAG
AACGTTTCACCCGTCCTTAG
CGTGCAGAGCGATAACACCC
CTTCAAGCGTAACACACCAA
CAACGCCCCGCAAAGAGCCC
ACCACGACGCGACCCCTCGC
GGAACCCTCGTCAACCTTTA
TGAATTTGAACCCATTAATA
GCGTATGATGAGTTTACCAC
AAAAAGGACCTTCCCTCCCG
GTCAGATAAACGACACAATT
CTGACCTTTGACCCCTGTCA
TAACCTTTGACCCCGTTAAT
TACTCTACATTCCACTTACA
CATACGACCACTACGTACGT
TAATAACCTTTGACCCCGCC
CCACATCATACATTGGCCCC
TGCACCTGACCTTTGAACCC
ACCAAATCCAATGATACCAA
ATTGACCTTTGACCCCCGCC
TACACCTTATCCACCGCCCC
AAGGGACCCTTGACCCCGGC
TGACCCTTGACCTCATGACA
GTAGCAATGACCTTTGACCC
TAACCTTTGACCCTTTAAAT
CGCCATCAGTGGCGGTTAAA
ACATGTCTGTGCTCCCCACA
TACTCACAACCGCAAGATAC
CACAAGCCCCTCAACAGTTC
CGCGCTAACAGCTCAGCGCA
AACTCACATCACCCCTAACA
GAACGACCCCGTACCGAAAA
ATTATGACCTTTGACCTTCG
ATGACCTTTGACCTTTTGAC
CATAAGACTGACCCCACCTA
CATGACCTTTGACCCCGGGC
GACACATCGCAGTACACATA
ATAATCAATGCTGCTGGCTC
AGCCGCCACAGACAGACAGC
TCGCACCTACACCGGGGAAC
GTCACCAAGTCCCAAATTGG
CACCCCCAACTCACGGTTAC
AACCCCTACCACCTCCTGTC
ACAAAAGCCAGTCACGGGCA
CGGGCCAAATCCAACTAGTA
TCGTGCTGCCCACACCACCC
AATACGTCCTACGCCAACGC
TAGGACTGCACATATAAGCC
CCTACACCTCCCGATAAATA
GTCAATGACCTTTGACCTCG
AAAACTTAAATGCCCCACTC
AACTCCCACAAATGCCCAAA
ACGATCTTCAAACCTGCCCA
TTATGTTACTTTGCCAGTAC
AGTCGCAGCAGCTCAATAAC
CGAGTTAACCCTTGACCCAT
CCAAATAAACCTGACAAACA
ACCAATTCCGCCATCAACAC
CATGCCCACACGACAGATGA
TGAGTTGCTATCCTGTGTCC
CAACCGGCGTTTCCCTATTT
AAAAATAACCACTAAAACGT
ATGATTTAACCTTTGACCCC
CACGCGCCCCATCTGGTGTC
TGACCTTTGACCCCTGTTAT
TCAATTCACGCGCAAAGTTC
AACTCTAGTCGATCACCTTA
CTTGCCCTTTCACCCCGACC
CTCCACCCTATCGGGAAGAA
AGACTCATCCACCACCACTT
CATGATGCGGCACATCAGTG
CGCCGTGGAGCCACTCCCAA
CGCTATGCCAAGTCACAGAA
CACACCCATTGCTGCCAATT
ACCAAAGAGCCATATTGATC
GTTACGCTTTACAACATAAC
CCACCAGCTAAAACCAAGAT
CAACTCGCAAAGTACGCTCA
CGACACACACCCCACTAGTT
AAGTATCCCACCCCCCCCCC
TTTGACCTTTGACCTACGAC
CCGGACAACGAAACAAAACC
AAAGAACAGGGTGGCTCGGA
AACGCCACTCCCACTTCGGC
TTACCCCCTATCCAAATTAC
AAATACTCCCCGCCATATGC
TTCGCCCACAGGCTCCCATC
ATCCTTGTACGCCCCCCGTT
AATTCACTACACCGCCCAGG
AACGGATTGACCTTCGAACT
GGATACTGACCTTTGACCCC
CTGAACCTAGGACCTGGAAT
ATATATCAGCCCCACAATCA
TGACCTTTGACCCCTACTGC
GATACTTGTAACGCGCACTA
AACTGTGACCTTTGACCCCG
TGCCCTTTGACCCCAGACGA
GGCACATCCCCTTTCCCCTC
TGTCACCAAAACCCCGCTTC
CGCTCCAAGAATGACATAAA
ATCTCTTTGTCAAAAATACA
ATACCCATTAGTGCTAGAAC
AATCAGACACCAAAAGCTGC
GTATCATCGCCCTTTGACCT
TAGCTTACAACCTGAGCCTA
TCGGCATACACCATATCGAA
ACACCCCTGCATCCTGCCTC
CAACAGCTACCTCACCCCTC
ATCTATGACCTTTGACCCCA
TGACCCTTGACCCCATATAA
AGTGCCATATCCAGGTTTTA
CCACAATCACAGTCGGGACA
CGACTCTGACCCTCAGCCGC
AGGGCATGACCTTTGACCCC
TTGTCGAACACTTTAAATAG
TCCTTAAGCAAGCGGCTGGT
TAAGCAGAACGTTATGCGGA
TAGATTCCTTAACCTCCAAT
CTACTGACCCCAAGCTACGT
CACCCAGGTGCCGCATGCCC
AACCCACACACACACATTTC
GCCAGCTTCCTTTGCGCCTT
AAACCCTATAATTCTCACTC
AGTGACCTTTGACCCCGCCT
GCTTAACTTTGACCCCCCCA
ACGAAATGCGTCGGCCAGCT
GACTCCAAAACCTCGCCAAT
GTCACGGGCCACCTACGTCA
TTAAGCAAAAGTATCCATCG
ACCACTCTCTAAAAGGGCAA
ACCGTAAACAACAAGACGCC
AGAACAGTACACGGTAAATT
ACACTGACTTTGACCCCCCA
CGACCCTTGACCCCTTATAC
ACATAGACCTTTGACCCCTC
CCGATTGACCCCGCACCTTT
TACCCCTCGCCACCATGATG
CAACTTCATGCCGTAGTAAC
TGACCTTTGACCCCGCATTA
CCACGACCACCTGCGACCTG
TGACCTCTGACCCCTCATAC
TAGGTATTCACAAGACGTCG
CGAAAGTCCACTTTCAGTCC
TGTCCTTGACCCCTGAACCT
GTAGGTCAGCGCAAAAAGCG
CCGCCAATCGACTACGACCC
CCAAGCCGAATCCCCAGGCT
CAAGTTATCAGGTGTGGGCC
CATCGCACATAGACGCAAAT
GTATCCAGGAACTCTGGCCC
CTAGGACCTTTGACCCCAGG
CCGAAAGGGCATACATACTA
ATCTGCGACAGCAGGATACG
CAAACACACAACCACTTTCA
GAATATGACCTTTGACCCCG
TTGAACCTCAGAACTTGCTC
ACCCCCAACTTTGACCTCAC
CTCGCCCGCCAAATGGGTGC
CCCCCCACCCACCAACCGCC
CGGAAACCACCCTACCAGCC
TTGACCTTCGACCCTTTAAT
CAGGGTATAACCCGACTACC
ACGGAGCCTGTTGATACTCA
CTTGACCTTTGACCTCGAGC
GTACTCACCATGTTCTAAGG
CATTCATAAAACGCGGGACG
ACTATAAGCACCAATCCCCT
ATGACCTTTGACCCAAACAC
TAACTTTTGACCCTCAATAT
TGACCTTTGACCCCAGTCAT
TGGCAGTCGCATTACCTATG
AGGATTGTACAACTCAATTG
GCACAATGACCTTTGACCCC
CCACTTCACGGTGACTAACC
ATGCCTAGTAAACGCGTAGC
TCGAAATAGTGTAAATACGA
TATCAACACCCAGGGATTTA
AATGAACCATAACTTAAGCA
GATAATCACCCTAGTGCAAT
CAATTAACCCACATGCAAAA
CAAGGCTTATAAAGCGACAT
AGGTTGACCTTTAATCGCGT
TTGTAGAGTGCCACATTCAT
CAGTCACCCTCACATAGCCC
CGACGGTTGACCCTTGACCC
CCTCTCAATCACCAAAAATG
CCATCCCACCTCCCCAACTT
TGACCTTTGACCCCTTACAA
TAACCCACTGACCAAAAATA
CTCTCGAACTATCGGCGCAT
ACTGGCGGACATTGAACCCG
TGACCTTTGACCCGTGTGAA
GCGATCAACAGCGGAAAAAG
CGCGCCCGTTAGCGGTACTT
CCCCCCCCAACCCATTCCTT
TAGCAGATGACCTTTGACCT
AAGCTATCTTTGAACAACAG
CCAGAAGGTGCGTCAAGTAA
AGACTGTGACCTTTGACCCC
AGCGCGTGACCTTTAACCCC
ATTTGACCCTTAGACCCCTT
ATCTATGACCTTTGACCTCT
CAACTAACGAGTAAAACAAT
ATAACACTCTTAAACCTCTT
GCCTTTTACCCTTTGACCCC
CGTACCGCCACTCCGCACCG
AAAAAGCGGACACATTCCGA
ACAAGGCGGCCCGACCTCTA
CAACCCCATTTTTAACCCCC
GCGACGGCATCGAATTCAGT
AAACGTCAACCCTAACACCC
ATGACCTTTGACCCCCTCTA
TTAACCTTTTACCCCGAACA
TTCGAAGAAGTAAGAGCACT
TGACCTTTGACCCCGTGACC
TCAGCCACGGATAACACCGG
TGACCTTTGACCCCTTATCA
AATGTATGACCTTTGACCCC
AGAACTCAATTGCCTTCGAG
ACAGGACCCTCATACAAGCA
CCCCATATGTCCCCTGGTAG
AACTATATGGAACAACATGT
CATTCTAACCCCCCTACGGC
CCTTTGAACTTTGACCCCGC
TAACCTTTCACCCCCCAACT
CACCATCCAGAATAGAGGAA
CCTCTGAACTCCCAAGACGC
CAACATAATCATATAAGACT
AGTCGTCGGGTACGCATAAA
CCTTGACCTTTGACCTAGCG
AGACCAGCGGCAACCGGATG
GATCGTAATGACCTTAATAC
GCACATGAACCTTTGACCCC
CATGAACTTGACCCTTAGTC
CAACCAGACCCGACCTACCC
TTGACCTTTGACCCCGCATA
GAAACACACCACAACTGCTG
ATGAACTCACCACCCAATCC
CCCCGGTTCACGGCCCCCCT
CCCATGGGAGGAAATCTGTA
TCAGTAAATCTGGCACTTAC
CAAAATCACCGTTTCACCCC
TGCGAAACACGAACACATTA
ACGCATGCCTGTCTCCCCTC
GAAAATCCTGCAGATATTTC
GCCATAGGGCCATGGAAAGC
CTAGGTTGGTCCTACCGATA
TCAGACTCCACCCCACTAGT
TCTACTACATAGAGTATGCG
TGACCCTTTGACCCCATATG
TATCAATATCAGTCATAGTA
CTTGACCTTTGACCCCAATA
CCGCACGACCCTATACTAAA
TACATGACCTTTGACCCCCT
CTCGGGTAACGAAATCGTCT
CATCTGCCCTCCACCCAAGT
ACAACTAAAATTTCCAAACG
AATAACCCCAGCATACCTAG
CCCTCACCTGCATTCGCCCG
CATCAAGGGTGACTAATATA
CCACGTGACCTTTGAACCCG
CCCAAAACGCTAAGCAACTC
CAATAAGGCCGAGTCGCTCT
ACTTCCCGCGCCGACTTCAT
TCAACGCGCCCACCGTGACG
CCGCCACTACTACTAAAGCC
CAGGGCTAACCTTTGACCCC
GAGATTAAAGATTTGGTCTG
CCAACTTCACGAAGCCACGC
AAGCCATCCCACTCCTCTAC
TGACCCTTAACCCCACCCAG
TAACCCCCCGTAAACATAGA
AACTAACAGCTCATCCCGAA
TAAAGCAAAAACAACTACAC
CCAAGCCGCCGGAAGCGCAG
TCATCAACAAACACCTATAT
TACCGCGCCCCTTACCGCGC
AAGGAAAGCGACGTCTCCCG
CACTCTTAACGCATTTGATT
AAACAACCAACTAAGTGCGC
CACTTTGACCCTTAAACCCC
TCTACTGCCTAGTTTCTAAA
CCCCACACACCAGCCCCTAG
ACCCGGCTGATCGAGTGAAG
TGTGCGCCGACCTTTAACCC
TCATTTTCCAATAATCAGAA
TGACCTTTAACCCCCACTTA
GGTACATGCTCAACCCGAAC
CATAGCTGCCCTTTGACCTG
AGAACAAATACCGGCCCATA
GCCCACACTCTCCCTGCCTC
ATGACCCAGACCCCCCCCCA
TGCCCCCCGCAACAGCCCGC
AGAACAAACGTTCCAGAACT
CAAAGGAAGGGAAGGAAAAT
CTACAGGTCGCCGTCGTGGT
CCACGGTCTACCGATAGACC
ACCTTAAACTTTGCCCCACA
AACGCCATCCGGCATCCACT
GTGAGCCACACACACCCCAA
CACGAATCACTCTTCCCCTC
AGATTTAACCCTCCGAATCC
AATTAAGGGCCGACCCATGC
ATGACCTTTGACCCCTCTAG
TGACCTTTCACCCCAACTTA
ACCCAACTGGTACACCGCAC
TCCAGCCGTACGGCATATCG
ACAACCACCCTTACCACCAC
TGACCCTTGACCCCATACCT
TGACCCTTGACCCCGATTAC
ATCAGGCAACTTAACACTCA
TGACCTTTGACCCTTTCTCC
TGCGAACCTCAATCACACAC
ACCGTATACAGAACCTTACT
TACTCCCATCCGCGGAAGTT
GCAAAAGGACCGCAAACATT
TCACCTAACAGACCCACTTA
ATAATAACCCCTAGTCCACA
GGCAAACGGCACCAAGACAT
TTAACCTTTGACCCCACCGC
ACAGGTTATGACGACCTTTT
AATTCAACCTCACCCCAAAC
TTATACGCAAAGAATGACGC
GAGAATGACCTTTGACCCCC
AATGACCTTTGACCCTTCGT
CAGGTGACCTTTGACCTTGG
ACACATCCCCGATCAATCCA
TGAACCTCTGACCCCGACCC
CGGTACAGTAAGACAAACCC
TGACCCCTTGACCCTTCCCC
TGACCCTTTGACCCCTATAC
CCAACATCGCCCTAACGTCC
CAAACAACAACCAAGTTCAG
TGACCTTCGACCCCCTTAAG
CTGCCAACCCAACCTTCCAA
CGCTTGCTAGTAAGATAAAC
CACCCCAGGACCTTTCAACC
GACTGTGTCCGTCCCCAAAT
TAGCGCCCCACCTGACCATG
GGACTTTGACCCCTTAAGTA
CTACGTTTTCTCCACCACAC
CATAACCTTTGACCCACCGC
CACCAAGGCAGGCAGCTAAA
ACTACTAAATCGCCCTCAGA
TATGGGGTGGCCGGAATTTT
ATCGCGCATGACTTGACCCC
CGAACCTTTGAACCCTATCC
TTACGATGACCTTTGACCCT
TGACCTTTGCCCCCATTTAA
CCCCACCCGGGACCCTTGTC
AGAACCAATGAACCAATTTT
ATATACACCGATCTCTAATA
AAGACTTGACCCTTGACCCC
ACAAGCAATATTTTACCACC
AGGACCCTCAAACAACAACT
GCACCGGTAAACACCGGAAT
TGTCAACACCCCCAAAGCAC
CACGTAATCAAGTGCTGTGC
CACCCCCTCCACTATCGGCT
CCTGACCTTTGACCTCGACC
AAGGATGAACCTTCCCTGCA
TCGTAATATCACCGGTTGCC
CGCAGATCAGGAACAAACGT
GCTGACCTTTGACCCTTTGG
TGACCCTTTAACCCCCAACC
ATCATAATCGGAAAGACCGA
TTGACCTTTGACCCTCCGCG
GAGTCCAAATAACAGTCTAC
CACTAAAACAAGAACCAACG
ACACACCTTAGCCCAAATGG
ACTTTATAGTAAATGTAGTA
CTCGTGTCCCCACAACCCAA
GTTGTGAAAATCAAGTGCAA
ATTCAGAAACGCTACGCACA
CAACAAAGTACAGTACTTCG
ATACAGACCTCGACATCAAG
CCGCCACGCCCCTGCAACCC
ACGCCATGCGCTTCCGGGCG
ACGCCGGAAATGCAAAAACT
CCGTACTAACCTTTGACCCG
ATGACCCCGTGACCCTGCGA
CCAACCTCTACAGGCGGAGC
AATACGAGGGGGCCGATGCA
TCAGCGATAATCATACTAGT
ATCTGACCTTTGACCTCATG
GCACCAGTCTAATGGCTTCC
TGACCTTTGACCCTAATCTA
CCGTCACATTACAGACCACC
CTGACCTTTAGCCACCCCCC
AACTGACCTTTGAACCCCAA
CTGACCCTTCACCCCGGGCG
CAGTAACATCAACTTGACCC
TAAGAAACTCCAAGACGATT
CCAAGCCCAAACTGAGATCT
GCGACCTTTTACCCCCGAGT
ATATTGACCTTTAAACCCCT
CTCCGACCCGACCCAAGTTC
GATGTGCCCGATTAGATGGC
TCCCGTGTGGCACCAGCACT
CATGACCTTTGACCCCCACC
TAATCATCGTGGACGGCACT
CGACCTTTGACCCCGCTTAA
TGACCTTTGACCTCAATTAA
ATAAAACGTTAGGCCAACCC
GTCGAGTACCAAAGCCTAGC
ATTTCAACTCTGACCCCTTG
GAGTCACCGGATTACATATC
AATGTCCCACCCAATGTCGT
TCGTAACAAATTGAACAGAC
TGACCTTTGACCCCACTAAT
ACCACCGTGACCTTTGAGCC
CACACAGGCTCAACCTGTAT
CACCAGTTACCTATAACCCC
TTGACACCCTCTGTAAGAGT
TAAACTCCTGACCTAAACTG
TCTTGCATCAGCCATCCAAG
GCCAACTACTCTATAACAAT
CTTCGACCACCTAAACCATA
ACCCTACCCTACAAACCTCT
ATCACCCCTGACCTTCAACC
TCGGGATTCATAGGCCGCCG
CTCCAAAAGACGGTGCAATT
TGACCTTTGACCCCTCTAAA
AAACTTCCCCCTAACTCTCC
TAACTCACCTCCAGTGGAAC
AGACAAACCTCCGGGCATAG
AACTAGACGATTGGACGTAA
GCTGTGACCTTTGACCCCCC
ACCACGTAAGGTTCCAACCC
GCAACCTCCACACCTCCATT
CCGTACGTTCGCTCTAAGGT
TTACCCACTTCACTCATAAT
GACACTTTCAAAATGCCGTC
GACATATAGCACCACTCCAT
TGACCTTTAACCCCTTAAAG
TCAACCAAAACTATCCAACG
CTTAACACCCCCTCCGCATA
CTTGAACTTTGACCCTTGGG
GACAACACCCCATACTACCC
TGACCTTTGACCCTATTGGT
CCAACATTAAAACATGATAA
AATGACCTCTGACCTCTCGC
TGACCACTATTGAACCCGAA
AATAAGGACTTTCCCTCTAA
GACAGAAAACCATATCCTTG
TATTGTCTGACCCTTGACCC
TAACTTGCCCCTGAAGCGAG
CTAACCCCGCATTAATATAT
AATTAATCCACTTTACCCCC
ACGCCCCCACTAACTCTACA
CAGTCATATCAGGTTTACCC
CTATAATGCCCTTTGACCTC
TGACCCACTAGGCCAATATC
GCCTTTAACTCCCATAAACT
CCCACACCCCGTACCCCCCG
ACCTCATTCGCCCCCCCAAA
ACCCATCAACCGCCCCCCCT
ATCACCAGTAAGAACATTCT
CTTACAAACGCCCCGTTCAG
ACCCTCCTCTTCCAGTGTCC
CACAATTAACCTACAAAGAA
TAACAACAAAATGAAAGGTA
TAAAGTCGCTTCGCTTTGAC
AAGACCCGCTCCGACTTACT
CTGACCTTTGACCCCACAAT
AATAAAAAAAACCTCCTGAA
ACATCCAACCTGACCCCTCT
CACAACCTACCTCCCCTTCT
AGACCCTTAACCCAGAGCTC
AGTATGTTGACCTTTGACCT
GTATCACTCAAGCTCCAACC
GGCAACCCAACACTAGCCCC
GCAACAAACGAATAGATACA
ATCAAACTGATACTGACACC
AGTGCCCCACAACATTCGTT
CGCCCTTGATGTACCCCTAA
CCACAAACATAGCTACGCTT
AACAGTCATCTGCCACGCCC
AAACTTGACCTTTAACCCCC
GACCACACGATGGACTTAAA
TAACGGACCCTACACCAGGT
CCCCCGCGACCCACCCAAAT
GTACAATGACCTTGACCTCG
AGTAACGGGCACTTATATCT
AAATTATGCACTCTTAGACA
AAGAACCCATACCACCCCAT
CACTGAGGTGGCTAGAAAAT
TAATATACAAGGCAGCTGTG
AGAGGAGCTGACCTTCACCT
TGCACATCGTATGGGTAAGC
GAACCACTGCGTTCACCAGA
TACAAAAACCGAACCACAGA
GAGCGGAACAAACTGGGCGA
TGACCCTTTGACCCTTACCG
AACGCGAAACTGTCGATCGC
GTGACCCTCTGACCCCCCCA
TGCCCTGACCCCTAGGGGTC
CCGAAACACCAAAGTTCTGC
AACTCTGATCAACAAAAAGA
AACAAACTCAACTGCATGAT
TGACCCTTGACCCCTAACAA
GCCGAACACAGCACACTAAA
CACTCGACCCTTAACCTTGG
CCCGAACTTTAGCGGTGAAC
CACGAAGGAACTTAATATAA
TTACTTACCCTGGCCTAGAT
TGACCTTTGACCCCGAGATA
CGTATCCCCGTGCATCCCTA
AACACTGAGACGTACAAAAT
TCTGTCAGTAGTCTTGGTTC
AATCCACACTGCGACAAAAG
CACTACGCAAGTCAAAAATG
TACGACACCCCCAAGATTTA
ATCCAATCCCAGGATATAAT
TAGCAACTGAACTTTGACCC
AACCGTGGCCGTTAACACAA
CTCCCAATGCCAACGAAGGG
TTTACCCTCGTTCAAACGTA
TTGACCTTTAACCCCACGAC
GAACTTCTAGAACGGTCCTT
CCCAAAGTCCCAAACGCACT
CTCCCCCCACACTTCCCATG
AACAGCAACGACGTGGACCT
TACAGCTGAACCCGCCGGGC
GCATAAGCCACTGAGGGCAC
GGTTCAGCGACCTTTGACCC
CTCACATCTTAACCTGAAGC
CGCGAAGATAATGATACCTC
CATCAACCTTTGAACTCTGA
CAACCCAGCCCCTGACTTAA
GATATAAAAATCTGCTAAAA
AAGTCACCCGCCCCGACCAC
ACAGAATGACCTTTGACCCC
CAATGCCTTTGACCCTATGA
CGACCTTTGACCCCAACCAT
CCGCAACGCACACCATACTG
CTAGCACCCCCCCCCCACCC
TATGCACATTCATTAGAACA
GATATCCCAAACCCTGAACT
TATCAAGAACAAGTACCTGT
AGAGGTCTGACTTTGACCCC
CCATTGTAGATAATGCTCAA
ATATGACTTTGACCCCGCCC
CGAAATGACCTTTGACCCCG
AGACCCTCCCACCAAGGAAT
TCACCTTTGACCCTCAGCCC
GCACGCGCCAGCCCCAAACC
AATCGCCAGACATGCCTTCA
TCACTGCCAGATCCCTCAAC
CTTGTCGCAACCCCTCGCCA
AGTACACGTCCGAAAATCGG
CTTCTTATCCGCACATCCTG
ACCTATGACCTTTGACCCCG
CAGACAATTGTAACAAAAAG
TGACCCTTGTGAACCCCAAC
TACTACTGACCTTTGACCCC
AAACACCCGCACTACGTACT
ACAATTTTCGAGTCCCAGAC
CAACGTGCCCCAGCTGTTTT
TAGATAAGGTGCTTAGTCCA
GAGACAGGCCCCTGCGGGAT
CTTGCCCCTAACTGTCGAGG
TTAACTTTGGCCCCGCTAAA
AACAAGTACAACCCCAGGGG
GTTACGAAATGACGGTCCCC
GTTCATCACCTTTGACCCCG
TATCTGACCCGCGAGGCAAA
CGACCGACCGCAATCTGCGA
CCAACCGTTAACTCTGTTAA
AAGGGAGAAAAGATCTAAGG
GTTGACCTTTGACCCCGCCC
GCCAGCGCTCAAGCAAAAAG
GATTTCCAGTTCCACCAAGT
CACCCCGATTAACAACGACC
GACACGTGACCTTTGACCCC
AGTGACCTTTGACCTTTACC
ATGAATTGAACTTTCACCCC
TAAAACCGTCCCGAGCCACG
CTACGAAGCACTAATATGCT
CAAGCATTCAGGACTACTAG
CTTTCCAACTCAGGTATCAC
GATGGTGTAAACACATGGCT
TGACCTTTGACCCCTATTAC
GCATTCGTGAGCCACGGCAT
TCTGCCCCGCCAATCATACA
TGAACTTTGCCCCCAATAAA
AAGCACTCAGAGACTCCATC
AGTGACCTTTGACCCTTAAA
CGACCCAACATATTGATCCC
CAGTACCCCAAATACACTCT
TGAACCTTTGACCCCGTCCA
CTAACGACTGACCCTCAACA
CCGTACATGACCTTTGACCC
GGCTACTTCAAAAATGTAAC
CGTAAGCCCCACGACAATCC
GCCGCAACTCCTGTAAGCTA
TATCTACAGAGCAATCCCCT
CCTTATCATGGTCTGTAGCC
GAGTTTGACCCCGCGGCATT
TGACCCCCGACCTTTGACCC
AACGATAGGTACTACACCCC
ACCAAAAGCCTAAGAACGTC
CTGTGCTCAAGGGACGGTTT
AGTGACCTTTGACCCCCCAT
TGACCCACGCCGATCAACCG
TGACCCTTCACCCCCGCCTC
TGACCTTTGACCCCTATCCA
TCTCTCGCAAGACCGAAACT
ACTTCCTTAACTTTTGACCC
GAAGCGAGTTCCCCCTCTCA
AACCTTTTAACCTCTGACCC
ATTTATACATAAACTCCCCA
CCTGACCTTTGACCTTCAGG
AGACTGCTCGCCAAAGCCTA
CATCCGCCCGACTCGACTAA
GATTTAGCAAAAACAGTAAA
TCACGCGTGACCCTTGACCC
AACAACTGACCTTTGACCCC
TGACCTTTGACCCCCATCTA
AAAATGATGAGACCGGTCTC
GTGCATAATGAGGATAAGAT
TACAAGATGACCTTTGAACC
GCAGAATGACCTTTGAACTC
GATTTTTGACCTTTGACCCT
TCTGGTTCCGTCTAAGGTAA
ACGTGCCCTATACTCAAATA
ATATTTACCGCCCGCGCTAC
GCGGACGCGCAGGGCTGAAA
CATGACCTTTGACCCCCGCC
ATGACCTTTGACCCCTATTT
TCCACTTAGGCATAACCTCC
CATGCTGACCCCTGACCCCT
AGATTAGGGAAATCATCATT
GCTTCGACCTTTGACCCCTA
TGACCTTTCAACCCCGCCCT
CTGGAGTTGGAGGAACTTTA
TTTCATACCTATAAGACAAA
GCAAAAACCATCGCAATAGC
CGAAGGCAAGTTGCTGTACA
CGAACAGGAAGGCCAACGTC
AACCACCTTTGACCCCCTTC
ATCACCTTTGACCCCGCCGC
CTCCCTTGCGGACACACTCC
CTTTATACAGATTAACCTCA
TGACCCTTTGACCCCATCTA
TCACCCCCACCTCAGCAGCA
AATAACCCCCTTCCTAGTCC
CTGACCTTTGACCCCGTATA
TCCTCCGCCGCACTTGAACT
AGACTCATTTTTACCTCCCC
CATCGCCATGAAAAAACTGT
CACTGAACCTTGACCCTTCG
ATTGAACCTTTGACCCCGCC
AACACTGACCTTTTAACCCC
CCACATACACCATGCCTTCC
TACGAAGTGCTCCCTGGGCG
GCACCCATCGCACCCTGACC
AACTGCGAGAGCCCGCGCGT
CGTCTCGTAAGGGTCGACGC
CAAGACACTCTTTGTTGCTC
TCACCGATACCTAGAGGCCA
CCGATACTCCAATGCTTTTC
GGTAGGTGACCTTTGACCCC
CGGCCCTTTATGTCTAGCCC
CTACCGCACCCGTACCTTTC
TACCGGATACAACCCTCAGC
AAACAATTCAGACAAGAAAA
ACACATTCTGCGCGGAGTCG
CGTGCCCTCTCTACGCCCGA
CTTACCCACCCTATTCAAAT
CCTAATCGTCTACGGCCACA
GCTCATTCATCTACCGGAAC
CGTAGCAACAGTTCACTAGA
AGGTACATCCCAGAGAACTA
AGGGCAGGCCGCAGGTACTT
TGACCTTTGACCCAAATTAA
AGAACTTACTATTGTTGGCA
ATCCCAACCCACACGGCAAA
AAAAACTCACGCTCCGACAA
CAGACGAAGAACAAGGCACA
CAAACCTTGACCTCTGACCC
TGACCTTTGACCCCATTTAA
CCGAACCCTCTACCAACATG
ACCTAATATCAGTAAATCCC
GAGAGGTGACCCTTGAACTC
TATGGACCCTAATTAATAAA
TCCACCCTTGGCCTTCATCC
AGGGCTGACCTCCGACCCCG
AAGAACTAGTAGTTAAACAG
CGACAGACCCCCAAACGACA
GGGTCTGACCTTTGACCTCG
CGTAACCCTTTAACCCTCCA
ACCCGGCGCGCCCTACTTCG
CTCCAGAGACTACGATGTAG
GACCCAAGACACAACACCCA
CTGACCTTTGACCCCTACGA
ACTCTACACTTTGCCCATCC
TGACCTTTGACCCCACTTAA
AGCCACAATTCATTAGTGAG
ACCGACCGCGGGATGTAATA
GGACCTTGACCCCCGTATAG
GGACATCCATGCCTATGTAT
GCTTTGGAACAACCAAATCC
GACTCACAAAAACTTTAATT
TTCACGAACAGCCAACACTT
AGGACACTGTGGCACAACAC
AAACCGGTCATACCATTACA
GTTTAATAATATCGCACAAG
TCACTCGACCGACACTCACC
CTCGAATCGACCCTACGAAT
TAACGTGACCTTTGACCCCC
CGCGAGTAACCTTTAACCCC
CTACACACAAGCCACCCACT
ACCCCGGTGAGCATCGGCTT
TGACCTTTGACCCCATAAAA
TACAAAGCATTTGTCCCTAG
AACCCTTACCCCCGCTATAC
CCCAACCCCCCTACCTCCGC
ACTCTCTAAGACAGTCACGA
TACACCGTGACCTTGACTCC
CGTCTGCATGACATTACTAA
GCACCTTGACCTTTGACCCC
TGACCTTTGACCCTTTATAT
ATACACTCGTTAGCTGCTCA
TAGCATCCCTCACGCACCCC
CGGTGCGACACCAGCCCTGC
CTGACCTTTGACCCTTACTC
ACCACACATACTAAACTTCG
TTACCCCAACCTCAGCCCAC
CTGACCTTTGACCTTAGCGC
TGACCTTTGACCCTCTTAAA
GTCCAGCTGCTGTTAGCTTA
CAAATAGAAAGGTCGAACAT
CGACCTTTTAACCCCTATAA
AAACCATCCTCAACCACTGA
ATGACCTTTGACCCTCACCA
TTACCACCGGGACTCTCCCA
GACTCAAAGCCCCGCGAATC
CCCTCAGATCCAGCACATTA
CAAGGCATTATACCTACTTA
TACAGTATGCAGCCAGGCGC
CTACCATGACCCCGTTGACC
TAGCAACTGACCACCAACAC
ATGACCTTTGACCTCAGTAC
CACATCTCTTCCTGCATGCC
CGGCACGATTAAAGGCTACG
GAGGATCCTGCAATCCAGAT
TACGCGCACGACCCCCATAC
TGCGATGACCTTTGACCCCG
GATACCCCCCACACACAAAT
TGACCTTTGACCCCAATTGG
ACATGTTTTACTCAGCTCCC
ACCGTTGTACTAAAAACATT
CCGGCCACAGCACCTAATCC
TCAAACCACCATAACATCCA
ATAACAAGACCCGAGCCAGC
TCGGGGCGTCCAAAATGGGG
CACGACCAAACAAAAACGCT
CGCTATTACGGAAGCCATAA
TGACCTTTGACCCCTTTAAA
GCTTGACCTTTGACCCTTGG
CATATCCAGCCGTTTGCAAA
CGACCCTTTGACCCTTCGCC
TCATATGACCTTTGACCTCC
TGACCTTTAACCCCTTATAT
AACTGGTTTTTCACTCCCCC
CACTGTGATTTGGGTCTTGG
CCCGACCCCCCAGTCGCACC
CCTGCCCCGATAACGAGGCA
CTTATGTAATGCGCTTAACA
TGACCTTTGACCCCCGTTCA
CCTTACAACCAAACTAGACT
CCTACCAACCAACACCGCAC
GCAACGATTCCGATCCTGAA
ACACACACCCGCTCCCGCCG
CTCTCATTCAACCGACCCAG
TGACCTTTGACCCCTATAAT
ATCACATGACCTTTGACCCT
TATACTAACGACGCCGCACC
TGATGGGACGTTGTTAGCCC
CGACCCTCCTTCCATGGGTC
ATACAAGAAACGCCCTCTAC
TGACCTTTGAACCCCAGTTA
CCTGCTGACTTTGACCTTTG
CCTCGATCCAACAGTGAGGA
ACTGACCTTTAAGCCCCCGT
ACTACCTATGGAGCAGTACT
GTACCAATGACCTTTGACCC
TGAACCCCACGCTATTCATA
TCGTGCACATAAAAGCGGGC
ATTTACGCCCCCGTTACCTT
CTGACCTTTGACCCTATTAA
CCATCCTGACCTTTGACCCC
CCTTCCACACCATTATTGCA
CGTGATTAAACCGGTCAACA
TACCCAAAGATAGGATGAGC
CAACGTTACTGCTCCACCGT
ATGCCGCCCTAGACTTAAGA
CATCCATTCCAGGCACAGCG
TACACATGCAACGCAAACCA
GACGTAAACTTCCTCGGCCA
ATGTGTACCCTCTTTGCACT
ATACATATCGAAGAAAATAC
CGATAACCCCCTGCCCTTTT
CCAAGGTTAGGCTTCCCCGC
GCCTTACTGACACCTTGACC
GACAGGCACGCTTCACATAA
GTAAGCTAACTCCAAGCCCC
GGCACCATGTTTATCTCCCA
GTGCCCCTATTTCTCGATGA
AGCACTCATAAATCCGCCTG
AACACACTCGTGTCAGCTAT
CAGAAACCCATCCACTAGTC
CTAACTAACTCATAAACCAA
CTACCTTAACCCCCGCCCCC
ACGAATGCCCACGAGGACAA
TTACCTCGACCTTTGACCTC
TCCCGACCTAACAAGGGCCA
CCTCACAGTCGAAAACAAGC
CACAACACGAAAAAACGATT
GGTTGACCTTTGACCTCAAC
CCATAAACGCACTAACGCAC
GCAGTGACCTTTGACCCCGG
GTCCAGGTCTTGTTACCCAA
CACGTGACCTTTGACCTCCA
TCACCCCCCGCAACCACGCA
TTGACCCACCCACCCCCCGC
AGCTGAACTTTAACCCCAAC
TTGACCCCATGACCCTTGAA
CCCTCCAACTCCCTATCTTT
ATCCTCTTATGTCCCTCCTA
TCCTATGATGGATTCCCTCT
TGACCTTTGACCCCATCGCA
TCCGTAGGAGCAACTATGAT
CGACCTTTGACCCCGTTCTA
TACTTGACCTTTGACCTTGT
ACATAATGCCACTCGCCGCT
GCATAGATAGGCACAACCGC
GATTTGTTCCTTTGAGACCC
CACAAGCCCTACAATAAAAG
CAACCATCTCCTTGTCCCCA
GCGCCTATAAGCGGATGTCT
TCGCCCATATAAGCGGTGCC
CGTGACCTTTGACCCTTGGA
CGATTTTACCCACACCATAC
GCATAAAGGCTCAAAGACCA
ACTTGCCCCTTCAAAGTTTA
ACCAACCTTTAAATACTCCT
TGACCTTTGACCCCGCATTG
TGACCTTTGACCCCTTAAAG
CTTTATGACCTTTGACCCCT
CACACTCCTACGTATCTTAT
CGGAACCTTTGACCCCCCGA
CGCATAACAGCTCCCCGACG
CACTCAGTCTCAACCTTGCT
GCCCCGACCCTTTGACCTCG
CTATATGACCCATTAACCCC
ACGCCATCTGCCTTTTAAAG
CGTCTATTATGGTGGTGTGA
GCCGCGAGACCAAAGCCTAA
TACGATGACCCTTGAACCCC
TACACAAACCTATGACCCTT
GTAACCCCCCTTCAAACCTG
GTACTACCGAACGGCGTACG
TAACACCAAGTTCCGACGTC
CCTCTTCACTATCCTTACGC
GTACCTGTCACAAAGTAGGC
GCATTATTCGCAGTGAACCA
CCCCTCGAGTTTCAAAAGCA
CTGACCTTTAACCCAACTGC
ACTATTCGTTGAGCGGGTAC
CCAATAGGCCGGCGGCCTCT
CCTCAAGAACCATACCATCC
CGTATTCCCGCTTCCCTAAA
TACTTTTAACCTTTGAACCC
AGCTTTCCAAGGGAATGACC
ACAGAATGACGTGACCCCCG
GGACCTTGACCCTTTGAACC
CTGCCCAGCCTCACACATGC
GTAACACAAGGACAACCCCC
GAACCACGTCAGTATGTACA
ATATGGGAACAGTACAGAGC
CCCACCTTAGATATTTTCCC
TGCCCCCGTAAACCTAGAGA
CGGTCTGACCCAAGGGAGGG
TCCCGGTGGCACATAATTAA
TTCACCCTAAGAAAAATAGC
CACACAACAGTCATGCATCG
GCACCGAACATGCGGATCGA
ACCCCTCTCAACTTAAACAT
GGGTTTCCGCGATTTTACTT
TCGCACCAGGATGACCCTCG
TATGTGCACGTAATGTAGGG
AGCGCATCTAGTGGTTCCCG
ACACGTGATAGGCGCGACAC
CGATCCTAAACCCCATACCA
TGCCTTACCGCCCACCCCGC
CTGAACTTTGACCCCACCCT
CATAAACCTTCACACACACA
CATCACGACAGTTCAATGTC
TCCCAGACAGACCTGCTAAA
GTTAACCTTTGACCCCACCT
AAATGTAATATGATCGTAAA
CTGCAGAACGGCTTCACCTT
GCTTTACCATAAACAAGTTA
CACTACAAGAAGACAATAGC
ATATGACCTTTGACCCCGTG
CGCGTAACCTTTGACCCCCA
GGAAGGACCTTTGACCTCGC
AATGAGTGACCTTTGAACCC
GCTCCCCAACTGTGCAAGAC
TGACCTTTAACCCCGCCAAC
CTTACAGCCGCGCTCCCAAA
GTCACACCCACGACCCGAAG
CGCGCGACCTTTGACCCCCG
CCCCCCCTAACCTTACAATT
CACAAGCCACTGAACCCAAC
AATACTGCCAACTTTTCGGC
GGCTCAATTTCCCATCCATT
ACCACTATCGAGCTTTAACA
AATTTAACCTATCAGCCCAC
CGACCACACACTGCTGCAGA
TACGGTGACCCGGTCTGCAT
ATAAAAGCAACCCGCTCAAA
CTGCAATGACCTCAGGCTTC
ATCTCTGCCCACATTTGCAC
ATATGCACTTGACCCACACA
ATTGTACCTCACCTAACAAC
GCGTAACATTAACCCCAAAC
CTTCCGACCCTCTGACCCTC
AATGCCTTGACCCTTGACCC
AGGCGGACCTTTTGACCCCC
AGCACATCGAACATTTAGAG
CTCACCAACCTCCAGCGCCA
CCGTCCGCCAGCGGCACGGG
CACTGTCTATAACATCTACA
GAACAACACACTCCATATTG
TCTCGAGGTCTCACTCCCCC
TATTGTCACGCTGAATGGGA
GGAACGAGCCAAACAACATT
GCTTGCCAGCTGGCCGATCT
ACAGGCAACCATTCCTAACA
TAAGACGCCTCCACCCCCCA
ATCCTTAATAAACCATACCG
AACCCTTACAACACACCCCT
GCCCCATGTCAACTAGAAGG
CTAACCCGGTAAAAGACCTG
TTTATGACCTTTGACCCCCG
TAAGGACTTCAAAAATCCTA
GTGCCTTCCCAAGGAAAGAC
AACCCTTTGTAACCCCCATA
CGATCCCGCGACACAAGTAG
CCAACCAACGGGCCCTTGCA
GTATACATAGTGCGACCACC
TGACCTTTGACCTGGGCCCC
GATCCGACCAGGAATACCCC
CTCGTGATTCAATCTGCTTC
CGAGGCACCCCCCCCACCCC
CTAAGACCCTTGACCCCTAT
GGCGACCACTACACGGAACC
AATCTCCCACCACCATGTAC
ATACAGACCCTTCGGGTCGC
CAAACCCACAACAATACAGT
TGACCTTTGACCCCGCTTGA
ACAATACCGACATCTTAAAA
CAGGCGGACCTTTGACCCCA
GACCCACAAGACAGCAGGGC
TGATCGCTCCCGGTTGTTGC
TAATGCCTCCCAATTTAGTT
AATGACCTTTGACCTCACAG
TGACCTTTGACCCCGTCGAT
TTCATAACTTACGCAAACCT
CCGTGACCTTTGACCTAACC
TCACGACGACCCACGTACGT
TAACTTCCCCTTTTCTATGC
CTGCGGATGACCCCATCCCT
GCGACGTGACCCTTGACCCT
ACCTGGTGTTATGAAGAGTA
ATAAAGATGACCCTTGACCC
GTCTCTTCGATGGTACGACA
GAACTGGCAGCAAATGATAC
AACATGGTCAGGAGTTACAT
TCACGTGGTGGCTGCCCACC
TAATTGGCCCACACGTACAG
CCCAGACAGTACACCCGCTA
CTTGCTGGACCTTTGACCCC
CCCAAAAGACATAAATAGGG
GTACCTCATCCTCGCAACTC
TGTACGATCTACACCTCGTA
TCACGTGACCTTTGACCCCC
CCACCCCGTGAACTTTCAGC
CGCCACCCCGGCCCACCGCA
CGCTGACCTTTGACCCCCCC
AATTACTTGACCTTTAACAC
CCGCTACCTACCAGCATTCT
GGTAGCAAACCCCAAGTACG
TGACCTTTGACCCCAACTTA
CCTAAGATTCCAGATCACGC
TCACGGCAGCCATCGTCAAA
ACCCGGGTGTAATAATACTC
CGAGACTGATGGTCCCGCCA
TCACACCGCTACGCTCCTCG
TATAACCCCCAGTTGCTCAT
ACACCCCGACCACGTTAGCG
TCCGATCACCACCTATCAGA
CTAATACACCACCTAATCAG
CCCCAACTGAACCCCATAAA
AAAGGCTTCCGCTTAAAAAC
TCATACGTGACCTTTGAACC
GTCGAGACCACATGTCCTCA
CAAAAACCCAACACCAACAA
TAGCCCTTAACCTCACTGCA
GGTATACAATAACTCTACGC
TAACAGCAGTCCAGCTGCGC
CTACATAATACAGCCGGATA
GCCATTATCATCGGAAAAAA
CTAACCCGACCCTGGACCCT
CCACTCCGTTAACATGACCA
GAACCAAATTGTTAAATACC
TCACGAAACCCCCAGAGCTG
TACACGGGACTTTGACCCCC
CAAGTAGTTAACACGAATGT
GTCCCCGCTGGCCAACCAGA
CGAAGTGCGACCAATCTTGG
ATTGACCTTTGACCCCCACC
CGCCTCCAACACGTACAACG
AAAACCCCATACGGTCAGAA
ACCACTTTACTAATTCAATA
ATATAAATTAACAGAATCGA
CCCTCTTTATTCAATGACTA
TACCTCGTCACAAAATGATG
TACAAGTAACCTTTGACCCC
TCACGGGCGCCCTTACCATA
TGACCTTTGACCCCCCTCAC
AGATTGACCCTTAACCCTCA
GAAGAGGCCCGGCCCACTGT
TGACCTTTGACCCATCCCCC
GCGCCCCCAACCATCCTACA
TTGTGTCAAGCAGCCCCAAT
CCACATACGGCAGTCACGCC
CTATTCGTCCCTACACACGT
CCACATTGCACTCGGCTCTA
GCGGGCAAGCCATTTTGTAT
CAAGGCCCCACACGATGAGT
ATCACGGCATCAGCACCACC
ATTTGATCCGGTGCGGCCAA
TAAGATCAATGACCTCTATT
CGTGACATGGCCTAAGCCTA
GTCTCTGGGGGTCACACCGG
AATACCACAACCCCCCGTTC
GGACCTGAGTTTCGCTGCAG
CAGTAACCTTTAACCCCACC
TCTGACCTTTGACCCTCAGC
AGAGCGTCAGAGATACCATT
GTTGGGTGACCCCGGACCCT
ACGAGCGGAACCGCACAAAT
GCGTCACTACGAACCCCAGA
CTCAACATCTGCTCGAGCAT
CCAAACGACTTACATTACAC
CGACAAAGCCCCTCGCACAT
CGATGTCCCGCACTTGGAGC
CGCTGTGAACCCAAATAGCC
CATATTCCCCATCCACAATC
CCATATTACCCTTTGACCCC
CCTTACTACTTATCGCCCTG
GCTGACTTCGACCCCCTTGA
CCTCACACGGACTTCAGCGT
TGCTTCCAATCCTCGTGATA
CTGACCTTTGACCCCTTTAA
TGAACTTTGACCCGACTACA
AGACTCTACAGTGACCTCTC
CACACGAGTCAACCCCTTTT
CAAACAATCAATCCAACCTG
ATATGCCCCTTCACCCCTGA
ATCCTTCACCTTGACCCTCA
CCATCGCCCCTCGCAGTCAT
CGCGTGACCTTTGACCCCCC
AACTAGGCCAAGTTTTACCC
GAACCGCCACAATACGACGA
ACAGTCATGGATAGCTGCGC
TCCCTCACGGTTAATTACCA
TGTATCCTACGCAAAGCACT
GACTAAGGACGAGGCCACGC
CAGTACTGACCTTTGACCTC
TGACCTTTTAACCCTTCGAC
CTATCTAAAGGTAGGCAAAC
TCTTAACCCTCCCATCCCAT
CGAACATGACCCAAGGTTGT
CTACAACATTGCAAGCCCTC
ACCATCGGCGCACGGGTAAA
ACGCCTATATTGCTATAGAT
TGACCTTTTCCCCCACGCGC
CACCGTGACCTTTGACCCCG
TGACCTTTGACCCCAGTCCA
CTCACCCACGCTTATATGAG
GCCGCCCCACACAAGCCCCT
CACCACCTGAGCCCTACAAA
ACAAGGTAACTGAAACCCCT
CCCGAAACAAAAACTATAAA
TAAAGACGGATCCAGGATTA
ACTACTTAACCAAACCATTT
TCCGCAGCAGACAGGTTTCC
CATACGACGCAAAAGGAACT
TCAACCGGCAAACATCCCCT
CGCGAACTTACTCCAGCGAG
TATTCACCTTTGACCCCGGC
AACCATCTATTCGACAGTTC
TGACACTCAAGCATCAAAGG
GGCGGCTATATTCACCCTGC
ACCGATATCCCGCAAAGAAG
CTCCCAATTTCTACGTGAAT
AAAGATATCCGTATTTGCAC
GATCGCCTATAGTCTCAAAC
TCGCCATGACCTTTGACCTC
ACGGCACAGAAGCAAACACG
AATCCGATGAACTTAAAGAC
AATCAGAAGGCGGAATCATC
CACCTCAACCCTCTCCAATC
AAGGAAGACGGTTAAACATT
GACGTCAACTCTTAACCCCC
GAGATGGGGCATGAAAGCGT
GCACAACAACCGAACAAGGT
CGCAAGTCACGGAATCTCCT
GGGCAATGCCAGCTATAGCA
GAAAGCAATACATCACAAAA
GGACCTTCGACCCCTAACCC
TTACCATGACCTCTGACCCC
GGGGAACCCAAACATGCGAT
ATACAACATTCTCACGGAGT
ACGGAGTAACTACCGACTCC
AAAGACGCCGCGCAAAAGGT
TTCTTCTAACCTTTGACCCC
CATGGCCATAAGCAATAATG
CCATTCGCACATCTTCACTG
CGTCGGCTCTTGAGAACCCG
AATAGCCACCCACAATCGCC
TCACCGCTGCTATCGAACCT
CTAACCTCACTCCACAAGAA
AACACTACGAACGTCAAATT
TGGATGACCTTTGACCTCGG
ACGTGTACTTCCCAGGAAAT
TAATCCCCCTCTAACTGGGA
TGACCTTTGACCCCTATCTA
ACGAGGCAGTTCACACGGGC
CATGACCTTTTGACCCCCGC
ATCAAGATAACTTTTAACCG
ACCTTAACACTCCCACCGGC
CCACCCGAACCGACTCGGCA
GCAACTCTTCCCGCCATCTC
CACTAGTTATAATTTAGGGG
CGATCCGTCACGGGACAAAC
CATTGCAACAGGCACTACGC
ACAATACTGACCTTTGACCC
CCATGACCTTTGACCTCGGA
GACGCATACCTGCTCGACCT
TCCCTACTATATTCATGACC
CACTCGAACTTTGACCCCGG
ACAATGTAAAAGACTTCCCT
TCACCCAACCAATCTATCTT
CGAACCCCTCCTCCACGCCC
CCTCCGCGTAAGCAAGAAAC
ATCTCTCATTCTATACTAGA
GAACAACCGCATAACAGCTG
CACACCGCCTCTCAGCATCT
CACACAAACAAATCAAACTA
GTAATTATCAAACGACCAGT
ATACAATGACCTTTGACCCC
AATTCACCCGCTAAGCATTT
AAGAGATGACCCTTGACACC
ACCCAACCTAATAAGAGACC
TACGAGTCTGATTTCTGAAA
CTCAGCTAACCCACTCCAGC
CCCCCCTTACCCCCAATTTT
AATGCGGACCCTGACCCCGG
TGACCCCTTAACCCTCCCAA
CCTACCAACAAGCACTCGTA
GAACGTCACGACATCCCTCC
TCCTTGACCTTTGACCTTAC
CAGGCCCTTTGACCCCAAAA
ACGACATTGACACCACAACA
GTACCCACGCCACGCGACTT
TAACCACGACCTTTAACCCC
CGACCCCCGGCTACGATCTG
GTCTCCACTTCGAACCAAGC
TCCATTCATCTGGCCGGACT
ATCAGACCCCAACATCGTAT
CCCTCCCACTCCCACTATCA
AACCGGACATTGACCCTGGG
CTCAACTGACCTTTGACCCC
GATCTAGGACAGACTCTACC
GATTGTTACCACTCCCACCG
ATGACCTTTGACCCCTCTTA
AGGTATGCCCCATAAGCATA
AGAGTCCCACCACTCCCCAA
GATCATTCATACTAGGAAAC
CTTACATGACCTTTGAACCC
TAGACTGTCCTCATTTTATC
CTGACCTTTGACCCTATTAG
TGACCCTAGCCAATATATAT
GCATATGACCTTTGACCCCG
CATATCAATCCTACCAACCT
GTGACCTTTGACCCCGCGGC
TTGACTTTGACCCCGTTAAA
ACGAACTGTCCTACAAACCC
CTTCAAAGGGCCTGCCGATG
AAACCATCACAAGATTCAAA
GTTTAACCTTTGACCCCTCA
TGACCTTTGTCCCCCCTACC
CTGATGAAACTCAGACCAGG
CCCCGATCATAGCTTCATCT
TCCGGATGACCTTTAAACCC
AGCTCCTGCACCTAACCAGT
CCTCTCGTATTGGCTGTTCG
CACGTTGACCTTTGACCCCG
GAAATAGGACGGCCCCCCGC
TCGAATGCCCCTACGAAGGA
GACCCCGCCAACCCGCTCCG
AACACGAAGGAATTGCAATA
AACCCTGACGTTGACCTCCA
TCGAGAAACGTCATGTTAAG
CAAACATATTTCTCCCTCAA
CTTCATCAAAAGATTAACCC
CTTCTTAACCTTTGACCCGG
AGAGAACGAGTGACGATTAT
GTTCATGAGATAACTTACCT
ACCACAGCAACCCCCTCCCT
AACTTGACCTTTGACCCCGA
CGCAGCGGTCGCAAACTCCT
TCATACGCATTCTAAACGAA
TCTTCTAACGTTCAAATAGG
CCGTCCTCTGACCCCCACAT
CAAACGCCCTTGCCCCCCTC
TGACCCTTGACCCCTTTTGA
CATGTTCGACTAAACAATAC
TGACCTTTGACCCCAATTAG
CGCCCAATGCACAGCCTGAT
ACAGCCGCTCAACTCCGCAT
ACGCTCCCCCAACCCCACTC
ATTAACTTGACCTTTGACCC
TGCGCTCGACATTTGAACCC
ACCCCACTGTCCTGCCTTGC
CCCGGACAGCAGAAATGAAC
TGACCTTTGACCCCCATGGT
TTGACCTTTGACCCTTAGGG
ATAGCTCTGACCCAGAGGTA
CCAATTGCCCCTTCTGGGCA
CGCGACACTGACCTTGACCC
CCTCCCACAGTCCGCCCCCC
TCGACCCCAACCGCACCTCC
TGCCCTCACTCCTACCTTAC
CGGGCCTCACCAACCACCTG
TGACCTTTGACCCCTTAAAC
TGCTTGACCTTTGACCTCCG
CTACCCTGACCTTTGACCTC
ATCCAGGCTGTACCGACTTC
GAGAGACTTCCTTGAAATTA
CCCAAGCCACGCGCCGGGCT
TGAACTTTGACCCCGCGCAG
CAAGACCTTTGACCCCAAGG
AAATCAATCATCGAGCACGC
ACCCCGCTGATACCCCTAAC
GTCTCCTAAGCTCGGAAACA
TGACCTTTGACCCCATTCAT
ACTCCACATTTCCGAGCTCG
CCATCGACCCTTGACCCTGG
CCACCAACTCTCAACAATAA
CTCACCCTGGAGGCAGCTAC
ACTACCTTACACAACCAACT
GCCTTGACCTTTGGACCCCG
TCAGATAACACATTTGGTCA
CACACACGATTTGGCCACCC
CTCGTCATCCGCACTTGTAA
ACAGCGATTACCCAAATTCC
CCACGCCTATCTGCCACATG
TAGATCCAGCCCCCGCGGCT
GCAAAAAAAAAGATTACATT
ACTTTTGCCACTAACATCCA
ATTGACCTTTGACCCCTACC
CATACCACCGCACAAGCTAA
TCAGTGACCTTTGACCCCCC
CAACATGACCTACTTAAACC
CGACATTGCCCTCAACAACA
TGACCTTTGACCCCGCCCTA
CGTCATAAAGGTACCACAGT
CGGTACTTGACCTTTGACAC
TACACCAAGAACTCCAACAC
CTTCAACCTTCGGACCCATA
TGACCCTTTGACCCCAACCC
GATAACTTTACACAGATGAT
TCTGCAGGGCCTAATACAAC
CGAGGAGGTGAACAGCACAC
ACGCACCAATTTAAGCCGCA
AACGAAGGACGGGCTAGCAC
CTTTCTCGACCGACTTCCCG
GTATTGACCCTTGACCCTGG
CCTAACCACCCAACGTCCGC
TTGTAGACCCCTTGAACCCG
ATCATTCCCATAGCATGTCA
TTGACCTTTGACCCCTCTAA
CGCGAGGGCTTAATGATCGT
CCTCGAGGCGCGCACACACA
TGACCCTTTGACCCCAATTA
AAATACTCTACACCGTTCTT
CCCTGCCGAGATATCACACG
CTACTGACCTTTGACCCCGA
TTCACCTGTCTCTTTTCTAG
AGCACCCGAAAGCCTCAAAC
ATGACCTTGAACCTACCGCC
CAAAAGCAAGTAGCCACCAC
AGACCCTTTAACCCCTGCTG
ATTAACCCCCCCACTTACCC
GACCTAAAAGAAACTAGAAT
ACGCAACTCTTCCCAGAAAC
AAACACCTTTGCCACTGTCA
AAAACCCCACCCAAGATCCC
CAATTACCTTAACCACCCCC
TAGAAAAATTTAACCGACCG
CTTCCCCTACCACCCTAACG
GATCGATAATCTGACTCACA
AGTCAAACGTCAGGCTACCC
CCGACTACAAAAGTAGTAGG
CGCCGCAACTCATAACCGCA
ACTATTTGACCTTTGAACCC
CAATGACCTTAAATGAGCCA
CGTGTAACGAGAGTACTCAA
TCCATAGTACAGTTGTTACC
CCAACGTCTCTCGCAACTAC
CGTACCGAGGGCCCACGTAA
AATTTGACCTTTGACCCCGA
CCACACGCCCCCAGTCTCCC
TCACCCTTTGACCCCTAGAG
GGTTCACACCATCTCGAAGG
AGTTATAACTTTTGACCACG
CTGACCTTTGACCCCGCCTG
AATATGAACCCTCACATAAA
GCAAAAGCGATTCCTACAAC
CACCACCCACCTGGCCTTGG
TCTACCCCGTCTCCAAGCCA
GTGCGGCCTCGTAGACAGCT
AGTTCGCAAAACGAACTAGT
CCCATATCCAACCGAGCTCC
CCGAGTTTCAAAGTAACTTA
CTCCTTTCTTATACTCCCAG
ACGTATAAACTCTTATTGCG
TATGAAGGTCACGTGAAGTC
TGACCTTTGACCCCATTCTT
ATACTAACCCCAAGCAATCC
CTTTAGAGAACAACCCCTGC
CTACGTGACCTTTGACCCCG
TACCTCTAAATCTTTTCATT
CGTACTCCTCCACGATCATG
CATGACCCTTGACCTTCAAG
CCCCCATCATGCAATTACGC
CGTCAATATGAACCAAGGAA
TCAGTGACCTTTGACCCCGG
TTATTGACCTTTGACCTCGC
AAAGTTTAACCACTGATTTG
ACTTACCACCGTTACCACTA
GTAACAATGACCTAAAGTTC
AGGTCACCACGTGCACTCCC
CACAACATTTAACCCCGGGC
AGGCCCCGACCAAACAAACC
AACCGTACGACCTAGTTAAT
TAACCTCCTCAAGACCCTGC
CTGACCTTTGACCCCAATTC
CTCCCTAAAAACTCAGCAGA
CCGCGCCACCACCCCCCCCC
TGACCTTTGAACCCTATACC
CCCGTTAGATTAAGCGATCT
CCTTCCCTTTACCAGAGCCG
CACCGACCTCACCAAGAACA
TGCCCTCCCACCGACATCCC
GGCCTTTGACCCTTTGAACC
CCTATATTGTGCCACTACCT
GCAGTTTCACCCCAGCCACT
GCGACAAAACCCTAAAGGTC
CTTAAAAAGTATGACCCCAC
ACTAGCATTGCTGGCGGTAT
TTGACCTTTGACCCCTACTC
ACCGCTACACCACGCACGTG
TCACTGACCTTTGACCCCCC
CAACCTACTCTGCCCCACCC
CACTATTTACCTTTTAACCC
CCTCCCACACCCCCCGCAAT
CCTTTTTTACCCTTTGACCC
TGCGAAATTCAAAAACGCAG
ATCAACCATTAACCACCGCC
ACGACTTTGACCCCATTGCT
GCCTTGACCCTTTGACCTCC
AAACGACCTTTGACCCCCGC
CAAAAAGATCTTAGACTACC
ATTTACCTTCTTCACAATCC
TGACCTTTGACCCTTTGACC
GCATCACATTCTACCAATAC
AGCCACGCCTAACGGTTGTG
ACGAACCCAATTTCAGACCG
CAGGTTCCATTTCCACATGA
GATGCCATTCTGCCATAGAA
TGCCCTCAAACCTCCACCTT
TGTACCCTGACCCTTTAACC
ACTCCCTGCCCTCTGACACC
TAAGCGCTAATGATCAATCT
AATGAGCCCTAGGTAACCTC
CACTGCACTGCGAAGTACTA
TAAGGTGACCTTTGAACCCC
GCCACGACCTCTGAACCCTT
ATCCAAACTTCATGCGATTC
CCAAAACCTCGTCAACTATT
GAAAGCCCACTACCCTGAAG
CATCAAAAGACTCCACTAAC
CCCGATCCGCCAAATTTCCT
CCTATAAACCAACCAAATAT
GAGCCAGCAAACCTCATCTC
TGACCTTTGACCCCACCAAC
GAATCGGGGCCCAGCAGAAG
TAAAATGCTGACTTCAAATA
TACATGAACTTGACCCCTCC
ATCCAACATCCCTAATATTC
CGCATCTGCCAGTTCAACCA
ACCGAAATTTGTTATGCCGT
CAGCCTATGCCCCCTGACAT
TGGACGCCCCTACCATCAAG
ACAGGCGCCACCTCCGTACC
TAACGAATCGGTCATACTGC
CTTCCCTGACCTTTGACCTT
TAACCCCTTGACCCCGTTGA
TGACCTTTGACTCAACGTTA
GGACCTTTGACCCAGAATCC
TTTCACTCACATCGCCAAAC
CACGGCTACACCGACAAGCG
TTCACTCGACCAACACTGTA
TCAGAGGGGGTTGCTCGATC
GGAGACACAACACCCATCCG
GGTGAAAGACAGAATAAAAA
GTAAACTAATAACGTTATGG
CCACTTACTTTTGACCCAAC
TCACCGTGACCCCAAAACTC
TAACCTTTGACCTCCTTAAT
CCTTGACCTTTGACCCCTCG
CATACTAGCACACCTTACCT
ATCTACGACAATGCCAACCC
AAGATAAACCTTTGACCCTC
GAATCACCGAATAACAACAC
ATCTCCAAGTTGCTTATCTT
CGACTAAATGCCTCCTCCCC
AAGCTTCACCCTTGACCCCG
CCGACCCTTTGACCCCTCCC
CGATCACGTTACAGACCCGT
GATGTAGAACTTAGACGTTC
CCTGTCCCGCTCAGACCCGG
TACCCACAACCACCCTACTC
CGTATGCGCCAACTCAGTCT
TCAACCATTCACCCAGTCTC
ATATGACCTTAACCCCTCCA
AATATGTAGTGCCAATAATC
CATCATCAAACGCACGATCG
TAAAGATTCAGAAGCATATA
ATCCCTACCTGTACCCTACA
CCACCTGTGTCCCCCATGAC
CAACCCAGCGAACCACAGAC
ACTCACCCAAACACGCATCT
GGCCCACTCCCATCCAGCTC
CCACTGTAGCCCACGACTCA
TGACCTTTGACCCCAGTACC
GTAAAACGCACCCGACATTT
AGGTCAACTGCACAGTTGAA
TGACCTTTGACCCCCCTTGG
CAGGGTCGAGGGATGAGAGC
AGCCGCACTCTAGCTAAATC
TAACTCCCCACCATAAAATG
CTCCGACTTAGTTGTTTTAG
ACCTCTTCAAGCGTTTGACT
TAGATGCCGGAAAAGCCCCT
GCCTGACATTGACCCCGGAC
CTACTTTAACATTTGACCCC
CCAGCAGCAACGTAATCAGA
CTCATGCAGCAGGAAGAAGT
CACCACGTCAAATGTTATAT
TGACCCTTGACCCTGGGAAC
AACCGGCCACCCCTCACCCG
GATCCTATACCCAGCCATTT
TCACCCTTCCACAAAGACCA
TCAAAAAATTCCAACAACCT
GTGTTAAAAACTCCATACAT
CGTCGGGACCAATTGAAAAT
GTATGGGCCCGCCCTCACAC
GCAACGTGACCTTTGAACCC
ACACACCACCACTCCATGAT
AGGGGACATATCAAACGCCC
TATGACCTTTGACCCCCCCC
CCACGTCCAACGCAAGACCG
TGAACTTTGACCCCGCTAGC
TAAACTACATGAACCACAGG
ACCAATTTCGAGCAGATGCA
GCGAAACCCCTCATCGCAAC
AAAACGCAAACCTTCATACA
CTTTTAAGGAACGAGCGCTA
TCGGACCTTTGACCCCTATC
CACCACGCACGGACGGGATG
CATGACCCTTGACCCCTATA
TTGACCTTCGACCCCTGAGC
AAGCAACCCAACCTCACCAT
CGACTTCGAACCCCACGGTC
TGACCTTTGACCCTTATCGC
CCCCAAAAGGGACATACTGA
CAGGTTTGGCCAAAAACCTA
TAGATACGTACACCCGCCCA
CATACAGGGGTGAGTGGATA
CACGGAGAGACCCCCCACAT
AGTTGACCTTTGACCCCCAC
GAGTAGCACAGCTCATAGGC
ACAATGACCTGAGTAATAAT
CTAAGGATGCCGCTTACGTC
TTTCCGGATAACTAAAAGAC
GGCACAGTTCGCCACATTTC
ATGCCCCTCAAGGAGTGAAT
CGGCTATGACGTTTGACCCC
TGACCTTTGACCCCTTTAAA
CGTAAGACTATTGTAAATAA
AGACTGGTAACTTCCCCCAC
CGCATGAACCCCCGCTAGTG
ATACACCCACAAACCGAGCA
TATCAACATGAGCCATACCC
AACATCGAGCAGCTACCTCA
CGACATTCGCCCTAACCCAA
AAAACTATTCTCAACCCGAG
CTCAAACCAAATGGGTTACA
GACACGTCCTCCTCACCGAA
TGTCCACAACTGGTACATCG
TGACCCTTTGACCCCAGCCA
ATTGACCTTTGACCCTCCAC
ATGACCTTTGACCCCACTCA
TAACTTTGACCTTAGAACTC
CACAACATGCCCTCTAACGA
TCCCAATCACAGACCTGAAT
CAATCAAAAATTATGATGTG
AACGGGGTAGCAATACCACC
CTCTAACGTTAACCTATCTA
TCTCACCTACCCAAAACCCC
AAGCACCGGCACAAACCGAC
AAACGCCCCTCACCTTGCCT
CGTAAACCCTCAAGCACCCG
ACGCTCCTCCAACCCCCACA
ACATTCCCGACACCATGTCC
GGAACTACCCCAGGCACGAA
CGGGCTTAACTCTGACCCTT
ACCATCCCCTCTCAGCAAAA
TCCGCTTAGAGATGGATGCT
CGTCCAAATGCAAACCCCAC
TAGCGTTCCACGGGTCCACT
GCCGCCTATCACATTCATTA
ACTTCAACCCCAATACTCGC
TACCACCTCACCGCACCAAC
CTTGACCTTTGACCTTTAGG
CTTATACCTTTCACGGCCCC
AAGATACGGCATCAACAGAT
CGACCTTTGACCTAGAGAGC
ATACAACCAACATCCTCACA
CCCGACGTATCCCCCGGCCC
TAACACCTCCATCACCATTT
GTCTCACAAGCTTACTAAAG
ACCGTAGCTTGGACAGACCA
CAAATGACCCTTGACCTTGG
CCTGACCTTTGACCCCCCCC
CAACGCCCCGCCACGGGCAC
CACAGCCCTCTGCCTCCCTG
CCACCCCCTCTCAAGTTACC
CCAGCATTTTCCAACCATCC
ATCACCCTTTAACCCAACAC
CACTGATCCGCCCGACATCA
AATCAGGACCTCCACGTGAT
GATCTGTATGCTGGTCTCCT
ACTGCCCCATCCCTCTAGAC
CGTGACCTTTGACTCATGGG
GATAAGACAATCAAGGAGCT
AAACTATACTGACCGTGCAC
AATCACATACCTGATACACT
CGCCATGGAAGCGACCTTTG
CTTTTCCATCTAACGTGCCA
TAAAAATTCAATGCCTCTTC
GGGCACCAACCGCACGACGT
GCGCAACGCTTCCGCCACGT
GAAAGACGGACAGGTTAAGA
TGCCCTGCTGACCCCAGCAC
GCTTCGATATTAAAACAATT
GGGCCGCCCAGTACCGGCGC
AGCAACTTGACCCTTAACCT
CTACCCACCACAGCTCCACA
ACCTCTCAACCAAAGCTAAT
TTTCTGTTTTAGTAAGAAAA
TATACCCCATATGTTTCTAA
GAACCTACCACTCGCCCCAC
AACCACGACAAACACACAAT
TCCCCAGCCCCATTGCCACC
GTTCCTCTCCCAACCCACGT
CCATCCACCCACCACCGACA
ACCGCTGACCTACGCGCATT
ACTGACCTTTGACCCTTAAG
TACACTCGGTAAAAATCCAT
TTAACGACCCCACACTAAAG
GAGAACTGACCTTTCACCCC
GTAACATCCCCCACACGTCC
GCAAGGTAACCATAAACAAC
CTCTGACCCCAGTCGATGAA
ATATCAACCTTTGACCCCCC
TTAACCTTTGACCCCTTTCC
CAACACCTGCCCCCTACCAA
CCACGCGCCCCCCAGGGTTT
CCTATTGACCTTTGAACCCT
AGCAAGCGCTTCAACTCCGG
AGCGTTAACCTTTGACCCCC
CCGACCCCTGCGGCATTAAC
CACACTATGAACGCTTCAAT
ACACACCACTTTGACCTTAA
TAATGAACTTAGGACCCCCC
GACTGGTACGCCGAAATTAT
TCAGGGAGAATGGAAAACTC
CTAGAATGTAAAGGTCTCGC
CTGCAGCCATCTAAAGCCCT
ACGAACGGACCTCTGACCCT
ACCAACTCCCGATTACAAAA
ACGACGCACAACTGAGTCGC
CAGATGTGACCCCCATATGG
CTGACCGTAACCTTTGACCC
AACTCGAACCAACACAACTT
CATGTGACCACGGCACTGCC
CGATTAACCTTTGACCCCGC
CCGCCCACTACCAATGCAAC
CACTAGCGCCCCAGACAGCC
ATCTAGGTCACTAAACACCG
AAGACGCCACACCATACCAG
CATGACCTTTGACCTCGGGC
CACTTCCTGCTCCCCATAAG
CTTACCCTCGCCCCCAACAA
AATGACCTTTGACCCACTCC
CAACACTCACAGAGGACTCT
CGGAAAGCCAATTAGCGGTC
TGACCTTTGACCCCAATTAA
AACACGCAAGCTCATCAGCT
CTGACCTTTGACCTCAACTC
CATTGACCTTTGACCCCCCT
GGCCACTACCTCCAAATCTG
GCAACCATTCAGTCTTGCTG
CCGCCCCTAACACATGCCGC
CATTGACCTTTGACCCGCCA
TAAATCCCAATCACGGTATT
AGGACTCCCCTCACCGGCTA
CTCAGCCTCCTCCACACCTA
CAGATATGAACCTGTTAAAC
CCGCCCCCAGTCCCCCTAAT
CTCTCACGCTATACCCCAGC
TTACGGTGCAGAAGAGTATG
GTACCCTTTAACCCCCCCCT
CGTTAGCCAGAACTTACCTA
GGATTACATCTACGATAACA
CCAACAAATCATAAACCCAT
ACCACATCAGAACCATCTAG
TCTACCATCAATTAAAATCC
TTAACCTTTCACCCCCACAT
TGCCCCGCGCTGCCCTCAGG
GCAGCGCAAAGCGAAAAGTA
TACACGTGTCATATAAATCC
CCATCACCTCACACAGTCAC
CGCAGCGGCACCCCACACCC
CGAGCGACAACGCACTACTT
CGAGCGTAGTTATTGGCGTC
ACGACACCGCGAACAGCCCC
GGTGACCTTGACCCTAAAAC
AATCTTAAATAAACCTTATG
TTCCGGCTGACCTTTGAGCC
CTTTGACCCCAAGGCCCGGG
CGAGTTTTCAACGGAGAATC
TTGACCTTTGACCCCAATTC
CTCTCCAAAACAAATAACAA
ATGCAAGTCTTAGCAAGTTG
CCTCCGAACTCCACACGCAA
CATTCTAGGATCCAAGGTCA
GAGTCACACAGACCTCAATA
CGGTAATCAAAGATCATATC
CACTTATACTCCACCCAACC
GCATGACCTTTGACCCCGAA
TTAACTTTGACCCCATTAAG
CTTCCGACACTAGTCCAACG
CACCTTCTCCACGCATGTAT
CCGATGACCTTTGACCCCGC
GTCAACCCTTTGATCACGTA
CGGCATCCCGCCCACCATTA
CACAATGACCTTTGACCCGC
ATGACCTTTGACCTATTAGA
CCCCGCGGCTTCACCCACTA
GGTGAGAGAAGGAAACGTGT
TTATACGGCCCCGCGTGACA
CGAGGACCATTCACTTTGAC
CACACATCTCCGCAACGGAA
AACTTTTAATGATGGTCGTT
CCTCATCCCCCAAACATAGG
CATGAACCCTTGACTCTGCA
CTAGATATAGACAAACAGAG
CAATAGGTGCCTAACCACCG
TGACCTTTGACCCCGAATTA
GACAACATCGCCCCAACCCA
ATGACCTAAACACAACCCCC
CTCCCCTGATGCACACATGA
CCCGCACGAAACTAGCCATA
ACTGCAAGCGAACACCAGCC
AACTTCTTCGTCAGCGTACC
CGATAAACCCATTATTTGAC
ACGTAAAAACCGGTTGTGTA
ATGACCTTTGACCCCACAAA
AATTACGCCTTGACCTCTGA
ACACGGTAGTGGTCTAACAC
GATCACTCCGGAAACAGCCA
TAGCGAAAGCGCGCTCCCTA
AGACGTAACCCCCCCACCCA
AGTTAAACCAATACAAGCAC
CAATATCCACTACATTAATA
GCGTGACTTTGACCCTGGCC
GATCCACTAACACGGCCTCA
CCGGCACACTTAATCCTCCG
GAGGTTATTTCCCTACAAAC
ATAACACCCCGCCCTCGACA
CTTGCCCTTGACCCCTTAGA
TACACTTTTGACCCCACGGA
CAAAGTGCCTTGCTAGCCCA
TGACCTTTGACCCCTAGTAA
GTTCTATTCCATTTACACAC
CGACTATAACCTTTGACCCC
CGACCTTTGACCCCGATCCT
CCATCTCACGACCATGAACC
GCGTTAAAAAACCGTCAAAC
CCCACGGAAAGGACTGCACA
ATATTTCCGGCAAACTCTTA
TGACCTGAACCCACGCCGCC
TACACACCCCCACCGATCAC
CATTCCGTCGGCTGATCAAG
TTCATTCACCTAAAATCCCT
AACCCACAGCAAATCGATTG
TGACCTTTGACCCCATGATG
CACCCTTCACCCCCACGCCC
TTGCCCCATTCCATATCACC
ATAGAGTATCTTAATGAGGA
CACTAAATTGCCCCTAGCCA
ACAACCCAGGTCGTTGTCGC
TATATACGCCCAGGATGCTG
GCCCTAAAAACGCACCACTG
TAACAGATGCCAACGACTTT
CTCAATTAAAATGAGGCGAT
ATACCATACATTCACGCCAC
AGCCACCCCCGACACATTGT
TTTAACTTTGACCCTTACGC
CGCCCTCCGCAAAGTCACGT
GTATACAAGGTAAAATATAG
GGATTTCCGCTCCATATCTA
CGACCTTTGACCCCGATCAA
CCAGTCGGCGATTTATAACT
TGACCTTTGACCCCCATTAA
GCATATGACCTTTGACCTCC
TATGCCGACGAAGGAATAGA
AGAAATAACCAAAGAGTTTA
AATGGTAGCAATCCAAAAAG
CGCTGATTAACCTTGACCCC
TGACCTTTGACCCCAATCCT
CAAACTTCGAAACATTGCGT
GACACGCTCCCGCTCAACCT
TAGCAATGACCCTTTAACCC
ACAGACGATGCCCCCAAAAC
TCACCCTTTGACCCCACCGG
AGTGACCTTTGACCCCCCAC
CCAACTTCACGATAACAGCC
CTCTTCCCACTCAGTATCAT
CGTGACCTTTGACCCCCCTA
CTAACATTACTTTAAACGAC
TTGACCTCTGACCCCATTTA
TGACCTTTGACCCCATTAAA
GATTCCCACTCCCTCAAAGG
GCTACGCACGCTTGGTTACA
GCAAACAGTTGACTCGGTCC
CTCAAAAAGACACGAATGGC
TGACCTCTGACCCTTACGCC
CGACCCCCGACAGCCTCTAC
TGGACACCGTTAATACCGTA
AATCCCTCCCTAAACCCAGG
CTCGACCTTTGACCTCCTGA
CGACCTACACCCCCCATACA
CCCCAATAAGAAAGCAAGCG
TTGTGACCTCCGACCCCCCC
GTAACCTTGACCCTCTCAGT
CACACGACCCCTACGCTAAT
CCACTATGACCATTGAACCC
TGACCTTTGACCCCTATTCA
TATGTACCCGCCCAATACCT
ATCAGCCCCATGCCCAGCAC
TCGATGACCCTGACCTGGCC
TGCCACATCTTTACCGGATG
TCTCGAGCTCACCAGATATC
CACTCATCATTCCCAGTCCC
GCCAACCGATCGAAAACACA
CATGGTGACCTTTGACCTGG
GGGATCGCATTCCACTACTA
AATCGCTTTTGTAGTATACT
GCAAGGAGGTGGCAGCATAC
TATGAACCTTGACCCATGCG
CGCCGCCCAATCACCCTAAG
AACTATAACAACCCCCACAC
AGGCCCATCATTGAACTCTG
GGCCAACTAACATACCATCT
GTGACCTTTGACCCTAATTA
CGCTCATGACCTTTGACCCC
TAACCCTCCCCGGCTTGTTT
CAAACCCAACCCCCCCTAAA
CGCCCACCAGCTATTAAAGT
GATGTACGCTGTGCAACTTA
GGCTTGACCTTTGACCCCGA
TGACCTTTGACCCTCATAAA
ACGGTCACGTCACGTTAGTT
GACGTCCAACTTATCGTTGC
CGCACGCTATGACCATTAAC
ATAACCGACCCCACCGCACT
GTATTGCCTCATGCACCACA
ACTATGACCTTTGACCCCAG
TATCCCCTACCTCCCTGAAG
GCAACGCTGGGGGAGCCACC
TCTCAACGCCTCATGGCTCC
CTACCTGACCCTTGACCTCA
CATAACAAGACCAGTCAATC
TGGTGTGAACCCCACCCCAC
CTACTTCCAGATGCCATCGC
CTAACGGAAAGCGGAATAGG
CCATACCCAACATCCCCGCC
GTGAGCGCCCACAGCCACCC
CACTACCCCCGCGATACCAA
CCGTATCTTTTCCCAGCTAC
GATCTCTGAGTACAACAGAG
GCAAACAGGAGATACTAAAG
CCCACACGTACTCACATGCT
CCCCGCCACGATCCTGTATC
TATATCTCCCACTCCCTTCC
GCCAACAACTAAAAAAAAAT
ATGACCTTTAACCCCTTTAA
TGACCCGACGTCATACCCCG
CGACTTTGACCCCCAATTAT
TAAGGGTTGAAAGGTTGCTA
ATACAGCTGACCCTTGACCC
GTTACAAACAACACACCAAG
CGCAATGATTCCTCCCAAGC
CACATCCCTCTCAAATGGAT
ATGGACCTTCGACCTCAGGA
TCTTCACTGACACTCAAATG
CTCGCTCCCTCCCCCACAGC
CGCCACTGCTCCCCCACAAT
TACGCTGACCTTTGACCCTG
CTTAACCTTTGACCCCCACC
ACACCCTTCTTACCCCCAAC
ACTGCAGCCCATCCTCCTTA
CCCACGACCTTTGACCTCGG
GACTCCGACCTTTGACCCCC
CCCCCAAAATCTTTACATTG
CATCCGCCCTGAGCAACGAC
CAGACCCTTGACCCCAGTAG
AAACACGGACTTTGACCCCG
CACGCTCCTCACCAGCCTTC
CCCTATTACACACTTCCTCC
TAACCTTTGACCCCCCTGAA
CACAAAACTGCCCACAACCC
AGGAAAAGACTAGCTGCGCA
TAACATGACCTTTGACCCCG
TATAAGCTAATATAGGACAA
TCACCTTTTCGCCCACCTGA
TAGAAGGTAGACTAGCGTCA
CTCCTGACCTTTGACCCGAC
GCATCTTGACCCTTAAACCT
ACTCATGCCAGGCCAAACCT
CCAACTCCAACCTTAAGCAG
AACATGACCTTTGACCCCGC
AATATATCACTCGCCACAGA
TCCGTCTCATATTCCCCGTA
GCTAACGCAGGGTAATTTGC
CCTTCCCCTTTAACCTTGAC
TAGCCCTAACCTTTGACCCC
AACACTCAGTATCTGTTTCC
ACATACAGCTAAAATCCGCG
CTTGACCTTTGACCTCACAC
AGCCGAACTCTAACCCCTAT
CCGTAATACCGAACCCCCCC
GGCACTTGCCCTTTCACCCC
TATGAACTTTGACCCTACCG
TGCCCCCGCAAGCGGAGATG
CCAACCTAACAAGGTCTGTC
GAGGAGGCCCACCAACATCC
CATCAATCCCACGGACGCTG
TTGACCTTTGACCCTGTGAA
ATCGTTCGACCTTTGACCCT
TCAACACGCCCCATCATGTC
ACACTCAACCTTGATCCGGC
AACTTCCCGTCTACCCTCTT
TACACGTAGACCACCCTATT
CTTAAAGCCCCCTGAGGCGC
CTAAATGATAGAAACCAATA
CCATCACGAAGTGCGGAACC
CACTCACCCGATCTACCAAC
CCAAAACGACCCTAAGACGT
CAAGTGGCCACTGACCCATG
CAAAACCGCCCAGTCCTCCT
TACAATTGCCCCCCCTTTCA
GATCACCAAACAGAGCCAAT
GCCCGACTAAGAATTATAGG
GCGCCCGCTGAACCCATCCT
CGCACTGACCCACAACCGCT
AACGCCACTTATCGTCTAGG
AACCAATTTATTATCTATAC
CAACCCTGTCACCTGATGAC
ATACATCAACACTATCTCTA
AATGACTTTGACCCTTGACA
GCAACCTTTGACCCCTCCCA
TCCACGCGACCCCGAACCTG
AGTAGGCCCGAAACCTATGC
ACCCGATAGACGAGACCACT
CGCGCATAAAGCAATCACAT
ATTGTTGAAAGTCATACATT
TGACCCTTAACCCTAACCCT
TGTACAACCCACACCCACTG
AGTCATGCAAGGAAACGATA
TTGACCTCTGACCCCTACCA
CGAGCACCGTGCCCCTTACT
CATCCTTACACACTGACCCC
AGATTAAGGCAGCAACTGTG
CGGCACAATGGGAAAGCTTG
CTACATGATGACCTTTCAAA
ACTCCCTCCTGAATCTTGAA
ATACCCATGTCACTTCAAAC
CAACCCGTTAACTCACCATA
AACCATAACCCACAATGACA
AGATCTGTCCAAAACATACT
TATCTCCGCCATCACCGGCT
TGACCTTTGACCTCGATCAA
CCTCAGCACATATTGGAAGA
GTACGAACATGCCCATACGC
TACCGCAACTAACAAGGACC
TGTTCGGACCAACACACCAA
TAAGCGGACCCTTGACCCCC
TGAACCATTATGTCCCGCCA
CATAGCGGACCTTTGACCCC
CCGCATAACTTGAGCATATG
CACACGTAACCTTGGACCCC
TGACCTTTGACCCTTTAAAT
CATGTCAACTCCTCTAGGAC
CCCACTGTAACAGCCGTTTT
AAAAGAAACGCAAACAACAC
GACCCAGACTAAAGGTGATA
ACGGGAAAGGGCGATTTTTG
CCCAGCGTACGTTTCTCCCC
TAAAGCTTGGGACGAACTGC
TCAATACCCTGGGCTCGACT
TACCCGCCCCTCAGCTTCGT
CTGACCTCTGACCTCTGAAC
TGATATATAACTTCCTAATC
ACTACCACACTCCGTCGCTA
CCCCCCCGCGAACAGTAATG
AAAAACACAATAAAACTACG
GAGGTGTCACGGACACTAAT
CGATCCCCACCAACAGCTAC
AAGAACTTTGACCCCATAAA
TGACCTTTGACCCCACTTAA
CGACGAGGATGCTGCCAAAC
AGTGGCCTTGACCCCTATCA
GAAATGAACCCCTCTACCCC
CCGCCAACCCTCATTCCACC
TAGTGCTAACAGGCGGCGGG
AATCCCAATGACCCTCAATT
CACAAGTGACCTTTGACCCC
CTCAACGCCTGCATTTCATA
ATTCACCGACACGTGAACCT
AGCCCCCCGGCTGAACTTCC
CCGCGCTCTCCCCGAACATT
CACAAAATCAAAATTTTCCA
TCCATGACCTTTGACCCCTG
CAAGGTCATGTTTACTGGGG
CTTTCCAACCCCCGCGCTTC
ACCTCAACCAACCAATCTAC
CAGTCCTGTCACCGACCACC
AACTATAACCTCAGGTACCA
TCACCCACTGTATGCACAAT
AAATCCGTCTAAGACGCCTC
TAAACCACACTGAAATATGA
CAGAGCCTTTGACCTTATGA
CCCAAGCGTAGCCAGTGCGC
TCCGCCAAAACCGCTTATCG
TCATCCTGACCCCGCCTCAC
TCATCAGCCACGAACCCAGG
CCCAATAGGAAAGGGCACGG
ATACGGCCCACCATCTTCCC
CCTTGTACCTCGGACTCCTA
ACACTACGCATCCAATCAAC
GCCATACCGCTAACTGATCA
CTCACCCGCCGTCCCAACTG
TAACTTTGACCCCATAGACA
AATGACCTTTGACCCCCAAG
ATAAATACAGCCTATCAGAA
TAGTATGTACCGAGTATGAA
CCTCTGACCTTTCACCCTAG
TGACCCCATCAGGAACGTAC
CACGTCACTCACTCATCGGC
ACTCCCCGGCGGTGGCATGG
CTCTGACCTCTTAAACTTTG
CCTTCCAATTCCGAAACTGA
CCTTGTGCACATAACAGGAA
CTGACCTTTTACCCCCCTCC
CACAAACACCCAGAATACTC
AATTTACAGATTCAATCGGC
GGCCTCACAAAGGCCCCCTC
GATTGACCTTTGACCCCCGA
CCCTCTGCACGATAATGCTA
CCCCTCCCACTCCAAAGCCT
AATTTTACCTACTCTCTATG
CCCAAAGTCGGATCATTCAC
AACACGTATTGACCCCGCAC
AATAAAACGTGCTACGGACC
AACAACAGCCCTAGGGCCTC
AGCTGTAAACACATTCTATC
CAAATGACCTTTGAACCCTG
CTCAGAATAGGACGGCTTTT
TTCCCACGCCAACGATATAC
ACACCAGGGCCATCACCTAG
TCCAAACGGCCTTGACCCCC
CATGCCGAAATAAGTTTAAT
TCGCCCCCCTACCCCAACGC
ATGACCTTTGACCCTGAACC
GCCTATGACCTTTGACCTCA
GCGAACCATCAAACAGCATC
CAACATTCAACTAAGCGCGG
GCGATCATGCAGGTACCGAT
CGTTGGACATAACAACCATC
CATGACCTTTGACCCCACAC
CTGGAAAAGGGGGCCGAACC
CATAATGTAACGTACCGCTG
ACCCACGTGGCTTAGCAAGA
TCGGACTGACCTTTGACCCC
GTGACCTTTGACCCCGCTTG
TAAACAATGCGCGTAAAGCC
CCCTGCCCCCCGTCCTACCC
AGGCGCGCAAGTAACACACA
AACAGAGGCCCGGCTAGGTC
CTCGCAACGGTGTCAGGACC
CGCCATAGGCGAACGTAGAT
CCTCTCACATCGACGACTAA
CGCGTTCCCTAGTCCAACAT
CAACGTTTTAAACGCAACTT
GCCCCTCAACAACGACATTC
AATGCCTTTGACCCTTTAAC
GTTACCAAAAAGCTACATGT
TAAATGACCTTTGACCTTCG
CGGAGCCTGACATCCTACCC
CTCTCAGCAAACCTCGCATC
CGAGAACTACAAGGACAAGA
TGACCTTTGACCCCAGTACT
TTAGAATATCTACTACTTCG
AGGACTTCAGCGCCCATCGT
CTCACATGAGGATCGTCCCA
TACCCGCCTTACACCATCAC
AATAACTAACTTCAACCCGC
CATACTTGACCATTGACCCC
TTGGCAATCTCCAAAATCAG
AAGAAACACCCGTTCAAACT
TGACCTTTGCCCTAATGTAA
CCCGGACCCAGGTCATACCC
CCCACTACTGAACTGAAACC
GATTGACCTTTGACCTAAGG
ATAACAGTTAAATGTTTGTT
AAACCCTAACCCCTACCCGT
CTCCGAACCGCTGTTAAACC
TATCGTTGTCGCCCCTACAT
CCACACCTACCCTCCCCTCT
TGCGGCACCTTTGAACCCGT
GTGCGGCCCATGATACTAAA
CGAGAGTTCGGAATACGGGT
GGACCCTGACCTCTTGACCC
CCATCTCCCCACGTATTCCT
ATACACAGACCCTTTGACCC
GCTCCAGTTTACTCTCACTG
CTGACCTTTGAACTCTGACC
TGATCTGACCTTTGACCCCA
ATCTAAGCCCACAAGCAACT
AGATGGCCGGATGTCGGCAT
CGCAACCCTTCCATCCCATC
CATTATCGACTTGAACCTCA
TCTACATGACCTTTGATCCG
GGACCCCTGTTCTCCCACCC
GTTGCAATGACCTTTGACCC
CGCCGAAACTGCTATACGCT
TGACCTTTGACCCTCATAGA
TATTTGCCCCTATCGCACTC
CCTCCGACCTTTGACCTTGT
CTCGACCGCCTGAGACCTAC
AACCCGAAAACCAGCAATTG
CAAGCGACGCACTCTAGACT
AACGCCCGACTTCAGACAAT
TGACCTTTGACCCCAATTAA
AACCCATGACACCTAACGAC
CTGACCCTTTGACCCCCACC
ACTGACCTTTGACCTCCCTC
GCTATCGTAGAATGACAGTA
CCTTAACTTTGACCCAATAC
CACGTCGGCTATTAACGTTG
GAGGAATGACCTTTGACCCC
TCCTGCATTGCGCCGCTCTG
CCCAGCGCACACCCACCCAT
GAATACGAATGACATACATG
AAGAAAAAGTCCTACACCGA
ACATGCAGAAAGTTGACCTT
ACGCTTCTCGCCCCGATTAT
ACACAGTGTGTAATAAGTTC
TGACCTTTGACCCCTCCTAA
AACTGACCTCTGACCTTTGG
ACCACGCCTTAGCAGACCCA
CCCGACCGAACTTTAATAAC
CCCCGCATCAATAATTAGAT
CGGAGCTCCATAGTATACTC
TGACCCTCTGACCCCAATGA
ACTGACCCTACCATACTTAA
TGACCTTTGACCCACCTTAA
ATCCAACCCACTCACACGTT
CCACTACACCTTGAGACCTT
CCATAAAGCTTCACTTCGCA
CCCGACCCCGGCTTGATCCA
AACCAGCGTGAGCCTTCCCG
CTTGACCTCTGACCTAACGC
TATTTCGGACGCCCCATTGC
ACCTCACCCCCACCGTCATC
AAACATCGCTAGGGCACAAA
CCACTAAACCTTTGCACCCA
CTGCCTGACCTTTGACCCCC
ATCCCTGAACACCCCTTGGC
GTGACCTTTGACCCCAATTC
ACATTATCCTCCAAAATCCC
AATTCCGCCGTACCGTAACC
CACAGGCACAAAAGACCAAT
TGGCCTTTGACCCCATTACA
CTCCAAGTGACTTTGACCCC
TTAACCCCCAACGTTTACTA
CGTACAACCAATCAACTTTG
TCACTGACCTTTGAAACCCG
AAACACCCTCCCCCCAATAC
TCCCTTGACCCCTTGACCCC
TCAGCAATACCTTTGACCCC
CGTAACACAGCAGGATTGAA
ATACTGTGGGAGAACATAAT
TTACCCTTGACCCCACATGA
GACGACAGGAGACGATAGTT
TTCAACCTAAAGGCAGCTGC
CACAAATCCGATCCGAAACA
GGCCATGACCTTTGACCCCG
TGACCTTTGACCCCACCTCA
CCGGCAGCAAACTAAATCCC
CCAACGTACATAGCACCACC
TACTACTTCACCCAGAAGCA
GAACCTCAGAACCATACACC
ACGCCGACAGCTGGTAATGC
CGAGACACACTCCCTAAATT
TGATCCAAAGGTTCCTTTAC
AGGTACCGCATTACAAAATG
TTTACTCAACGTCACCCCGC
ACCAATTCCCAGGTCCATTA
CGCAAGCCCATAACCCGCAA
TCGAAGCGATGCTATAGATA
GCCCCTCGACTTAACCAGGG
AGAACCACGACAGCACTGGC
CCGTGAACCCAGACTACCTC
GACAAAAATGCCCCATGACA
ATAAGGCCACATCAACATAA
CCGCCATCACCCATAAAGCG
CGTGACCCTTGACCCCACCA
CCATCAAGCGCCACTCTACC
CCACACTCCGCCCCACCTTT
TGACCTTTTACCCCCCTATT
GACACCACATAATCCCTCTA
CGGCAGCAAATTTGCCTATT
ACTGCGCCGACAAAAGTGCT
GCAAATGTACAGAACATGGG
CCACCCACTCCTTTGCCCAC
ATACACAATGACAAAGAAAT
CCCACCCCTGCCCACCCAGT
CCTTGACCTTTGACCCTCCC
TATAAGAAAGATCAATGCAC
ACGTTACCTCTATTAGCCTA
CCGAGTCAACCTCTGACCTC
GTTAACCCCCACCCAACGCT
GTCCCAGTTAAATGACAGCA
TCACCCATCTATCCCCACTA
AATTCACTTTCAAACACATC
GTGACCTTTGACCCCTAAAC
CTCCGACAATCCATCAACGT
TGATTGACATGACCCCCTGA
TCACCCCGAATTCTCTACCT
AACCATTATCCGTTGTTACT
GCCCAGGAGTATCTTAAAAT
ATGAACTTTGACCCCCTCCC
TCAATTACTACACATCACAT
AAACCACACAAGAGCAGGCA
AAACTAATATGCACCATGAC
AGACAATCGCTAAGATAAAC
TGACCTTAGTAGCAAATCCC
TATCCCGAGGCTATAACAGA
CCCAACTGACATTTGACCCC
CTAGCTCAGACCTTCAAAAG
AAATGAACCTTGACCCCGCT
TTGTGTTCCCAACGCGAATG
TAATGACCTTTGAACCCCCT
CCTGTGCAGCGTTAGATACT
TTATTTGACCCTTGACCCCT
AAAATAATTTTGCCACTACA
ATTACATCACCTTGACCCCC
AGCACTATAACCCTTGAACC
GTGACCCTTGACCCCAACTA
TTGACCCTTGACCCTACGAC
AATACACGATTACCACCCAA
GCTCCGCTTCAAGGGGAAAC
CCCTGACCCCAGAACCCCTT
CCATTATGCACGTGAATCAA
GAGTCCTCGTTTCAATCCAC
CCTAAACGCCCAGCTCGAAC
CTGACCTTAACCCACGCATT
ACCCCTCTGACCTATGACCC
GACCTCTTACCGAGGGTTAA
AGGCGAACCCTTGCCCCTTG
CTTATATACTACAACTAGGC
CACGAATTCATATATTAACA
TAACGAACGCCCACAGTTTC
ATGACCTTTGACCCTTAGGA
GGACCACCTCCACCTCACCA
GTCTACATCCTCATCTCCCC
GACTTTGCACCCGCGTCCAT
ATTCCACCAATCCCCCATAC
CGGATAAGCCCGCCTGGAGG
GACGGAGTCAAGCGCCTTCG
ACGCGTTTAACCTTTAAAAC
TGACCTTTGACCCCCATTAA
GCCCCGTAACCCCAACACCT
TCTACGATTCCGAAGAAACA
GAAACATACAAGGCACAAGA
CAACTACTCTCCCACACCTG
TTGGCGGAGACGACATGATT
AACTAACCCCCACCAGAGTT
CTAAACCCAGAACTTTTGAT
TCTGACCTTTGACCCCCCCC
TCACAAATATGTGGACATAC
ATACTACACCTTTGCCCCCC
TCACATTTGCCCTTTGACCT
TAGCCCACTATAGCTTAATG
TCACTCCCCAAGCGAAACCT
ACAAGATTCCACACCCCTCC
TGACCCCTGACCCTGAGAAG
CACACATCACAGACACATAT
ACTATATCTCAAAGGTAGGT
TATGACCTTTGAACTCTCCC
TAATCTCCCCCCCGTTCTTC
AGCCGCTCGAAATATCACAC
CAAAACTCTCTACAACAAAA
AAGTTGTTTCAACACACCAT
TGACCTTTGACCCTTATAAA
TAACGCATACGACACTCAAA
TTGCCCATAGGTGGCAACGC
CAAAAAGCGTACGGCCTATT
TTCAAACACGAAACCATTCT
GTCCCAAGCAACGGAGGTCT
ACTGACCTTTGACCCCAACC
ACGCCTCCAAGCACCCCCTC
AACATCCATGCAATGTCAAC
GTGACCTTTGACCCTTCTGG
AAGCGAACCTTCGACCCCCT
CACAAGCCGGAACCGAACCA
CAAAACGTCCTCCACTCTGG
TGACCTTTGACCCCGTGATA
GTGACCTTTGACCCCTTATA
GCATGCCCTCTGCCCTCATC
CTACTTTAGGGACCTTTACC
TGTGGCCACACAGTAAACCA
CAATATGACCTTTGACCCTA
AATCATCTGACCTTTGACCC
CGATTGATGCACATCCCAAG
CATGCCTGCTTAAACAACCA
CGAACTACTTCACGAAGTCC
TCTCCACAACCCTACCGGGC
CAAACGCACCTCACATAACT
CGCTTGACATCCCAGTGATG
CGACGGACGTCAACCCCAAG
CTGACCTTTGACCCCTTTTA
CATGGATAAAGGTCTTGCAA
ACGCGTCACCCCTTATAGGC
ATCCTTTCCCATCCGGACCT
CTGACCTTTGACCTCCATAC
CTACTCCCTACCACTGCCAA
ATCTCCTGCCCTTCGACCTG
AAGTCATTAATGGTCCCCCT
ACACCCCCTCATGGTAAACC
ACTTAATGAACCTTGACCCT
TACTCATGATGTATACAGGA
CGAACCATCCAAGAATCGCT
CTGGGTCTCCCAGCCCCCGC
GGCGTAGGTTACAAAAGTGC
TCACACCTGATTATCACGCT
TCCCCCAAGGTGTCACCGGG
GAAATCCCGTGCCTTTCCCC
AGGCACTGACCTTTGAACCT
AGGAATCCATATGGTCTATC
ATGAACCTGACCATGAAGAC
GTGTACCACAGAATAAATGT
CATCCCACAATAGGTACCCC
TGACCTTTAACCCCAGCAGC
CACAAAAAATGTCGAACATC
TACGCTATCCTCACTATTCC
TGACCTTTGACCCCATTAAA
ACTCCTAGCCACGACGCTAT
GATATGACCTTTGACCCCGG
GTGTCGATGAACTCTGTACG
CCACCGACATGAAGCGCACC
AACACATGCTCAAAGACAAT
TATCCACCTGCCTACTACCC
CCATAAACCTCGAATGCCAT
GGTGGCGCACACGCAGGTCT
ACCCATGTCACGACAACTTA
CATAGCGACAGGCCGCAAGA
ACCCATACAATGCTTCACGC
TTAGCGGTCAGGTTCAGTCA
TGACCTTTGACCCCGCATTA
CTAAGCCGCAAGAAAACTGC
ACGCCGGAAAAACTTAGGGC
CACCAACTCAACTATCATCA
TACTCCAATGGTGAAAACTA
CATAAACCCAGGATGTTTCT
CGTCTGACCCAAATTGGCCC
ACTATATTGTTCTGCGAAGC
CCCCAGTCAATTAGGTAAAA
AGAGGACCACCCCATCACGC
TTTGACCTTTGACCTCCATA
GTGGCCAAATGATTGCTTAT
ACTCGCACGACCCCTTTACT
CCTATATGACCTTTGAACCC
CCTGACCTTTGACCCCCACC
ACAATAATGAACTCTGACCC
CCAGCCAAGATGATCAACCA
CAAAACTTACTGAGTATCAA
AAATATGTGTGAATAGATTC
TTAGTGACCTTTGACCCCGA
TTTGCCCTTGACCCCTAGCA
TTTACGTCCAGCTACAGCGT
CCTGACCCTTGACCCTACCT
CGATAACATCAAAGCATTGG
CCATGCCCGCGGCAAGCCGT
GTGACCTTTGACCCCAATTA
ATAACACCTGAACATAACCA
CCAAAACCCGCATCGAAAGT
TGCGTTGTAACCGCCCCTCC
AACACAACTACCAACACACC
ATGACGTACAGGTCCCACCC
CCTACACCCCACTACCCCAT
GAACTATACAAAAATACACG
CGCCAACCACTACCGTGAAA
CATACACTGACCTTTGACCC
CCATACCATCATGGTCTCCT
CTGACCTTTGACCCCCCCCC
ATTACACATAGCTGTCTCTG
TGACCTTTGACCCCTTTATA
GCCGAACCCCCTCCGCCCCG
GACCTAAAAACACAACTTAT
GATACCTGACCTTTGAACCC
AGGGACCTTGACCCCGAGCC
CTACCCTGTTGCATGATACG
TTGACCTTTGACCCTTAGAC
GCTGACCTTGACCTATAGCT
CAACCTCGACCCAGTAAGCC
CTTTTCACGATTGTAAACCC
TATCCCCTATACCTTTGCTA
TGACCCCCTTGAACTCATTA
CTTCTGGACCTTGACCCCGA
TAACCCTACAGACACACACT
ACCTTTGACCCAACATAAAT
AGTACCGAACTCTCCATCAG
CGCCCCAAGTTCAGTCAAGG
CCAGACCATCCGGCTCCCGG
CAATGGTTATGCTTAATAGT
GAACCCTTCTAATAACGCAG
CAAGGCTTTAGACAACTAAG
CCCGACCCCTTGACCTCGGG
AACTCCCCATTTTGAAAACG
CCACTAGCCTTACTCCAAAG
ACTACTTATAACGCCTTTAA
GATCAATGTCAAGGGATAAA
CCAACTCGACCCTTGACCTT
GTACCACGAAATACACGCTA
TGATCCTAACCCCCCAGTTA
GACGGCTCCATAGGACAAGC
TTGACCCTATGACCTTAAAG
AGTGACCAACTGAATGCAGA
TCTCCACCTATACCGCACTG
AATCCAAATGGCGAAATGCA
CGGGCGTACCATAACAAACA
CGACCACGGCCGACCACGCT
CTTACAGTAGAAGTCAATAT
AACTTTTGACCTTTGACCCC
ATACACAGTGACCTCATGTA
CGCATTTTAACCCCTGACCT
TACATCACGGACAACGATCC
TAAAACCCCCTCCCAGCGCT
TATACCCCCACGTCCCTCTG
TGTATCCACTCAGCGTCGAT
TGTCATCCTGCAACCGACAA
AAAATCACCAAAACAACGGC
TGATCGAAAGCATACCTGCA
GTAAAGCACCATCTCGACAG
GGGCGTCCAAAAACCAGCAC
TTCCGGATACCGCAAACCAA
CACTCCTCACAAAGACCAGT
CCCTGACCTTTGACCTCACC
AAGAGAAAGCCAGTCAACCG
CGGGAAGGACCTTTTAACCC
ATTATCGACCACTATCATAG
ACCGCCTTTATTTCTGTGTC
ATCATACGCAAAGAGCAGGT
GTTCGATGACCTTTGACCTT
CACCACATTTCCCAAGCACG
CCTAATGACCTTTGACCCCT
AAATTACAACTACATTTCCC
GCTGACCTTTGACCCTAAGC
GTATAAAATGCATAAAAGCA
GGGCAGCCCAAAAGGAACCC
ACATAGAAGTCGAAGGTAAT
GTCAACCCCACTTTGAAACC
GCATAACACGCCTATCAGTA
GCCACAGCCACTACAAATTG
TGATCAGTGACACCTGGCAA
TACAATGCCTTCCCTTTAGT
AACAGCGTGTCGCACTACTC
CACCCACTCATCCCAGACTG
TATGTGCAACAAAATCACCC
AGGGTGTGCACGTAAACGAA
ATGTAAGTAATACCACAATT
CACTGCATGACCTTTGACCC
AATAAGGCAATCAGAGCGAC
AATCTGACTTTTACCCTCTT
TAGCTCCCATATATGGAGTC
GTACTGCCCTGTTACCCTCA
TAATGTACGCCACTACAATA
CAGACTCTTGACCCCCCGTT
TGACCTTTGACCCCTTTGAG
CTCCACACCCTACACTCCGG
CTCCTCTGCCGTATCCACCG
TAGGCCCAGTAACGGCCAAA
TGACCTTTGACCCCAGTTAA
TGACCTTTGACCCCTCCTAA
TGACCCTTGGCCCCCGGTGA
TACACAGCAGCTGTGCATAC
ACAGCAAACCTACTGGCTGT
CTTTTACCATTACTACCCCC
CTTGACCTTTGACCCCCCCC
CGTTAACCTTTGACCCCCGA
CACTTACCGACCGATAAATC
CTCAAATGCCTCCGCAAGGT
TCCACTGCCACACCCGACCG
TATTAACCGTTTGTCCCCGC
ATCAATAAATCCATGGTCTC
CCGACCTCTACCCCCTCCAC
AAGTACAATGCCTGCTCACC
GTAAGCCACAAAATCCCAAA
GCAAACCATTGTGAGTGCCT
AACTGCGCCCTCCAGCCCCC
AAAGACTACGCATGCCATAT
AATACAGTGCACCCCCTCTA
CAAGGCTTGAACCCTTCCCC
CAACTGCAATCTAAAGTGCT
CATAGGCACGAACTCTCACG
CGTTCACCTGAACTAGCAGT
TGACCTTTGACCCCACTTAC
AACGACTGAACTCCACGGGT
TGACCTTTAACCCCAGTTGA
TCCACTATACCGCCTCATGC
TGACCTTTGACCCCTTTCTA
ATACAGTCTACCCAACAATA
TGACCTTTGACCCCTATATT
CTAAACTTTGACCCCTCTGA
AGCCCCTCAGTCCACAGACT
CTATGACCTTTGACCCCTTA
ATACGTGACCTTTGACCCCG
GCGAACCCGAAAACAACCCT
GATATTGACCTTGAACCTCC
CCCAGAACCCTCGCCAATAG
ACCAATGACCTTTGACCCCT
CCCTCCCGTGCCTACCCCAC
CGACGTACCAAGTCCTAGTT
CTAACAGACGGTCGGGCACA
GAATGACCTTTGACCCTGCC
CAATACGCGCCTCCCCCCCT
AACTAACCCTTTGACACCCT
ATCGCATGACCCTTGACCCT
ATTAATGAACAGCATATGGC
TGCCTTCGTCGCTAAGGCCC
CGCATCACACCCACCTGACA
AATAGGCAGAATCATGGGCC
CCCCACAGACGGGAATCCGC
TCCGGGACGTGCCTCAGCAA
CCGACGGACACCATAACCCC
CTGCATGACCTTTAACCCTT
GGTGACCTTTGACCCAGGGA
CGCACTGATTTATAGGCCGT
GCAACCCGCAAAGTTTGGTT
ACGCTGCGCGCACTACGACC
ATGACCTTTGACCCCAACCC
ACCACCTGCCCGTGCGGTAA
CCTCCCGCCCTCGCGAGGTC
ACCCAAATTACCGGTTAAAA
GGAGGAACCTCATCCAAAAA
TTACTTGACCCTTGACCCCG
GAAAGCTGACCCTTGACCCC
AGTCGACCTTAAGACCGTCC
AACCCACGCTGACACACAAC
TCAAAACCCCTACCAGGGTA
AGTCACATAGCGCCGGTTCT
CCTAGTGACCTTTGATCCCG
GATTCAACTTTTAACCCCGC
GTGATCACATGAGCACAAAG
GATGCGTTACACAAACCTAC
CGAACCTTTAACCCTTCCTC
CGCAGAGCAAATTGGGAACC
CTCCTCCAATGGTGGCGCTC
CCTAGGCTTCATCATTAAGC
CGAGAACATGCTAGGCAGTG
TCTGTGGTTTTAAACGTAAT
TCGTAAGCCACAATACCCAT
CATGACCTTTGACCTTTAAC
TTACGCTTCAAACCGCCTTA
TCAACACACATTTATAGGTA
CACTGACCTTTGACCCTACC
ACCCCATCCTTATAGTGGCA
CCCGCATGGCCCACCGTCTT
AAAGAAGATGCCCGACGCCC
TGACCTTTGACCCCTTTAGA
ATAAAGATAGAACGAAACAG
TACAACACGGCAAAATGACC
TTATCGTATGACTTTAAACC
GTAACCTCACATGCACTGAA
TAACCGCCTGATTTATAGAC
CTGGACCCACTTTACACTTT
TCTCGGTCCAACATGCAGTA
CAAATAAGTTCCACGACACC
GCACGACAACCATAGTGACA
TGAACATTACCCTTGAATCC
CTTCTGATGCCATAGTTATC
TGACCTTTGACCCCACTCTA
TGACCTTTGACCCCAATTAA
TGACCTTTAACCCCTGTGAA
CCCTCAACCCCCACCCGACG
CACAATGCCCCCGTCTCCCC
CCAACCGGTCACCAAGTTTT
AACTACTTAGCATGCTCCGG
GAAAGCGCCAACTTCACCCT
CGTCTCCCCTATGTCCAGTA
AACACCCAACACGACCAACC
TGACCTTTTACCCCGGTGAA
CTGACCTTTGACTCGGCCAC
CACTCGGGGCTACGGTGAGG
GCCTAAACCCCTACACACCC
GTATAATGACCTTTGAACTT
TAGCCGCCATAATTCGATTC
AAGATAATGAACACAAAGAC
TTAAATCACCCATCGCCATC
TGACCTTTGACCCCAAGCAC
CAATCCTGACCTTTGACCCC
TCGCACATTGCCTTGCTCGA
TGAACTTTGACCCTATCCAC
AATGGGTCCACCCGCGTATA
CTGACCTTTGACCCCCCTTA
GTTGTAAACACAAATTGAAG
GTGTTTAACTCCAGCCTTAC
TCGCCGACTTAACTTAATTC
CGACTAATGCCCCAGTCAAG
CAACCACGCCTATGGCCTTT
CACTACATAACCTTGACCCC
ACCTACGGAGAATAAGTGTC
GGCCAGCATCGATTCATTAG
CTTGAACCTATGGCCCCTCG
GCTAATGACCTTTGACCTCA
CAAGCCCTAATAGCTCCCTA
TGACCTCACCTTTCCAGACG
ATCCAATAGGAGCTCTGACT
AGCGATCACCCGTCATTCAA
ACCACCTTATGCAAGATTAT
CGTAATGACATACTCTCACC
GCCTCTACATGTTGACCCCT
ACCCGGCAAAGAAACGGCCT
AAAACAACCCCCTCAGCCCT
CCCTTGACCTTTGACTTTGG
TCCAGCCGCTTATCCCTCCG
ATCCCAGCTACCTTTTGTGA
TATCAGCGCAATTCAGATCC
CACAACATGACCCCCACATC
GCATCCGTTAAAAAGCGGGC
GACTGACCTGTACACCCGTC
AGAAAACAGATCGCTCGATA
TGATATCCTATTCACGATCC
ATACAAGTACAATATACCAC
CATCATCTACACGGTCTCTT
TCGTAACATGATAGGGGGCA
TGACCTTTGACCCATCTCTA
CAAAATATGTACCACCCAAT
CATAAAAATGCGAATTACGT
ATCTTACCTCCCGTGCCCTA
CGGGTTTCAAGGGGTGTAGC
AGCATAACGCGACCCCCCAC
CGCACTTAACCTTTGCCCCT
CACGCACCCCCCCTGGCTCC
CCAACATCCCTACGCAACGC
TGAAGATGACCTTTGACCCC
CAATCGCTCACATTCAAAAT
GAGCAAGCAACGCACGGTAT
AAGGAACTTTGACCCAATTT
CCCAAACTTGACCTCTGACC
TAACCATGACCTCTGACCCC
ATCTGCCCTTTGACCTCAAA
AGGCGTCCAACAAAGTACCA
GGACGTCAAACTTCTAGGAC
TTTGACCTTTGACCCTTGAC
GACCCAGCTTAGCACAGCCC
ACCGCAAAAAAGGTAAGACC
TTAACCTTTAACCCTAGAGT
CTACGAGCAAAGATATGTAC
TTCAACCCTCCTAGCTTGCA
TACCCCGAGGAAAAAGTTGC
CCCACCCCGCACAATAGTTT
TTACGACTCCATCCCCGCCA
CCACCTCCCACAGTCACGCC
CCTCCCCTCACCTTAAACTA
CTGACCCTTGACCCTGATTG
TAACATGCTCCCCCCTAACA
CCTTTGATATAAGATAAACC
CAATAGGGGGCTAATTGCTC
ACCCAGGAGGTATAGTGGGT
GCAATACAGGCCCCCCCGCC
CTTAACCCAGAAAGAAAATA
ATTTTAACCCCCCCAGGCCC
CAAAACAGCGTATCCCAACC
AACCATCACATAAATTCAAA
CGCACCTACCGCAGCAAGGT
CAACACATTGATTATCAGAA
CGTGCTGACCTTTGACCCCC
CGAAAAATACAAAGGCCTAT
CGAACCCTGAACTATGAACC
ACTGACCTTTGACACCTTCC
GCAGTACAACACTACAATCC
CCTGACCTTTGACCTCACAC
GGGACTCTTGACCCCAATCC
TACTCCATACGCAAACCGGC
GTCATGCCAGAATCACCCCA
GACAATTAACGATCTCAAAG
GCAAAAACTCATGATGTCGT
TAATCAACACGGCACAGGAG
TGACCCTTTGACCCTAGAAC
TAACTCCGCCGCCAGAGCCC
ACAACACCCTGACCGGCCTT
AGCAAAACGACCTAAAAATT
AAAGCCAACTTTATACACCA
GACTCGACCTTTGAACTTCG
TTACTCCTGACTTTGACCCC
CACCAGCTCCCAATGAGTGC
CCAACCCACCTAGTGACCCC
TAACAGTCCCGCATCCCAAA
ATAACCGACTGACACTGCCT
AAGCCCTGATAACAAGTACA
AACAGTCAGCAAATTCAGTC
CACCCACCCCCTGACCACTC
AAGCCCCAAATCGGACACAC
GTGTAAAAACAGATAAACAA
TTTCCCACCCGCACTTAAGA
CAGTGGTGACCTCTGACCCC
ACTCCCTCTCCACACGCTGA
GTCCGGATGCCCTTGACCCC
AACACACATCCCATACGTCT
CAGAACCCCAAAGGTCAAAT
CACACACCAGCTACTACTCA
CTGACCTTTGAACCCCATTA
ATAACCGAACAATAACGTAA
TGGCCCAACCCCCAATCACC
TAACTTAATATCACCCTCAC
CCTACCCCCACCTTACCCTT
CGTCTACTCCCCCCCCGAAT
AACTCCCACGTATCCCCAAC
GACGAAAAACTGCATACATT
TTAGGAAGCAAAGAAATTAG
TGCTCTCTTGAAGAGAGGCT
CATGGAAAAGGAAGACCTTA
GACCGTTCCCGCCCCCCCGA
GGAAAATCCGGACCACCTCA
AAAGGTTTATAAAAGCTTCG
CTTTCCGACTTGGGGCAACC
CCTGACCTTTGACCCTTGAC
CTGACCTTTGACCCTTACCC
GCTCACTTACAAGCAACCCG
CCCGCTGTTATTACTTTAAC
ACAATTGACCTTTGACCCCC
AAACATTCATTATCCATGCC
TGACCTTTGACCCTTTAGAG
GAGAAATGACCTTTGACCCC
TCCGAAAATGGTATGACACG
TTGACCTTTGAACCCCATTA
TAAGGTGACCTTTGAGCCCG
TGGCCTTTGTCCCCTGCCAC
CGGATACTTACATTTGTGCC
CAACTTCCTGCAACTCCCCC
TCGTAAACTGACCCTTAGTA
AACACTACAAACACAAACAA
GATGACCTTTGACCCCCCAC
ATCCAACGCCTCTGATCTAA
ACGCTGACATGACTAGATCC
CAAAAACTTTGACCTAAAGT
GCCCGACCTCTCAATCAGCC
CAAGCGCCGCAACGATAAAT
ACCCCCCCACGCAAATTCTA
CGTCCACGACGACCATGGCC
GCCGACTGATAAAAAACGGC
CAACGACTAAACTGATCGCA
CTAAACCCCCCTCCATGTCG
ACGGTTGACCTCAGTAACCC
CTATCCACCTTCCAAACTTG
CGCGATAACATATTTGCGCC
GTCACAACCGATTTACACAC
CCGACCTTTGACCCCTGCAC
CATTGGCCTCAAACCCCCCC
GATACGAACACTCAGTAAAT
TGACCCTTGACCCCTTCATC
CTCCGTGCGTGACCGTAGTA
GAGACGGATACTTAACCCGC
GCGTGACCTTTGACACCACC
ATCCGAAGCAACGGCGTGAT
TAGAGACCGAATACAAGAAC
CGTTGCGCAACACATCCGAT
GCCTACAGAACCCCTATTGC
CAAACCTCCAACTCATCCCC
CAACGACCGGCCGTCACAAA
ACCAGAACGGACTTTAAACA
ACACTCCCCCACACATCCCT
CAACAATCATATACCCCATC
ACATGACCTTTGACCCCGCA
CCGAAAAGAGAGGCTACCAA
GGACCTTTGACCCCATTTAA
CGCACCTACTAGAACCCCAC
CACTATAAGCAAAGAGTCAC
GAACCACGACACCAGTTGCT
TGACCTTTGACCCCTAAAGA
CCATCTTTCTGAAAGTTTAA
TCCCACACGTGGAACCCATT
TCACGGACTTTGACCCCCCC
CCTGTGTGACCCCAAGGTGC
TACGATTGTGCCCTCTACCC
ACATCGACCTTTAACCCGGG
CGCGTTGACGCCATTATCCT
CATGGTGACCCTTGACCTCG
CAGTACTCCAGCAGCCAGGC
CTTGACCTTTGACCCCTCCG
CACTGACCTCTGACCTCCTT
GCTGAGTATTAATGTGTTGG
CGTGCAACCGCGGAAAGAGA
CAAGCCATGACCTGTATACC
CTTGACTTTAACCCCTTTAA
TCATATGCTCAACAAATGCA
CCCCGCGCTATTTACACGGT
ACACCCCTAGGTCATCTCTT
CCCAGACCCTTCCCACCCCC
CTGTTATGCCCCCACTTGCT
CGGGCAGTTATAAACAAAAT
CGAACTCAGCCCTGGGACCA
GCACCCGACACCACTTTCTC
CATGAACTTTAACCCCTTAA
GCAGTCTCCGCCTGTTTCCC
TTGACCTTTGACCCCTATAA
GAGCCTCTGACCTAAGGGTT
GATTGACCTTTAACCTTTAT
ACCCCCACTAACGGCAGTAC
CCCCCCAACAACAACCAAGG
CATCTCCCCCCACCCCACAC
GATATGACCTTTGACCTCGG
TAGGGATATGGGCCCTCCCA
ACACCCGCCCATCTAAGTGA
CCGCGACCCTACCGATATGT
TGACCCTTTGACCCCTGCAG
AAGCTAGACGAACTCTAATT
AATGCCCGCCTCCGATTGAT
ATCCAAGGGATTTCGCAAAT
CCAACATCACCCTCCCTCGC
AACGCAGCCCGCGGTAAATG
TCCGTCCTGAACTTTGACCC
ACCCACCCAAGCCCCACAAT
ATGCCTAACTTGAACCACAC
CCGCTCAAATCACTATTTCC
CTACATGGCACGTCTGGGTA
TGACCCATATCCACCACACC
TCTCCATCCGTAACTGCTTA
ACCGTGACCTTTGACCCCCG
GCCATGACCTTTGACCTCGG
CGATAACACTTCCACAACAA
CTTATATTGCCCCACCCGCT
GCATCATATGCACCTATTGA
AACGCACCGTACACCTGTCT
TTCCACCTGAACCGCTCAAC
CCTGACCTCTGACCTTAACC
CTACACCTACTCCAACCCCT
CACACTGGGCAAAGCTGACG
CCTAAAACAACCGAAAAGTC
CTCGCAGAAACAGCAGATTA
GCTGACCTTTGATCCCCCCC
CCACCAAACCCCAGGCAGCC
CCGCCGCCGCATCCTCTCCA
CTGATCTCCACCCTGCCCAC
ACGATTAACATCTCCACAAA
GCTTGACCTTTGACCTTCGA
AGCCTCTTATGACGTCTCCT
CCGGACCTTTTACCTCACCA
CAGACCGTACACCTCCCGAC
CATGATGACCTTTGAACCCC
TCTACCCACGCAACTCACCC
AAAATTCCCCCCAACCCCCT
CAGTCTTGACCTTTGACCCG
ACTATGTGCCGGCAGTCCAG
AACATGACCCTTGACCCCCG
CACCTACCAACTGCACCCAA
GGTTCAATCCCTCTGCACGA
CTCATCCTAGGCGCGAATCT
CCACATTCCCTACGCATTTT
TGTGACCACAACTCGCAACT
AATGACCTTTGACCTCTAAA
CTATAAATATGTCACGCTTA
AGTACCACAAAAGTCTCGAC
TATGACCTTTGACCCCGGCC
CCAACAGACTACTGAACGAC
GAAACAGCACTCCCCCAACC
GCCTCCGCTACGCTTTCTCC
TGACCTTTGACCTCATATTA
TGACCTTTGCCCCCTGGCTC
AACTCAGCTGCCAACTGCGA
CAAGGCCAACACCGCAAGCA
GACTGACCCCATGGCGCACA
TGACCTTTGACCCCCCTCGC
CATATGCAGCTTTCCTGCGA
CGCCGTATCCTCAAAATTGG
TGACCTTTGAACCCACTCTC
ATTCACCCCCCATTCGTAAT
ATGACCTTTGACCTCTCTCA
GAAAGTTCTCAAAGTAACCT
CTCGCCCACAAACGTCTCAC
ATAAGAAACCCGCGTACTTG
ACCTCCGTGACCTTTGAACC
CAACTTCGGAATAGAGACAA
CGAACACTACCCTGGTCCTT
CCAACAGTTAAACCCACAAT
TTCAGCCCCGCTCCTGATAG
CTATACAGTCCAAGTTACCC
CATGACCCTGACCCCCTAAC
ATCAGATTAGGAAATGGCCG
AGGACCCCTTGACCCTTACA
TTGACTTTGACCCCCGTATA
TAAGATGACCCTTGCCACCA
GTTTAAATATCTCGCAGACC
TGACCTTTGACCCCACTAAA
CTGACCCTTGACCCTTCGCC
GACCTCCAACCTGTCATCAG
ACAACAATATGAACAAACCC
AACTCCCCTTCTTCCTTCCC
GCATAACCTTTGACCTTAAC
AACGTGACCTCTGACCCACG
TGTCAAACCCGACGGAACGG
TCACCACAGCCGGCCCTGAG
CTTTAACCTTTGACCTCATC
AAATAACATGAACCAAAGCT
ACAGTATGACCTTTGACCCC
CCCAACATGCCGAACTCACA
GCCGATCATCATGCATGGCC
TTCACATCCTCCATAGTACA
CCGTTCACCCCTTCACACTC
GACCGACTCGGACGACCGTC
TCACGCGACCCCCACATCCT
TGACCCCGACCAATATCGCA
CTGACCTTTGACCCCAGGCC
CTTCTTACAACTACACGATC
CAAGTAGTATAGCTGCCTCA
CTGACCTTTGACCCCCTCAC
GTATCAGCCACACTGCACAT
TCAGTACTATATTCCACCCG
TACACCCTCTTAGCTCACCC
TGACCTTTGACCCTTACAAT
AACTAACAATAGCACTTGGT
GACGATCTGCCAAACCCCCC
GCCCGTCGCAAGAAAAGTGC
ATCTATTGCACGGTCCAAAT
AAAATTTGACCTTTGACCCC
GCCACAGCGCCTTTGATCCT
GACACCACATAGCCACTCTA
ATTACCACAATTGATTCACA
TACCCTTGACCTTTGACCCC
CTTAATGACCTTTGACCTGT
ACTCCAACGACCAAGTCCGC
GTACAACTCCTCAAACCCCT
CGACCTTGACCCCAACCATA
CTAACCCCCCAAACATCAGG
TAAGGGATTATGGCAGATTT
CGAACCCACCCCAAACTCAT
CAATAGTGACCTCTGACCTT
GCAAAACCTCTGGTCACCCA
CAAAAATTCTCTCCCGCCCC
ACCAATCCGACCTTGACCTC
CCTAAACATAAGTAGCATCG
TGAGCTTTAACCCGGTTCCA
CAGCGTAACCTTTGACCTCG
CCTATATACACGAGATTGCG
TGACCTTTGACCCCTTATCA
ATTACAAATACCCTTGGTGA
CAGGCACCAAGAAGCCCAAT
GTAATGTTCTTTCCACCACC
GCCCAGTACCCATACGATTT
CTCACACGTCCCTCCAATCC
CCCTTTCGATAAACGAAGCT
TTCTGTTAAAAGTACAAAAT
CGGCACGACCCCTTTGACCC
CGATAAAGCACGTCTTTCCA
AAGCTAGAACCTGGCTCGAT
AACAGTGACCCCCAAGCGTC
CTAAATTCGCAAAGAGCGCC
ATCCGCGACCTAGATATTAG
GCTATCCCCCTCTCCAGCCG
CTTAACCTTTGACCTCATGG
CACTGCCCCCAGACCCAACC
TTGACCCTTCAACCCCACCA
ACTGACCTTTAACTCCTGTT
CTACACCACAAACACGATTC
CCGCTGACCTTTGACCCCGC
ACCTCACACTAGGGCAACGG
AAACTAAGAACTGACTTCTA
CACACACATAAACGACAACC
CACCGCCAGACGCATCACCA
AAACGAAATCCTCCACATAG
CCCACGACCCAACACACATA
TGACCCTTAACCCTAACATA
TTATCTACTTATGGATAAAA
TACACGCACCTAAACTCTGA
TGCTGAGTACCGTTTCATCA
TTGACCCTTGACCCAGATCG
TGACCCTTGACCCCTATAAA
ACCGTGTCCACATTACAAAC
ATTCGGACATTTTAGCTGCC
TGACCTTTGACCCTCGATCA
CCCCATCGTATACAAGGACA
ACCGTAATGACCTTTGACTC
AACCCCGGCAGGATGCGAAA
CGGCTGACCTTTGAACCTGT
CGGGTCAACTGTCCCTCAGG
TTTGACATTACAGTCTACAG
CAAGCTGCTGGCGACAGACC
CACCTCCGTACACGCTGCTT
TACACACCAACAGCCAAGGA
CCGCTCCTCACCTCCCATTA
TACATACGGATACCACGCAA
GGAATCCTCATCAACCGTTC
ACTTGCAGTTCTACAGAAGA
CACGGGCCGCCCTATCCCAA
CTATAATCAAAAAACAAAAA
ATGCCAACGAATTTATAATA
GATACGGACCTTTGACCCCG
AAACCCAAGGCTTACACGCG
ATTGTTCCAGGTCGACAAAT
AAAGAAACATTTCTGACACG
TTCAAAAGCAGCACGCATTT
ATATCAATTAAGATCTCCGC
GCAGATGTCTTAACACATTC
TACAACAACCGCTACCGCGT
GTTTTTTAACCCTTGACCCC
CTAACCATCACCTAGATCCA
TGCCCCAATCCTGACCTTTT
CGCCAAACTTTGCACGGCTC
TGACCTTTGACCCCAACTTA
ACTATTCCCCTACCCCTCGA
CACAAAATTGGGTACAAAGC
AAGAAGCCACCCATAAACTA
CTAACGACAGAAAGACTGCC
TCATCGAACCGAACCCCTTA
CTACACCATGCCATTTTGCC
TAGAACCCTCGCCCACCATC
AGGAATGCCAAAAGGAGACG
TTATTGACCTTTGACCCCGG
GGGACATCCGTTACAAATAT
TATCATGCTCCGATACAAAT
AAAGGGCCCAGTTTAACGTT
TCTGCCAACCCTAACCACTA
GTAATGACCTTTGACCTCGT
CACACACTACCTAACCAGCT
CAACGTCGCCATACTGGACC
ACCGACACTCGGCCCTCACC
AGTACCAGTCCCACATCCGT
ACACGAAGTCCAGTACTTAC
CCCACACCCAAACCAAAGTC
TAAACAAACGCACATACTCC
AGACCACGGTCCATCCGTGC
CACAAGAATACCTCTACCCA
TTAACAAGCAGTCCCTTTAT
TCACCATAACGAATGCTAAA
CATTCCTTGAGGGATAAATA
AACACTACAAGCCACTGAAA
CGTACAGTCTGTCAACCGAT
CCGCATGACCTCTGACCCCA
TACACAGGAGGACGGTAACC
GCATGTCGACCTGTGACCCG
CACATGCCTTTGACCCCACC
ACGCATACAGAAAGGGCTCA
CTATATTTCCTGATAATTAG
ATATGCCAGATGTCCAGAAT
CCTGACCTTTGACACCCCCC
CTGCGACCATCTAATGGGTA
TAAAAATGCCCCCCTGCAAA
GGCACTAACCCCTTGACCCC
CCCTCCACCGGTAAAAGTCC
AAACACCTTACCTCAATTGA
TAATGCCAATCTAGCAAAGC
GAAAGCGGAAAAAATTGAGA
AGGACACACTTGACGCTAAT
GGTATGACCTTTGACCTCGC
GGTACCCAAACCGGCATCCG
ATCCTGACCTTTGACCCCAC
CGTTCCAAGCTATCCAAGCC
TGCCACCCCCGGATACTACC
ATGTACGGACCCTTGACCCG
ACAAATTTCGCTTGAAGTAC
TACAAACAGCCGGTTAGCTC
ACCCACGCCCACACATAGTG
ACTAACCCTCTCTTGCTCAC
CATAACTCTTAACCCCCTAA
AGAAGTCCGAACGCCCACTA
CCGCCCGCGGGACTTAAACA
CCCCACACCCGAGATGCTAG
GCGTATAGCCACTAATGTAT
AACAAGACTTTGACCCTAAA
ACTCTATGCACGCTCATGCT
TTCCGTCCTCCACAAACAAT
AGTCAAGTCACGCTAGACTG
CCCATGCGAGGAAGAGATCA
TGACCTTTGACCCCATTTAA
CAATTCCCCATTCTTCATAT
AATCACTCCCACTCCCAGCT
CAGTTTTGCGACTAAATGTG
ACCACGCAGCCCTTTGCCCG
ACAAAACTTACCCCGCGCAC
TGAACCACCCCGTATACAAA
AGCAAAACCGGCCACCCCAA
CAGGGACCCTAGAGTACTCA
CTTTAACTTTGCCCCCCCCC
CACACCAGTCTACAAATCAC
TGTATACCTCCAGCTAGAGC
AACCATGACCTTTGACCCCA
CAATGCGGTTGACCACATGC
GCTACATATGCAAATGAATT
TGACCTTTGACCCCAATTCA
CGGACCCGCAAAATCTTACA
ATGGCCGCGCATCATAACAC
TACAGTATGATCACCCATCC
TCACCCCCCCGCTTGCAACA
ACGAATTGACCTTTGACCCC
TTAGACGCCCACCCTTAAAT
AATTAGATCCTTACGTACAA
GCACGCAATGCCCCCCCCCC
ATGACCTTTGACCCTCGCCC
ACGTAGAGCGTTCTAAACAC
CCGTTGACCTCTGACCCCCC
TGACCCTTTAACCCTCATGC
AGGCGGCAGGGTGAGTCTCC
ACGACTTTTGACCCATTAAC
CGCTGAACTCAATGAATGAG
AACACCGGACGTTCCTAGTA
ACCGCAGGCAGCCGACCTTA
ATCCCTGACCCTTGACCCCA
ATGTACTGACCTTTGACCCT
TCCCACATCGCCCCGTCCCC
TCACAACCTATGTTCGAGCA
GACAATTGACCTTTGACCCC
CCCAAGTAACCTCCGCTATG
TTGACCTTTGACCCTTTCTG
TATAAACCTTACAAACACGT
GCACGCGTGTACATTAAAAT
TGACCATCGCCGAGGGGGCC
GAACATTTGTCCAGAAAGCC
TGACCTTTGACCCCATTCAT
ACAGCTACAGCTGACTAGGC
CCGGTCGCTGCCTTGAACCC
CCGTAGAACTTGTATTCGCA
CTATACGACTGAAATCTTTC
CTGACCTTTTACCCCCTTAC
TAATGGGAATCAGCCGCCCC
ACAGGTCACGGCCCAGACAG
GACGCCTGACCTTTGACCTC
CGTTCCCCTTAGTCACCCGA
GGACTTCACTCTTATACGCT
TGACCTTTGACCCCCAGAAT
AAGCCCACTACCATTGTTTC
AAGACGGAACTTCACGTCCC
ACCACTGACCTTTGACCCCC
GCACGTAACCTTTGACCCCG
ACCGACCCCCCACTCCTAAC
CGAAACTAACAAACCCAAAT
CCGGTGACCTTTGACCTCCG
CGACCTTTGACCTCACTTAT
TAATATTGCCCACACACCCT
GACGCACCTACAGGATTGTC
CGTCATGACATTTGACCTCG
ATGTATGCCCACAGACTTCT
ACAACTAGGCCCTCTCTACA
ATGACCCAATTCTAACACGG
TCTGCCTGACCTTTGACCCC
AATCAGACCACACACCCTTA
CAAGCCATCTTTACACGTAT
AGACATTAACCAACGGCGTG
TGACCTTTGACCCCATTAAG
CTGACCTTTGACCCCCAGCC
CGCTATGTCCAGTCACCCCA
TCTATTATCCAGTAATAATC
AATCGGTGGCAATTGTATGC
CCAAACCTACCATGCCACAC
TGACCTTTGACCCCTTAATA
CACGCCCTCTTATACTCAAC
ATGACCTTTGACCTCCTTCC
TGACCTTTGACCCCCCTATC
ACAGCATATTGACCAGCACA
AACATTAGCAAAACCATATC
TCACATTCTACGGACAGCAC
TCTTCCTGACCTTTGACCCC
GCCCGATGCACTGTGGGCCA
TCATAGTGACCTTTGACCCC
CACCGTCTAACCCCTCATAT
TTGACATTAAGCTTACATTA
GATGACCTTTGACCTTAAGC
TTGACCTTTGACCCCACGTC
CTTGCAAACCGCCCCAACCA
CTCAAACCCCCATCACACAT
CGGTCTAATATCGCCAAACT
ACACCACGCCTACCCTAAAT
CCCAAAAGCACGCATTGCTC
GAAGCCTAAAAGTTCTCACG
CCATAAGAGGGTGTGCTAAG
TAAACCAACTGGTCAATGAC
CGAGCGGCCAAATCCCAGCC
ATGTCTGCCCTTTGACCCTT
ACCATCACCCTGCGATAACC
CCCACTCGCAAAAATACCCA
CTTGAACCTTTGACCTTTGG
GTTATGCACAAGCACCCCCT
AAAACTGACGCCTCCAGTAA
AATCCCCAACCCCAATACAC
CGCCGCCAACCATCTTGCAA
TTTCTAACACAAATCCTTCG
AGACCGCTGACCTTTGACCC
TTGACCCTTTGACCCCATCC
CTTGACCTTTGACCCCCTAT
CTCGAAAGAAGGCACATGTA
GCGCAACAGCCAGCGTGTAC
TATCACCACCTCACCCCATA
AACTCTCAACCGTTGCCCCC
CAAGGTGTTTGCAGATTACT
CCATAGACGAGCCTCATTCT
CGACCGCGTAGTCTAATAGA
TGACCTTTGACCCAAATTAT
CATCGTGCCTGCCCAATCCC
CCTTCTTTGAGGAACTAATT
CGAATCATCCACCCCATAAC
CATTTGACCCCTACATAGCC
TAACTCCGACCCCCTGTGAA
CTATGTAACCACCAAGTTCT
TACTTATCAAATTGGCGGGT
ACACCCGTCCAACTTCCTAT
GTAACCTTTGACCCCTATAC
AACCCCCCCTAAATAACTTA
TTCGTTAGACAGCCTCAATC
CGTGACTCCTAATCCAACAA
AGTGACCTTTGACCCCAACC
ACCTCAAGCGCATTACATAT
CTTGACCTTTTAACCCTGCC
CAACCCACAGTGTTGCTCCG
CGCCCCCCCAACCACCCCGT
TCACCCTTGACCTATTCCGC
CCACGCAGTGAACGAACTGT
AACAGACCTAGGGACCACAA
TCGTCCATCCACGCAGCTGT
AACTCAAATACCCCTCACGG
CAAAGGACAGCTTCATTCAC
AAATTCTCCACTTCACTCCT
GGAGATCAGCAGAATGTGTC
AATATTCTAACAGGTCCTCC
TGACCTTTGAACCCCAGGCC
CTCTTACCACGCCTACAGGA
CCCCAAACTACGCTGTACAC
TCAACCTTTGACCCCTTCGA
TCTTGCCGGTAGGTTCGACC
ACCACCTGTTAGGTCACCAT
GACAGTAAGTATTTGTGCCA
GAACATTGTTCACAAATGCC
CGGGATATTCCACTGGAGTT
AACCTCCGTGCACCTCGCAC
TGACCTTTGACCCCTACCAT
AAAAGCCATCTCCGCAACTG
TCCCGCCTTCCTCGATCGCG
GCTCCGAAATCAAACAAATA
GAACAACTTAACAAACATGA
TGACCTTTGACCCCAATTTA
AAATTGTAAACCGATTACAG
TTCCCCCCCCCGACTGATAA
ATAGATCAGCCATAAGTCCA
TCCAAACAGCCCCACATTAC
TCCCCACCCCACGTTATTAT
TTCACTATATATACGGGTAG
ATCACATGACCTTTGACCCT
TGGGATGACCCTTGACCCCA
TGATCCGCTACCCAAACGCA
CCCTGACCCCAACCACAAGC
AAACTACAACTGGGCCTATA
TGACCTTTGACCCCCTTTAA
CCTCCTTTCACCCACACGTA
CCAACCAACGATAACAAAGG
CAAAGGCCCCACTCCCTCCT
TACCTGACCTTTGAACCCGG
CAATTGCCTCTATACACATA
GAACAAAATAAGGTTCTCAG
AACCTCTGTGGCACGACGTC
CTGACCTTTGACCCCTTTAT
TTGACCTTTGACCCCAGTGA
CAACGTTAAAAAGTAACCAC
TACAAAAAGTTATAACATAA
GACCGCGGACCTTTGACCTC
CCTCCCCGGTTCCCGCACCG
CGCCCATCTCGCCATACAAC
TGGGTGACCTTTGACCCCCC
CCCGCCCATGCAAACTCCAG
TCCCATGACCTTTGACCCCA
TAACGTCCCTACAAGTTGTA
GTCAGTTCGCCCTCTGACCC
TTCCCACGAATTTCTCTCAA
TCGGTGACCTTTGACCCTGG
CAAATTAACCGAACCCATCG
ACACACCTCGACCCATCCAC
TACATTAACATTAAACCCGA
ATTTGACCTTTGACCCCTCC
GATTAGCCTAGATATAGCCA
CACTTTAACAAGCTTCTGTA
GAACTGCCCACACTCTAAAA
GATTGCCTTAACCTTAGTAA
GTGACCTTTGACCCACACTC
CCAGGTTCCCTGCAACGCTC
TGCAATTGACCTTTGACCCC
TGACCTTTGACCCTACTAGA
GAATGTCTTTACCATCCCCG
CCAGGACCTTTGACCCCCCC
CCCTCACCTCCTGCCGAGCC
TCCAATTGACCTTTGACCCC
AACGCCTAAATGTAATCAAA
GATCTGACCTTTGACTTCAG
CCCATCCCCCCTGGAACAGT
CACGCTTACTCCGTTGACAT
GGTACACTACAACTGACCAC
CACACGCCACCAAGAATGAG
CCAACAGATTACACCAACGA
TGACCTTTGAACCCTCAGGA
CCCTGACCTTTGACCCAACC
TGACCTTTAACCCCCTTAAT
TTGACCTTTGAACTCCAACC
CGTCATCGTGCCCGAACTCA
TCCTCCACTGCCCCCCATCA
GAACAAAATAAAACAGAGGA
ATAAGCTCCGCGCTACACCC
TGACCCTTTAACCCTAGCCG
TACAACCCTGTTCCAAGTAA
CCGTTCCCAATACGTGTACA
TATGACCTTTGACCCCGCCC
ATCCGATGACTGCGTCAATA
CGAGAGATGACCTTTGAGCC
TGACCTTTGACCCCAGTTAC
GTCACCGTTCACCCCACTGT
ACACATGACCTTTGACCCCA
ATCGTCCTACCTGAAAACCT
CTAAGCTGACCCTCGACCCC
TGACCTTTGACCCCACTTAA
ATAACTTGAACCCCATACTA
CGAACAATGGTCCTTAACAA
CCGCGCACCCCATCTTCCCC
AAACCACGCACCCGTCACAA
TGACCTTTGACCCCTATTAA
TAATTGACGTCAATGACAAG
TGGACCTTTGACCCCTTAAA
ATAACATGACCTTTGACCCT
CATTTCCCTCCCCATGCAGA
AGCTGACCTAAGGACAATGA
CTACTCACAAGTCTCCCGAC
CTTTCAACACCCCCGTTCAC
GCACAATATTTATTTGTACC
AAAGTTGACCTTTCACCCCG
CCGTAATCGCTAATGCTCAA
ACCCCTACTGCCATGGAGGC
CGAATGACCTTTGAACCCGC
ATGACCTTTGACCCCCAACA
TAACCCCCCTGCTAATACCT
CAAGGAATGCGGCGGCGCTC
TACAATGCATGCGAGCACAT
CTGACCTTTGACCCTCTTTA
TGACCCTTGACCCTTAAACA
TTTATATCAGAAATTAATGA
AGTCCTGGCAGGAAGTACCC
TGATCTTCATCAGCCACAAC
TGACCTTTGACCCCACTATA
TGACCTTGACCCAAACGTTG
TGACCTTTGACCCCACTTTA
CTACCCATGCTGAAAGATAC
TATGCCTCAGCACAAACAGT
CTCGTCTAACCCCTGAACCC
AATAGTAGACACAGTTTACT
AAATGACCTTTGACCCCGCC
ATAATAGCGCTAACCAACTG
ACCCCTACCATTGCCCCCCC
AAATTAAACCGCACGAAATC
GGTCACATTAACCATTTAAC
CGAAATCCACCGTTATTTTA
CCCTGTGACCCAACCCCATC
GTGATATCAACTACACAATG
GTTTATGTAGGCAAACAACG
CCAGTTATTCCTTGTAAAGT
CTTGACCTTTGACCCCCCCC
CTGACCTTTGACCCCAAAGA
GCCTGACCTCTGACCTCGAC
TACTATGACCTTTCACCCCC
CCGCAACACCGCTTGCCACG
ATGTGACCTTTGACCCTACC
TACGCACAGACAAACGCCCC
CGCAACGCCCCCCTCAAGCC
TAAATAGCCCCACTCCAAGT
AGAACCCTCCACGTCCGCTA
GCCTAAGCACCCCAATTCCA
AACATCCGACATGGACCTCC
CAAAAATGACCTTTGACCCT
TGACCCTAGGCCCTATACTC
TAGCGACCACTACCCACCAC
CCCAGGAACTGAGCCCTTAA
TACAATAGACACACTAATAC
AATTTCTATTCTAAAACTCA
GTAAGGAAACTTTATCTTGT
TACAATAAAAACGATACTTA
ACTACAAGTCTCCCCTAGCA
ATACAGATAATTAACACACT
CCTGACCTTTGACCCCGCTC
TTAGCCACTAAGCCACGCGA
ATACACCTTTTCCCAACACG
TCCAAATAAGGATAGCGGCG
CCCACGTCACCATCTGGCCC
TTGACCCTTGACCCCTTCTA
GGTCTGACCTTTAACCCGGA
CTTGACCTTTGACCCCACGC
GCGAATAGACCTCATAAATA
GTCATTCCCACTGACGTAAA
TTGACCTTTGACCCGCGACC
GATGACCTTTGACCTGGTCC
CTTCTCAACCTACCACACGA
ACCTCAAAATATCCAGCCTA
CGCATTAAAAGTAAAACATG
CACGATCAACTGACACCAAA
GTCTGCACTGCCATTATCTA
CGCATACATCACTCAGCCAC
CGACCACCCTAATAATTCCC
CTCCCCCTCCAGTTAACGAG
CCAATATGAGCCCACACACG
GACATTGTACAGCCCACTGT
ACAATCCACGTCACTTGAGT
GAACCCAGCCCCTGGCACCC
CGTAGACGATACTAACCCCT
ACACCACATAAAACATTCCA
GTCTGACCTTTGACCCCCCC
CGTGTGACCTTTACCCCCAG
ATCTCTCATCAGCAGGATCC
GTTATACCCATTTCAGATGG
GACAGCGTAACGGACGAGCT
CTGACCTTCAACCCCACCGT
AACCGCCACAAAATATCATT
CCCAAGTGAGCGCGAATTGC
TTACAGTCATATAAGGCTCC
CAAGAAACTGCGGTAAACCA
CATAAAGTGACCTTTAACTC
ACGGAACCTATTTTGACCCA
TGACCTTTGACCCTAAGCCC
TGACATGAACCCCGCAATAC
CACCCTGACCTTTGACCCCG
TAATGGACACCGCCATTTCT
CTCCAATTCCAAATTAACCC
TAACTCTCTACCCTGCGATC
AATCATGTTTAGCAGCTTCT
GTCCCACCACCATTTGCAAG
CTCAGCCAAAAAACCCCGCC
ATCTAATCCAGGCATTTGCA
GCCACCCCCCATGTTACTCA
CTGGATGACCCCTGGACCCT
CCACCTCCCCTCCCGCCATG
CTTTCACCCTGCAGGAAACT
TAACACAAGGTCTCTACCCC
ATAACACACCAACTAGGTGT
CACAACAGACCTTTAACCCC
AAATAGAAGACCATCATCTC
CACCCAAATACACAATAGCG
TGTGCCCAAGAAACCTCCCG
CATCTACTATCCCCCCCTCC
TTGGCCCTCTAATCCATCTT
TGCCTTATATTAAGCCGGTA
ACTGATACCTACTTACGACA
GCAAATCCGCCCCCACTAGT
TTGACCTTTTAACCCACTCC
TACATAAGGGACGACCTGAA
CCCTTCACTGTATATTATAG
ACCCGACCTTTGACCTTGGC
CTAGTCCGTACAAGGCTGCG
AATATACCCCCCCATTCCGG
CACGCCTGACTTGGACCTTA
CGCCTACACCAATATTTAAG
TTACAATCCCCGACTAATAG
AAGCACGATGAGCTTAGAAT
CTGACCTTTGACCCCCACAG
CTATATTACACACCACGAGA
GCATACTGACCTTTAACCCC
ATATCATCATCCACCAGATC
TGACCCTTGACCCCATTTAA
AGTGACATTGCCCCCCATAG
ACTAAGCCTCCGAAGAGGCT
GACTATCAGTCCTACGTTAG
TATGTCAGCTACCAAAACAC
AACGGACAGCAACGACTAAG
TGCTATGAACCCTTGATACC
CCAGTAAAAGCAACTCACTC
AATTTCTGACACCTAGTTGC
GTCCACAGCGCGCGAGAGCC
CGACCTTGACCCCGCACGCA
CCCAGCCCCAAAACCACCCC
AACAGCCAGGGGGTGATGCG
CGACTTGAACCTCACAAGCA
CTACTCACCCCGGACCCACC
CGCCCGATCTTGCCCCCGTT
TACTGGACCTTTGACCTTGG
TTGGGAAATGGTTCTCGGAT
CGATAAAAAAGCCACGTCAC
ACAACAACGCTTGCCCCCAT
AACCGTGACCCTTGACCCCG
CGCGGATAACAAGATTTTGA
CCAACAAACCGTGCATGTAC
CAGCATTAAGGCCTTTAAAA
CGCTACTGACCTTTGACCCC
TGACCTTTGACCCTCTTGAG
CACCCAGCCACTCCAGACGG
CAATCCAACTACCCCCACTA
AACTCAGTTAAACTAACAGT
ATCTTTGACCTTTGACCCCT
GAAAGCATGCCCTTTGAACC
CTAACCTTTGACCCCTCACC
ACCTTGCGGGAGGAGTTCGC
AGAGGCTATTTCAAAAGCTT
TCCACCACGACACTTAACAC
CGCACTCTTAACCCCTAAGC
CACGACCATCCTTAGGCCCC
TGACCTTCGACCCCAATTAT
CGGAGGAGAGAGGACTAGCA
GTCCGTTGACCTTTGAACCC
ACGTTACCCGCACTCCGCGC
CCCACGAGAATGGCATCCAT
ACACTCTACGCTTATGTGTA
TGACCTTTAACCCAATCTTA
TGACCTTTAACCCCAATACC
CCACGGCGAACCTTGACCCC
CAGACTAACGGACAAGGCAA
ATCTCCAGAATACCATCCTA
TGACCCTTGACCCCTGTGAA
CTTCGCCCGACACACACATC
TACAATTCTTTGCCCCCCCA
CACGCACACCAACCCTCAAT
TATTGACCTTTGACCCCACT
CTTTCACCGGGTTTCAGGTG
CTGATTGCCCCCCCGACGCT
ATTGACCCTTGACCCCACCC
CCGAGCAGGCATGCTAAGGC
TGACCTTTGACCCCAAATCA
CACGCGCGTACTGACCACTT
AATAAAGGCAAACCCCCAGC
GAACGACGCAAAAAAGTTAA
CTCAGACTCACGAAATCCTC
ACACTGACCTTCGACCCCGG
CATGAACTTTGACCCTCACC
AAACACGCGTGTCTCAACAG
GCCCTGCAATCTAATTCAGC
AACGCTAAAAAACCATTGAT
CCTCACCCTTCGTCGTCATC
TAAGGGAATCATAAACCTCT
CCGCCGCCACAGCACACTAG
ACCTGCGCCCACACCTTAGG
TTGCCGCTAGAGGCACTCCA
AGCTCTTGGAGGTCCCCAAT
CCTCCCCCACCACGTCCGCC
TGACCTTTGACCCCTTCTAA
AGTCCATTAACACACCCAAA
CATGACCTTTGACCCCTCCG
CCCTACGGACCTTTGACCCC
ACATGACCTTTGACCCTCGC
TCACTGTAAACTAAGATACC
CCTGTTTAGGATAGTGCAGC
ATTTAACCCTCGACCCCCAA
TTGACCTTTGACCCCCTTTA
GGAAACGTACCCTTTGAACC
GAGAAAACTTGAACCCCCGA
TTTCAGCGCTATCACCTTCA
AAACCGGAACATTAGGTCAC
AAAACATTGACCCTTTAAAC
GCGAAGAAGCGAGCGAGGGC
AGACAAATACTGACCTTCCT
CACTGCCTTCACGAGATCCG
TTCTCAAACGCATCGGCCCC
ATAGTTATAAATGGCAGGTG
ATCGATACCATCCCTCCCCC
CTTTCACCCTTAACAATACT
TGACCTTTTAACCCATTCAA
GGTTTACCCTCAGATCTTCA
ACTTGAACTACCTTCCCGAC
ATTCAATGGCGATAGACAAT
CGCAACCCATACTGATACGC
TTAGCCCGACCTCCTCCCCC
ATACTCCCCAGGCAGTTGAA
CGACCCCGCAACTCTCTGAC
TATCCACCCTTCGACCTCGT
TGACCTTTGACCCTTAAGGC
TAACACAAAAAATGCGCGTT
GACAGCTTCTCACCTCTATC
CGAGCCGACCCAAGCCTGAA
TGACCTTTGACCCCACTTAA
GCTGAACCTTTGACCTCACT
TGACCTTTGACCCCTATTAA
GCCAAATTAAGGACTGGACC
TTGACCTTTGATCCCCTCCC
CCTGGCGGACCTTTGACCTC
AATGCCTTGACCCAGATACT
ATCTCCCTCCATTCAGTGTA
ACTTCCATCACGTCCCTGCC
GCGACTCTCCACGGTAGATA
TGACCTTTAACCTAAACCCT
CCACACCCACCCACCGATAC
CCTGACCTTTGACCCATCCT
AATAACCCCAATTGACCATC
TCCGCCAAAATCCCCAACGA
CAACAATGACCTTTAACCCC
AGCCACTTTGACCTTTGACT
CTTGACCTTTGAACCCTATC
TCCAAACCGCCGTCCAACCT
CGACCTTTGAACCCATTATA
CCTGACCCCCAGTAGCCACC
CCTGAGCAAACGGTGCATAC
CGGAAAGTTAGGTTAGGCGA
TGACCTTTGACCCCACTCCT
GGAATTACCCACCTGCCAAC
TGCCCTCCGACACGCCTGCT
TAACAGCCATAGTCCACGCT
GGTGACCTTTGACCCCGACG
GACCCCTGTTCGGAAATCGC
TAAACACCCCTATAATGTTA
CAGTCACATACCCTCTCCCA
AACACCCTACCACATAATTC
CATGACCTTTGACCCCTCCC
GTCGTACACAGTGCACTTAC
CCCATGACATACCATCCATG
CAGTCTAGCGAGAACTCCAG
AATACTTAATGGTAAAACAA
AACAGTAGGACCGGACCCGC
TGACCCTTGACCCCTGATTT
TCCCGATTGCACACTGCAAC
TATGACCTTTGACCTCTTAG
GTACACGAACAAAAACATGG
CCGACTGCCCCTTGCAATGC
ATACCCACTCATTCCAACAC
CGTTTGTCGGGGAATACAGA
ACCCCTCACGACCTCCCCCC
GCAGTAAGCCGGTATAATTG
TGCACAAGTTTCACACCCCT
CCTGAACTTTAACCCTGGGA
GAGAACTATAAATATATCGG
TACACGCACCGACGAGGATA
ACACAACAAATTAGCTTCGG
CAACAATAACCTTTGCCCCC
CATCTGACCTTTGACCCTTC
CACATGACCTGCAAATGGCA
ACACTGACCTTTGACCTCTC
AATCTCCCCTTGACCCTTTC
ATGCGTACCAGCACCCGCCT
GCTCAGTGACCTTTGACCCC
CCGATGTAACCTTTGAACCC
AAACACTTTAGGCCCCCAGA
CTGCTTCCTGCCTTTGACCC
TCATTCTCCACTATGCACAA
TACAAGGTTAACATGCGGAT
TTGACCTTTAACCCTTACCC
CGGGGCTACCACTCGACGAC
GCCACCTGTGCCCAACAGGT
TATTTCACCAGTATTTAATC
AGTCGACCTTTGACCCCCAT
GGATAGAGGCCCTTTTGACC
ATAATTGTCGCATGCCAAAA
AATGACCTTGACCCTTCCCA
TGACCTTTGACCCCAATTAA
TCTACTTTACCCCGAGCGAA
AATTCACCCTTGACCCCTGC
CTAACCTAAATCCAACAAAA
TTACCTTTGACCCAATCTTA
CGGGGTGCCCCTTCAACTTA
ACATAAAGCACTACCCCACT
ACTTACCCCGCCTAGCGACC
TATGATGGCCTGTCGCTACC
CCTCCTCTAACCGCCGACCC
ACCGCGCGCCACCACATTCT
AAGAGTTGAACTTTGACCCC
GCATGACCCCGCCCAACACG
TAACCCACAACCATTTGACC
ACGGGCTTGACCTTTGACCC
TGACCCTTGACCCCTATAGT
TTAACCTCCGAACCTCGATG
ACCGTAGCACGGATGGAAAT
GCACCCCGACGCCCCCTCGT
CCCGGCATGCAGATGTTTTC
GACCCTACCTGCACTCCATG
CTGACCTTTAACCCCTAGCC
TACTATTCGATTTCCGTTAA
GGTGAACTTTGACCCCCCGC
CCTTCAACTGAAAGGTTCAA
AAGTCGTTAGAAGGCTTACT
CCGCACCTGACCTTTGACCC
GCAGCTCCCTGATCAGAATG
CACCCGCAGCCCCACTCCCC
CCCGATTGCCCTTTGACCCT
ACGGCCAAGCCGCACGGAGC
ATACGCACTTTCACAGCAGT
CTGTGACCTTTGACCCCGCA
TGACCTTTCAACCCCACACA
CGCTGACCCCCGGCCCCTAA
GTAAGGAAGGCAAGTTGTCT
CTGAACTCTGACCCCGTTAT
CGTGAACAAAAAGCCAAAAA
GGCGTGCCCAGAGAACGAGA
GTCAGAACGGAATGACCAGC
ACATGGGACGATGTACGTCA
ATGACCTTTGACCCTTGAAA
CGACTCGACCTTTGACCCCG
CTTTTACACGTCGCACTCCG
ATTGACCTTTGACCCTTCGA
ACATCGCGGGCATCGCAGCA
GAACAGCTGCTAAATATGAA
GGACCTTTTAACCCCTCCCG
CCCATCATGAACCCCCCTGT
CGTTGGACCCACAGTACAAA
CATTGACCTTTGACCCCGCC
CTAGCTACCCACACTGGCAG
CTACCATTTGCCAAATCTGG
AGTGACCTTTGACCCAGTCA
CTTTTAGCCTGCATCGCCAC
CCCTCATGTGCAAAGAAACC
ACCTCAGGTCAACAAACGTG
AATAACTTCTCTACGGTAAT
ACCGCGAGGCCTCACCCCAT
CCAGTCACCCAGACAGGTCT
GAGCGTGGTACTAGGCTGCG
TGACTTTGAACCCTACTAGT
AAAACAACCCACACCACAAC
TGCCCCCAGAGACCACTTGT
GGCCCCTTGCCGCGGCTCTG
TGACCTTTGAACCCCCGAAG
AAGATGTCGGGTAGTGTCGT
CGCCCTCCAAAAGACACCAA
TGCCCCTCCCAGACCGTGCC
CACTCCCCATTGAGACAAAT
GATCCAATGCAGTCAACACA
TGACCTTTGACCCCTCTTAA
GAGCCCCGACCCCCCGATAT
GGATCCACTGAGGTGGCCAC
ATAAATATATTCTATTCTCT
CAAACCATGCGTCTGCGACC
TGACCTTTGACCCCCCGTAC
TGCCACTAACTGGGAATGTG
GGCCGCGTGACCTTTGGCCC
ACCACTTACCGATCCGGGCG
TTGACTTTGACCCTAATTAG
CACAGAGGAGGAGAAGAAAC
AAAGTTGACCTTTTAACCGA
TGATCGATTATTAGCCCCGT
AGAACGGTGACCCTTTTCAT
ACAATCAACATCTGGCTACT
GTTGCACGTCAGAGATGTTG
TTGTATTGAACCTTTGACCC
ATTTGACCCATAACCCACTT
GTGAACCTTTGACCTTTGAA
TGACCTTTGACCCCCAATTA
AGTGACCTTTGACCCTATCA
CCTAAAAAGCCCGTTCCGTA
GACCCGAGAAGCTTAAAGCA
CGATGCGAGGAATACCCACG
CCGTAAACGGTGATAATCAG
TGTACTTGACCTTTGACCCC
ATAAGATCTTACTCTTCCAC
ACGCAGAACTTGGCCCTGTA
ACTTTGTGTACCCTAAGTTT
GAACCGCCTTAACCTTACGC
CACGCGAGGCCCCTGAAAGG
AGGTGCTGACCTTTGAACCC
AGTGCCACCATGATGCACGT
CCATATGGCTCGAACCCAAT
TTAACCTTTGACCCCTGGAG
TGGGCAATCCCACCATCTTC
TCCCAATCCATACCAGCAAA
ACCTAGACCCTAGGACACGT
TCCGAACCCTTAATTGACAT
TATTGACCTTTCACCCTTCA
CACCCACCATAAATCTTCAT
CTTGACCTTTGACCCCCATC
GGGCTGACCCCCCCGGGTTA
CTCACATAGACTTTGACCCC
CAATATGCCTCTCTCACCTA
AAAGTGTAACTCCACCAAAT
CCTTACCATTAAATCTCAAA
AGCGTTAAATCTACCCCACC
ATCCATGTCAATCCACGCAC
AACCTACCTTACCCAACTGC
GGTCACGACCGACCGCCATC
ACGCGGACCGTCCCACCCCG
GCCAGACCCCCACCCCATAC
TACAGATGACCTTTGAACCC
TTCAAACCTACTAACACTGA
TGACCTTCGACCCCACATAA
AATATGCGCCTCCTTGGAGT
ATTAAAAACAATCAACTATC
TGACCCTTTGACCCCTACTT
GAACAATAACCCTTGACCCA
GATGTCTGACCTTTGACCCC
AGCTGGTAGGTAAATAAAAC
GGACCTTTGACCCCGCATAC
CCTAGTGACCTTTGACCCTT
CATTTTACCCTTTGACCCTG
ACTACGACATGAATAATTGG
AACCAGACCAGAAACACCAT
TGAACCTCTGACCCTTCGAC
CACCGACCTCCAGCTGAAAT
GATGTAACTCACCAATGACC
AACTCGACCTTTGACCCCCC
TTGACCCTTGACCCTCGCCC
AAGGAAAGAAGACATTAACA
ACCGCGAGGCCCCACGAAAT
AGCACATGCCACCGACAATG
CACACAGAGGCACTGGCCCC
CACGAAATCCACGGCTCAAC
TCCTCCCTGCTTTGACCCTG
GACAAATAGTTAACTTCCCC
CTGACCTTTGACCCCCTCAA
TGACCTCTGACCCCTTAATA
ATTCCCCATCTCCTTAACCG
GTGACCCTTTGACCCTTAAC
TTTCCCAACTAGTGCGAGAG
TCCCAATATAAGGACAATAT
CGAACACTCCCTGCCACACG
TGTGTCCAGCAAGTTAACCC
AAACAACCGCCCCTTACCAG
CCAAATCCACCATGCCCACC
GACCCACCCCTTACAAACTC
GGTTAACTTTGACCTCAGCC
CCTGCCTCATTCCCAACCCA
AATTAATCCAAGACGACATC
CAAATAGAGCAAGTCACTTT
AACTTCCCCGCACCAAACGG
GCCGACCTTTGACCCCTCCG
TAAACCACCCACCATGAACC
TGACCCTTTAACACCGCCTA
AAAATCAGCTAACCACGATC
TGACATCGGTGCCCTGACCC
AAAATCGTGGACCCCGCACA
TAACCCCCGTCAGAACCCTA
GATATCCCGTCAAAAAGCCA
GCTGCAAGTTAGTATTCATC
AAAAACCACTCAATGCAACA
CAAAAAGAAATATGAAGGCT
CTGACCTTTTCACCCCCCCA
AGCGAAACTCTTAAACAACC
CCAATCCCAGAAGCACACGT
CACCTCATATCCATATCCAA
AATACAAAGTTCAGCCTCAA
GAAAACCCTGTACATACCTA
TTTCCAGGCTGCTAGATCTT
CTTGACCTTTGACCCCCCCT
CGCTCTAACCTTAACTAGGA
CCTTCCCTAAACACATTCAA
TCAAGTGGACCTTTGACCCC
ATCACTTATCCAAATGCCTT
TTTGACCTTGACCCTCCACC
AACACGGACCGTTGACCCCT
AAACGCCTTAAGTTGACCCT
GTTATTCATTACAGATGCTT
TGCCCTTTGACCCCTATAAC
AACCACCACCCTCTCTCCTA
CCCCGCAAACCTCGGTACAA
CTTATAACCGAGCCCTTACC
CTCGGTAACCCACCATCGTT
ACGTGACCTTTGACATCGGC
GAAAACCACAGGTCTCTGTT
CCTCCCTCACACCATACTCA
AGACGCCTATCTAGAATGAC
AGCAGCTGACCCTTGACCCT
AGGGATTACCCTGTTAGCAA
CATGACCTTTGACCCCGGCC
TTTCAACCGCCTTTGACCCC
ACACATAAATGAAATGGCTA
CTTCACCCCCTGCCTAAATA
TGACCTTAATGGACCCCGCC
TGACCTTTGACCCCCTTTAA
CCCCCCTGGACCTTTGACCC
TTAAACTTACAATGAATGTG
GGCGACCCCATCCAACCCAT
GTCCTCGCCCCCAGTGGGAA
GACTAATTACGGACTAATAA
CTCTCACATCCGACGCACCC
CGAACACTCACTATCCACAT
CGCAAACTGAAACCGACCCA
CACTGTGACCTTTGACCCCG
TACATAAGTCATTTAAACAT
GCAGACGTGCGGCTTCACTT
CGATGACCAACAATCACACG
CACTTATGACCTTTGACCCC
TCAATGCGACAACGTTACAC
CCGAACTTTGACCCCACTAA
CACGCTCTAACCCTTGTACC
GATCGTGCTCATCAACGCAG
TAAGGCACAAGGCGAATCTC
CACCCCTCAATACTCTAACT
TCTAATTCCGCCCCCATGAC
TGACCTTTGACCCCTTAAGA
CCGACTGACATCAACACATT
CGCCAGACAGGCATCTGTAG
TACCTCTTTAACTTCCGCGA
TGCACCTTCTACTAAACTTA
GCACGCGCCTAAGAGACAAT
ATTGACCCCGACCCCTTATA
CAATGACCTTTGACCCTCTC
CATTACCCATATATCCGCGG
CACCTGTTACCGAAACCTCC
CGACCCCTGACCTTGACCTT
GTACACGACCTTGACCTCTC
CCAACAGGGCAACCAACATC
CAACACTTAACCCCCACGCA
CTTGGCAGCAAACCCCCTGA
CCAGTAAAACACGTATTAGC
CACCAATTAAAGGTCCCTTG
CGATACGCTCAAAAGAGGAT
CCCTAGATAACCCCCAACGA
AGTATATAATTTCGGACCTT
GTAATGGGCGACAAATGGAA
CTTCACCATCCCAAATTAGT
AGCTAACCAACATTTGACCC
TCGGACACACCCTTAGCGGT
TACCGAGCCCACCTCGCCCG
CTTCACCCCTTAACCCTCAT
GCAAAACAGCGCCCCAGGTC
TACACCCCTACAGCGCTTAC
TTGACCTTTGACCCTCATGG
ACCTTACCCCAAGCCGCCTC
CTATAACCCCACCCTCGTGT
TGACCTTTGACCCCAAGTCT
GCAGTGTCAGGTCAGAGGCC
GAAGGAACGATACTAAACCT
GCCCTGACCTTTGAACCCCC
CTCCCCCGGTCGCAATTACA
CGACTCTGACCTTTGACCTG
CAAGCATATCGCAAACGCCT
TCCGTGACCTTTGACCTTGA
AATTCACCCTTTGCCCCCCG
ACCACTATTGGCGCGCAATC
CAAACTTCTCGGTCTTCCCA
CGTGCACTCCGTTCCCCCTA
AGTGACCTTTGACCCTTTAA
TTATCGTAAAGTGTTAAAAT
CCACGTTTCCCTCTCACCAG
GGCATCTGACATTTGACCCC
GAGATAAAGATGTAAACATT
TGAACTTTGACCCCATTTAT
ACAAAATTTGAATAAACCCC
CAAACACCGCACAATCTGGC
AACTCTCTTATCGCGATTTA
CCACAACCAACCTCTATCAT
ATACAAGAGAGATAGTCCAC
CCCGACCCCCCGCAAATCAC
ATGCCACCGGGAAAGTTATG
ATTTACATTGACCCCAGGTC
TATCCCATGCCCGCGAACAC
TGCCCTCCTACGGCGGCAAC
CACAAGCAGAACAAAAAAAG
CCACCGCCCCACAGTAACAC
CGTCCCTCAGCTCCGCCTAC
GCACCTCCAACCCCCTCAAC
GAAATGGCTTCAACGCAAAC
ACAGTGACCTTTGACCTCCC
ATCTGACCTTGAACCTTCGC
AACATCTGCCATGACCCTAT
TATCGCCCCCACACATAAAA
CAAAGTCGGCAGGCATATCA
ACGGATCCATCACCACAACA
AACATAACTATCACCTGCCT
CTTACACACTAGGCACTTCC
TCACCTCGGGGTGCCCTATC
GACCCCTCCGCCCATTTCAG
CAACATGATCACTAAACGAA
CGACAGTTACCAAAAACTAG
ACCCACTCCGCCAAACGCAA
AACCGTTATACTAAGCATGA
ATTGACCTTTGACCCTGGCG
ACATCCTGCCTTTAACCCCT
TCACCGCACCCCCAAAAATT
TGCATGAGGTGAGAATTTCA
TGACCCTGACCCCCCGAGAT
GTATGACCCTTGAACCCAAA
CTCCACGTTGTGGCAACCCT
TGAACTTTGACCCCTTCATC
GTGACCTTTGACCCATCCCA
GATAGTCCCTACATTACTAA
CTAACCGGGTCACCACACTC
TCCATGGCAGAAATACACTT
AACCGTACCTTTGACGCCGT
TGACCTTTGACCCCGAACCC
TGGAAAGCTACGCAAACGAC
TTGAAAACCAAAGAAGTGTA
TACAATTGGGCAAAGTAAGC
GCTTCCTCACAGTATAAAAA
GAAAGCAGCTTCCTAAAGTC
TAAACATCAATGCGCCCCAA
CAAAAAAGATATACAGACCA
TGAACCCTGACCCTACAAAC
ACTGCGTGCCGACACATGTT
CGACCTTTGACCCCATCGCC
CAACAATGCCTTCTGTGCAT
ACCTCAAACCTATAGGGTCT
TAATCCAACTAACTACTTTT
ACTGACCTTTGACCCTTCAT
TGCACACGTCTACACTTCCC
GTGACCTTCGACCCCAAAGT
ACCGCCCACCCCACCACCGC
CGCGACCTTTGACCCCAGCC
CCGCGTGCGTAGCTAGGACG
ATGACCCTTTGACCCCTCCA
ACCCTGACCTTTGACCCCTG
CGCAATAACAGGTCAATAAT
CAAAGCAATACAACGAATCC
TAAGTCATTCTAAACACTCA
CATCTACCGTACACCAAGCA
TAGGTGAACTTAGCATCAAT
GCCAAACCGAGAACGATGCC
TTGATACCTCACCAGACATA
CGGCCAGAACCCCTTGGACA
CTCAAGAATACGCCACGCGC
AACGGATATCACGCATACCA
TGTCAGGCATCAACCGTAAG
AGAAGATGACCTTTGAACCC
AAGCGACAAAGCATGTACTC
AAAGGGCGTTTTTTAGAAGT
CACTCACGGTCCTCCTACCC
CTCCCTAAGCCGTCCAGCCG
TCCCAGCATCGCCAAACCAC
CATTTAAACAACTGCGCAGA
GGATCACACCCAGGAGACAA
GATCCTCTTCTAATCTGTAC
CATAACGTTCAAGGATCAAC
GGCCATAGATGATCAGCTGC
GAAGGGTGACCTTTGACCCC
ACAACCGCCAGCCAAACAGT
ACAACCTCTCACTACCCGAT
CCTAGATAACACACTCCCAA
GAACTCCGACTTACAACGCA
TCAGCTACCCTTGCTACCTT
CTCTGACCTTTGACCTCATT
CGCTAACCCTGGGAAAAGTT
TCCCAGAGTCTCCAGCATAC
CATGACCTTTGACCCCACTC
AATAAGTACTTTAACCTTAG
TTACTAACCCCCACACACGC
CGAACGACCTTTAACTCCCC
TCGTGACCTTTGACCCCTGC
AGGTGATTGACCTTTGACCC
CCTACTACTGAGACCGCCCA
TGACCTTTGACCCCGTTTCC
CAAAAGCCACGTACCCCACA
AGAAAAACAAATGCGATGAA
GAGAAAGCATGTTCTGGAAT
TGTAGGACCGACGTCGCACA
AACTTCCGTCGTGAACGCCT
ATATAGTTCCAGTATGAACG
GAGTAGTCCAATCGCTCACA
CGACACTCCGACCCCAAATG
CTACAACCTCGCATCAAATA
ACCAACGTCACCCTTTCTGA
CATCCCACCTTCCCCTACTA
GTCCCGTGACCTTTGACCCC
GTGACCTTTGACCCCTTTAT
GGCCTCTACCTTTGACCCCA
CCTGACCTTTGACCCCGCTC
TGACCTTTGACCCCACTTAA
TGACCTTTGACCCCAATTTA
TGACCCTAAAACCCCCTCTT
ACCGCTGACCTTTGACCCCA
GAACATATGCACCAACAGAC
CACAGACCTTGACCCTGCCC
CATCCGCACGAACAAGAGGG
CCGTAACGCCCACCCAGCTT
TGACCTTTGACCCCCCTTAA
TTAGAAAATAACAACTAACC
ACAACCAACTATCACATAAA
TGCACTACCCGCTCGCGGCA
ACTTCCCAGCAATCACAAGC
TTTTGACCTTTGACCCAAAC
AACAAGCACCCAGCTTAAGC
CATGAACTTTGACCCCGACT
GAATACACCCATACCGCTAC
AAGAAATTACCCCAACCCAA
GAAAACGTAAAAACATCACA
TTTACCTTTGACCCTACGCC
CACTGACCTTTGACCCCACC
CGTAGAATAAATGCAACCTC
CATACCAGCAGTTACCCTTT
ACACTTAATGCGCACACCTA
AACATACAATGACCTTCCCA
CCTGCCCAAGACAATACATA
GCCACTATGCCCCCGTTAAC
GACCACCACTCAACAGTGCC
CACAACTGCCCCCCGCGAGA
CCCACACCTCAACCCTTTCA
ACACGCGTGCCCTCCTAATG
TCCTCCAACCCTACCACAAC
TACACATTATCTGCCTAACA
CCTTAGGCCCGCGACTTCTC
CCACTCTCGGGCTCATCAAA
AACACCCCACCCCTGCACAC
TCACCCTTTGACCCTACCGC
CTGACCTCGACCCTTACTCA
CTTAACCTTTGACCCCCCCT
TTGACCTTTGACCTCACTAA
TCCTCCTGCAACGGGGAACC
TGACCCTTGGCCCCTTAGAT
ACACCACAACTCTGACACTT
ACACTAGTTAATCGTCACTT
TCCACTTACCAGTAACCCAG
AATGGAAAAAATCAAGTACC
ACAACAACACAAAAGAACGT
CAAACCGGGTGGAACCACGC
TTGACCTTTGACCCTTTCGA
TCATAGGAATATGAAGGTGA
AACGCGTTAGACCACACAGC
ACCCACTCCCCCCTCCTCTA
TAGACGGCTACAAAAATAAG
GCATCAGAGGTTGCAAATAG
CACGTGCCAATTCTCTGTGA
TAGTCGTTACCTTTGACCCC
TCACCCGGTCAACCAAGAGT
TCGGACCACGGTGACCGATC
CATCCCGGGACCCCCACCTG
ATCCCTCCATGTAAAACTTC
ACATCGGCCCCAAAGACCAC
TGACCTTTGACCCCGGGACC
ACACCTACCTAAGATGCAAC
TAATGTGTACCCTTGACCCC
AACTATACCCGCACATCCCT
AGAATACCAATCAGCTCCAT
CGGACGCCACCATGGTAGAG
CATATCATGACCTTTGACCC
CCACGCGCGCCGATTCCGAA
CAACCTCTTCCCTAGCCCTC
CTACTCCGACACTAGATGTA
CCTATGATCAGAACACCTGC
TAACCCAAGCCCATATACAT
CGCCACTAACTTTGACCTCT
TAAAAGCCTCGTTCTCTAAC
ATCTCCTACGGCACCTTCAG
GAAGGCATGACCTTACTTAA
CTGTTTACCTTTAACCCCGG
CGCACCTTCCTTCCTCCTTC
TGACCTTTGACCCTTTTGAA
CATTAGGGGCCGTAGACATG
ATAACGGAACAACATGATCC
TAAACCTCCCCTGAAGCCAC
GAGTGTCAACGGCCCAAACC
TTCTGTGACCTTTTAACCCT
ATCCAATTAGCGTGTACTAA
CACCGTTGACCTTTGAACCG
GCACAATCCCTTATGGCCTA
TCAACATGTACCACCCCAGC
TTAGAGAAACGGCTTAATCG
TGACCTTTGACCCACTATAA
AAAAAATACCCTCTACCTCC
CACAGCACAAAACCTGGGCC
GAGACTGACCTAACGCTCAT
TAACCCACCCCTTCCCAGAC
CTGACCTTTGACCCTTTGAC
CTAAAAGCTACTAGACCTTC
CCTTTACAAACCTCAAGGAC
CGCATGACCTTTGACCCCAC
AGCGACCGGGATAACACATA
GAACCTATTCATCGTATACA
CCGAACTGACCTTTGACCCC
CGTGACCTTTGACCTCCCTG
AAGGCGGCCATACAGCCTTG
CTCATAGACTAGAATCACCG
AAAGGGACACTCTTAGACGA
CAACAACTGTGGTACGTCGT
CACCTATCCCCCCCAACCGC
GTCCTCGACCAAGCAATCAT
TCACAGCCCCCCAACCCACG
CTGGCGACCAACCCGTCAGT
TGACCTTTGACCCTTTACCC
TGTTAACCCCTCCCAAAGAC
CAACTTACGACCATAGATCG
GAATTCCTTAGAAGGGCGTG
TAAACTTTGACCTCCTCAAC
TTGACCCTTGACCCCAATCT
TGACCTCTGACCTCAACATT
AATTTACCCCTAAAATATTC
GCTGCCACCTTTCCTAAACC
CACCCCGACGTGCCCCTAAA
CCCACGGCCCTGCCCGCACT
CCTAAGCTACAGGGAAACCT
GACGACGGACCTTTGACCCC
ATAAACTCACGAAAAAACTC
TGACCTTTGACCCCCTTTTA
CACTCACCTTGACCCCACAG
ACGATATAACCCGCGACCCC
CACCGTTGACCTTTGAACCC
CCGCATACTTCGACATTACG
GCGACCCTTTGACCCCGACC
GTTACATGGTAGTCGTAGAT
AACTCACTGTACGCCACCCT
CGTACGAACGCACCGCCTCT
CCCACCCGCGAAACATTTGC
TGTCCTCCCCTCACATTAAG
ACCTACACCGCCTCTACCTT
GTTGGCAGACCTTTGACCCC
CATCTCACAGCTTCCGCCAC
CATATTAACACCGCATTACA
TAACCTTTGACCCCATTGAA
CAAACAATCATTTATCCCCC
TGACCCTTTGACCTCCATAC
AACGCGACCTTTGACCTCCT
ATATCTGCCCTAGCGCCTTC
TCACGTAGAGGGATTCCAAC
ACCTCCAAACTCCTTAGAAG
CTCACCACCGCAATTCAGAT
TCGACCTTTGACCTGGATAG
CGTAAACGTTACCCATCAAA
TGACCTTTAACCCCACTTCA
TACCAACAGCTACAAACAGC
TTGACCTTTGACCCCGCCCC
ACTCCTTGGCCCGATCGCGC
ACTAAGTCTATCTCATCTCC
TGAACTTTGACCCTTTCACC
GATCCCGTTAATACAACATT
CCGGTCAAACCCACCGCAAG
AAGCCCCTGACCCCCAGCTA
GCTAACGCCAGATACCTTTT
CACGGATGGATACGTCATGG
AAACCTGACCCTTTAACCCC
CTTTACATCACCCCTAACAC
CTATGGGAGGAACGAGACCC
TAAAGGAACACAATTTTGGC
CGTTGACCTTAGACCTCGGG
CGAAATGACCTTTGACCCCC
CTAACCGCAAGATGTTCACT
TGACCTTTGACCCCCATTAC
TGACCTTTGACCCCTGTAGA
AATGATGACCCAAGCCCACA
ACAGACTCACCGCATACCAC
CGACCCTAACCCACTTATGC
CTCACCTCACCCATCCTCCC
CCAAGCACCCTATCACGACA
ATAGGCGTAGGGGCCTCCCG
GGTCTATGATAGTTCCTAAC
TGACATTCGAACCCCCTTAA
ACTGCCACATCACCCCGCCA
GGAAGTGGCATCCACATCAC
TGCCCGAGCCAAATGTAATG
CCAGGCAATCCAAACATACG
CCGGCTTGACCCCCCGGAAG
CTTTATCTACAACCCCCCTT
AAGTTGATACGAATTGCCGA
TCAACCAACGTCCCGACGAG
CCTTACCCCCTTATAATGTT
ATCCCTCCCGCAGCACCCCC
TGACCTTTGGACCCCATATA
TATAGTCTTCCATATAACCC
GTACTTACCTATGGAGGAGA
TGACCTTTGACCCCCCACAT
TGCCCTTTGACCCCTCATTC
AAAACCGAAACCCCAAAACG
TTCAAGGACTTCTGAGCCCC
CCTATACTCCCATTCATAAT
GAAACGACAACGCCTAAAGC
TCACTCCTGACCCTTGACCC
TAATTGCCTTAGAGTACCAA
CCTGACCTTTTAACCCCCCG
TTGACCTTTGACCTTGACAC
CATGACCTTTGACCTCCCCC
ATAACCGTGACCCTCCCACC
GACATTAAACCCAAGCGCGC
TGACCTTTGACCCCATTTAA
ACCCGAACAGCCCCTCACAC
CGACCTTGACCCCGCCACAT
AAAAATGAGAAGGAAATGAA
CCAACCGCCCCCCCATCCCT
TACCCCATTTAAACCATACC
ATTTGGGCGTAGCCATGCCC
CGAACCCCTGAAGCGGCCCC
CGACCCTTTTGACCCCCCTC
AACCGCGTCCCTATGGTTTA
GCACCGGCTGCATCGTCCCG
GAAACGACCCAAAAATTTTA
ATGAGCATGACCTTTGACCC
CAACAAAAGATGCTACCGTG
CACTCCGAAACCCCGACGAC
GACTACTGCCCTTTGACCCC
TGACCTTTGACCCCTAATAT
GAGAGTATCATCAAGACACT
ACAAAATACGGCTTAGATCC
ACCCACTCACCTTCTGCAAT
TTAACCTTTGACCCTTACAC
GCCAGGGAACCAACATCCGC
TTGACCTTTGACCCTAAACT
ATTATTAAGTGCACTCCCAT
CACCTCATTCATTCCAGCGC
ATGACCCTTGACCCCATTGA
CAAGCATGTGCCTTTACTAG
ACAAATCCCCAAAACGACTC
AGACCCATATAACTAACAAC
GCCTTAACTTTGACCCCCCC
AAAGATTTCCTACTCTTTCT
TACAGTGCAGATCCAAGTGT
ACACGCATCACGGAATGATT
ATATAGACGAACCGATTAGA
CGAACTGTATTGCACCCCCA
CAACCCAAGATGAACTAGTC
CGCACTGACCCTTCACCCCC
CACCCGCACACAAGCAGACA
GGCGTCCCGTCAAATTCCCT
ACCACACACCCCCCCTTCGC
AGCAACACTCGCGCTTAACT
AAATACTTTTAACCCTGTCT
TACGCTCCCGAAGACAGTCC
AACGCTTCCCCCCCCCTAGA
GGGCGACGTCTCAATGCACG
ATCTACCAATAAGTTTGGTC
ATCGACCTTTGACCCCCGCC
CGATGACCTTTAACCTAACA
TGCCAGGCCCTAAACTATCG
TCCTCCATGTGCAGTAACGG
GACGGACGTGACCTTTAAAT
AAGTTTCTCACATCCGTTGC
AGAATAAATAACACCCTACA
CGTAACTGACCTCTACGCCC
ACAATTGCCAGGACCGACCG
AATGACCTTTGACCTCCACA
GATGACCTTTGACCCCTCGC
GTAAAGTCAAAAGAACGCTA
CAACTAATTAATGACCATGG
CGACCCTTTGACCCCTTTAG
ACACGTATGACATTGACCCT
ATGACCTTTGACCCCCATTA
CCAGAGGACCTTACCCAAAT
CCGACCCTTGACCCCCTTGC
CAAAATGCAACAAACCTATC
GAAGACCCAACAAGCCCACC
TTGACCTCGGACCCCACGTT
AAGGAACTTAACCTTCGACC
CCTGACCTTTGACCCAGGCC
ATGACCTTTGACCCCCATCA
GGACACTAGTAACCGAAAAT
TAAGATTCCAAGCCTCTATG
TTGACTTTGACCCCAATAAA
CAAAAGGAGGAAATACATGT
AATTGACCTTTGACCCCCCA
CGGTCTGCCACAAGCGTACA
AAACAACATCCCGAGTCGCA
TCTGCGAACTCCTCCTAACG
CCACTGACCTTTGACCCCTA
ACACCCCCTCCAGCAAATTT
CATTCAAGGTGACCGGCGCA
TGACCTTGAACCCTCCTCAA
CTATACATATCATGTGTGCC
GTTGACCTTTGACCCCCCCC
CAGGGAACGATCCCCGTATA
CAAAGATCAGCAAGCCGGTC
AAGATTATCACGGCCCGCTC
CTTTATAGGGTAAACGTCAA
CCACGAAGACTCCATCCAAT
AGGCACGGACCTTTGACCCC
GAGCATCATAAAACTATTGA
AACCATGACCTTTGACCCCG
TACAAACCCCTCCCCAGCCA
ATCAGATGACCTTTGACCCC
ACCTCGTGACCTTTGACCCT
AACAGACCGTGCCTCTCCCC
CCTACGTCTCCCCCTACCAC
GACGTTTACCCTTTGGCCCC
ACGCGGACCTTTGAACCCGG
ACAAACACTTGAAAAGCCGA
AAGATCAACACGAGCCCCAT
CACTGTTCCTTAAGTTACCT
GATTCTCCACCTCCTACCCC
ATAATGACCTTTGACCCCTC
AGAACACAGACTACCAAACT
TTATTAATACTAAGCAAGTA
GCCGGGATATCGCGCCCACA
GCCTACCAACCAAATCCACC
AACCTAAGGCGCCACCGGAT
TACTCCCGACCTTTATAAGC
CCCTGAACTTTGACCCCGCC
CCCTAAAACTAGTCCACGCT
GCAAAACATGGGATATTACC
GTATGACCTTCAACCCATCT
ATTCGCGGTACCTCTGACCC
CAGATGACCCTTGACCCCGG
CGCCACACAGTTGTCAAAGT
GCCCGCGTCAACGCCACATT
CGCCAACCTCAAGCCTTATT
GCTACCCACATTATTCTCCC
CTACCCACACCACCGGTTAC
CTCCTTAATGCCGTATGCCA
TGACCTTTCACCCCATCACA
AAATGAGACCGAGCGACCTG
TGACCTTTGACCCCCTCAAT
GTCCTAATGCAGTTCACCCC
TTGACCTTTGACCCCAATAC
CATGGCAAACCTATCAATTA
CGCGGCCCCACCCGGACTTT
CGCGCCTCCACCCATGAGCG
CCCAGCGACCTTTGACCCCG
TGACCTCTGACCCCCCTTTA
TAGGACACAATGCCAACCCG
CCATGACCTTTGACCTCGAC
CTTACCACTGCCTCAAACCA
TAAACGTTGAACTTTGAACC
GATTATATCCACAAAAGCGC
CCACCCCTCACTTAAACACA
CCTGTCCAATGACATTGGTA
TTACCAACCCCCGCGCAGCA
TAAGCACCGCGGTCCGAACA
CACTTTTATGCAATGGGTCT
CACATCCCCCCCACAACCGT
CACGTAAAGCATTCCTCATC
TACGGGAAGGCCCACGCCAT
CCATTACCGGGATCCACGCC
CTCCTTATTACTATAACTTC
GGACAATACCACTTATCAGA
TACCCTATATGTCGCCGAGT
TGCCAGCCAAACTTGTCACT
GCAATCCCGTTAACAGTTAT
CCAAAACGGATGTTACGGAC
AAAATACAGTCCAGACATAA
CTGACCCTTTGACCTCGCCC
ATGATACCCCGGATACTAAG
ACTCCTGCCCTCATAATAGT
CGTACTGCCCCCCTTACAAC
CACTATCGCTGCCCCGGATG
CGTGCTGGCCATGAGCCGGG
TCACGATCTCGACGTCCCTA
CTGACCTTTGACCCCCCTTA
ACCAACATGACCCAGACGGT
CCATCCAACCCATCCCAGTG
GCAATCGTAACAATGTTAGA
TATGCTCGCTGCACCCCAAC
TGCTTTTAACCTTTGACCCC
GGATATTGACCTTTGACCCC
CCGCTTAACAGACCCTCTCA
ATTGACGTAAGCAACCGCCA
CTGCTAGGACCTCCGGGCAG
CTCCAACTGGTTACAAATGT
CCATTGGCCTCATCCGGCTT
TTAACCTTTGACCCCCCCTC
GTTTCCAAGCAAACGGACTG
GGACCTTTGACCCCAAATAT
CTGTCATAATAAATCTGCGA
CCCCATACCATGTTCCACAT
CCCAAACCTACACAACAAAC
CGCGCGATGCTCCCGCCTCA
CTAAGTCCACCCTTTGCCCT
TGTGACTGATAAACATCTTC
GACGTAATAGTCTTCCAATC
CCACACCCCCACAGAACCCC
CTGCCCCGCCCACGACGCAG
CACGCCCGGCCTCAAGCCCC
TGACCCTGACCCCTAGCTTG
CCCCACCTGACCTTTGACCC
TTCATATGACCTTTGACCCT
ATTAATTATACACACTAGAC
CAAAAGGGCGCCAATAAGCA
GTTGACCTTTAACCCGACCC
ACTCTCATAACTCCTTAGGC
AAATGTGACCTTTGACCTCC
CAACCAGAACGGGTTAGACA
AACAACTGACCCCTGACCTC
ATATCCGCACCCCTTACAAT
ATTACCACAATAAGCCCACC
GTTTTAAAAAGCTCAGAGGT
AGGCATGACCTTTGACCCTA
CACACGACGGCCGTCCCATC
AGCCGTTAAGGTAGCTACAT
TATTTTCCACACAACGACCG
CGCCTATGACCTCTGACCCG
GAATACTGACCTTTGACCCC
GATTCAGATAAAAGCAGTAA
TGACCCTTGACCCTTGTCTA
TGACCCTTTGACCCCCATCA
ATAAAATCGGGGGATGATGG
CGTGACCTCTGACCCAGCCC
TACCCTAGCCACAACCCAGA
CCCATGAAAAGTCGGAATAT
AAACGCCGACAGCAAAGTGT
TAACGATGACCCTTGACCTC
ATCCCAAAACACTCCGGCCC
CGACCCTTGACCCCACTTAA
TGATCGTAATTACCCAGACC
GATATCTACCGGCCACTCCT
TGGACTCGACCCCTTGACCC
GACCTACCCACTGTTATCGG
ATTCAACCCCGCCCCGATAT
TATACGCGGCAGCCCACACG
TATTTCCTCTGCCTCTACAC
TGACCTCTAACCCTTTGACC
CGCGACTCCGATCATCGGGT
CAACAGCCAACACCTAAGCA
CAGAGCCCAAGTCCCGGCCT
AGAAAGCAGATGCCCGCTCC
TAACACCCCCGATCAGCTAT
CGCCCATCTCAGCCACGCCC
GTGACCCAACTCGACAAGTT
TTACAAAAACCCCATATCTA
CGTTATACCACCTTGCCCTA
CCTAATTATTCCCCGCTTTA
TCAAGTGCAAACTGAAGCTT
CCTTTGACCTTTGACCTCGG
CTTAACCCCCCCCATCCCAA
GCGACACGGCTTTGGAGCCC
TAACACCTCACCGATGCCCC
CGACCCTTAACCCCTTCTAA
GGCCGACTTTTACCCCTCCC
TGACCTTTGACCCCAAGCTA
TGACCTCTGACCCCTAATAA
TGTATTATATACACTCTCCC
TATATCTTTTCCACAACAGA
AACTAACCCATGAACCCTAA
TTACTAATAAGGGCCACCCT
AATTCACACATAAAGCCCAG
CTGACCCTTGACCCCCTACC
AGACGGCAACCATCACTAAT
AAATATCGATCCAAACCAGT
AGCTGTGCATCCATATCAAG
CAAATCGAACTTTGAACCCT
CAGTAGCTGACTCACCCCCC
CACTCGCTACGATGTGCGTG
CTCCGGGTCTCACCTCCCAT
TCATGTTCACCCTGACTTAT
CTGACCTTTGACCCCCTTAC
GGCCACCGACCACCCACTCC
ATTATCCCACCATCTCATTC
GCACGCGCCACCACAGTGAT
GGCGCAAGATATCCTTACAA
TTCTTGACCTTTGACCCCTT
TTTCACCTAATCATGCAGAC
CATAATTGCATACACCGTAC
TGCTGACCCTTGACCCCCCG
ACTTGAATCGAACTCTCACA
CTTAACCTTTGACCCTGACC
TGACATTTTAACCCCCTTAA
CGTACTAAACTACTCCGAGC
TTACCCGCCGCACCCCATTA
CCACACGACCTTGAACCCAA
AGACTCATAAGAACTCTGCC
CAAGCCTCATGTCTAACGGG
TGACCTTTGACCCTCCTTAA
CCAGTGACCCCGGAACCCCC
ACTGCCGTTTCTCTTGCCTT
ACACCACCTCAACTCATTGA
AATACACGAATCTTGTTAAG
CTAACCTCTTCACCCCTTCC
GTACGTAACAGTAACCCCTT
TGACCTTTGACCCTTATTAT
ATTACAGGCAAATTAACCCC
TCGAACCTTTAAACCCCTAC
TACAGGGCTCACCGCCGTAA
ATATCGGTTTAAAGCTTGTA
TCTAACCCCATAATACGCCT
TATTGACCTTTGACCCCCCC
TGAACCTTTGACCTGGTGCA
AGACAGAATAAACGATTACG
GGTTCATGAACCCAACCTGC
TCTACGCTGACCTTTGACCC
AGGGAATCAACCTCACAAAA
TGTCCAAACAATTCTGCACA
GAATCGACCTTTGACCCTAG
ACAGACAACAGCCCCTTGAT
CCTCTAACCCCTAATCGGCA
CGTCACACCGTTAAAACTCT
GTCACCCACCCACATCTTTC
GTTCGAAAGGCCCCCCGCGC
ATCACACATCACCCGCCACC
CAAAAGCCCTCACCAGCAAT
TACCCCCCGCCCCCCCCCCA
TCCTTAGTACCTTTAACCCC
AGGGACTGACCTTTGACCCC
ACAGATATTCCTCTTATAGT
AAACCACCCAGGCAGAAACA
CAACATGAACCCAGTTAGAT
TCAACACTCTCGCTTACCTA
TCACCTGAGGACTTCACCTT
GTGAACCCAGTAGGTGCTCG
TCACTCGAAGTCGGCGAGGG
CGCCAAAAACAGGTTTTTAA
AAAATGGATTGTTGACTTTA
GAATAAAAATTAAGACTCCC
CCAAAGAAAATTCAACAACG
AACCCACAAGCGCCACACAC
CACAAGCCCTTACAAATCAC
CGCTGACCTTGGACCCCCCC
GATGACCTTTGACCCCTAAC
ACGCTCAGTGACCTTGACCC
GTGGCTAATGACCTTGACCC
AAGCTGATCCCCTGACCCTT
CTTTCAACGAACTTAAACAC
GTTAAGTGACCCATGACCCC
TAAGCCTAACCAGCCGGTCA
CGCCATCAACGCCAATCCTT
ACAACCGGTAAACAGCTGAA
CGCAAAACCCAGCACCTCCT
AACCCAGTTAACTTGTACCC
CCACCCTGACCCTTTGACCC
AGCCCCCTGACTTTGACCCC
GTGACGGACGGTGAAAAATA
GTCGCGTCACTAGGCACAGT
ATTAACCTCAACGATAAGAC
TATCCACGTGACAATAAATC
AGATCGCCTCCCCTCTTCAC
AACGGTGACCTTTGACCCCG
TCATACACAGAGAAAGCAGG
TATCCATACCGGGTCTGACG
TCCTGACCTTTGACCTCACC
ACAGGTGATCAACGGAATCG
CAAAGCCTTGCACCACTGTC
TGACCTTAGGCCCGAAGCTG
GACCTGTGCCCCCAATCTCG
ACCCTGACCCCTGGACCTCG
TCCCAGTAACCTGGTCTGAT
TCTGTAGGGCCAGGCCTTCC
CAGATGCAAAATTTAAAAAG
GTCATCGTTCACACCCTAAG
TGGTGCTCAGTGTCTACACA
CCCGATAACCTCATCGACCA
TTCTGAACCAATGTAGTCAA
GAGGTCCTACCAATTATCTT
CGACGCACGATTCCTCATGA
TCACAATCACAACCTTTAAC
TAATTCCGCGCTCTCTGATC
ATCCCCTCCAATCCCATCGC
CAACATATGACCTTTGACCC
TGACCTTTAACCCACCTTCA
TAACATTGACCCTTTGACCC
CGCTCATAACAGGATCTCCG
AGTGAACTTTGACCCTTAGG
GTATGACCCTGACCCCGTGA
AAACATAACGGGTCGATCAG
CGATTACCTTAGCGTGTGCA
CGACCTTAAAGGTAACTTGA
TCAGATGCCCCACAAAACGA
CCTTGTTAACCACGCCGCCC
CAATCATGACCTCTGAGCCC
GTGACCCAAGGGGTGTTACC
GACATTTCCACCCCAATAAA
GCGTTCATCAATACATAGAC
GTTGACCTTTGACCCGCTTC
GCATAACATTGACCTAATGA
GTAGCCCCCATTGCAAATAA
TCAAAGATTGAACCCACGGC
ATACAATCCCAACCGTTAGG
CCTATTCAAACAATCTACCG
CACCCCAACACCCTCACACC
ACGTGACCTTTGACCTGTCG
CACCCAACTCGCACGTTGAT
GGGACGCCCCCTGATTATTC
GTTCGATAGACTCAATTTTT
GCACTGACCTTTGACCTCAG
ATAACGTATCGGGTCATACG
GGTTCATGTGACCCCATGTG
AATCCCTATCTTTACGCACC
TGACCTTTGACCCTTTAATT
GGACTTTTGCCCCCCATGCG
CTGCAGGCCTCATTAGTAAC
AAATTGACCTTTGACCTCGG
CACTGACCTTTGAACGCCCG
ATAACCCCCCACTATGATAA
ATTCAAGACATTCAATACCA
CCACGTCCCGAAGCAGAGTT
TACCATATTCTCACCGACCC
TCGTATAACCGTAAGAACAC
CAACCTTTTAACCCCTAACA
CTCCGCTCCAACCCATCCAT
TCTCAGCCGCTGTTCTACAC
CACTAAAAGTTTAACAAAGC
GCAGTAATGCCAAGTAACTT
CCACCCCCGCCACATCTCTG
ACTCTGCAATAACTCAGTCA
AATAACTCAATGAACCAAAT
ATATGACCTTTGACCTTGAG
ATGACCTTTGAACCCTCCCC
CAATGCCAACTACACTAAAC
AGTAAAGCCTAACCCAGATA
ACCGCCAAGCGCCGCTCGTA
TATACCCACACAACGTCCTG
CATGCCGGTTGGGTCAAGTA
CTGTATATGACCTCCACAAA
GACCCATGACCCTTGACCCC
TTACAATTCTGAGCCCCGCC
TGACCCTTTGACCCCTTTAA
TGACCCTTTGACCCCCGTCA
CAGCGTGACCTTTGACCCCT
TGTTCCTAAACTTTTGACCC
CGACCCACCAGCTTTGAACC
ACAAAAGCCGGCAAGCTAAC
TCGACCCCTACCCACCCACT
AAATTCCGTAAATAAGCCCT
GCCCATTCAACCCCGATGCA
CCCAAACCGCCACGCTTACT
GGTTGACCTTTAACCCTGGC
GTCATCTAGACCAAACGGCT
GGACATTTGACTCCCTGCCG
GACATTTAACCCTGAACCTC
CCGTGACCCAGGCAATTTCC
ACAAATCCCCGAGTGGCCCT
ACAAACAAAACATTATAACG
TAGTTCACCTTACATCAATC
ATCGACCTTCCACCAGACCC
TGACCCTCCGACCCTAACAC
GTGTGCTTGACCCCATGACC
CAATGACCTTTGACCCTCAC
AATACACTGACCTTTGAACC
TGACCTTTGACCCCTATAAA
ATGACCTTTGACCTAAGCAC
TGACCCTACGTCCACATAAT
TTACCACCAATGACAAATGA
TTCCGAATGACCTTTGACCT
CTGCGAGGTGAGCCCATACC
CCCCCTGACCCCTAGGCAGG
AGCGACAGTTAGAAAGAATA
TATACTGTCATTTTTTCACA
ACCCTAGTAACGTCACTGAG
AACCTCGACCTGAACCTTCT
ACGCCCCCCAATAAACTGAC
TAACCCCCACGTGAAGCACG
TGACCTTTGACCCTCATTAA
ACTTGACCTTTGACCCCGCA
CATACGCAGGTGCATACATA
AGAAAACCATGTCCTCGGTC
CACCTATGTAAACAGATTCA
CTCGGTGACCTTTGACCCCG
CGGGTCACCCAACAACTGGC
AGTATCACCACCATCGGATA
CACACAGCACCGAACAACCG
TGACCACACACTGCTAGTCA
CTACCGTGAACCCACCGTAT
TATTGAACCCCTCCCAACCC
GGGAAAAAACACATAGACTC
CGACCTGCCGATCCTCCGAG
ACACTCGTCAAAAACGCCCG
CCCGCCTAAACCACATGGCC
GAAACAAATCCACAACACCC
CACAACCCCCGGCACACCGG
CTTGGCCTCCTGCCACTGTC
GTAACACACTAACCCCAGCC
CACAATAATATTAAAAGCAT
CATGAACTTTGACCCAATGG
AAAACTCACTCTCTCCCACA
CTTATGACTTTGACCCCTCC
CGGGAAACCATCGTACGGAT
CCACGACACTCCTACGCAAG
CACTCCGAGAATCCTTGATC
CCAATCCACCACTAGCGCCA
CATCCGCCATCCCCAAGCCT
TCCATCCCCCGTTCAGTTTC
CTGCACCTTTAACCCTGGAC
ACACATCCCCCGAACCCCCA
AACCACGCTACTATACAGTC
TGGTGACTTTGACCCCCGGC
GCTGACCTTTGACCCCGCTG
AACCTAGTAACCCTGCGTAG
CAACGTCGCAATTACCCTAC
AGCTACCGCGTATGCGGACT
TAACCCAACCTACCACCAAC
GATCGTACACCTCTAAGAGG
GGACCTCTCACCCTTCCCCT
AGGTAAATACATACTTTCCC
TGCGGTCAATGGCAACACCA
AAAATGTGAACTTAGTGACA
GCTGGGAGTCCACTTAAGTA
CGCAGAAGCAGCAGAGCAAC
CCCTAGTGCAACATAAAATC
GGCACCACCGCCAATATCCC
TCTGACCTTTTGACCTCGAC
CACCCACGCTATTTGCAGTC
GTGACCTTTGACCCCCCCTA
ATGAACCTTTGACCTCTGCC
CAACTACACCGTACTGAAAA
AGGACCAATATCACGAATCT
CGACTTTTTCGGCCATGAAC
GAACCAATACACAGTACTTA
AAGGATGAACAAATGCAAAC
TGACCTTTGACCCCCATAAC
GGTCGCGGAACAACACAACA
TAACTCCGGACCACTGTTGG
TCATCGTCTTTCCCCCCCCC
TACAAGAGTGTCAAAATCCC
TGACCTTTGACCCCAGTTAT
CTTAACTTTGACCCTTAAAT
CTACATGACCCCGAATACTG
GATCACTCCCGGAAGTTTAC
ACGACACGACGACCTCGTTC
GATCAAAAGAGGCGCTGCAG
AAAAACAAGATAAATCTCGT
AGCCACCCACCTCCGATACG
TCTATCAAACATTGAAGTGA
CTCGTTCAAAGGCCCTAAAC
AGTGACCCCTAAGCGAGGCT
GACCGCCCATGCATATGTAT
ACCGGGGCCCCCCGAGGTCA
CAGCTGGTCTAGATGCACTA
AGTTTCACCCCCACATTAGT
GCATTGACCTTTGACCCCGC
TCCGACCCCTATTGCCCAAA
CTCCCCCTTACCAGAAAAGG
AAAGCGCATACGTGCTGCGA
AACTACCCCCCCCCCCTCAC
GGTAACCATAATGAGGTTAT
TCACCCCTACGAATGCCAAC
CATCTTTAAGGGTACAAGCT
TCAGAATGACCTTTGAACCC
ATAGAGATCAAACGCCCCCT
TTAACCTTTGACCTCGTCTC
TGACCTTTGACCCCCATTAA
CCTTTCTACGCACGCACTTC
TTCATCCATCCAGCAAACTC
TAACACCCCACCAACTCAAA
GTCCTTCTTAGTGCCTAGTC
TACAAATCACCAGCCCCCCA
CCTGACCTTTGACCCCAACT
AGTTTGACCTTTGACCCTCA
TGACCTTTGACCCCATTTAT
CTATCACAAAATTTACCATC
GACCTACCGAATAAGCGGAG
GTTCTATCAACCCAAAGCAC
GAGCCGCTCACCGCCGTACG
CATTCTTAACCTTTGACCTC
GATAACACCACCCATGCCTC
TGCCCTTTGCCCCCAATATT
GCTAAATCCCTCACTCTACC
TCACTTAAGTGCTTCCAGCG
TAAATGCCACCTCTTACTGA
AAAGCACTTCGCCTAAATTA
ACAACTGACCTCAGAAACCC
GTAAGAAACCCCATAACCTT
CCTTTTCATACGACCAGCCT
CTCCAATAAGACGTCCATCC
CAGATGCCCCCCTTTAGGCC
AACCATGACGTTATGGGTGC
GTATACCCCCAGAGATGAAT
AAAAAACGCGCCGACCTGCC
TGAACTTTGACCCCGATTCT
CATCGGACCCTATGAACCTT
TGACCCCTGACCCTTAATCT
GTCCCCTTCTGAACCATAGC
ATCCAAAGACAACAGGCCCT
CCGCCCACTAATGAAAGGTA
TAACGTGACCTTTAACCCCC
CATAAAAAACGCAGGCTAAC
GCTGACCTTTGACCCCTGCG
TATTAATCTAAGAACGGGAC
TGACCCTTGACCCCTTTAGA
ACCTTTTCCACTCTCTACAC
GAAAGGACCTTTGACCCCCC
TAAACCGTGGCGACGCCCTC
AACGCTAGTGTTGAAAACTA
GGCTGCTCAAGGTGCTCTCA
CATCTTCGACCTTTGACCCC
CCGATCTACCATACGCCCCG
ACATCCAGGTTCCGATCCAC
TGACCTTTCATCCCCCCACA
ATCCCGGATGCTGTCACATC
TCCAAACGGTAACCTAACTG
GGTCTGTACCCCAGGTAAGG
TTACCTTTGACCCCAGTTCA
ATAAAAGTTGACCTTTGACC
TGCCCTTGACCCCAAATCTA
CTCAAGGGGATGTAAAACTA
TACCTAGTAACGAACTAGGA
CAGATGGAAACCAAGCCTAG
ATAAGTACTCCGTCAGCCTC
ACTTGTCAGGAAGTTGGAAC
CACTAAGCGCGCCACTCCAA
CGTAAATTCCCCCTCCCACG
CTGACCTAAAAAACCAGATA
CTCGACCACTCAGCATGTCT
CGATCTACCAAGGCCGCTTA
GTGACTTTTGACCCCATTCA
CCCCCTGTCTTCGTTCCAAT
TAATGAACAGTGCGCAGCGG
CCCCGTGATTGAAGCATAAG
ATGACCCCCATTGACCCTTA
ATCCAATGACCTTTGACCCC
AAAAGTTCACTTTGACCCCA
TTCACCGACGGTCGACTCTC
TAACCCCCCCACCCACCTGT
CCAAAATTAACCTTTTAACC
TTGATAAACACATCATCTAC
CCCATGACCTTTGACCCCTG
GTGACCTTTGACCCCGCTCC
TTTCGCGGAGCCTACGGCCC
CTTAACCTGACACAGACCCC
AACCAATGATGAAAGGTAGT
TGACCATGATTCGTGCATTT
ATGCCAAAAATAAAACCACT
TTCTATTCACACCAAATGCT
TGATCAAATAACATATAGCA
TTGACCTTTGACCCCACCTT
AGTGACCTTTAACCCCTTCA
CTGACCTTTGACCCCCCTCT
CTCCACTCTATAATAAAGGC
TGACCTTTGACCCCTTATTA
TGCACACGACACTTTTAAGT
CCACTTCCCCCCCCCAAAAG
ACGCTCTGAACTTTGACCCC
ATTTTGACCCTTGACCTCAA
CTCGCCACAAAGCTAGCAAC
TTACAACCAATGCACTAAAC
TCCCCCCAACCCGTCCCATA
GACAGGTATTGCATCCTACC
CAACCCCAAATCTACAACGT
TGACCTTTAACCCCATTAAA
CACGGGAGAACATCGAACTG
GCCTAAGTGACCTTTGAACC
GAACCCACACTTCCGCTCAA
AGCAAACATAACCGCACATA
TGACCTTTGAACCCCCTCAA
GAATTTTTGAGCAGACTAAC
ACATGATTTGACCCTTAACA
ATGCCCTCCCCGACATCGTA
TAATATACTGATGGGTCCTG
AAAACCACCAACATAGACCC
GCTTACCCCACCATCCTCGT
CTCACCACCGAACTCTCCAA
TGACCCTTGAACCCACTTAA
CCTCAAACCCACTCCAGACA
CGTAAACCTCACCTGTTAAC
AAGCCAACAACGTTAATCAC
CATGACCTTTTACCTTGACC
TGACCATTGACCCCCTTAAG
CGCTACCCTGAGAGCCCTCC
GGGACATCCATCTCCCACCA
ACTCCCGAGCGATATGACGT
TGACCTTTGACCCCACTTAC
CAAGCCTACTATTCCAGATA
TGAGAGTTATGCGACCCGTA
TGACCTTTAACCCCAATTAA
AGTATTACAGGGGCCTGACT
CAAACTTTTTCACCCACCCC
ATACGACACGATACCGACAA
AGTGTCCACACACCGCTCCC
ATGCCCCCCCCCACCGTTCC
CCCACCTTCTCCCCCAAACT
CACAGTACGGGAAGAGATAT
TAAGCAGGCAATCCACTGAC
TATAATAGAGATGCCGTACC
TAACAACCATATTCTGACTC
CGTGTGGAACCTCAACGAAA
ATTAACCTTTGACCCGCTAC
GAAGTCAAACGTTGAGAATC
GCCATCAGCGTGGCTAGAAA
TCACCCGCAGCCCATGCCCG
TGACCTTTGACCCCGACTTA
GACCACCCTCTATTTTGACT
CATCTATGCCCAGGCAACGA
TGCACGAGCACGCGCTGTTG
AGCTACCTTGAACCCACAAA
GGCAAAAAAAACCTCTTAGC
GGTAAACCGAATGGACATAA
TAAAGTGACCTTTGACCCCC
CGAACTGACCTTTGACCCCG
CACAAGATTAACCTCCCCTC
ACTCCCCTACGCGACTCAAC
GTACCGATCCACCTTCGCGA
CCACACGTCGCCCAGGCAAC
CAACCCCCATTCCGCCCTCA
CATCATCGCCCCCCTTACCT
CGTATATGACCCTTGACCCT
TGACCCTTTGACCCCACATA
GTGTGACCTTTGACCCACCC
GTTTAGGGACCTTTGACCCC
GGCGTTATGGTTCGGACATC
CGCCCAACGCCAACCGTTTA
TAACACCCCTACACCAGATT
TGACCTTTGACCCCATTTAA
TAAAGACTCAACTTGCCGCG
TGACCATGGCGGGAGACTCC
AACACCATTTCAATACCTCA
TTGACCTTTGACCCCGACAG
TTGGCCCTAACCGATCTACA
TTGACCCCCCTCATGCCCCT
CAACTACATCATATCATCAA
CTTTTCACACAATTTGGTCT
GCCTGAACTCCTGACCCCTA
TGACACCCACTCCGCAAGGC
CTGAACCTCCGCAACCCAAC
TCCACATGCCCCCTAATCAT
AGCCACCCACGCCGAACCTA
TTAACCTGACCTCCTCACGC
CTTATACCTCCACAAACCCC
GTACCTTGACCCCATATGCC
ACCTGACCCAACAAAAATTA
CGACCTTTGACCCCTCATGA
TACCTATGACCTCTAAACCC
CTTTGCCCCCCCCTCGGCCT
CACCCTGAACCCTTTGACCC
GCGTCTTCTGATGGGCCTCC
AACCCAACGTTAACTACATT
AATCCCCCTGCGTCGCCCAC
CGTGACCTTTGACCCCAAAC
CACAGTCATCAAGATCACTC
GAACTTGCCCCCCAACCCCC
AGGCCTCTTATCTACTCCTG
CAACTAAGGTGACATCCATC
AAATGTCGCAACTGTTAGCG
AAAGAAACTAACCATATACT
ACCGCACGCCAAACCCTGAT
CCTTACCAAAGACAGGGTCT
AATTCTCCACCAAGTCCCGT
AATAACACCCTCCCTGGAGA
CGCCCCGCAGTTACCCACCA
CTACCAGTAAGCACAGGACG
CAAAACAATTACAGAACGTG
GGGTAAGCAATCATCGCCCC
CAGCAGTCCTTTCACCAACC
TAAGAACAAACCGTGACCCA
ATTGACCTTTGACCCGGCAC
GCCCACGTACAGACCACACA
CAGCACAAGACACGAACAAA
CTACTGACCCTCGACCCCCA
CGACGCCACCTCCGTCTACC
AAAACAGTTAAATAAACTAC
TGACCTTTGACCCCAATTAT
CACCAATACCGGCTAATGAT
CGTATTTATGTAAACGAGCA
ATAACCTTTGACCCCCCCTC
ACACTGTCTTCACCAGCACC
CCTATAGTACGCCAAATCTG
GCCTCGAGATGATACATTTC
ACATTGACCTTTGACCCCGG
ATACACCCTTGCTTGAGGTG
AATAGCTCCCGCGAACAAAC
AACACGTCACAGAACTGACT
CGACTCGGCGCGATGCCACA
CTAGCTGACCGTTGACCCGG
AGAAAATTACACGGTTAAAA
GCGGTAGATTATGTATCGCA
AACAAGGCTAGCTGACCATC
TAGCTTAGTGGACCTCGCCC
CTACGTTATTGCAACTGCTG
GATACCCTCTCGCCGGGCTA
AGAAGCATCGTTACCTACCC
GATTTAACCAAAGTCCCCAA
CCCCTGCTTGCACTTCATGG
ATTCTAGTCCAACAAGTCGA
GTATCCAGGACCCACTTCTA
GAAGCATGACCCCTCAAGCC
TCCTACGAGAGGAAATTTAG
CCTTGACCTAAAGAACGCAT
ACCGCCCTGCACCAACGCCC
GACAAGGTAACGAGCGGCAG
GCGAATTTTCGAAAAGCCGC
CCCGCAACGTAACCACTATG
ATGTCTCACCTCTCACCCCA
GCGTAAATCAAGGATAATTC
ACCTACAGGCTCCGTGTGAT
GACGCCGTGACCTTTAACCC
GCACCCCAGCCTACCACATT
AAATACCCACTAGCTTTTAC
GATGCACGACGCTTATCACC
AACAGAGCAATTCCAACTCT
ACGCAGGGGGCCTGAGCCAG
AGGGTCGACCTTGACCCTCG
CCACCCCCAGATATCCCGGC
GTAGCACAGTTCCCCCCTGC
AATGTCAACAATGACCCCAT
GACCACCCCTAAGACCTCAT
TGACCCTTGACCCCAACAAA
GACAGCCAACTAATACAGGA
ACAATGACCTTTGACCCTGA
CCTCTCAATAGACTAACTTT
TTGACCTTTAACCCCGCCCC
CCTCTCAATCTTATCAAGTC
ATAGAGAGTAGCCCCCGCGT
TACTCACTCTGCCCGAAATC
TGACCTTTGACCCCGACATC
AGATGAGATATTTCATTACA
CATTTCATGCCTTCGCCCCC
CTGACCTTTGACCCCTATTA
GAGGAAATACCACTATTCAC
TAACCACCCAGTACCACTAA
CACCTCTCAACCTAAACCCC
CCGACCCACGGCCCCGAAAG
CATCACCTTCACCATGCCAC
ACACGAACCCCTGGCCAAAG
TGACCTTTCACCCCATTATG
TAACAAATTGCCGCCTAAAG
CGACCTTTGACCTTGAGAGC
ACTTGCACCCCGCCTTAGGT
CATCCCCCTCACACTCCTTG
CTATGCCATCGTGACGCCGT
CCACCAACATCCAAAACCGT
ACCTGTACTATAAGCAACTC
CACCCAGTTAACCCTGTAAG
TGACCTTTGACCCCAATAAG
GGAATTTTGCCCTCCCACTT
AAAAGACCGCACAAATTGAC
AAACCCTACAATGCCTTATG
TGATGTTATTACACCACACG
CTTTCACCCTTCCTTACAAC
CGATAGCAGAGACGCCTCGT
AGAAGAGCACCTCACGATCA
ACACAAGGCGTCCAAGCAAA
TTTGGCGCATGTCAAATAAG
ACCACTTGACACCCCATGCC
TCACCCTGGTCAAAATTGTA
CAATACGAGAAAGCCCCCTA
CAGATGATTACAATGGCCCT
AACCTGCCTCACGTTCACCC
CTGCGGCAAACATGCGCCCC
TAGGATGTATGAGGTACCCA
CAATAATGACCCTTGACCTC
CGACATCACTCTTAACCTCG
TAAACTTCACGTATAAATCC
TTGACCTTTGACCTCAGGCC
GCCTTCCCAGTTAGGACCGT
GATTAAGCCCGTAGAGACCA
GCACGACATAGAGGCTGAGT
CTGCTACAGAACCCCCCTTA
TCTCACTTACTCGTTTAGCC
ATCCGACCTTATAGCAGCCT
TGCCCCATCCGAACCAGTTG
GTGACCCTTGACCCCAATTA
GACCTCCAAAGAAACCGCAA
AACCGCGCCTTAACTAGGTG
TACGTTCTCCGCTAAAGTCT
CATTATTCCGGGCTACGAAC
TCCGCGGTCAAACTCCGCAA
CTTGGACGTGCAAATGCGAA
CGCCGATGACCCTTGAACCC
AGACCCCAAAGGACAACGTC
CGGCAATCATCCAGGCGTGA
CATACCTCTTTATACAAAAC
CCATTGACCTTTGACCCGAG
TTGACCTTTGACCACCAGGA
CTATCGTCCCCGCCATTTGC
GATAACATGAACCCTTACAG
TACTTACTACTGTGATAGGT
GAACGCTTCTTCAATCCGTC
TAGCACTGATTCATCATAGG
GCCACCAAGGCTAACCCAAA
CACCGTCCGGAAACCAGGAC
CTTACTACTTACATAGCGAA
GGTTTGTGCCCGCATCTCTA
TAAACGAGATGGCCCCGCCA
GTCGAAGGGAACCCCGCAGT
CAAAGCACCCACGCTTCATA
AACCGACGCATGGGCGGGAA
CTTTGACCCATATGGGAACC
TTAACCAGCCAACATACCAC
ATGTAAATGCACCCAACCTC
CAACAGAGAAACAGGTCCGC
ACCGCCATTACCCAGCCGGG
TTTGACCCAGTGAACCTCCA
CTAAATTCGTGCGCTGTATC
CCACCCTGATGTCCCACGCC
GCTGAACTTTAACCCCAACA
ACGAAAATTAACCGCGCAAT
ACGATGCCCCTCCCCTCAAC
AATGTATATCCGGGTACAGC
ACCCACACCCTACGACGCAC
AATCTACAGAACCAAGAGTG
TACTCAACAGGAACCAAGCC
TATACCGACCTTTGACCCCG
CAACATTACATAAGACCACC
ACAGTGCCCCTGTCGACCCG
CTATCAATCACGGATACATG
TTACGCGCGGACCCAGAATC
CTGTGCCGGTTCCTGAGATT
GCCACTTACCCCTCTCAATA
CTAAACCTTTAACCCCGAGC
TGTCCGAACCTTTGACCCCG
CGGTCAACCGTATTTCCTAA
GAACCCCCCTACAACCGACT
AACGAGCCTGACCTTTGACC
CGCTTCCCCGCCCCTACCTA
ATAAACCCCGACCCCTCCGC
TGACCCGCGAGCCGGTGCGT
CATCGCCAGATCACCACCTA
TGACCTTTGACCCCAATATA
TATGACCTTTGACCTCTCTG
CCTATGTATGTCTAGCCAAA
TCAGGAACTTCGAACGCCTC
CCGTCTACTGACTTTGACCC
CAACGACCCTTTGACCTTCG
ACTATCCTGCCCTTTGACCC
GAACTGTTAGATTAGTTAAA
TTTCACATGGAAAACACTGC
CACGCTCCTCAAGCTACTCT
GTCACCACCCTACGCACATA
GCGCAACTTCCCACCAGCCT
CACACCTACCATACGCGTAT
CAAACCCCGTGGACCGGCCT
ATCTTGACCTCTGACCCCGC
GATCAAGCAAAGGATACAAC
CAATCCCCCCTCCCCCCAAG
CTTTACCACTCACTGACTCA
AACTAAACTGCCAATCCAAC
AGATACTCACGAGATATTTG
ACCATGGGTGACCCTTGACC
CACGTGCATATAAGATATGA
GGCCATATCCCCCCGAGCAC
CCTGACCCTTGACCCCTACT
CTGACCTTTGACCCCATTTG
CGCTGTGCATTAGTTACACA
ATTATCAGCCGGAACCCGGT
GTGACCTTTGACCCTGTAAC
GAATCGCATATCAGCTTACC
AATAACGGGGGTTACAGAAT
ACCGCCTACACCGTAGATTA
AAAACAAAGCTGAAACAGAA
CCCGCGCCCCATTAGGGCTG
ACACTAAGACAATGCAACAA
CCAGTGACCTTTGACCCCGC
TAAACACCCCTTCACCCCTT
TCACCCTGAGCCTCTGTCTG
CTTCTTACCCCTTTACCCTG
GCTACCTTTGACCCCATCAG
CGCCCACAGTTCACACCTCC
TGACCTTTGACCCCAATTAA
TCCATGACTTTGACCTTGCC
GTACACGATAAAGGTCTGCC
CTAACTGAATCTTCACCAAG
CTTGAACTTTGACCCCTACA
CACTTACGTGTAGAACATGA
GTAACCCACGCGCAACTGCG
CACTCACGGTCATACAACCA
AGCTTTACTCAATGTTGGCA
CCGTACAAGGGATCCGGCGC
AGAGCCTACCCGCAACTTGC
TTGACCTTTGACCCCTAATC
AACTGCAGAAAAGGAATTGC
TTAGGTCACATCCAATACTT
CACACCATCACCCGCCCACC
ACATGACCTTTGACCCTTCC
CATACAGGTCTTACATGGTA
ACAAGATGACCCTTGACCCG
AAAATATCCATACACCCCTC
CCTCCAACCGTTGGTCCGGT
CACCTCCCAACGTCTCCCCC
CGTGCTTAGAATCACACACT
TTGGGGTTAACCTTTGACCC
ATGTACGCTCTTACACCGTC
TACCCCAGTACCCCACAAGA
CCGACCCCTAAAATCCCCCC
ACGCCCTCTTCACGAAACCA
ACTCCTAACGGCTCCACACT
ACTAATACTTTTCCACAGGG
CGATCGCAACAGAAAACCTT
TCACCCGACGCGAAAGGGAG
TCAACGACCTTTCACCCCCA
CCCCGGTGAACTTTGACCCT
AACAATACCCCCCTCCAACC
TTAGCTGACCTTTAACCCTA
AACACACGCGCATGCACTTC
GCAGATTTTTTTCTCCAACA
CTATGTCACCCCAGCCAGTG
CCCTATAGTGTTGGCGCCTC
CAAAGGCTAACGGAAATAGC
CTGAACTTTGACCCCCACCC
GATCATCCTGCCGATAACCA
TTCCACCAAATCAAGGCAAC
AACGTGACCTCTGACCCCGG
AGCCGATCACCCACCCTTAC
AACATCTCACCGACCCCTTG
CAATCGGTATAAGTCATGAC
ACAGACACCCCCCACTGGAC
TTTACCCCCCAACAGAGGGT
ACAGCGACCAAACACACATG
CGAACACCGCCCACCACGAT
GACTGACCTTTGACCCCGCC
AACCTTGACCTTTTGACCCC
CTACCAGTACCCCTCTCCGA
CACGTTATCGCCCCCCCCCT
TTTAACCTTTGACCTCAACA
ATGACCCTTTGACCCTCCTA
TAATTCCACCACCGTATTCC
TGACCTTTAACCCCAACAGA
ACCTCCTGAATGAGAAAATG
TGACCTTTGGCCCCATCCCC
TGACCTTTGACCTCGGAAGC
AACTCTCACGAGGAGCACAA
TACCCTAGGCCACATCACTT
ATTAAGGCGCCCTACGTGAT
TATGACCTTTGACCCACCCA
TATGCCATGCCAAGGCGTAT
CGCCCCTCAAACCCTCCCCA
GACTAACAATTCGCTTGCCG
AAGCACTAGAGTCACCGAAC
GCTTCGACCCCTTGACCTCG
AATCCCAAATCAAGTATACC
TAACCCGTAACCGCAGCCAA
TCAACCACGAAAGAACTCAT
TTGACCTTTGACCTCATTGC
AGCCCCTGACCCTTGACCCC
GGTTACACACATCCTCATCT
TATAAAACCCCACTCGGTGC
CCACCCAGTACACTCACATG
TTACCACCCCGAGTTCACAA
ATATGTCACCAATGACGCAA
AGATAGCCCCACAACTAAAT
AATGACCTTTGACCCCCCCT
CAGATCAATTATATGAACCC
TCATCCCCAAATCGAGAAAG
CCGACCGACCGACAAACATT
CTAAAACACCAACGACGCAC
GCAGACCCATTTGACCCCCC
TAAAACGGTATATCCAGCGG
CAATAACTTTTGAGATAAAA
CCCCCTCATGACCCCGACCT
ATTCAAAAAAGCCGCTTAAC
ACCATGAACCTACCTAATAA
AACGACTCTGACCCCTTACC
CCCATACCTTGACCCCGCGT
CAACACCCCCCGCTCCCCTC
AGCTCCCAAAATCACACGTA
TACTCTGGTCGCGCGCCCGC
GACCCGAGTGGGGGTCCGCG
TTCCCCTCACTGCCCTAATG
AACCATCCTACCAACAATAA
GTATGAACTAAAATCAGTCT
TGCCCTTTGACCCTTACTCC
ATAACAGACCTTTGACCCCC
CGACCTTTGACCCCAGATTC
CGTACCCCATTAATGACAAA
AAACATCTATCTATTTAAGC
AAGCAACTGATCAAGAGCGA
GAATCCATGCGTGGCCGTAG
TTAACCTTTGACCCCATTCA
CGCACACGCTCCACAACAAC
GCTCCCCAACCTGGCGGACG
AGGTCAACTCCACAGACTGA
TCACGAATTCGGTGCCCATT
GCAGCCCTAACCAATACCTG
AGACCTTTGACCCCAATTAA
TGACCTTTAACCCAACCTCA
CAAATCGACCGCAATCACCC
GATCAGTGCCCCGTTCAAAG
ACACACTTACGTAATAAATC
GGAAGCAGAAAATTCGCAAG
CGACACACTACCCGGGCGGT
ACCCCTATTGCAATAACAAA
AGGCCCACGACATACATACT
CACTTGACCTTTGACCCTAG
ATACCCCACCGTAAAGTGAC
CCAAAGACCGATCAGTATTG
ATGACCTTTGACCCCAAGTT
TTGTACGTGACCTTTAACCC
ATAACTTCGACCTCTTAAAC
CCCTGACCTTAGAGGTGAAA
CTTCCCTACACATACCCTAT
TCACCCATGCACATGCCTCC
GTCGGACCCTTAACCCCGCA
CGACTCTTGTATTAATCAGT
TGACCTTTGACCCGAAGATC
ACCACCTAAGACGGCAGAAT
CACACACACCCTTCCCTGTC
GTAAACGAACCCGGACCGGT
TCCGAACCCACACTGCGCAT
ACCCCTGACCTCTTGACCCC
CGCACTAACAGCAGGAGGTA
AGCGGCACTTCTCCGCCAAC
ACCTATAAGAAGGTCCCCAG
CCGCAACCCAGATTATGCCA
TGACCTATGACCCTATAATA
GACTTAAACGAGCTCGGAGT
TATTGACCTTTGACCTCCCG
CTACCCGATGACCTTTACAC
GCTGACCTTTCAGCTCGAAC
CCCCCCAACTTAACCACTGG
AGCACTCATCTGTATAGAAC
TGACCTTTGACCCTAATTGA
AGTGATGGCAAAGAACAGCC
AGTTATAGATGTTCCACTCG
CGACATGACCTTTGACCCCG
CGCCACTCAGCACCCATAAC
CGACCAACTTACAAACATCC
GCTATCAGCCGGTTTCAGCA
TGAGCTTCACACCCGCGAAC
ACCAATGCCGTGCCACGACG
GAGAACAACCCATTACATGT
TGTGTATTTGTTCACTCGCG
GCACCCACTGCATATCTTAC
ACAAACCCGAAAGCCGCTTA
CAAACTTGACCCTCTGACCC
AAGCACGACCCCGTCAAGTA
GATTCTCTCAACCTCTGCCT
AGGTCGCATGCGTGGCACTG
GTGCACTCCTAACAAAAAAC
ACGACTTTGACCCCATTATA
CGTACAAAACAAACCCCACA
GGTACATAACACCCATCCCC
GCGCGCTCAATCACCTGTGC
TGACCCCCTTGACCCTCTGG
ATGACCTTTGACCCCTACTA
AACGTGAACCAAACCAATGC
TGACCTTTGACCCCTTTAAG
CCTACGCACCCCCCCATAAC
CCACCCCTTTCGAAGTACAC
CAGCCACGAGCCGTTAACTC
CAGCCTCTCTACGGAGACTA
TGCATACATCCCCCAAGTAG
AGCCAAACCCGGTGTGCTTC
TACCCCATGCCCGCTCACAT
CATTCAATGCTACATGCGAA
TAACACAACCTTTAACCCTC
CCGATTACTAAACGACAGGC
CCCCCTCGTGTATGATACAA
TGACCTTTGACCCCGCCCCG
AATTCCGCACTAGAAATCCG
CGGATTTGCATACTGAACCC
GCACTGTGACCTTTGACCCC
AATACCTGACCTTTGCCCCT
AAGTTCCTTCCAGTTGACCT
GCGCGCACTAACTTTTTACC
TGACCCTACCCAACCATATC
CGCGTTCCTAGAGTACAAAT
TACAGTGACCTTTGACCCCC
TATTCCCCTCACCTCATGGC
CGACATGACCCTTGAACCCC
CCAGAGAACCTTTTGACCCC
TGATCCTTTTTGCAAAATAT
CCTGACCTTTGACCCTCCTC
CTTGACCTTTGACCTCACGG
AACACCGACATAAAGATTTT
TACTACCCGGTAGATCATGC
AACATAAACCTTTGACCTCA
GCAACTGTACACCTCTTAAA
AAGGCATCACCTTCGACACC
ACACCGATAACCTTTGACCC
ATGACCTTTGACCCCCGCCG
CCCACCCGGCCCAACTAAGG
GATGCCCCATTTGACCCTCA
CACCACCCTACCTCAAATAA
AAGCTCCGCTATCCGTACCC
GACGTAACCACTCGCCGCCG
ACTGACCCTTGACCCATACC
AACGCCCAAGCGCTTCCAAG
GACAACATTGGCAAAATTCT
TCGCAACGAAAATAGGCTCT
CCCAATGGAAGAAGCGCTAC
CCACACGCTCGCAGTACTCT
GCATATCACGTACATTCTCA
CGACCTCAATGTGTGCCGTA
AACAATCCCTAATATAAAAC
CTGACCTTAACCCCCCGCGA
CCCCTGACCTTTGACCCCGG
CTCAGACACATTTTGACCCC
TAACACACACGCCCCCAAGC
CACGTGAACCGTATCCCCCT
TGACCTTTGACCCCGATTAA
AAGAGCCGTCCGCAAAAGAT
TCCAACCCGAAAGCATACAA
CATCACCCCGCCTAAAACCA
TAAAGACCGATGGTAAAAAT
GACCAACCCCCCGAGAAGAC
AAAACCCAGCCGGACACAAC
GTGACCCCCCGGTGGCGACT
CATCACAATGACCTTTGACC
TCGAGGTCCAGCCAAGCTCA
CTTCCTCTACCACACTCTAT
ACAACTAAGGCCTAGAAAGG
TAACCTCCTTATACCCCCGA
CCAGCGTCAAGGTTGGCCAC
CATAAGGCCACCTCCCTGCC
AAAGGGATCGAGGCACACGA
CAACCGCTTTGACACACATC
TTGACCTTTGACCTTACCAC
AGAGGACTTTGACCCTCAAT
TATGCCCATTACCTAGTGAA
TGACCTTTGACCCTCTCCCT
TTGACCTTTGACCCCACCCT
TCCTATGGTACTTCGCTCCC
CCATTCCCAAACCCACCAGC
TCTCTAGAAATCCACCCGAT
ATCAATCCCGCAGAACACAA
AAATTTTACGGTAGGGAGGG
GTGAACCCTGACCCCACGCC
GTCCTTGCCCCTGGCCTACG
TGACCTTTGCCCCCTATATT
CCGAACCAAGCACATCATGC
AGCTTGTAATCATACACACG
TGACCTTTGACCTCAATTAA
AGCGCCACCTCCAAACGCGC
GCTAAACTCTCCCACCAGGG
ACCAAACCCTACACACAAAT
GATAGCAATCATTTGCCTCT
AGCCCCGCAGCAACTTATCA
CTATCTACCGACTACCCTCC
CATAAACACTCTTCATACTC
GGCTCAACCCTTGGCCCCTA
AACAGACCCAGCCCGCACCC
TGAGCTTTGACCCCAGGAAC
CACGACGCCCCTCCGATAAC
TTAACAGAGGGCCGTACACG
GAACACCCCAGTCGGGCTCC
TGACCTTTGACCCCCTATTA
CAGCAAGGGCCAATGAACAA
AGCAAACGGCGCCTAGAACG
ACTGCCTGTGACCCTCCCAC
ACTGTGGACCTTCACCTACT
AACACTAAACATAAATTCAA
ACACTACCGAACCACAATAA
TCCACCTGACCCCGGAACCC
CACCACAACTCACAAAGTAC
CTGACCTTTGACCCAATTAA
AATGAAAGATCCGGCGCAGT
CAACCCCCGCCCCAGGACCA
ACCAGTCCCTGACCCACAAG
ACGTAACAATATAAAACATA
GCAGCAGCCGGTATACAAGA
CATGACCTTTGACCCTTAAA
ACGACATATAAAGAAACGGG
CGAGTAACCAGAGGGAGATA
CTAACCCAGCAATCAGTTCT
CTTAAGAATTCTGCATGAAT
GATACCCCCATGCAAACCTA
CCTCTCCCTTACACAGCCAC
TTGACCCGTCGAACCTTGAC
TGACCCTTAACCCCTTTAAG
CGCGTATGACCCTTGACCCC
CGGTCGACCCTTCAACCCCC
CGGGACAAGGGATCCAAGCC
AAACCACTATAAAGGTCTTG
TAATGGGAACGAGACCAATT
TGACCCTTGACCCCCACTTA
TATACACCAAGCCTTCATAC
TATGGGTGAACTTGGACCCC
ATTCACATACTCAACCAGGA
ACGAAGTCAAAAATAGGCCT
ACTTAACTTTGACCCCGCCC
TAACCTCCAATATAATTGGT
ATAAATAATGAAAGGTCGTG
CGCACATTGGGCCCTACCCG
AGAAGGGCCAACGGATATGT
CATATACGAAACCTATCTAA
CTTGACCTTTAACCCCTCAC
ACTCAGGTAAAAACGATCTA
TTCCTCTTTCCACAACTCTG
AATCCGATCAGCCCCATTGT
CGCCCTATGTTGACGCCACC
CGAAAGCGGTTAACAATAGG
TTACTTTGACCCCTTGACCC
AACCCCCCCTACCGCTCTGA
GACCCGCCCCCCATACAACC
GAGGGGAACGCAAAGAGATT
ATCCCAACCCCCTCCGATGC
TGACCTTTGACCCCCAGTAA
TACTCGAACAAGGCAATTAG
GCGGTAACCTATTCATTAAG
ATTACACGATTTTCCAAATC
AAGCACCATACCCTTCACGG
TCCAGTCACGTAAGAGGCTG
AAAAACCACTACCACTCCTC
CTTAACCTTGACCCCGTGGT
CCTGACCTTTGACCGGACGC
GGATAACTACGACCAGTAAA
TAACATCGACCCCTTTACAA
ACAATCACGCCCACCTGAGG
CAGTCCTATAGCGCCCAGTA
GCTGAACCCACCACCGCTAT
TGACCTTTGACCCCTCGACC
CCGTGACCCTCCTGAACCCC
AAGCTTATAAGAATGTGCCA
AAATGCAGGGAACACGGTAC
CACGAAGCGGACCCACCCTG
TACGCCCCACGACGATGCAC
CCAGAACCTCCGCCCTAAGC
TGTCTTAACCCCAGATGGTC
CGACAGATGCCAACTTCGGA
GTGACCTTTGACCCCGCCCC
CAACAAAACGTTAAACATGA
CGACAGGGGCAACGCACAAG
GACAACCGAACTTTGACACC
GGCGTCCGCATCCATAAACC
ACCTACTCCATCCATTCCTA
CTGACCTTTGACCCCACTCA
CAACTATGTCCCTCCAATGG
CCCCCCACGCTAACTGTGGA
CACCGCACCGCGTGATACTT
TACTACAAGTACGAACAAAC
TGACCTTTGACCCTCAACTC
ACCAATATAAGATGGAACTC
CCTGCCATGCAGCGCCCACA
AACACAGTCCTCATAGCAAG
CACAACTGACCTTTGACCCC
CAACCTGACCTTTGACCCCG
GTGACCTTTGACCCCCACCA
CGGACCTTTGACCCCATTTA
ATTAACCCTTAACCCCCACC
ATCGGCCAACGTAATACATC
AATCACAATACTTGCTCTTC
ATCTTGTGCAGACTTGAAAA
GCGCGAAACAGTTCCTAAAC
TGACCTTTGACCCACGAGTA
CCAACTGCCAAGCTATTACA
CGTTATAACGCTCATGAACC
TGACCTTTGACCTCTTAATC
TAGAAGGGACTGATCCCGTC
TGACCTTTGACCCCCAATTA
CCAGGAACCAGCAACAACCA
AATTTTTGTCGGTGATAATT
CCCGCACCACGTCCCCCTCA
AAAACACACTTCAAAATATA
TTGACCTTTGACCCTAATCC
TACATTACCACTACTAAACC
AAAACTACCACGCAACCAAC
CCCATACCCAACTCTACCAC
GGCCAGTGACCTTTGACCCC
CATGACCTTTGACCCCCCCC
AGTATACCTTTGACCCCCCC
TTATCAGGCTTTTAACAAAC
ACTGACATTAATCAAGCCCG
ACTAAAACCAGAGTCCAGCA
ACACGCGAACCCAATAAGCG
TGCCGGCATAATCGGTAAGT
GTATCAATACTAACAGCGGT
CAGAGCGTACCAGAAAATAT
AAACAGTTTGTTCACGGGGC
TTGACCTTTGACCCCTCTAG
AATAACTTTCGTACCGCATG
ACACAGGATGACCACGGCGC
CTATCCAAACACAACCTGTC
TCGTCTTACACTACCAGAAG
ATAAACCATCGTCCCGCAGC
ATAGGCACGAAAAATAAAAT
ATTCACCCCACCGACCCTGA
AGGACCTTTGACCTTTGAGA
AAGCAATTTATAATGTTGTC
GCCGCCTCCCTGACCCAACA
GAGAAACCTCTATCTGGGCC
AGCCAGCTAACATACATATT
TCATCAATCAAACAAACTTC
AGTCGCACCCAACTTGGATG
TCCTAGCCGCCGTCCCCTAA
ATAGAAACTCAAACATTGCG
AAACTTCCTAATAGTCCCTC
ACACTAGACTTTGACCCCGT
CCCTACTATCACAATGCACA
ATACGCGGTTGCAATGCCAT
ATACGGACCTTTGACCCCAG
ACTACCCGGCTGGACCAGTC
CCCACAGAACATACGACGGC
TGACCTTTGACCCCTAGATA
AACGGACCTTTGACCCCACT
AGCGCTGACTTTGACCCCGG
AGGTTTGACCCTTCACCCCG
CAAAACCTTACACGGTTACT
AAAAGCTATAATGAATCAGG
CAGGCAGACTTCTGCTCAGG
ACATCAACTATCGCAACGAA
CCTCTCCACGTCACACATGC
CCCCCGCGTCTCACAACCCG
TGACCTTTGACCCTTTTAAA
GGGCTTAACACGTCCCACAA
TGAACCTTGACCCCTAGATC
GTCCAGCCCTGCCGAAAATC
CACCAAAACGCAGGAGAAAA
ACCTACTGACCTTTGACCCC
CTCTTTGACCTTTGAACCCG
GGTCCCACACACCCTCCCCC
CCCCCCCCAACATTGTGCAT
TAACTTGACCTTTGCCCTGG
CAATACCCCCATCTGGTACC
TGACCTTTGACCCCAATTGA
TATAAACTCCTCGTACACCT
CTGCCATACCACAAATATTC
CCAGCTCAGAATACAGGCAC
CGACATCGGTAAAACAGACA
CCCCACGTGTAAATTGACAC
ATACCTCAAGCCTCAACCTC
GTGCATCCTAAGCCCCTTTG
CACGCTTACTCAGAAGCCAC
CAAATACACAAGTGTATGCC
TACAAGGTAACCTATGACCC
ACTCCCCTCACAATAAGTCA
GATACCGATTGACAAGCCAT
ATGACCCTTGACCTATAGCT
GGGAACTAAAGACGACTGAC
CGCCACCCCCCCCAGTCAAA
GGACTATTATTTTCATATGA
GGGCCCCCTCGTCCGAATTC
CACTGACAACCCGTAACATT
AGCATGACCTTTAACCCCGA
AATGCATAACACGACCCACA
AGCCCCTTGTTCTCATTACG
ACAATTAAAAAACTAAAATG
CACAACGCCCTCGGCGCCAG
TGATCTCCTCATCCACTCCA
ACACCTTGACCTTTGACCCC
TTTGGCGGACCCTTAAACCC
ACCTCGAGCGACACAAAGCT
TGATCTGACCTTTGAACCCG
CCTCTCCAACTATCTCACCT
TTACCCTTTAACCCCGGTGC
CTGACCTACGTACAGATATT
AAAAGCTGCACCGTCCAACC
CCGTATGAACCGGACACCCC
CGGGGAGCACACCCCTGAAA
CAGCACTAACAACCCATAAC
GCTATTGGGGTAAAAGACGA
GGCGACAGCCTAAACTCCTC
GTTACGGACCTTTGCCCTCG
CACCCACAACCTTGAACCTC
TTCTGACCTTTGGCCCCCAT
GTAAATAACCCATCACCGAC
AACACCACACTACCATTACC
CAAAGATAATGGCCTAAGAT
GGAACTGCAACAACTATCAA
CAAAAACTTGGGACCACGGT
TGGACATTGACTTTGACCCT
CGCCAACGCCGTCCCCTTAG
CTAAAACACCCCTTCCGACC
GCGGAACTTCGGCGGCCTAC
GCACACCGGTTCTACAAACA
CCCATGCCCCAACTCTGACC
CTAGAGTAGCAAGAGACCAA
TGACCTTTGCCCCTAATTAC
ATGACCTTTCACCCCTCCAC
TAAAGCCCCAGTAGATAACA
TCCTAAACACCCCATCTAAA
TACGTTCCACATGCTGATTA
TGACCTTTAACCCCGTTCAC
TCATGCATCCCTATGCCCCC
CCTATACCTAAAAGAGGTCT
AATCCGCCACAACTACCATA
TTGACCCCTTGACCCTAGGG
GCCCCCCTTACCAGACTTGT
AATGCTGTTGGCTAAAGACG
GTTAACCCCTTGACCCTCCC
GGACATTTGACCCCTTCTTA
GCGCAAAACTGCACACCAAC
TGACCTTTGACCCCACTTAC
CGATCAAGCATGACTTGCTA
CGACTTGATCAAGGAGCAAT
GGGCGAGCTCACAGCGCTAC
AATAACCTTCAAACGGGCGA
CATAGATAAAAGTAATCAAC
CACCAGCGCCTCCAAGCCCC
GCCCGGATATAACCGGCGAC
CCAACACGAAGTAATATGTA
CTTGACCTTTAACCCCGCAA
CAACTTTGTCCCGCAGCAAA
CTCTTGCCCCCGTACGTTTA
CGCAGCCCCTCATATCACCC
GCCTATATGCCCACAGAGAG
GGGTTTAGCACTGTCTCAAG
CCCTTCTTAGTCCCCCCGAG
AAGCCGAGCCACCCAGCACG
CGGACCAAAATAATACCGGT
TACGGTATGACCTTGACCCC
ACGACTGACACTCGATCAGA
GCCGGCCCTTTGAACCCCCC
CTATCTTATACAAGAACTAA
TGACCTTTGACCCCGTCCAG
CCTCCTAACCAAACAAGTGC
GTTGTCGCATAGGAAATTCA
AGCATTATCCCTACTAGCTC
TGACCCTTCACCCCGCTAGT
GACAACTGGGGCGCATGGAC
TCTGAACCAACAAAACAGCC
CTCCAAATGATTTGGCCAGA
ACCGAGGAGGAAAACCCTCC
AGGAACAACCCCGGGGGCCA
AGTCAACAGGCGAATAATTT
TCACCCCTCGTCAGGAGGGG
GATGACCTTTGACCCCATTC
ATAACACACTCAGCCTAGAG
AGAACGGTCGTATAGTTATA
CCATCAACGCCATTAGTGGG
ACCATAACGCTCCGAAAGGC
TGTTCAACCCCACACCGCAA
CACCAGGAAAAAGCGTAAAC
GACACAAGTCAAATGATATC
TGTGTCCGGACCTTAAACTT
ACAACCCTTATACCAAGGAA
CCTCACGCTCGCAGTTACTA
TGACCCTTGACTCAACTCTC
AGTGACCACTGACCCCCCGA
TAATAAACGCATCTTGACCA
ATAAAACAATCTGGAAAATT
CGCTATCTAAACATGCCCCG
TGACCTTTGACCTAGCTCAT
AAATCTGACCTTTGACCCCC
GTATGTTCCACCCCCTCCAA
ACCATTCTGACTTTGACCCC
AACCCACTTATCCTGCCTAG
CTCGCCCACTAAATCGACCA
GGAACCCCAGAACCGGCTGA
TACGACAGCCAATCAAACAA
TGACCTTTGACCCCGTTTAA
CTGAACTTTTGACCCCGGCT
AACCGAACCACATGGCTATG
TGACCTTTGACCTCTCTGAA
TGAACCGACTTGACCTCACC
ATAGCTAACAGCACAGTACC
CAAATGAGCTGCCCCACGTT
ACCCGAACTTCCCTCACATG
CTATAAATGCCCTTCGGATA
GACATTGATCATTACTTCCG
CGCCCTAACTCCCAAGCTTT
ACTGACCTAGGACCCTTTAA
CTAAAATCGTTTCCGCCGCG
CACATCTTCAGGGGATTGAG
TACCCAGTCACACTAAGACG
CACACTCAGCGCCGCACGAC
CCAACTGACCTTTGACCCCG
CGCGATGACCTTTGACCCTA
CCCTTGACCCTTGACCCCGA
GAGGGTCCCTCCACCATAGG
TAACACCGCATGCCTTTATT
AGAAACCAGACCTGATGGTG
GTTGACCTTTGACCCCCACC
CAAGTTACGCACCCGCCACG
ACCTACAGTAATAGGATTAA
AAAATAAGACAAGGAGCTAC
CAATTTTACATGTGGCACCC
CGATCCCATCATCCACTCTA
CCCCGACCTTTGACCTCGAG
CATCTCATTCTAACCTGTAG
GTGACCTTTGACCCTCGATC
CAAACAAGACCCGTTGACCT
TGAACTTTGACCCCTTAACA
AAAACACGTCCCCATTATTC
TGACCTTTGACCCCTCCTAT
AACACACACTCAGCAATGCT
CGATAAGAAGCACAATCACG
CCCTTTCCACTTACCTACCC
TTGTGGAAAAGCCCCCTGCC
GGTATACACCGCCCATCCCC
ACGTCAATGCACGCACAACG
GACCAGCTCACCCAGGCTCG
CCACCTCATACAACCAGTGG
CAACCGAGCACAATACATAT
AACCTGACCTTTGACCCCCG
ACACCAAGCTACTGTGCTAC
AGTTCACCCTTTGACCCCCT
TATGCAAGTACCCTTTGACC
AGCCCGACCCCCCTACAAGT
TGACCTTTGACCCCATTTTA
CCCCGTTTACCCTTTGACCT
ACACCTCTCATTCCCGGGTG
GAGAACTAGTCACCCGCCAA
GCTGACCTTTGACCCTATAC
GTGCCCCCCGAGCCCCACAA
TGACCTTTGACCCCAATTAA
TGCCTGCGGTTAACGACCAA
TCCCCTCTACGATCCCCTAA
TGATCCGCCAGCCGCAAATA
TATGACCCCCTCACCCCCAC
GAAAAGTTACTAAACAACTG
CGAGTCTTTGACCTTTAACC
CCCGAAAACGTATGCTACGA
GGGATCACGGTAACAAAAAG
ATAACCTTTGACCCCTATAC
ATTATTACACGGGAACCCCA
GCAGGCGGTATGACAACACC
AATCAACACTCCCAACTCCC
CATTAACCTTTAACCCATTC
CGAACCCATACGTGAGACCA
ACGATAAACACTTTCTTTCA
CACGCAGGGTAAACGAACTA
CTGACCCTTAACCTGGTCGG
TATTTAACATCCATCTACCA
AAACGACCCTCCGCCCGACC
CGTACCATCCCCTTCCCGAA
TGACCCTAACATGCTTACCT
GACAACTGCCGCGTTAACCG
TAATAATAAGGCACTCATGA
GGAGATGACCTTTGACCCCG
TTGACCTTTGACCCCACCAC
CCGTCCCCTCTTGCACACCA
AACTTTGGACCTCCCAAATA
TAAGGTTGGATGAAACGACC
GAACGCTCAGAAAGAAACTG
AGTCCCTGACCTTTGAACCC
CGCCTCGCAGCATATTAAAA
GAGACACGTGATGCCCAATT
GGTACGAGTCAACCCCTTCC
ACACCCGCCACGCTCGATCG
TTGACCCCGAGATTAGGAGG
AACCTCCCAACAAGGCCCCA
AAAAAAAGAAACGCAGAGGC
AATCCACTCTTTCAGCACAC
TGACCCAGGTCCTTAAAGTA
CTGACCCCAAAGGTTACACA
TGACATGAACGTATGACCCT
TCTCAAAACATTTTACATGC
CCCGACCTTTGACCCTAGGG
CGCCATATATAAGTACGCAC
AAAACACTCATCTAGCCGCA
CGGTTTAACCTTGACCCCGG
TACTTTCACCCCCCTCCTGG
TCATTTAAACGAACCAAGAG
AGTAGAACAAAGGCATTACC
TTGACCTTTGACCCCAAAAC
ACCAACCCTCAGGCCGAGGA
GTTAATCCGATGTAAAACAG
ATTCCCAAAACATCGATGAT
CCCTTGATGCGGACCCGAAC
TACATAATGCCACGTAAGAA
ACTTACTCACTGTTCCAGCC
ATCAACAAACCGCAAAGCCC
AAGACTGCATGTATGAAGTA
TCCAACGCGGGGTTCTGGCC
CGTACTATCTCACCAGTGTC
ATACCATCAAATCCGCAGCC
CGAGAAAGAAGCCTCATCTC
TATCTGCCATCCCGCCCACT
TAACCCCTGACTTTGACCCG
CTCATATAACACCTTGCCCC
GGTGTGGGTAACCTCACTAT
TAAGTACAACTGATAACAAT
CAACCCCTCCCGCCTACAGC
ACTTGACCTTTGACCCCCCA
ACGATCATTTACAAAGTCGT
AGACTGATACGCGATTAAAA
TTGTACGAACGAAATAACCG
AACATCCCAATACCAACTGT
CCCCCCCACACGTCCCGCAG
CGGTTGAGCGGACGTTCCGG
TCCAACGAGACATACTTCAC
GATGGTCGTCGGACGGGTAC
TGACCTTTGACCCCTATCAA
TGACCTTTGACCCCACTTAA
GAATTCTCTGATGATACCAA
ACTACCCGGCCCCACCAACA
AACCCTCAAAACTACGGCCA
CAGTGCCTTTGACCCAACAA
TCAATCTCCGCATGCCGTAC
AACATCTTTACAAGCACCTG
CGTAACCCCCGACCCTCCAA
GTTCGCACCCATTCCCGTCT
GACAGTCACTGACCTACGCT
CTCTCCTCACTATCCACATA
GTCTACCGGTATGTAAAGAA
ATCCCTAAATAGATATAACC
AAGCTACCGACATGTGGCCC
GCCACGTAGGTAAAGACCAA
ACTAACTCACCGCCAATAGA
AAAAGGTGACCTTTGAACCC
TGCCCTTCAACCCATAGCCT
CTCGACTTCCTCCTGATGGT
CTGACCCTTGACCTTTACTT
TAAGCGTCCCCGTATCCGTG
AACATTTGACCTTTGACCCC
CATTTTGAGCGCTTGACTCC
TCACCCACTGCGGCCTATTA
TGACCTTTGACCCTACGGCC
TATTTATTCTCAATCGACCC
CATGATTAGTCTTCAGGTGT
CCCCTTCTCCTACTGACCAC
ACGAACCCCCCCTAAGAGAT
CCCTTACTCCGTCACTCCCG
ATACCTGTAAAAGGTCACCG
CCCTGATGCGGCGTCCGCGG
CCTAAACAATTTTCACCATC
AGTGCTAAAAGAACCAGATG
AGCGTAACCCAGAGTTCATT
CTCTGACCTTTGACCTACAC
CCGAGCATAACTTTGACCCC
TGACATAATAGATGGAGCCA
GCAGTCATGACCTTTGACCC
ATCCTCAAGACAAGGCCTTA
GCTAAGGACCTTTGACCTCA
CCATGACCTTTGACCCCAGA
ATGACCTTTGACCCCAATCA
CATATGACCTTTGACCCCCC
CCATACAGCGAATATCAATT
AAGGACCTTTGACCCCGGCC
AAGGGACACTTTATGAACGA
GTACCACGACCTGTCACTCT
GTGACCCCTGACCCCACCTA
GCGTCGTAACCTTGACCCCG
GCTTTGACCTTTGACCCTCG
TTGACCTTTGACCCCAGCCC
GGGCGGACCTTTGACCCCGC
GCCTCGGACAAATGAACCGT
CCCATTGCCCTAATTGACCC
GATACCCTGAGCGTGTCTAG
TTGTCTAACCTTGGACCTGG
AAAGTAACTTTGACCCTAGC
CATACCCCACCGACACGGTA
ACACCGAATACCTTTGATCA
ACAATCCCCCACCAAAACCT
GTACCGCACTGACACTTCCT
AATTGGACCAACGGCGCTAT
AAACAGCATCGTGACCCCTC
TGACCTTTAACCCCTCTAAG
CTTATCGGCAAGCATAAGAA
CATCTCACTATGTTCAGACT
TGACCTTTGACCCATTTAAA
TGAACTATTAACCCTAACAG
GCGATAATCCATGACCCACG
CGCATCTATACTCCTCGCCC
TACAAAGTCGCCCACACACT
CCTATTTTGGACGGATTCAC
GACAGTTGACCCCATTACGC
CCCGTTTCCCGCGACGTTGA
ACATAACCACCAAGCGAATT
TGACCCTTGACCCCAATAGA
ACCGGGTGACCTTTGAACTC
AATAACCACCATGCAACTAC
AACCATAGCCAAAAGAACTA
CTAACATACAAGAAGGGACC
TCCGTGACCTTTGACCCCGT
GCAAACCAACCCTTCATTCC
CGACCTTGACCCTAACAGGC
TTCGACCTTTGACACCCCCC
AACAGCCCCATGAATATAGC
GAACAGAACATATATCACTC
CGTTACACGCCCTGTCCATT
CCGGTTCATGTCAAACAATG
CATGACCCCTCATGACCCCC
TGACCTTTAATCCCGCTCAA
CAATGACCTTTGACCCCTAT
TAAAGTTCACCTTTTAACCC
CACCACTGTACCCCCGCCCT
ATAGACCACAAAGAATCACC
AAGGAATGACCTCTTAACCT
TGACCTTCAGACCCTCTATA
AGTGAACTTTGACCTTCGAC
CACCAACCCTACTACATATA
ACAACGAAGCAAAGACGGCT
CAATTTGACCTTTGAACTCG
ATACGGTTCGCCCGCAACCC
TCATTAAGGAGTGCCCCCCC
TGGTCAACTAGTCCACAAAT
GCCAAGCCTAAGATACCAGC
AAAACCCAATCGACAACTCG
CCATCACCCGCCTCACTGCC
TCAAACCAAAAGCCGGTTGA
GGCATACTGACCCTTGACCC
TGACCTTTGACCCCACTTAA
AATTTGCCTCATACCAAAAT
CTCGTGATGGAGGCGAAGTA
CCTTACAAAGGCCAGCAAGT
CCGCATACAACGGACTGGAT
TCTTAAGGATAGTTTTACGC
TGACCTTTGACCCTATTAAA
TCCATACGAGCCCACGGATT
TCTAGGGGCTATAGGCGGCT
TTTGACCTTTGACCCCCACC
CACACATGACCTTTAACCAC
CCACCCTTAGCTAGCAGTAT
TACCGCTAATACATATCCCC
CTATACTGGACTATTAATTC
AGAACCGCTACATACACATC
TGACCCTTGACCCCTTATAA
TCACACGATCAGCGCCCCCC
GCATACGTTGACCTTTGACC
CTTCTCTCTTGTCACCCTCC
CATATCGCAGCCCGCCAACT
ACTCCTGCTGCAAACACCAA
AACCAGTAAACGTACACACT
ACATACTGACCTTTGACCCT
CAAAGCCACTACACTGACAG
TGACCTTTGACCCCATATTA
AATGTCACTACCCACAGGCC
TAACGAGGAACCCACGCCCC
TAATGCCTCCGCCTCCCTGG
AAGGCCATGACCTTTGACCC
AAAACCTTTAACCTAAACCA
AGCAAACTACCCCCCCCCAT
ATGACCTTTGACCCCTTAAA
ATACGCGAGAGAAAACGCCC
CCTATTGGCCACGATCGCGG
TCAGCCGCACAAAATCCATG
TGGAGAAAATGGGATAAAAT
CGTACTACAATGAGACCACA
GACACGTACAAGTTGTTGTA
ATTTTCGGACCAGCTGCCTC
TCACCAGAGATTGGCTAAAT
TATCTAACCCCATGAACAGC
ACCCATACCTGACCCCTGGA
TGACCTTTGACCCCGAGATA
CCGGATGACCTTTGACCCCG
TCAACATGCAAGTAAGCACA
TAACCTTACTTCCACTTAAA
TGCTGATGACCTTTGACCCG
GCCTCAGGGGACCACCCGGC
CACAATACAAGGGTCCCCCA
ACCATAAGTAAATCGTAGTC
TACCCGACACAGACCCTACC
CCGCACCCGCTCCCATAGCG
AAGAATAACATATAGAGCCT
TACAAAACCCATTACTATCC
CCCTCTACTAAACCATAAGT
GCCTTACCCCCAACGAATTG
TCTCATCACGACGCACGTCG
GGGCAACAGTGCTGTGACGA
ATAACCTTTGACCCCCGGCT
TGACCTTTGACCCCAATTAA
TGACCGACGCTTCTAACACC
CGCGGCTGGAGGTTGAAGAT
CACGACACAAACGCACCACC
CGCTACTGTTCAGTGAATGA
CATCACCCGTCGCAAATTTG
AGGCTACCCTCGATGAGGCA
CCCTTAAACCTCACCAGCAT
TGCCCAATTTCTCCCATCGT
AAGGTCAAGGTTCATACCAC
TATTGACCTTTAACCCCCAC
CAAAAATCCCAAGCTATTCC
CATGAACTTTTACCCCAGCC
CCACCCCCATCTCACAAACT
TCAAAAGCCGCCCGAAAAGG
TCACCCCTGACCCCTTAGAT
TCACGTCCAATGACCCCCAT
GCGCCCGACGCGTCCACACA
GAAACCCCCACCCAGAGTCT
TGACCTTTGACCCCATTTAT
ATACAATAACCAGACCACTC
CGACAAACGCGCCAGATCAA
GGAACCACAGCTGTCCCCCC
TCACCTTTGACCCCAATAAC
GCGCTTAAACCCGAACCGTA
CTCTTATGTAACCTCCCCCC
ACAACTCCACCCGCGTTTCT
TGACCTTTGACCCCTTTAGA
CTACAAATCACAGTGTCCTA
TCGCAGATGACCTTTGACCC
ACTATTGACCTTTGAACCCG
TAAAAACAGCAAAATGTCAC
CCATATGACCTTTGACCCCG
CCTACCAACCCCCATTTAAT
GTAAGGTTCACCTACCAATT
GCTATGCCCCGGACTACAGT
ATGCGATCCAGCTGCCGGGC
CTCAACCAACTCCCTCACAC
TGACCCTTGAACCCTAGCTC
AACGACCCTTTGACCCCACG
CAAAATTGACCCCTGACCCC
GCCCCAAACAGTGAGATTAG
CCCGCTCAACTTTTGCACCT
CCATGACCAAGTAAAAAGTA
CGCCCCTCAGACATGCACGC
GCAACCAGGTTCGACCAACC
TCTAGTCACAGCAATACGCC
CACCCTCCCTCCCCCAGTTC
ATGACCCTTGACCCTGTGCA
CCCCCACCCAAACCACTCGC
TTGCCTTTAACCAGACATTC
GGTGACCCTTGACCCCGACC
ACCCAAAATCACCTAATGCG
GCACTACCCTCCCACACGAC
AAGACCCCCAAGCCCTAAAA
ACTGCCCTTTAACCCCTACC
CTATGCGCAAAAGCCAGGCG
GACTACCAATGACCCTCCCG
CTCGCAACCTTACTGGCGGC
CCGCAGGTACCTTTGACCCC
TCACGCGCCTACTCGTTACA
CCCACGCACCGACCAAAATT
CAACTTTAAGAATACCTTAC
GGTGACCTAGGACCCCTCCA
TCTTCACAACCTTTTCACCT
TGAACTTCCTCCCCCCAGAA
TGACCTTTGACCCTCTTATG
GGTCTACACCGCATGGCGCC
GATGCGATGACCTTTGACCC
GCTTGACCTTTGACCCCACT
ATGACCTTTGACCCCCTTTA
CGTCACCCTATACCACCGCC
CTACCTTCACTCCCCCCTCC
GCAAAGTAAGGCGCCATAAC
TCTGTGAACCTTAGGCGAAA
CATCGGACGGCGCTGCAGGC
CATCAACCTTTGACCCCCAG
TCCCTCATCAGATCGGGTAA
CCGCCAAAACGACATACATT
CTCCAACCCACACGATAACT
GCTCGTTAGATAAGCGGCCT
GGCACCGACCGTCTCCACTT
ACAGCAATGCCACGCACGTA
CATCCACAAAGCTTGCGTAT
CCTAAACTCTGCGATGAGAG
AAGCTTCAACCCTACGTTAC
AGAGAACTCATCCTATAACC
CGTTCATCTATAAGTTCATC
ACAATCACTAACCACAAACA
CACAAGCCAATTACCTATAA
TCTTGTGCCCCATAACCCAA
TATACAGCGCAGACCCCGGC
CGAATGCCGCACATGACCTC
CCTACAACACTCGAGCTTAA
CGAACTCGCCACGCCTATAC
CACTCTTCCAACCAACTTTC
CCAACAGACCTCTGCCCCCC
CCGCAGTCACACCAAGTTGT
AGCACGACGTCCCTCATATC
AATGCTGTGCCTGACCAACA
CTTCCAGTGATGCCGTTCAG
TGACCTTTGACCCCTATTAA
ACTAAAGGCCTTTGACCTTT
CAGCCTACACTTACGACGAT
CGCGAGCCCGCTAACAATGA
TACACCGGTCGGCACTCGTC
TTTACCGCATGACTAAACAT
GGTCTAATATTTATCCCGAA
TTTAGACTCATCAATCAACC
TACGCAAGGCGTTACAACCC
ACACACCTTCCCCCCTTTGA
CATTATGACCTTTGACCTCG
CCTCAAAGACCTTTGACCCC
CAAACAAAGACGGTAAGACC
TCATAAAAACTCGCTAAACT
CGATAAAAACCTAAACCAAA
TCCACACAACGCAAGGGCCA
CGCATTAAATAGTTTCCGAA
GCCCAAAGCAACCAACCGCC
CGCCACCACAACGAAGCGAA
CCGAACTTTGACCCCGCTGC
AGGTAAAAGTAGTAAAAGCA
TGACCTTTGACCCCAATCTG
GCCCGGGTATGTACCAATTT
CTCGGGTACACCAGGATTGT
TAACTTCACTGCAGAGCCCG
TAATGTGATCATCAATTAAC
CCATAACCGACAGGCCCCAG
TTAACTTTGACCCCTTGATC
CCCGTTAACCCCAGACCATA
ACCTCATTTTCAAGGGGTCC
TGACCTTTGACCCCCTATCA
AGACTTTGACCCCATAGTAC
ACTGCAGCAAAGGGTCACGA
GAACGCCACCCCACGACACC
CGACACTGCTCCTCTAAGTA
ACGACAACGCGCATCCTGAA
GTAAACCACCCAACTAGCTG
AAAACCGCAACACAAGCCCC
CGACATTGACCCCCATAACA
CATTCTCCTAGTCTCAAGGC
TTGACCTTTAACCCTATCCG
ACCTGGTCGTCAAAACAAAT
AAACCACCAACCCCCCCATC
TGACCTTTGACCCCAACTGA
GAACACTATCGGCCACACGA
CGCTCACAACAACCCACGAC
GTTACCCAAACCCGACAACC
GGAAGCGCAAGTACCAATAC
ACCGCCGTGACCTTTAACCC
CCTCCTCGACCTTTGACCCC
CCGTAACACCAAGAAAGCCT
TAACCGCGGATTTGAACCCT
TTTTCGTGTAAAGATCATCA
TGACCTTTGACCCCATTTCA
CACACATCCACCCTGCCCCC
CACGATCAAAATCCTCAGCT
TATAGGTCCCCGTATCCTCC
ACCATCGTCCTCCTTAAAAC
CTGCATGCCCTCCAACCCCA
AACCCACCCCAACACCCATG
ACATACAACGCCTACTACTA
CACCCCCAGAGGTCTGAGCA
GGGGAGACCCCGATACACCA
ATGACCTTTGACCCTCATTA
CCCGACCCCCAAAACTAATC
AAACTCACTGGACTCAGAAG
TACTGCCTACTCATATCCAT
CCAACCCACAAGTCGGAAGA
ACGCCGAGGTTGACACCCAA
CACAAAGCCTCCTCGGGCTA
GCCCAACTATTATACCATAT
TGACCTTTGACCCCGTTATA
GACATAATTGACCCAGCTGC
TGACCTTTGACCCCTTCCTG
TAAACGGACCAGACATGCCA
GAGAGGTACCTTTGACCCCG
AGCCAGACACACATAAAAAG
CCTCACAAAAGTAGGCGGAC
CGATGCCCCCCACACTCACA
CTCTTTAGTACGACCGGTTT
TGACCGTTGACCCCTTTCAC
CTACACCAGACAGTCCCTCT
ATCTCCCCAAATACCATAAT
CATGACCTTTAACCCCACAA
AATCCAGTGACTACGTATAC
TAAGTGGACCACCCGAAACA
GGTAACCTAACCACAAGTTT
CACGAAGCTCGACTCACTCC
ATTTCCGACGTCAGCGTAGG
ATCTACTTAGACCTCCCACC
CCACACAAAGACCACCCTCG
CCCAGTCATCCGTTTTACGC
ACATCAAGGTGTTAAATCCC
CCACACCATGGCAAACCACA
AATTACCTATATAAAAAAAT
TTAACCTTTGACCCCATCGC
GTGCCCCTCATCCTAACTGA
GAGTAACACAAAACACCTCG
AACACCGACCCCATCCATCC
AGAAAAACCGCCCCTCATCT
TTGACCTTTGACCCAAATCC
TGCTGATAATGAAAGACAAC
CAAAGACATATCTTGTCACT
CAAACCCCCCATGGTCTCAA
GGTTCTACCTTTCCTAACCT
CATTCCATGCCGCTAGAACA
GGTGATAGAGAAGATTGCCT
ACTGACCTTTGACCCCACGC
AAAACAACCTAAGGCCCCAA
CGAAGTACCAGGCACTATCT
CGTACACCAGTCACATGTGC
AACTTACCAGTACCCTTCAT
GACTGGTTGCGATCGTATAT
CGACAAGGGACCTATACACT
GCCTGTCCTACGGCTACACT
TGACCTTTGACCCCGACGCA
CGGCCTGACCTTTGACCTCG
TGACCCCTTGACCCTCTGAC
TGACCCTGGACCCTATCAAA
ATTCTATCTAAAATATTCCA
TACAGTCAACCACCCATAAA
CAGTAGGCACAAAGTACTGA
ATTAACCCCGACATCCCTGA
CACGCGCCAACCCTAGCCCT
CCCGCCAACAATCCCTCCCG
TCACTCCTTGCAACGTCCAA
AACGACACCTGACCCACCCT
AACCTTCTTACCCGCATACA
CCGCATAGCCTATCTATTCG
CCTCACAAACTGTGCCCCAT
CTACCTTTTACCCTCAACGA
CCATACTCGAACTTAGCGCC
TTTATGAACGATTCAATGGA
CCAGGCAAGTCATACAATCC
TGACCTTTGACCCCCATTTA
CACGTGACCTTTGACCTTGG
CATGACCTTTGACCCTCATT
CACGCAAAGCCCCCCTCATC
TAAGTTACCATCGCCGACTG
AGGCCAGCCTCACTTTGAAA
AACGAACCACTTGATATGTA
CGAACAAAGAAAGCCAGCTT
GCACGCATAGAATACCACTA
GGAAACCCTCACTATACTTT
CGCGAATTAAACCGCGCTTA
CGAAACGCGAAAGTTAATAA
TCACTTTGACCCCTTCGAAG
TCCAGTCCTCCGATAAATTC
TTATTGTGACCTTTGACCTC
TCACTCCACCCCAAAAGCAC
AGCAACACTCAAAAGCATAC
ACGCATTGACCCTTGACCCC
ATACTTAGCGGAACCGGTAT
ATAGGACATTTAAACCCATA
CGGGTCTAACCTTTGACCTC
TGACCGTACTTCCAACCACT
CCCTACCAGACCTCCCCACA
CTCCAAGGTAACAATTCCAA
TTACCACAATCATCTATAAT
GGAGTAACGGACCATGATTC
TGCCGACCTATAACAGCAAA
CGCAACACAAAGGGCCCCCC
GAGTTCATCCCATCTTCCCC
CCGCAGATACAGCCAAGAAT
TCCACATAGCTACCCTCCCC
CCAACACCGGGTCTCGTATC
GTTACCCACGCGTTTACATA
TGACCTTTGACCCCGATGCA
ACCACCCCAGATAATTCCTC
ACAGTTCCCCCCCAATCAAG
AAACTGGTTCGCAGCCCCCA
AATTACGCCACAGGACCATA
CCAACGGTCAAAGAATGTAG
AAAGCCGCACGAGAGGTGCT
TCTCAACCTTCATTCAGTGA
CCCAAAGAAGAGAAGGAATA
ACTATCTAACCTTTGACCCC
CGTTCCAATCATCCGCAAGG
GCTCAAAAGTTGACCTCATC
ACTCCTATGCTGTTCTCACC
CTCACGGCATACAACGCTCA
GTGCACCTCACCTAGACACC
ACGATCCCAGGGAGAGACTA
TGAACTTTGACCCCATTCAA
TGACCTTTGACCCCCATTAA
TGACCTTTGACCCTAAACCC
TGACCCTTGACCCCAAGGAT
CACTGTTACTCCCTAAATGA
CACAATGAACCCCTGTCGAA
ATCATATGCATACCCTCCTC
AACACATCACAATCCGCCCC
CCACTAAACCCCACCACAAC
TGGAGATACATCTCATCCGC
GCTAAACCACACACCACCCT
CAACCCTGAATTGTCGTCTT
ATATAGCGAAACGGAAGATA
CTTTAGTTATACTATACTGA
TAGCCGCCCATTCAAGCCTC
GATATGCACCCACCAACGAC
CGACCCCTCACTGCGACTGC
TGCTGACCTTTAGCCCCCAC
GGGCAGTAAAAGGTCACCCC
CACAAAATACGCCATTCTGA
ACTGTCCTAGAACCCCCTAC
ACGCACCCGTAGTGCTGCAA
AAACCCATTCCAACACCGTC
CCAACAGCGATAACACCGCA
GTTAGAGTACAGTCATGACA
CCTCACGGACCCTTCACCCC
TACGTCACACGTTCACCCCC
CACTAGTCCTAGTTGTTTTC
GCTCAGTTCAACTATCCTCG
AGACGAGACAAGTTGACACT
AAGATTTGTGAAGGACACCT
GCCACAACAAAATAGTTAAC
CTTGACCTTTGACCCCGCCC
CAACTGGCCTATAACCTCCG
CCGCCATCACTTACAAAGCA
GAGTAAACTATTGGGAAGCC
TAAACGGCATTAAATAGCCA
CATCTACAGCTTAACGTATC
CTGCACACCCGAACTAGATC
CATTTAGCACTCAAAACAAC
TGCACCACGGTCATATAGGA
TTCATCCACCCCCAAATTTT
CACTTTCATCACCGGAGAAG
CATGGACACACCCCGAGCCT
CAGCCACGCACGAGCCCACT
GATTCCAAACTGCCCTCCGT
CGCGATGACCTTTGACCTCG
TGCACTATGACATTCAAAAT
AACTTAACGGACTTGCTTCC
ACCTCCCCTCTCTTCACCTA
CGAGACAATGACCCTTGACC
TAAATATGACCTTTAACCCC
AACGTCGCTTGGGGTCACCC
TGACCCTTAACCCCATGTTA
TTAATGCGGCAAAGTAGCCA
CTAATGACCTTTGACCCCGT
CTGACCTTTGACCCCATAAC
AAAGAAGAACCGCGCGGATT
TACGACTGACCTTTGACCTC
TGACCTTTGACCCCATTACA
ACCTCATGACCTTTGACCCC
CCAGAATATCAACCACCCGC
CTCGTTCTTAGCGATTCCCC
CCCACGTAACACACGCATAA
CGCTTCCCAATATACACTGG
AACAGGATCTGAGACCCTCT
AGAGCTCACCTCACAACAAT
AGTCATGTCCACATTCAAGA
AGATAGAAAGATGGAAACAT
GACCCCCTTCGTCTTCTCGC
CAACCATTATGCAATTGCGT
CTTTCCTGAACCCGGCAGCC
CAACGTCTCCCCACCCATTG
ACTAGTCCACAAAGCTCGGA
AAATATCCAAATCCTCCCTT
GATCCGGACTTTCGCGAGCC
CCACAAGTGTAATTCAACGC
GGCCACGTCCAACACCCCCC
CCACCTTAACCTTTGACCCC
AAGAGTTGACCTTTGAACCC
ACGACCGCGCCCAACAAAAT
CATGACCCTTGACCCTGGCC
CCCGTGACCCCTCGCATACA
TTGACCTTTGACCCTTGCTA
CCAAACCTCCAATTCTGACC
TGACCTTTGAACCCCCTATA
GGACTGCTATTGTTTATGAA
TGACCTTTGACCCCTTAGCC
GAGAAACGTACAGACATTAC
TGACCTTTGACCCCAATAAT
TGACCTGAGGAACTACAGTG
CCTGACCTGACCAGTTCTAG
CTTACTGACCCTTGACCCCA
CTGACCTTTGAACTCAACGT
CATCTAACGCAGATTTCTCG
ATACGATAACAACTTCGCAC
CTTCCTAACCACTCGATACT
CGATACTATGCCAACGCGCC
AATATTACACCGACCAGATG
AGCCTCCGTGTATATACCCT
GTTTGACCTTTTGACCCCCA
ATATTCCGTGAATCGGGCCA
CAGGCGTGTAACGTATTACT
AACTCCCACTAGCTCGCTCT
GAACCTTAACACGCACGAAC
CTCTCATATCTAAATCAATC
ATAAACCTAAAAGCCCGCTT
TACGATCACCTTGACCCTTG
AATTCTTGAGCCGACAAAAC
CGCTGACCTTTGACCCCCAC
AGTTGCTCAACACTCGCAAG
CGACCACCACTCCAAATGTC
AAAACTAACCAGACCCCAAG
CGATGGCATCCAACGGCACT
CGACCCGCTGAACCTTTTGA
ACTAAGAGGCCTTTAATCAT
AGGCTGAACTTTTACACCCC
GCATGACCTTTGACCCCGAT
TGCCAGGACCAGTAACCACT
AGCGATAAGTGACACCACGC
CAGAACCGCGCCATCTAAAA
CGAATCGAAATCGCTGTATT
TTAACTTTGACCCTAATGAT
TTGACCTTTGACCCTCCTCA
TGCACTTACGAACCGATTGA
AACCATTCACCACGCACCGG
ACTGTTTCGAAACAATCAGA
CAAAGCGACCCTTAACCTAA
CTCTCACTTGACCCATAAAA
CCACCATCGATCTATTTACA
ACTTGAGAACGAGACTTGTT
CTACTGACTTTGACCTTAGC
CCTCTTAACGCGTACAATTA
AGGCAAATGTGGTTACCCAG
AACCGGGACCCCGCGTCATT
TAAGCCCATACACACACCAT
ACCAGCCGTACGCTACGGTA
GGCGACCTGAGCCTCCTACA
GAATGAACTTTAACCTAAAC
AAAAAGGACCTTTGACCCCA
CCCCAGTACCCCACCGTATT
GACGCTACCCAACATAATAT
CCAACATACGGAAAAGGAGC
TTACCCTTGACCCCATTCAG
TCGCCCACATCTACCAACCT
ATAATACGACACCCAGTCTT
TGACCTTTGACCCCGTTACA
GCCACCGAAACCCAAATTTC
AATTCTACCTTTGACCCTGG
GTGACCTTTGACCCATCTTA
TAACTTCAACCCTTGACCCC
ATGAGCGAAGCCAATTGCAC
GATAAACTAAACAAATGAGC
ACATCTTAAATATTCGTCTC
ACTTGCCCTTTGACCCCGTG
CGCAAGCAAACACGGGGCAC
CGCAGATGACCCTAGTATGT
GCAAGCCCTTTAGAATCCCG
GCACCCGCCCCCCCATGACA
TATCCACACCCTGCCAACGA
CGACCGTGACCTTTGACCCT
CATGTCGTACCTTTGACCCC
CAACACCACTGGTAGTACTG
TGAGGCTACGGTTATCCCCC
GCAATCAGCAAAGTATGGAT
CACACTTCCAAAACATTAAT
TGACCTTTAACCCCAACCCC
ATCTTCAAACCCTTACGGCA
ATGACCTTTGACCCCTCTTC
TGACCTTTGACCTCACTGAC
CTTTTTAACCCTTAAACTGC
CTTATACCACTTGAGCGACC
TGTAATTAGTGCACAGTCTA
GTTACATGACACCGATCCGG
AGAGGCGCGCCCATCCATTC
CTGACCTTTGACCCCCGTTA
TGGTTTGACCCTTGGACCCC
CTCCTTCAACCGAACTATAC
ATGATACTGACTTTGAGCCC
TGACCTTTGACCTCATTGAC
TGACCTTTGACCCCAATTAA
CGAACCCCCTCAATTTTGTA
GTGACCTTTGACCCCTTCTC
GGCTGACCTTTGACCCCCAT
CTGCCCCACTAGGATCAGGT
TACTCATCCTCCACCCAAAG
AAATGTCTCCCGTAGAACCG
CGTAACGGCGATAGCTCAGT
GCGCAGTCAACCTGCGAAGA
CCTACTATTAACGCTCTTAC
AAATTAACGAACCGGAGAAG
CTTACAACCCGGCCGCTTGC
AAGACCAACTAGTGTTTGAC
TGAACTTTGACCCCCTTCAA
TACAAGTCATTACAAGACTT
TAAACCGTGCTGCCAACATA
TACAAAGTGACCTCTAATAC
CCCGGTCAAAGTCCCAATAT
GGTGACCTCACCGCTAACGC
TCATGATGCAGGTCACAGAT
GGACCTACAGAAAAACCCAG
AATAACTAAGTTATAACCTG
CTGACCTTTGACCCCTATCA
CGAGTATCGTTCCACACTCT
GGCGAAAGTGCTGGTATGGA
TAAGGAGTCATAGACCCCAT
CAACCATGCCAGACCCTTAT
GGGCGTTAAAAAGGGTCGGT
CGACCCCAGTTAGCAACTAA
GCTCCTCCACCCCACCAAAG
AACAAACATTTACTGCAAAC
ATTAACCCTTTGACACCCGC
AGTACCCAGCCAGGCCAGTC
TTTAACCTTTGACCCTGGCC
AAAACATGACCTTTAACCCT
GCCAAGAGGCTCAAGTTAGG
CACTACCACAACCGATACCG
ACAATAGGAAACAAAACAAC
CCCCCAAGAACCTGACCCGA
CGATGCAGCAAGAAGAGTCA
CGAAAACGGAGCGCATATAC
TCATTGACCTTTGACCCCGC
CGCTCTTTCATAGAGAAGGC
TCACCTTTGACCCTTCGACG
CAATCACCTTAACCAGCCAC
ATAGCGGATAAATGACCTAG
CTCAGACCCCTCTACCAGTC
TGCCCCTAGCGGTCACCTTC
AGCTGACCTCTGACCTCGGC
CATTACAAGATACGCGGCCT
CGCCCCCTTCCGTACACTCG
CCTTAACTTCGACCCCACAT
CCCCAACAGCTCCGGTGCAG
ACAAAGCACTATAGAAGCTA
TCCCAAGATTACTTAATCCG
TGACCCCCTAGCCATTTATA
CACCCTTTGTAGGGCCAGGC
TCAATAACACCTCTGCCCTC
TCCTGAGGTACGGCGGCAGG
CGGAATTGACCTTTGACCCC
TTCTGGCCTTTGACCCTTCT
TACCACCACCAAGATTCATC
GCAGGAAGATTACGCTGAAC
TTCCCCGATGGGAATGCCTA
AAACAGGACCGGGAACGGGC
ACCAACACTTGCTGCGTTAA
TGACCCTTGACCCCATTCAA
CCGAGGGACCTTTGACCTCA
CTCCCATCCACGCCCAAAAC
CTGTTGGTACCGTACACCAT
GCATATCGCCCGAACCCAGC
TATGACCTTTGACCTCAATA
CCAAAATGTACCCACTCAAA
GGCTCACCATTCCCCGAAAC
CAATCTACAAACACTTCCCC
ACTCGAGAAAAACATACGCA
AGCTCAGCTACCGAAGCCGC
AGTGTACCTTTAACCCCCTC
TGACCCTTGGACCCTTAAAC
CTGACCTTTGACCTTTCGTA
TTAGACGGGAGGGGAGCGAC
CCTGACCTTTGACCCTTCAA
GGGACATATCGCACGCCATC
ATATAAAAAAGGCATCATGG
TACACCAACCCGCACATCCT
AATAAACACTAACCAAGGGT
CCAACACTAAAGCACCAAGT
TGACCCTTGACCCCTTTTAG
GATAACATTTTCAAAGGGTT
AAGCTTAACGGCTCATCATC
ACACCCACTAACCACCGCAG
GATGCACCTGCCCGAAATAC
ACCCACTAGCAGCAATATTA
TGACCTTTGACCCCTATGAC
GCTATGACCTTTGACCCTGG
TGAGATCGACCCTTGACCCC
AGAGACACCCACAATCATTC
CCGAACCTAACCACGCCCAT
TGACCCTTAACCCCTTTAAA
AGCAGATTCGGATTTCTTCC
CACAGGGGTGGAATCTCCAC
ACGTCTCATTCCCTACAACT
AGAGAGAGTCGACCTTCACA
TCCATTTGACCTTTGACCCC
CTACTCCCATTTCGGCTGAG
GACATAACCGATAAATAAGG
ACTACGTTACTAATGGTACG
GGACCTTTGACCCCGATTCC
CACCTGACCTTTGACCTTTG
GCGTTAATATTGGTCGACCC
CGAATATCCCCCTCCAGGCA
CTGACCTTTGACCCCTACTT
GAAACCACACTGTTAGATAA
CATATATATCAGCGTGCCAC
AACCCACTACCAAAACGTGC
ATCCATATTCTTCCGCGCCT
AATATGACCTTTGACCCCCT
GACGCGTAAAGGCCACTCAT
CGGACCCCGAACACCCCGAG
TTCGCCGTGACCTTTGAACT
TAGATGACCTTTGACCCCCG
ACCAATGCACGGATCACAGC
GTTGACCTTTGACCCTAGGC
CGACAAGCCTAAGACTGGTC
GCAACAGCCCACCACCGTCT
TACTCCACCCCAATGCGCAA
CTACAAGCCCCTAGAACTTA
AGCAGACAAAGCGGAAACAA
TGACCTTTAACCCTTCTTAC
CGTAGGGTGCGCAAATAACG
CTGCACACGATTCCCGCACG
TGACCTTTGACCCCTGAATT
CGAATCCCAAACAATAAAGC
AACCTAGTTTCTGGTAGAAT
TCAACTTTTAACCCAAATGA
GCATGAACTTTGACCTCAAG
GTTACCACCACCCCACTCCT
TACTTTACACCACACCACTC
CCTCACCTTTGACCCCACAC
GAACGAACTTTGACCCCCCC
ATGACCTTTTAACCCTGAAC
CCACAGCTTAGTCTTCGCTT
TAAAAGAAAATTACGCGTTA
CGACCCCTAAAAAGCCCGCC
CGAATCTACACATCCAACCA
CCGACCCTCAAACTTCCCAC
AACGAACGCGACGACTACGG
CAACCAACGCGTAAGACGTA
TGACCTTTGACCCCCTTGAA
CTGACCTTTAACCTCTGGGC
TCACACTTTTCATAGACCTT
TTGACCCTTGACCCCAACCA
GATTTCCGTCAGACAGACCA
CATCAAACCCCACAACTATC
CGTTCGCCTCACATAAGGTC
CACCAGATATAAACAAGCAC
ATTCACACGTCGCTAAATAG
AGTGACCTTTGACCCCCCGC
CGGCCCCGTGAGCACATCAC
CACACCACCTACTAAGTAGG
CCGAAGAGAGTCCCATGCAC
CCACACCCACAAACCAACGT
CTACCCAAAACAATTATTCA
TCCCAGCTAAACTAACTATA
CGATGTCACATCAATACCAT
TTACCTTTGACCCCTTTTAA
CAAACCAAAACTTTTCTCCG
TGACTTCGACCCCTTTGACC
CTGACCCTTAGCACCAAGCC
AACGCAAAATTACCGTCTGC
TGACCTTTGACCCCAAATCA
CAAACGACAGACTACAGAAC
CGCGGAGGGAGTTATTCGCG
CGTTGACCCTTTGACCCCGG
CCACCGATCACCCGAACTCC
TCCCATGCCCACCACCAGAT
CTAATGACCTTTGACCCCGC
AACGACACAGTCACGCGCCC
TAATCGAGACTCAGACAGAA
TTTAGTTTCAGAGGCTCAAT
TGACCCTTTGACACATTCCT
ACAACGACCTTTGACCCCAC
ACAACGTGACCTATGACCTA
ATCATACGTTTCTTCGGACA
TGGCACCTCTCTAATGACAT
CCCGACCGGTTTCAAGGCAC
AATTAAACGTTAACAAGAAC
GCAATCCGGAAATCAACATA
ATCATCACTAAGCCACGCCT
GTGATCACCATCATTATCTC
ATGACCCCAACACCCCCGAA
CAACCCAGACACCAGTGAAG
ACAGACCCCCGCCCTGTCAT
AAACAAGACGTGCATCCGCA
CAGGAACAGGCTTAAGCACG
GAGTTCTTTCTCCTCACCCA
AATAACATGACCTTTGACCC
TAACCCCAAGCCCCACTTTT
CAGGTGACCTTTGACCCCGA
TGACCTTTGACCCCCATTAA
TTGACCTTTGACCTCATGCT
GGTAAACGCACAACCCCATC
TCTCTGGCAATCCATTTCCC
CCGCACGCTCAATCTAGGCC
TGCTTAAACTTATGGGGGGG
AATACCCCCAACCCAATGTG
CCCCGCCTGTCGAAACCGAC
ACCACGATGTAGCCTCTCTA
TAAACCCCCCGACCCAAAGC
CAAATCTAAGGACAACCCCC
CAGCTTATCAAAAACCCCAT
ATATCCAGGGCACACCACCG
CCTCCATCTCCCACCCTCTT
CACTCCAGTTATACTACACG
TCCAAATTCACACCTCCGCT
TCGTAACTTCCACGGTAGCC
CACCCGACACTGGCCCACCT
ATGACCTTCAACCCCACTCC
ATTATCATTGACTTTTACAC
TCATCTCTCATCTTTTACTG
AAAGGACATACAACACAATG
TGACCTTTGACCCCGTTTAA
CGCCTATGACCTTTGACCCC
CGCAAAAAACATGCGCGCCT
CGATCAAAGAACATGTATTC
CGTAACTTTGACCCTGCGGG
CTACTACCTAATACTCCGAC
CACCTATCAATTTGACTTTC
TGAGCTACGCACCAAGGAAC
CGCCAGTAGTCACATACAAA
TGACCTTTGACCCCAGTAGC
AACACCCGTCCTCACCGCGA
TGACCCTTGGCCCCATGCCC
TGCCCCAAATACCCTAAAGA
ACAACTTACGGGCAATCCCA
ACATATAAGAACGCAGGAAT
GTGAACCTTTGACCTATCAG
CCCAGAATCTACATGCCATT
TGAACCTTTGACCCCTTCAC
GCGCTACGTAAATGACACGG
ATACCGTCAGGAAGACGCAT
GTATGCGATGACCACCCACT
GACCAATGATCCCGTCTCCC
TGACCTTTTAACCCCCTTGC
CATTATTCACCTTCCACATC
ACTATTCCGGGTCTGACACT
ACACTTCCATCTTCACCGCC
CACACCCAGCGCATATCGAA
GTGACCTTTGACCCCTTATT
TCTGCGGAGCTTTACTGACA
AACCTTCAACTGCGATCCTA
CGGCCGGAACCCCTCCCGAA
CGATCCAACACCATACGCCC
CCCTTTCCATCCCTCCCAAT
GATAACCCTTCAATCCCATC
TTCTCCCCCTTAGTCTACCT
TTTACCTTTTGACCCGATTG
CCTTGACCTTTGACCTCCGC
CACTGTGTAGATGATGTGCA
CTGAACCCAACGTACCCGAT
TACCCCTAACACTGTGGCAC
ACTACCGAACTGAGCTTTGT
TTGACCTTTGACCCCAATTA
AGACCCTCAGAGAACTAATT
AACGCTACCCCCATCACGAT
GCATGACCTTTGACCCCGCC
CCCTTACCCACCATCTCGAC
TTGACCTTTGACCCCATTAA
ATACCTGAATAAAAACTCAA
TTACCTAGCAGAAACTCACC
TGACCTTTGACCCCTTTAGA
AACCCCAACCCCACCACCTT
ACGCATCCAACGTAACAGCT
ACGGCGTAAAGGTCCCCGAG
CTCCTACCTGATTGTCAATT
CATTTGGCCAAGCTCCAAAT
TGACCTTTGACCCCTCCTAT
ACACCCAGCTCACACCGCCA
CTAACCGTCCCACACCACCC
AGGCACCACAGTGATAAAAC
GTCAAGCACCGTTGCTCGGA
GATCTAAGCATCCAATTCTC
CAGTATACGATCTCCAACCA
AACTCATGACCCTTCAACCC
CATGCACCCACAGGCTAGGG
AATGACCTTTGACCCCTCTA
GCCCAGACATAACCCCAGGT
CCAGCGGTGACCTTTGAACC
TTGCCCCAGTCCTATATAAT
ATACGGTGCAGGCGAGTGTA
GCTATCCTAACCAGGGGGCT
CTGCCATGACATCTGATCCC
CACCGAATAGTATGTACAAA
TGGACCTTTGACCCTTCCGC
CTGTAGCCCGTGTGGTGCCC
TGGCCTTTGACCCCACATTA
CATAGGCAATGCGGTGACGC
CCCCCCACCTTCTACACTCC
CCAAGATGAATAACACTGTA
TTTGTTAGGCGCCAATCAAA
CACTCTTGAACTTTGAACCC
AATGGACTGCAATACACTCC
CGGCTCTTCAACCTTAATTT
CTCACGAGAACCCTCAACTT
AACGGTAAGGGAAAGTGGCT
CATAACAAGCTTTCCCACGC
CATTACTCATAACCTTCGCT
CTTGGCCACGGGGCCTGGAA
GCCTCCCGTACAAACAGCAG
AAACCTCACACACCTTCTCT
AGAAGCGGAGGCTCGCTTCA
TGTCAGCCCCCCTACCCGTC
AACCCCTTCATTGAGCGATA
ATGACCTTTGACCTTATGAC
TCACCACGCCCCGCTGGCTT
CTTTCCCACTCCTTTTATGA
TGTATCACCTGGCAATGGGG
CGAAACCTCACTAACCGATT
TCCACCTAACCCTCCGCATT
TGACCTTTGAACCCCACTTT
TGACCTTTGACCCCAGTTCC
CACCTGTCCCACGAACCTCC
CAAACACCATCCGTTGACCA
GAGCCCCAACCCCTCCGCCC
GCAACCCCACGTCACAACAT
CCGAACGCGTAGAGAGCCCA
ATATTGACGCCAGCCACTTC
AAACCCATACGACCCCTCGC
GCTCAGAACAACCCGTAGCC
AACTAATAACTTTCACCACC
CGGACACTCACCCCATCCCT
GCCTATTATCATAAGGGTTA
ATGACCCTTTAACCCTAGCC
CCACCCTTAATCAACCTGTG
CCCACTCTTTATCGCGATAT
CTCGACGGTCTAAGCTAATA
AGACTAACACTCTCCGCATT
CCCGGTAGGCCCAGGCCCAC
CTTATCCGTCCGTCATCCTA
ACGCGCTTAAAAGCAATATC
CTACGTCCTATAGGAGGGTC
CTACTACATTCCCATAACAG
TGATGCAATACACTTCAATC
CTCAGCGCCACCTAGGCATC
TCAAGGCTGACCTTTGACCT
AGGGAGCCCACCCTCAAATA
TGACCTTCCCGACGCAGTTC
CTTTACCTTTGACCCCCCTT
ACTACAAGCCTAAAGTATCA
AACGACGTAACCGCCTTCTC
TGACCTTTGACCCCTATAAA
TCAACCCCAGACTATTATCT
CACTCCCAGAACGATACAAT
TACTAACAACCTCGGAACCA
TTCGGCTGACCCCTTGACCC
AAGCGAAAACTGACCTGCAC
GTGCTCCAATGTAGACGCAT
CTCTAGGGATCGCGCTCCCC
TGACTTGACCTTTGGACCTG
GAGGTGCCCTAACTGACGAT
GACAAACCGCTCGATCACCC
CACATTTGACCTTTGAACCC
CCTCCGCGAGATAACAGATT
AGAGAACAGCACGACTAGTA
CATACGGCTGACCGTAGCCA
TGCCAGTCAGCCCTTTGTAT
TTCATCACCCGAACACAGTG
TGCCAAGACAACTCATCGGT
CAAAAGCGAACAACGCACCA
GAAACGGTGCTAAGTCAATT
CCATTTAATATTATGCATAC
TGACCTCAAACCTGGGAGCT
CGACCATGTCCCTGCCCATA
CACGACTTTGACCCCGCGAC
TCCCCCAACCACAGGCAACT
TAACCGAAAGCGCTTATCCC
TGACCTTTGACCCCCGCTAT
AGACGTTGACATTATGACCC
CTTGAACCTTGACCCCCGCG
CACAGAATTCACCCCCCGAA
CCCTAACTCGATGCAGAGTG
AAATTACTTAGACTTACTCA
AGCAGCTCCGATATAAGCCC
CCTACTCATCGGCAGCTAAT
CGACATTGACCCCGCGTATA
ATAACCCGCAACACTCCCTA
CCAACGACAACTCCGAAACC
CGCCTGTGACCTTTGACCTG
TGACCCTTCAACCCGCTTAG
CACGAGTGACCTTTGACCCC
CACCGCACCCGCAACCCCCT
AACCCGGCACACAGCAAAAC
CTACACATGCCCCCTGCACC
CCATACCCATCCATCTATAT
CGCACCCTCCTCAAACGTCC
CCAGACATCATACTCCCCAC
AACACCTGACCCTTAACCCC
TCCCGAGTAACTTTAACCCC
TCACCCGCTACCCCACCCTC
TAAAGTCGCTCCCCCGAGGT
CTCCGCACTAACATGTCTTA
CTCGTGACACGAAAATGCCC
TGACCCTTGACCCCAATTCA
TGACCACCCGGGGAGCTAGA
ATTATAAACACCCCAGTCGG
CACGCTCACCCTTAGCAACG
CAAGCCGCTACTTAATTGTT
ATCCCCTACAGCACATCGCT
TGCCCAAAAATACAACTATT
CCCCGTTAACCCCAGCCGCA
AATCGGACCTAACCCATACC
TACACAAGGACATTTAAACC
CCACCCTCATCACTACCACT
AAAAACCACGAACAACCTCC
CTGTACTTATTGACTAGCAC
GCGTAACCCTTGACCCCGAC
ACTGTTCCCCCACAATGCCA
ATCAAACTTTCACTGGTCAA
GGAACACCTCAATATGTTGT
AGAGAAAACTCGACATACTC
ACCCCACGAAAACGGCGAGT
AGAAACAACTGTCTATTATT
GGACACCGTATACAAACACA
ACAAAGAACCCAATCCCTGA
TCGAACCTGAGGAAAACACT
AAAATGTTGACCTTTGACCC
ACCACCCAACCCGCATCTCA
ATTAACTGACCTTTGAACCC
AAATGCTGACCTTTAACCCC
CCTACAATATTTAACTTTTT
ACAGCATGTAAAGGAATACC
GAACGGCACGACAACCACAG
GACTCGCACCCGCCCCCACC
CCCACTAACCCCCCGACCCT
CGCTCTTGACCTTTAACCCC
GGGTTGCACGGGCGAGCACT
TTCACAACTCATACAGTAAT
ACACTGCCCTTTCATGCACC
CTTTACCTCGGCCCCCACTT
AATATTATAAAAGTCCTCAC
CTTCATACGTCCATTCCTTT
TAGATTGACCTTTAAACCCC
GCAACATAACCCTTGACCCC
CGTTCTTCACCCTTGACCCC
GAATGACCTTTGACCCCTCC
TTCCGCTGCACGTGCAACAG
ACCGTGAGCTGACCCTTGAA
CTTGACCTTTGACCCTCCCC
TACCCCCCCCGTCTTACTCC
CCACGAGGCACACCCATACA
CAACATAGCAGCCAGCACCT
TAGAATCTCCGCCCCAAAGG
AAAACTATCATACCCCCAAG
ACCTCATCCTAACGTCCCAC
TCCCACCATTCGAATATGCA
TCTTCCACTATAAACACCGT
ACAGCCCCAGGATGTAATCG
TGACCTTTGACCCCGTTCAC
AACGTGACCCTTAAACCCCG
CAACGCCCGACGACAATGCA
CTTTAAACGGCTCTCTCCTG
TCTCCACATTATGCCGCAAG
TGACCCAGACCCTAGTGGAC
ATGACCTTTGACCCTTACCT
AGACAAGCCCTCTCTGCTAC
CATAAGACTCCTCAGACCCC
AACCGATCCACCTCACCTCG
CCCTCCCTCCCTACAACATA
CCAACACGCGCGCGCCGGTA
CCGGTTAAGGAGCCAGGTGC
GAACTTGACCCTTTGACCTC
GCCAATCAGCGTGAACTAGT
AGTAGATCTCCCTCGCCTAC
TGCCCAAACATGCTCCCAAT
CATATGACGTGACCTTCATT
TTACAACCACCGCCAAGTAA
CACCAACCACATGTACAACC
TTTACAAAAACTAAACGGTC
TAACCCAACTCCTACACAAC
CTCGACCTTTGACCCCATCA
AAACCTTTGCCCCCGGCTCG
CGACAACTCTCTCCATCAAT
CTTGACCTTTGACCCCCACT
CTTTAAAGCCAAGCGATTCA
CCACAGAAGAGTGCATTCAT
TGACCTTTGACCCCAGTAAA
GCAGCAGCATGACCGCCCCG
CCATCCTCAGCGTTTCAAGT
ATATACGTAACCCCACTTGC
CTCACCATGGAAGCAAGTTG
ACTTGAACTTAGAATATGAC
ATTTACCCTACCTTTAAAGC
GACAACGACACGACATTTGC
ATCCCTGCCCCACAAACCCC
TATAATCCCGTGAACGGTAT
CGCAACACCTCAATGACAGG
TCAATCCACCCCACACCAAC
ATGACCCCTAAACCTCCCAA
ATAGTTCGCCCTTCCTGGCC
TCAAACATCCGCGTCATTTG
GAGACACAATCAACCAATCC
ATCCCACCCTCCATGGGCCC
AAATGCCACGGCCCCAACTC
TGACCTTTGACCCCAAATCA
CATCCAGTTAAATACGACGT
CAACCGTCAGCGAACCACTG
CAGCACTCGCTCCAGCCGGT
AGACTCCGCACCAGCAGGAT
CTCGACGGGTAGGAAAGGCG
TATGAAGTACCCACACAGGG
GCTCTCTCACCCAAGGAAGA
CCTACTGCACGCAAAACTAT
AAGAAGCAGTAGAGGTTGAC
GTCACTATGAACCTTGACCC
CGGACAAATTCGTCATTAAC
ATCAAAAAAGCTAAATAAGG
ACAAAAATAAGGACCGCCAT
CTGCAGATGGGGACATCACT
CCACGCCTCAAAGAGGCACT
ACTTTTACCTTCAACTGGGT
CGTCTCTCAACCCCCGTCCC
AGCTTACAAAACATGAAACT
GACGAGTGACCTTTGACCCC
ATCCCCTAAACGCGGGGCGT
TCTTATTGGAGTACTACGAT
CCAAACATGCCCTCACCCGT
TAAGCGGACACAGAGGCCTT
TGACCTTTGACCTCAAGCGA
TACACATCCACCTACAACAG
GGAACAAGCTCCATGGCACC
GTGACCTTTGACCCTTCTCC
CCGGCCGCTTAGCGGACCCT
GTTATAATCATACACGATAT
TCATCTGACCTTTGACCCCC
TAAGACCTAATACTCCCCTC
TAACAGGTTGCGGCCAGTGG
AAGTTCTATGCCCTCTGACC
CGTGACCTTTGACCCCCCAT
ATCTGCAACCCTGACACGGC
CACTCATTGTCACAAGTGCC
CATAGGGATAGGAAAAATAT
CCTGACCTTTAACCCCTCCC
CAAAATGACCTTTGACCCCC
CTGACCTTTGACCCTTCGAT
AGCTTCCCCGCTTACTATAC
CGGGGACCTTTGACCCTCGA
ACATCAATATAGAATAATTC
TGAGCCCCACAACACAACTC
TGACCTTTGACCCCCTTTAC
GACTACCAGACCTTTGACCC
ATACCGATCCACCCACACCA
TAAACACCTCAAAACCAACA
TGACCTTTGACCCCTATAGA
CACGAAAGTTTTCTAACCAC
TTATTTTGCCCTCGTGAACC
GCGACTCGCACTGCAGAGTT
CCGACCCTTTAACCCCACTA
AGTATAAGCCCATCCGCACA
GTACGATCCAATGACGCCAA
CACAACTCTCCATCCCTCAC
CGACCCCTAACATTGTGACA
TCCCTAACCCAAAGACAAAA
CTCAAAATCAAGAGAAACCC
AAGTCGTGGTCCTACCGGCG
AAGGGGCAATCAGAAGCAAA
TTACCCTTTGACCCCGACCA
AGGGACCCCCCAGCCCACGG
CCACCCCAACACAACCACCC
CACAACATGCTGAATTATCC
GTTCAGTACCAGTCCAACTA
GCTAACCTTTGACCCTACAA
CTAACATGACCCTTAGACAC
CGACACCGCCTCATTACCAA
CGCCAACTCACCTCGTACTG
CGACACGTATCGGTATTGAG
ATTACCCCCAAACTCGCCGG
AACAGACCCTGCCACACCCC
TATCGCCCACGATACACACT
GCCTACTAAAAGAGAAGCAT
TGATTACACCCAACCCTCAG
AACCCCTGCCCCTATACGGA
CGCGCTCAGTTCAAACCATT
CTGACCTTTGACCCCCCCTC
GGGGCATGACCTTTGAACCC
GCGGGTCAACCAATGCTATA
TTGACCTTTTACCCTTGGTC
CCACAAAAAGCGCCGTACGG
CACAGCCCCTCTCCTACGAT
CCGCCCATATCCCATCCCCC
CCAACAAACCGCTCGGTCGG
CTGACCTTTGACCCCCTTAA
TAAACATCGTCCGTCTTTAA
ACAGCCCTAGCGCCCACCTC
ATTGACCCGGAACTGGACAC
GTGTAAAGATTGCGGGCACC
AACCGATGTCACGGCAACAA
GATGAACCTTTGACCCCCCC
CAACCCTTGATCTAATCAGA
TTTCACGTGACCTCTGACCC
TTGACCTTTGACCCAGAACC
TGACCTTTGACCCCAACATA
AGGAACTAATTTGTACGATA
TCAACCTCGACCATTGTCAA
TGAACTTTGACCCTTATCAC
GTCAGGGTTTACCTAACCTC
TGTGTGACCTTTGACCCCAG
TAATACCGCACTACCTCCTG
ACAATGACCTTTGACCCCGA
AGTTACCTTAACACCACTTA
CACTGCTAAAAACAACCCAC
AGACACAACGGTTCAGAGCG
GTTAACTTTGACCCCAGCCC
CAACACCCTTGACCCTTCCG
CCTTGCCATACCCTATTGAA
CAGCGTGACCTTTGACCCCG
ACTCTCCATGAGTCATGCCC
CCACACAGTTACACCGATTC
AGCATACATTAAGAAACATC
CTTTTCAACACATGCGATTT
AGAGGTCACCATCCAATACG
ATTCTAATCATCACACTCCC
CATCACCTAATCCTTATACT
TGAACCTGCAGTGCACGGTC
AAAAGCATTACTAACGGCGT
GCCCGGCAAAAAAAGTTAAT
TTGACCTTTAACCCCGACAC
CCCACTCAGCGAAACGTGGT
GAAGAATTATTAAGTCCAAG
ACTTATCTCACTTCCTCAAA
CTACCCTTACACTGTCCACC
AAAAAACAGAATGCTCAAAT
CTGACCTTTGACCCCATTAA
CCTGGTTAACCTTTGAACCC
CTACTACGAAGCCTCCAGTA
TGACCTTTGACCCCTTCTTA
GATTCTCAAAGCTCTCCATC
TGACACCCGCAAGGAAAACC
ACATGCCTTGTCATGAGTCC
ACCAGCGCCCTAGGTCAACA
CTCTACAAGCGTCCCGTCAA
CATTCCAACTACTAACCCAC
AAAGCTTCATTTCTAGCTAC
TTCTCCAACCCCTTCCCCAG
AACCACCTCGCCGTGACAAA
CCTACACACACCCAAATAAC
GTAAACACTTTCATAGACCC
AGACCACCCCAAAAATTCCC
TCTCCGCAAGTCTCTAAATC
GGTGGCCAGCCTGAACGCCC
CACCCCTCACCCTTGACCTC
ACCAGCGCTATGATTCTTCC
CCGACCACACCACAATGGGT
AATCCGTGATCGCTACGATA
GTGTGAACGTCATCCAAGGA
TAAACCTTCATATCCGATTA
ACACCGTTGAGCCCGACAAT
TTACAATAACGCTACCCTAA
GTTAACCACTTTCCCCGATC
GTCTCACGCCGAAACCCCTA
CTAACCCCCCACACAGATTT
ACCCTCCTCATACATATTGC
ATAGACGTGACCTTTAACCC
AGGAACTCGTACATAGCCTT
CAAGCTCGTAAAAGAGTGAT
TCACAACCTCAAACCCGCGC
AACGCTCAATGCAACGTGAA
ACATGGTGACATACTATATC
GACAGCGGGCAATAGGAGCG
ACTAATATCTATTTCAACCG
GCGAGTTAACTTTAACCCCA
GACGCCCGAAAGCTCTTTTT
TCACGGTAAACCAAGTCTCC
CTACCCCTGTTATAAAGCCA
GACAACCAACAACCAATTCT
AAAGCTAACTTCAGAACAAT
GAGTCCTGACCTTTGACCCC
CCAACGCGTTAAGAGCCCTA
TGACCTTTAACCCCTTTGTA
TTCCAACAGTAGAAGTATTG
AACCAAAAACTATCCCAAGA
TGACCTTTGACCTTTAAAAC
CAACTCCACGAAGCCAAAAT
CGTACATTAGTCCGGCGATC
CTCATTACTAGGCGTCCCAC
TGCTGAACTCTCACCCTACC
GGATGGACTACTTACATTCG
AAAAAACCAGAACGCGTTGA
GCTGACCTTTGACCCCCCAC
TACGCACCTCCTTATCAAAC
AATCATTCAGACGCCTACAC
CGCGCCAAGTGCGGCAGTAA
CATCTAAAGGTTATGTATCT
CCCCATGGCCCGACTCAAGT
GAATCCAGCGCCAAGGACCT
TACACGAACAACTTCCAGTC
AACCGGAAGGTGACAGCAAA
CTTCGGACGACATACACAAA
GCGCTACCCATTGTGTTATC
CTCCGTTACAAAGAAGCCTC
AAGACAAGCCATTAACATAT
TTGACCCCTTGACCCTTCGG
CAACATCCTTCCCCATCGCC
CCCACCAACCTCATCCCCAC
ACGCCCCACGCAAACTAAGT
CCATAGCCACCACATCCAAT
AAAGGACCTTTGACCTCCCT
AACGGACCTTTGACCCCGGG
CATAACGAGAGCCTTTCACA
TAGAAATCATTCTATAAACT
CTACACAATATCACATAAAC
CGACCTCCTCCTTTGTTCCC
TGCCCCCGCCCAACCACCCC
AACGACACGACAGGTTAAGT
ATGAGCTTAACCTCCGTCAA
CTGACCCTTGACCCCGGTTG
TCAGCGACCGACGGAAATGA
GCCAGGTTAGAATCGTGCGC
AGCACCACTCTCCACAATTC
CCCACCTACATCGTCCGCGA
GGGGATGGACCACCAATTTA
CAAGTAACTCCCCCGCCACA
TTGACCTTTGACCCCAATTG
ATCGTCAAGGCCTCGCGCCT
CAACAAATAAAACTACCAAG
TGACCTTTGACCCTTTTAAC
AGTTTCCCTTAGCCAGGCTA
GACCACCCGCCAAATACAAA
TCGAGAGGCCTTGCAAGCCA
TCTCACGGATTTGTTCGAGG
CATCACTCCGCATGACAAAA
ATGAACTTTGACCCCCCCCA
ACTGACCTTTTAACCCCCAC
ATTGACCTTTGACCCCCGAC
TCCTTCTGACCTTTGACCCT
CCTGACCTTTGACCTCACCG
AAGCCGCCCTACTCGGTCCA
CTCCCTCGCCAAAAATCACC
CATCCGCTAAACTAACACAA
CTGTATAACTTTGACCCCTT
GAAGGTCATGACCCACAATC
CCACTGACCTTTGACCCCCT
ATTTTTACGACGATTGCAGC
TAAACCTAGGCCAACCGACT
CCTTGCTAAATGCACACGTA
ACGCGAACCGCGGCACCGTT
GATTATCCAGTACACGAGCT
ACGGACCCCCCATGATTTAA
AGCCGCTTGGCGCCCCGTTC
CCACCTGACCCCTGACCCCG
ACATTGTAACCCTTTGACCT
ACACTGACCTTTGACCCCAG
AAGAAAATGACCCAACCACC
TTCAGGTTCCCATCCGCCGT
GCTGACCTTTGACCCGCTCA
CCGTCTACCCAATATTCCTA
AATGCTGACCTTTGACCCAG
ATAGATGACCTGGCCCCCTT
AAAGGCTAACTCACAAATCA
CAATTGACCTTTGACCCCCG
TCCGATGCACCGTCTTACTT
AAATTCTCTAGCTAAAACGT
TCACAAATGACCTCTAACCC
CTGCCAATGAACCTTAAATG
TATTGACCTTTCACCTAGCA
GGCGTTTCAACGAACAATAC
ATCTACACATTATCTGCCAC
GGCTATTGTCACCCCATCAC
GTTTGACCTTTGACCTCCTC
TCCGTTCAGCAAGAATGACT
TGACCCTGATATAGATTTCT
TAATGATTTACTTTTAAACG
ATTACCTGTAGGAATCTCGG
CAATCAACGAGCACCCTTCA
CTGACCTTTGACCCTTAACA
ACTCTCGTTGAAACTCACGT
ATAAGGCCATCTTTTGACCT
ACGGAGACTAACCCCCCGAT
ATACGAAACACACATTCATA
GAACTGACCTTTGACCCTGG
CGCTATTTGACCTTGACCCT
CCGTCACCCGCCTCATACGT
GAATCCATCCAGGTAAAACT
TGACCTTTGACCCCAAACTA
GCGCCACACAAGTTGCGATC
GACCCTTTACCCTTCATTAC
GATACGATCTAATCACCACC
AAAACATGCTCACTAAAACT
ATTCCTCCGCCCAACGCAAC
AAGAGCGTTTCCCTAGCCCG
AACGGTGCCACACCGACAAG
CGAACACGTTTACAAACGAA
GGCATCAGGTCCACTTGATT
CTTGACCTTTGACCTCTACG
TACCAGTAACCCCCTTCTAG
TCAAAGAAAACGGAATACAT
CCCACCTCCCCGAAATTCAC
TGCACAAAAAGCGCGACGTT
CGACTCGGTTCAGCCATTTC
CCAACCCTCCCTCAAGCAAC
CCTCTGCACCTCAAGAACTT
GCAGACAACAGTAAAGGTAC
AGGTGCCTGAAGAAGCCAAT
CCGCCCAAAACGTAGTGCCT
GGAAATCTGACCTTTGACCC
CTTTCACGCCCTACCACCTT
CTGTCTTCCCGAATGCACAG
CATGGATGACCTCCAACAAA
GGGCACCACGCTGAACGCCT
ACTTGACCTTTGACCCCTGG
CCAAAGGCCAGTACGAAGCC
GTGCAAGATGAACGTCACCC
TACCCGCCATCATGCAGGAC
ATTACCACAGATAAAGAAGA
ATTCACCCTGACCTTGAACC
CGTGCCCCCCACGCAACACT
CGAAAAAGAACAACCCCCTT
ATCCCTATAACCTTTGACCC
TGACCTTTGACCCCAAGACC
TGTAAAAAGACTATCCTTTC
TAACCCTCATGCCGACAACG
ACCCGGCCCCGTACACATCA
GCCCATACAGTTTACTTTAT
TCCGCCCTCCTTACCGGCGG
CATATCTACCATTGCATGAT
CTTCATGCACACCAGCATCA
ACAACCCGCATCCAAGAAAG
AGCGTCGACCCTTTGACCCG
AAATGACCTTTAACCTAATG
AGACTAACTAGACAAATGAT
GGTCTAAACCACACACTGAC
ACCAATGAGTAACCGCCACG
CGCCCCCCGCCCAATGCTAG
CTGCCCCTCCCAATTTCAAA
AACTAACCTCGGCTCTTTAG
TGACCTTTGACCCCAATTTA
ACGACGACTCGATATTGATG
ACGACCCCACGTACAAACGC
TGGGAAGACGACAATCGGCT
TACTATGACCTTTGACCCCG
CTTTACTTGATCATCACTCA
CCAAGAATGACCTTTGACCC
CTCTCCGCGGACTTCAAACT
ACCTGACCTTTGACCCCGAC
ACATGCGGAAGATAATGGTG
GACCGAGTTAAAAGGTAAAC
CCACTTGACCCACCCCTCGC
CAAGGGTGAACCTTTGACCC
TTGCTGGACCTTTGACCCCT
CCAACATAAGCTTGACACCC
ACTCGCGCTTCAGAGACTCC
AGACTGACCCATTGACCACG
AAATCGACCTCTGCCCCCCC
GGACTTTGACCCCACGTAAA
AACCAAAGCCAAGACAAGAT
AAACCATGACCTTTGACCCG
CATATCACAGACATACTTTG
AGTTCAACCTTAACTCGCAG
GCGCCGCATACAACATCAGT
AGTTACCACTCCGCACAATA
CCAGGCATTGTCCACCACGT
TGACCTTTGACCCCAATTAT
TCCAACAAACGGTCCTGGGG
CCGTAACCACCCCCGCTTGA
CACTTACGAGGGCGACAACA
TACTATTTATCTAATAATAC
TGACCTTTGACCCCTAACTA
CCTGAGCGACAAGTAAATTA
AGCTGTGACCTTTGACCCCG
TGACCCCAGGCAACACCAGT
ACGACCAAAAGAGCACAACA
CCATCTCAGCATCAAAGCCA
TGACCTTTGACCCTCACCCC
AAAACACCCATCTCAAAATA
AGCCCAGAGTAATTGTACGC
CATCGCTACTTAATAACAAA
AGAACGCTAAGGCGCATAAC
CTTAACCCCAACGAATACAA
TGACCCTTTGAACCATAAGT
GTCAAAGCCACGCTGCGATG
TGACCTTTGACCCCTATAAA
GAGGAGAGATCTTACACACC
CTAACCCGCCACGGACCACT
GAATCCGAACAAGCAACATT
AAAACGCAAATCCTCCCTCT
CTGTCGTTAGCCTCCGTGAT
TAAACTTGACCCTTTGACCC
AATTTATCTTCCACCCCCAA
TGACCTTTGACCCCAACCTA
AAGTAGACTGCTACCAGTTG
TCCCAATGCCGTAGAATGTA
CCAATAAACATATTCCCGGA
AGTCGGGAACGCCGGCCCAC
TCCCGTGACCCAACCACCAC
TCTGACCCCTCATAGGAAAG
CAATGAATAACTGAAGAAAC
AACAAACCTGACCCTTAGTC
ACATTGACCTCTAACCTTAA
AAGTAAAAAAATTCCCCTCT
CGCAGGCACAATTATAGGTT
TGACCTTTGACCCCATTTAA
CGTAGAACGTGGGACACTAC
AATGACACACCCCCTTGGCA
CGTAACCGTCCAACGAAGCG
CGATCTGTCGCGCTTGTTAT
TCCGCCCGGTGTTTCCCCCC
ACCAAACGGACATGCGCAAG
TAACCCCCACCATCTTCGTG
GGATGACCTTTGACCCCGCC
CCTGACCTTTGACCTTAACG
GAACTAGTACTGCCAACGCA
ATGACCCTCCCCCCCCGGCT
GCGCACCCCTGCCTACATAC
TATGTTGCCTGCACGGGAGG
CACTAACACCCCCCCTCAAC
GCGACTTAAGAAGCGTTCTA
GCAACCAAGCAGGTAATTGC
AAACCTTACACCCATTACCG
GTGCAAACCGTACCTATTTA
CTGACCTTTGACCCCTAATG
ACGTTCTAACGACGACTAGT
ATACCTGCAGCCCGTAACAT
TTTAAATAAAGACACAAACA
CCATGACTTTGACCTCACGC
AGACCCCAACTACCTCCTTA
TGACCTTTAACCCCTTCGAT
CACGAACTTCCCAGAGCCTA
AAGCCGACTTTGACCTCTTG
AAGTCTAACCTTCACCCTGC
ACGATAAAATCAGTAAGAAC
TCGTACGACGGACACACCCC
ATAGATGAAGCTAAGACCGG
CAGTCACGGCCCATGACCTT
TGACCTTTGACCTCACTATA
CAGTCCCCACTGATATAGTA
CCCTGCGCGACTTACCTCCC
CTCCACAAGACCTTTGACCT
AAGCGACCTACCCTCAACAC
CTTCAACGACTACGTCGTAT
TGACCCCCCCGGCCTAGACA
CCAACAGCCACCAGACTACC
ACGGCAGCCATGCAAACAGG
TGTGCCTCCTGTCCAATCGA
CCTCCCCCGCCATCCCAACC
TCATTAGTCACGTCAATGCC
ATGACCTTTGACCTTTAGCA
TTGACCTTTGACCCTACGAC
GATCAACTAAACCAATGCTC
CCCCCCCCACCACCCACAAC
CTCGTTTATTAACCAACCTC
ATAACGCCCACGCCCCATTT
TTTTACATCCACCCTGCAAG
CGCAGGAAAACCCACACGGC
CCAGCATCAAACCAGGTAAA
ACAAACTTAGTGACCCACGA
CGACCCCCGCCGCAAACTAG
TTAACCGCATGACCTTTAAT
CGTCCCAACTGACCTTACCG
TTTCCATGCCCCTACAGCGC
CCAGTATCATTACCTGATGT
CATGACCCTTTGACCTTCGT
TGCACCAAACCGTGATCCGC
ATGACCTTTGACCCCTCACT
TAACCACATATCCTACTTAC
GTTCAAGTTGGACCTTACAA
AAAGCTTGCCCTCTGGAGAA
CGAGCACAATGGATCGCCGA
CCATCCCTGTTCACCAATAG
CCCCCAATTACCAAGGCTCA
CTTTATAACCGTCTCCGAAT
TCAACCTTTTACCCTTTACC
AATAACATGACCTTTGAACC
CCCAAGTACGGCGTTACCAA
TGTAAATCACACCATAGGCG
GACCTAATAACGTATTCATG
GATCATCACAGCCCTAATAA
CTGATCAATCTTTAAACGAG
CTTGACCTTTGACCCCCCTG
TCAATCTATGGTAATTTAGC
TACAGCTCGCCAATCCGAAA
AAGACTCAATCACCTTAAAC
CGAACTTTGACCCCTATTTT
CAGACCACCCACAGGAGCCC
TTATTCATGAACCCTTGAAC
TTAACATTCCAGAAATACCC
CGGTAACCGGGCACCGCCAT
TATGACCTAAACTGCCCACG
ATTGACCCTTGAACCCCCCA
CGACCTTTGACCCCATTCAA
CGCTCACCTTCACACTGATT
TGACCCTCTGACCTTCGAGA
TGACCTTTGACCCCGGTTCC
GCGTTTCCAAGTCACCTGCC
CCCACATCAGAAATCCGCAC
CATCGCGCCACTTGTACCCT
CCCCTGCGTGAACGAGTACA
ACCTTGACCTCTGACCCCGG
TCACACCTGACCTTTAACCT
CGAAAGCCATTCGTTCGATA
CCTCTTAACCATGACCCCAA
CTGACCTTTGACCCCCATTA
CGACCTTTGACCCCAATTAA
CACATAGACCGCCCATACAC
TGACCTTTGACCCCTTATAC
GCAATTTCCACTAAATACAT
TCACAGGTGTATGATGCTAT
TGACCTTTGACCCTCCATAT
GGAACGAGGCCCGATGCCAA
CTGCACGAAATGGCACCGTA
GGACCCCACACATACTTCAT
TCGGTAACTTTGACCTTGGC
ATGTCTAAAGAAGCGTTTAC
ACAATACGACACAAGTAACA
AACAGCGCCACATCATCACA
CTACATCCGCGCCTCCAAAG
CGATCCCTACTTATAGCAAT
AGGTACATGCAAAAACAACC
CTCCATGACCTTTGACCTCG
CGCACCTGACCTTTGACCCC
CCGCCTAACAAGCTATGATC
GCTAACAAACCACACTGTTA
TACAATATGTTATAATTCGC
GACGGGTAGCCAAATACTGT
CGGTAACAAAAACCTCATCC
CAGCGCGAACGAGTCTGCAC
ATCCACTCAACCACAAGTAA
CACCAACTGCTATGAGTGCG
GCAAGTACTTCCCATTAACA
GCCGTGACCTTTGACCCCCC
CACACCTCTGCCCCACAATG
TGACCTTTGAACCCACAACC
CAATAACAATCAACTCCCTA
TCGCAACGTCTACCTATCAA
AAGCCACTGACCGCCGAGGC
ACAGCGACAAGATTAATACC
TGACCACCGCCGGATTGTAC
TGACCTTTGACCCCACGAAC
TGACCTTTGACCCCAATTAA
GTGACCTTAAGCCCCCAATC
ACCCCGCCAGCGGACATTCT
CCTACGGTTAGTTCCACTTG
ATATGCAAAGACCAAAGAAA
CCGCCCCGACCCACTCAGCG
ATGACCTTTGACCCTAAAGC
CGTCGAACGGTCGGTGCACA
AAAACAATTGAACCCAGAAC
CGACCCCGACTTCACAGCCT
CACGTGACCTTTGAACCTGA
TAACCCCACCACACCGGTAT
CATGGGATGCGCCCATTGTC
CCACACCATGTAACAAACTA
GATCCTAGAATTCTCTGCAA
CATGGGCAACTACTCCAAAG
TGACCTTTGACCCCACGTAA
AAACTTTAATGCACCATTAC
TATACCCCAAAGACGCATTG
TTATTAAAACGGCAGACGAG
ATGCGGAACCTACTGGACAT
AACGCTACCCACTCAACCAT
CTACGAAAGTCCCCGCCTCC
CGGACAGTTTGACACTCAAC
TGACCTTTGACCCCGCTGAT
AACCCCGCATACCACCCATA
AACTGACCCTTTGACCCCCG
GCGAAACGCAGCACACAACG
AATTGACCTTTGACCTCGGC
ACGCAAAGCACAATTCATTA
ACAAACGCCTGTCACCCCAC
ATATGCACAAGCTCGTACGT
TGAGGCCAGATGATATCCCC
AATCGACCTTTGACCTCCGC
GCGTATCACCTTTGACCCCG
TCACCAATACCTACCTAATC
CACCATCTATTCAGAAGTGC
TATTAGTCTGTCAGACGGAC
GAACCTCCCCAATACCATAT
CTGCCCAACTTTACAATACG
TTGCCGATAGACATCAATAG
AAGCCTATCACAGTTGTTGA
CCACCGGCAAACCGAGCTAC
CCAACGAGCTGTCCTACTAA
ACATCAACAACTCCTTCGTT
AGCGAGAACCCAATTCGCCC
GAGAAAGCGATAACCATAAC
TTCATGCCTCGACCAAAGTA
CCAACTTTGACCTTTGACCC
GTGACCTTTGACCCTTAGCG
AGAATGACACCAATCCTAGT
AAACAGCGTTGTATCGCTCG
ATGCCACAATGCCCCACCCC
TACTCGACCTCCGGCAACAC
ACTGACCTTTGACCCGCCTA
CACGAAACGGCCGCTAACGA
CGCGTGTTTCACAAACGAGT
AGCTAACTTTGAGCCCCGCT
TGACCTTTGACCCATCAATA
AACAACAGCTGCCTGCTAGG
TGACCCCAGCCCTCTTGACC
CTAGGCAACCCCACATATTA
CCGATCATAGACCATCCACG
CAGACTACTCTTCTTCCACA
ATACCGCCCCATTTCCCTCA
CATTTGACCTTTGAACCTGG
CCCCCTTATAGTCTCTAATC
AGTTAGGTAACTTTGACCCC
ATGACCTTTGACCCCCCATT
TGACATAAACGTAATCGCTA
CACCTCTGCTCGACGAAATT
AACGCGCCTGACCTTTGACC
GCTAAACGCACCCATCAAAT
CAGTCAGCTAACTAATCACC
GCCTCTGGTGTCAAAAGCAG
CTCTGACCTTTGACCCCAGG
CGCTACGGACCTTTGAACCC
AAAGACTGACCTTTGACCCC
ACAGCTGTGGAGGGTCGCTA
TGACCTTTGACCCCTCTCCC
GCTGCACTTAAGGGGTTACC
TGACCTTTGACCCCTTTAGA
TACAATTCACGATTATCTTC
ATGCCATGCCCCCGCGTTTC
TTAACCTTTGACCCTTCCGT
AATAATTGACCTTTGACCCA
CACCGTCACCTACTAAAAGT
TTAACCTTTGACCCCTACCC
CCATGTTCACACGCCAACAA
CATGACCCCACTCTACGTAC
TTGACCCTTGACCCCACTTA
ACTGACCTTTGACCTCCACG
GTGATCCTCAATGTGGTTAA
GACGCCCAATCTCTAACCCT
CCCGAGACGCGAGGATGTTC
TATTTCATGACCTTTAAACC
CGACGCGAACTAGCTACAAA
GGCCGTGCCAGCCCAAGTCC
ATGAACTTTGACCCTACGAC
TAAGAGTCCCCGTTCACCAA
CCCCCTATCTTTATACCCCG
CAATGAAACTCACCTCGCCC
AACCTGTTACCGAGGTCATT
CCAAACCTCCCATCCACCAC
CTAACCGGGCCCAAATGGGA
TACCCTGACCTTTAACCCCG
CCCAAATGTATTGGGAAGGG
ACCTGACCTTTGACCTTAGG
TATACACTAACCCCACATTG
TGACCCTTGAACCCCCTTAA
CGGACTTCCCCGCTGTGTGG
TAAATCTTCCCCACGTGGTC
ACAAAGCGCGCAAGAAATGC
ATATCAGTTCCGAAGCCAAG
AAGTAAGAAGAAGTGACTAC
AGAATGACCTTTGAACCCGC
CTGACCCTTTGACCCTTCCT
GCTAACCCTTCACCCCGTCC
CGAGCGTCAAGCACCTATCA
TGAGCTAATACAGGCAATAT
CGCTCACTAGTACCTGCTAC
CGTACCAGACGCACCCCGCA
TCTTGACCCTTGACCCTTGG
ATGCTGACCTTTGACCTCGG
GATGGCTACACACAAAAAAC
TTGTGGTTCTAACAGCCCCC
ACTGACCTTTGACCTTAACC
CTATCTCCATCGCCCGGCCC
GAATAGGAAATCAACGCACC
CATAACTAAAAAGGCCCACC
AAGCTGTGCAATGACTGCTG
GAAAAGCAGGAACTTCGTGC
AACCACCCCTAACACCACGT
GCGGCAAACTCTGCGCCCCA
ACCAATTCATCACCGCCTCC
ACAAAACATACATCAGAAAT
CCATATCGAGGTCCCCACCC
CTGTCAGCATTCTCCTCAAT
TCTCTCAACGGAACCAAACT
TAAACAAACGTTGCAGAACC
AACCTCACCACATACATCAA
AACACACATAAACTAACAAC
TCGCTCCATCACGTCTACAT
AAGCACCAAACGGATGAACT
TGACCTTTGACCCCATCTTA
TCACGCGTCGCCCTCTCCAC
CACCTCCGCCCCTATCATAT
CTTATTATCCCTCCAACACA
CGCCAGCACTGACATTAGAG
AAAAAAGATTCCCGGCCTCG
CACAGTACATCCCGATCTGT
CCGGTGCCCAGTGTTCAGAA
AATTCTCACAGTCCCGACCA
TAACTTTGACCCCTCCTCAT
ATGACTTTGACCCCAATTAT
GTTGCGGACCTTTGACCCCC
GAGTCTGATCGGCCTTTGAA
GCCACTTGACCCCATTGAAC
GAAAGAACTGACGGCTGCCC
CGTATGTGAACAGCGAACTA
GCTGACCTTTGACCCCCGAA
TACAAAAGCAGACACAACCG
TAACATAACCTAGGCCAACG
GGAGGGACTGCTGTTCATAC
TGACCCTTGACCCAAATTAT
CCAAAAGGTACCAAACACAA
CCGAAAGCCAACGTTGGCAA
TATATCCTGAACCCTACCTT
ACACACTCTCCCCCTACGCT
CATGACCCCGGTAATCCCAA
AAAACTCGCCTCCTCGAACA
CGTGCCGCAATAATAGGACT
TTTAACCTTAGCCCTCGGTG
TATGACCTTTGACCCTGACC
AGAGTCGTGCGCTCCCACAC
TTACTCTGACCTTTAACCCC
CGACACCGAATTAGTCCCCC
ACAAACCGACGTGTAAATAG
TAAAACCCAACACGACCCAT
CCAAAGCTGACCTTTGACCC
TGATTACATCCTTCCCCGTT
CTATCCCCTCTCTACGCGAC
ATAACTCAACCCACCCCTAC
TCACACCAGGAATTCGTACA
CCCTATGCACGCCGGACGCC
AACCCCGCCCCCCCGACGGA
TATCATTCCCTCGGCGAGCT
CGGGTACTCAAGTCCACACA
CATAACATCGCCCCCCCGAA
GCAGCACGCCCCCAAAACTT
ATACGGATGACCTTTGACCC
CACGCGCACCACCGCCAATA
CACGTACACCGCCCAAGCGC
CAACTGGCCGCTACGGTAGG
CAGACTGGACCTTTGACCCC
CGACCTTTGACCCCACACTA
AGTTAACAAGACCTTAACCT
AACTCAGACAAGGACCACAC
GTTACACTGACCCTTCATCC
TCCTCACACTTTACATTCAT
AATCCCTATTCATATAACAC
GTTGACCCTTGACCCCCCCC
CGCACTAAGCCAACAATAAC
CATACTACATGTCATACTCC
ACCCAACCCCAGTGAACACT
AACACTTTTACCCACTCGCA
CAAACCGGCTCACCCCAGAC
TCTGCATAAAAGTTAAAGTC
TTGCCTAACCCGCACCATAC
TGCCCTACTATCAGAAACGC
TTGCCTTTGACCCAATTATA
CTCGAACCTTGACCCCGCCC
TTCTAAGTGAAACAGGAATG
GAACCTGACCGAATGAAGAG
AATAAATTCGTATTCCACGA
ACTATCCCTCACCTACGATA
CGATACGTCAGCGACATGGA
CAGACACCCACTCTCCAATC
CACGCAGTCCACGACCTACT
GGCTGCCTTCACCCGGGCTT
AAATCCATGACCTTTGACCC
CGACAACTACATCCCAACAC
CCCTAACGTGCCCGCCACAA
CCGGCTCACCCACCCAACTC
TACTCCTGACCCTTAACCCC
TAGTCTATCTTCCCCGTAGC
CCAACCGCCGTACCGCCCTC
CAAATGACCCTTGACCCCGC
AGACGTACCACGACAAAACG
AGACAACATACAACAGCGCT
AAGAAGACTGACCAGTCTGA
CTGACCTTTGACCCCATGAA
CAAAAGGAAGAGAACCGTCC
ACTACAACCACCACTCGATC
CAGAAATTATAAACCCACCC
CCTCCCCCCCCGCCACAGGA
CAACGATCCAGTGGCACTCC
ATACACATCCAAAAGGGAAC
CAGCACTCAGAACAGCGTTG
CAAAGGATACGTTAATCCAA
CCTGCACCTATCACTTACTA
CAACAAGACAAGCCAGTTAC
CGCTACACCACCCAATTTGT
GCAAAAATAACGAGAGCGAA
CAAACCTTACGTGTTAGCAG
CTATGATGACCCTTGACCTC
GCCTGTCGTATCTAAAAAAC
CACGCACACCCAACGTCCTC
TCCGTGACCCTTGAACTCGG
CCTGTGACCTTTGAACCCGA
ATCCCAAATAATCTTACCCC
ACGCCCTAAGCGAAATTACA
CACATCACCACGCGCACCAT
GCGCTTCCAGCCCAATGAGC
TGATCACTACGCAAAAAAAT
AGCCCTACACTCTCTCTTTG
AGACTAACCCAGACGATGGT
AACAACATAACTTTGACCCC
GATTATTCACATAATGTTCT
TTCTGAACTCTGACCCCAGG
GTAACCAATGAACTCCTGCG
ACGAGAAAAATGCAACATGT
ACGGTATCCCAAAGACCACC
TCCAACACTGGACGCCAAAC
CAACAAACCCCAGCAATATG
CGTTCTGTCTGTTTCCACCT
TGACCCTTAACCCCTCTCCA
CCCGTACCCCCTATTAAATT
TAGCGCTCACAAGCCCGGGG
CATATCCGCGTACTACTACA
CGTGTAACTTTAACCCACAG
ATGACCCTTCACCCTCCACT
CTTTTAGTTCGCACAACTCA
AGTATGACCTTTGACCTTAG
ACTTGTGTAACCCTTTAACC
CTGTGTCCCGCGCCTGCGGA
TGACCTTTGAACCCTTATAA
TCAACCTTTGACCCCTAAAC
CAACCGATACCTCCCTCTCC
CGGACTTTGACCCCCCTAAA
CAACATTATCACCCATTCCA
ATAACACTAAAAACAACATG
ATCCGCTCGCACCCTTTATG
CGGAACGCCCCCACGCTCCC
TAAGCAGTTCAGACTAAATT
ACGTTCTTTTCCACATGGTC
TGCCGAATGACCTTTTAACC
TGACCCTTTGACCTCTCTGC
CAAAGCAACCCTTTGACCCC
TGACCTTTGACCCCGTTCTG
AATTCTATAAACAGGGTTTA
AAAGACTTCAAAACGAATCC
AATAACGCTCGCTCGGATTC
ATGACCTTTGACCCCATTTC
AATTTGTACCCTTTGACCTC
CTGACCTTTAACCCCCACCC
ATTAAACCCCCCAATATAGT
CGAGCACACCAGCTGGCCCT
CACAAACCCTCAATCTCTCA
ACTTGCGAGATGGATGCCAT
AAACCCCTATAAAAGGTCAT
TAACGCAAACGACACTCAAG
AACCTTCTACTACCCCATTC
CTGACCCTAAAAAGTCGCGC
TCATATGTTAACTTCTGAAG
AACCAATCCATAAACTGAAT
CCCAGCGACCTTTGACCCCC
GTCATCCAAGACGAAAACGC
AAATTTGGCCGATCCCCATT
CTTTTGCCAAGTTGCGAGAC
TAGACACAACAATCCTCATA
GGGAAGAGACAACACGACCC
TGACAGATTAGAAAACAGCC
AATTTACCTTCTCGCATTCC
CCGACCCTTGACCCCGACCC
CCCACCCAAAAATGCATCCC
ATGTCGTGACCTTTGACCCC
ATTAAGCACAGCTTTGCTCC
TAACCACCAATCCCTTCTCC
AAATCCAAGCTCGACTACTC
TGACCCTTGACCCATTAATC
TATGACTTTGACCCCTAACC
ACTTTTTGACCTATGACCCC
TTTCACCACTTGACCACCTA
CAAGTATATCCCCGATGAAC
CCCGCCTACAGAAACATACA
TGCTAAATCCAAAAGAGGAT
CCCGACCTTTGAACCCCCCA
GCACACCCCACATAACTTTA
AACACTCCCAAACTTGCTAT
CTTGACATTTGACCTTTGCC
CTCCGCAGGTGTTTGCACGG
ACACACGCCCCACAACTACC
GAGCGAAAAGTACTGCCCAT
AAATCGGTGGACTTGACCCT
ATTTCGTGACCTTTTGACCT
ACGTCATGACCTTTGACCCC
TGACCTTTGACCCCACTTCA
GCTCGCTAAACCCCTATTAG
AAAAATTCATAACACAAATC
CCACTTAGCCCTACACCTTG
TCATATCAACGCAACCATTC
CTATTCCGCCACCAAATTAC
TAACTATGACCTTTGACCCC
AAACTTAACACGCCCACTCG
TGACCTTTGAACCCTATTAA
CACACAAACGAGTTTGAAAC
CTCTGGACCTTTGACCCCGA
AAACCAAACATTACTCCACA
TCAGGCCCGGAAAACTACTT
ACAATGACCTTTGACCCTAT
TGACCTTTGACCCCCATTAA
GAACTGGTCGTCCCGCTCAC
ACCTTCCACGCAGAACAACG
CGAAAACGATATTATTCACC
AACTCTCGAACCATCGGTTG
CATTCCGCATCCCCAGTCGC
TCCCAAGAGTGCAAAAGGAA
AATAACCAGCCACCAAGGAC
CGCAGTACCGGCAGTTTCCA
CACGACTTGACCCCCGTAAA
CCAATGCTCCCCAACATCCC
AAACCCTCCCGGCCCCATCC
AGGATTCCAAACTAAAAAGC
CTCCATATTGACTTACTCAA
CGCGATATCCCGCAATGTAC
AAACGCCAGTCGATCAACTC
CCGTACGGCCATTCGTAATT
CCAACGAGGCTCCCCAAATA
CACAAACCTCCTATTTACCA
CACGCTTCGGACAGCACGGC
CGGAGACCCGTGCAACTGAT
ACGTACCAACTACAAGGCAC
TTTTACCTACACGACACCGG
AAATTGAAGTAAGGTCAATG
TTCACCCCGCGAAACGCAGC
CTCTACACAGGCCACCCAAA
AATACCCCCCTATGATTGTA
GCCTATTAGTGTAACTAAAC
CGCTGACCTTTGACCCAACC
GAAAATCCCTAAACACGGTG
TAACCATGTTCACGCACATT
CTCCTGACCTTTGACCCCGG
AATCCTCAACGTTTTTCGAG
CTTGACCTTTGACCCTCCAC
CCTACCATGCTACTTGGAAC
TCATGAGCCACAAGTTGCCA
TGACCTTTGACCCCAATTTA
GGTTAGGACTGACGTCAATC
TAGCACCCACAAAAGCTTTC
AAAATAGACATACCAACAAC
GACCCCTTTCTTATGACTCC
ACCCAGCACTAAACGCACGC
CTAACCTTTGACCCGCTTAC
AACCCCCTTCGCTACCCCTA
GATGAAGGACCCCGTAACCC
CATAACTGCCATCCAACTTA
TCACAGTGACCCTTGACCTC
CCGTTTCTCGACTTACACCC
CATGACCTTTAACCCCGACG
TTGTAAGTCTATTCGCCTGT
TCTTAAAGTGCAGCGGCTAG
TCAACAGGGGCCCATAACGC
CTACCCACGCCTTATTTTCC
CTTGCCCTTTGACCCTTAAC
AACAAGTACACCCTCCCAAA
ACATTATGCCGCTATCCCTA
CACTACCCTTGCCAGAAGAT
CCCCCAACTCTGCTGCCCTC
CCGTACCCCAATCCCCTGCA
CTCTCTAGCTAATTATTTCA
CACAATAACCACCCCGCATA
ACCTTCGCCAATTACCACCC
GATCCCAGTGAAAAACCAGC
AACCCATAACAGACTATTTC
CTGCCCTCCTGGCACAACGT
TACACCTTTTCGGAAAAATG
ACCCCAACCGACCTACCCCC
CTGAGCAAAAGGGCGAACTC
TATGGCACTCAATGAAGGCA
ACCATATGACCTTTGACCCC
CAACCCGCTCTCCCCAGCCA
ATTAACTTTGACCCCAGTGC
GCTAACCTATAAAAGCCACC
AACGAATTTCCTGACGACAC
TTAACCTTTGACCCCCCAGC
GAATTGACGGATTTGAGCCC
CAACAAACACTTTGATCCCG
TAACCCTTATATTATAGGCG
CCCTGCCTAAATCTCACCGA
GAGAAAGCAGGCCTCATTCA
ATTTACGTCTTTCAAGAATC
CAATCCTCCAACATAATTCG
CACATACAGGGTAGAGCTAC
GTACACTTACACGGCATGAC
AGCATACGGTACACCACAAT
GTTTTACCCCTATTTACCCA
ACAAACCCAGCCCGCAACAC
ATCTCTAGATGAAACCATGC
CAGCACTGACCTTTGACCCC
CCCCATACTGACCCCCGCCC
TTCAACTTTCCATTAACTAC
TGACCTTTGACCCCACTTTA
ACGATGAGAAGCGATGCCAC
CGAACACGGAAGAGTACCCT
TAGAACGCGGGAGAAAGACC
ATCCAACCCTTGACCCCGGG
GGGCTTACTGCAGTGCCCTT
GGCGTGACCTCGGACCCCAG
ATCACTGCTCCCCCCCGCGT
GCATCGTGAAATCATGCAAC
CGTGTACAACGAGACGCAGG
GTAACCTTTGACCTTATCAA
CTCGGCAGCCGTGAACAAAC
AACCCTGATCCGAAAGACTT
AACTGACCTTTGACCCCCCC
GTCAAAACGATACAATACCT
ACAATTTACAAAGACCCATG
AGCATAGACCAACACACCTG
GAACACGCATACCGACCCCC
AGACATCACACAACCCCCCC
TACATAATGAACCCATTCCC
AAACATCCCACTGAAGACTC
CTGCTACCCCGTTGTTGCCA
TACATTGACCCTTGACCCCA
CTATCGAGACACAACCCAAT
GTACGGGGTCCTAAGAACTC
ACATCATTTACCTTTGCCCT
CGCTCCTGCGGCAGGAACTC
TGACCTTTGACCCCCTTAAA
TCATGACCGATGCTAACGTA
CACTGCGCTTCACCGAGGAC
AATCCGCGAAATGTAGGCTA
AACGCGGACCTTTGACCCCG
CGTAGAACAAACAGGAGTCT
GGGGTAAATGACCCCATCAA
AGAAGCGTTAATGTAATACC
CGTACGCGAAAGGCGAGGCG
ATTGACCTTTGACCCATCAC
TGACCTTTTGACCCTATATT
AAACCACCACTACACATGTA
CCAACTCACGCTCAACATAC
TGACCTTTGACCCATCGTAA
CCCGATGACCTTTGACCTTA
ACTTGACCTTTGACCTTGGG
TAACTTCAACCTAATCACAG
ACGGTCAGTTCTGCTTGCCC
TTAACCTTTAACCCTATTCA
TGACCTTTGACCTAAGCCCA
AGTCTACGCTTACACCCGTA
TCATGACTTTGACCTCACAA
CACAGGTCAACTAAAATTAT
GACTCTTCGTATCCCCCCTC
TCACCACCCTACCCTGCCTC
AATCTGGTTACACCGTACAC
TTGACCATCGTCAGAAAGAA
TCACACTACCTCCCCCCCCC
CTACAATGACCTTTGAACCC
ACTAACCACCCATCAGATTC
TAAACTTTCGGTGTACATGT
CCTGACCCTTGACCCTATTA
TTACGACAGACATTGACCCC
GTCACCCGCCCCCCAACCGA
AATCCTGACATTTGACCCTG
CTTCTGAACAGCCGAGCCTT
CTGACCTTTGACCCCTCAGA
AAACACAAGGCCTAGAAATA
TGACCCCGCTCCTCTCCAGC
CGTATCCACCTGACCATATC
ACTGACCTTTGCCCCGACCA
CTGATCGAACAGAAAGTGAA
AAAACATCCTCCCCCTGTAG
AAGTATCCCCCACTATACAA
ACTACCCCTACGCAGTAGTC
TACAACATACTAATAAGATA
TTCCCATGACCTTTGAACCC
CCCGCCAGTCTTGCTAACAT
GTACTCTGACCTTTAACCCC
TCCTCTACCTCCAAATGCCC
ATAACTTTGACCCCGATCTA
CACCCATACGCTATCCCCCA
GATGACCTTTGACCCCGCCC
TCATGACCCTTGACCCTTAA
AATAAATGGACCTTAATGAG
TTTCGTTACAGAAGACGATG
GAAAACTGACCCACTGACCC
TGAACCATACTATATTAACG
CCACCCTGACCCATTGACCC
CCTTACCGACTTTGACCTCG
AGAACCCCTCATCTTCCCCG
CCCCCCATGACTTTGACCCG
TATGTGACCTTTGACCTCGC
CACCATCCATCAAACACATG
ACACAGGCAATGGAGACGTG
GCCCCCTTAACCTCCCTTGC
AAACACATTTAACCCTTAAC
CGCTTACGGTTCGTCCAAGT
ACGGCAACTGAGTAGTCTAC
TTAACCACCCCACGTTGAAA
AGCAAACAGAAGGCATATTT
GACTTTGACCTTTGACCCCG
TGACCTTTGACCCCTTTAAA
TCATAATTGCGTGTGAACAA
TACGCCCCCGTAACTAACAG
AATACGCTCCTACCCACCAA
GATGACCTTTGACCCGCACC
GCCGACATTTTTTCATTATA
AATATTCACCGAACGCGCCT
GACTGACCTTTGACCCCCCC
ACCTCCTACCTACCCAAAGA
CCCCCATTCATCAGTGTCAT
CTCATGAACTTTGACCCCAT
TGACCTTTGACCCCATGGTC
GTGTGCCATTCCCCACTGCC
AGTTAACACCCTGCAACAAT
AGCTACCCTTAAATGCATAA
CGATATCTCACCAAAACACA
ACATCTATCATGCAACAGCT
CTACCACTCCCTCCTCTTAC
TCTATTACAATGCAAGTACG
AAAGTGACCTTTGACCCCGC
TCATGTTCCACACCCCTCGC
ACCCCCGAACTTTGACCCTG
ACAAATTTGTCACATAAGCG
TGACCTTTGACCCCTGTGAC
ATTTCCATTACATGCCCCAA
CTGACCTTTAACCCTTTTAA
TGAAACCTCGTACGCCCATT
GAGGTAGCACAAAGACCACC
ACCTTATCATCCTAAAAAGA
TGCCGCACTAACTCTACTGA
CCCGGAAACGTTTATAGGCG
CGAACGCCGCAGCTCTAACC
AGTACATCAAATTAAATTTA
TGACCTCCCCTTGCTACCAG
ACTCCCCTACTCTCACAGCC
ACCATGGACACAGAACTCAT
AGCATTTCCCAAATCAGCCC
GACTAGCTCCAACAGCAGCT
TACTCAATTCGTTCATAGCA
TGCCCTTGACCCTTTGACCC
TAGTATAGGATGACAGAAGT
ACCGCCCGTGACCTTTCACC
CAAACCCGACCCGCTACGCA
TCCAGATGACCTTTGACCCC
AGCCAACAAGTATCCACCAT
GTTTTTCATGTTGGTATCCC
AGCGGGCCGAACGATTTACA
AACCCACCAAGGGGTCTCTC
TGACCTTTGACCCTTGCGTA
ACGTTTAGACCACCACAACC
ATCACCCTTTGACCCCGCCC
ACGGTCTGATGAAATTCGCG
CCCCCCCTTTGACCCCCATA
CACGTCACAACGAACGTACG
CCGTCACTGCACAAACACTA
TCTACATGACCTTTGAACCC
CGAACAAGTCAAAAGCTTAA
TTGCACTTACATGCCCATCT
GTAAGTTGACCTTTGACCCC
GACACCCCCCCCCCATCAAT
GGCCTCAGCAAGGAAAAGTG
CTACCTAGTCTAGGACCTCT
CGCACCGTACCTGTGGTCGT
CCATCACAGTGACCTTTCCA
GCAAGCACCATCTACGCATT
ACAAAGGCCAGTTCTACTAT
AGACCGTCACGAACGTCCCC
CCGACCCTTCAGGCAGCTAA
ACGACCCTTGACCCCCACTC
GATCCGACGGATGCACCGCC
AAACAGGTCAGGCACCACCA
ACAAGACACCACGGACATAA
AGATTCAGTCTTTAACAAAC
TCGCGATGACCTTTGAACCC
TATTTCCAATTCTACGGTGT
TTATGAACGTAGTCCTTTGC
GACCAGAATCCCTAATTCAA
TGACCTTTGAATCACCCGCA
GGTCCGATCCACACGTAGTG
TGACCCTTGACCCCAATTAA
ACCTCTACCCTCCAGCCCAC
CAAAGTGACCCTTGACCTCC
CGCTGCCCCACTTTGCACGT
CGAGTTCACCCCTGACCCCT
ACTTGAACTTTGACCTTAAC
AAACAGCTATTAACCACAGG
CGTCCTGACCTTTGACCCCA
TCCCTGACACCGACTATGAA
TTTTCATGCCCTTCCACCCG
CATGACCTTTGACCTTGACC
ACCATAGCCTACTGCACACA
CCTTCACTAAACCCCTTTGG
CACAAAAACCATACCAGCCT
TGACCTTTGACCCCCGTTAA
GTCTTCCCCCGAAGTACGGT
CCATAATGGCTACACATTAC
CGACATTCGGACCCTCCCCC
AGCACTCACACTCGCACCGC
CGCCGACATTAACCTTTTCA
CCAGCAACTAAATGATTCGC
CGGAAGTCATACTTTCACAT
ATGACCTTTGACCTTCCCCC
AACGGTCCTATCAATAGTGC
TCATACATTGGTATCTGGGA
CAAGTCCAAAAAAGCCCACC
TGACCTTTAACCCACATTTA
AAGACGACCTTTGACCCCTA
ACACTGCTAGCACCCACACT
CGGTTACCAGCCAGACCGGC
ATCAAGGCTGACCCCCCTAG
CCAACTGCCAAACCCGCACC
GAGAACACCCCTCCGGCCAG
CAAACCAGCCCCGATCAGTT
TTCCCTCCACCCAACTACAA
TCCACTAGTACCTTCACACA
CTAACCCCAACGCCCTAACC
CGATGACCTTTTAACCCCGC
CCATCGCGCCGCCACCGGTA
CCTACCCCGACCCTAACAGC
CGATGTGAACCTCACCATCG
TGCCCCGCCGTTATCCATGT
ATTACCATCTCCCCGACCGC
TTCCCGACTGCACGTCCAAA
CAAAGACCCCCCTAAAAGTT
CACACATTATACAGCAAAGG
CGCTTGACCTTTGACCCACC
TGACCTTTGACCCCAAATAA
CGATCATTAAATTAAATCCC
ATTCAGGACTCTCCGCCCCT
ATGACAAGTTATACGCGCCC
TGACCTTTGACCCCAATTAA
TGAGCCTGGTCGATCGTAAC
GACCTAGGAAGGCTGAGTAT
CACCAACAACATGACCATAA
CGTCCCTCAGGAACCACAAT
CTGACCTTTGACCCATTTAA
AATCTGACCTTTGACCACGC
ATGAGCGCTGCACAATCCTG
TACTAGATCACACGCCCGTC
TCGACCTTTGACCCCCCCAC
ATATACAATCGAAGTTATAC
CGACCCTTTAACCCCTATTA
TGTACGAATGCCCAGCACCC
CTCAAGGCTCAAAGCATGAA
CTGTCATCGTGTCAATTAAA
TTGACCTTTAACCTTAGGAC
TGACCTTTGACCCCTATAAA
ATGGACACGTTACAATTTCG
ACACGACTAATGAACCTCGA
CCAAAAGATGCACGGGGAGA
CGACCTTTGACCCATTTATC
ACCACCGTACCATCTTACCG
CCATGCCTTTGACCCCACCC
CGTGACCGCACAAGCCACCA
TAAAAGCGTGACCTTTGACC
TGACCTTTGACCCCAAGTAT
AGCTAGACAGAGGAATAGAT
ATCATCTCAAACGACCCAGC
TGACCTTTGACCCCATATAA
TGTAACAGTGTTCCACAAGA
CTACCCCAACTATGTCGTCA
TTAACGATGAAACCCGAAGG
AGCCATTGACCTTTGACCCC
GCCGACCCTTACATGCAGGA
CTACAGCCTTACCTTTTCCT
GCACCCTACCAACCTCCAGT
CTCTCTGACCCTAAATGCTT
CAGGCCCACGCCTATAGGAA
ACACTTGCCTGACAGCGCTT
TGACCTTTAACCCCGACGAA
CCAACGCCTCAAAGACCACC
CCGATAACTATTATACCCCC
CCGTGACCTTTGACCCTAGC
AGCTTAACCTTTTGACCTGG
CCAAATTACTGTTGGATTGT
AGCAAAACGGAGTTACATCT
GATCATACCCAAGACAAAGA
GAAAAGACAATTACAAACCC
CCCACCGTGCCCCCCACATC
TGACCTTTGACCCCAATTTA
AATCCTACTCTTGCCCGCCT
CAATCACAACAGGTGCTACC
CTCTGACATTGACCCTTCGC
AACCGAGAACCTCTCCCAGC
CGACCTTTGACCCCTAAACC
TTCCACCCCACGCGCTAATT
TACTGACCTTTGACCTTTGC
TAACCCCCTCCCTGTACTTC
ACAAAGTGCCAACACACTCA
TGACCTTTGACCCCAATTAA
TGACCTTTGACCCCCATTAA
ACCTGACCTTTGACCCTTAA
TCACGGCAGAGACAAGTTGC
AAACATTAATGTCATCAGAC
TCACTTCCCATCAAAACCTT
TCACGTTCCCTGCACCCCCC
AGTAACCTCTGACCCCGCCT
CCTTCTCGAAACATCGAAAA
AAGACACCGCTCACCCGATG
TCACACATCTGCAAATGCCC
CATCGCAAATTAACCAGACG
TTTTACCCTCGACCGCCAAT
TACTATATCTTCAAACATTT
TGACCTTTGACCCCTGTTTA
GGAACCCTAACCCCAGTGCC
ACACATGTGCCGAGTATTTT
CGGGCTACCCCCGCTGACTC
AAACGCAGCGCCGTAACAAT
TGCCCTCCCTCGCAGATATT
TGACCTTTGACCCCATTCAA
TTGACCTTTGACCCCTCCTA
GTAACCCTTGACCTATACCT
AATGCACCCACGCTCACATT
CTCATATCTCCCGAATCAAA
TGACCTTTGAACTATGAGGC
GAAGACTTGACCCTAGACCC
CAACCCCTTTAGCGCGTGCT
CCCCAACGCCAAGCCACACT
CACCACTACCCCAACCTATT
TCCCGTATCCTTACAGCACT
TTAAGCCATGAGTCAACGAA
CACTCAAAGAACTTTGACCC
ACGGAAAAAGATCCGGCAAA
AGTTAACGGCCCTCCCAGCA
CGAACTCCACACCCTCCCAA
GGAATTTGACCCCTTGGACC
ATACTTACCATCGTTCAACT
TCTTGCTCCCAACCCGGCCA
AAAAGTCTAAATCAAACAAC
TACTTACGAGGCGACAACCG
TGACCTTTTACCCCTGTCTG
TCGTGACCCACAAAGACCTC
AACGCACGACTCTCACCGAC
TTCCCACGCCTCTAAGCACG
CCCGTGACCTTTGACCCCGG
CTCCACGACCTAATCAAAAA
GTATCCCGATTCCGAACCAT
CAGTTGCCACTAACTCCAAT
AGCGTGACCTCTGACCTCGG
ATAATCGTACACCCACACAA
CCAACCCACGTCATATCAAG
CATTATGCCCCGCCCCCCCT
CAACCCCTCCTCCTCGAACT
CGCTAAGCCAGCATTTCCGC
CCCACCACTGTCTTGAACCA
CACAAGTCTCCACCCATCCT
CAAAAACGCACCCTTGCCCC
CGTGATCGTGTTCTCGCCCC
GTCGACAACATGCCCAGCTC
TACAACATCAACTAACTCAT
CAAGCAACGCGGAGATACAC
CTTTTACGACACGCCCAAGC
CCGTCACAATAATTTAAATT
AGAAATGACCCTTGACCTCC
ATCCCAGACCTTTGACCTCG
GAACATAATGTTAAGCATCG
GTTTCCACAAGCATGTAAAT
AATACGCACGTCAATTTTAA
TTTCCAACCCTTCCCCCGAC
GCACGTGACCTTTGAACCCG
CATGACCCTTGACCCCTAGT
AACCCGCTACTCACTAGATC
ACAACGCGGACAGAGTAGAC
AGTGGGGTCATCTAGTTCAG
TTCTAGCCTTCAGAGTATAT
CATCCTAACCTTGACCCCTA
ACCTGTGATCCATCATACCA
TGGCAAAAAACCGCCTAAGG
CTTTCTCCCGTTAACACCAA
GACAAAGGATGGGGACGAAC
GCCAGGGCACTTACAGCAAT
CAAGGTAACACCGTGTCCTC
CACTTGACCTTTCACCCCCC
ATAAGTAGTCCAGACATACT
TCGGGCTGCAATACAAGGTG
TCACCTCCTACCACTTCCCC
TACACGCTTATGCCAGGCTA
CACAGGGCACAAGTCCAGGT
CTATCTCTCTTACCCCACTT
ACAAACCCCTATCCCCCCAA
CACGCTTCCCCCCCTCTACA
AGCCAAGCGAAAAACCAAAT
GGCAGGGGAAAGGTCGACTC
GACGTTAACCCCCCACTTAC
CAACTATCCTGCACCACCAA
TGACCTTTGACCCCCTTACA
ACTCACGCACGCCAATTTAG
AGCAGGTTAGACCATAAAAC
GATATGACCTTTCACCCCGG
AAAACCATTGCTCCCCCCAC
ATCTGACCTTTGACCCTGGC
GTTATAACACCAGTCCCCCA
CCCCGACCTTAATACCCACG
TTCAGCAGTTATAAGACCGA
ACACAAACCCCACACCGTCC
AGCCGGACCTTTGACCCCCC
CACGATTAACCACACGCAAC
CATGACCTTTGACCCTTAGC
ATGTGAAACCAGCACCCCAT
TCACCACCAATTTGGTCCTT
CGCAAACTTCAAACAAGTAC
TGACCTTTGACCTCACTGAC
TTGACCTTTGACCCCGTCAC
CTTAACGCGTCACAACGCTA
CATTCACTACAACTCGTCAT
GCACTCGAGTACGATACGTC
CACTACCACTTCAGGCTTCT
CACCGCTGCAATCACCTAAA
TAAAAGGCACCACGGGCCTG
CACCTGCGTATGCTCGCTCT
GATCAGATTACCCTTTGAAC
TCTATGGGTAATAAGGCCAG
TAAGTGACCTTTGACCCCAC
TGATCCCTGCAACGCCCGAA
TAAGACTTTCACCATGCCAT
CCCGACTTGACCCATACGAA
CACTCTTTTCCAACCCATTT
TGACCTTTGACCCCTAAGCT
CACCAATTTAGCCTTACCTA
CGCTACCTTCCACCACAAGC
GCACGCCAAATCCCACAAAG
CACACACATCATCGACACGT
GTCCGCCCAGTTTATGAAAA
CATCCGTAACCCTTGACCCC
ACATTCTGCAAGTAGCACTC
CTCACCGCCAGACCTAACGG
CGACTTTCCACTCTTCGCAT
AATGACCTTTGACCTTCAAC
AGAACCCCTAAGAGGGCAAG
CGTCTGACCCTTTGACCCCG
CATATGACCTGGACCTCGGC
GTAACAACTATCTGAAATGT
ACAACAACCACCGCTCTAAC
CTCTCTATGGCTGATGACCT
TGCCCGACGACCGAAAAGGC
GCTACAAATCCTGACACTCG
CAACCACCACCCCCCCTAAG
CACGACGCACATACTCGCCC
CCTACAATGACCTTTGACCC
CAATCCACTAATCAACCGCG
GTGTCTCTAAGCATAGAACC
CTTGACCTTTGACCCCTGCC
TGGACCCTGACTTAACTGCA
CTATCCACCCGTCAGCATGT
ATTCGTGAACTTTTGACCCT
TGACCTTTGACCCGAATTAA
TGCCAACACTCGAGCCCTCC
GGTCGCACGGTCAACACTCA
TCCTTAACCCACTAAGAACG
AGCTGACCCTTGACCCGCAC
CGTTTCGCCACAATGCCTAA
GGCAAAGATCATGTCGAAGT
TGCCCCTGACCTCTCAAAAT
TCAACCTCTGACCTTTGAGC
TGACCTTTGACCCTACCAAT
ATAGGCTGAACCTTGACCCC
GTTACCCCACCCAAGGGTAT
CCACCAATGACCTTTAACCC
GACCCCGGACGTTTCCGGGT
TGCTCTTAACCTTTGACCCC
CTACGGAGCAACTTCTTACC
TGAACTCACGGTATAACAAG
ACCTAGCCAAAGACGAGAAT
CATGACTTTTACCCCCACTC
ACAACTCACGCATGCAACCC
TATGACCTTTGACCTCACGC
AGACCGCCCTACATGCAGCT
GGCGACCACTCCAAACGGTT
CCCTATGACCTTTGACCCCT
CTAACACCCCCAGATTGTCT
TTGGCTGCCCCGACACGCAT
CGCCTCGAACCCGCAAGTTA
ACGTGACCTTTGACCCGGGA
CACTCAACCTACTAGGAGTG
TCTGGAAGCAACCCCTCCTT
CCAACACCAAATTCACAACC
CTGCCCTGCCCCTCCCCGAC
CCTCTACCCGCTACATCATC
AAAACCACAAAACCCCCAGG
CTCCGGGCTATCTCACGTAA
CCAAAATAAAAAGAAGCATC
TAATTGTCCACGACCCGCTT
TCGCATTCCGTCGAGAAGGC
ACATTATACCTCGTACCCCT
GATAGATAACCTATGACCCC
TACAGTAGCATTCCAGTACA
CTTTCTCGGGTCACATTACC
TGCAGGAACACTTAAATAGA
ATCCACCCTCACTCCACTTC
TACGATCAGCTGGGCCCCCA
TGACCTTTGACCCCGTTAAG
GGACTCGCCATTCACCAATC
TAAACCTCCCTTGTGCCTTA
CATTTCAGCTCGAATCCGGC
TGACCTTTGACCCCACGTAA
TTACACTCCGCCCTGACTCG
AGTCCTGACCTGTACCCCCT
CTTTCACGTCACGCTGGGAC
CGACCTTGACCCCACAAAAA
ACTACTCTACTCTCATTGAA
CCAGAATGACCTTTGAACCC
CGTGAACCTTTGACCCCGGC
GCGTAACCTTTGACCCCCGC
AGTTACAAACGTATAACAGT
ACTAACCCCCTCTGACCCCA
TTCCGCTGACCCTTGACCCC
ACGAACCCAGGGGCCAATCT
ACTCAGGAACTCGCGATCAG
TGACCCTTCAACCCCGCAAA
AGCATGACCTTTGACCCCCG
TGACCTCTCACCCCATCATT
AACGAACACGTTACACGACC
CATCCTACCTAGCCAAGCGA
ATGACCTTTGACCCTTTTGA
ACCTTTTAGCGTGAATATGA
CCTAACAGATGATGCAAAAG
ATCTTCAGTTGTCCATAAGC
TACAGGACCTTTGACCCTCC
CTGCTAATTCAGCATGATAC
ACCAGTCAAACGGCCAATAC
AGGGTGACCTTTGAACCCCG
TGACCTTTGAACCCCATAAA
TAGTACCCCACGATTTTTTC
ACCAGTTAGCGGACAGGGAT
CATGCGACTATATTACGCAA
AACTATCCTTGAACCCTTAT
ATACAATAACCTTTGAACTC
CTATACTAGCTCAAACAACC
ATGACCTTTGACCCTGAGTC
CTCCAACTACGCCCTCGCTA
CTAGACAGTCCGACCAACTC
AAACATGGCGATTTTAACCC
TCACCTTGACCCCAACACTA
ACGCCTCCCAACCTATGTAT
TGACCCTCAGTACATTCTAC
CACTGACCCGACAGGGAGCC
AGTACCGAACAAGTTTGCCC
CACTCTCCACCATCTTCTCC
CAACCTCTGACCTTAGAAAC
AATAGCTTACCGCTGATCTA
AAAGCTAAGGGTAACAGAGA
ATTACCTTTGACCCCGCTCA
CCAAACGGCTTACTAGGCCA
CAAAAGCATAACTTTGACCC
TGACCTTTGACCTCCATCCA
CCAGAGTCAAGAGGGAAATT
TTAACCTTTGACCCCTGCCC
GGGAGGTAGAAGAACCCCAA
CTAGAGAATGACGACTAGCG
TTCCTACTGGCCAATGCCCC
GTCTCTTAACCTTTAACCCT
TGAACCTGAACCTGCACAAC
CAACCCTCCACCCCGGGGCC
CACTACTCCCGCCGCGGTCC
GAAGCATGATATATAAGCGC
CTACAGTCCACCGGACTCAT
CCACAATCTTAGAGCGTGCA
GTTGTGATGCCTCCCTCCTC
CGACCTTTGACCCCTAATAC
CACCGGGAATTACCGTAACT
ACAATGATGACCTCGGTCTG
GGTTCGTCTGTTGACACCCT
TGACCTTTGACCCCAAACTC
CCGTCCCACGAAACGAATCC
ATTCACCCCGACCCTAGACT
AAACTAAGGGCAAAGTGGCA
GCTCCATTAGACCACCGCTA
CTCCAACCGAGCAAGTTTGT
TTGCCAATTCTCTTGAGCTA
AACCCTTTCTGGCCCCCTCA
CACCCACCCCCTCGAATTGT
TCTCCCACAAGGTGTATACA
TGACCTTTGACCCATTAATA
GGAAAGATCAACACCAAGTG
CGGTCGATTCATTCGCCACC
GAAATGACCTTGATCCCCAC
CCGCACTACCCAAATAAAGT
ACCTCCATGACCTTTGACCC
CCACAATACATCAGGCGCAG
GGTTCATGTTCAACTATCTA
CATTCAGGTCCGCATCCGTC
AAACACACTTAGGGCGTACC
TGACCTTGAGCCATCGGCCC
TGACCCTTTAACCCAGCTGG
CCCAGACTGCCGACAGCCCC
CGACCTTCTGACCCCATTAA
AACACGCTGAACTTTGACCC
CGAGTAATGCGACCAACCTC
GCCCCGACACGACTACCCTG
ACCGAACGCAAACAATAACT
TGACCTCTGAACCCTTAATT
ACCAAAAACACAAAACTCCT
CGCGTAACACAAGTCACCTG
GCATTGACCTTTGACCTCGC
ACATCCAACGCGGCATCCAC
CGGGTCTCACATCAAGCTGA
TGACCCTTGACCCCTTTGAA
TGACCTTTGAACCCTTTGCA
CCAAATTTCACCTGCCATAA
TCAACGCAGCGGGAGGTATC
TAAGGACTAAATTCCAATCT
TGGCACCTCGATACTGATTC
GCAGGCCTCGACCTTTAACC
ACGTGACCTTTGACCCCCCC
CTCCTCCCTAACCCCCTGTC
AATGACCACAGACCGCTTCC
AGCATCGTGTACTAACCGGA
CAAAATTTGACCTTTGACCG
CGTGACCTTTGACCCCGCCC
AAGCACACCAACCCCTAACC
GCGACTGAGGCCCACAGAAC
GCAGTAAGAACTAACCCATT
TGACCTTTGACCCCATAATG
ACTAGAAAGTCATAAAGGCC
TAAGCATGACCCTTGACCCT
ACATACAACGTCAGGTCGGA
GCTCACCTTTGACCCAACAC
AAACAAGTTGACCCCGCTCA
CCTACTGGCGTATGAGCCAT
TCAACAGGACCACAGAAGCT
TCCTGACCCTTGACCTCAGA
TTACCACGACCCTAACGTCA
AACACGTCAATCATAGATCG
TCTCCCTCCTATCCCAATAC
GAGAGGACCTTTGACCTTGG
TACTGGGGACAAGCTAGGTT
TCAACTACCTATCCTGTTCT
GGCAAATAGCCCTTTGACCC
TCCCAACCCCCACTCCCCAT
TCACCCTTCACACTTTCCTC
CGTAACCAAACGCACCCCGC
TGACCTTTGACCCCTATCCT
ACACGGTCTGAACCACTAGC
AGTCGATCCAAAGTCCCATG
AGTTCTACCTCCAGACCAAC
GCCCCTTGACCCTCTGACCC
CCCCAAGAGTAATCGGATTC
TGGGCCTACGTCAACCCTGT
CAAACCCAACCCTACAAGGA
GTCCCATGGGACTGGCCCAT
TTTGACTTTAACATCCAACA
TGCCACACAGAAGCTACCAC
GGCCGTGGACCCCGCTCCAA
CGTCCACCACTGACCCCATT
AACTATCACAGATACCTAAA
TCACCTTTAACCTCCAGACT
TGACCTCTGGCCCTGGCGTA
AATTCACCCTGGCCGGCGTG
CTCGGGGGACCTTTGACCCG
CGTGACCTTTGACCCCTATT
ACGTAATGCCAAACGGCCCA
GGTGTATGCCCTTTGACCCC
TTGCCCCCCCCCCAAATAAA
CACACAACGCTCGCCAAAAG
ACTACATCTGACGGTACCCC
CACCGCCCTCTCAAAGACGC
AATTAGTCACGGCCTCTACT
AGAGCACGAACCTAATACTG
ACACCCCGCCCGCAACACCA
AATGCCCCACATACAACGAA
TTGACCTTTGACCCCCAACC
GCTAGAACTCTTGACCCCAC
GAAGTTTCACTCAAGATGTA
ACGTGACCTTTGACGCTCTC
TACTCCGACCTTTGAACCTG
ACCAAGAGACACCCTGGGAT
ACGCCAAACCAAGCTATTCT
AACCCAGCTCTGTAACGACA
TAGAAGGTTTACCCGTACAA
CCGTGCCGAATAACCTCTAT
AAGCGGTACCCACAAAGCTC
TTAGCTAGCAAAGCAAAATC
TATGACCTTTGACCTCCCCC
TTGTAAATATCAGGGCTATC
CTTGACCTTTGACCTTTACG
TGACCTTTGACCCCTATCTA
GCTAGTGATCAAAGTACATG
CCAACACGTCCACAAGTGTA
GATGACCTTTGACCCTACCC
TCTTGACCTTTAACCCCGCC
AACTCGGTTTTGCGATTTTT
CCCTTCAGATAGAAAAAATC
GCTCCGGCATACCCCTTTCT
ATAACGTGAGCCCCAGTGAG
CCAATCCAACTCCACCACAC
CGTGCCAGCCCACAAACGAC
AGCTTTCACCTACTGACACC
ACACCCGACAACTCTTACTA
GTGTATGACGTGTGGAGACC
GCGCCTACCGACCCCATCGC
TCCAAACTGTGCAGCATCTT
CATGACCTTTGACCCTCTCC
CGCCGTTAACCCCTGACCCC
TTGACCCTTGACCCTTAACG
GCAATCTATCCAGCCCCCCA
CGACCCATGGCGTTTGATAA
GCTGCAGCACGGATCCACAA
TTCTATCCCCACCCATCCAA
CTTTGACCTTTGACCTCCCC
CCGTAAGATCAACGCACCGG
TAACCCCGACAACTTTAGCC
ACGGTGGATGTAGACGTGGT
CAGCAAGTGACCTCTGACCC
GATGAACCCCCGTGACCCAC
CTGACCTTTGACCCCTTACT
TTACAATCATCCATGACAAT
CACGAGAGCGGGAACCTTCG
AACAGAACGTATCAAGCTAT
GGTCTGACCTCTGACCTCGG
GAACGACAATGCCTACACAT
TCTCCATCCACACGCCCCCC
CTTCCAACGTCCCCAACGGA
GGAACACGATAATAATACGC
CACGCCTGCCCCTCACTTGA
GCCATTCCACCTTTGACCCC
CTACGCTACCCCTGAACATT
ACCCGGCAACTCGCAAATTA
TTAAAGGAACTGAGGTCCAA
TCAAAACCCCACAAAACCTA
TCCTCTCACGCTATACTCAC
CCGACCTTTGACCCCCTAGC
TTGACCTTTGACCCTACGGC
TTCAACAACTCGCATGATAT
GGCAACGGATTTTCGAGAGG
AACGTAATTATTTGATGGGG
ATATTACACACAATACCAAA
ACAACCTTTGACCCTTCATC
TCTACCGACGTCGACCTTAA
AGACCCTTGACCCCTTAAAG
CCGCGAACGGCAGCTCAAGA
GTTACGCCTAATTACTCCGC
CCAACCTGACCTTTGAACCC
CCATCCCTCCAAAGCAGTTA
TACTAGTTGCCCTTTGACCC
AACATGACCCCCGCCAAAGT
GTTCAGACCGGGCAATCTGG
TGACCTTTGACCCCCTTATT
TGACCTTTGACCACTATTAA
AACAATCCCAGATCTGACCC
ATAATAATAAACCCTCATCA
GTGTGGAGATCAGGTCCTCC
TGACCTTTGACCCCTTCAAC
TAGCCCAACGAACCCACCCC
TGCCCTTGACCTTTCGACCC
ACCGACTTTGACCCCTACCG
AAACCATCTGGCCTCCAGAG
AGTACCACTGCTCTTTCCAT
CCATCAGGGATACTAGTCTA
ACACCCACAATCACCCGAAT
TGACCTTTGACCCCTATTGC
CCCTCTATGACCCACACGGA
GATTTTTGCACCTCTATCAC
CGCCACTCACTCGCCCTACT
GTATACAAAAGTGCACTCTA
CACATCGTGACCTTTGAACC
TTGACCTTTGACCCTCCCAC
CGTCCATGACATTTGACCCC
TCCAAAATTGTTCAGTTCTT
CCTGACCTTTGACCCTACCA
CTCTCAAGGTGTGAAAGTCT
GATGCCAACCCAGAATGGTT
AAGATATGACCCCTGACCCC
ACGGAACAAACCTTGACCCT
CCGAATTGACCCCACAAACC
AAAAATCACTTAAACCTAAA
TCGCTGACCTTTGACCCCCA
CTTACTAATTCTAGTAGCGT
AGATACATCAAATCAATCCA
TCACTCTTCACCCTGACACC
CCAAAATCAAACCTAACTAC
TGACCCCCCCTCGACCCCTT
CCAACTTATGAATGTCCAAG
GACCCCGACCTAAAATTCCA
AAATGAACGTCGAGACCATC
ACGCTAAGAAACACCACTTC
ACCCAACGAAATCCCACCAA
TACCCTAGGATAGCTCCAAT
ACACGAGGCAAATCACAAAT
CACCCTCCCATCATTAGCAA
TGACCTTTGACCTACGTAAT
GAGGTCATCAACAACACATG
CTTGCCTGCTACCGGCTTAA
AGACATATTTATCATTAGAT
TGACCTTTGACCCTCATCTA
ATACGAATCAAGAGAGGTCC
CCCTCCCATATGACAGTCAA
ATTTGACCCCCATCACTGAC
GCACCGCAACACGAGTCAAT
AACCGTAAGAAGGGCGTCCC
AAACCCCTAAAAGGGCAGAA
TGACCTTTGACCCCTTTATA
GCAACCCCAACACCTCGACA
ACAGCTGCCCAGCGCCTATC
AACAACAGTGACCTTTGAAC
TAGTTTAAGAGGTCCGAATC
ATACCATCCAAAGGACCACA
CGACGAACCACCACCATTTG
GCAAAATCAGCAAACGAGTC
TCTTTAACCGAGAAATGAAA
ACCCAACGGCACCCCATTAG
CGTTCGTCACTAAAACCCTA
AACCTTGCCCCCATTAGACT
TTCCACCCCGCATGTAACTA
AGTTCGCACAAGCAATTGTT
TGACCCTGACCCCCCTTACG
GACCTTGACCTTTGACCCCG
TGATGAATGACCCTTGAACC
CGACACCCACGTCTTCCAGC
AGCCTTAACTTTGACCTTGA
AATTCCTATACCACATGTCT
GAGGACCGCAACACCTGAGT
GCAGGTTAACCTTAATATGA
TACCTGACCTTTAACTCCGG
GATTCTGGAGTTTCAAAACT
TTTTCGTTGTTTATGTCACT
CCACATCTGACCCCAACCTA
TGGACCTTTGACCCCGAGCT
ATCCCCGATGAACGTCCAAT
CTTTATACCAAATCCTAGGA
TTCCCCCGACCTTTGACCTT
ACCCCGGTTAGATAAAAAGA
CTTTGACCTTTGACCCTCCC
CTGAACTTTGACCCCCCATC
TGACCCTTTGACCCCATTAA
ATTATGTAAGAAACCCATAA
CCACGATTACCGTGCTATTT
CACTATGACCTTTAGACCCA
AACATAACGAGATCCCGTAC
CGGTCCAAAGAGATGACGGA
AGTGACCTTTGACCCCCCCC
GAACCTCACCTATGACCCTA
AAACTACCCTACATAGAGTA
TGACCTTTGACCCTTACAAC
TGACTTTGACCCCGAGATCA
CGCATTTACCCCCGCACACA
AAAAGGCCCTCCCCGTTCCC
CATCCCCATCTCATTACCAC
AACCCAGCACAAAGCATTAC
ACCACCCATCAGACACAGTA
ATAACGTCAGGACCAACCAG
ACAATTTTACCGTTCACAAG
CCAACCCACCCGCTTAATCC
CATAAACGTCCTAAAACATT
TATACGTAGTTAGTACAATC
TAACCTTTCACCTCAACATT
CCTATCATACCTTTGACCCC
CCTGCTGACCTTTGACCCCA
GATCACCAACTCGATAAAGA
GTCAACCCTTGACCCAATAC
ATACGTCACCGCCCCCCCGC
CACTAACAATGACGCCACCA
GTAGCAATAGTTACACATCC
AGCAACCGGTCTCATATGCC
ACGTGACCCCACGTGGCCCT
TGAACCCCGGGGGTAACTAT
GGACCTGGCCAAATAAACTT
CCCCTAGCACGCTCTAGTGC
GATGCCAAACCCATCCCAGA
ACAGAATAACTAATCTACGA
GTTACAGTATCTCAACGCGC
CACTGAAATTCACCTCAGCC
ACCCATCCGCCGCACATCGA
TCACATCTCTTATTATGTTG
CAAATAAACAGTCCACGCAA
TACACTGACCTTTGACCCTG
CGACCTCCATATCTTTACCC
CCCAGTCCAGATCAGCAGCG
CACCTGATGCAACACAGCAG
GGCGGACCTTTGACCCCTAA
TACAACCTCAGCCACGCCGT
ACGTGACCTTTGACCCCCCC
TCCGCTTAGGGTCCGGGTCG
CAAGATCGGCTATAGAATAG
ACCACGGTAACTTAAAGCTT
ACAGAGAATTGAGACGACGC
AGAACAAAACGACAACCAAA
ATGCACTACTTAGGAGATTG
TTACCCTCGCAACCCATCCC
ACCAAAACAATGTCAAGGCT
CAACACGTCGCTCGTCAGCC
AACGTCCCACGCTATTAATC
CTTCGTGACCTTTGACCCCG
CCCCGTCTACACGAAAGTTA
CGACCCTTGACCCCATTAAC
ATACCGACCCACGCGCGCTA
CCAACCCTGTATTCATAGAT
ACAAACTCATGCGCCCTTTT
CATGAGCTACCTTCCACAAA
CGAACAAACAAGTGCTTATT
GAAACATTCAACAATGTTGT
TGTAAATATATCCAAGCACC
GGTACATCCCCGACCATCGA
AGATTTATACAGCGCAGTAA
CCACCAACGGATACCACCTT
ACCCTCCCTCCACACGCCAT
TATGACCTACGAACTTTACC
CCTAGCCATCCCCTACATGG
TGACCCTCGCCATACCACAC
GTCCCAATGAGCCTCTTCCC
CGCGCCCTACAGTCTAAGTC
CTAAAAGAAATCAGTGCGCG
GGAACTAATGACCCTTCGTG
CTAGGTCCTAGCCCATCCCA
TACCTGACCCGGAACCTAAA
AAGACCATAAGACTAATTCG
TAGAACAATCACCACATATC
CCGGGCGATACCGACATCCC
TCACATCGGACCTCAGAAAT
TCACCCCTCCGTACCACCCT
CGTGACCCTCGACCCCAAAC
AGTTCGTACGGGCACGCAAC
AAACTGCAACCAAGCAAACT
CGCTAATGTGGAGAAGAATA
AATCACCAAGGCTGAATGGC
TAAGCTAGAGGACCACGACC
CATAAAAGCTGACCCCATGG
CTACCCGCCAAATATCCAAA
ACCTCAAGCAGAGGTCTTTC
ACAATGTAACAAGACGTGGA
TATCCATCCAAAATTGCCGG
AGCACGCTGGGGGAGTTCGT
CCAGCATCTGGTGCCCATAC
CTATACCCATTCCTCCCACC
CGGGATCACACCAGACCGTC
CATTTTCAGATGCCGCAGCA
TTCACACCAATAAAAATAGT
GCCCTGACCTTTGACCTTAG
AATTATCACCCGCCGTTGCC
CGCAACGCCGACGTACAATC
TACACTCGATACAAAATTTC
GACTGGCCCCACCACACAAA
CATTATACACGGTTACCTAC
TGACCTTTGACCCCATAAGA
CCAGGAGGAACACATTATTT
CTCCAAAACACGTTCCCAAA
ACGCACGCAGTCTTGGAAAT
CCGTGACCTGCAGCTGGCTT
TTGACCTTTGACCCCTTTCA
GACTTACCCCAAACCGATAG
ACGCCAAACTCAGCTGACCA
GACCTCTTCCAGACACCAAT
CAAATGAACCTTTAACCCCT
ACCACCGAAGGCGTAGGATT
CCTGTTACCGCGGGTGAGTC
TACCTGAGTGCATTGAAATG
AAATAAACCACTCTACTAAT
ACAATCCAATCGAAAGGTGC
AGGACCTTTGACCCCACCTC
CCGGCCTGAAACAAAAACTT
GACGCACGAGGAAGTAGAAC
GAAGCACAAGCCCACACCCC
ACTCACCACCTAGGCACCGC
TCCTAGTAACAAGACACATC
TTATGACCTTTGACCCCAGC
CTGACCTTTGACCCTTACAA
CTCACCTTTGACCCTTCATT
TAGAACAGGCCAATAATTTT
ACGCTCCATTAGAACGAGCT
GCCCACCCCCACCCCACACA
CTTCAAACATATAGCTAGGC
GTATGACCTTTGACCCCCCC
TCTTGACCTTTGACCCCCAC
TGAACTTTAGACCCCCGTTA
CAACCCCACTTTAACCACCT
AAACTGCGCTTACCACCACC
ATAATGACCCCAGCAAACAC
AGGCCAGACCTTTGGACCCC
CCTTGTTATATTACCCCCCA
CGTCACCAAGCACCCACGCA
CAACCGGCCCGATCTCGGAA
GCGCCACCCGTATTATCGGC
CAACCTCACCCACAACCCAA
CTCCCCACTGACTTCAAGTC
TTGTAAAAGTCCGTAAAAGA
TAAGAGCAAGCTCACTGAGC
TCACCCTCAGCTAGCTACCC
AAAGTCCTTGACCTCCAGTA
ATCGCCCCTATCGTTGAGCT
TTCCTACATCCTGCCACCGT
CCCCATCTACGAAGTTACAA
ATGACCTTTGACCCCTCACT
GCACCAAATCTCCCCGAAAA
TGCCATGCCGAACCAATCTA
AATCCCCCCACTCTTTACCC
TTTTCCGACCCCCGGGACAT
GCTACGTGACCTCTGACCTG
ACGCCCGAACATTAATATTA
CTTTACCTCACGCCCCGCGG
GTTCAACATAACCGAACATT
TATTTAGAAGAGAAATCGCT
ATGTCTGACCTTTGACCCCG
GCAACTGATTAAAGGTTACC
ATACCCCCGTATTAAATTCC
ACTCCCCCACGACATAAGAT
GTGTGATCCCTGTTTTCTAA
TGACCTTTGACCCCTATATT
CCCTCACAACTCAAATAACG
GCCGCCATGCCACTTTTTAT
CAGCGGACCCAGATCCCTTA
CCCCCTGCTACATACCCAAG
CAACCGGACCCGACACTCCT
TCCCAACATGTGTCCACACA
TTATCGAGAGCGGTTCCTGG
TTAACATCCCCCGTGCAGTT
ACCCAAAGACCCCTATCAAC
ATTCCCAGCCCTCCGGAGCT
CTAACCTTTGACCCTTTGTA
ATTATACCCCTCAAACTCGA
GGTTATAGTGACTTTGACCT
CGATTATAGACAATCGAGAT
TAGATAAGTCACCCTTCAAC
TGACCTTTGACCCCCTTTAA
CGGTGACCTTTAACCCCCCG
TCACGAGACCTTTGAACCCA
TAACCCGCACAAAGGGCACC
GAAAATACACGGACCGACAC
AAGACCCGCATGCCGCTGAG
GCATAAGGCCAAAACCCAGC
CGGCACCGCGAGGAGAAACT
CTCATTAAGGCAATCCATAA
CATATACCGCAGGATAAAAA
ACACAGTATGAACCGGGCAT
GAACCAATGAACTCGCATTG
ATATTGTACAGCTATCTGGT
CAGAACTTTGACCCCCATGA
AAAGTAAACAACTCCAACAG
GAAAAAAAATAGCAGACTAG
CAAGCGTCTTAGGAAACCGG
CCCTGGCCCCTCCCACCAAA
AGACCCTACAGGTAAACCCG
CTGACCTTTCACCCCTTATG
TGCTCTTAGATCCTACAACG
TCTCGGCCAAAAATGTGCCT
AACACACCCTGGTAGGAATA
TACCTAAGAAAAGAACGGAT
TCAATACGGCACGATGACTG
TCACACACCCATCCAGAATT
CCGCGGAATGTTATAAGGAT
CTGGACCTTGACCTCTATAC
ACCAACTACCCCTACTTATA
GCCATACCTGACCCCCTTCA
ATACACGTGGACCAAACGCA
CTAATGACATTGACCCCGGA
CCACAGAACCTGCTCCCCCT
CCTTTCTCACCCCACTTAAC
TAGAGGACCTAACAAGATAA
TGACCTTTGACCCCTTTGAA
CGTCTCGACCCCTAAAGTCC
CCTACCTCTCTCCCGACTCC
CATCTTCACCCCGTTACGCG
TAAACGCCCCTTACCATCCC
AACAAACGCAGACGTTAAAA
ACACGAATACCGTCGATCCC
GAACACAACCACCGTTGTAG
CCAACATCCAGGAGTAAGGG
CGGCAATGACGTTCACTTCC
AATGACCTTGGGCCCCTGCC
CCCATACGCCCTTCCCCTCG
CCCAAGCCCCACTGAAAATA
GGATGACCTTTGACCCCGCG
TTTGAACTTTGACCCCGACC
TGCCAACCCACTGTGGCATC
CAAAGACGAAAACGCCACCC
ACTTTGACCCTTGACCCCGA
CAACTGATCGCTCCACCGTA
GGACCTTTTAACCCCCCTTA
ACCACGAGTGCGAGTACTAA
CAATACGAAAGCTCACTTGA
CCGAGATTGACCACAAATCA
TACCACAAGTGCCAAGGATC
TCTTGACCTTTGACCCCACC
ACGACGCACATCCCCCCGTA
CATGACCTTTGACCTCTAAC
ACCCCAATTCCGAACCTCAC
TGACCTTTGACCCTTTGCTC
TGCTGACCTTTGACCCTCAC
CACCTACGACCTCTGACCCC
CTTGCACTCTACCTTATACG
TAAGTAACAAACTCCGGTAA
GTTTTAACTCCAACATCAAT
TGTACACACTCTTCGAAATA
CACATGAACCACTCTTGATA
CCACAGCGGCCCACCACCTC
AACCTCCCGAACAAACTCAT
CCTACAGCGCCATAGTAAGC
TTGACCCTTGACCCCACAAA
CTGACCTTTGACCCCTTAAT
ACTAACCACTTACTAACTAC
CCTCCGACCACACAGGCGAC
GGCCTTTGACCCCCATCTAT
GGTTGGGGCCACTAATGTGC
GTCCACCAGCCCACCCCCCA
TCCAACCAACAGCCAATTAC
TGACCTTTGGCCCCCCCCCC
CACTCCGCACGGATTCAAAT
TGCTCCTTAGTCACAAACCA
CTCTGTGATGTACCCACCTA
ATCCGCCAGTCATGCTAGCC
ACACCTCCCCCCAGCTTGTA
TAACTTTCACCCCCTGGACC
GACGCGATGCGCCAAGCCTT
AGGACGACCCCTAAACTTGA
GGTGACCTTTGACCTCTACA
CACGGTTGGACCTTTGACCC
TTCCTCACTATCGTTATTAA
ACTAGAAGGACCCAATAGAT
GACAAAACCGCTAATATGCA
AATAAAAACCTCTGTCTTTA
CACGGCCGCCCCTGAATCGA
GAACAAGATGCACACGTCGG
CGACCAGAACTCATAGTTCA
TATGACCTTTGACCTTAGAT
CAAGTGAGCGAGCCACCATT
AGACCTAATAGAAACCTGGT
TTGACCTTTGACCCCAATCG
TGACCTTTGACCCCTATAAG
AATAACTTCAACTCCCGATA
CCAACCTGACCTTTGACCCC
GTGACCTTTGACCCCCCCTA
CCCCCAAATGACCCTCCAAA
AACCTACACTGATGCAACGA
TCTCCCTAACCAACATTAGA
TCCTTTCACCTCTTGAACCC
TGACCCCGTGACCCCTACCT
GTACGACACGCGCTAACCCA
CCATCACCGGAGGTACTTCC
CCCACTGCCTTTGACCCCCG
TTTTAACCCCCACACCTAGG
AGCATCAGGGTACACTACAA
ACCCCATATACACTCCGGAG
ACATCAGGTGAAAACACACT
GTACAATCCAAAACATTGTA
GACGGACCTTTGACCCCGGG
TTATCGGAACACAGACGGCT
TGACCTTTGACCCCATTATC
CAAGATGACCTTTGACCCCC
CCACATCACAAGCAACCCTG
AGATCAGATACATATGCATT
CATAACCACGAGGCAATGCT
TCACTTTCATAAAGGGAGCC
CTTACGATCACAATGGTTTT
TCTTGTCAAACTCGCGCAGC
CAGACTCACAATAAGCTACC
CATAGAATGAGGCGTATCAT
TAACCCACAACCACGTTAAA
TCGCACGACTTTAAACCCTA
TTCACTGTGACCTTTGACCC
TGCGGCAAACAGACAAGACA
GATTGTACACAACCTGCCTC
GCCGCTGACCTTTGACCCCG
AACACCTCAACTTTGACCCC
CCTGACCTTTGACCTCACCC
CCTGACCTTTCACCTCAGAA
CTCACATTTAAACTTAATAC
CGCACATCGTTAACGCATTG
CGAACCTTTCATCCCTCCAT
GCCGGCACTAGCAACAACGG
CTCGAACCCGATTGTTCAAC
CAAACAGGCGATAAAAATGT
TCCTTTCACCATACGTGACT
TGACCCTTGACCCCTCATAT
TGATCGCGAAAAAATAGCCC
GGTCTAAAGACCCGACATAA
CACCTGAGGCTTACTCATTG
CCGAACTTTGACCTTGCGAG
CTTCTTGACCTTTCACCCCC
TATCGATGCAATCACCCAGA
TTCAACCCCCCCACCACACA
CATTTACATAAGCCACAGCC
TTAACCTGCTTCCACCATTA
GCCTATCTTAACGTACTGGC
ACACTTGCTTCAGCAATCAT
CTCAACCAAACCCTAACTCC
ACTCTTCCCGCACTGAGGCT
TCCGAAAGGATATGAACGAT
GCAGAAAAAAAAAACCCCTC
AAAAGTTCTACGGGTACTCG
TCCTACCCGGCGGCTGCTGC
GGCACTCAGCATCAACACCT
TCACACTCCACAGCGCACGA
TGACCTTTGACCCCCATTTA
AACTGACCTTTGACCTTCGA
TTGCCATTAGGGTCTAAGGG
CTTGACCTTTGACCTTTACT
ATAGTAGCAGTCAAAAATGA
AGCTACCTAAAAATGATGCT
CGTAGACCACTCTAACCGTC
TGTACACCCTATCATAATTT
AACATTACATCACACTCCCA
CACACCCCCAAAGCCCATCC
TGACCTTTGGCCCCAACCCA
GCATACCTCTCCTTACTGCT
CGGACGAGCAACATCTCAAT
CTTGACCTTTGACCCCGAGC
CACTACCCCCGTGTCCTACC
GTGACCTTTGACCCCAACTC
CTTAACCCTTGACCCCTTAA
ATGTGCCCGCCGTTACTTCC
TAACACAGAAATACATACCC
CGACCAGCCCTATTCCCAGT
CTAGTGATACACAGAAATTA
CATCTTCAAAGGACGCAGTC
CATCCTTCAATCAACGACAA
AAGTAACTAAAGGTTACTAC
AATACCCATCAGCCATCTGC
ATAAGCCACCACATTCACGC
TATAAAACCAACCAAAGCAT
GCTGACCTTTGACCTGACCC
GGAACCCCGTGCCAAACGCG
CAGGGATCCCGAACCTGCCT
CCAATAAAAACGAGGAAGAC
CATTGTGGTGCACCACACGA
AAAACGCCCGGCGCAGCCCC
GATTCCCAATCCCAACCCCC
GCTGACCCTTGACCCCAGCC
TCCCACTATGATTGTCCGCT
TGACCTTTGACCCCACTTAC
TGACCTTTGACCCTATTAGA
TAGTCCCTACTGTGTGCCTT
TGGCCTTCACCATTCACAAT
TGACCTTTGAACCCCCCGTA
AAACAGGTGAATAGGGAAAT
TTATGGTAGCATCCACATTT
CAAATGTGCACGGTTTACCC
TTGACCTTTAACCCTAAGCT
GAGTGACCTTTGACCCCGCC
AACAGACGGTTAAAAAAGTA
ATACCTCATTCCTATCACGA
ATAAAAATTACCCAGCGTCA
CTCCGATCAAAGGCGGACTG
TTACGGTACAAAATTATCTG
AAGACGCCAGGGACAACGCG
TCTCACCCCATGCCGTACAC
ATTGATAGAAAAAACATCGC
ACCTCCACACGTGTACGACT
CCAACGTGACCTTTGACCTC
CATTACCTCCCTTACGGGAA
TTAACCTTTGAACCCTTATG
TAATTTAACCTCTGACCCCG
GAGCTAACCACCAACCGAGA
TCAAAACACACGCAGCATAC
CTAACCCATAACCTAACGCC
CTCATCAAGATTTAAAATCC
GGGAAATCTCGGAACAATCA
CACATCCCTACATGACCGGC
CCGCGCTGCACAATAAAGTC
CAATGATGACCCTTTACCCC
TTATCGATGCCGGGGGCATG
CCAGACTAAAAGCGTTCGTT
CCACCCCCAATTTCTCTTGC
TAACCAACCCCCCCATGACC
TCTCACCACTCCCGCTCAAC
CAAACACCCATGATAGTCAT
ACTGAACCCTTGAACCCGCA
ACTCAGTTCTGAACTCCCAC
TTAAAACGCCCTACCTTCTT
ACGTTCAGAGGCGCCCAACA
AACAAATGACCTTTGACCCC
TACTCAACCCTCCCCCCTAA
TGACCTTTAACCCCTATAAA
AAAGTACAAATTGTAATCGA
CAGTCAGGAATAGAAAAATT
CTAGCCCAATTGGCCCCCGC
CCCGTAAGACTAACTCAACC
CCCATCCGTGTCCGCCACCC
GTCAAACCACCCCAATACAC
ATGACCTTTGACCCCCTCCA
CAGGATAAGGGACTTCGCTG
CCTGACCTTTGACCTCGCCC
AACCTTCATGCACACCGCAA
CCTGTTCACATATCACCAAA
CCACCGATACGCAAGATTCC
CGACCACACCCCCGACGTTT
TGCCCCCCCTCACCTGCAAC
CTGACCTTGGGCCACAGGCA
AAATAATCATGATAAACGGG
AACAATACAGGCAGTTAAAT
ACCATATGCAGCAAGTCTAG
GCATGGAAAGTTAGCCCTTA
ACTTGACCCTTGACCCCTGG
GTTGACCTTTGACCCCCCAC
CCTCACCTATCATAACCCAC
TGACCCTTGACCCCTTTATC
TCCTGACCTTTGACCCCCCC
CCCAAACCCATTCCCCTGAG
ATCAAGAACGGGGATAAATT
CCGCCCCTCCCTCGTCTCGT
ATGCCACATCTCGGATTGCC
TTTTGCGTGACCTTTGACCT
CCGGGCACCCAAGAACTTTG
CATCATTTTACCTTTGACCC
TAAAAGAACCCTTGACCCCA
ATGACCTTTGACCTCCATCT
GCTTTCATCCCTTTGACCCC
ATCGGGTCGGACTACTCACC
GGCCAATAGTACACGACCCT
TCACGCTGACCCTTGACCCC
CATCGAACGGAATGAACACC
ACAAGCAAGATCTACTGAAC
ACTGTGGTATGGTTATTAAC
CATCCGCTTAAATGCCTTCG
ACGTAGAAAGAATCACCGTT
GATGAAGAGCCTATGAGTCT
GCGATGACCTTTGACCCTGC
AATCCAGCCAGATAACTTAC
AAATACACCCCATGCGCCCA
TCAGCCTCACTCCAATCTGC
CAATCACCCAAGGAACAGAC
TACATAACTTCCCCAAAAGT
GTATGAGCCAGTGACTTAAC
CGCTGACCTTTCACCCCTGC
CCCGAAACAAATGCTGTCTC
CACCTAAATGTTACACGGAT
GTGGACCTTTGACCCCACCC
CATGACTTTGACCTCTCGTC
CCTCATGAACTTTGACCTCT
TAATATCATATCGAAGGATC
ACGACTCCTCCGTGACTTAT
CCAAACTACTTACCCCCACG
ACTAGGACCTTTGACCTCCA
CGAACCCGTTCAAGTACCAT
AAAATAAATCGCCATCGCGC
CTTCGCCATTCTTTCCAAAA
GGACCTTGGCCCTCCAAAGA
CCTACAAGTACAGTGCTGTA
CCTGAACTTTAACCCCGCCC
TAACAGGCGGACCCATTAAG
CGCGTGTACATCATAAGGAC
TGACCTCGGCCCCGATAACA
CCCACACCCCCGTCGAGATA
TTACAAACTGAAAATGGTCT
CAAATACTGACCTTTGACCC
AAGAACCATGTCTGAACGAC
TCAACCCTGTCCCCCCGCCC
AGTTCCTATCATCAAACAGT
TGAACTTACGCGGAGCAGTT
ATATCTCACTCCTCCATTCA
CTTCCATGACCCTTGACCCC
CCGTCTTGACCCTCCTGCGA
TACCCGCCACAATCATGTAC
ACCCCTCCTAAACCTACCGC
ACGTTGCCCCAAGCTTGTAA
CATACGCAACGCCATATGCA
GGACCCTGAACTTTGACCCC
ATGACCTTTGACCCCCATTA
ACACTGATATACTAGGTCCA
AACAATAAACGCCACCCGGC
AATGACCCCAAGCAAAAACT
TCACACCATCCATCCCGCAG
[truncated: 127,870 more chars]
