# Supplementary material for: A generative model for constructing nucleic acid sequences binding to a protein
Source: BMC Genomics. 2019 Dec 27;20(Suppl 13):967. doi: 10.1186/s12864-019-6299-4 (PMC6933682; doi:10.1186/s12864-019-6299-4)
Supplement: Supplementary file 3 — Additional file 3 Nucleic acid sequences generated by our model for three proteins. Nucleic acid sequences and their binding specificity to target proteins (NFATC1, NFKB1 and MBNL1), constructed by our model. [file 12864_2019_6299_MOESM3_ESM.zip]

Archive with 3 entries (3 files):
- MBNL1_bindingSequences.txt
- NFATC1_bindingSequences.txt
- NFKB1_bindingSequences.txt
