# Supplementary material for: A generative model for constructing nucleic acid sequences binding to a protein
Source: BMC Genomics. 2019 Dec 27;20(Suppl 13):967. doi: 10.1186/s12864-019-6299-4 (PMC6933682; doi:10.1186/s12864-019-6299-4)
Supplement: Supplementary file 3 — Additional file 3 Nucleic acid sequences generated by our model for three proteins. Nucleic acid sequences and their binding specificity to target proteins (NFATC1, NFKB1 and MBNL1), constructed by our model. [file 12864_2019_6299_MOESM3_ESM.zip › MBNL1_bindingSequences.txt]

ACCCGCUAGCCGCAAAAAAU	0.6011126543209879
CUCUGCUUACCUCCAUUAAA	0.5935135596707817
CUUCUCUAGCAGCAAAAACA	0.5901678806584361
GGACUGCUUCGCUCUGAAGG	0.5863509465020573
CGCUGAAGCUUUCUCACCAA	0.5785437860082305
CAACUGCUCCGCUAGAGAGA	0.5734906995884772
CUGCAGCUUUUAAAUCCAAA	0.5725148353909466
GCGGCUUCUCUCUUCUAGAA	0.5711716872427983
CGCCAAAAGAAGCUAUUCUC	0.5691786625514403
CAGGUCAAACCGCUUAAAGA	0.5662684979423869
CAAGCGCAAGCUUAAAUACU	0.5655781069958848
UCUGCUAUAGCUUCAGAAAA	0.562770987654321
UAGCUGAUCCAGCUUAAAUA	0.562157901234568
UCCACUCGGCUUAAAUAUGG	0.5606549176954734
CCCGCUCUGCGCAUCAAUAC	0.5596228600823044
GCAGCCGCUUGCUCUCUCUA	0.5592442592592592
UCUACAGCUUACAAUAAUCA	0.5580005555555555
CUGCUUGAAUCCUAUACUCA	0.5575763991769545
CUGCGAUCUAAAUGAAGCUU	0.5574097119341561
UCGCCCCCACAAAUGCUUGC	0.5562304526748971
UAUCAAGCGCUUCUAAGAGC	0.556126790123457
CCAGCUUCCCCUCUCCCCAA	0.5550223045267489
AGCACGCAGCUUUUCUAAAG	0.5525370164609051
AUGAGCUUCUGCAAAAUAGC	0.5495493827160498
CCCGCCCGCAAUGCUAAGGA	0.5493740329218106
GCUUGCUCCAGACUUCACUU	0.5484635390946504
UUCUCUCUACACAACUGCUU	0.5474580041152266
CCUCGCCCACCCCUAGCUAG	0.5468993827160493
UUGAAUGCUUAGCAAAAAAU	0.5458593827160493
CGCUUGCGCUAUAAAGGACA	0.5452606172839505
GCCCCGCAGCAAACUGGGAG	0.5429747119341561
CUGCUAAACUGCUAUACUAU	0.5426812139917692
GCAGCGCUCUAUCAAUCAUC	0.5423275514403291
CUCCCAGCAUGCUUUCUGAG	0.5419653292181068
CACUGCUAGCGCUCAAUAGU	0.5414882304526745
UGCUUCCUCCUAACUCACCA	0.5408450617283952
GAACCUGCAGCUAAAUCAGC	0.5379536831275722
CGCCAUACGCUGAAGCUUAU	0.5377648148148149
AGAAGCUUUUUUACUCAAAU	0.5374423662551442
CUGCUGCUUAUACGAAUGUG	0.5369513991769547
AUUGCCUCCAAUCUGCUUCA	0.5363260288065844
CUUUCACUCCCUUGCUAAAA	0.5355175720164609
CAUGCUUCUCCCACAUUAUG	0.5347603497942387
UCCCGCACUCUAUGCUUCAU	0.5346527572016463
ACGCCCCCACGCCGCAAAAU	0.5335106790123457
UUGCUUGCGCUUACUUAGAU	0.5334261316872431
GAGCCCAAAUCAGCUUCAAA	0.532914012345679
AAUUCUCUCAGCUUUUGAAC	0.5323853703703703
AUCCAGCUACCACGCAAAGG	0.5319826131687242
GACGCAGCUAUAUUCUCAUC	0.5318144444444446
CUGAAAACUGCUUACCCCAU	0.5314210082304529
CGCUGCAUCCCAAAACAAGC	0.53099341563786
UCGGAAGCUUGCACAAAACU	0.530623230452675
ACCGACUAAGCUUAAAAAAU	0.5303167901234567
UACUGCUUUAUCUUAGAACU	0.5299249794238685
GUUGGGCUUUCUGCUUAUAC	0.5296597119341566
UAUGCUCGCGCUCCUGCAAU	0.529589135802469
UUGCACUCUCCUCUAGCUUA	0.5289851646090536
CAACUGCUUACCAUAACCAA	0.5285882510288066
GCUCAGACAUGCUAUAUGAU	0.5284969547325105
GCGCUUGUCGCCAACACUGG	0.5280875925925923
CCGACACUCACCAGCUUACU	0.5274550205761315
GCGCUUCCAUCUACAAAAGG	0.5272652057613169
GCUUCUGCAUGAGCAGAGAU	0.5269349794238678
CGCUUCUCAGCAUCAUAAUU	0.526928806584362
UAGCUUCGCAGCUGACGAAA	0.5268593209876541
CUGCAAGCAAUAAGCAAAAA	0.5260287860082304
GUAGCUUCUCCAUACUGCAG	0.5259437860082306
CCACUACCAAUCCUGCAAGA	0.5247519958847737
CCCCGCUUAAGGCCGCAUUC	0.5243062757201644
GCCGAAGUCGCUUGCUCAGA	0.5241927160493824
CGCUUUAAAUGCACACUCAU	0.5235529218106993
GAAUCCUAAAAAACGCUUCU	0.5234437860082303
CGGCCCCUCACAGCUUGGCU	0.5233112345679012
CCACGCUUUACACUCGCAUG	0.5227601234567905
UCUACCAGCCAAAAGCAGCU	0.5227154732510284
GUGCAGCUUAACACAAAUUC	0.5226117283950621
AAUUCCUCACAGCUUACCAA	0.5220471604938273
ACGAGCUGCUUUUCUUAUCU	0.5219961728395063
AGCCGCUUUACGAGCAAGGA	0.5217220987654322
UCCCCUCACCAUGCUUCUUU	0.5215573251028807
AUUCGUCCAGCUUUUAUAGA	0.520826687242798
CACAACUCCUGCUAUGCUAG	0.5208082304526745
AACCCCCAGCUAGAUCCGAG	0.5204601440329215
CCACGCGCUUCUCACCGAGC	0.5202913786008229
CUAGCUUGCAUAUCUUAAUU	0.5201086008230456
CCCCGACACGCUAUCUCAGC	0.5198863374485594
GCAUUCGCUCGAGACAGCUU	0.5198370370370369
GUAUGCUGGCAAGCUAAGAG	0.5197516049382718
AGACGGGAAGCAGCUAUAUA	0.5197346502057609
CGCUUCUGCAGAAUUCAGUA	0.5195543621399177
CGCUACCCUGCAGAAUACCA	0.519092942386831
GCAUCAACACGCUACUCUCA	0.5190720370370371
CUUAUUGCUCGCUUACAUAC	0.5185565432098765
GCAGAGCUAUCUACGCGAUA	0.5178554115226337
GCUUACCCAGCUUAAUUCUU	0.5176298971193414
CGCUCCGUCUGCUUUCUCAU	0.5175938271604938
UCAAUCUUCCUGCUUAGACA	0.5173090740740742
ACCCAACUCGCUAUAAACCA	0.5172496090534979
GCACCCGAAAGCUUCAGCUC	0.5170168518518516
CACAGCUUUCAGCACACCAU	0.5168017489711931
AAGGGUUGCGCUUCACUAAA	0.5166846502057614
AACCCCCCCCCUAAGCAAAA	0.5166033539094652
CACCUCCCCAGCUGCAUCUA	0.5162730658436213
AGCUGCUUAAGCUAUAGCCA	0.5162294032921813
CCAAGCUACUGGGAAAAUCG	0.5158827366255141
CUUCCUAAGCUUACCUAAGG	0.5158389300411523
ACUCUCCAGCUAUGUGAUGU	0.5157866666666668
CCAUCGCUAGCGAAAGGGAC	0.5155549999999999
CACUCAGAUGCUAAAAACCA	0.5154982304526747
GCUACUCGCAGCAAUGUCUC	0.5152053497942388
CCAAUAAAAACCGCUAAUUC	0.5149089300411525
GCAGUGCGCUUCGUAGAAGU	0.514730740740741
CUGCUUUUUGAACCCAUCAC	0.5146823456790124
CAGUGCUGCAAUCCCCUCCA	0.5141525308641975
GAUCCCCAUUGCUUUCAGCA	0.5140080452674899
CGGCAGCUUCUUCCUUCCCC	0.513940185185185
UGAACAGCUUUUUUCUUACA	0.5139204732510291
CUAAAGCUUUUUACCAACAA	0.5138785185185187
UCCCGUCUUAAGCUUUGCUA	0.513785390946502
CCUCACUGACAAACGCUAAC	0.5136195884773662
AAAUGCUCAGCUUCUCUGGA	0.5135701234567898
AAAGUCGCUUUGCAAAGGCA	0.5128498148148151
CCGCAGCUGGGGGCUCAAAA	0.5127617901234567
GUUCGGCAAGCAAGCAAAGC	0.5127403497942384
CGAAACCAGCUUACCACAAU	0.5125611316872423
UAGCCCUGCAAAGGCUUCGA	0.5124422839506173
GCUUUACACACUCGCUUAUU	0.5123887242798353
UGCUGCUAAACCAUUGACCA	0.5122878395061728
AUAACCGCUUAUCAACAAAC	0.5122496913580248
UGCAGCGCUCUCAUAGUGCU	0.5121562345679012
GGCGCCCAUAAUAGCUACUA	0.5120976543209874
GUCCGCCUCAUAACUGCUGA	0.5119540740740739
CUUAUUACUGCUAUGCUUAA	0.5118772633744857
AAAUACCGCUUUAAAAGGUC	0.5117968518518515
CCGCUGCUUGUGUACGAAAC	0.5117789094650206
UCUUCCGCUUUUCCCAAUAA	0.5117337037037037
CUGAUGCUUAACCAUUCUAU	0.5115356790123458
GAGGCUUACCCAAGCUCAGC	0.511215884773663
CUCUAUUUUCAGCUUACAAA	0.5110554938271608
AAAGCCGCCGCUUUGUUCUC	0.5109590329218106
CUUGCUCAGCUUAAUUGCUC	0.5105868930041153
AGCUUGCGGCAUAAGAGGUC	0.5103118106995883
CGGCCUUAGCAUCCAGCAAU	0.5093177983539094
AACCUAUGCGCUAUAUGACA	0.5093119753086421
CCAAAAAAGCCGCUAUUCUU	0.5090134567901237
UUGACACUGCUAAUUAAAGA	0.5089088888888889
UCUAAAAACAGCUUAGACAU	0.5088473456790128
UCUGCUGAACCCUCUACAAA	0.5081118106995886
UGCCGCUAAGUGACUCCCCA	0.507997654320988
GUAGUACUGCUUAAUGAUAA	0.5079147530864199
AGCUUUUUCAAAAAUGCAAA	0.5072987037037036
UCAUUGCUUCAUUCUAUAUA	0.5072067695473251
CCACUGCAUGCACUAGAAGC	0.5071552263374481
GAAAAAACGCCUUGCUAGAA	0.5071051234567902
GCUUCUGCGAAUGACUAGAU	0.5069644650205761
UAGCAUAUGCUUAGCAUAAA	0.5069454938271604
UGCUUAUGGCUUAUUCCAGA	0.5068282510288064
AGACUGCUCCAAUCGCUAGU	0.5067722427983539
ACUGCAUCGCUUUUCACUCU	0.5066413786008233
GCGCCCUGUCAAGGCUUAAU	0.5059423868312758
AUGAUGCUAAAUCUCUUCCA	0.5058987037037039
ACGCUACUGCACCCUUGAAG	0.5056007613168723
CAAAUCUUUCCAGCUUAAGG	0.5055865637860082
AGCCCAGCUAGACCAUGAAA	0.5055420576131686
UUUAUCAGCUUAACUCUAUU	0.5055024485596706
UUGCUUAACAUACGCAACAC	0.5052126543209874
UGAGCAGCUUGCCCCCAGUC	0.5050381481481482
CUAUACUGCUUGAUAUACUA	0.5047453703703706
CGCCGACUCAUCGCUAAGGG	0.5046738888888889
GCUCCCAUGCAUCAUUGCAA	0.5046111111111107
CUUAGCUUUUUAUGCAAUAC	0.5045989094650204
UGGACCCGCUUUCUCGCAUA	0.5045055967078189
GCAUCAGCUUACGCAUACAU	0.5042075308641971
GAUGCUUAUGACAUCUCAUG	0.5040444238683128
CUCUGUGCUUGCAAAGUUCC	0.5037536625514403
GGAGCUUCAGCUUAUACCUU	0.5036645884773665
UUUAACUCCCUGCUUCUUUA	0.503624917695473
GAAGAGCUGCUUAUGAGGGU	0.5035211728395063
ACGCUGCCAGACAGCCAUUC	0.5034143827160494
GCGCGAUGCUAAAAGUCGAG	0.5033148148148149
UUCAAUUGCUGCUAAAUUUU	0.5031456172839504
CUUUUAACUACGCUUUUUAA	0.5030850205761318
UUGCAAGACGCUUCUGUCAU	0.5026654732510287
UUCACGGCAGCUAAUAGGAG	0.5025798559670782
AUGCUUGUCCCACAUCAGGG	0.5022774691358023
CUGCUUAGCUUACACCAGUG	0.502226440329218
UGCAAGCGCGGCCACCAAAA	0.5021922222222222
GCAAAAAAAGCUGCUGUGAC	0.5021823868312758
CCAACACCUCCACGCUAUUC	0.5021583950617283
UCACUAUCGCUUAUCAAUGG	0.5013429218107
CAACCAUACCCAAAAGCUUA	0.5009590329218105
UACCUACAAGCUAAAUGAGA	0.5008948148148147
AGUAGAAGCUUACCAAUACA	0.5007867078189299
UUCACGCAUUAGCAAGCAAA	0.5005150000000003
UCCCCUGAUGCAGAAACCAC	0.500237860082305
AAGCUGCAUAGCCUUAAGAG	0.49996288065843625
AAAUGAGCUUCUGCACUCAC	0.49962839506172835
GAGGCGCCACCGCAAAGCGC	0.49960956790123456
AGAGAGGAUGCUUUAUAAGC	0.49954236625514425
AUUGUGCGGCUUAGAAACAG	0.4992038065843621
ACUCUUCUUAGCUUCUAAGC	0.4990698971193415
UGCUACACUCCAAAACCCCA	0.49898635802469127
AGCCCAAGAAACGCUAAUUG	0.49881713991769544
UCUGCAGCCCUGCAAUGCCA	0.49867201646090503
GAAUGCUUAAAAAAGCGAAU	0.4985415432098767
GCUGCUUAUAGUACUAUAUU	0.4983903703703705
AAAGCCACGGCAGCUAUUUA	0.4980993827160493
UGCAGCGCGCAUAUACAGCA	0.498061111111111
UCCAACGCUAGAAAGCCAUA	0.4980454526748971
CUGCAAGGCUAAAACCACGC	0.49791380658436224
CUUGCGACGGCUUUUCUAUU	0.4978248765432098
ACAUAAAAAAGCUUAAAAGA	0.4976231481481483
ACCUUCCUCACCCCUGCUUU	0.49747288065843603
GGUGCAAUCAUUCAGCUAAA	0.49742884773662555
AUCAUUGCGCUUGUAAAAUC	0.4973753086419752
GUCCCAUACCUGCUUCACUU	0.497335925925926
CAACUGCGGCUAUCAAUGCU	0.4973203086419756
AUGUUCCUAUACAGCUUUAU	0.49719662551440286
GCUAGCGCCCCGCCGCCUAA	0.496902962962963
CCAGCACCUAGAUGCUUCUA	0.4967797942386829
UCUGCUAUACCCGAACGCAA	0.49629833333333345
UAGCUUCCUAACUAACGCAU	0.49616088477366255
GCUUCGCGUCUAUACAUGCU	0.4960012757201646
UACCCUUUACAAACUGCUUU	0.49593847736625535
GGCAGCUGAACACAAUGGCU	0.49576631687242806
GCUUUGGCUAGGAGAGGGGG	0.4957464814814815
ACCUCUCCAAUCGCGCAGAA	0.49570843621399185
CCACCUAACAACACGCUUCC	0.49562197530864166
AAAACAUGCCGCCAAAGCUU	0.4955826543209876
UGCCCAUAAUGCUAAUGCAA	0.49526804526748924
UUCCUACUUCAGCUUUCUAG	0.49515545267489725
GGAAGCUAAAACCUCCCCAG	0.49493370370370393
CAGCUUUAGGAAGGAUUCAA	0.49476925925925913
GGCUCUUCGCUUAUUGCACA	0.4947134773662552
CUGCCAUUCAAUGCGCAUAU	0.49461530864197545
UGCUUCUGUCCUCCCUAUUG	0.4944480658436211
CACUGCAUUGCGAGCUAAAA	0.49436952674897117
ACGCUAAAGCUUCACUGAGC	0.4943481275720166
ACGCUUCUCCCUUUUCUUAU	0.49409586419753093
CAUCCCUUGCUUUAAGCCAC	0.49401294238683163
UUUCGCCGCAUUACGCUUCA	0.4938977160493826
CAACAUGCGCUAUAACUCAU	0.49382561728395064
GGACAGCGCUUUGCCAACUC	0.4933549999999999
AGCUAGAUCCUGCGAGAUAG	0.4932018518518518
ACGUGCCACAAACAGCUUAU	0.49299679012345665
UCAUUCCAGCAGCUUAGGAG	0.49235895061728374
UGCUAACAAGCGCUAAGAUG	0.49230514403292164
UGGUACGCUUACAGAAAUAU	0.49196216049382696
AUGGUUACAGCUUAAAGCAU	0.4916468724279834
UCUCACGAUAACGAAGCUUA	0.4915337860082308
GUGGCAGCUUGCUUGAGUAA	0.49144956790123473
UCCUUUGCUGCUAAUUACCC	0.4913377572016463
AUCACCCCAUGCUUAUCGGA	0.4911158641975308
CCACAGAGCUUGAACUGAAA	0.4911129835390947
GAAUUGCUCAACCGCUUUAU	0.49107915637860056
AACGCCCAAUGCUAAUGCAA	0.49098596707818926
CACAGCUUUUGUUCAAAGAA	0.4908587242798354
GCAAUGCUGACUUAUAUACC	0.49078234567901224
CUUCUGAAACGCUUUAAUGC	0.49078043209876565
GCUUGCGAUGUCCAAUAACC	0.49069086419753094
GCAGAGGCUUAUGCUUUCUU	0.4906653292181068
UGCCAAUACUCACCUGCUUA	0.49055187242798354
CAGGCUUAUUGGCAAAGAAA	0.49045695473251005
CCUCACCCUGCUAUCACUGC	0.49034345679012353
AAAUAUAGCUUUCUCAACAU	0.49027174897119313
AUCAAGCUUAAGAUAAAAAA	0.4902643415637858
UCAGCUUUUUUUUCUGACCU	0.4901772427983538
UACUUCCACGCUAUAAUGAG	0.4901065020576132
AGGAAGCCUAUUAAAGCUAG	0.4899073868312757
CGCUAUUCCGCUUUCGCUCU	0.48962041152263347
CUUUACUGCGCUAUGAUUGA	0.48961072016460894
CAGUCUGGACAGCUUAUCAC	0.4893108436213992
AUGCUGGACUCUGACUCAAG	0.4892270164609052
GUCACAUGCGCUAUCAACUC	0.4891464403292176
CUACCCCCUGCGCAAAUUCU	0.4890380452674897
AAACUGCUAAAUAACAAAUC	0.489023888888889
GAGACUGGCCCACACCAGCU	0.48876656378600863
AGUCCGGCCUUGCUUCUAUC	0.4885034567901234
AUACAAGCUUGCAGAAAUGG	0.48811308641975326
CUUCAUGCGCUAUAGGCAAG	0.48784360082304506
GCUUACAGGAGGGGAUUCGA	0.487784197530864
CCUACGGCUUGAAAUUUGCA	0.4877298353909464
GCUUUAACAUGAGGCAAAAU	0.48767304526749
GACUUGAGAAGCUAAAAAAU	0.4875698353909467
GAUUUGCUGCUAAAAUAGCA	0.4874904732510286
UAGCAACCUCUCCUUUGCUA	0.48742043209876545
AAGCUGGUACCGCUUAGCUC	0.48735104938271573
AGCGCUUGUGCUGAUAUCGC	0.48733337448559677
CCAUGAAGCUGGACUACACA	0.48731318930041145
CGUCGCUGAAGCUAAGGGCA	0.487266687242798
AACUAUGCGCUACAGAUGGA	0.4872245679012346
AGUCGCCUGCCAGCUCGCUU	0.48714333333333343
CGAAGCGCUAUAUGCCAACC	0.48704137860082297
UGCUUCUUACAAAGCGCGAU	0.4868868106995883
CGAAGCUAGAUACGACUCUA	0.4868273868312757
AUCCCACCAAGCUUGAUUUU	0.48666113168724257
GCUUAUGCCGCAGGGGAAUG	0.4866534979423869
GCUCUUUUUUGCUUAUAUGC	0.48660895061728404
GCUGUCGUAAAAGCUGCGAA	0.4863560493827161
ACCUCUGCUUGAAAUCCCUA	0.4862541152263376
GAAGGCAGCUUGAAAUCGCG	0.48622300411522634
CUACUAACCGCUUUCGGAAA	0.486186316872428
UGCAGCUAGGACCUACAUCA	0.4859470576131688
CUUUCGAAAAUGCUUAAAUU	0.4859085802469135
AUCUGCACAAAGCUAUGAAC	0.4859022222222222
GAGCAAGCUUAAGACAAUUA	0.48569386831275757
UUAAACGCUUUAACUCACUA	0.4852852880658436
UAAUGCUUGCUACUUUUAGG	0.4851571193415636
GCAGCUGAUGGAGAUGAACU	0.4851251646090534
UUAAAAGCGCCUAUUCUUAG	0.48500899176954726
AGUACCAGCUUUCCUAGAAG	0.4849866666666665
GCUUCACAGGGGUGAAGCAG	0.48463331275720145
AUCUUAUGCUUUUAACAAUG	0.4842862139917695
UGACUAACGCUAUGAUAAUA	0.4842640946502059
AAAACUUAAGCUGCUAUAUG	0.48422849794238654
AACAAAAAAGCUUCACUUAU	0.48422658436213983
AGCUCGCGCUAGAGCAGUCC	0.48414144032921813
UAACUCGCUUCUUUUUUUAU	0.48409969135802455
GCUUGCCGGGGCAAUGAUGG	0.48404820987654307
GCUUUGAACGCAGCCGAAGA	0.4837062139917694
GUUUUCGCUGCAGCAUUUUA	0.4834030246913577
AUCAUCAAUGCUACAGAAAA	0.4833675925925925
UUUUCCUGCGCUACAGAGGU	0.4833486213991767
UGCUAGCUUACCUCCUGAUC	0.483201193415638
UGAGCGCUUAUCAAUCGAUA	0.4831928189300412
CUUUAAUGCUUCAAGAUAAU	0.4829434773662552
ACAACCUUUGCUUCUAUUAA	0.48289679012345693
UGGGCCAGCUUCGUUCAAGC	0.48259351851851845
CCCUUUGUCCAACCGCAGCU	0.482356316872428
UCCCUGCCGCGCUCUCACGC	0.4822771193415634
AGCUUCGAGCUAUUGACUCG	0.4822369958847735
ACAUGAUGCUAUUAAUAAUC	0.4821720576131686
CCUAACCUCAGCCUAGCUAC	0.48169259259259256
AGCCCACUGCUUUGACCCCU	0.48167485596707826
UGCUAAGAGGCUCCAAACCG	0.48157508230452645
GCUCAGAAAAAGCUAAAACU	0.4815093004115224
ACGCACCUCGCAUUGAAAGA	0.4814452057613167
UGUAUACGCACCAGCUAGAA	0.4811225514403294
AUGCUGCCAGGCAUCAUCUU	0.48102876543209844
UGCUAGCUGCAUUAGACGCU	0.48098594650205784
AAAAGAAGCUAUAACUAAAG	0.48082683127572
CUUUCUCAAUCCUGCUUCGA	0.48066298353909476
GGCUGCAACGCGUGAUGAAG	0.48051532921810686
CAGCUUUACUAGCCCUCACG	0.4804692798353907
UCCUAGAUCAAGCUAUAGCU	0.48042148148148156
AUGAAAAAGCUAUUCGCUUA	0.48035633744855966
UCUAUUAAAGCUUACUAUAA	0.4803398353909467
CCAUUGCUUAGAAGAGGAAU	0.48007082304526744
CGUGGAGCGCGCUUUUAGAA	0.48002662551440317
UAUUUCUGCUGCUUUGUAAC	0.4799250823045266
CCGAACCUGCAGCUGACAUU	0.4798219547325101
UUUGCCUGCGCUUCAUCGUA	0.4793230864197531
UGCGUCCAAGAACGCUACAA	0.4789890740740743
UCAGCUUGCAGCUGAGGUAU	0.478977839506173
AGUCCAAAAAUUGCUAAUGG	0.4788645061728394
GGAAAGCGCAAACUCCGCUU	0.4785074279835393
GAGACGCCCUACUUGCAACU	0.47840211934156385
CGAAAAGCUUGAGGACUCUA	0.47839629629629626
UACGGUCAUGCGCUUUGAAA	0.4783629423868314
AGCAGCAAGCCGCACAAACC	0.4782172016460905
UCCACCUUCAUGCAGAAGGC	0.47820205761316853
CGCCCAGCCUGCCAUGGGCU	0.4781163786008231
UGGGCGUCCAUAUUGCUUAU	0.47798065843621407
CUGUUGCCUCACCUUCAGCU	0.47757179012345696
GCUUUGCUUUCUGGGGAUCC	0.47754586419753076
GAGAUGUGGCUUUCUCCUAC	0.47730039094650195
CCCCUAGGCUUCAUCCCCGC	0.4771686831275721
ACGGCAAGCUGCUAAUGCUU	0.477145514403292
GACAUUCAGCUAUAAUAUGC	0.47709555555555533
GAACCAGCUUAACAGACUUU	0.4770782716049382
CGACUCUUACGCUUUACGGA	0.47707615226337474
AAGCCUAGCAAAGCAGAGAA	0.4770459259259256
AGGCUUUAUUCUCGCGGAUU	0.4767014609053497
GAGCCUGCAAACAGCGAGGG	0.4766107407407407
UAGUGCAGCAAUUUCAAAGC	0.4765560905349795
CCCGGGCAUUAUGCUGCUAC	0.4764715226337447
UGUAGCUUCUGGAAAUAAUU	0.47640816872427993
AUGGCUACCGGCAAAAUCUA	0.476368991769547
GCGUUGCUUCACACAUUCUG	0.47620858024691337
ACCUACGCUUUAUUUUUUAU	0.47607491769547344
AAUCCGGCUAGACUUAGCUU	0.4760586213991772
CCCAUAAGGAAGCUUGAGUA	0.4760116255144031
UGCCCCCUUCUCUAGACGCU	0.4759954115226336
UACGCGCAACAUCGCUACUA	0.4759587242798352
CUCUGUGGUUGAUGAUGCUU	0.4758761934156381
AAGCCCGUAACAGCUAAUAC	0.4758715432098768
GCAGCUUCUCUAUAAUGUUG	0.4758489506172837
UCUCAAGCCACAUGCUUGCG	0.4756625514403291
GCUAAGAAGCUCACUAAGGA	0.47564855967078185
UGACUCCCACAUUCACGCUA	0.475619670781893
AACACACUGCUACCCCAAUU	0.47544537037037055
UGCUUUAGCUCAGCAUAUAC	0.4754002674897116
CAGGGAAAUUCGCUUUACUG	0.47520442386831246
UUCAUACGAAGCUUAAGAUC	0.47519895061728373
GCGCUUAUAUAAUCAAACAG	0.4751947530864198
UGCUUCACAUCAUCAUACAA	0.47515170781893007
GCUCCUAUCGCUAAUCCGAU	0.47513697530864174
ACAAGCUAAUACGCAUCAAU	0.47512962962962957
GCAAAGCUUCCGACAUGUGA	0.4749551028806584
CAGCUAUUAAAAACUACGCA	0.47490257201646097
CCGGUCAGCUUGCUCUUAUU	0.47471547325102853
GGUGCUCUACGCAUGGCUUA	0.4746811728395063
CAGCUAUACAUUCACCUCUU	0.474495925925926
UUAUGCUUAAUGCAGAACAU	0.47415123456790076
UUCGCUCCCUGCUUGCACGA	0.4740862962962963
CAUACUCGCACACGCUUCCC	0.47406882716049403
GGUAGAGCCAGCUUGGAAAA	0.47404930041152255
GGGGCUUAUUCACACACGCG	0.4740412139917692
GCUUUAGGCGAGAUGGGGAA	0.47395251028806573
GAAUUGCUCUCAACAGCAAU	0.47394627572016457
GCAGUCUGCUUUUCCGACUC	0.4739294032921809
UGCUAGAUUGACUGCUAUUA	0.47387716049382705
AUAGCUUGAAGGGGAUAUUU	0.4737841975308644
GGCUUCCCGAAGCUACGUAA	0.47368409465020583
AUCUCUAGCUAAACGCAUUU	0.4736833744855966
CCAGCUUCUGAUAGAAAUAU	0.4735398765432101
CUCUGCAAAGGUAUGCUUGG	0.47347296296296315
AGCUUUGUGCCUCUCCCGCU	0.47339532921810723
ACAUACGCUGAGCUACUUAC	0.47338777777777763
ACUCAAACACAACCGCUUCA	0.47335934156378606
CAUCCUCCAUGCUAUUUCGC	0.4733305349794238
CAGCUUUCUCUUGAGUCAAC	0.47327664609053505
CCGAGAGAAGAAGCUGAAGA	0.47324866255143994
CAACCUCGCCUAGAUGCUUU	0.4732391358024691
GGGGUGUGCAGCCUGCUUGU	0.47315419753086396
CUGCUGGAAAUGCUACCUUG	0.4729741769547324
UGCUUGCCAUUGAUUAUAAU	0.47286240740740726
CCUUUUUCGCUUUUCCAUGC	0.47286100823045263
CUUCACGCUUGACAUAAUUG	0.4728556172839507
CAGCUAUACUUGAACUCAAU	0.47282302469135784
AAUGCUGGCGACAAACAAGA	0.472775411522634
UGCCGUACGGCAAGCUUUCU	0.4727050411522634
GGAGGCGCUAAUGCGAAAGC	0.47269395061728375
GUCCUUACACGCUAAAAAAC	0.4725870576131693
GUCCGAACACGCUAUAUAUG	0.47250915637860097
AAGGUUGGCUUAAGCAGACA	0.4723134773662553
CGCUGACGCCAGACGCAGAG	0.472181975308642
AGUUUUGAAGCUUAACUAUG	0.472133827160494
GCUUUACAGCGAGCCCACCC	0.4720057818930039
CCAUGAGGCUUGAAUUCCAG	0.471915987654321
CGUCGCCUGCUUAGCCUAAG	0.4719143004115227
GCGAAUGCUUAUUUAUAGCA	0.47191362139917725
AUUGCGCUAAAGCUCUAACG	0.47187362139917705
GCAUGCGCUCCAAUCAGUAG	0.471737098765432
AAUGCUACUAUAUACUGGAU	0.47166378600823083
CUGUACGCUUAAUACUCGCA	0.47145390946502075
CCCAAGGCGCUAUUGUCUCA	0.47101936213991785
CUAGCUUAUUCAUGAGGCAA	0.47087168724279826
UGCUGCAACAUGAUGCAUAA	0.47070679012345673
AAUCGCUUGGAUCUCCCUAU	0.4703095473251026
CCAAGCUUAAAUACAUGAUA	0.47028098765432075
ACCACCGCAAGCAACAAGAG	0.4701896913580245
CGCUAGUGCUUCGAUUCAAU	0.4701313374485595
CCAUGAUUACUCAGCUUCAU	0.47006574074074053
UAAUUCAAGCUUAUUAUCAG	0.47004148148148145
ACUGCUCUCUAAAACAGCAU	0.47002689300411504
UGCUUGGAUCGCAUUCAUUC	0.4699616460905352
AUAGCUUCCUUUACCUCCUA	0.4699335802469134
UUCAUGCUUCCAAUGACACU	0.46965306584362165
UAAUGCUUUACCCAAUUCUA	0.46955878600823026
UAAAGCUUUAUAUCGCUUUA	0.46949829218107
AUGCUACUGCGUAAAAUGCA	0.469440596707819
CUUCAGGCUUGCAUUAUGUC	0.46937037037037016
AUAAAAGCUGCAAACUACGU	0.4693224279835393
GCUUGUUCUGCUCAAACCCU	0.46927405349794254
GGCUUUACCUCGCGACCAAU	0.4692398971193417
UCACGCCUUAGCUUAGGAAU	0.4692134773662549
CUGUUAAAAGCUUAUGAAUA	0.4690605349794237
GUUCUCGCUUACAUUGCGAG	0.4690600411522636
GACCACGCACCAAAUCGCAU	0.4690230864197532
AAGCACUAGCCCCCGCAGCA	0.46891393004115217
UUGUUGAUGCUUUUUUUAUU	0.46877111111111086
AUGCUUUCACCCUGUAACUA	0.4687634362139919
ACCCCCCCCGUGCGCUCAUA	0.4687288065843618
AAUAGCUUCACUCAGAAAUA	0.4687218930041155
ACUGCUGCUAUCGACCCGUA	0.4686573456790124
AAGCUAGAGCUAAGGAGAUG	0.4685106172839506
UAACCUGGGAUCCAGCUUAC	0.46843308641975323
UCAAAGAUGAGAAGCUUAAU	0.4682652674897121
AUAGCAGCUGACUAUCAUAC	0.4682330658436213
CGCGAACGCUUGAUAAAUAU	0.46816318930041173
UUUCUGCUUCUCCAAAUAUU	0.46807028806584383
CCUGUGCUAACAGCCAAAAC	0.46791748971193403
UGCAGACCGUCGCUAUUUAC	0.46784495884773625
UUUGUUCAGCUUUAUUAUUA	0.4677374074074071
GCAGGUUGACAUUGCUUACU	0.4676811522633748
UACCCCUGCAAAGAUUCGCU	0.4675665020576133
GAGACGGCUUUCUCCUAUAG	0.4674788477366254
GAAGCGCUUUAUGUGAGUGA	0.4672117695473252
AAUGCUUAGGCGGUAAAUAG	0.4672115843621398
GGUAUGCCCCGUUAGCUUAU	0.4671917901234568
CCAACUCCUUCUAGCUAAGG	0.4671760699588478
GUAUGGCACUGAAAAUGCUA	0.4671505349794241
GCUCAUACAGAGAAGCAGCU	0.4669804938271607
CCACGCAUCACAGCAUGCGA	0.4669517901234568
UCAACGCAGAGAGCUGCUAU	0.4668945884773661
CGAGCUGUGCUAGAAGGCUA	0.46681806584362157
GCCCCUUCGCUAACAGGGCC	0.46678045267489743
CUGAGCAAGUCAAACGCUUG	0.4667229012345678
AACCCUCGCUUGCCCUUUCG	0.46646771604938275
GGUCUCUGCUGCCGAUAAUU	0.4664410699588478
GGCCGAAGCAGCAGACCGCU	0.46640141975308613
CUUCCGAAGCGCUAUUUUCA	0.4663992181069961
UGAGCGCCGGCUUUCAAUUC	0.4663300205761316
CUUUAAUGAUGCUUACAUUU	0.46629265432098754
GUUGCGCUUACUUAAGGUCU	0.4660360905349795
ACAGCUUGCUUGAUUUCCCU	0.46599872427983513
UACUUUGCUUUUGCAACCAU	0.4659562757201645
AUAUGCUAGAGCAAAAUAAU	0.46590524691358065
AACGCUUCAUCUCUGUCAGG	0.4658937037037034
GCGCCACUAUUUCUAGCAAA	0.4658376543209877
GUACGGGAGACCCAGCUAAU	0.4657818930041152
ACAGCUUAAUCAAGUACCAG	0.46538584362139934
GUGCGGGUUGAAAAGCGCUC	0.46532631687242787
GCCUACCGCAAAGCAUCAAA	0.4652911111111108
UCGGGCUUUCAGCGCCACCA	0.46526512345679033
GCAUCAGUCUCCGCUUGACG	0.46511553497942404
UACCUGGUUUAUUCAGCUUA	0.46510002057613176
CUGAUGCUUUCCUGUAAACG	0.46508189300411545
ACCUGCUUUAGCUUCCGAUG	0.4650256584362139
GUUGCUUUGCUUUACUUUUC	0.464993477366255
GCUAGCGCGAGAGAUAUAGG	0.4649556378600825
AUGCACGCAAAACAAAAUUA	0.4648383744855966
GCAGCCACUGGUUAGCUUCU	0.46483502057613146
UGCUUACACUCUUAUCAGCU	0.4646161728395062
UUUACAAGCUAGCAUAGAUG	0.46457938271604937
CUCCCGGAAAACAGCAGAAG	0.4645516872427984
CUGAGGCUUCUACCAGCGAC	0.464544074074074
AUAAAUUCCAGAUGCUUAAU	0.46438576131687204
GCUACACCUGCUCAAACUAG	0.4640641563786009
CUCUCACACCAGCAUUUACA	0.46378862139917726
AUGCGGAUUCUAGCUUCUCC	0.4636858024691354
UUGUGCUUGCUUGAAGAGUG	0.46363841563786024
AGAAUCCCCCCUGCUAUGUG	0.4635979423868309
UUAGCUUGGCCUCCAAUGGG	0.46356032921810714
AUUGCUUCAUUUCGCUGAUU	0.46354975308641977
CCCGUCCGCUAUGAAGGUGG	0.46347806584362145
UGCCCAUCGCUACAACCGCC	0.46327028806584347
ACCAGCUUUUUUACUAAUCU	0.4631477366255144
GUUGUUACGCUUGGAAGAGA	0.4631364814814813
UUGCCCGCUUGCUUUCUUCU	0.4630696296296295
GCAGCUUUGCGUGCAAUGUC	0.46302271604938305
AUGCUUCGAUCAAUCGCUGC	0.4623789917695472
ACCCUUCCUCCUACUGCGAU	0.46229532921810707
AGCUGGAUCAAGCGAUAAAC	0.46226631687242803
UGGCAGCUCAAGAGGCAUAU	0.46208181069958865
AAAAAGGCCGCUUGUUAAGU	0.4619243004115225
UAUAUAGCUUACAACAAUUG	0.46182432098765425
AAGCUCUAUGCCCCCAAAAA	0.46177310699588464
CAUUGAUGCUUUUUCUCCCA	0.4617301646090535
GUGCAGCUUCCAGGUAACGA	0.46163308641975276
GAGGCCUGCUUUCAUGCGGC	0.46157888888888887
AUAAACACCAUAGCUAAAAA	0.4615172633744856
GACUGCUGCUACCACGCCGA	0.46095218106995894
CAUGGCUUGAAGCUGUCCUU	0.4608570164609055
UGCUGAAGCGCAUAGGAACU	0.4607795061728397
GACGCUUGGAGGAGCAGCAC	0.4606065843621401
UCCUUCGAUGCAAGCAGGCU	0.4606056584362137
UAGCUUACCUUCUAAAUAGC	0.4605573045267488
GUCUAGCUAGCUUAAUGUGG	0.4601992592592592
GAUUUUGCUUCUUUCAAGAA	0.4601249176954732
ACAAUAUGCUUGAAUCACUC	0.46005650205761317
CCAAGAUAGCUUACAAAAAU	0.46003761316872416
CUUAGCCAAGAAGCAAAAAU	0.45997170781893
GCAGAUCCAUUGCUUCCUGU	0.4599248765432099
GUGUCAUAAAGCUUUAUAGG	0.459886893004115
CCUAGCCAAUGCUAGCACGA	0.45977349794238687
GUUUCGGAGAGAAAGCUUCU	0.45975179012345646
CUUUUGCUCCUGGCUUAAGU	0.45974263374485586
GCUUCCCAGUGACGCAGCAC	0.45966670781892993
AAAUUGCGUUGCUUGAACAU	0.45953853909465037
ACUGCAGCUCUUUUCACUAG	0.45951847736625523
AGCGCGGAUCCAGCUAACGG	0.45936903292181086
GCUUAGUGCGACCGACUCCA	0.45936417695473253
AGUGCGCACUGCAUAUCAUU	0.45904347736625534
AGUCCUGAGCUUUGCUCUAU	0.45891658436213995
AGAUCAUACAGCUUCUUUUA	0.45886187242798354
AACGCAAUGCUAUCGUAGAC	0.4587797736625512
UCUUCAUACUAUCACAGCUU	0.4587613580246915
GUGGGAGAAAAAAGCGCUAG	0.45874619341563805
AUCUUUUCACCAACAUGCUU	0.4587346090534984
AAUAGCUUGUCUUGCAGACG	0.4586841563786006
GCUUAGCGUUCUUGAUAACA	0.45867567901234546
AACUUGCAAUACUCCGCUAC	0.45864207818930025
UUUCAUCUCAGCUUUUUUUU	0.45848524691358017
CACCUAUGCUAAGGCUCUCA	0.4583704938271604
UCUCACGCAACAAUGAAAGC	0.4583201646090535
AGCUUUCCGGCUACAGUCCG	0.4581981893004119
GUAACUGCUUGUCAUCCAAA	0.4581664197530862
ACGCUACCACUAUGAGCAGG	0.45810685185185146
AUUCUCGCAAUGCCUGCUCU	0.45803028806584367
GAGCAAGCUUCUCCGGUAUC	0.45788121399176934
CGCGCAACCCAGACCUUCAU	0.4578432098765433
AGUCUCUUAACAUGCUUUUC	0.4578077777777774
GUUUCCUAGCCAGCUAUACC	0.4577395679012347
GCAAUUGCUUUCGCCUAUGG	0.457665226337449
GGAAUUCGACGCGCUAAAGG	0.45753152263374475
CGCUCUCUUGCUUGGCUGUC	0.4574659465020575
AAAGCAGCUGUCACACGCCC	0.4574330864197532
AAUCGAGCAAGCAGACUGCU	0.4574323868312754
UUCUCGCGGCUUUCUUCCGG	0.4573464609053499
GGCGGGUAGCUACACGCUUU	0.4573322633744853
UUGCUUCUCCUUUUGCUUUC	0.45728576131687254
CCGCUUUUGUUUCCCGAAGG	0.457249053497942
GCUGGUAACGCUUUUAAACG	0.4572484362139915
AUCGACAAGCUUCAUAGAAU	0.4571946296296298
UGCCUUUGCUGCUAAUAGUA	0.4570833950617286
GUUGCAAUAUUGCUAGAUCU	0.45701895061728404
CGCGAGAUAGCUCGCUUGGG	0.4568107201646091
CCUCCGACGCUAGUGAGGAG	0.4566976954732515
AAAGAGAACCUCACGCUACU	0.45669697530864184
AGACUGCAGUGCUUCUGUUU	0.456560905349794
UCAAGCGGAGAAUUGCUUCG	0.45655109053497955
UAUGCGUCCCUCAGAUGCAG	0.45651259259259264
AGGAAAGCAAGCUUGGACAA	0.45646072016460904
AACCUCUCGAGACGCUACUC	0.45641290123456807
CAGCUGCAACUGACUUGCAU	0.4562713374485594
CUUUGUCGCCUGCAUUGGGA	0.45620481481481473
CAUGCGAUUCUUGCUAUCUA	0.45617936213991767
CAUAUGGCUUUUCCUUCUCC	0.4561729629629632
CUUCGGCUGACCGACGCUAA	0.4561711111111105
UCGCCGCUUUUUCCUAAGAG	0.4561492798353907
AGCUCCAACUAGCUACAGUU	0.45610740740740746
CCUUAUUCUGCUUCGCCAUA	0.45583997942386834
UGCUUAAGGUCCACACUCAC	0.45575683127572025
AAAGCUUGUCAGUUAAUAUG	0.4556193415637862
GUGAUGCAGCAUGCGAAUAC	0.45554534979423833
GACCAGCAAACGACAGCUUC	0.45541325102880703
AAAGACCUGCUAGCCCAUGA	0.45535495884773697
GUUGCAGCAACAGCAUAGGG	0.45533948559670767
ACGCCUAUAGCUAGUGAAAU	0.45532915637860105
AACAGCAAAAUGCAUGAAAA	0.45519539094650197
GAGAAUGCCCAAAUAUGCUA	0.45513467078189307
AAAGCGUCUUGCUUUGAACA	0.4551172427983538
AGCUAUUACUAACGCAUAAU	0.4550366255144032
CAGCGGAAGGCGCAUAACAG	0.45500084362139914
UGGUGCUUAGAGCUCUCUGU	0.4549848559670782
AGUCUGCUACAAGAUAGCUC	0.4548444238683127
GGCUAAGGGCAACCCAUUAU	0.45481388888888846
AGAAAGCUUUCGGAAAUCAG	0.45477855967078185
ACCUGACGCCAAACGCUGAU	0.45463034979423855
AUCGAGGAAUGCAAUCGCUU	0.45453006172839494
AAUUCGCUUAGGAAAAACUC	0.4544851440329217
AUUAUGCUUGUCUCCCUUUC	0.45444487654320986
CAGCUGACAUACUCUGAAAA	0.45439707818930036
AUCAUAAUGCAAAAGCAAAA	0.45432131687242777
GGUUGCGGAUCAUGCUUGAG	0.45399611111111104
AUGCUCCAGAUAGCUCUAAG	0.45394479423868295
AUCGAGCCCCACUGCUGGAA	0.4539309259259257
UGUAGCUUUCUUCUUUUUUG	0.4538631275720165
GCAGUCGCGCCAGCAAGAAC	0.45384965020576135
UCUACUGCUACUUAAUGCAU	0.45372170781893023
GCGACCGGCUUACGACUGGA	0.4536333744855969
UCGACGCUUCAGUCACUUGA	0.4534776954732511
GCUGGGGCCUAUAUUCGCAU	0.45338125514403343
GGCUCCUUUUGCUAGCUGGA	0.45335057613168717
AAAAAAACAGCAAAAAACUG	0.45324170781892964
UUCUUUGCCUUCGCUUGCUC	0.4532201646090538
AUUUUAUAUGCUUUUUAAAA	0.45302209876543176
UAGGCUGCUAAGUGGGAGUU	0.4529352263374483
UUACAAACUGCUAUAGUAUU	0.4527925102880661
GCGGUCCUUUCCAGCUUGGU	0.45274736625514445
UUCGCUUUUACCAUCCCCUU	0.45264767489711955
AGUGCUACGCGGAAAUCUGC	0.45260053497942376
CAUGCUUCGGAUCAACUAGC	0.45255055555555557
AGAUGCGGCAAAUGGAACAC	0.4524108641975309
GACGUUGCUUAAGACGAACU	0.452262283950617
GAAGAGCAAGUCAGCUAGCA	0.4520912551440326
GCUAUACAAGCUAUGUGAUU	0.4519558230452674
AGCUUUUCGGGGCCCGAAUA	0.45183543209876553
UAAAAGCUUUAACUUCUCCG	0.4517172839506174
ACAUGCUAUUUGCCCCACAU	0.45170320987654344
GUGAUGCUGCCCCCUGAGCU	0.45156689300411534
CCCAAAGUCAAGCUUGAGCA	0.45156553497942403
GGGGAGUGGGUGCUUAGCGU	0.45140485596707824
GUAAGAGGAGAAGCUUUAGU	0.4511994650205762
ACUCAGAGGCACGCAGCAAU	0.4511787860082299
AGCUUAAGACCCAUCAAACG	0.4510941358024695
CAUUACGCAGCAGGCUUACA	0.45107495884773663
AAUGCAAUUAGCUACAGCUA	0.4510149176954731
UGCGCUUUAAUAAAAUCUCU	0.45101207818930045
GCUUUCCUUGCACUUUGUUA	0.45100845679012336
UCUACGCAUGACGGCAAAGC	0.4509882304526749
GAUACUAUAGCAGCAAUAGA	0.4509541358024694
CUCAUCCCGCUGAGCACAUG	0.4508803086419755
UGAGCAGACACGCUUAUGUA	0.4508473456790125
CUCCCCGCCCGAGAGGCUUC	0.4508127777777775
UACGCUCCUGUGAUUGCUUG	0.45078489711934133
CCAUAGGCGCAGUAUUGCUA	0.4507805761316872
UGCAGCAACCGGCUAACUAU	0.45077806584362157
UUGCUUAGAUCUGGCAUUCA	0.45076862139917684
CAUGCUUGUGCUCUGUAAUC	0.4507138683127573
CGGAAUUGCUUUUUGAAACG	0.4506936625514402
CUACUGCUACAAAAAACCAG	0.4504794444444447
UAUCGCUUAUAAAACUAUAG	0.450362633744856
ACUAAGCGCUAGUCAUAGUG	0.45034399176954726
AUGGCACUGCUGUUGCAUAG	0.45032139917695446
ACAUAGCUUCGGCAAGUACA	0.45027111111111096
CCCCAUUUAAAGCAUAGCAG	0.4501960493827158
CCGUGCUUUGCGAAUUUCUC	0.44999244855967035
GCUUUUCCCUUUUGCCUACC	0.4497598559670779
UCACAUACGCUUAACGUUCU	0.44969520576131694
CCGAGAGUUGCUGCUGGCAC	0.44960286008230443
UCAUCAAGCUGAUCACACCU	0.44956051440329226
UAAAUGCUAGAAAAUGCAUU	0.44947627572016446
CGUCAACGCUUUAAACAUAU	0.44942417695473275
UUACUUUCUGCUAGACAAAG	0.44927576131687225
UAUGGUUCCCUGCUGCUUCC	0.4491716460905347
GAGCUUGCUGUUAAUAUCGA	0.44910948559670794
UUACAUCUUAUGAGAAGCUU	0.44897170781893003
GACAUGCAAGUCAAAAAGCU	0.4489581275720165
UAACAGCUAUUCUCAUAUAG	0.44893623456790127
CUUUCUGCAAUAGCCUCAUU	0.4488900205761315
CCAGGCGACGGCAGCUAACA	0.4488027777777778
CCAGCUCAGCAUCCAAAAGG	0.44871269547325093
UGCUACUACGCACACUAGCU	0.4486772016460906
CGGGCACGAUCUAGCCAGCU	0.4486491975308643
AGGCUGUCGCAACAGUGCUU	0.44863078189300415
ACUCUCGUGGAUCAGCUUGA	0.4485508847736624
CUGUUUCUUAUAACGCUUAA	0.44852302469135796
CUAUUUCCCUACACACGCUA	0.44849329218107004
GUGAGCGGCUUGAAGGAGAA	0.44843413580246916
AAAAGAUGCUAUUCUUAUGA	0.44837911522633744
UCGCUAGCGGCUAGGUACUU	0.4483466255144032
CCGCUUCUGCCUCCGGGGGG	0.4483404320987655
GGGGCGCCAGCCGCUUGCGG	0.4483124485596707
ACGCUAUACAGAAUCUUUCA	0.44817020576131716
UUAUUGCCUCUCCCGCUUGC	0.4476816666666662
CCAAAGACCACAUAGCUAUA	0.4476410493827163
CCAGCCACCGCUAGUAGGCG	0.44759004115226353
AAAAAUGCUAGGCAGAUCAU	0.4475853086419753
GCUUAGAGGGCGACUCUUCG	0.44757279835390934
GGCCUAGCUAACGAACUAGC	0.44746942386831284
GCAGCAUAUGCCUAAUAUUU	0.44741434156378634
UCAGAAGCUUGUGGGUUAAA	0.44740072016460886
CCUCAUUAAUGCUAAAGUGA	0.4473670370370371
AAGAGUGCUGCCGGCAAAAG	0.44726734567901266
AAGGAGCUUUAUUAUUUAUG	0.4469954526748971
UUACUCUUUUAUACGCUUUG	0.44692199588477377
GUAACCUCCGCUUUUCAUUU	0.44688956790123446
UAAAAACCAUGCUGAACACA	0.4468453086419753
UACGCUUUCCACAAAAAGGA	0.44681779835390933
UAAAUGCUGUAUUGCUUACU	0.446787448559671
UAAAGACCCGAUCAGCUAAU	0.44669895061728343
GAUAUGCUAAUGGCUACAUG	0.4466226543209878
GCGCGCAUUGGCUGCGAGAC	0.4466057407407408
CUCACCAAUGCUACCAGGAU	0.4464279629629628
ACGGGAGGCUUCAAUUGGCU	0.4463506790123457
ACUUGCGCAUGCAUGAUCAU	0.4463332921810702
UUCGUUUCUGCUGAGCUUCA	0.4462027366255147
CACAGCAGCAAUAACUCCGC	0.44615209876543216
CCUCAGCUUCAGAGCUUGUA	0.4461476131687242
UUCGCAGGCUAUCUCACAUG	0.4461305555555556
GGUGCGGUAAACAAGGCUAA	0.44602518518518497
UGAGCAAUGCUAAACUCCGC	0.4459150000000003
CAUGCAAUGCUGAUAAUGCC	0.44587150205761295
UGAUAGCGGAUAUGCUAUUG	0.4458401028806588
UAGACGGAUGGAAAAUGCUA	0.4457082304526746
AAAGCGCUAUUGGCAGUUCU	0.4457032921810702
GGCACCUGCUUUGCCUGUUC	0.4456869547325101
GAGCUGAGCAGCAUAUGACG	0.44563946502057605
GCUUCGCGAACGGGAGCGAC	0.44561777777777756
CUUCUACUAGCUAAAGGAUA	0.4454788271604936
ACGACGCAGCAUGCAUUUAU	0.44546522633744834
GCACCUCAUGCGCUGUAAUU	0.44534360082304514
ACGCCUCGCAUGAAGCACGG	0.4453349588477367
CUUGUUCACGCUUAUAAUAU	0.4452586008230452
CUGCUUUUCCCGCAAAUCGU	0.44514514403292194
AAUUAAUAAAAAGCUUUUGA	0.4451190946502061
UCUCUAAACCAUGUAGCUUA	0.4451150411522634
GCGGACAGGCAGCUUGUAUU	0.44509845679012316
AAGCAUGACGGCAAUUAAAA	0.44492351851851825
GCUACUUCAUGCACAUGAAG	0.44488166666666634
GAAGGCCCAACCAUGCAGGA	0.44482666666666626
CUGCGCUUUUUGUCUCGUAA	0.44480362139917723
GCUGAGAGCUCACCUCCUUC	0.4447987448559669
UUCUAGGCUUCAUUCUAUUA	0.44472057613168714
CCCUACGCUAUUAAAGCCCG	0.44460109053497915
UUUAAGCUUGAUCAAUGCAC	0.4445579218106993
CAGCGGCGCGACCGCUAUGG	0.44441802469135816
CGCGCUUUCCAAGUAGCACC	0.44440849794238696
UACUGCUAUUGUGAAGGAAA	0.4443803909465024
GUGCAAACGAGGCUUAUCGU	0.44419802469135816
UGAAUUAUGCUUAAUGAAGU	0.4441716255144033
CUCUGAUCCGCGCAACAGGA	0.4437675102880659
UGGGGUUGUGUGCAGCAUGC	0.4436519341563786
ACAUAUGCUUUGCCUAAUCA	0.44360625514403296
CAUAAAUAGCUUUAAAGCUG	0.44358106995884794
CGCUGCUUCAGUUUGACCGU	0.4435483539094651
CGCUUCUACCUCGCCCCCCG	0.44344851851851824
UUACAGCUAGGAAGACAAGG	0.4434256172839506
GAAGCCUUACGAGAGCUUUU	0.44342438271604934
ACAAAAUAGAAAACGCUUAG	0.4432959465020576
CCUUGCCCUGCCGAGCUUUG	0.4432847736625515
GUGAGGCCCCGAGCAGCUGG	0.4432371604938271
AUCCCAUACUCUUGCAAUGA	0.44322707818930046
CUUACCCAGCUUAUUUUUGU	0.4430697119341567
UGGGUCACCUAUGCUGAUAC	0.44302609053497943
CGACGUCUAUGCUUCACAUU	0.44298674897119344
CUCACAGCUUUCUGGUCAUA	0.44297399176954716
CAUCUGCUUUAUAUCACGAA	0.4428322633744856
UACUGCGACAGCGCUAUUUC	0.44278537037037025
ACUGAGCAAGACGCUACCUC	0.44271106995884757
ACGUACAAGAUGCUUAACAU	0.44268724279835425
GGCAGGGCGGCAUUUGCUUG	0.44249524691358033
UGCAGGCCGAAGCAGCAGGC	0.4423912962962965
UGAAUUCGGAACAAUGCUUG	0.4421286008230454
CUAGGUCACGCUUAGUCUUC	0.44212611111111133
GCGCUACCCCUGUACUUAAG	0.4421059876543211
AGGACGCGCUAAGCAUAGCC	0.4419691769547325
GGGCUGCUAUUAAUCCAAAA	0.44191732510288073
GAUGAUAGCUAGCGCUGAGA	0.4418199382716048
AUCUGCUAGCUGUGUUGUUA	0.44166944444444434
UCUGUAGCGGCUUUAUCAGA	0.44164129629629617
UCUCCUCGCUUAUUCCCUUU	0.4416356995884775
AUGACGCUAUCUUCAGUCGA	0.4414377983539096
ACUGUGCUUUUGUAUGCAAA	0.44143100823045284
ACAGUGCUUCUCCUAAAGCC	0.4412632304526752
AAUCCAGCGGAAUAUCGCUU	0.44108936213991745
UUGGAGGUCCACGCCAGCUU	0.4410876337448556
AGUAGCGUGCUUUAAGCAAA	0.4410875102880659
UAGCUAGAGGCGCCGCCUCA	0.441056563786008
GUAAUCAGCUAAAUGAAUGA	0.4410477366255146
CUGCUAAAUACUACCUUUUA	0.44092026748971186
UGCUUGUCGCUACUAGGCCU	0.44086598765432095
ACAACCAAACGCCGCUAAAC	0.4408222839506174
CCAACAGCGAGCAUAAUUCC	0.4408043621399178
CCUUUUUUCCAGCUUCUCAG	0.4407139094650203
ACACAAAGCUUAGAUGAUAA	0.4405333744855967
AGCCCAUGCGCCCGCCACCA	0.44045164609053533
UUAGACUGCUUUAUUAUUGU	0.44043670781893
UGCACUCUUGCUACCAAUGA	0.44036460905349806
AAAGCCAAUAAAAUGCGCAA	0.4403098765432103
AGGAGCGACCAUAUAGCUUC	0.44029619341563775
ACUUGCAGCAACAAAUUGGG	0.4401782921810698
CAACAGCAAUGAAGCUGCAU	0.4401018518518518
UUCAGGCAUUUAGCUAAAAA	0.44008417695473256
ACCUUGCGCCACCGAGCAAU	0.44007718106995886
AUGCCACAUUGCGCACCAUA	0.4398823662551441
AUUCUCAAAUGCUUAAUCUU	0.4398490946502059
CUGAAGCAGAUAUCCCACUG	0.4398263374485598
CUUGACAGUCCGACGCUUAA	0.4395818930041154
GCUUUGAACGCUACUCGUUG	0.43952399176954726
GGGCGCAUAUGCUUCGGUGU	0.439460576131687
GGCGUCGAACUGGCAGCAUA	0.43926790123456794
CGCUCUUCUAUGCUCGCCUC	0.43918487654320976
AUUAUUAUGCUAGCAGACAU	0.4391175514403294
GUUGCUUAGCUCCUUUCCGU	0.4391006172839508
CUCAGGGAAAAUGAUGCAGA	0.4389950617283951
AGCUAUAGAAGCGAGCUUCU	0.4389823868312759
UAGUUCCUGCUUAUCCUUUC	0.43898086419753085
AAGGAAGCUACCCGCUACCG	0.4389777983539094
UGCAUUAGUCUGCUUCAACG	0.4389417695473253
CUGAUGCAUACCGCAUGAUC	0.4389355349794236
AGGCUGCGUAUCAAUAUACG	0.43887810699588503
UGGAUUGCAUGCAGCGAUUC	0.43883002057613185
GCCAUAAGACUCGCGCUUCU	0.43867411522633715
UUGCUACAUCCUAUUUAAAA	0.4386725514403294
ACUAUCCUAUUUCGCUUAAA	0.4385862139917694
AACCUCGCAGCAGGUGAGCU	0.43855327160493773
CCAACUUCUGCAGGCAUUUU	0.43853882716049364
CGCUUUGCGAAAUAGCCCGG	0.43850940329218124
AAAGCGUAUGAAGCUUACCA	0.4384052263374485
CCAUCCCGCCGUGCAAGAAG	0.43836510288065833
AGGCCCCCACGUACGCAAAU	0.4383238683127573
GGAUCGCUAACAAUGCUGGU	0.43817347736625534
GUGGAUCUCAAAGGCUUAGG	0.4381719753086424
UCUAUAAGCUUACCGGCUUA	0.43813061728395053
GCUUUGGACACUAGCCAUCU	0.43809726337448585
GGGCUGAUUCGCUUAAUUGA	0.4380907818930039
CGCAGCUUCGGGAUCGCCCC	0.4380629423868311
GAGCUUAUCCAUUAACCAAA	0.4380439506172839
UCUAGCAUCCUGCCAUAGAC	0.4379241975308643
AAAAUCAAAAAACGCUAACA	0.4378803703703703
CUCUAGCUCUGUCAUCGCUU	0.43785113168724266
GUGAGUGGAAGCCAUGCGCU	0.4377490740740736
AGGUGCGGCUAGUGAGUGCG	0.4377364197530865
AAAACGCUCACUGAAACAAU	0.4376952674897118
GCACACCUGCUGUAGAUGCA	0.43750681069958874
GGGUGAAGUAAAACGCUUGA	0.43748761316872437
CGUAGCUUAGCUACGAAUCU	0.4374820576131688
ACCCGCUUUACAUGAUCUUG	0.4373264403292182
CUGUAGGGAGCUAAGCAGGC	0.43724127572016447
GCCACCGCCAAGCGUGCUCC	0.4371624485596708
CGCCUCAGCAUGAUGAAACG	0.4367774897119341
UCUCGGGCAAGCUUGACAUC	0.4367422427983543
AAUGCUUAACAUAAAUUAAA	0.43649226337448593
CUUAUGAUAAUGCUAUAUUC	0.4364862551440329
CACGCUUCAUAUAAACUUUC	0.43647650205761307
UCCAAAUAUUCUCGAAGCUU	0.4364237654320989
ACUCUAUUAGCUAUAAGCGG	0.43638131687242776
UUCUAAGGCACUUGCAAAGC	0.43626230452674897
CUAUUAAUUACAGCUUUUUU	0.43624275720164596
CUUACCGCUAAUCUCCAACA	0.4361631687242799
UGACAAAGCAAGCCUGCCAU	0.4361576954732508
CCCGACACGCAUGCCGAACC	0.43613843621399184
GAGCAAAACGGAACAGCUUG	0.43612864197530876
AAUCCUGCUCGCUCCUGCUC	0.43607347736625546
ACAGUCUGCAGAAAUGCAGC	0.43601952674897126
UCCAGCUAUUAAGUGUGAAA	0.43598485596707803
GAAAGUACAUGCUUCAUUUA	0.43588162551440335
UCGAUCUUAACUCUAGCUAU	0.4358110082304526
AGGCUGCAGGCAACGCACGU	0.4357837037037039
GGAACACACGCUAUGUUAAG	0.4357836213991769
CCUCUUUCCGCACGCUUGCG	0.43576629629629626
ACCAUGCCCCCGACUGCUGA	0.43573080246913604
CAGUGUCUUGUUGCUUAUAU	0.43572794238683155
GCAGCUAGGGUAAAGAUCCC	0.43561948559670755
AGAACCUUGCUAGUUGAACU	0.43556069958847704
GAGGCUGCUGCGAGGGGCAU	0.4355182304526748
AUGCCCUAGCUACAGUCUCC	0.4352942386831278
AAUUCCACACCUAAUGCUAU	0.4352878806584364
CGCUAACGGUUGCAAAUCCG	0.4352081893004117
CUUGCAAAAUGGCAUCAUUG	0.4351725308641974
GGCUCUCUUCGUGAUGCUUC	0.4351569547325107
CUAAGCUAGGAAUUUGAAGC	0.4350525925925922
UCGCUAUCCUUAAUAAUGCA	0.4350482716049382
UUAGCUUAGAGAGCUCCGCU	0.4349529835390946
CAGACCGAGGCUUAGCCUAC	0.4349274691358026
CGGCCUGGAUUGACGCUUUC	0.4349253909465022
CAAUAGCCGCUAUAGAAUAC	0.43488609053497934
GGCAUGAGGGCGCUAGGCUC	0.4348145679012346
GUGCUGCUCAGCUGGCUGUC	0.4347839300411518
AAUGGUCAUGCAGCAUUACU	0.43474510288065854
GCUAAGGGAGAGGAAGACAA	0.4346959670781893
AAAAUCUGGCUUUUGAUUGA	0.4346708847736626
ACAAGACACGCAUGCACCAC	0.4346611111111114
CUACGCAUCCACCACACCAG	0.4346392798353906
GACAGCUCGCCAAUGACGCG	0.43463792181069993
AAGAGCUUAAUAAACGCGGA	0.43459876543209897
ACUCCAUCCCCCAAGCAUAC	0.4345632304526751
UGGCUGGCUACUGUAGAAAC	0.43451018518518525
AAGCAAAGGGAUAGAAUGCU	0.4345014403292181
CCAUUACCGCUUCUAUUUAU	0.43448948559670764
GUACACGCACCAGGCUAACU	0.43442454732510294
UCUCCCCUUUAGCUACAUUC	0.4342743004115228
CUAUGCUAAUACUGAAUCAG	0.433966316872428
CGCAGCCUCAGACCUACAGG	0.4339547325102879
CCCAGCUCUAUUCUCGCAUA	0.43393320987654355
CUGCCGCUUCUGUGUCGGUG	0.4338302674897121
CUCUUCAUAAUUACUGCUAU	0.4338143621399177
AGCUAAUCGUGCAAAGCUAC	0.43373454732510264
GCCUGCUAUAUCCCUCUCUA	0.4337285802469135
ACGCUGGAGGCAAAAAUGUG	0.4337206584362143
UGCUAAACAAUCCUACUCUU	0.4336833333333332
GGUUACAGCUUUGGAGUGGG	0.433613580246914
UAUUAGCUAAUUGCUAUCAU	0.43359617283950624
AACACUAGCUUAUUUUAUUU	0.4334081069958849
GCCGCUUAAAAGGAUAGAAG	0.43335781893004127
AAUCAAAAGACAGCUUGUAG	0.43330796296296314
GCAGGGGAAAAAAACGCACU	0.43327318930041225
UGGCUUCCUAGCGUUCUUCA	0.4332258847736627
AGCAGCAUAGCAUAAGCCAU	0.4332172839506171
UAAGAACAAGCUAACCAAUA	0.43320014403292195
AACUGCUUCGUGGAGAAACC	0.43319191358024645
AUGCAGAGCACUUCUCGCUG	0.4331893621399173
ACAAGGAACAGAUCCAGCUU	0.43305676954732486
UAAGCUCAGCAGAUGGGAAG	0.4330328600823044
GCGCUUCAGAGCGUGUGUCC	0.4329974485596709
AUCGGCUACUGCGUAAGAGG	0.4328380864197531
GACCCAAUUAACCUGCUAUU	0.43282374485596686
CCAUAUCGACUGCUUUAUCC	0.43270707818930054
AGGAAGCUUACGAGAGUAGG	0.4326334979423867
UGCUUGGUCCAUCGCACCGA	0.43257183127571996
UUUCGCUUCUCUUCCAGGCU	0.4325395679012345
GGCUUCUACGGCGUUCAUUU	0.43248895061728376
UCUUGCUAGCAUAUUUAAGA	0.4324421399176954
AACUCCCUCGCCAACGCUCG	0.4324123456790122
GCUGUCCCGCUCCGCUCGCA	0.4323592592592589
CUUCAUGCCGCCUAUGGGAU	0.43231652263374465
GUAGUGCACGCUUUAAGUUA	0.43227407407407414
AUCCGACCGCUAAAUAAGAU	0.43208703703703705
CUGGCGCUGAUCCAACCAUA	0.43200827160493804
CCGCUAAGGAUGCAAACUUG	0.4317542798353908
GGAAUUAAAUAACGCUUUCA	0.4317519341563789
AAGCAGCGGUAAUUAGCUAC	0.4317284773662554
UACUCAUAUACUAAGCUAAG	0.43169907407407404
AUAGCUUAGAUAAUCUGCUU	0.43166718106995894
CCGCGAAACGCGAGAGGCUG	0.43166668724279844
UCCUGCUUGUGGUCAGUAUU	0.43164746913580254
GUUUGCUAUGCUGAAUACGU	0.4313984567901236
CAUGCUUUCCACUAUACCGU	0.4312920576131689
UGGUGCGGCAUAGCGCUUAG	0.4312670576131685
AGCUACUCUCCGCUCUUGAC	0.43126462962962975
GUCCGGUUGCGCAGCAUUAA	0.43125370370370397
CAACAGCAUGUUGCUUUAAA	0.43119139917695437
GUAGCUUGUGCCUUGCUCUU	0.4311023251028805
GUGGUGUAGCUAAGCUGCUU	0.43104757201646116
GCCCCCGACGCUGGCAGGAC	0.4309636008230453
GAAAUUUGCUGCUAGAGUAA	0.43081895061728404
AAGGCGAAGCAUGACUCGCA	0.4308069753086421
CGCACCACAGCUCAUUGCCU	0.43075362139917683
GGCAAGCUCUGAGAAAACUC	0.4306365843621402
GAUAACCGCAUAUGCAUACA	0.4306260082304526
UUGCUGUGGACAUGGCUUCC	0.43060232510288066
GCCAAUACAGCGGCUAAGUU	0.43056746913580246
AAUUGCUUCUAUUUUCUUUA	0.4305302263374485
UUGAUAUCCGCUUCUCAAUA	0.43049236625514387
GCGCUUCGCCUAAUUUUCUA	0.4304911316872425
UCACCGCGCAAACGCACCUU	0.4304520987654321
UGAUUGCAUAGCUUUAUGGG	0.4303173456790126
GGGCGUCCAUGAGCUAUAUA	0.4303083127572014
UUGCUUUACUCUGUUUUUAU	0.43028345679012364
CUGCGGGGUCCGCUUCCAGG	0.43021613168724265
CAAAGCGAGAGCAUACAGAA	0.4301843827160492
GUCAGCUUCUCGCCCGACGA	0.43014251028806577
UCGUAUUCCCUCAUACGCUU	0.42995940329218146
AGAGCUAUACUGACGCUUCG	0.42991351851851844
CUUUCCGCUUGUUUCUGAUU	0.4299084567901231
UACUAAAAAUGCUGAAAAAG	0.4297276337448558
ACUAUAUAGCUACUUUAAAC	0.4294737448559671
CAGCUAAAGGCGUCAUCGGA	0.4294212962962961
UUCUCCUUCUCUUGCUUCCU	0.42912820987654327
CGGCCGACCUUUUUGCUGCU	0.42911310699588434
CUCUCCUUAUGCUAUUUCAU	0.42908623456790124
GCUUACUCCGGUCUUAUUGC	0.42905728395061715
AUACGCUUUUUGUUGUUCUG	0.42901621399176926
AGUUGAGCCAGCAUGCAGAU	0.4289127777777778
UACCAGGCUUAGCAUAGAUU	0.4288802469135803
UACGUCCUGCUUGACUUCCA	0.4288407201646094
UAACGCCCUGCAAGGGAGGG	0.4287262139917693
AGCAUAGCUUACAGUGCACU	0.4285263786008231
UGCUCAGAAUUAAGCGCUUU	0.42849425925925966
ACGGUAAACACCGCUAUUAU	0.428464341563786
GGUCCGCUGGAGCAAUACGA	0.4283757201646091
CUUACUGCACUACACAACUU	0.42836242798353874
UGCUAAACCAUUCGACACUA	0.4283249794238683
AUACUUGCGCUCCACGAUGA	0.42830800411522646
CUCAAAUCCUGCAUAAUCAC	0.42829018518518513
UCUUACCGCUUGAUUUAAUC	0.4282505967078187
AACCGGCUAAGCUCGUACAU	0.42824152263374493
UUCUGCUUUGGGUAAGUAGG	0.4282403703703702
AACAGGGUGAAUAUAUGCUU	0.4282374691358028
CAAGCAGAGCUAGUUACCUU	0.4282252674897117
CUUUCUACUUCUGCUGCUAC	0.42819115226337423
UUGAAUUAGCUUGCCCAAUU	0.4281822427983538
AGAAGUCCAAGGCUUACUUA	0.4281039094650204
UUUGCUUUCGGCGGCUCCUA	0.4280026954732513
CUCAGCUUUGGCAUGUUGGA	0.427989032921811
GAUCUACGCGCUAGCAGUCA	0.4279546296296295
UCACAAAGAAAAAUGCUUUC	0.42785320987654324
CUGCGCCUUCCUCCAUUACA	0.42772351851851853
AAAGCUUUAUUAAUCAACUA	0.4277136008230451
UUAAUCCUUGGCUUCUAUGG	0.42768432098765424
CAUUCAGCUAUGUUGACUAA	0.4276354938271607
AAGCAAUGCGUCUACACCCU	0.4274902880658436
GUCCAGUAGCAAUGCAAGAA	0.42736491769547313
UCCCAACAUUGCGCAUCCUU	0.4271753909465019
GCUUCACCUGACUCUCCUAC	0.42715944444444454
GCCUGGACCAGCAGCUGCCA	0.4271225102880659
GAGCCGGCUUUUGAUGUUAC	0.42704518518518514
AUGGCGACCCUAAAGACGCU	0.4269410905349794
CGCUUCGAGGAUAGCCUCUU	0.4269384773662549
CUUUAAGCUUCAAAAGAUUA	0.42686041152263365
UGAGAGGAGAAAUGCUAACG	0.426731913580247
CACUUGAACGCUGGCUUCUC	0.4266635596707816
UGCUACGGCCACACUUUGCG	0.42664181069958806
CUGACGUCACGCUUGAUGCG	0.42658491769547335
GUCGAGCCCGCAGCUGUAGU	0.4265568106995883
AUGAUAAGCUAAAGCUUUUU	0.42645253086419754
UGCUAGGGGCAUAAACAUAU	0.42644524691358
UACAUAUAGCUAAUAUCAAA	0.4263793004115224
CUCAGCGCAGCCAGGAACAG	0.4263505555555556
CGGCGCUUAAUUUUUACUAA	0.4263368312757202
AAAGCUUUUUUAUACAAUUA	0.42631658436214
AUUUUUUUCUACUGCUUUUC	0.4263143415637861
UAAGAGGCCUCGCAAGUGCU	0.42625094650205736
UAAAUUGCUUCAUUCGGAAG	0.42620183127572014
UAACUCCACACUGCAAGAAA	0.4260912962962962
UUCAUACGCCCCGACCGCUU	0.42599594650205785
CCCGAGCAGCGCAUCAGCCA	0.42590975308641954
CCCUCGAGCUUACACACCGU	0.4259088271604938
CUGAAGCCGUGCUGCAUGAU	0.4258670370370371
GCAACAGUGGCUUUCUUUCU	0.42586078189300414
UUGAUGCUAACACAGAUAAU	0.4258122427983538
ACGUUACUAUGAAGCUAACG	0.4257406172839505
AAGUUCUAUAGCUAUUUGAA	0.4255412757201648
UCUGGGCUUAGCCCCCCAAU	0.4255169135802468
ACGAGCCUCGAUGCUAGGAU	0.4255091358024692
AUACGCUAGGUAACAGGAAA	0.4254902674897117
ACUAGCCGUUCGAUACUGCU	0.42540845679012335
CCGCUUUACACUUUCGGUCC	0.42536977366255146
CACACACGCUACAAAGUAGC	0.4253665843621398
AUCUCUUCGCUUUCUGCGGC	0.4253114403292183
GAUACGCUUGAGUCGUCAUU	0.42522804526748914
CACGGCCUCCACUAUGCGGA	0.42515802469135805
CUAGCUUACACAAUAUAUUA	0.42496487654320975
CCUGCAUACGAUUAGCUAUU	0.42494880658436207
AGCUGAUUGAGAUCUCACUC	0.424824403292181
AGCUGCGCUGUUGUAGAGAC	0.42480781893004144
UAGUCAACCAAUAGCUAUAG	0.4247336625514404
UGGCAUUAAACGCUUUAGGC	0.4246960905349796
UGCGAGGCUAUCUGAAAAAA	0.42462530864197545
AGCUUACUUUUAUCUAUUGA	0.42449436213991765
AGCGCUAGACGGGAUGAUAG	0.4244658024691358
UGUGGGGAACAGCCCCGCUA	0.424450452674897
GAUAGACGGCUAUAGCUCGC	0.42434298353909505
CUGAAACAUCCGCUAUGUGG	0.424102160493827
CGCUUGUUCAGCAUCUUUGG	0.4240968106995885
GAGCGAAAGUGGGCAGCUUU	0.4240751234567899
UUCUUGCUACUGAAUCCUAU	0.4240382304526749
AGGAGUGGUGAUGCCGCUUG	0.42401059670781904
AAGCCAAAAGCAUACAAAAA	0.4238003497942388
UAAUAGCCGCGCAGAUGCUG	0.42379497942386835
CAUGCGCUUCCGCGGCCCCU	0.42379185185185175
UUAGGCUUUCUAUACAACUC	0.4237601851851851
ACAUACGCUAUUAUAACACU	0.42373528806584365
UCUAAACGUAGCUUUAUAUC	0.4235953909465022
GAGUUCAUCCUCUGCAAGCA	0.423591893004115
CGGCGCGGCUUGGUCUAUGU	0.4235903292181068
UUGCAUAUCGCAAUCAACAU	0.4235902469135801
CCAUUCGCUAAUAAUGGGAA	0.42349146090535006
CGAUACGAAGGGAUGCUAAG	0.4232162757201646
CCAUUAACAUCUGCGAAGCU	0.4232133333333329
ACGGAGGCGUAAUAAGCUUG	0.42319765432098744
ACGCAGAGGGCCAUAACCAG	0.42311997942386825
CUCAUUCACUACAUCGCGCA	0.42308919753086405
ACUACGCUAGAGGCGGAACU	0.42294345679012335
AAAAUACGCUAAGUUAGAGG	0.4229107818930039
CCACUCCAAAUCCUGCAGGU	0.4228162757201644
UAGCCACGCUCCCCCCAAAA	0.42281602880658425
AUAACGCUUAAGAGUGAUCC	0.42280878600823024
AUCUCGCUUUUGUGCUUUAA	0.42280874485596753
CUGCGUGGCUAAAUCCCCUC	0.42278137860082304
AUCAUGGCUACGAGCUAUAC	0.422760020576132
UUUGAAGCAUACUUGCUACA	0.4227083744855967
UAUUCGCGCAAACAUCUAUA	0.4226934156378601
UGCUACCGGGAGACUCAGUG	0.422685267489712
GCAAAUAGAUUGCAGCUAAC	0.4225890946502058
AUCAUUAGAAGCCAAAGCUA	0.42257557613168717
AAAUGCGCCGGUGAAGAAGA	0.42256347736625544
ACCAAAAGCAGCAGUUCCUC	0.4223952880658439
CAGCCGGCAGUGGCAUCCGC	0.4223244444444445
AUCAUUCUGCGAGCAAUGAU	0.42231543209876565
CAGUUGCUGGCUUCGGAGUU	0.42230465020576125
UAUCAAUAGCUAAAAACGAU	0.4222015226337448
CAGCUAGGUUAUGCUUUGCA	0.42218946502057586
AUGCUGCGACAGAUUGAAUG	0.4221882716049381
AGCUAACAGCCGAAAGACGC	0.4221685596707818
GCUAGCUUCGUAGUAUAUUU	0.42210606995884753
UUACAAUCCGCGCUAUUUGC	0.42206084362139906
AAGUCCAUGCAGCUGGUUCC	0.4220577983539098
CAAUCAGCCCAAUAGCGCAA	0.4219184773662553
UUCUGUAGCUCUAUACGCAG	0.42180730452674897
CAGCAACGUUUUUCGCUUCA	0.421673086419753
CUUCAAUCCGCAAUAGGAGG	0.42165376543209865
UAUGUGGCGCAACAGCUGGG	0.4215780246913581
UCUCCAAUCAGAGGCUAUGG	0.42155913580246923
ACUUCGCUUCUAUGAGGUCA	0.42153144032921813
AUAGAUACGCUGCGUAAAUC	0.42149625514403344
UAGGUUGGGCUCAUGCAGCA	0.4213816049382716
AACAGCGCUGCGAGUACUAC	0.4213159670781891
CACCGAGCCACAUGCAAAUC	0.42124888888888906
GUUCGCUAUGCAGGGUCCAU	0.42120794238683135
CUACAUGCUUCAGUCGUAUC	0.4211659465020573
CGCCCGCCCUUCUGCCGCUG	0.42116152263374473
CAUCCGAGACUCAAGGCUAA	0.42106897119341546
GCCGACCUUACUAGCUAUGU	0.4210527572016459
GUCGAAAUCAGCGACGCUUC	0.4210358024691363
UGACCAGCUUGGUCAUUAGU	0.420994794238683
AAGGGUGCAAACUUUGCUUC	0.42097516460905327
AAGCUACAGAAGUAGCUAGA	0.4208966049382715
UCUCGUUGCUGCCACUCUUA	0.4208618724279836
UAACAAGCAAUUCACUCGCA	0.4208490946502056
CUGCUAUGUGCAAAGGUGCA	0.4208136625514406
GCCGCGCUAGUACCUUACGA	0.4207817489711932
GUUGGAUUAGCUUCCCUACA	0.42064378600823027
CAGCUUAAUUCCAUGAUUGU	0.4206115432098767
GGCAAAGUAGCUUAUAUUCG	0.42048880658436205
AGGAACUAUGCAAACGCUGA	0.4201510288065844
UGCCUCUAUCGCAAACCUUU	0.42012491769547344
UGUUCGUUCUCUGCUAGCUU	0.42009425925925903
GAGUAGAAUAGCUUUGCUCA	0.4200404320987655
CACAGCUUUAUUUUUCUUGU	0.42002681069958825
AGAACCGCUUUCAUAUAGCC	0.41993557613168736
GGCGCUUGAGCGACCGAACG	0.4197943827160494
GCAUGCAGAAAUGACAGCAU	0.4196097530864198
AUUCCGGCCAAAGCGGCUGA	0.4195556172839505
AACGGCUUGUCGCUAUGGGC	0.4195245884773665
AGAUCUAUGCGGGAGCAAUU	0.4195141358024692
GCAGCUAGAUUUAAAUUCCU	0.4194860699588476
GUUUAAACGCCUAGCUAUGU	0.419424732510288
AGCGCAGCGGGUUUGCUAUC	0.4194128600823043
CUGCUACGAAGGGGGUAUUA	0.4193216049382713
UCGCCCCAAGCCCGCAUUUU	0.4191739094650207
AGGCCGCUUCCUCCACAAAU	0.4191436213991769
GCAUACACCUACAGCACUUU	0.4191364197530866
AGGGGCUUCUUAGCAUUUAG	0.4189953086419753
UAUUCCGCUUCAUAAAUCUG	0.418910020576132
CUAUUAUGCUUUUUCCCAAG	0.418829403292181
ACUAUUAUCCAGCUUUUUGC	0.4188115020576132
AGCGCCCUUCACAAGCAUCC	0.4187480246913581
GGAUACGCUUUCGCGUGAGA	0.41868370370370367
CCACACUGAAAUGCGCGCAG	0.4186608847736627
UUGUGCUAGGCUUUACUCUC	0.41862641975308634
CAGGCUUGCCCAUCUGGGGA	0.4184945884773662
AGACUAGCUUCAACUUCUAA	0.41842115226337445
GGUUUCUUAGUAGCUUGGAA	0.41835606995884783
AUCGACUAGCUAAAUGAUGA	0.41835174897119365
GAAGUAGCGUAGGCUUACAU	0.41835041152263397
GGCGCAGCUCAGUCAGACGA	0.4183234979423866
UCGAUCAGCGCAGCAGGGAC	0.41832106995884755
ACCAUAUGCUGAUAUACAUA	0.41805886831275696
ACCCCCAUAAUGAUAGCUAC	0.41805495884773647
CUUUUUGCGGAACCAGCAUA	0.4180365226337448
GAACUGCGCGCUAAUGUAAU	0.41792755144032917
AGCCCUCUAGGGGCUUCAAU	0.4178224897119341
UUCUUCUCAUGCUUUCAUUG	0.41768244855967057
GAUAAGCUACUACUGCUCAC	0.41761222222222233
CAACGCAUCAAAGCACGACA	0.4175896707818929
ACAGAUCUGCUAUCUAAUUG	0.4173712139917698
UCCAUUUGCGGCACCUGCUA	0.4173536213991772
AUAAUGCUUAGAUUAAUAAA	0.4171184362139918
UCACUGCUUUCAUUUUAACU	0.4170580658436217
UUAUUUCCGCGCUUUGUUCA	0.41705207818930057
CGCUUUAGCGAAUGCGUAAG	0.4170518518518517
GAAAGCUAUUAUAAGCUCAU	0.41703043209876517
UCGGCUGCAAAACAACCUGU	0.4170126748971195
AAUUGCAUUCUAGCUAACAA	0.41693703703703683
CACGCUUUGCAUGGGGCAUC	0.41692078189300397
GCACACAUUCCGAAAUGCUA	0.41691141975308643
UAAUGCCGGCAUAGGAAACU	0.41687084362139887
AAAUAAGACAUAACGCUUAC	0.41684561728395075
CCGCCUCCUAGCUCAGCAUU	0.41682748971193406
AGCUUAUAAUUAUCUUAAGC	0.4165193621399176
CAGGUACUGCUUGGAAUGAC	0.41625518518518506
UGCUUACAUCGAAAACACAG	0.41621860082304524
UAUUCUUGAGCUUUGCUGGC	0.4159744650205762
UUCUCUAACGCAUAUAAGCU	0.41593152263374483
CCUCACGGCUUUAUACUUGU	0.4158696913580248
GAAGAAAGCUUAAGGGCAUC	0.4158459670781893
CUCAGCUGGCAACUUGUCAC	0.4155068312757202
UGCUUCACAGCCAUGCCUGG	0.4154917078189303
UACAAAGGCUUAACUAUUUU	0.4153779423868311
AUGCUUAAAUUAGAUAUGCU	0.41537685185185214
UUAUGGGAUGCUUCGUUUGA	0.41524631687242797
UUGUACUCCACCCCUUGCUA	0.414901316872428
CGACCGGAAGCUGCAUUUUG	0.414886049382716
CACCGACUGCUAACAAUCCU	0.41481633744855956
GUUUUUCCUUCCCAUUGCUA	0.414806193415638
UCCAGCUACUAUCUAACUCG	0.4147569958847738
UAUCGCAGACAAUGCUCAUC	0.41474460905349786
UCAGAUCAGCUACACUAAAG	0.4146933950617286
AACGAGAACCAGCUUUUCUG	0.41468156378600807
CUUGAGCUUAUCUCGCCGCC	0.41464578189300416
GCCGACGAUACUCCGAGCUA	0.41458325102880644
ACGAACGAAGCAGUUGCUUA	0.4145414609053494
UGACCAGCUGGGGAGAGAAG	0.41452090534979463
AACAGCCAUAUGCGCACUAG	0.4145113168724279
AGCAAGUCCCGCUUGCCACG	0.41442586419753114
CUUUACUUGCUUAAAUCCUA	0.41441855967078217
CAACCAUGCAGGCAAGAGAA	0.414349465020576
CAAUGCUUAUUUUGCAUUCG	0.41419831275720154
AGAUCUUGCUUAUUACCGUA	0.4141834362139919
GCCGAAUGCGCUGCGAGUAU	0.4141653703703704
UCCCAACAGAGGCUUUGACG	0.41413018518518485
AAUCAAGCUAACUAUAUUUC	0.4140744855967076
AUAAUCGCGAUGCUGAUCUU	0.41405170781892975
GCCCAGCUACGAAAACUCUC	0.4140319753086419
GCACUUCAGCGGGCGAAGCU	0.41402697530864174
GUCCUACCGCUACGUAAAGG	0.4138086831275721
UAAUAAAUAAAGCGCUUGUG	0.413791995884774
UGAUCAACUUAGCUUAUUUC	0.41378506172839524
CCUGGGUGCGGGAAGAGCUU	0.41375388888888875
GGAAAUUUCGCUAACCGAUG	0.4137317283950618
CGACCAAACGCAUUUAGAAG	0.4137268312757203
GCAGGUUUCCUCGUGCUAAG	0.41369506172839526
AUGGACCUAUGCUAUGAACA	0.4136607407407406
AUGCUUAAGAUUUAAAAGAA	0.41349539094650223
AACGCUGGAGAAAUUAGAUC	0.41342158436213977
AAAAGCGCAAAGGAUUAAGA	0.4134182098765432
AUAAUGCUUCGUCAUGUAAU	0.4134119341563788
UGCGCUAGGAGCGUGUCCAA	0.413285205761317
UAAAAGCUAAAAAAAUCCUG	0.4132694238683123
ACAGCCACGCGCCAAUGGGG	0.41325563786008235
UUAGGCGCUCCAAGCCCCAU	0.4131278189300408
AGUUUGCGCUAAAUACCAUU	0.41303917695473247
UCUUUCAUGCUUUGUAAAAA	0.41289670781893006
CCCCGAUGGGAACGAAGCAA	0.4128636419753083
AGAAGCUAGAGCGACUUAGG	0.41285032921810716
GCAACGCCGCAACAAUUGCG	0.4128186419753088
AAGCGCGCUUGCGGUCUGCC	0.4127769135802474
GUUCUCACUGCUUGUUCCAG	0.4126561316872427
GAUCCGGCCCUGACUACGCA	0.41253983539094646
AGAGCUGAGCCCCACGCGAU	0.41247627572016443
GUCGUUCAUCUACGCUUGGU	0.41245205761316883
CUUAGCUUGAGAGUUGUGGA	0.412393477366255
AAUGGGGGCUUAUAUCAAUG	0.4123931275720165
UAAUCUCAUAUCCUAUGCUA	0.41236125514403293
GACGCAUAGAGAGCUACCAG	0.41235100823045234
CUAUGCUGUGGAUGCCAAUC	0.41234419753086415
CUUGAUCAAUGCUUUGUGCU	0.41220991769547377
GCACCCAGCUGUCAACCGCA	0.4121052263374481
UGCUAACAUCGUCAAACGCA	0.4120971604938274
GCUCUUUGACGCUAUGACCG	0.4120186419753088
CUCAGUAGCUAACUAUGGAG	0.4120061316872428
UGAACAUGGGAGGCUUAGCU	0.4118833950617282
AAGAAACUUUUGGCUUACCG	0.4118693209876544
AAUUGAGCUUCUAGGCGAGA	0.41177541152263375
UGUCGCAGCAUGUCGACACA	0.4116652880658437
UCAGCACCUAUAGCAUAAGA	0.411646851851852
GUUUAUUCAGCUAUAUUCUA	0.4116378189300411
CGCUAAGUUGCUGUUUUGGG	0.41160179012345677
UAGGAACGUAGCUAAAUGCG	0.41134218106995857
CGUUCCAAGCUCAGCUGGGU	0.41133917695473243
UUUGCUCAACACAGCUCUAG	0.4112240534979423
CACCAUCAGCAGAUGGAUCC	0.4111915637860081
GAUGCUAAUUUCCACUAAUA	0.41115263374485606
UCAGGAAGCUUGUAUGGAUU	0.41108329218106987
CCUACUACGCGAGGAGGAAA	0.41096520576131707
CUCUCGAAAUUGCUAGUAGG	0.4109037242798353
UAAAUACGGCCUUAUACGCU	0.41083306584362145
UUAUGCUAUUCUUUCUUCAA	0.4108324074074074
CACGCUAUUUAACCCAAAUA	0.41081901234567886
CACUGCAUCCCUCCAAAUCC	0.4108058436213991
GCAAUGAGAAGCUCAGCUCU	0.4108019958847737
AUGAUACUGCUUAAUGUCCU	0.41057388888888857
AGAGUGCUUUCGCAGGGGAU	0.4105248559670781
AUCUAUGGCCUGCUAUCUAG	0.4105045061728395
GAUAGCUUUCUGAGAACGGA	0.41041010288065866
CACUACUUCGCUUAGGCUCA	0.41039888888888887
ACUUUCGAAAAGACGCUAAA	0.4103975308641974
AUGCUACCACCUUUCUCCGA	0.4103926543209879
UAGCGCUAUCUCCUGUACUU	0.4103579835390945
GUGCAGCGGCAAAGGAUUAC	0.41034759259259246
ACGCUCCGCAACCAGAUAGC	0.4102527777777775
CGAGCUCGCUUUCUUUUUAU	0.41019629629629634
UGGGAACGGAUGUUGCUUGC	0.41017166666666616
UAAAGCUAGGUAGUGCUUUA	0.4100297736625512
ACGCAGGCGCGAGCACACUG	0.4099465637860079
UGCUUCUCAUUUUUUGUUGC	0.40979658436213984
GCUGCUGCAACGAGCCGGUC	0.4096981481481481
GUGUUGCUUUUUUCUGGAUG	0.40966853909464995
ACAGCACAUUGCGCACCACG	0.4095875102880655
CGUACCCGCAUCAAGCUGGC	0.4095453292181067
GCCGCAUAGGACCAAGCGCC	0.4094526748971188
UCGCUCGCGCAUUGAAUUUC	0.4093977983539094
GCAGCAUAGUUCUUCCUUCA	0.4093458641975307
AGGGAGCGACGUCCAGCAUU	0.409262695473251
CCCUGCAGCAGAUCGUUUAA	0.40912119341563813
CUAGGAAUAUCCCUGAAGCU	0.4091166049382716
GCUGACUUAGCUAUUUGUUU	0.40909617283950606
GACAAUAUUUUGCUUAUAGA	0.4090867283950619
GUUUGCGUAAAGAUGCUACU	0.40900318930041146
UCUAGCAGCUGGUUAGGAAC	0.4088877983539093
UCUAUACGCAUGAUCAACAC	0.40887265432098735
GUUUCUAUGCUUAGUUAAAC	0.4088642798353908
GCUUACUCACCUGACGCCAG	0.40878436213991787
CUCGCUUCUUGGAAGGGGCA	0.4087653703703704
CAUGCUAUAGCCAAGCGCCC	0.4086756995884778
UACCUUUGCAAUGUGCUUGU	0.40861969135802445
UGCGCUCCUAUAAGAUUGAG	0.40860355967078177
GUCAAUCCUUAGCUAGUGCA	0.4085954526748973
CACCCCAAAGAUUUAGCUUU	0.4083573456790125
GCGCAGCGGAGGUUGCACUU	0.40835726337448575
AUGCGUUGCUAAUAGAAUCU	0.40828551440329214
CUAAAGCCAUUAGCUAACCA	0.40827561728395045
AAUGCCGACUGCCAAACCCC	0.408197160493827
GCUAAGUGAGAAGUGCGCAC	0.40819604938271625
AGGAAGCAUAUGAUAUCGCU	0.4081637242798357
GCAUGAGAAUUUAAGCUAUC	0.40811722222222246
UGACCAUACUAUUGCUACAG	0.4078858641975307
UUAGUACUUCUCCUAGCUUA	0.40787748971193427
AGCUUAGCUCCCGGGUGCAG	0.40783469135802497
UCCUAAGAACGCGAUGCUGC	0.4078108847736631
UAUUAACGCUUUAUGUUUUU	0.4077839300411522
UACUAUGCUAAUAGGUGCAG	0.4077597119341565
CGGCUGCUAAAAAUCACGUC	0.40773596707818915
CACGGUGACACUAUAAGCUA	0.4075374897119339
GGUGAUCCGGCCAAGGCUUU	0.4075034979423867
AAGGUUCCCGCUUCCAUAAC	0.4074531275720165
ACAUUCUGGCUUAUAUGAAU	0.4074450000000003
AGCGCGGAAGUAAUACGGCU	0.4074405555555555
AAGAGAAGGAUUGCUUCGCC	0.4074238683127571
UGCUUGUCCCGCUACGUUGU	0.40741886831275687
GAAGACAGCUAUUCGAGGUA	0.4073981481481481
UGCAUCUUACGCUCCUUAGU	0.40733662551440347
UAUGCUGUUUGCCCCACCCA	0.40729862139917694
AAGGGAACGCUAGCCUAACC	0.4072327983539098
UGCUUCUCGUGUGAAGCGGA	0.4071945884773662
GCGUGAUCUUGCUAUGGCAG	0.40716954732510313
GCGCAAAUCCUUUUAAUGCG	0.40707041152263346
UGUGUUACCCUCAUGCAGAA	0.40697020576131665
AACAGCAGGCAGCCGCAUCC	0.40695592592592633
AUCGGCAAAUGGCUAGCGGG	0.4068162757201643
UGCUGCAAGACAACGUUAAU	0.4067121193415638
ACCAGUCGAAUUCUCUGCUA	0.4066813374485596
AGAGCACCCUGUGAGCUUGA	0.40667397119341575
CAUCAAAUGGCUUGAACAUA	0.4066182304526752
GCUUUUCUCAACUUAAUCAA	0.40647456790123476
AGCUCUCUGCCUACUUGCUG	0.4062981069958849
GUUCGGGCGCCUAUUGCUAU	0.40627726337448544
AUACUCCUGACGCAUAAAAU	0.4062617283950618
UGAUGCAUUGUCAAGCUGAA	0.4062604938271607
GUGCUUGCACCAAAAGUUCA	0.4061654526748971
UGAACCUUGCAUCUCUCCAG	0.4059718518518519
CCAUACACGCUAACCCGAUU	0.4058683333333334
CAGCUGGUCCGCUGCCAUUU	0.4058337448559671
GCGCUAGGAACGGUGGAAAA	0.40565444444444443
CAGAUGCUGAGUACAAGCUC	0.4055360905349793
AGUGAAUGCUAGCCCACAAC	0.4055091563786011
GGUCACAAUGUUGCUUCAGC	0.40541117283950656
AGCGAUCUUACUCACGCAAC	0.40540991769547313
ACUGUCCCCUGCGGCUUGGU	0.4051824279835389
UACACUGCUCAUCACCAUGC	0.40514388888888897
UCUGAGAGCUUCUGUGGGUA	0.40508127572016445
UCGCUUUUUGUAGGCUGAGA	0.4050466049382718
GGUCCUGUCCUUGCAAUGCA	0.4050420987654321
CUGCGCUAUUUUUUCCAUUU	0.4048735596707816
CAAAACUGAAUAAGCUGCUG	0.4048275720164609
AGCGACGCAUUUCGGCAUGA	0.4047873662551439
GAAAGCAAGCAGACGACCCA	0.4047825925925923
UUAGCUACCCACGCCACCCC	0.40475489711934165
AAGCAUGCGAUCCUAACACG	0.4046772839506172
CAGAUGUUGCGCUACCAUGG	0.4045342181069955
UACCUACAGCAUGGAACGCU	0.4045312139917697
GCGCUAGGUAACCGGAAGCA	0.4045276337448559
GCUCCCAAACGAGCUACAGU	0.40426981481481467
AUCCUCUCACAUGCGCUGUU	0.4041769135802469
AAUAAUCCUCUUGCUAAUAU	0.404108559670782
GUUGCGUGCUACACUCUUUA	0.4039834979423867
ACCCCAUAUAUGCCUGCAGU	0.4038917078189299
AGGCUUCUACUUUCCUCCUA	0.40381814814814815
CUCAAGACGCAAAUCCUUAU	0.40360913580246915
CAGCUGAGCGCGCGUGGAGG	0.40360053497942394
UCAAUGCCACAGCAUUCAUG	0.403565514403292
GCGACGGUAACAUACGCAUU	0.4035641975308639
CUGCUUAAUCGUUAUUUACC	0.4035368518518518
ACUUCAAUGGAAGCAAAUCG	0.4033754115226339
CUCUUUAGAGACUGCUUCCU	0.40336454732510285
CUCGCUUCUCCAUUACUAAU	0.4033120987654319
AGCCCUACUCGGCUACAGAC	0.4030845267489712
GGAAUUACCAUGCUUGUGGA	0.40300730452674915
UAUUGCGCAGGCGGCAGCAA	0.40295676954732507
ACAAUCGAAGAGGACAGCUU	0.40294592592592604
GCUAAGCCGAUAUCUUCACA	0.40290290123456823
AUGGCGGAGUUGCAGCUGCU	0.4028446296296295
CUUGCUUCAGAGUGGUCUCC	0.40283518518518496
GCCGAUGCAGUUGCUGCAUG	0.4028224691358029
UCGCGUGCAGGCUGAGGAAG	0.4028152057613169
GUUGCUUCAUAUCCCAAAUU	0.40276487654320997
AACUUCUCUUUUAUGCUAAA	0.40256697530864216
CAGGCGCAGAAGGAGGUGCU	0.402521131687243
CCGGCUGUAGUCGCUUGUCC	0.4024898971193416
AAGCCAAUCUAAAGCGGAAA	0.4024885185185183
GAAAGAGUAGCUUUGAGAAA	0.40239413580246924
CAUUGUGUUGUUGCUUUUGA	0.40229991769547324
AAGAAAGCAUGCAAAAAGUA	0.4022861728395058
CAGUCUUAAGCCCGCUACAG	0.40223802469135816
UACUUUUGAUUCUGCUUCCA	0.40215790123456807
AAUUUCCGCUUUGUACAAUG	0.40209775720164637
UAUGUCCCAUGCUUUCCAUG	0.4020851234567904
UUCAGACAGCAGAUGAAGAA	0.40205374485596745
GUAGCGGUAUAUUCGCUAUC	0.40202977366255144
CGAAGCAGCCAGCAGCACCG	0.4020080452674897
AGAUUUAUGAUACGCUUACA	0.4019905967078191
AUAUUAGAUAUUCUGCUUGC	0.40195537037037055
CUUUAUGCUACCCAUAGGGA	0.4019262757201646
CGGGGUAGGUAAUGCUGAGC	0.4019036419753086
CUACGCCUGCCUCGAAGGGG	0.40188839506172835
CCUCGUCCAGCUAUCCGUUA	0.4017922222222221
UGAAUAUGCGCAUUAUAUAU	0.4017733950617285
CUGCACUCUGCAGACCAUUC	0.40171670781892993
UUAGCUAAUAAUGGCUUUAA	0.40171648148148165
ACGGACGAAGGAAGCACGCU	0.4014077777777778
GCAACACCAUAGACUGCUUG	0.4013926543209877
CUUCUCGCUAACCAAGAUUC	0.4013913168724277
UGCUUUAACCCAAUUGGAAC	0.40139039094650186
UCGCACCCAAAACGCGCCAU	0.4011936419753084
CGGCCGCAAUGGGGAAGAAA	0.4009951851851853
GGAGGAGCUAGCCACAUACC	0.4008658847736624
UCCCAAUCGCUCUCCGCUAC	0.40084061728395076
AGAUCAUUAUUAACGCUUUA	0.400805781893004
CUACACACCGUCUCGCUUAC	0.4007973456790126
AAUGCUUCUAAAAGUAGGAU	0.40075855967078206
AAAUGCUACUACCCGAGGGA	0.40075670781893014
AGCCGAAGCUAUCAUUUAGA	0.4007429835390946
GCUUUUACUCCCUUCAGGGC	0.40071802469135775
CAGUGUGCUUUUCUGACAAU	0.4006684979423866
GCUGACGCGGCUACCACUGU	0.4006505144032926
AAAGCAUAGGCUAUCUCCUA	0.40064853909465037
AAGUUCCCUGCUUCCAUUUA	0.4005704115226339
GUAUCACGCUGAUAGUGCUU	0.4003933127572017
GCAUCCUCAUAAAAGCAAAU	0.4003840740740742
GCUCGGCAACCCUUACUCAA	0.4003757613168726
GCUAAAAUGGGAAGCCACCC	0.4002792386831273
AAGCUAAGGAUCAGAUUGCG	0.40020201646090514
CCCGGAGCAUGCGACAAAUC	0.4001958847736626
CGGUCUACCUUGCAAGGGGG	0.4001690329218104
GCCAUUCGUAACGCUUGUUU	0.40013508230452677
GCUGAUUGGCCUACUGCCAU	0.40013479423868303
UUCGCAUACAACCGACAAUU	0.40011290123456783
AAUCUUGCUGACGCGGAUAU	0.3999466049382717
CGAUCUUUGCUUAACUAAUC	0.39936868312757196
UAAUUCUACCGCUAAGACGA	0.3993346090534981
AACAGCGCAGUACCUAAGAC	0.39918368312757213
CAUCGAGAUCGCUUUGUUCU	0.3991752263374485
GUAAACUCGCUAUUAACACU	0.3989992592592592
UCCCUUCUUCUGCAAAGAUA	0.3989461934156374
AUGCUGCCACCCGAUUUUAG	0.39892166666666695
UGACCUUCCGAGCUUCAAGG	0.39882779835390963
GCAUGCAAGCCUCGUCUUAU	0.39868483539094635
AUUGCGUCAAUUCGCGCAGA	0.39866518518518523
UCUAAACAGGCUCCUUGCUA	0.39863851851851867
GUUUGCCGCCGAUAGCGGAA	0.39849199588477335
CUCGAUUAAUAGCUUUCACA	0.3984513786008227
ACAAAAGGGAAAUACGGCUA	0.39845002057613177
AGACAGCUAACUAGAUAGGC	0.39833724279835414
UCGUGGGUAAGCUACGCGUG	0.39831355967078164
AUGCAGCAAUUCGUACCUCG	0.3983097119341562
UUAUGCUGCCUGUCUAGGCG	0.39825008230452685
UAAUCAAGGCUUCAGUAAAG	0.3982116666666665
CCGCAACAAGCCCACAAUGG	0.39781059670781865
CCAGCUUAACCGGUACAGUU	0.39776637860082287
GUGCUAGCGCCGUAACGAGC	0.39775934156378645
UUGAUAUUGCUUUUGUGACA	0.39773316872427955
UGAAUAUUGCUACAAAACAU	0.39772753086419754
ACAUGCUUCAAGUGCAGUGC	0.39767156378600854
UAUAUGAAAUGAUACGCUUG	0.3976306378600821
UCAUUCCCUGCAAGCCAACU	0.39754113168724264
CCCCUUUUGCUUUGGUUUAA	0.39734146090534966
ACAAUCAUUAGCUAAAAACC	0.3972174485596709
UCACGAAAGCUAUGUGAAAU	0.39720300411522663
UUGCUACGCGGUCCCGAAGC	0.39708051440329195
CGUAAGCUGCGUUAUUAGAC	0.3970715843621403
UUUUUCUUGCUUAUUAUUUU	0.3970708847736623
UGGACGCAUCGCAUGACAGU	0.3970595267489713
CAGGCUGGUAAGGACAUGCU	0.39689316872428004
ACUCGCUAGAACAUCCCAUU	0.3968875308641974
GCCGGAAGGCUUAGGCUAGU	0.3967978189300412
AUCGACUGCCAAGGGCUUUU	0.39668839506172837
AGCUUUAUUGCAACAUAGGC	0.39664635802469106
UCGUCACCGUUUACGCUUGA	0.396565720164609
GCGAAAAGCAAAGCCACAAA	0.3964803703703706
AUAUGCUUUUAUGAAUAUAA	0.39646172839506183
AAUAGCAAAGCUCAAGGAGC	0.3964156378600826
GAAGGCUGCCCGCCGAUGGA	0.3964144444444444
AAUCCACGCAACAUGAUUAA	0.3964128806584362
CGCUUCCUGUCUUCCUCAUA	0.3964072427983539
UUAAUAGCUUUCCUUCUUAA	0.3963933333333332
GACAGCAAGCGAACGCCUAC	0.3961993004115225
UUACAAUCAGCAAAACAAAC	0.39617808641975333
CACGCAGAUGCGCCAUCUUU	0.39615329218106976
UUUCCAUUUUCAUAAAGCUA	0.3960639917695473
GGGCCCAAUUAUGGCAGCCA	0.39604156378600786
UCAUGCAUAAGCGAGAAUCA	0.3960274279835394
UUCUUCUAUACGCAUGACUA	0.39599975308641994
AAUCACAAAGUUACAGCUAU	0.3958547736625514
UUCGCUUAAAGUUAUGCUUG	0.3958529012345679
UUUACUGCAGACCUAUACAC	0.39577146090534987
AGCUUGGAUACAGUCAUUUG	0.39575541152263366
GGUAGCAAUCGGUCCGCUUA	0.3956317901234565
AAUGGCGCGUAAGCCAUGCA	0.39561452674897135
UUAUCUUGCUGCCGCACUGA	0.3955949176954735
AGAAGCGUUCUGCGCACGCA	0.39559286008230476
GCUUUUUUUAGAAAGCAAGU	0.39555981481481495
GUUAUGUUUGAAGCUGCUAU	0.3955441152263375
CUGCAUUAAAUUAAGGCUAG	0.395473333333333
UGAUCUGAUGCUUCGAAUCG	0.39545987654320996
CUCGUUCAGUUUAAGCUUUU	0.3953908847736627
UGCAUAAAGCAUCCUCACCG	0.39537917695473257
UUUAUCUAUAUAAUGCUUGU	0.3953402057613169
UGCUUUUCAUACACUGAAUU	0.39531779835390946
UCCACUGCUAAGGUUUGUUA	0.39520872427983544
AGUCCAGGCGCCUGUCAGCU	0.3952051234567897
CGCUUUCUUCCGGUAGGAAA	0.39510905349794195
UCCGUGCGGCUUGGUACGCG	0.3949503086419752
ACGCGCAUCCACCACAGAGA	0.39492927983539106
UAUCCAGCUGAAGGAGUCCU	0.3948762139917694
AUUCUUACUACAAUAGCUUC	0.39480629629629627
GCUAAAUCAAAGCCAGGCGC	0.3947507613168727
AUGCUUAAACUUUUAAUAAU	0.39466736625514387
UCGCACGUUAUCAUGAAGCU	0.39461790123456797
CGCCAUGCUGGAGUCGGCAG	0.39436012345679017
CUAUAGCUGAAACAUUCUUU	0.3943497736625517
GGAAGCAAGCCAAGGAAGAA	0.39434679012345686
UUACUGUGCUGCGUCUGCUU	0.3941110493827159
UGGCUUUUUGCGAGUGGUGU	0.3940619753086422
AGGUUGCACGUAGCUUCUAA	0.39403674897119334
CAAAGCUGAAGAGAAAUCAG	0.3940015020576132
AUCUGCUUCCGUUUUUACCU	0.39397360082304506
GAUUUAGCUACAGCCCUUCU	0.393874938271605
UGCAGCGACUUGAGCCACUC	0.393804732510288
GAGCUUAAAAUGCAUAAGUU	0.39366676954732527
UACGCUACAAUAUUCUUAUA	0.3936587860082303
ACGUAGCUGGGGAAGCUAGC	0.3936289300411522
UAUCCGGCUUAGUAUCUACC	0.39352833333333304
AUUAAAUAUGCUUGAUGGUG	0.3934909876543212
CAAUGCUUAUUUGAGUAAGU	0.3933666872427986
UCCUUUAUUUACGCUACAUU	0.3933516255144033
UGCUGCACUUGCUGAUCGAA	0.39311925925925895
GCUGCCUAACACCAUAUCAG	0.393068930041152
CUUUUGCUUACACUUUUCUU	0.3930616255144035
UUUUGCUAUCUUCGCUAUAU	0.3930185802469134
AGCAUACAAAUGCAUGAGAU	0.39290812757201643
GCAAGGCUCCAGUAAACUGA	0.3928106172839508
CGUUCACCAUACCGCACGCA	0.39280845679012366
ACUGGGCGAGGCGGCAAUGG	0.3927514814814814
GAGAAAUAAAAGCUUAUGUU	0.3926670576131688
UUGUCUUAUAAGCACGCUUC	0.39266578189300416
UCCGAUUCGCAUCAAAGCAU	0.392441296296296
CUUCAAGAUUAUCACGCUUA	0.3924244444444443
UUAUCCGGCUUUGCCUAUGG	0.3923659053497941
AUGCUAGGACUUGCGGAGAC	0.3922451028806583
UUACGCAAAUAGCUGUCAAG	0.39208316872427984
UGCUCAUUGCGUAGCAUGCA	0.39202074074074156
UGCUUUUCCAAUUCCAUUUA	0.39190629629629625
GAGAACGCAAAGCACAAAUG	0.3919014814814814
GAGGACGCGCAGGCCUAUAA	0.39188170781893017
GGCUAAGAGCCCACAAUGAC	0.391848600823045
UUGACUGCACCUCCAGCACU	0.3918178189300408
GGGCGGGAAGAGACGCAUAU	0.39178695473251035
GGCAUGAGGCCAUUGCGUGA	0.39166024691358015
ACUCUGCAACAGCUCUCGAU	0.3916463991769549
CCAAGACUCCAACCUGCAGU	0.3916396707818931
CACUCUCAGACCUAGCUGUG	0.3915970370370371
UCCUAGAUGGCGCUGCUGGU	0.3915747325102882
AGCUUUAUCCCCGGAUUCCC	0.3914206172839507
AGAUGUCCCUUAUUCAGCUG	0.39141905349794215
CUUGCUUUGGUAAAUGCCAA	0.39137810699588454
UUGAAUGCGCGCCCUAUGGC	0.3913680658436214
AGACCUCUAGGCUUCUGGUA	0.3913662962962961
AUGCUUACCUUUUAGGCCAA	0.39128623456790146
CGUGUAGCUAUUCGAAAGAA	0.39103312757201664
UUGGACUAUCGCUUUAGAAU	0.3909876543209874
GAACGUUAGCUUCUCUCCAU	0.39088275720164595
AGUGCGCAUACGCAGGCGUU	0.39087604938271603
AAGAAGAUCACAUCUUGCUU	0.3906502469135801
UCACGCGCUAUCGGAUAAUA	0.3906142386831277
GCUUUCUUACCGAGGGGGGG	0.3906111728395063
AAGUAGAGGAUGAAAGCUUA	0.3905858641975306
GUGCAUCAUUUUGCUUUGGC	0.39057853909465046
UAUUGCUAUUAUGCGUCUCU	0.39041183127572054
AAGCUUUGUCCUAGUGUAGC	0.39040216049382714
AGCACUUUGAUUAAGCUUUG	0.3903595267489707
UAUCGAAUCAAGAAGCUACG	0.39035693415637845
AAAGACAGAACGCUAUUGGG	0.3903464814814813
UACCUCCAAGGUUAAAGCUU	0.3903090946502061
AUUUAUAGCAGCAUAGGAAA	0.3902740946502058
GCAGCUAGGGCUUGGCCGUC	0.39025814814814797
CACACAAAGCGCCGACUAUC	0.39019960905349804
AGGGUGAGCCGAGGCGCUUG	0.39003730452674856
CAUGAAUAGCUUUUAAAUGU	0.3899973251028805
AUUGUCUAAAGAGCUUAUUA	0.3899385596707816
GCAUCGACUAGCUUGCUGCC	0.3899090740740744
AUGUGUGUUCACGCAUAGCU	0.3897342592592592
CGAUAUGUAAUCAAAAGCUU	0.38970094650205733
GAAAUUAAGGCCAGCUACAC	0.3896339711934156
AAAUAAAGAAGGCUUAGGGA	0.3896043415637862
GAGGCGAGGCGGCUGAAAGG	0.38956187242798357
AACAUUUAUGCUACACACUA	0.3895476337448559
CAUUCAGCUAAUAUUGUUUU	0.38952123456790133
ACGCUGCCUAGAUUUUAAAU	0.38946812757201665
ACCGUACCUACCAACGCUAU	0.38945384773662517
CAUGCUUCUCUUGUAUAUUU	0.3894191769547329
GGAUAAGCUACAAAACAGUG	0.3894010288065842
AUCCGCUUACUCCGUCGCUC	0.3892717901234565
CUGCUGGAGCGAGCAGACUG	0.38920804526748987
CUAGAACUUUUAUGCUAAAA	0.3891419135802468
GUAAUAUCACUGCUUAUCUU	0.3889389300411522
UGGUGAUCAACCAUAGCUUA	0.3889143621399179
GUGUAGAGGGCUAGCGCUUC	0.38877339506172826
UUCUCCUCGCUAUGUUCAAA	0.3887131275720164
GGCAAGACGUCAGCUACGAG	0.38869407407407375
AACAAGAACGCGCAUAAAAA	0.3886341975308639
ACAACAUAGCUAUGCCCAAC	0.38862500000000055
GGAAGGCUCUCAUACAGCCG	0.3886054526748973
UGCUUUGUGCAAAGCCGUGU	0.3882089506172841
GCUGGAAAAAGAAGCGGAAU	0.3881830246913581
AGUGGCAAAGCAAAUGACAA	0.3881238271604937
GCGAAGUCCAACUCAGCAUU	0.38794765432098766
CCCUGUUGUAGCUUUGUUGG	0.3878782098765434
CCAAAGCACAUACGCUCUAU	0.38785043209876513
CUGGUAUGCAACUCUUCAUA	0.3878221399176954
CUCUCUCAGAGCCGGUGCUU	0.3878168106995882
CGAGGACAAUAGCUUAGGGU	0.3878150411522633
AGCCAUAUAGCUAGCUGGCG	0.38778981481481467
AAUUCUGCCACAUGCAGGUG	0.3877508436213991
AAUGAGCUAGCUUACGUAUA	0.3876975925925927
GGAAACUUCCAGCCUGCCUU	0.3875585596707817
ACCAUCAAGCAUCACAGCAA	0.38751176954732497
UUAUUCUGCACGCUCGAAAU	0.38745292181069946
AUUGGGCUGCAACACCUUUC	0.38737405349794257
CCCAUAAUGCUAUGUUGAUC	0.3873095679012346
CGCAUCAGGAUCUUUGCUAC	0.3872283127572015
AACAGCAUACUCGCGACUAC	0.3871102880658436
CGAAGAUCACACAUACCGCU	0.3870928600823046
AUUAGCUUCUCCAUUAUUUU	0.3870820781893002
AGCACAGGCUUGACGCCUUG	0.3870032304526748
UGUCUUUCGGCUUGAUAUAA	0.3869444444444446
AAAAGAUUGCUACCCGAUAG	0.3869014609053496
AACAAGCGGGAUGAUACAGC	0.3868399382716048
GGAGCUUCCAGAGACUCCAU	0.386797962962963
CAGGAGCUUAACACUGGCCU	0.3866446502057618
AAGGCUAAUAGAGCACAACA	0.3866002263374484
UCACUAGCUGAGGAACUUGG	0.38659794238683143
UUAUUUGCGGCAAAACAUUA	0.38656724279835397
GCAAGGAAAACGCAACCUAA	0.38646985596707806
UUGGAGCAAAAACAAUUCUU	0.38642893004115214
AGAUACAAAUUUGCUUGCUA	0.3862685596707818
UGUCUUUCUGAGCUUACUUU	0.3862312139917693
AGCUUUACCUGUUUCUAAUC	0.3862009670781895
UCCAUCCAACCCCUUGCGAA	0.38619162551440345
CCCAGUCAUUCAAACAAGCU	0.3861231687242797
GUGGAUAUUGUGGCUUUCAA	0.38606150205761314
UUAGAAGCUUUGGUUGCGUG	0.3860227366255148
CAUGCGACUUUAGCGCUGCU	0.38598623456790127
CUUUAUGUGUGAUAAUGCUA	0.3859488477366255
UUCUAGCUUGUUUUUUUAUU	0.38590549382716044
CUUCCAGUGGCUGAAAAGGG	0.3858836625514406
CUACCGCCUCCUGGAGCAGG	0.3858347325102884
UACUGCUAUCGGGGUGCACC	0.3858184156378598
GCCUCGUAGUAGAGAAGCUA	0.3858109670781889
AUCUGCUGUAUGACGGCUUA	0.38580300411522617
UUUGAUGCUAUAGGACCUCC	0.38576882716049354
UACCGGAAGCUGAGAGGGUG	0.3857595061728393
UUGACCUGCGCCUGUCUAAC	0.3857206584362142
CAAGGCCUGUCAGCAUUUUA	0.3856288888888891
UGCCUCCUUUCCUAAGCAGA	0.38560473251028815
GUCUAUGCAGAUGCAGUUUG	0.38558726337448523
CCACAUACUGCAUUCAGGCU	0.38555427983539114
AUCUAGAAAUAUGCGGCUUU	0.3855006378600824
GCUACGCAUAGAUCGCCUGC	0.3854987654320987
UACAAUGAAGCAUUUUGAUC	0.38542858024691373
GAUGAUCGGCUUAUUCCUUA	0.38541325102880647
AGGAGCUUCCAUUUAUGAGA	0.3854079423868312
CCAAAUGUGCUUGAUCCCGC	0.3853224074074073
AGAUUGCUACGGUUGAUAUA	0.385303765432099
CUAAUUGAAGCAAUGACGCG	0.38528055555555574
AAGCGGUCAACAGCGUGCGA	0.38527693415637887
AGCAAUCAGCGCCUUUUCCC	0.38519224279835385
GUGUGUUGCUGGCUAUAUCC	0.38509257201646113
ACAAAACUGCUGUAUCUAGA	0.3850384773662551
AAGGACUCGGCAGGCAAAAG	0.38502166666666654
AUUGUCCAAAUCGAAGCUAG	0.385018888888889
CUCCUAAUACAAAUCUGCUA	0.3849973868312757
UCUUCGAGCAUUACAAGCUA	0.3849090946502058
CCCCACAGUCUGCAUCUCGG	0.3847828806584359
ACGGCUGGCCGCACCACGAA	0.3846340534979424
AUAAUCACCUGCUUGUUGAU	0.3846287242798354
UCUGUACUGCUAUUCUGUCG	0.3846022016460908
GCUGACGCAUUGAAAAAGGU	0.38454825102880674
CAACAUCAACCACCAGCAUC	0.3845435596707819
CGCACCGUUAGGCUGAUACG	0.38440037037037034
ACGCUUAUAAGUCGUUAACA	0.38435273662551406
AAAUGCUAUUAACCUCUGAC	0.384228621399177
CGUUACCAAGCUACUGCCGA	0.38416584362139916
UAUGGCCUCACCUGCACUGC	0.3841431069958852
CGGCAAUGCGUACUGCCCGA	0.38414012345679005
ACAUUACCCUACGCAUGCCC	0.3840910288065841
UAAUCGCUUUUAUCUGUCCG	0.3840160288065845
CUCCUGCGCUUGCGCGGCGU	0.3839418312757197
CACCUUAGAGAUAGCUUUUG	0.38389903292181093
GUGCGCUUUCUCGUUCUUUA	0.3838988271604937
GGAAGCUGAAGAAUACGCCG	0.3838776954732509
GGCUUUUGUCAGCAGUAAGC	0.38387765432098775
GUUAGCUUCCGAACUAAAAG	0.3838762345679011
AAAUGCUGGUGUUCGAUUAU	0.3838669341563786
AUGUUCGGAUAAGCUAAAGA	0.38374769547325094
GCAUAUAGAAGAUAAAGCUA	0.3837443621399177
UCAGCAGGACGACAGGAAGA	0.383715534979424
GGGCGUCACGCUAGGGCACC	0.38361615226337487
GAUUGCUUACCCGUCUUUAA	0.3835564814814815
CUUCUUUAGCUAUUUUGCUA	0.3835375514403292
AAGCUACGCCUUACCUGUAU	0.3834929012345683
CUAUGGAAUUGUAGCUUGCU	0.38346499999999983
AAGAACAACGCCUAGCUAUU	0.38337413580246904
UGCUUGACUUAUGAGGUAGC	0.3833416460905352
AUCCUAUGAGCUAAUCAAAA	0.38329098765432074
UCUGUUUAGCUAAGCACUUU	0.38324471193415643
GCCCACCUACGCCUGAGUCC	0.38322032921810667
CAGGCUACGCCCCGGUCAAU	0.38318170781892974
GUGCGGCAAGCAACUAGGUA	0.3831101851851849
ACUGUAGCAAGAAGAUACAA	0.38270722222222225
CAUCAUGGCAGCAAAUGUGA	0.38263534979423874
GAAAGCUCUCGGCUUUUAGU	0.38259329218106986
UAGGUCUGCUUAAGAAUCUC	0.38252506172839484
AAGCUAAACCGGAGGGAACA	0.38242555555555546
ACAGAAGCAUAAGACACCUG	0.38240376543209875
UAAAGCAUGCGGACAAGAGU	0.3823823251028806
UUAUGCUACCUAGAGCUGUC	0.38212158436214005
GUUGCUUGAGCGACGUAGUU	0.38210950617283945
AAGCGUUGCUUUUCGUCCCU	0.38199080246913575
UGAACUGUUCUCAGCUUCGA	0.3817918518518518
ACCUUACGUAAUGCAUGCUU	0.38179179012345665
GACAGAGCAGCCUAAAGCAG	0.3814048971193412
GCUGGCUUCUCAGGAGUCUU	0.3811607818930039
CCAAACAUGGCUUUGCGUCU	0.38107769547325077
GAACAAGAAGCAAGCUCAGU	0.3810105555555554
AUUUCUUCGCGAGCUGCGAA	0.3810052263374484
UUAAAGUCCUAAUGCUACGC	0.38094874485596697
UCCCAGGUUGCUUUGGACUC	0.3809335802469138
ACUUUAACGCGCUUGAUCCG	0.38088197530864165
AGCAUUUGGCAAGUUGCAAG	0.380722839506173
UGUCGGCCUUGCUCUCGCUC	0.3805360905349795
CCAAAACCCUGCUGGGUGUU	0.3804276543209877
CCUACACGCAGUUAGCGACA	0.380396193415638
CAGGAAACAUCCAUCCUGCU	0.3803828395061728
CACAACGCUCAGGCACCAGU	0.38038213991769554
CUUAUGCUUUGUCUGUUAGG	0.38028586419753097
CCUUCCCACUGCUCACUACU	0.3802653292181073
UGGAUUUGUAGCUAGAUAGA	0.38024432098765437
AGCCGACGUAUGGCUUACAU	0.38021666666666676
AAGCUGACUAUAUAUCUCUC	0.3801482716049383
AGCUUUGUAGGAUCAGAUUA	0.38014430041152303
AAAGCCUCAAAUCAAGCACA	0.38014090534979394
ACACGCUGAGAUCGGAGGCA	0.3801326954732509
AUCUAGACCGAAAUGCUUUG	0.38011020576131693
GUAAGCUUACCAUUAUCUAC	0.3799714403292183
GUUGCCGCUUCCUGGCCUGC	0.3799384567901237
CGUUUUCCCGCUUUCUACAU	0.379925596707819
CGUGCUGCCCUGCAGGCCUU	0.37990238683127564
CUCGCUUCGAAGGAAGUUUG	0.37988713991769557
UGGCUGGAGGCACUUGCACA	0.37987323045267485
CAACGCUAGUUGAUUUUGUG	0.37986072016460903
CCCCCUUGGCGCUCUACUAA	0.37978541152263395
CGCUCGCUGCCGGAACCCAU	0.37976969135802485
CUAACAGCAGUAGGGCUUCU	0.3796922633744855
ACCACUGCUGAGUUCUUAUU	0.3796602880658435
CCUCGCAGCACAGAGCGUAG	0.3796337654320988
CAUAUUUUGCUUCUUCUGAU	0.3796223868312756
GAGCGUGCAUACUGCAGUCG	0.37961662551440345
AUGCCGUCCGCUUGUGUACC	0.379558106995885
CAAUGCUAAAUGUGUGUUAU	0.3794556378600823
UUGGACACUCGCAUACAGGG	0.3794489506172839
AAAAAUAAUAACGCUUGUUC	0.3794268106995886
CUAAACAACCAUUUAGCUUC	0.37941183127572
GGCGAGGGAUGCCGAGGCUG	0.3793814814814813
GCAGAAGCCCUAAGCGAACC	0.3793466872427984
GCUCAAUCUAGCUCUAGCUC	0.37929660493827133
UUAAGGUGCCUAUUGCAGCU	0.3792898148148146
AAGCCUGCACAUGUGCUGGG	0.37927849794238666
GCUUUCUGUUGGCCCUAGUU	0.3792478189300412
UUAAACGCUAAAAUAGAAAA	0.379198230452675
GGUGGAUUCGUGCAAACAGC	0.37907646090534985
AAGCUAUGCUGGUUGCGGUG	0.37906000000000006
ACUGCUGGACAUCUACUCAA	0.3790481687242797
CCUGCGGUUGUAUCAUGCAG	0.3790254320987653
GGAAAUGCUGUAUCCUACAC	0.3789304938271603
GAAUUAUGCAGCAGAGCAUC	0.378699053497942
UGACCAGUAUAGCUUGCUCG	0.37867705761316883
UAUUAAGCUGGCCCCGGCUA	0.37864123456790144
AACAUUGCUUCUAACGUUGA	0.37860792181069997
ACAACGUGCUAGCUAACCAU	0.3785574897119345
UUACUCGAUGUCCCCUGCUU	0.37847911522633737
CAGCUACAGAAUGUUUUAGA	0.37840421810699565
AGAUUUAUCAUGCUACUAAU	0.37837312757201624
AUGGGCUUUGGAGGGAAGCC	0.37827183127572006
GGCGUGGUCUGCUUUUUCGC	0.37819886831275706
CUCGGGGAAGCAUCUGGAUU	0.3781681687242802
AAUGCUCAAUUAGUAGCUUU	0.3779829423868313
CUCGCUGAUACACGCGAACU	0.37796329218107044
GGAAUACAGCUAAGUAGCAU	0.3779351440329215
UAGAGUAAGCCCCCCAGCUA	0.3779058230452671
AAGCAGAAGCCAAUAUAAAA	0.37785868312757204
AUGAUGCCCUUACUUGGCUU	0.37779685185185186
UUUGCUAUGGGCAAGGGCAU	0.37767705761316905
GAUCGGGUAGAUGCUUCGCG	0.3776453497942379
GAAAAUUAAAUAUAUAGCUU	0.3775883950617286
CUAACAUCUGCCACAGCAUU	0.37755201646090525
UUGAACGCUUUUCUCAGUGU	0.37747164609053474
ACGCUUUUGUAGGGCCCUAA	0.377441316872428
CCCCUGUCGCUACGACAAAC	0.37736242798353875
UAAAUAAUUGGCUUACUCCU	0.37731390946502075
UAAAGAACACCAGCUAGACG	0.37729783950617335
AUUUACUGAAUAAUUGCUUA	0.3771963786008228
UACAUGCAUUCCACCUCUUA	0.37715895061728344
ACAGCUAAUAAUAGAUGCAC	0.3771459259259259
CUGAAAAGGGAUGGCAGCAU	0.3771310082304524
AGGCUAAGGAACUGGCAAUA	0.3770136831275722
UAAAACUGCAUAAUUAAAUU	0.376938230452675
AUAGAGGGCUUAGGGGACAC	0.37687271604938277
CUAAACGCUGUGACAACCUG	0.37671989711934173
GAACUAGGGAAACUAGCUUG	0.3766735802469138
UUUAGCGAUUGCUGCACAAG	0.3766237037037031
AAAGACCCUGACUGUGCUUG	0.376590020576132
UUUGCUUGGGGUCGGUAAGU	0.3764984567901234
GCCUACUCCCUUGAUAGCAG	0.37649722222222226
UGCUAGUUCCCAUGGAUGAC	0.37639351851851843
CAGUCGUUCAAUCAUAUGCU	0.376369938271605
UAGAAGCCAAAUGGCUACUG	0.3761440946502056
AGUGUACUACUAGCUUUCUA	0.37614238683127577
UCUUCGCUACACCAAUACCA	0.37591179012345666
GACUGAACGCCGUUCUGCUA	0.37586796296296276
GUAUGCUGCUGUGGUUACUU	0.3758663786008234
UGAUUCAAGGACAACGCUAU	0.3758359876543208
GACUGCUUUGAAAAACGUGA	0.3757694032921816
UACCGAUCCAAGCUAUCUAA	0.3756308024691359
GAAUGCGCCGUGCCUCCCAU	0.37549619341563767
CACAUUAGCUAAGAGAUUCA	0.37538748971193425
GUUUUAGCUUGUGCUAUCUG	0.37535306584362127
UAAUCCCACGCGCAACGGAG	0.37529273662551443
UAAAGCUGACAACAAGAACU	0.3752858024691359
CUUACUGCAAUACCUGACCC	0.3752315226337448
UUGCCGCUACAGGGCAGUCG	0.3752247119341565
UUAAGCUUUCAUGAAAAUUU	0.3752214403292182
GCUAUCUCAGGCUUGUUUAA	0.3752147530864198
AAUCCGCAUAAGGGGAAAUC	0.3752070370370371
UUAUGCUAGAUAAUUAAAUU	0.3746486419753087
GCCAAGCGCCGAGGGAGCGU	0.37455989711934157
UUGCAGCCUUCAAUUCUCGU	0.37449195473251023
AGCUCUAAGCGGCCUUAACA	0.3744121193415639
AACCCACACAGCGCCACCAU	0.37438845679012345
AAAACCAGCAACUUCCCAUG	0.37427718106995905
UAUGACUUGCUGAGUAAAAU	0.3742686008230455
UUCUUCGCUUUAACUACAUU	0.3741382716049382
CCGGUCCUCCUGCUGCGACC	0.3738648353909467
UUUGUCCAUUGCUUACCCAC	0.37376026748971225
AUAGAGAUGCAUGCAACCCG	0.3737373456790126
CAUUUGCCUAAUGCUUGGGC	0.37366185185185197
GCGGUUUGAAGCACGGCUUG	0.3736527777777775
CGCCGGUCUACGCUGGUCAA	0.3736438477366254
GUCCUUCAUACCUACAGCGC	0.3736188271604939
CCACGCAUCUUCCCUCGCGC	0.3735752880658437
UUAAAACAUAGCUAAAAAUC	0.3735340534979425
UGAUGAUGGGUGCUUAUAUA	0.3734941769547326
CAACCAUACGCUAGUGUGGA	0.3734807613168726
UUGCUUGUAACGUAGCAUGA	0.37346144032921746
UUUGCCCCAUCAUGCAUUCG	0.37342934156378577
AGGCUGUCACUCGAAUGCUG	0.3732326131687243
CCAAGCCAGCUCUGUAGCCA	0.3732064197530862
AUUUGCGCUUUAGUAUAUAA	0.373149135802469
AGGCGGGAGGCGAGCGCUCG	0.3731449794238685
AUAUGGCCAGGCUAAUCACU	0.3730800823045264
GCGCAAGAGCACGGGAGAAG	0.3729568312757201
GGCGCAUUGGACGCAGUUGG	0.37287726337448546
AUUUUCGCUUUUAUGGCUUG	0.37284567901234633
GCUUGACAUUUGCGAUGACU	0.3728115020576128
UCUGAUUUCCACGGCUUAAC	0.37273841563786025
UUGAAGAAGCAGCCCCAUAU	0.37260127572016455
UGGGCCAGGCUAAUUCUGGC	0.37253187242798375
ACUUCUCUCUUGCAGAUCUG	0.37253170781893
GCCGUUUCUAUAGCUAAUAU	0.37249740740740733
AUCAAUCAACAUUGCUAGCU	0.372442962962963
CGGUGGCCGCCCUCUCACGC	0.3724075925925931
UAGCUGUGGCACUCUAUGGC	0.37227368312757203
UCGCUUGAGUAUGUGCUCUC	0.37226113168724234
ACCUAUAGGCUUAAUACAUA	0.3722392798353908
CAAGAUGCUACGUACGCCAG	0.3722211728395065
GUUGCUUCAUGGCCACCGUA	0.37222028806584373
GGAAGUAGCUAUCCACAACG	0.37216524691358055
CCCACAUCCGCAACGGAAUC	0.3720899794238683
UGCGACACUGGACGCAAUGG	0.3719738065843623
GCUAGAUCAUACAGGAAUUA	0.37195921810699606
UUUGACCUCUUGAAAAUGCU	0.37195508230452695
UUUAUCCCUAUACGCUACGA	0.3719541563786006
UGUAGAUAAGCAGCAAUGCA	0.3719396296296297
ACGCUGUUCGUCAGGAGAGC	0.37192724279835365
CAUAAUUGCUUCAGGCCAUU	0.3718273662551441
AGCGCUGUACGAUGCGACAA	0.3718268930041151
UAUAGGCAUAGGCUGCUGAU	0.371639382716049
UUCCACAUGCGCGGCAUGCC	0.3715453703703706
CAAUCGGUCCACCUCCCGCU	0.3715138477366254
CUUUUGGCUAGAACCAAUAA	0.37140919753086404
UAACCAAAAAGCAUCUCGCC	0.37133730452674907
GUGCGCUAGAAAUUUGAGCU	0.3713123045267489
GAAUAAUGCUCGGCUAUUGA	0.37121508230452654
ACCAUGUUACGCUAUACGGG	0.3710859876543212
GAAAAAAUAGCUACUAAAAA	0.3710160699588482
GGCUAUGCUGAUCGGAGUGC	0.37091102880658433
GCUUCCCCGACACCGAGGCC	0.3708650205761318
AGUCAGAAGCCUUUUACGCU	0.3707723251028806
UUUGCUUCAGCCCUAGUUUG	0.37072403292181055
AGAAGCUAGGGACCCUGUCG	0.3706572839506175
CCCUCAAUUGAGCAUAUAGA	0.37054917695473244
GUUCUGCAGGCGCCCUUUUG	0.37051312757201693
CGAAGAUAUACAUAGCUACU	0.37042625514403316
GGUUUAAUCGCUUAAAAGAC	0.37037438271604944
UUGUGGCGGCGCUUAGUUAC	0.37027102880658447
GAUGAGUGGCUUCUUAAAAA	0.3702494444444447
CCGUCAGUAUGCGCAUAAGG	0.3702156790123456
AACAAUGCUGUCGAGGAAAG	0.3702122633744857
UUGUGCCGUAAGCUUCACUU	0.370109279835391
UGUAUUUACUAGCAGCUUCG	0.37007932098765417
AUAUAUAAGCUGCAAGCGGC	0.36993639917695476
GAAUUUGCUACUAUGCGUAC	0.36986185185185183
AUUGCCCACUGCAUUUCCAU	0.36967228395061746
UGUCCAGUAGCUUAUGGCCU	0.36962557613168734
AAUGCCCUCAGACCGCUGAC	0.36950401234567887
CAGGUACCCAGCUAUGAUCC	0.3694140534979423
UGUUGUCAGUCUGCUUUUUC	0.369363086419753
CACUCAUAGACAAGCUACCU	0.3693586419753086
UAAAGCUCGAUGAAGGCAGA	0.3693492181069957
CCAAAGUCAUUUAGCUUUUG	0.36927376543209844
GCAUGGUGUUCCAGCUUCCC	0.36924168724279827
ACCCCUCUAGAAAAAUGCAG	0.36923656378600817
UCUCGAGCCUUUGCAGCGAG	0.36918707818930085
CACCGCUUCCGGAUGAGUGU	0.36918072016460934
ACAUUAUUAGCUUCUUUAUC	0.3690430452674902
UACGCAUCCGGCUGACUUGG	0.3690275102880658
AACAGCUCUAAUACGCCAAU	0.369009300411523
UCCUAACUCAUUGCAUAGCG	0.36890415637860063
CUGCUGAUCCAGUCGCAUUA	0.36887683127572
CUCAAAAACCCAGCCAGGCU	0.36884094650205745
AUUUGCGCGUCAGCUCCUCC	0.3687726748971196
GAGAUGCAACUACUCCGCGC	0.3685857201646091
UGCCCAAUAUGUCAAUGCUU	0.368569609053498
AGGCUGGCAACAGUGUUCUA	0.3683821193415638
ACCGGAACCUUGCUUGCCUG	0.3683540740740744
[truncated: 23,650 more rows]
