# Supplementary material for: A generative model for constructing nucleic acid sequences binding to a protein
Source: BMC Genomics. 2019 Dec 27;20(Suppl 13):967. doi: 10.1186/s12864-019-6299-4 (PMC6933682; doi:10.1186/s12864-019-6299-4)
Supplement: Supplementary file 3 — Additional file 3 Nucleic acid sequences generated by our model for three proteins. Nucleic acid sequences and their binding specificity to target proteins (NFATC1, NFKB1 and MBNL1), constructed by our model. [file 12864_2019_6299_MOESM3_ESM.zip › NFATC1_bindingSequences.txt]

TGGAATTTCCATTGGACAAC	0.7806986039891305
TGGAAATTCCAATGGAACAA	0.7775958722391304
TGAAGTTTCCAATGGAAACT	0.7773497199891305
GAAGTTCCAAATGGAAAAAC	0.776649173804348
TGGAAACTTGGAATTTCCAA	0.7766143153913043
TGGAATTTCCATTGGAAAAC	0.7765871138586955
ATTTCCATTGGAAAATCCAA	0.7758621010869564
GAGATTCCAAATGGAAAAAC	0.7755257045869565
GAAGTTTCCAATGGAAAAAC	0.7754891451521739
AAAGTTTCCAATGGAAACTT	0.7753562441847826
TGGTTTTCCAATGGAACATA	0.7752216503152174
AATTTCCATTGGAAATTCCA	0.7751278413804348
CCATTGGAAATTCCATACCA	0.7750296219891304
AAAGTTTCCAATATGGAAAC	0.774522659902174
AAAGTTTCCAATGGAAAAAC	0.7722846563695653
TGGAAAATCAAAATGGAAAA	0.7722500706630435
GTTGTTCCAATGGAAAAACA	0.7721906834673913
TCGGAAAACCTATTGGAAAA	0.7719360909999999
CTTTGGAAATTCCATGCAGG	0.7717513031195652
ATATTCCATTGGAATCTTCA	0.7717040184891303
TTGAATTTTCCAATGGAATA	0.7716996139456522
TGGTCTATGGAATTTCCATA	0.7716688094456522
TGGAAAATGTATTGGAAAAC	0.7715419850978262
AATTTTCCAATGTTGGAAAC	0.7713187018804348
TGGAAAGACCATTGGAAAAT	0.7711358738804349
GAAGTTTCCAATGGAACAAC	0.7709413867173913
TAGTATGGAAAATTCAAAAG	0.7709236239130435
TGGAAATACTATTGGAAACA	0.7704240375108696
AGTTTCCAATGGAAACTTTG	0.7702215329891302
AGTTTCCAATGGAAACTTTA	0.7702185342173913
TTTCCATTTTGGAATTCCGT	0.7699827327826088
CGGTTTTCCAATGGAAACTT	0.7699302555217391
CTGTCTATGGAATTTCCATA	0.7697527122826088
TTTTCCATTTGCAATTTCCA	0.7697417605543477
AAGATTCCATTGGAAACCCC	0.7697400630543477
TGGAAAATTTTGTGGAAACC	0.7693963021630434
GCTGGAAATTCCAATGGAAA	0.7692924444456523
ATTTCCATTGGAAATTCCGA	0.769277367347826
TTGAATTTTCCAATGGAAAC	0.7692011742282608
TGGAAAATACAATGGAAAAC	0.7690691192282608
TGGAAAATTCTAGAACCAGG	0.7690282182826086
TGGAAAATACAAATGGAAAA	0.7690244048043477
TTTTCCATGGCCCAATACAA	0.7689303945108695
AAGATTCCATTGGAAAATTC	0.7688597040543479
ATGGAAACAGTATTGGAAAC	0.7687983019673914
TTGTATGGTTTTTCCATAGA	0.7685871645978262
GAAGTTTCCAATGGAAAATC	0.7683427743260871
GTTTATGGAAATTCCATAGA	0.7681984741195651
TAGTTTTCCAATGGAAACTT	0.7681840020108694
ATGTTTTCCATTGTACAAAC	0.7681054028043479
AAGTTTCCAATGGAAAACTT	0.7677065485869566
TGGAATTTCCATTGAACAAC	0.767632100206522
TTGGAAAATCTGTCGGAAAA	0.7676292289891304
AAAACCGTTATGGAAAAACC	0.7675962255217391
GGAAATTTCCAATGGAAAAC	0.7675487806630436
CAGTTTCCAATGGAAAACCC	0.7675477463586957
AGTTTCCAATGTATTTTCCA	0.767442811326087
TACAGTTTCCAATGGAAAAC	0.7672288068804348
ATTTCCATTGGAAAATTCAA	0.7670919865108696
AGTATTTCCAATGGAAAAAC	0.7670165143043478
CCAAAGTTTCCAATGGAAAC	0.7669743781304349
TGGAAATTCATATGGAAACA	0.7668291236739131
ATGGAAAATTTACAACAAAA	0.7662930334130436
TGGAAAAACCATATGGAAAA	0.7661972169239131
AAAGTTTCCAATGGAACTTT	0.766045147597826
AGTTTCCATAAATGTTTGAC	0.7659530542173911
ATGGAAAAACTATTGGAAAA	0.7659157459347827
GTATTTTCCATTGGAACAAC	0.7656015507608696
TTATGGAAATTCCATGGACA	0.765555996673913
TGTATGTTTCCAATGGAAAC	0.7653997785652173
GAAGTTTCCAATGGAAAATT	0.7653523215652174
GTTTATGGAAATTTCCACAA	0.7652512788369565
AATTTTCCAATGGAAAACCA	0.7652289716086956
GGAATTTTCCAATGGAATAC	0.7650940705543479
CCGTGGAAATTTCCAAGACA	0.76505753825
AAATTTCCATTGGAAACCCC	0.7649792089565218
GTTTTTCCGACATCGGAAAA	0.7649751297826085
AAAGTTTCCAATGGAAAATC	0.7649651448586956
TGGAAAACCATATGGAAAAT	0.7649366586521738
GAATTTTCCAATGGAAACTT	0.7649316117173912
TGAGTTTTCCATAGACAACC	0.7649112015000001
TATTTCCATTGGAAAACCCA	0.7648680204456522
TGGAAAGTCCAATGGAAAAA	0.7648436016847825
GATTCCGATATGGAAAACAA	0.7648171073804347
ATTTCCATTGGAAAATCCAC	0.7646827184891305
AAAGATTCCATTGGAAAATC	0.764658974826087
AAAGTTTCCAATGGAAACTC	0.7646249185869565
TGGAAACTTGAATGGAAAAC	0.7645175144456522
AAAGTTTCCAATGGAAATTT	0.7644429982608696
AAAGTTTCCAATGGAAAATT	0.7644282151847825
TTCCATTATTGGAAACTCCA	0.7644109612934784
AAGATTCCATTGGAAAATAC	0.7642752013695651
AAGTTTTCCATATGGAAAAC	0.7641635130652173
AAAGTTTCCAATGGAAACTA	0.7641565245326085
TGGTTTTCCAATGGAAACTG	0.7639950204347826
TGGAAAATTCAATGGAACAA	0.7639929105652175
TGGAAAGTTCCAAATGGAAA	0.7639905296304347
TGTTGTTCCAATGGAAACTT	0.7639428688260871
TAGAGTTTTCCAATGGAAAA	0.7637765647282609
GGTTTGTGGAACATATTGGG	0.7636963996847828
GGTCCTATGGAATTTCCATG	0.7636576559999999
TGGAAAGTCCGATTGGAAAA	0.7636486461521739
TAAAGTTTCCAATGGAAAAA	0.7636092877173912
TTTTCCATTGAAATTTCCAT	0.7635782848478261
TGGAAAATCCATATGGAAAA	0.7635556895326088
TGGAAACTTCCAATGGAATA	0.7635419306195652
GTTTCCATTGGAAAACCTAT	0.7635262154782608
TGGAAATTCAAAATGGAAAG	0.7634785010108696
CAAGTTTTCCATTGGAAACT	0.7634176628369567
ATAGTTTCCAATGGAAAAAC	0.7633031515869566
ATGTTCCAACATCGGAAAAT	0.7632865389021739
TGGAAAGTTCCAATGGAACA	0.7632734528913044
TAGAATTTCCAATGGAAAAA	0.7632704595978261
GTTTGGCCGATGGAAAAACT	0.763217165978261
AGTTTTCCATTTGGAAAAAC	0.7632153582065216
AAAGTTTCCAATGGAAATTC	0.763212387673913
TAAAGTTTCCAATGGAAAAT	0.7631652597173912
CGGTTTTTCCAATGGAAACT	0.7631642455326086
TAGTGGAAATTCCAGAAACA	0.7629791468913045
AAGATTCCAATGGAAAATTT	0.7629609919130435
ATTTTCCAATACTGGAAAAC	0.7629484555760869
CAGTTTTCCAATGGAAAACT	0.7628790045869566
ATGGAAATTTCCAATGGAAC	0.7627270446195651
AGTTTCCAATGGAAACTTTT	0.762655739554348
ATTTCCATTGGAAAACCCTA	0.7626101047608695
TTGATTTTCCAATGGAAACT	0.7625761219782609
TGGTTCCAATGGAAAATCGA	0.7625274007391304
TCGATTTTCCATGGAAAATC	0.7624837245000001
GGTTCCATATGGAAAATCCG	0.7624321865543479
TATGGAAAACAAAATGGAAA	0.7624122035108696
TGGAAAAATCAAATGGAAAA	0.7623873757499999
TGGTATTTTCCAATGGAAAC	0.762385484097826
TATTTTCCAATGGAAAACCC	0.7623831217934782
TATATTCCATTGGAAAATTC	0.762339992228261
AATGTTTCCAATGGAAACTT	0.7623299475652173
GAAGTTTCCAAATGGAAAAA	0.7622802331847826
TGGAAAATACAATGGAAAAA	0.7622326912173913
AGTTTCCAATGGAAATTTTA	0.7621924009673915
GTGGAAATTTAAAATTTCCA	0.7621757402717392
TGTGTTTCCAATGGAAACCT	0.7621695157608696
TATTTCCATTGGAAAAACCA	0.7621325423586958
TGGAAACCGGTATGGAACTA	0.7621177068913044
TGGAATTTCCATGACAAGCC	0.7620758148260871
TATGGAAATTCCATAGACCC	0.7619619564891307
TATTTCCATTGGAAAATCCA	0.7619529628913044
CTTTGCAATTTTCCAATAGC	0.7619493896847827
GTTTCCAATCGATTTTTCCA	0.7619180536956521
GAGTTTTCCATTGGAAAAAC	0.7619056355543479
AAAGTTTCCAATGGAATATT	0.7617910430652173
CGAGTTTCCAATGGAAACTT	0.7617663862173913
GATTCCGACAATGGAAAAAA	0.7617579375978261
TACAGATTTCCAATGGAAAA	0.7617106445760867
TATATTCCATTGGAATATCC	0.7616070394891304
TGGAAATTTCCATGAAGATC	0.7616064822282609
GTATTTCCAATGGAAAATCT	0.7615961636413043
AGTTTTTCCAATGGAAACTT	0.7615239932391304
TGGAATTTCCATGGAAAACT	0.7614116024891304
GTTCTTGCATGGAATTTCCA	0.7614079202934783
TAGTTGTTTCCAATGGAAAC	0.7614004005
ATCGTATTGGAAATTTCCAG	0.7613749186086957
TGTATTTTCCAATGGAAACT	0.761365471673913
ATGGAAATTCAATGGAAAAA	0.7612687112717391
AAAGTTTCCAATGGAAACTG	0.7612579096847826
AGATGTTCCAATGGAAAACA	0.7612423841847826
GTTGTAGCTACAATGGAAAA	0.7612206044782608
TGTTCCATTGTTGGAAACTC	0.7612173221630436
TGTATTTTCCAATGGAAAAT	0.7611394988586957
TGGAAAATTTTGTGGAAACA	0.7611387375
TTGACAATGGAAAATTCCAA	0.7610832764021739
GATGTTCCAATGGAAAATAC	0.7610464147173913
CAATATTCCATTGGAAACTC	0.7610231038804347
AAGACTTGTGGAAAATTCCA	0.7610142107282609
ATTTTCCAGACTGGAAAAAA	0.7609497003043478
TAAAAGTTTCCATTGGAAAC	0.7609462145000001
TTTTCCGATCGGAAAATCCA	0.7609306436847826
TGGAAAATTGTTGGTCCAAC	0.760893829728261
TTTTCCATTTGGAAAATCCG	0.7608758132065215
TTGTGTTTCCAATGGAAACA	0.7608700177826087
ATTTCCAATGGAAAATTCAA	0.7608307138369564
TAGGATTTTCCAATGGAAAC	0.7608243310217391
GGAAATTCCAATGGAAAACA	0.7608155961956522
TGGAAACTATTGTGGAAAAT	0.7608150911739129
TGGAAAAATCTATGGAAAAC	0.7607684298913044
TGTGGAAAATCCATGGAAAA	0.7607593029239131
TGGAAACTATTGTGGAAAAA	0.7607168646521738
AAATTTTCCAATGGAAAAAC	0.7606903607717393
TTTTCCATTGAAGTTTCCAT	0.7606443233260869
AAATTTTCCAATGGAAACTT	0.7606401789347826
ATTTTCCAATAGTGGAAAAC	0.7605326706630435
GTCTTGAAGTTTCCATGCAA	0.7604528064130438
TGGAATTTCCATGACCAAAA	0.7604430898369567
GTTTTTCCGACATGGAAAAC	0.7603772115978261
GTTTCCATTTGGATAGCCCA	0.7603678443043479
TGGAAACTTTGAATGGAAAC	0.7603286612282608
CAAGATTCCATATGGAAAAC	0.7602536609130436
TGGAATTTCCATTGGAAAAA	0.7602174824891303
AGAAGTTTCCAATGGAAAAT	0.7602104213804348
TGGAAAGTTCCAATGGAAAA	0.7601909088804348
AGTTTTCCATGGAAAACTTA	0.7601897710108696
ATTTCCATTGGAAAATTCCA	0.7601399888913043
AAGTTTTCCATTGGACCTAC	0.7601319166956522
TGGAAAGTTGAATGGAAAAC	0.7600924772608696
ATGGAAAATTTATAAAAAAG	0.7600881732500001
GGTGGAAATTTCCAATACAA	0.7600776307391305
TGGAAAATTTTGTGGAAACT	0.7599681841195653
TATACAGTTGGAAATTTCCA	0.7599628598804349
GTTTCCATTGTGGAACAATA	0.7598656641630432
AAGGGTTTCCAATGGAAAAT	0.7598647282717392
TGGAAAATTGTAATGGAAAA	0.759855512
CAAGTTTCCAATGGAAACTC	0.7598127373478261
AAATTTTCCAATGGAAATTT	0.7597406918586957
GATTTTCCATGGAAAATCTT	0.7597285350652174
ACAAGTTTCCATTGGAAAAC	0.75972327675
AAATTTTCCAATATGGAAAC	0.7597065580869564
TGGAAACTTCAAATAAGATA	0.7596887438369565
ATGGAAAGACTATTGGAAAC	0.7596227320760868
TCGAATTTTCCATGGACCAT	0.7594493974347825
ATTTTCCAATGTCGGAAAAA	0.7594350272391305
ATGGAAAATTTGAAAAAGCA	0.759423574630435
AGTTTCCAGTCTGGAAAACA	0.7592990196086957
AGGTTTCCATATTGGAAAAT	0.7592878023804348
AGTTTCCAGTATGGAAAACC	0.7592841659021741
TATTTCCATTGGAAAACCCG	0.7592761597173913
TTTTCCATTGAAATTTCCAC	0.7592312544782609
TGGAAAATTCCGATATTGGA	0.7591474722065218
AAGATTCCATTGGAAAACAC	0.759002820869565
TTTTCCATTGGAAACTATAC	0.7589877457391305
CAAAAGTTCCAATGGAAAAA	0.7589339986630435
AATTTTCCAATGGAAACTTG	0.7589305113804348
TTTTCCATTTGATCTATACT	0.7589228101847827
ATGGAAAAACCATGGAAAAT	0.7588884547717389
TGGAAATTTGTAGCACAAGT	0.7588216842391304
TGGAAAATTTTGTAGTCAAG	0.7587909070652173
TTTTTTCCATACCGGTTTGA	0.758772186652174
GACATCTTGGATTTTCCATA	0.7587371478695651
ATGGAAATTTAAAATTTCCA	0.7587228905760869
TGGAAATTGTAATGGAACAA	0.758677111173913
TATAAATTTCCATTGGAAAC	0.7586750668586956
GACGCTTTTGGAAAGTTCCA	0.758657319771739
TTGATGTTCCAATGGAAAAT	0.7586565010869566
TGGAATTTTCCATGGACCAG	0.7586477617065219
ATGGAAAATTCCAAAACAGG	0.7586212754130435
AATAGTTTCCATTGGAAAAC	0.7586138956521739
GACTATGGAATATTCCATAG	0.7585586504130435
TGGAAAATGTCCATGGAAAA	0.7585340912391303
CGGAATTTCCAATGGAACAA	0.7584946882608694
ATGTTTCCAATGGAAAAAAC	0.758492899152174
TGGAAAACTACAATGGAAAA	0.7584629361521742
ATGGAATTTGGATATGGAAA	0.7584396316956523
ATGGAAACAGTATCGGAAAA	0.7584367702391306
TGGAAAAACCATCGGAAAAT	0.7583981154673913
TGGAAAATTTCATGGAAAAC	0.7583930565108695
ATGTCCAATGGAATTTCCAT	0.7583775484239133
ATAGATCTTGGAATTTTCCA	0.7583248868913043
CGATCTATGGAACTTTCCAA	0.7583006178260869
GGTCCAATGGAAAATTATAA	0.7582890723369565
GGTTGGAATTTCCATGGAAA	0.758283610380435
TGGAAAGTTCAATGGAAAAC	0.7582831760543479
GAAGTTTCCAATGGAAAATA	0.7582356448478261
CAAGTTTCCAATGGAAAATT	0.7582248571847825
TGGAAAATCTAAAAGTTCCA	0.7582194370869566
CATTTCCATTGGAATTTCCA	0.7582156155543479
ATGGAAAATGTAAAAAGAAA	0.7581901733369565
CTGGAAAATTTTGTGGAAAA	0.7581544011413043
TTGAAGATTTCCATGGAAAA	0.7581240453043478
CGGTTTCCATTGTGGAAACT	0.7580800388913044
GGAAAATTGACAATGGAAAA	0.7580199588586957
TGGAAAAACCATCGGAAAAA	0.7579378699673912
AAAAGTTTCCAATGGAAAAA	0.7579170615652175
CTGTATATGGAATTTCCATA	0.7578915289891305
ATTTTCCATGAAACTGGCCA	0.7578547939347826
TTTTCCATTGTGGAACAACA	0.757853182923913
TAAAAATTCCATTGGAAACA	0.757848079402174
GTCCGTATGGAATTTTCCAA	0.7577767193913045
TGGAAATTCCATGACCAGAT	0.757743383576087
TAAAATTTCCAATGGAAAAA	0.7577362686956521
GAAATTTCCAATGGAAAAAT	0.7577163949130437
TGGAAAGCCTATTGGAAAAT	0.7576977908804348
TGGAAAAACCATGGAAAAAT	0.7576661694130435
CATGGAAAATTCCAATATGA	0.7576093205217391
TTGGAAAAAACAATGGAAAA	0.7575931539456522
ATTTTCCGTTTGGAACTCCA	0.7575849881086956
CAGTTTTCCAATGGAAACTC	0.7575435474891306
ATAGTTCCATTGGAAAATCA	0.7575376456630434
AAAGTTCCAATGGAAAATTT	0.7575285114673913
TGGAACGTTCCAATGGAACA	0.7574777900217392
CGTATTTCCAATGGAAATAC	0.7574099808695651
TTTGTAGCTATACAAAATGC	0.7573785335
CGTTCCATGTATGGAACAAC	0.7573684576413043
ACAGTTTCCATTGGAAAATC	0.7573494140978259
CATGGAAAATTGCAAAAAGG	0.7572906246956523
ATGGAAAATTCCAATACGAC	0.7572614997391305
TTTTCCATTTTAATTTTCCA	0.7572503699347826
AAAATTTCCAATGGAAATAT	0.7572461373478259
GTTTCCATTGTAGGAACAAC	0.7572369911630435
AGAAATTTCCAATGGAAAAA	0.7572074645326083
TGTTTCAACCAATGGAAACA	0.7571982783695653
AGTTTCCATAGATGGAAAAC	0.7571977379239132
TAGCGTCATGGAAATACAAA	0.7571799765543479
ATGGAAATTCAATATGGAAA	0.7571292174673913
TATAGTTTCCAATGGAAAAA	0.7570960972499999
AAATTTTCCAATGGAATAAC	0.7569730659239129
TAGATTTTCCATGGAAAAAC	0.7569396007826086
AGGATTCCAATGGAAAATCA	0.7569007168695653
GAGATTCCATTGGAAACATT	0.7568904033913045
TGGAAATTTCCACAAAATAC	0.7568868473478261
GGTTCCAATGGAATATTCCA	0.7568821425760868
TTTTTCCATACAATTTTCCA	0.7568797585
AAAGTTTCCAATATGGAAAA	0.7568554925217392
ATTTCCATTGGAAAATTCTG	0.7568481597934782
TGGAAACTGTATCGGAAAAT	0.7568268042065217
TCTAAGTTTCCAATGGAAAC	0.7568217643586954
GTTTCCAGATCGGAAAATCT	0.756806466152174
CTACAGTTCCAAATGGAAAA	0.7567899159565217
AGTTTCCATAAATGTTTCCA	0.7567872288369565
TTTTCCATTTGTATATTCCG	0.7566697522282609
TGGATATTCCATATGGAAAA	0.7566675043478259
AATGTTTCCAATGGAAACTC	0.7566523844130435
AAAATTTCCAATGGAAAAAT	0.7566447546086957
ATTGTAATGGAAAATTCCAA	0.7566376258369565
CAAGATTTTCCATTGGAAAA	0.7566007300978261
TATTTTCCAATGGAAAAACC	0.7565847657391304
TTTGTTTTCCATTGGAAACT	0.7565830013586956
AAGATTCCAGTATGGAATTT	0.7565445716847825
AAAAGTTTCCAATGGAAACA	0.7565440421630435
TTTTTTTTCCATATACCCAC	0.7564694787173913
TAAATTTCCATTGGAAAAAC	0.7564538298913044
AATTCCATTGGAATATTCCA	0.7564494879565217
ATTTTCCAATGGAAACTACA	0.7564457349239131
TGGAAATTTGGATGGAAAAA	0.7564339392173913
ATGGAATTTGTATGGAAAAT	0.7563466957391304
TACAGTTTCCAATGGAAAAA	0.7563299467608695
TGTTTCCACAATGGAAAACC	0.7563121784891306
TTTTCAATGGAAATTCCATG	0.7563115749565218
AGACATTCCAATGGAAAATC	0.7562883951739131
AGTTTCCACAATCGGAATAT	0.7562816091739132
CAATATTCCATTGGAAAATT	0.7562815178369565
TGTCCAATGGAACTTTCCAA	0.7562658137717391
TTTTTTTCCATAGTCGACCT	0.7562576066195654
TATGTTTCCAATGGAAACTC	0.756246198271739
GACTTTCCATTGGAAAAACC	0.7562439613369566
TTTGTTCCAATGGAAAATAC	0.7562384219782607
AAAGTTTCCAATGGAAACAT	0.7562160962608695
TGTTTCCAGATCGGAAAACT	0.7561947483260871
TGTAGATTTTCCATGGAAAC	0.7561858340869567
TGGAAAATGTCTATGGAAAA	0.7561752663369565
TTCCATGGAAATTCCACCAA	0.756161181271739
AATGTCTTGGAATTTTCCAT	0.756155609576087
GTTTGGTTTCCATGGAAAAC	0.7561299538260869
TGGAAAATCAAAATGGAAAT	0.7561175086413043
AAGTTTCCATGTATGGAAAC	0.7561145520869565
AATTTCCATGGAAAATCCAA	0.756102581076087
GGGATTGACCAATGGAAAAT	0.7560973356521741
AGTTTCCAAATGGAAAATTT	0.7560805253913043
TTTCCATATTGGAAACTTCT	0.7560694734347828
TATATTTTCCAATGGAAAAC	0.7560472698913043
TGTTGTTTCCAATGGAAAAT	0.7560440559239131
AGTTATTTCCAATGGAAAAC	0.7560299495434782
AAGTTTCCAATGGAAAATAT	0.7560224854891305
ATTTTCCGTTTGGATTTCCA	0.756021062304348
AAGATTCCATGGAAAATCCA	0.7560026006195654
ATACTGTTGGAAAATTCCAT	0.7559994517934783
ATTTCCATTGGAAAATTCTA	0.7559764320978262
GTTTTCCAATGGAAAAATCA	0.7559533520760869
GTTTCCATTGATGGAACAAC	0.7559314689239132
TCGGAAAATCTATCGGAAAA	0.7559159549782609
TGGAAAATACAAAAAAGAAT	0.7559043549782608
TGGAAACTTGAAAGTTTCCA	0.7558683136413042
CTGGAAAAACTATTGGAAAT	0.7558625006195652
AAAGTTTCCAATGGAAAATA	0.7558604053913043
TTTTTCCATAGTTTTTCCAA	0.7558052280869565
TGCCCAATATGGATTTTCCA	0.7557622312826089
GTTTCCACATGTGGAAACTT	0.7557616210217392
TGGAAAAACCCATGGAAAAT	0.7557497462065218
TGGACGTTCCGATATGTCAA	0.7557440694021739
TGGAAACTTTGTGGAAAATC	0.7557434715217392
ATTGTATTGGAAATTTCCAT	0.7556793590760871
AGGAATCTAAAATGGAAAAC	0.7556562214673914
AGAATTCCATGGAATTTCCA	0.7556544373369566
GTAAATTCCATGGAAAATCC	0.7556316466086954
CTGTATTTTCCAATGGAAAC	0.7556081329456521
TGGAATATTCCATACAACAA	0.755601747771739
AAAAGTTCCATATGGAAAAC	0.7555905590434783
TGGAAAATATTGTGGAAAAT	0.7555503029239132
AAATTCCAATGGAAAAAACA	0.7554913144021741
GTTTTTCCGACAATGGAAAA	0.7553962583043478
TGGAAAATCTTAACAGACAC	0.7553695884565217
AATTTCCATTGGCATTTCCA	0.7553654338043477
GATTCCAATGGAATATTCCA	0.7553406051413045
TTTTTTTCCAATACCTAACT	0.7553335810652173
AATTTTCCAATGGAAAACTA	0.7553127930978263
CTGAATTTCCAATGGAAAAA	0.7553055275326086
TCCAAAGTTTCCATGGAAAC	0.7553048055108695
ATGGAAAAACCATGGAAATA	0.7553046685434782
ACAAGTTTCCATTGGAAAAT	0.7552823653804346
TTTGAATTTTCCATGGAAAA	0.7552782257608696
GCCTATAGTTTGCAGACTCA	0.7552622556847826
AGTTTCCAATGGAAACTAAA	0.7552555057608695
CAAGTTTTCCAATGGAAAAA	0.7552529147173912
TGGAAAAAAATTGTGGAAAC	0.7552383152065216
TCGTAGTTTCCAAATGGAAA	0.755208427923913
TGTTCCATTTGAGATTTCCA	0.7551957784891306
TGATATTCCATTGTGGAAAC	0.7551930305108693
GTTTCCATATGGAAACTTTA	0.7551599949347826
CAGTCCGATTGTGGAAAAAT	0.7551584260760869
ATTTTCCATTGGAACTACTG	0.7551520735108694
CATATTCCATTGGAAAATCC	0.7551456465434784
ATGGAAAACCCGATGGAAAA	0.7551249239891306
ACGATTTTCCATGGAAAATC	0.7550938352934783
TGGAAAGTTCTCAAAAGTAC	0.7550822878913043
TGTTGTTCCAATGGAAATAT	0.7550740280978261
TGGAAAATTGAATGGAACAA	0.7550732205760868
ATGTATTTTCCAATGGAAAA	0.7550143005652175
CAAGAGTTTCCAATGGAAAA	0.7550085306086958
AAATTTTCCGATCGGAAAAT	0.7549933967065218
TGGAAAGTTGTATGGAAACA	0.7549882573913043
ATGGAAAATTCCACAAAAAA	0.7549747260869566
CCGATATCGGAAAGTTCCAA	0.7549381135326088
CAGTTCCGTATTGGAAACAC	0.7549286782173912
AGTTTCCACAATGGAAAAAC	0.7549135176304348
CAGAATTTTCCAATGGAAAC	0.7549101433695652
CAGGTTTTTCCAATGGAAAA	0.7549093168913044
AGACCATTGGAAAATTCCAT	0.7548742553369566
GGTGATTCCAATGGAAACTT	0.7548472880543478
GAAAGTTTCCAATGGAAAAA	0.7548346552934783
AGGTATTTCCAATGGAAAAT	0.7548105033586956
ATGGATTTCCACAATGGAAA	0.754806164826087
ATGGAAACACTATTGGAAAA	0.7547927932717392
TGGTTTCCGTACAACAAACT	0.7547789923913045
GTTCCATCTGGAATTTCCAT	0.7546971201847824
TTTGATTTTCCATGGAATAT	0.7546705865326088
ACTTTTTTTTGTTTTTCCAT	0.7546610973586958
AAATTTCCAATGGAAAACGT	0.754650221826087
GAATGTTCCAATGGAAAAAC	0.7546070310869564
TTTTTCCACTGGCTACAAAC	0.7545760509347826
TGGAAATTCCATGACAGAAT	0.7545630721956522
CTAAAGTTTCCATTGGAAAA	0.7545176891956522
GGGTTTTTTCCAATGGAAAA	0.7545018878804347
GATTTTCCGATCGGAAAATT	0.7544620575434784
AAAAAGTTTCCAATGGAAAC	0.7544578987173913
TGGAATTTTCCATGGATCCA	0.7544480463260869
AGATTCCATAGTCGGAAAAT	0.7544450758152174
GTTTCCAAAGATGGAAAACA	0.7544154875869564
TTTCCATATTGGAAAATTCA	0.7544110694565217
CAGAATTTCCATTGGAAATT	0.7543938985652172
TGGAAATTCCATCGGACTTT	0.7543694556086957
AAGATTCCAATGGAAAATAT	0.7543679453043478
TGAAATTTCCATGGAAAATC	0.7543553943586957
AAATTTTCCAATGGAAATAC	0.7543502909130435
AAGATTTCCAATGGAAAAAT	0.754264838423913
CGATTTTCCATGGAACAACT	0.7542137813043479
GTTTTCCACTGGAAAACCTG	0.7542137088586957
GTTTCCATGACTGGAACAAC	0.7541993305000001
CATAGTTTCCATTGGAAACT	0.7541928062608696
AAAATTTTCCATGGACCAGT	0.7541843276630434
AGAATTTCCAATGGAAAAAT	0.7541829523152174
CGTTCCAATGGATTTTCCAT	0.7541613770760871
AAAGTTCCAATGGAAAATAT	0.7541322371195652
AGTTTCCAATGGAAACTTAA	0.7541288660434784
TAGTCCGATGGAAATACAAT	0.7541061980108695
AAATTTCCAATGGAAAATTG	0.7540950650217391
TGGAAACTTGAAAATTCCAC	0.754087970271739
ATATCGGAAATTTCCGATAG	0.7540649865869564
AAAGTTTCCGACATGGAAAA	0.7540551989239129
TGAATGTTTCCAATGGAAAC	0.7540521362934782
TGGAAATTCTGAATGGAAAA	0.7540442916413044
GTTTCCATATAAGTTTCCAT	0.754038079771739
TGGAAAAATTGAATGGAAAA	0.7540304752934783
ATATTCCATTGGAAACGACC	0.7540066818695652
TGGAAAAACCATGGAAATAT	0.753999133717391
ACGTTTTCCAATGGAAAAAC	0.7539808918586959
TGGAATTTTCCATTGGAAAT	0.7539505996630436
TGTAAAATTCCATTGGAAAA	0.7539462779999999
ATTTCCATTGGAAAATTCAG	0.753913294619565
TTAAGTTCCAATGGAAAAAC	0.753912702804348
GTGGACATTGGATGGAAAAA	0.7539032316630436
GCGGTATTCCAATGGAAACA	0.7538677244891303
GGAAATTTCCAATGGAACAA	0.7538584158586956
GAAGTTTTCCAATGGAAAAA	0.7538508031521738
AGTTTCCATTGTAGACCGAA	0.7538387252499998
TGGCTCTATGGAATTTCCAT	0.7538323835326088
TTTGCCAATGGAATTTCCAT	0.7538275633043479
TTTGCATGGAATTTCCATAA	0.7537996355543479
TAAGATTCCAATGGAAAATA	0.7537892900978261
TGGAATATCCATATGGAAAA	0.7537795377826085
ATAGTTTTCCAATGGAAAAA	0.7537669751847825
TAGTGGAAATTTCCACAAAA	0.7537438228478262
ATTTTTCCAATATCGGAAAA	0.7537392597282608
CAAATTTCCATTGGAAAAAC	0.753712400771739
GAGTTTCCAGTATGGAAAAC	0.7536940697391304
TTTTCCATTGACAACTGAAA	0.7536681574456522
GTTATTCCAATGGAAACTTA	0.7536388835326086
ATTTTCCATCAATCTGAACC	0.7536310036630436
GGTTTTCCATGGAAAATCGT	0.7536241551413043
ACGATTTTCCATGGAAAACC	0.7536241551413043
GGAAAAACCTATTGGAAAAA	0.7536202440869567
AGTTTTCCATATTGGAAAAA	0.7536116022282608
GGCTTCTATGGAATATTCCA	0.7536076838478261
TTTTTTTTCCATATCCAACA	0.7536029463369565
TGGAAATATAAATGGAAAAA	0.7535961553913044
TGGAAACATCTACAGATACA	0.7535825562173912
CAATTTCCATTGGAAAAACC	0.7535555409673912
ATCCAATGGAAATTCCATAA	0.7535453187608696
ATGTTTTTCCATTGACTATA	0.7535388692391306
TATTTCCATTGGAAAATCTA	0.753502366673913
TATTGAAGTTTCCATGGAAA	0.753452499597826
TGGAAAATTCTACAGATTGG	0.7534363671413042
TTTTTCCATTCAACTTTCCA	0.7534307225869564
TGGAAAGTTGAATGGAAAAA	0.7534307225869564
TGGAAATGTCGATGGAAATA	0.7534247465434781
TGGAATTTCCATGGAAAACA	0.7534229385978262
ATTTTCCATTGGAATAAACC	0.7534216195543477
TTTTTCCATACAACTTTCCA	0.753409309630435
ATTTCCATTGGAAAATTTTG	0.7533953192826085
AGTTTCCATAGTGGAAAACC	0.7533825997173913
GGAAAATTGGCAATGGAAAA	0.7533779530978261
GTGTATTTCCAATGGAAAAT	0.753355820521739
ATGTTCCACAATCGGAAAAT	0.7533510479782608
AGATTCCAATGGAAAAACAT	0.7533239799130436
TTTCCATATTGGAAATTGAC	0.753313470021739
TGGAAAATTGGTATGGAAAA	0.7533069538478262
GGTTTTTTCCATACAACATA	0.7532933285217389
ATGGAATTTTCCACAAGACG	0.7532638675652173
AAGGTATTCCAATGGAAAAA	0.753257253054348
TGGAAAATACAATGGAACAA	0.7532549981847827
AGATTCCGACATGGAAAATG	0.753253312423913
GTATTTTCCATGGAATATAC	0.753251105826087
AGTAGTTTCCAATGGAAACA	0.7532169617934783
GAAGATTTCCAATGGAAAAA	0.753144495445652
AAGTTTCCATGGAAAACCAA	0.7531334717717392
TTTCCATATAGATTTTCCAG	0.753091569
TATTCCATGACAAAATTCCA	0.7530907513369565
ATTTTCCGACGTTGGAAACA	0.753079939293478
TTTAGATTTTCCATGGAAAA	0.7530719186630435
GATATTTCCATGGAAAAACC	0.753055060902174
TGTATTTTCCAATGGAAACA	0.752997356228261
TGGAAAACCATGTGGAAAAA	0.7529871359891305
TTGTCGGAATTTTCCATAGT	0.752954834673913
TGGAAAATTCTAGAATCGTC	0.7528977257608696
TTTCCATATGTATAACAGAC	0.7528923085652174
TGTTCCATAATGGAAAACCC	0.7528854470869565
ACAAAGTTTCCATTGGAATT	0.7528820324782608
CCATGGAAAATTCCAATAAC	0.7528783951739131
GTTTCCACATTGGAAAATAT	0.7528597544782609
GTTTCCATAAATGGAAAAAC	0.7528475929673913
TAAGTTTCCAATGGAAAAAA	0.7528471590326086
TATGTTTCTGGAATTTCCAT	0.7528210417391303
AGGTATATACAATGGAAAAT	0.7528034397826089
CGGAACAACTATTGGAAACT	0.7527997037826089
ATGGAAAATTTTGTGGAAAA	0.7527934802717392
GGTTTTTTCCATTGGAACAA	0.7527748070978262
AGATTCCATACTGGAAACTG	0.7527486796739132
TGGAAAATTCTAGAACAAGA	0.7527450232717392
TGGAATGTTCCAATGGAATA	0.7527408562608696
TATTTTCCAAAATGGAAAAA	0.75273055275
TATAATTTTCCAGTCTGCAA	0.7527241675434784
ATTTTCCAATGGAAACTATA	0.7526827204673913
TATTTCCAACTGTGGAAAAT	0.7526791683586957
AAAAGTTTCCAATATGGAAA	0.752668150923913
ATGGAAATTCAAAATTCCAT	0.752658675076087
AGTTTCCAATGGAAAATTTA	0.7526555172500002
AAGATTCCATGGAAAACTTG	0.7526525589673914
TATGTTCCAACAATGGAAAA	0.7526319604673912
ATGGAAAATTGTAATGGAAA	0.7525780411304347
TGGAAAGTTCTATGGAAAAC	0.7525700706195652
TTTTCCAATATGGAAATACA	0.7525436530543479
AAGTTTTCCATGGAAACTTT	0.7525127538478262
AATTTTCCAATGGAAAACTC	0.7525102768369566
TAATTTTCCAATGGAAAATT	0.7524920483586957
TTTTCCAGTCGGAAAATCCA	0.7524733688369565
TGGAAATTCCATGGCAGCCC	0.7524675375760871
TTTTTTTCCATAGCCGTTTG	0.7524442941086957
TGGAATTTCCATAAGCCGGT	0.752434966076087
GTGTGTTTTCCAATGGAAAC	0.7523861553369564
ATGGAAATTCCGATACCAAG	0.7523818938478259
ATGGAAACTTAAAAGTTCCA	0.7523443975108697
CTAAAGTTTCCATTGGAATA	0.7523418062282607
AGTTTCCAATAGTGGAAAAT	0.7523241285434783
TGTTTTCCATATATGGAAAA	0.7523122164021739
TGGAATTTCCATTGGAAGCT	0.7523056637499999
TCGGAAATTCCATGGACATC	0.7522986609456521
TTTTCCATTTGAGATTTCCA	0.7522863419673914
CTGTTGTAGAAATTTTCCAT	0.7522533669891305
ATTTTCCATGACTGCAAACC	0.7522274050978262
TGTTCCAATGGAATTTTCCA	0.7522186086086956
CCGATTTTCCATGGAAAATC	0.7522159460869564
TTTCCATATTGGAAACTTAA	0.7522000249891305
GTTTGTTCCAATGGAAACAT	0.7521967933913045
TGGAAAGTTTGATGGAAAAC	0.7521597885326087
TACATTCAATGGAATTTCCA	0.7521214007934784
AAATTTTCCAATGGAAACTA	0.75211527375
TTTTTCCATTGGAAAAAACA	0.7520684726086956
TTTTCCATTCCGACTCCAAT	0.7520445321630435
TGGAAAATCAAATGGAAACT	0.7520329641521738
GAGTTTCCATGGAATACACA	0.7520280118260869
TGGAGATTCCATGGAAACTA	0.7520265069673915
TATCCATTGGAAAATTCCAC	0.7520232413804346
TGGAAAGTTCCAATGGAAGA	0.7520211251956522
GAGTTTCCATTGGAAATTTT	0.7520186691195653
AGTGTTTCCAATGGAAACTT	0.7520178545326088
ATGGAAATTTCCAATGGATC	0.7520149384456519
GATTCCGACAATGGAAAATA	0.7519960260217391
ATTTCCAATGGAAACTTAAA	0.7519675329130435
TGGAATTTTCCATTGGCAAT	0.7519670169021739
GTAAGTTTCCAATGGAAAAA	0.751922609402174
TGGAAAATTCCAAAGGCGGG	0.7518832721195651
ACAAAGTTTCCATTGGAAAT	0.7518760876413044
AAGATTTTCCATGGAAAAAC	0.7518722423695653
TATTTTCCATTGGAAAACTT	0.7518506980217391
ACAGTTTCCAATGGAAACTC	0.7518332244565218
TATTTTCCATTGACAAAATA	0.7518172295434782
TTTCCAATGGAAAATTACAA	0.7517988789239132
GGTTTGTTCCATGGAAACTT	0.7517962305869565
GTTTCCATATAAGTTTCCAC	0.7517888109891304
ATTTTCCATTGGAAAAAAAA	0.7517815861086958
AAATTCCAATGGAAAAACTT	0.7517661772282609
TGGAAAATATAATGGAAAAC	0.7517646739347825
TAAGTTTTCCAATGGAAAAA	0.75174721925
TCCGATATCGGAAATTCCAT	0.7517400983152173
TTTTCCAATGGAACATCATA	0.7517276525217392
CTTTATGGATTTTCCATAGG	0.7517240152391302
ACAAAGTTTCCATTGGAAAA	0.7517171416195652
AAATTCCAATGGAAAAACTA	0.7517125637282609
CAAGATTTTCCATGGAAAAT	0.7516988111739129
TGGAAAAATTGTATGGAAAA	0.7516945341304349
AGGTCCAATGGAAAATTCCA	0.7516915537608697
TATTTTCCACAGCCGTTTTT	0.751684781119565
AGTTTCCAGTCTGGAAAAAT	0.751677756521739
AAGTTTTCCATGGAAACTTC	0.7516731620326086
TAAAATTCCAATGGAAAAAA	0.751671605097826
GATTTTCCGATCGGAAAATA	0.7516548098043478
GTAGTTTTCCAATGGAAAAA	0.7516319596847827
TGGAATATTGAATGGAAACA	0.751624979043478
GTTTTTTCCATGGAAAATAC	0.7516085239673915
CTTTCCATATGGACAACCAA	0.7516082223586956
TTTTCCATGATGGAAAACCC	0.7515995222282608
TGGAAAAATCCATGGAATAT	0.7515910128043478
GCATTTTCCATTGGAAAACC	0.7515754226413044
AGGTTTCCACAATGGAAAAT	0.7515711270760871
TGGAAAAATCAAATGGAACA	0.7514920917826086
TGTTCCATAAAGATTTCCGA	0.7514895476739128
TTTTTTTTCCATAACCGATT	0.7514813063260868
GACAGTTTCCATTGGAAAAC	0.7514790248478262
TGTACTACTGGAAATTTCCA	0.7514598636086958
TGGAAATTCAATGGAAAGAC	0.7514523946739129
TGTATTTTCCAATGGAAATA	0.7514485876630436
AAGATTCAATGGAAATTCCA	0.7514419951956519
AAGTTTCCATATATGGAAAA	0.7514224036739131
TTTTCCATTAAAATTTTCCA	0.7514124861521737
TGGAAAATTTTAATGGAAAA	0.7514124861521737
AAATTTTCCAATGGAAATAT	0.7514042583804348
AATTTCCATTGGAAATATCA	0.7514010160652174
TGGAAAACCACAATGGAAAA	0.751382804076087
CTAAATTCCATTGGAAACTT	0.7513719575652174
GTTTTTCCGACATGGAAAAT	0.7513637545
CATATTCCATTGGAAAATAC	0.7513261376304348
AGAATTTCCAATGGAAAAAA	0.7513198037934783
GCAAGTTCCAAATGGAAAAA	0.7513179230434783
TGGTTATTTCCAATGGAAAA	0.7512943207173912
ATTTCCAATGGAAATTTAGA	0.7512830917173913
GATAGTTTCCAATGGAAAAT	0.7512817410434781
GTTTTCCGACTGGAAAATAT	0.751275852076087
TATGGAACGTTCCATAAACC	0.751272238076087
GTTTCCATAGATGGAAAAAC	0.7512532533152174
GCTGCTGCTGGAAATTCCAT	0.7512519995543478
GGAAATTCCATTGGAAACAA	0.7512439963913042
TGGAAAATTCCGATACCGGG	0.7512371975326086
TTAGTTTCCAATGGAAACTC	0.7512353241304348
AATTCCATATGAATTTTCCA	0.751231845521739
ATTTTCCATGATGGAAAACC	0.751217427978261
TGGAAAGTTCCATCAAAATT	0.751210512228261
CTGAGGTTTTCCAATGGAAA	0.7511983570434783
GTATTGATGGAAATTCCACA	0.7511737946521742
CCAGGCATTGGAATTTCCAT	0.7511380214565219
GTTAGTCAATGGAAATTCCA	0.7511356042391306
AGTTTTCCATGGAAAACCAG	0.7511211039130434
AAGTTTCCGATCCAGAAACT	0.7511034940760868
TGGAAAATTCAATGGAATAA	0.7510986029456522
GTTTTTCCGACACTGGAAAA	0.7510950737826086
GTTTTCCATATCGGAAAAAC	0.7510933187826087
TGGAAAATACAAATGGAAAG	0.7510879330217393
TCTGGCAATGTTACAGACGC	0.7510590897282609
TGGAAAATTTTATGGAAAAA	0.7510301199130434
TGGTATTCCATCGGAAAATC	0.75101573
ATGGAAAATTTGAACGGGAC	0.7510100351413044
ATGGAAAGTTGACAATGGAA	0.7509883223152176
TATTTTCCAATGGAAAATAC	0.7509665296739132
TATATTTTCCAATGGAATAT	0.7509659962608696
AATTTTCCGATCGGAAAAAC	0.7509484324673915
TGGAAAATATAGTGAACAAA	0.7509375920326085
ATTTTCCAATGGAAAAAACA	0.750933740021739
AAGTTTTCCATATGGAAACT	0.7509317540543475
TGGAAATTTCCATGTCGGTC	0.7509138998478262
TATTTCCAATGGAAAAACCG	0.7509023902608695
CATGGAATTTTCCATGGATC	0.7508878593913044
TATATCTATGGAATTTCCAT	0.7508714620652174
TAGGAAAATCTATTGGAACA	0.7508155603804345
AATTCCAATGGAAAATTCCA	0.750805545097826
GTTTTCCAATGGAAAAATCG	0.7507855165652173
GGAAAATATAAATGGAAAAA	0.7507849572500002
TTAAATTTTCCATGGAAAAT	0.7507686943152173
AAAATTTTCCAATGGAAAAA	0.7507660756956522
GTTTTATATGGAAAATTCCA	0.7507654125326086
AAATTTCCAACTATGGAACA	0.7507602231630435
AGATTCCATAGTGGAAAATC	0.7507523937934782
GATTTTCCAATGGAAAAAAA	0.7507433202717391
AAAATTCCAATGGAAAATAT	0.7507396790978262
TGGAAATTGAATGGAAAAAC	0.7507340805108695
AACCGTTATGGAAAATTCCA	0.7507287603586955
GTTTTTCCGACATGGAAAAA	0.7507142814565217
CTAGATTTCCAATGGAAAAA	0.7506894207173912
AAGTCCTTGGAATTTTCCAT	0.7506601321630435
TGGAAATATATATGGAAACA	0.7506565544891304
AAGTTTCCGATCGGAAAATC	0.7506397444999999
ACAAAGTTTCCATTGGAATA	0.7506179480760871
TGGAAAATTCCAGATTGGCT	0.7506020671847826
AGTTTCCATAGTTGGAAAAT	0.7505948187608698
GTAGATTTCCATTGGAAATT	0.7505931638586956
TGAAAATGTCAATGGAAAAT	0.7505821108586956
TGTTTCCGACAATGGAATAC	0.7505754913913044
ACAGTTTCCATTGGAAAAAC	0.7505750627934781
GTATGGAAATTTCCAATGGC	0.7505568732500001
TGGAAATTACAATGGAAAAA	0.7505553314891305
TAGATCATGGAAAATTCCAA	0.7505547941630436
TGGAAAAATTGATGGAAAAC	0.7505408318586958
TATTTCCATTGGAAAACCGA	0.7505400176086957
AAATTCCATTGGAAAAACAC	0.7505126479239129
TTGGAGATTGGTACTGGAAA	0.7504942975108695
CCGCTGGAAATTCCAGATAC	0.7504917629021739
AAAAATTCCATGGAAAATTT	0.7504833479782609
TGGAATATTCCATTGGAAAT	0.7504708581086956
GTTTCCATATGGAAACTTAA	0.7504491994673912
TGGAAAAACCCATGGAATAT	0.7504443646304348
AAGTTTCCATGGAAAACCGA	0.7504332163913043
GATTTTCCAGTCATGGAAAC	0.750419860206522
TTCCATTTATGGAAAATCCA	0.7504089738586956
ATGGAAAATTTGACGGAAAA	0.7504036370217391
ATGGAAAATTCCACAAGGGT	0.7504031548043478
AGAATTTTCCATTGACAAAC	0.750398625195652
ATGGAAAATTTGAACCATAC	0.7503974917934781
TATGAGTTTCCATAGATAAC	0.7503860899130435
AAGATTCCATTGGAAACAGT	0.7503860205108696
AAAGTTTCCAATATGGAAAT	0.7503761813804348
GCGGTTCTGAATGGAAAAAC	0.7503545896521738
AATTTTCAATGGAAAAACAT	0.7503260109782608
AATTTTCCGATCGGAAACTT	0.7503117811956523
AAGTTTCCGATCGGAAAATT	0.7503117811956523
TGTTCCATATATGGAAATTC	0.7502826921086957
TTGGAATTTTCCATACATCA	0.7502629372934783
GTCCTATGGAAATTTCCATG	0.7502543702282608
ATTTTCCATTGGAAAAAAAC	0.750215176152174
ATGGAAAATTAAAAAATGGG	0.7501991125108693
TTGCCACTATAAATTTTCCA	0.750196141847826
GTTTCCATAAAAGTTTCCAT	0.7501852054673913
TATGTTTTTCCATTGCAAAC	0.7501841834021739
TATTTTCCAATGGAAAATCA	0.7501702036739131
ATGGAATTTGTAAGTTTCCA	0.750166123554348
AGTATTCCAATGGAAAAATT	0.7501595879565216
ATTTTCCGACGTTGGAAATA	0.7501354245760871
AACCGTTGTGGAACTTTCCA	0.7501066794456521
CAATTTCCATTGGAAAATCT	0.7501053153369567
GTACTGTATGGAATTTCCAT	0.7501049609130435
TGGAATTTTCCATGGAACAA	0.7500946343804349
ATTCCATTGGAAAATCTTAG	0.7500836582065216
TGGAAGTTTCCATGGAACCA	0.7500712787499999
TGGAATGTTCCAATGGAAAC	0.7500681097391304
TTTTCCATTGTGGAAAAACA	0.7500679210543479
TGGAAAACATGTCGGAAAAT	0.7500528619239131
GAAGATTCCATGGAAATCCA	0.7500474884673912
TGTTTCCGACAATGGAAAAC	0.7500454883369565
TGGAATTTCCACTGGAAAAT	0.7500386054999999
AGTTTCCATCTATGGAATAC	0.7500233412282609
CTGGAAAATACAATTGAAAC	0.7500215097934781
ATGGAAAATCTATAGGAAAA	0.7500201577282608
CAAGTTTCCAATGGAAAATA	0.750016035228261
ACAAATTTCCATTGGAAACT	0.7500020762282609
GGTATGGAAAAACCGTTGGA	0.7499984028043477
TTTCCATATTGGAAATTTAG	0.7499899247500001
TGGAAAAATATTGTGGAAAA	0.7499878068152175
CAAAGTTTCCATGGAAACTT	0.7499872652608697
GTTTTAAATGGAAAATTCCA	0.7499834166847826
AAATTTTCCAATGGAAAAAA	0.7499654686413044
AATTTTCCGATTGGAAATAC	0.7499646874347827
ATTTTTCCAATATGGAAAAA	0.7499570847934783
ACTTTCATATGGAATTTCCA	0.7499477916956521
TGGAAAATCAAAATGGAAAG	0.7499269437500001
ATGGAAATATAAATGGAAAA	0.7499260892826087
TGGAAAATTTTTGTGGAAAA	0.7499148631086957
ATGGAAACTTGAAGTTTCCA	0.7498852117717392
TTTCCATACCAAATTTTCCA	0.7498848369456521
TGGAAAATTCCATAGTGGAC	0.7498836127173912
GCAGTCATTGGAAAATTCCA	0.7498462966956521
AAATTTCCATTGGAATAACA	0.749827237978261
ATATTCCGATCGGAAAATAC	0.7498057648586955
TTTCTGTCGGAATTTTCCAT	0.7497967851956521
TGGAGATTCCATGGAAAATT	0.7497954235869567
AAGTCTCTATGGAAATTCCA	0.7497936280760868
ATATTCCGACAATGGAAAAA	0.7497764706521741
TTTCCATATTGGAAATTTAA	0.7497694308478262
TGGAATTTTCCATGGAGCCA	0.7497688229347828
TGGAATTTTCCATGGAAAAC	0.7497650696086955
TGGAAATTCAAAGTGGAAAC	0.7497487199565217
GTTTCCACTACTATTTTCCA	0.7497420248152176
GAAGTTTCCAATGGAAAATG	0.7497181521195653
TGAAAATTCCATGGAAACTT	0.7496976822826087
CAAGATTCCACCATTGGAAA	0.7496970662065219
AATGTTTCCATTGGAAACTC	0.7496950730326086
ATGTCTATGGAATTTTCCAT	0.7496821025108695
TGGAAAATCTGAATGGAAAA	0.7496532144239133
GTTGGAAAATTCCAATGCTG	0.7496105815
AAGTTCCAATGGAAAAAAAA	0.7496103954456521
TAAAATTCCATGGAAAATCT	0.7496021757499999
TATGTTCCATAGTCGGAAAA	0.7496020271195651
ATGGAAACTTGAAATTTCCA	0.7495746364673912
TGGAATGTCCATGGAAAATA	0.7495553413152174
TTTTCCACAAAAGTTTCCAT	0.7495452841847827
TGGAAAGTCCGATGGAACAT	0.7495260201195652
ATGGAATATACAATGGAAAT	0.7495248296413043
TTTCCATTGACTATTTTCCA	0.7495237113804349
TCGTCTATGGAATATTCCAT	0.7495204796086956
ATGGAAAACCGATGGAAAAT	0.7495193242826087
TGGAAAAGACAATGGAAAAA	0.7495176905108696
TGGAAAATCCATGGAAATAT	0.7495035329239131
ATTCCATACTGGAAATTCCA	0.7494995585760869
AATGTTCCAATGGAAAATTT	0.7494824841630434
GTTTCCATACAACTTTCCAT	0.7494487794347826
TAGTATTTTCCAATGGAAAA	0.7494323861521739
CTTGGAAAATAGTCGGGCCA	0.7494125247717391
TGGAAAGTTGGATGGAAAAA	0.7494057801195653
CATGTTCCAACATGGAAAAT	0.749396519521739
AATGTTTCCATTGGAAAAAC	0.7493814289239131
TGGAAAATTGTACCATGGAA	0.7493796977065217
TGTAAACCCCAATGGAAAAT	0.7493418842500001
TGCATGGAAAATTCCAGACG	0.7493193111630435
CTAAAATTTCCATGGAATTT	0.749308979695652
AGATATTCCATGGAAAATCA	0.7493083010434782
GATGTTCCACTATGGAAACT	0.7493047006195652
TCTATTCCAATGGAAAAACC	0.7493023080326087
ATTTTCCATGACTGGAAAAC	0.7492944334239132
TGAAATGTTCCATGGAAAAC	0.7492466081086957
TGTTTTCCATATCGGAATAT	0.7492465153152174
TTTTTCCATTCAAATTCGAC	0.7492363671630435
ATGGAAATTTCCATTGACAA	0.7492354643804346
TATATTTTCCAATGGAACAA	0.7492329306956524
GTGGATTTTCCGATACGCCA	0.7492033401086957
TTTCCATGGAAACTTTGAAG	0.7491990035978261
TTGGAATGTTCCATACAGAG	0.7491922621739131
TGGAAATTCAATGGAAACAT	0.749136563728261
TGCTATGGAAACTACAAGAA	0.7491118584673915
AGTAGTTTTCCAATGGAAAA	0.7490887526195651
GTTTCCATGGAAAACTTTAA	0.7490858485000002
GAGATTTTCCATTGGAAAAT	0.7490857755108695
GAGTATTTCCAAATGGAAAA	0.7490830603260868
CAAGTTTCCAATGGAAACAC	0.7490787406195651
AAAAAGTTTCCATTGGAAAC	0.7490743162282607
TTTTCCGATGGAAAATCCAA	0.7490627426086957
GGTTATTTCCAATGGAAAAT	0.7490464180869564
CGTTTATGGAATTTCCATGA	0.7490312850108697
TTTTCCATGATGGAAAACCA	0.7490135479565219
TGGTTTTCCATCATGGAAAA	0.7490135479565219
TTTCCATATAGATTTTCCGA	0.7490135352608697
TAAAAGTTTCCATTGGAAAA	0.7490064834021739
AAAGTTTCCATATTGGAAAA	0.7489853116739129
AAATTTTCCAATGGAAACTC	0.7489740220434782
ATGGAAAATGTAAATGGAAA	0.7489701400108697
ATTTTCCAATGGAAACAACA	0.7489665669565218
TAGTTCCAATGGAAAATCTT	0.7489477614239131
ATTTCCAATGGAAAATTCAG	0.7489459188369565
TGGAAAATTCCAGAAAATAG	0.748937554576087
GCTGGTCATTGGAAATTCCA	0.7489367626304348
CTTTGGAATTTTCCATTGGG	0.7489248282826089
AGTTTTCCATGGAAAACTAC	0.7489228401739132
GAGTTTCCACATGGAAAAAC	0.7489189969456522
AGATTCCATGGAAAATACCA	0.7488993608152172
CTAGATTTTCCATGGAAAAT	0.7488852209782609
TGGAAAACTATATGGAAAAT	0.7488827201630435
TAAGTTTTTCCAATGGAAAA	0.7488703765543478
TATTTCCATTGGAAAACCTA	0.7488691059130435
GCGATTTTCCATGGAAAATC	0.7488560800326088
CGTTCTATGGAATTTCCATT	0.7488526429456521
CCGGGATTTTCCATGGAAAC	0.7488464484565219
ATCTGTTCCATTGGAAATAC	0.7488340282173913
CTGGAAAAACTATCGGAAAA	0.7488314881195652
AGTTTCCAATGGAAAATTGA	0.7488308085652176
ATGGAAAACCTTATGGAAAA	0.7488215493804348
TTTTTCCAATGGTACAACAA	0.7488158278804348
CTGAAGTTTCCATCAAGATT	0.7487960149782611
TGGTTTTCCATCGGAAACTT	0.7487946909565215
AATGTTCCATGGAAATACAA	0.7487895732391304
CAAGATTTCCATGGAAACTT	0.748783462978261
TTGGTTTTTCCAATGGAAAG	0.7487823794891304
ATGGAAAATTTATGGAAAAC	0.7487715960760869
TGGAAATCTCAATGGAAAAC	0.7487702750217391
ACGTTCCATGTATGGAACTA	0.7487687509239129
GTTTCCAATAATGGAAAAAC	0.7487653893369566
CAGTTTCCAATGGAAAACTG	0.748751002554348
TGGAAAATTCTAGAATGGCA	0.748746676
GTTTTCCAATGGAAACATTA	0.7487366807391307
TGGTTCTTCCATGGAAAAAC	0.7487252364130437
ATTTCCAACGGTATTTTCCA	0.7487228751086956
ATGGAAAAACAAATGGAAAA	0.7487082400217391
TGGAAATTGAATGGAAAAAA	0.7487018809456523
ACTGTATGGAATTTCCATAC	0.7486997754782608
AACAATTGATGGAAAAACAA	0.7486978996413044
CGGAATTTCCATTGACAGAC	0.7486853673586956
GTATTGTTTCCAATGGAAAA	0.7486805917173914
TGGAAATTTCCAAACTATCG	0.7486571752934783
AGTTTTTCCATATGGAAACT	0.7486240217173913
ATGGAAATGTCCATGGAAAA	0.7486205054021738
ATGGAATATTCCACAATGGA	0.7486123724782608
TAGTGGAAATTCCATAGGAA	0.7486030281304348
AATTTTCCGATCGGAAAATA	0.7485996915326087
TGGAAAGTCGAATGGAAAAC	0.7485867577826089
TAAAAGTTTCCATGGAAAAC	0.7485780579130434
TAAATTTTCCGATCGGAAAA	0.7485761889891305
TTTTTTTCCATGGCCTAAAA	0.7485720719565219
ATATTCCATTGGAAAATTGT	0.7485586824565218
CGGCTATTGGAACTTTCCAT	0.7485455159021739
TATGTCAATGGAATTTCCAT	0.7485433852282608
TGGAATATTCCATGGAACAA	0.7485102449891303
TTTTCCATGGAACTATCCAG	0.7484829694565218
ATGGAAAATCTTATGGAAAA	0.748478531804348
AGATTCCAATGGAAACTGAA	0.7484663214999999
GATAGTTTCCAATGGAAAAA	0.7484381618586957
GGAAAATATTGTGGAAAATA	0.7484320089782609
TATATTCCATTGGAAAATCG	0.7484227301847826
AATTTTCCGATCTGGAAAAT	0.7484211099456523
GCTGTCATGGAAACTTCCAA	0.748411653597826
TATATTTTCCAATGGAAAAA	0.7484107290543479
TAAATTTTCCAATGGAACAT	0.748406866902174
ATATTTTCCAATGGAAACTT	0.7483727453586958
ATATTCCAATGGAAAATTTG	0.7483586350760869
TGGAAAATTTTATGGAAAAT	0.7483570414130434
TTGTGGAATATTCCATGAGA	0.7483429358043479
TGGAATTTCCATTGAATTTA	0.7483390393369567
TTGTTTCCAATGGAAAATCG	0.7483206807934781
GATTTCCAATGGAAATATTT	0.7483174799130434
CTAGCCGTTGGAATTTCCGA	0.7483007737826086
TGGAAATTTCCATGGACCTC	0.7482952995978261
AAGTTTCCAGTATGGAAACA	0.7482941081413045
AGTTTTCCACAATGGAAAAA	0.7482895830108696
CAAATTCCAATGGAAAATAC	0.7482891484021739
TGGAAACTGTATGGAAAATC	0.748266311771739
AGATTCCATAGATGGAAAAA	0.7482591540434784
AAATTTTCCAATGGAAATTG	0.748237189902174
GTTTCCACAATGGAAAAACA	0.7482151730652175
GTTTCCAAACATGGAAAATC	0.7481996522391304
TGGAAAAACCAGTGGAATAT	0.7481986363369567
AATTTCCAATGGAAAATTGA	0.7481875305760869
GAGTTTCCACAATGGAAAAA	0.7481816265000001
AATAGTTTCCAATGGAAAAA	0.7481810295543478
CTTAAAGTTTCCATGGAAAC	0.7481743710434784
GTTATATCGGAAATTTCCAA	0.7481717731086958
ATTTATGGAAATTTCCATAG	0.7481461958586957
TGGAAAGTTCCAAAATACTC	0.7481413863152172
TTGGTTCCATCAATGGAAAA	0.7481239558478259
GATATTCCATGGAAAATTTT	0.7481184348043479
TGGTTTTCCAATCGGAAAGT	0.7481156399130435
TGGCTATGGAAAAAACCATG	0.7481078115434782
TGGAAACATCAATGGAAAAA	0.7481002234565218
TATTCCAATGGAAACACAAA	0.7480849898152172
TGGAATTTTCCATTGGAGAC	0.7480585633586956
GGCTATGGAAATTCCATATA	0.7480583962826086
TTGGAAATTTCCAACCGTGC	0.7480507883586958
GTTTTTCCGAACCGGAATCT	0.7480345348804349
ATGGAAAAGACAATGGAAAA	0.7480287842826087
GCTTTTTAAACTGTTTCCAT	0.7480188310217393
AGTATTTCCAATATGGAAAA	0.7480179983152174
TGTGGAATTTTCCACAGCAG	0.7480172580869567
TGAAGATTTCCATGGAAAAT	0.7480079618695652
AGTGTTTTCCAATGGAAACT	0.7480029162717392
CGGCTTGGAATTTTCCACCA	0.747993875054348
AAAATTCCATGTATGGAACA	0.7479897483478261
TGCAAAATTCCATGGAAAAT	0.7479868364891304
CGGTTTCCAATGGAAAAATC	0.7479676068260869
AGTTTCCAGTATGGAAAAAC	0.7479645449130435
ATGCATCTATGGAAATTCCA	0.7479569684999999
TATTTCCATATATGGAAATA	0.7479450538369568
TATAATTTTCCAATGGAAAA	0.7479379162282611
ACAAGTTTCCATGGAAACTT	0.747916579597826
TAAATTCCAATGGAAAATAT	0.7479047375543477
AAATTCCAATGGAAACTAAA	0.7478793242282609
CAATTTCCATTGGAAAATTC	0.7478720210108696
GAATTTTCCAATGGAAATTG	0.7478720210108696
GGAAAGTTTGTGGAAAACAC	0.7478546316413046
TTGATTTTCCACAATGGAAA	0.7478531512065217
ACAATTTCCATTGGAAAATC	0.7478501416413044
AGATGTTCCAATGGAAAAAT	0.7478388318586956
AGTATTCCAATGGAAACAAT	0.7478300570217393
TGGAAACTATGTTGACGACA	0.747828768673913
TTTTTTTTCCATATCGGAAC	0.7478282176847826
TATATTTTCCAATGGAACAT	0.7478158664891303
TTTTTCCAATGGAAATTTTA	0.7478001416195653
TAAAATTTCCATTGGAAAAA	0.7478001416195653
ATGGTTTCCATGTCGGAAAA	0.7477818550434783
GGAATTTTCGATTGGAAACA	0.7477734800108696
TTTTCCAGTTGTGGAAACTA	0.7477701248043479
TATGTTTCCAATGGAAACAC	0.7477658285543478
TTTCCATTGGAAAAACCCCT	0.7477618715543478
ATTTTCCGACAATGGAAAAA	0.7477442611413043
AATGTTTCCAATGGAAACTG	0.7477325737065218
ACTAGTTTCCATTGGAAAAC	0.7477237294456524
TGGAAAATTCTAGAACTAGT	0.7477221652065217
CTGTTTTCCAATGGAAACTT	0.7477212984130435
AGTTTCCATAGTTGGAAAAA	0.7477133222826087
CTTTTCCATATATCTATCCA	0.7476883631521739
ATCTTATGGAATATTCCATA	0.7476809645869564
GAGTATTTCCAATGGAAAAT	0.7476675195978261
TGGAAAATTTTCTGGAAACT	0.747661401847826
AGTTTCCAGTATGGAAAACA	0.7476490114891304
TGGAAAAATCTATGGAAACA	0.7476484363478262
GTGGAATTTTCCACAACGTC	0.7476363889021739
AATTTGTTCCATGGAAAATC	0.7476233855869565
TGGAAAAATTTTATGGAAAA	0.7476174229239131
TGGAAATTTCCATGACCAGT	0.7476141634673912
TATGTATTTTCCATTGAAAC	0.7476070088260871
TTTATGGAATATTCCACAGT	0.7475891935108696
CCATTGGAATTTTCCATTGC	0.7475818722934783
TGGAAAGTTCCACAATGGAA	0.7475686606304346
ATTTTCCGACGTCGGAAAAA	0.7475650213478262
CGTATTTTCCAATAGATTCA	0.7475637030434782
AAGATTCCATTGGAAAATAA	0.7475627347282608
ATTGTTCCACAATGGAAAAA	0.7475452718913043
TTTTTCCATAAAGTTTTACA	0.7475427541086956
AAATGTTCCAATGGAAAATT	0.747515603467391
GGTATTTCCAATGGAAAATG	0.7475021432826087
TGGATTTTCCAGACGGAAAA	0.7474990680869565
AGTTTCCAGTAGTGGAAACA	0.7474966696086958
TGGAAAGTTCCATAACAGAA	0.747495369554348
TTGTTGTTTCCATGGAAACT	0.7474865249347825
TTTTCCATAGAAAATTTCAA	0.7474792645434782
GTTTTCCAATGGAAAAATTG	0.7474770832391304
TCTGGAAAAGTCAAATGGAA	0.7474653194130435
ATTCAAGTTTCCATGGAAAC	0.7474630653369564
CGTTTTCCATGGAAAAACCA	0.7474605259565216
TTTTCCATTGACGACTCCAT	0.7474539919456524
TGGAAACTTTATAAGCAAAC	0.7473926111521738
TTTCCAATGGAAAATTATAA	0.7473914914456522
TTTTCCATTGTATTTTCCGA	0.7473788311521741
TTATTCCATTGGAAAACTAC	0.7473783040869564
ATAGATTTTCCATGGAAAAT	0.7473558189565217
AACTGTTCCATTGGAAAATT	0.7473539770869566
TAGAAGTTTCCATTGGAAAA	0.7473323121956521
AGTTTCCAATGCTGGAAAAT	0.747323979228261
CGTATTTCCAATGGAAACTC	0.7473209168804347
CGAGAGTTTCCAATGGAAAA	0.7473182582173913
ATGGAAAACTTGTGGAAAAA	0.7473158741630435
TGCTTATGGAAATTACAAAA	0.7473095063043478
CTAGTTTTTCCAATGGAAAT	0.747266613597826
AGATTCCATGGAAAATTTCA	0.7472609019130434
TGGAAAATCAAAAAATTCCA	0.7472599345543477
CTGAATTTCCATGGAAAATC	0.7472533735652174
ATGGAAATACAATTGGAAAA	0.7472468695869565
GGAAATTTTGTATGGAAACA	0.7472449062608697
TATTTTCCAAATGGAAAATA	0.7472415905978261
TTGCCAATGGAATTTTCCGA	0.7472341188586957
TGGAATATTCCGATATTGGA	0.7472205435108696
GTGGAAACTTAAAACGGACT	0.7472186153260869
TATTGTTCCAATGGAAAATT	0.7472160905434783
GAATTTCCATGGCCATATCG	0.7472074366739133
AGTTTCCACAATCGGAAAAT	0.747183927021739
GGAAAATGTCAATGGAAAAC	0.7471814667717391
CAAGTTTCCTATGGAAAACC	0.7471774931739129
GTTTCCATACATGGAAAAAC	0.7471770026304347
AGTTTCCAGTTATGGAACAA	0.7471768016739131
GTCAGAATTTCCATGGAAAA	0.7471732911413044
CGAAATTTCCATGGAAATTT	0.7471581904130433
TTTGATGGAATATTCCACCA	0.7471543489021739
TGGAAATTTCCATAACGGTC	0.7471489112065217
AATTCCAATGGAAAATTCGA	0.7471368245000001
GATTCCGACTATGGAAAATA	0.7471160539021738
TTTCGATTTTCCATGGAAAA	0.7471132888043479
TGGAAAAAATATATGGAAAA	0.7471046073043477
AGTTTATACAATGGAAAATG	0.7470818121847825
CAGAATTTCCATTGGAAATA	0.7470511247282609
TGGAAAATTCTATGGAATAC	0.7470474857934781
GTCCGCCTGTGGAAATTCCA	0.7470305507282609
TGACAGTTTCCAATGGAAAA	0.7470192849565216
TGGTCAATGGAATTTCCATA	0.7470157781956522
AGGCTTTCCAATGGAAAATC	0.7470157196739131
GCATTGGTCAAATTTTCCAT	0.747012127195652
CTGTATTTCCAATGGAAAAT	0.7470117944782608
TTTCCAATGGAAACTTATAA	0.7470055287826088
CAGTATTTTCCAATGGAAAC	0.7469819436413043
AATTTTCCAATGGAAAACAC	0.7469779674347827
AGTTTCCACAGTGGAATATA	0.7469745400543479
TCGGAAAATATTGTGGAAAC	0.7469731489673912
ATTTTCCATAGTCGGAAAAC	0.746965276228261
CAAATTTTCCATGGAACTTC	0.7469633954021738
GTTTTCCGACTGGAAAAAAC	0.7469597125652175
TGGAAAATACAATGGAAACA	0.7469535059673913
ATGTTCCATGGAAAATCTTG	0.7469523498043478
AATTTCCACAAGAATTTCCA	0.7469523241956522
AATTTTCCATGTCGGAAAAC	0.746944090271739
TATATTCCATTGCAAATCAC	0.7469355955869563
TTTCCATATAAATTTTCCGA	0.7469079731956522
TATTTTCCACAATGGAAAAC	0.746907411097826
AGTTTCCAGTAGTGGAAACT	0.7469060106739132
TGTTCTTGTGGAATTTTCCA	0.7469045274999999
AGTATTTTCCAATGGAAAAA	0.7468758242391305
GACAAGTTTCCATTGGAAAA	0.7468517446956522
TGTTTCCACAATGGAAAAAC	0.7468476118043479
GTTCTGGAATTTTCCATTGA	0.7468308611956522
TTGTATCTAGTACATAGTGA	0.7468252599999998
TGGTGCCAATGGAAATTCCA	0.7468140124130436
CTATGGAAAATTCCGACAGC	0.7468093656086954
TATTCCATGGAATTTTCCGA	0.7468040937499999
TGGAAAATCATATGGAAACA	0.7468034065652175
AAGTTTCCATGGAAAACTTC	0.7467891036630435
TCAATTTCCAATGGAAACTT	0.7467879951956522
GAGTTTCCAATGGAAACAAT	0.7467558470326086
CAGTTTCCAATGGAAAATCA	0.7467558053695654
ATGGAATTTTCCATTGACAA	0.7467446733695652
ATTTTCACAAAATTTTCCAT	0.7467398618043478
TTCAATGGAATATTCCATTG	0.7467391313369566
TGGATTTTCCGATGGAACAT	0.7467284859782608
AATTCCATTGGAAACACAAC	0.7467258797173912
TTTCCAATGGAAAAACACAA	0.7467196639673914
AATTTGTTCCATGGAAAACT	0.7467195930217392
TGGAAAAACCATGGAAAAAG	0.7467144761956521
TGTTTCCAATGGAAATTTTG	0.7467072920108694
TGGAAAGTACAATGGAAAAA	0.7467050133804348
CGTAAGTTTCCAATGGAAAC	0.7466974729021737
TGGAAAATCTGTATGGAAAA	0.7466901664782608
ATGGAAACTTTGTGGAAAAT	0.7466730817391305
TGGAAAAATTTATGGAAAAG	0.746669453728261
GTTCCACTATCGATATATAC	0.7466617797608697
GTTGGCAATGGAAAATTCCA	0.7466545097934782
ATTTTGCTACAATGGAAAAC	0.7466480739891304
TGGAAAAACCTGTCGGAAAA	0.7466474766847828
CGGAATGTTCCAATGGAACA	0.7466472918586956
AGTATTTCCAATGGAAAAAT	0.7466226743369566
TCTAGTTCCAATGGAAACTT	0.7466183246195652
AAGGTTCCACAAATGGAAAA	0.7466119836956522
GTTTCCACAATGGAAAAACT	0.7466108107391306
CCTATGGAACTTTCCAGACA	0.7466050904891304
GAATTTCCAATGGAAAATGT	0.7466018865652173
TATTGTTTCCATTGGAAACA	0.7465920310978261
TGGAAAAACCATGGAAAATG	0.7465838878586957
GTTAAAGTTTCCATGGAAAC	0.7465586319999998
GGTTTTTCCATTGACGGTTA	0.7465566894130435
TCGAAGTTTCCATGGAACTA	0.7465518871195652
CGAGCCATTGGAAAGTTCCA	0.746535566652174
ATAGTTTCCATGGAAAACTT	0.7465038914565217
GCAAAATTCCATTGGAAATT	0.746496370728261
ATTTTCCATAGTGGAAAACC	0.7464960898478261
TTTTCCATTAAAATTTACCA	0.7464914664782609
TGGGGAGTTCCATTGGAAAC	0.7464729374673912
TTGTTCCAATGGAAACTCTG	0.746469797
GAAAATTCCATGGAAAAACT	0.7464487400760869
GATTTTCCGTCAGAAATTCA	0.7464414591739132
AAAGGTCCATGGAAAATATC	0.7464346475869565
TGCGGTTTCCAATGGAAAAA	0.7464138
GATTGTTCCATGGAAAAACA	0.746412635021739
GATAGTGTAGTAACAATAGA	0.7464088682500001
TCTATGGAATTTTCCATTGG	0.7464010519021741
TGGAAAATGTATCGGAAAAA	0.7464000314239131
GCCTTTTGTAACTTTTCCAT	0.7463927965217391
AAGTTTTCCATGGAATAACA	0.7463614172173912
TGCAAAGTTTCCATGGAAAC	0.7463565620978261
TAAATTCCATTGGAAAATAT	0.7463545597826087
AAGTTTCCGATCTGGAAAAT	0.7463502809021739
TTTTCCATGATGGCAAATCC	0.7463461448695653
TTTTCCATTCTGGAAAAACC	0.7463430185652173
TGGAATTTTCCATTACAAAA	0.7463236465652174
AAGTTTCCAATGGAAAATGT	0.7463155148369565
GATTTTCCATGGAAAAACAT	0.7463039600869567
ATTTTCCAGAGTCGGAAAAA	0.7463019553804348
CATATTCCATTGGAAAATAT	0.7462985136086957
TGGAAATTTGAATGGAATAA	0.7462929647934783
TGGAAAATATAGTGGAAAAA	0.7462842734456523
GAATTTCCGATCGGAAAATT	0.7462717306956523
TTGGAAAAAACTGTGGAATA	0.7462471027934783
TGAGTATTTCCAATGGAAAA	0.7462434777173912
TTTTCCAGTCGAAACTTCCA	0.746239853554348
GATTCCAATGGAAAATTATA	0.7462362964130435
GAATTGTCCCATGGAAAAAC	0.7462271256086956
GTTTCCATGGAAATACCCAG	0.7462253933152174
AAATTTCCAATGGAAAATGT	0.7462247721847828
CATTTCCATTGGAATATCCA	0.7462160055217392
AGTATTTCCAATGGAAACAC	0.7462133217173912
ATGGAAAATTCCAAACCGTG	0.7461994561413041
GGATATTCCATGGAAAATTT	0.7461959725000001
AGTTTCCATGACTGGAAAAT	0.7461914695000001
TGGAGATTCCATGGAAACTG	0.7461802091739129
TTACAACGTCGTGGAAAATT	0.7461755486086958
ATGGAAAATTCCAATGACTA	0.7461635883043478
ATGTTTTTCCATATGGAAAC	0.7461446299782609
TGGAAAATTCCATAGAAAAA	0.7461406803043479
GAAGATTTCCATGGAAAACT	0.7461386801086956
TTTGTGGAATTTTCCATTGA	0.7461360594565216
GGAAAAAACATTGGAAAATC	0.7461359605217392
TTTCCAGACTCGGAATACCC	0.7461307401413044
TAAAAGTTTCCATTGGAAAT	0.7461284333152175
AATTTCCATGGAATTTTATA	0.7460806772391304
AGTTTCCATAGTGGAAAAAC	0.746078572054348
TTTTCCGACAATTTTTCCAC	0.7460774291847827
TTGTGGAATATTCCATGGCG	0.7460640965652174
GTCATGTTTCCAATGGAAAC	0.74606184048913
GTTATTCCATGGAAAACTTA	0.7460484875326088
CAGTTTCCAATGGAAAAACG	0.7460452286956522
TTTTTCCATAAAGTTTCCAT	0.7460354049456522
ATGTTCCATGGAAAATTTGA	0.7460275955978263
TGGAAACTATCTTGGAAAAA	0.7460246952065217
TTGTGCCATGGAATTTCCAT	0.746018932152174
TAGATTCCATGGAAAAAACA	0.7459999315217389
TGGAAAATATCTTGGAAAAT	0.745978664271739
ATGGAAACTTTGTGACGACA	0.7459664946086957
TTGATTTTCCACATGGAAAA	0.7459589139782609
AGATTCCATGGAAAATTCGA	0.7459324304891304
ATTGTCGATGGAAAATTCCA	0.7459155311630434
ATTTTCCATTGGAATATTAA	0.7459086129021737
AATTTTCCAATGGAAACTCG	0.745906035652174
TGGAAAATCAAAACGGAAAA	0.7458949469021737
TGGAAATTTCCATGAAAAAA	0.745892977445652
CGGAAAGTTTGTGGAAAAAC	0.7458772041847826
TATGTTTCCAATGGAAAAAA	0.7458634542499999
AGTTATTTCCAATGGAAATT	0.7458562831413043
CTGGAATGTTCCATAACAAA	0.7458542102826088
ATTTCCATCTGGACTTCCAT	0.7458511876413045
GAGTTTTCCAATGGAAAATG	0.7458353794456521
ATTTTCCACAGTGGAAAATA	0.7458321676195653
TAAGATTTTCCATGGAAAAT	0.745816053054348
GGGGTCTAGTGGAAAAACAT	0.745808843206522
AATTTTCCGATTGGAAACTC	0.7458073651847827
GTACTACTATCGGAAAATTT	0.7457904738369565
TTGGAAAAAATAGTGGAAAA	0.7457869498152174
ATGTTCCAATGGAAACTTTT	0.745779437576087
AGTTTCCATTGGAAAAAAAA	0.7457787827608695
TGAAGATTCCGATGGAAAAA	0.7457645771521739
AAATGTTTCCAATGGAAAAA	0.7457499030543477
GTCAAATTTCCATGGAAAAT	0.7457476685326087
TGGAACTTTGGGTTTACCAG	0.7457458703586956
CAGTTTTCCAATGGAAACAC	0.7457444692934783
TTGTTTCCATGGAAAAACCA	0.7457350573260868
CCGTTTTCCACAACTACACC	0.7457321277173912
TGGAAAAAACAAATGGAAAA	0.7457302653369564
TTTTTCCAATGGAAACAACA	0.7457149312934781
TCAGATTTTCCATGGAAAAT	0.7457144220652172
TGGAATTTCCATGATAGAAA	0.7456992815652175
GGAAAATTCCGATGGCAAAA	0.7456803737934781
TTTTCCATTTAAGTTTCCAT	0.7456778482391304
GATTTTCCACAATGGAAAAA	0.7456630268586958
ATGGAAATTTCAAGTTTCCA	0.7456537563369567
TGGAAACATACAATGGAAAA	0.7456518852608693
CTATTTTCCAATGGAAACCC	0.7456467480434783
ATGGAAATACAATCGGAAAA	0.7456422667173914
AGTATTTCCAATGGAAAAAA	0.7456256506521739
CCATTTTCCATTGGAAAAAC	0.7456241772934783
TTGGTTTTCCATGGAAAATT	0.7456228679130434
GTTTCCATTATGGAAAAACA	0.7456055031413045
AATTTCCATGGAATTTTGCA	0.7456035265543479
TTTTCCACATTGGAAAAACA	0.7455977698043478
CAATTTCCATTGGAAAATAC	0.7455968051956521
TTTCCATTGGAAAACTATGT	0.7455954168152175
AAATTTCCGATCGGAAAATC	0.7455822833913044
TGGAAAACACAATGGAAAAC	0.7455644944239133
TGTATTTTCCAAACGGAAAA	0.7455640001086956
GCATTGCAAATTTCCACAAG	0.7455606516521738
ATGGAAGTTTCCATACAAAA	0.7455602211195651
TATATTCCACTATGGAAAAC	0.7455547429782611
ACAAATTTCCATGGAAATTT	0.7455464929021738
CTTTCCAGTACTGGAAATTC	0.7455456986086957
TGGAAAGTTGACTGGAAAAC	0.7455428371413043
ATGGAAAAATCCATTGGAAG	0.7455407237282609
AGATTTTTCCATGGAAAATC	0.7455260543478262
ATTTTCCATTGGAATATTCA	0.745520078728261
TTTTTTTTCCATAGCCCAGT	0.7455135208695653
TTTCCATTGGAAAAACTTTT	0.7455024823152174
TGAAATTTTCCATGGAACAT	0.7455006858695652
TGCCGCATCGGAATTTCCAT	0.7454944558586958
TGTCTTTCCAATGGAAAATC	0.745492319902174
AGAACGTCTATGGAAAATTC	0.745485782173913
CGATAGTTTCCATGGAAACT	0.7454673405000001
CCAAAGTTTTCCATGGAAAC	0.7454669243804348
TTTCCAAAATGGAAAAAACA	0.745458163173913
TGGAATGTTCCAATGGAAAA	0.7454576001195652
TTTCCATATTGGAAACTTAG	0.7454569827173912
TATTGTTCCAATGGAAAAAT	0.7454538072499999
TGGAAGTTTCCATGGAACAA	0.7454497796304348
TGGAAAAATTGGATGGAAAA	0.7454407875760871
TGTTCCACAATGGAAATACA	0.7454224370217392
TTTTCCATTTAAATTTCCGA	0.745420080021739
AATGTTTCCAATGGAAAAAT	0.7454113900326087
CAGAATTTCCATGGAAATTT	0.7454009114891302
CGGTTTCCATGTGGAAAATC	0.7453934667934783
TACATGGAATTTTCCATGTA	0.7453923811304348
AAGATTCCAATGGAAAATTA	0.7453886095000001
TGGAAAGTCTTATGGAAACT	0.7453788516413045
TGGAAAATTGTAATGGAATA	0.7453623992826086
TGGAATTTTCCATTGCCAAA	0.7453589627391305
TTTGGCAATGGAAAATTCCA	0.7453589627391305
TTGGATTTTCCGACGCAGAA	0.7453421174891304
TGGAAATTCCATGACTTGAT	0.7453381264891303
TGGAAATTTCCATGAGACAT	0.7453369736739129
ATTTTTTCCATGGTCTGTTT	0.7453329374347827
CCGTCGATCGGAATTTCCAC	0.7453224276086957
AGTATTCCATAATGGAAAAC	0.7453096813804347
TAGTCTTATGGAAAAACCTG	0.7453059741086956
ATTGTTCCAATGGAAACTCA	0.7452864669782607
GCCCAACTATGGATTTTCCA	0.7452778326304348
GTTTCCACAATGGAATATAG	0.7452762986086956
AGTTTCCAATGATTTTTCCA	0.7452730468152173
TGGAAATTTCGATGGAAACA	0.7452663144565219
TGGAAATTTCCATGAAGATG	0.7452658200434782
TCTGGCTATGGAAATTCCAC	0.7452415353586956
TGGAAACTCCGATTGGAAAA	0.745238097152174
TTTTCCATTTGTATTTTCCG	0.7451921171956523
TTTGTTCCATTCCAATAACG	0.7451839199456523
TGGAAAATTGTCATGGAAAA	0.7451809390108697
TTAAAATTTTCCATGGAAAA	0.745177390978261
CAGGATTTTCCATGGAAAAT	0.7451711584021741
ACCCAAAGTTTCCATTGGAA	0.7451647364239131
GTTTCCACTATGGAAAAACA	0.7451588480978262
TGGAAAATACATAGAAAAGT	0.7451480145
TGGAATTTTCCATTGACTAT	0.7451412012717394
TCAATTTTCCAATGGAAACT	0.745135578847826
AGTTTCCACTGGAAAATCTT	0.7451191055108697
AGATTCCACTAGTGGAAAAT	0.7451143677717391
CGAGATTTTCCATGGAAAAT	0.7451019081956523
ATATTCCAATGGAAAAACGA	0.7450863087608695
GCTCGACTGTTACAATACAC	0.7450804989782609
GGAAAGTTGAATGGAAAACA	0.7450753344130435
ATTTCCATGGAAAAATCCAA	0.7450631068913043
TGGAAAGACAAATGGAAAAA	0.7450440804239131
ATGGAAATTTCCATGAACCA	0.7450401151739132
TGGAAAAACCGATGGAAAAT	0.7450250810326088
AGGTTCCACAATGGAAAATA	0.7450236339239131
ATGGAAAATCTTATGGAAAC	0.7450086701413042
GACAGTTCCATGGAAAATAT	0.7449972249239131
ATAATATTCCAATGGAAAAA	0.7449926675869565
TGGAATTTTCCATGGAGCCG	0.7449920078586957
CAAGTTTCCGATGGAAAACC	0.744974027347826
TGGAAAATTCTGTATGCCAA	0.7449690672391306
GCAGATTCCATGGAATGTCG	0.7449675822282608
ACGTTCCAATGGAAAATTTG	0.7449561342391305
TGGAAAATTTTGTGGAAATT	0.7449542678586956
ATTTCTATGGAACTTTCCAT	0.7449416477826087
TTAGTTTCCAATGGAAAATT	0.7449415198913043
TGGAAATTTGTATTTTCCAA	0.7449408202391306
AGAAGTTCCATGGAAAATAT	0.7449339796521739
TGGAAACAATCTATGGAAAA	0.7449241039782608
AAATTCCGACAGTGGAAATA	0.744900177576087
GATATATTGGAATTTTCCAT	0.7448997553043478
AAGTTTTCCATGGAAACTTA	0.7448942652173913
TTCCATATGGAAATTCCATG	0.7448930149130435
ATGGAAAGTCTTATGGAAAC	0.7448900415434782
TTTTCCATAAAGGTTTCCAC	0.7448894248152175
ATTTTCCAATAGTGGAAAAT	0.7448816937173913
AGCTTCAATGGAATTTCCAT	0.7448756864456523
TTGAATCATAGTATGGAAAA	0.7448545043478263
TTTGTTCCAATGGAAACTCA	0.7448482190326087
AACGCCATCGGAAATTCCAA	0.7448384800326087
TGGAAATACTACTGGAAACA	0.7448172258152174
ATGGAAAATATATGGAAAAA	0.7448153065869565
TTCGATTTTCCATGGAAACT	0.7448059075869564
ATGGAAAATTGAAATGGGGC	0.7447874273260872
AAGTTTTCCATATGGAAAAT	0.7447848105543478
AATTCCATGACTGGAAACTT	0.7447795880326086
TGGAAATACTAAATGGAAAA	0.7447727841195653
GTTTCCATGGAAAAATCCAA	0.7447714356304348
CAAAATTCCAATGGAAAAAA	0.7447388369130434
AATTCAATGGAAAATTCCAA	0.7447327923478261
GTATTTCCATGGAAAAACAT	0.7447107933913041
TTTTCCATTTTAGTTTCCAT	0.7447059800652174
TAAGATTCCATATGGAAAAA	0.7447044374456522
ATTTTCCATGGAACCTGGAA	0.7446791245217391
AGGATTTTCCGATCGGAAAA	0.7446737544891304
GTTTCCATTTATGTTTCCAT	0.7446652983369566
AAATTCCAATGGAAACAAAA	0.7446608511521737
GGAAAATTGTATCGGAAAAA	0.744657621228261
ATATTCCACAATGGAATTTC	0.744652826097826
TAGAAAGTTCCATGGAAAAA	0.7446524422826086
CATTCCAATGGAAATTCCGA	0.7446511719456523
TGGAAAATTCCATAAAACAA	0.744649285380435
AGTTTCCAGTATGGAAAACT	0.7446490589891304
AAATTTTCCAATGGAAAATG	0.7446490382934783
TACGATTTTCCATTGGAATA	0.7446418920326084
GGAAATTTCCATTGGAAACT	0.7446308104130435
TAAATTTTCCAATGGAAACA	0.7446282727391302
ATATTCCAATGGAAAAACAG	0.7446098094347826
TTTTCCATGACTGGAAAAAC	0.7445976300978261
CCAATCGGAAATTTCCAATA	0.7445924991195653
AATTTTCCAATGGAAACTCC	0.7445899163695652
CGGAAAATTTATATGGAAAA	0.7445894241847828
TGGAATTTTCCATGGAGACT	0.7445782264565219
CAATTTTCCAATGGAAATAC	0.7445714033369564
CGAGTTTCCATGGAAACTCA	0.7445572359673913
TATCTTGTAGGAACTTTCCA	0.7445495515434782
ATTTTCCATGGAACCTGGAT	0.7445459791630432
CTTTCCAGTACTGGAAAAAC	0.7445404034239131
TTCAATTTCCAATGGAAACA	0.7445295200217391
CGGTTCTTGCAATGGAAAAA	0.7445194866847827
ATTTCTATGGAATTTTCCAT	0.7445103683369567
ATGTTATTCCAATGGAAAAT	0.7445070424565217
AGACTTGTCTACGGAAAACC	0.7445057832934783
GAAGTTTCCAATGGAAAAAG	0.744492968847826
GGAATATTCCAATGGAATAA	0.7444742587173914
GACGATTCCATGGAAAATCG	0.7444738980543478
TGGTTTTTCCAATGGAAAGT	0.7444583394021739
TTTTCCATTGTGGAATATCA	0.7444507782826086
TGTATTTTCCATATGGAAAA	0.744435506
GGTTTGTGGAAAATCATATG	0.7444320046956522
TTTCCATACAAAGTTTCCAT	0.7444185517934785
TGAAAGTTCCATGGAAAATT	0.7444072921847824
AATGGAAAATGTATTGGAAA	0.7444068970760871
CGGAAAAACTATTGGAAATA	0.7443899915652173
TGGAAGTTTCCGATACTGGA	0.7443821654999999
ATGGAATAGATCATGGAAAA	0.7443648465217388
CAAGTTTCCAATGGAAAGTC	0.7443626108369562
GGAAATTTGAAATGGAAATG	0.7443484424782608
ATTTCCATGGAAATACCCAA	0.7443481505543478
GGTTTTTCCATGGAAAATAT	0.7443454295217392
AAGTTTCCATGGAAATACCC	0.7443429781195652
CCGGATTTTCCATTGGAAAC	0.7443387571521738
GTTTTTTTCCATATGGCAAA	0.7443262674782607
AGTTTTCCACAGTGGAAAAT	0.7443254194565218
AAAGTTTCCAATGGAAAAAG	0.7443181612391305
ATATGGAATTTTCCACAACC	0.7443020360760871
GTATCCAATGGAATTTCCGA	0.7442974486521741
GGACTGTATAGATTTTCCAT	0.7442972187826087
TGGAAAGTTCCAAATGCACG	0.7442853149673914
CGGTTCTACATCGGAAAATG	0.7442832406304347
AAATTTTTCCATGGAACAAC	0.7442793080543479
TGGAAACTTGGTATGGAATA	0.7442769258369566
TATGCCAATGGAAATTTCCA	0.7442622173369566
TGAAATTTCCATGGAAACTC	0.744242034978261
TGGAAAATCCATACGGAAAA	0.74424120975
GTATATTTCCAATGGAAAAA	0.7442391642391304
GACAGTTTCCATGGAATATC	0.7442230154673914
ATACTTTGGAAATTTCCATG	0.7442130457173912
TGGAAAGTTTGATGGAAACA	0.7442053910434783
ACTTTCAATGGAAATTTCCA	0.7441951924347825
GTTTCCAAAGTGGAAAACCC	0.7441866817717392
GATTTCCACTGTTGGAATAT	0.7441815737826087
TTGGAAAAATCAACGGAAAA	0.7441760013586958
GATGTTCCATGGAAACTTTA	0.7441669854999999
TAAATTCCATGGAAATTTAA	0.744160399902174
GAACTTTCCAATGGAAAATT	0.7441579386739129
CCAAAAGTTTCCATGGAAAC	0.7441571206847825
AAGTTTCCGATCCGGAATTT	0.7441543731195657
TACAGTTTCCGATCGGAAAA	0.7441488152934783
TGCATATCGGAAATTTCCGA	0.7441483031956522
TTTCCATAAGACTTATACAA	0.7441399390434782
ATTTTTCCATAGGACCTACT	0.7441394207826086
TGGAAAGTTCCATTGAAAAA	0.7441344720108696
TGGAAAATACAATGGAAATA	0.7441272467500001
GATTTTCCATATGGAAACTG	0.7441258526413046
AAAATTCCATGGAAAACCGA	0.7441248650652172
TTTTTCCGACAATGGAAAAA	0.7441189376413042
GGAAAATATAGATGGAAAAA	0.7441189100000001
TGGAAACATATAATGGAAAA	0.7441169033478261
TGGAATATTCCATTGACATA	0.7441158352608697
TGGAAAGTCTGATGGAAAAC	0.7441134216956523
TGGAAAAAATATCGGAAAAT	0.744107681978261
GGTTAGTCAATGGAAACTAA	0.7441039274891305
CAAGCCTATGGAATTTCCAG	0.7440980245543476
CTAAAATTTCCATGGAAATT	0.7440916431847825
ATTTTCCATTGGAAAAATAA	0.7440872635326087
TGGAAAACTATAATGGAAAC	0.7440679314891306
TATTTCCATTGGAAAAATCA	0.7440632344891304
TGATTTTTCCAATGGAAATA	0.7440632344891304
TTTTTCCATCCAAACTTCAT	0.7440628408369565
CTAGTACATATATGGAAACA	0.7440620282717392
CAGATTTTCCATGGAAATTC	0.7440587966304348
TAAAGTTTCCATGGAAATTT	0.7440484141304348
TTTTTCCGACATGGAAAAAC	0.744042429576087
TGGAAAGTTCCATAGGAACA	0.7440370464782609
AAAGATTCCATGGAAAATTT	0.7440338328695653
TGGAAAATTCCATAGTGGAA	0.7440213450543479
CCAAAGTTTCCATGGAAACT	0.744016430423913
TTTTCCATTTCAATTTCCGA	0.7439957781956519
TGGAATTTCCATTGCCGATT	0.743995095869565
TATATTCCAATGGAAAATAT	0.7439949357826086
TCTAGTGGAATTTCCATACA	0.7439748381847826
TATGTTTCCATATTGGAAAA	0.743966433478261
TTTCCAGATATGGAAAAACA	0.7439648556630433
ATGGAAAACCCATCGGAAAA	0.7439618979239131
TCGAATATTCCATTGGAATC	0.7439437948804346
ACGATTTTCCATGGAAAAAC	0.743943088673913
TTGTATATCGGAAGTTTCCA	0.7439302843804348
TCTAGTTTCCAATGGAAAAT	0.7439297529347827
TGGAAATACAAAATTCCACA	0.7439193063260869
AATTTTCCGATTGGAAACAC	0.7439162665108696
TATTTCCATAGGAATTTCCA	0.7439135459347826
AAAATGTTCCAATGGAAAAA	0.7439128619456522
CTAAATTTCCATTGACCAAA	0.7439017818586956
TGGAAAGTCGAATGGAAAAT	0.743899745728261
GGAATTTTCCACAATGGAAT	0.7438994506304346
TGAAGTTTCCGATGGAAAAC	0.743893300652174
TATATTCCAATGGAAACTAT	0.7438871811195652
GGTATTCCATGGAAAACTTA	0.7438778494891305
CGTAGTTTCCAATGGAAAAT	0.7438750764456523
TTTCCATATTGGAAACTTCC	0.7438750413478261
GGTATTTCCATGGAAAAATC	0.74387396925
CATTTTCCATTGGAATTTAC	0.7438644543804349
AGATTCCGTCAATGGAAAAT	0.7438639771956521
AAAATTCCAATGGAAAATGT	0.7438612210652175
TTTCCATTTATGGAACAAAA	0.7438570667173913
GATTTCCATGGAAAATCTAG	0.7438552062173913
TGGAAAACTTTAGTATGGAT	0.7438475685869566
GTTTCCATTGGAATAACGGC	0.7438337992173913
TTTTTTTTCCATAGCCCAAA	0.7438308241195652
TGGAAAAATCAATGGAACAA	0.7438282040000002
AATATTTCCAATGGAAAAAT	0.7438260173913044
AAATTTTCCAATGGAAATAA	0.7438184301304347
TGTTTCCATCAATGGAATAC	0.7438156806847827
ATGAAGTTTCCATTGGAAAA	0.7438084461086955
GGAAATTTGAATGGAAAACT	0.7438043573478259
ACATTCCGATATGGAAAAAC	0.7437946544130435
TTTGTGGAACTTTCCATAGC	0.7437933539347825
AAATATTTCCAATGGAAAAA	0.7437879110760869
TTGTTGAATTTTTCCATTGC	0.7437859015543478
TGGAAAGTTCCAAAAGCAGT	0.7437845217826088
AAGTTTCCATCTATGGAAAC	0.7437844481413044
ACATGTTCCAATGGAAAATT	0.7437823800217392
TGGAAATTACCAATGGAAAC	0.7437820933695654
GTATTGTTTCCAATGGAAAT	0.7437756858586957
TGGAAATTCTTATGGAAACT	0.7437741620652174
AGTTTCCAGTGGAAAAACCA	0.7437511793043478
AGTTTCCATTGGAAAATAAA	0.7437333084891304
TGGAATTTCCATTGATCAAA	0.743732522923913
ATTTTCCATAGTCGGAAACC	0.7437316503152175
TAGATTTTCCATATGGAAAA	0.7437288551630435
AGAAGTTTCCATGGAAAAAC	0.7437154663369565
CGACTATATGGAAAATTCCA	0.7437143630869565
TGGAAAATTCCATAGACCTA	0.7437025354891306
TAGAAATTTTCCATGGAAAA	0.7437021355434783
TGGAAAATCCCAAAGTTATA	0.7437010678043479
CCGATTTTCCATGGAAAAAC	0.743699492304348
TTTATTTCCAATGGAAAATC	0.743687583032609
TGGAAGTTTCCAGTATGGAA	0.7436857337500002
ACTAAGTTTCCATTGGAAAC	0.7436702858152174
TATTTCCATGATGGAAACCA	0.743668748228261
TGGAAAATATAATGGAAAAA	0.7436678707608694
AGTTTTCCATGGAAAACAAC	0.7436632990108696
AAATTCCAATGGAAACTTAA	0.743650548326087
CTTTCCATTTAAATTTCCAC	0.7436494310217392
CAGTATTTCCAATGGAAAAA	0.743645594847826
AATTCCATAGGAATTTCCAT	0.7436352763152174
TGGAAAATTGGTATAGTAAA	0.7436349637391305
TGGTTTTCCATAACGGAAAA	0.7436308245869567
AAGTTTTCCATGGAAAATAC	0.743617263923913
TGGAAAATGTTGATGGAAAA	0.7436166895652174
GGCAATTTCCAATGGAAAAT	0.7436163897500002
AGTTTCCATATGGAAAATCA	0.7436109205652174
AATGTATTTTCCATAGTCCA	0.7436006678369563
GAAGTTTCCACATGGAAAAT	0.7435986110978262
AAGTTTCCACAATGGAAAAA	0.7435924806739131
CTGTACTATGGAAATTCCAT	0.7435862343369565
AGTTTCCAGTTATGGAAACT	0.743568210423913
TTTGGTTCCATACACTATCC	0.7435667030652174
TCAATGGAATATTCCAGTAA	0.7435652173152175
GAAAAATTCCATGGAAAAAC	0.7435562117500001
TTAGAATTTTCCATGGAAAA	0.7435350346630434
CAAAGTTTCCATGGAAATTT	0.7435267097826085
ACAAGTTTCCATTGGAATAA	0.7435246809130435
ATTTTCCAATGGAAACAAAA	0.7435216498260871
CTGAAATTTCCATGGAACTC	0.7435116387608696
GAGTATTTTCCAATGGAAAA	0.7435100912065218
GTTTCCACAATGGAACAAAA	0.743509630076087
GAAAGTTCCATGGAAAATTT	0.7435085669673912
CGGAAAGTTGTATGGAAAAA	0.7434989137065219
CTAAATTTCCATTGGAAATC	0.7434964596304349
AAGATTCCATGGAAAAAACA	0.7434946016413043
TTTTCCATCTTGGAACTTCT	0.7434943060434784
GTCAATGGAAATTTCCATTG	0.7434919535108694
TGGAAATTTCCACAACGATG	0.743491092728261
AATTTCCATGGAAAATTCAA	0.7434895279021739
TTTTCCACAGTGGAATATAA	0.7434884483478261
AAATCTTCAATGGAAAAAAC	0.7434781262608696
TGGAAAAAATAAATGGAAAA	0.7434775172391304
ATCCCCAGTGGAATTTCCAA	0.7434719229456522
AAGTTTCCGATCCGGTACCA	0.7434642513804347
TATAAAGTTTCCATGGAAAA	0.7434630430326088
TGGAAATTCTAATGGAACAA	0.7434630380217395
AAGTTTCCGATCGGAAAAAT	0.7434614834673914
AGTTTCCAATGGAACATTAT	0.7434410805108695
TGGAAAATTCCATATACAGG	0.743440814673913
AAATTTTTCCATGGAAAAAC	0.7434334871630436
AGATTCCATGGAAAAATCAA	0.743426127728261
TTTTCCATGCAGTATTCCAA	0.7434255013369564
ATGGAAGTTTCCACAGACAG	0.743407695521739
AAATTTCCAATGGAAAATGG	0.7434034516195653
CTAAGTTTCCATTGGAACAA	0.7433846709239129
AAGATTTCGTAGTGGAAAAC	0.7433733399782608
TGGAAAATTTTAAGTTTCCA	0.7433660396847825
GACATTTTCCAATGGAACAT	0.7433648117826087
ATGTTTCCATGGAAAAACCA	0.7433570103369566
TGGAAATTTCATGGAAACAA	0.7433566890652173
TTTTCCATTGCTGGAACAAC	0.7433547975652175
TGGAAAAATCTTGCAAACAA	0.743342306521739
GTTTCCAAAATGGAAAATAA	0.7433396124347825
TAAGATTTTCCATGGAATAT	0.7433354917065218
TTGGAAATACTGATGGAAAA	0.7433308699673913
TAATTTTCCAATGGAAAAAC	0.7433273254782607
AATTCCATATATGGAAAATT	0.7433212130543478
TTATTTTCCAATGGAAAAAA	0.7433166969347824
GATTTCCAATGGAAAATTAT	0.7433038390978263
AATTTTCCAATGGAAAACGG	0.7433026814891306
ATGGAAAATATATGGAAAAC	0.7432979962826086
TTTTTCCATGGAACTTTTAG	0.7432944962282608
TTTTTTTCCATGGAAAAACC	0.7432944127173914
ATGGAAATCCCAATGGAAAA	0.7432941880108698
TGGAATTTTCCATTACAATA	0.7432898499891303
ATAAGATTTCCATTGGAAAC	0.7432886616195653
TTTCCATATTGGAAAATTTA	0.7432869041630434
CATAGTTTCCATTGGAAAAT	0.7432772549456521
TGGGGGTTTCCATGGAAAAT	0.7432732731413043
AATAGTTTCCATTGGAAAAT	0.7432727380543478
ATTTTCCATCGGAATTTTCA	0.7432692281413045
CCAAAGTTCCATGGAAAATT	0.7432678243913043
CGTGTTTTCCAATGGAAAAA	0.7432676933695652
ATTTTCCACTGTTGGAAAAC	0.7432667760760868
CAGTGGAAATTCCATGGAAA	0.7432658923913045
AAGTTTCCATGGAATATAAA	0.7432612917173913
TGGAAAGTTCAATGGAAACA	0.7432495571847826
AGTATTTCCAATGGAAAGAC	0.7432374445760868
CGGAAAACCATATGGAAAAT	0.7432348162500002
TAAAAGTTTCCATTGGAATT	0.7432308593260872
ATGTTCAATGGAAAATTCCA	0.7432294706304347
AGGTTTCCATTGTCGGAAAA	0.7432180215000003
ATGAGTTTTCCAATGGAAAA	0.7432114174673911
TGGAATTTCCAGTGGAAAAA	0.7432013293913042
TATTTCCGACAATTTTTCCA	0.7431993943586955
GTGGAAAACATCTTGGAAAA	0.7431993627826087
TGAATTTTCCATGACCCGAC	0.7431991735543478
TTTTCCATGTCGGAATAACT	0.7431967378369567
TGTTTTTCCATGGAAATACT	0.7431960150434782
TTTCCATTGGAAAACCCTTC	0.7431959792934781
GGAAAAACCAAATGGAAAAA	0.7431933029565215
ACGTTTTCCAATGGAAAATG	0.7431921763260869
TGGAAAATTCTGGATTGCAC	0.7431877803804348
GAATTTCCATGGAAAATCGT	0.7431791185326088
AACAAGTTTCCATTGGAAAC	0.7431717565652176
GCAAATTCCATGGAAAATCC	0.7431636724782609
CATTTTCCAATGGAAAATCA	0.7431571831739129
CAAGATTCCGAAATGGAAAA	0.7431415886739129
ATGGAAAATGAAAAATACAA	0.7431411012173912
GATTTCCACAATGGAATTTT	0.7431309458586958
TGTTAAATTTCCATGGAAAC	0.7431284691956523
TGGAAAGTTGTCGGAAAATT	0.743127071054348
ATGGAAAGTCTATAGGAAAA	0.7430923659347826
ATGGAAAATATAGTAAAAAA	0.7430891195652174
TTGGAAAAATCAATGGAAAG	0.7430888243043479
TGGAAAGTTTGAATGGAAAG	0.7430871350108694
AATTTTCCAATGGAAACTCT	0.7430819928043478
CAAGAGTTTCCATTGGAAAA	0.7430679364130434
TGGATTTTCCGTTTGACATA	0.7430662416956522
ATAGATTTTCCATGGAAACT	0.7430647579347827
ATTTTCCATGAACCACCATC	0.7430627195652174
GCCACCGTTGTGGAAACTAT	0.7430547451086957
TAAAATTCCATTGGAAAATG	0.7430531761847825
ATGGAATAACCAAATGGAAA	0.7430529515108697
TTTCCAATGGAAAAACTCAA	0.7430401107065218
AACTTTGATGGAAAATTCCA	0.7430306268152174
GCTGGATTTTCCATGGAAAA	0.743016495358696
CGGAATTTTCCGATGCCAGA	0.743006013423913
TGGAAAAACTGTATGAAAAC	0.7430012925434781
ATTTTCCATCAAACTTTCCA	0.742997196076087
CAAAGTTTTTCCATGGAACA	0.7429851197065216
GTTTTCCAGTATGGAATAAA	0.7429847028695652
ACTGGAATTTCCATGGAGTA	0.7429823001413044
TGGAAAATATAATGGAAACC	0.7429689654891305
AAGTTTCCAATGGAAAATAA	0.7429668366304348
GTATTTTCCAATGGAAAGAC	0.742966776673913
TGGAATAGTTTGTGGAAAAG	0.7429347798913044
AAAGTTTCCAATGGAAATAA	0.7429296953260873
AACATTCCATTGGAAAAACC	0.7429168755978262
TATTTCCGACAGTTTTTCCA	0.7429033269891303
GTTTTCCACAGTGGAAAAAC	0.7428933854130435
TATTTTCCGATCGGAAAAAT	0.7428902316847827
TGGAAAATCAAAAATTTCCA	0.7428796669782609
TACAAGTTTCCATGGAAAAC	0.7428733545217391
TGGAAATATAGATGGAAAAA	0.7428726560869564
TTTTTCCATATATGGAATAA	0.742872196445652
AAGTTTCCATTATGGAAACT	0.7428625882826088
TGGAAAATTTCAGATTCCAT	0.7428587187173913
GGCAAGATTCCATGGAAAAC	0.742857636326087
ATAAGTTTCCATGGAAACTT	0.7428567402282609
TTTTCCGATGACAAATTCCA	0.7428545620326088
TTTTTCCATTGGAACTAAAC	0.7428423422717392
AAATTTTTCCATGGAAAATT	0.7428221444891305
TGGAAAATCAAAAATTCCAG	0.7428216107934782
TTTTCCATTAGAATTTTCCA	0.7428147955543478
GAATGTTCCAATGGAAAATT	0.7428029150000001
ACTTTCCAATGTCTTTCCAT	0.7427921293369564
TGGAAAGTTCCAATAACATG	0.7427730966847828
TGGATATTCCAACGGAAAAA	0.7427631424673915
AGTTTCCATGGAAACACCAG	0.7427585224021742
ATATTCCAATGGAAACAAAA	0.7427542879673913
GTTTTTCCAATGGAAAATAA	0.7427447506956522
TGGCATGGAAATTCCATAGT	0.7427371611195652
TATTGTTTTTCCATAACATC	0.7427017589673914
TGGAAAATTCCACAGAAGAT	0.7426963867173916
GTTCATCATGGAAATTTCCA	0.7426898551521737
CGATTTTCCACAATGGAAAA	0.7426870484347827
TTTTTTCCATGGAAAAAACC	0.74267742775
TGGAATTTTCCATGGAATTC	0.7426771880869565
AATTTTCCAATGGAAAACGA	0.7426699147391302
ATATTCCATTCTGGAAACTT	0.7426688407826086
TGTTTTCCATATGGAAAATA	0.7426557630652174
TGATATTCCATAGTGGAAAA	0.7426502352826087
CGGAAAGTTCCAATGGAAAC	0.7426268874565216
AGTTTCCAGTCGGAAAATTT	0.7425994245326084
ATATTTTCCATATTGGAAAA	0.7425983613586957
CAGATTTTCCATGGAACTAC	0.7425896302173913
TGGAAATTACCAATGGAAAA	0.7425753434565219
GCTAGTCGGAAAATCGAAAA	0.7425731526847825
ATTGAGTAAATGGAAAAACA	0.7425728099891303
ATGGAATTTCCATATGGATA	0.7425720443695651
TTTCCAATGGAAACTTAGTA	0.7425665618804349
AATATTCCATACGACTTTGT	0.7425646527717389
GCGTTCTATGGAAAATTCCA	0.742562128152174
ATTTTCATACAATTTTCCAC	0.7425610025760868
GTCCATAGTGGAATTTCCAC	0.7425602774456521
CGAGATTTTCCATGGAACTT	0.7425598846630435
TATTTTCCAACAATGGAAAC	0.7425552667391305
CAAAAATTTCCATGGAAAAT	0.7425546410760869
GTTTTTCCGACTATGGAAAA	0.742546477054348
TTTCCATACAAAGTTTTCCA	0.7425435549347826
CGATTTTCCATGTCGGAAAA	0.7425390422065216
AGATTCCACAATGGAAAATA	0.7425387310760869
TTATTCCAATGGAAAAACTT	0.7425316236630436
TTTCCATATGGAATTTTTGT	0.7425014230108695
TTCCATATGGAATTTCCGAT	0.7424993339999999
CGGAATTTCCATGACCAAAT	0.7424988194130435
AAGATTCCAGTATGGAAAAA	0.7424982259130433
GGTTTCCATAGTGGAAAATT	0.7424939521630435
CACCATTGGAAATTTCCATT	0.7424914885869566
ATTTTCCGACATGGAAAAAA	0.7424868929456522
ATTTTCCAAAGCTGGAAAAT	0.7424847917500002
TGAAATTTTCCATGGAAACT	0.7424804025760869
CTGGATTTTCCAGTGGAAAA	0.7424774279782609
TAGAATATTCCATTGGAAAA	0.742475436902174
AGTTTCCACAATGGAAAATA	0.7424729382173916
GAGTTTCCAATGGAAAATAG	0.7424713830434783
TGATATTTCCATGGAAAAAC	0.7424541885543477
TTTTCCATGGCTGGAAAAAC	0.7424495271956523
TATATTTTCCAATGGAATAA	0.7424439437826087
TGGAATCTTGTAACGGAAAA	0.7424280609021738
TTTTCCGATGTGGAAACTCA	0.7424269940217392
TGGAAAATAAAATGGAAAAA	0.7424265412934782
ATGGAAAATGTTGTGGAAAA	0.742407462347826
GATTCCAAAGATTTCCATGC	0.7423988320326087
GTTGCATTGGAAATTTCCAT	0.7423847617717393
GGTGTGGAATTTCAGAGGCG	0.7423756372391304
TCATATTTCCAATGGAAAAA	0.7423594101413042
TATTCCAATGGAAAAACAGA	0.7423537861630436
TTGCATGGAATTTTCCGACA	0.7423417598478264
AGATATTCCATGGAAACTCA	0.7423393576630435
AATTTTTCCATGACCCAATA	0.7423221795217391
AATTCCAATGGAAAAACAGA	0.7423165312717392
ACGGAATTTGAATGGAAAAA	0.7423164828586956
TTTTCCACTGGAAAATTCAA	0.7423054521521738
GTTTACCGTCGGAAATTCCA	0.742304305923913
GGTTTTTCCATGGAAATATA	0.742263775423913
AAACAAAGTTGGTGGAAAAT	0.7422615319891304
CGATTTTTCCATGGAAAATC	0.7422604724456521
AGTATTTTCCGATCGGAAAA	0.7422542070652175
GGAAAATTTGCAATGGAACA	0.7422428549456521
GACTTTCCATTGGAAAAAAC	0.7422422182282609
TTTTTTTTCCATACCTGAAT	0.7422327611847825
TTTTCCGACCAAATTTTCCA	0.7422215950652173
AGTTGCATGGAATTTCCATA	0.7422193961304347
TCAAAGTTTCCATGGAAACA	0.74220135375
ATTGTTTCCAATGGAAAATA	0.7422011497065218
CAAAAATTCCATGGAAACTT	0.7422003528913043
TTTTCCATTGTGGAATAACA	0.7421977709347827
TGGAAAAGATTTATGGAAAC	0.7421968415326088
CCGATTTTCCAATGGAAAAA	0.7421957836304347
TTTTTCCAATGGTGGAAACT	0.7421884569565216
TAGTCCGGCATGGAAAAACA	0.7421808410760872
GGTATATTCCACATGGAAAA	0.7421795346521739
TGGAAAATTCCATATGGATT	0.7421792781956522
AATTCCAATGGAAAAACACA	0.7421783999891305
ATTCCATGGAACCAGTACTA	0.7421756820434782
ATGGAAAAATATATGGAAAA	0.7421750544999999
TCTATTTTCCATTGACCAGA	0.7421663566195654
TCGAGATTTTCCATGGAAAC	0.7421574211630434
GATATTTTCCATGGAAAAAC	0.7421535198369565
TGGAAACTTGAATGGAATAA	0.742148379326087
AGATATCCAATGGAAATATC	0.7421374264021742
GGCATTGGAATTTCCATACG	0.7421225023586955
ACATTCCGATGGAATTTCCA	0.7421223064782609
ATTTTTCCACAATGGAAAAC	0.7421191242391303
CTTGTTATCGGAATTTCCAT	0.7421131979565219
ATTTTCCGACAGTGGAAAAA	0.742107851152174
TTTTCCATAGTTGGAAAAAT	0.7421055940108694
GGTCGACTGGAAAATTCCAT	0.7420935105652173
GTTTCCATTGGAAACAGACG	0.7420909416956522
GTTTTCCAATGGAAAAATTA	0.7420821747608696
ACTAAATTTTCCATGGTCTA	0.7420809226847825
GTATTTCCATGGAAAATCTA	0.7420713890217392
TCGTGGAAAATAACAAACAA	0.7420692001739131
GTTTCCATGACTGGAAAATT	0.7420630175326086
TATATTTTCCAGTCGGAAAA	0.7420567159347827
ATATTCCATAGTGGAATCAA	0.7420535356956522
TTGACCAATGGAAAAACTAC	0.7420523743586958
AGTTTCCAGCTGGAAAAACC	0.7420520936956521
AGTTTCCATCTATGGAATTT	0.7420482550760866
AGTTTCCATCAATGGAATAT	0.742047768978261
TATAAAATTCCATGGAAAAA	0.7420455535543478
GTTTCCACTACTGGAAAAAC	0.742043021402174
CTTTCCAATGGAAATACAAA	0.7420392769347827
TGGAAAATGTTGGTGGAACA	0.7420386722826088
ATTTCCACAAAAGTTTCCAT	0.7420365734239129
TAGAAGTTTCCATGGAACAT	0.7420359677065217
TTTCCAATGGAAAGTCAAAC	0.7420359491304348
GGAAATTTCCAATGGAACAC	0.7420264623695653
TGGAATATTCCATACGGACT	0.7420249115326085
AAGTTTCCATAAACGGCTTG	0.7420180138152175
GAAGTTTTCCGATGGAAAAC	0.7420118850869566
TTTTCCACTAGTGGAAAAAC	0.7420090546739134
AATTCCGACAATGGAAAATA	0.7419987605108695
ATTTTCCGACGTTGGAATAA	0.7419902611847826
TTTTCCATATCGGAACAACA	0.7419878731413042
GTAAAGTTTCCATTGGAAAA	0.7419856199891305
ATGGAATTTTCCACAGGACC	0.7419849109565216
AGTATTTTCCAATATGGAAA	0.7419823572608697
GTTTTCCATGGAAAAACACA	0.7419729920869566
AGTTTCCATGGAAAAACAAC	0.7419647541739129
TGGAACCAGTAGTGGAAAAA	0.7419523348152175
TTTTCCATTGGAAACTATTC	0.7419511350217394
AACTTGTTCCAATGGAAAAA	0.7419455646304346
ATGGAAACTTTGAGTAGCAA	0.7419368979130435
GGTTTTTCCATCTGGAAACA	0.7419229369456523
TTTTCCATTTTCGGTTTCCA	0.7419212270543478
AGTTTCCACAGGAATTTCCA	0.7419154326739129
TCTATTTTCCAATGGAAAAT	0.7419118213695653
TGGAAATATAAATGGAAAAT	0.7419038964673913
ACTGTTCCAATGGAAAATTC	0.7419011028913043
GTCTCCATGGAATTTTCCGA	0.7418987482282606
CAAATTTCCATTGGAAAAAA	0.7418972610326089
TGTTTTCCAATGGAAAATAA	0.7418818797608696
TGGAAATATGAATGGAAAAA	0.7418686278913045
TCGGAATTTTCCACAGTGGC	0.7418671743913043
TGGAAAAACCGATGGAAATA	0.7418506160217391
ATTTGCAATAGTTTTTCCAT	0.7418452652499999
ATGGAAAATGTTGGAAAACT	0.7418382894347827
CCAGATTTCCAATGGAAATA	0.7418252190326086
TGGAACAGTTGATGGAAAAT	0.7418241519565216
TGGAAGTTTCCATGGAACAT	0.741821163423913
TTTTCCAGTATGGAAAAACA	0.741818690826087
ATGGAAAATTCTGATGGAAA	0.7418055242608695
ATTCCAATGGAATTTCCGAT	0.7417979569239128
TGTGTTTTCCATGGAAACTT	0.741797265152174
TTTTTCCATAAACTTTTCCA	0.7417951375
CCATTTTCCATTGGAAAACT	0.7417917440326087
TTTTCCATTGATGGAAAAAC	0.7417889426086959
CGGAAAAACCATATGGAAAA	0.7417835788586957
AATTTTCCGATCCGGAAAAT	0.7417832615434782
AAGTTTCCATGGAAAACAAA	0.7417794511086958
TGAAGATTTCCATGGAAAAA	0.7417782961956523
GTTTTCCGATACTGGAAAGT	0.7417766934673912
ATTTCCATTGGAAAATTGAC	0.7417698901630437
TGGAAAAACCCTATGGAATA	0.7417685411847825
TGGAAAATTTCATGGAAATA	0.7417679983586954
AGTTTCCAGTGGAAAACCCA	0.7417579776739129
CGGTTTTCCATCAATGGAAA	0.7417370008478261
TTTCCATGATGGAAAATCCA	0.7417309177391305
TATGTTCCAATGGAAAATAT	0.7417273228804349
TGTAAATTTTCCATGGAAAA	0.7417140451630436
GTCATGGAAAACATACAAGT	0.7417134762717391
TGGCTATATGGAACTTTCCA	0.7417110509239132
GTCTTGTGGAAATTTCCACT	0.7417088352065219
CTAAGTTTCCATATGGAAAC	0.7417010928043478
GTCCGATGGAAAATATTACA	0.7416991583695652
TATGAATTTTCCATGGAAAA	0.7416850019891306
TGGAAATTACAATGGAAATA	0.7416840520434783
TGGAAAATTGAAAATTCCAT	0.741683874652174
TGGAAATTCCATCGGGTATT	0.7416772120978261
TGGAACTTTGGTATTTCCAT	0.7416738248913044
TGGAAAATTCCGATAGTCAG	0.7416594731195654
TACATTTTCCATTGGAAACT	0.7416503539782612
GGTTTTTCCATGGAAATATT	0.7416495677282607
CAGAACGTTCCAATGGAAAA	0.7416495279347828
TGTTCCAATGGAAACTGTAG	0.7416406777173913
TCGTAGATTTCCATGGAAAC	0.7416399372282607
ATGGAAAATATTATGGAAAA	0.7416358073913044
CAATTTTCCATTGGAAACAC	0.7416296801630436
TGGAAAAATCCATGGAACTT	0.7416280323804346
CAGATTTTTCCATTGGAAAA	0.7416269657173913
ATGGAATATTCCATTGACCA	0.7416212050434784
TGTTTCCATTTATGGAAACT	0.7416201989673914
ACGGTTTCCAATGGAAAATG	0.7416155406521738
ATGGAAAAACAATAGGAAAA	0.7415955181739131
TTCCAATGGAAATTCCACGG	0.7415862340869563
CTGAATTTTCCATTGGAACA	0.7415812617173914
TAGGTTCCACAATGGAAAAA	0.7415661395869566
TGTAATTTTCCAATGGAAAA	0.7415640136413044
TGGAAAGTTCCATATGAAGC	0.7415575502391303
CGGTTCCAGTGGAAATTCCA	0.7415540425
GAATTTCCAATGGAAAATAG	0.7415414150869565
AGTTTATTCCAATGGAAAAA	0.7415381908804347
TTCCATATGTGGAAAACACA	0.7415301249782608
GGTGGATGGAAATAGAAAAA	0.7415269608478261
TTTTCCATTCAAGCCACCCC	0.7415192826304349
TCGAATTTTCCATGGAAAAC	0.7415158344673913
TATGCCCAATGGAAATTCCA	0.7415149076847827
GGAAAATGTACAATGGAAAA	0.7415111847934783
ATGGAAACTTTGATGGAAAT	0.7415107232934782
TGGAAAATTCCGATGCTGGA	0.7415085376521737
TGGAAATTGTGAATGGAAAC	0.7415013357499999
TTGAGTTTCCATGGAAACAA	0.7414986071956521
TGGCAACCATACAGCCGGCC	0.7414971853804347
TGGAATTTTCCATGGACTCG	0.7414878191195653
TGGAAATTCCATGACTAGTT	0.7414871632065215
ATGGAAGTTTCCATTGACAA	0.7414836915217392
GTTTTTCCGACAGTGGAAAA	0.7414817648043479
AATTCCATATGAGTTTCCAT	0.7414591616086956
ATAGAACCATGGAAAATCTT	0.7414575671195652
AGATTCCACAGTGGAAACTT	0.7414543580760872
CGTGATTTTCCAATGGAAAC	0.7414511860108693
TGTTCCACAAATGTACCACT	0.741447281347826
GAAAAGTTCCATGGAAAATT	0.7414455926413044
CCCCGGTTTTTTCCATAAGA	0.7414197595543477
AATTTCCATGGAATATTGAA	0.7414032403913045
TTGTTGGAATTTTCCATATG	0.7414015276847827
TGGAAAATTCTAGTGGAAAC	0.7414008503369565
TTTTCCATTGAACATTTCCA	0.7413993836521738
TTTTCCATAGAAAGTCTCAA	0.7413933822391304
TTTTTTTCCATAGTCCTGTT	0.7413822445652174
CCAGTCGATGGAAATTTCCA	0.7413799865108694
ATAAATTTTCCATTGGAAAA	0.7413688254782611
TTTCCATATTGGAACAATAC	0.7413674761847828
AAAAAATTTCCATGGAAATT	0.7413656442826088
TGGAAATATATATGGAAAAT	0.7413639807282608
ATTTTCCAATGGAAAAAACG	0.7413627385652175
TGGAAATTCCAAACGGAAAG	0.7413562428478261
TATGATTTTCCATGGAAAAT	0.7413486504021739
TGGAAATTTCCGACATACAT	0.7413435884673913
TGGTCTTTCCATTGGAATTT	0.7413403886739132
AACGACTATGGAAATTTGGA	0.7413362467826088
GTTTTCCATCGGAAAATCTT	0.7413352484565218
ATTTTTCCACTGGAAAAACC	0.7413312361413045
CAGATAGTTGGAAATTCCAT	0.7413251343804348
TGGAAAAAATCTATGGAAAC	0.7413242914673912
AGATGTTCCAATGGAAAATG	0.7413060560978261
TACTGTTCCATGGAAAATCC	0.7413056362826087
TGGAAAACTCGATGGAAAAC	0.741302925728261
CAAGTTTCCATGGAAAATCT	0.7412992459130434
AAATTCAATGGAAAATTCCA	0.7412974011521737
GCTCTATGGAAAATTCCATA	0.7412807190326086
TATAAGTTTCCATGGAAAAC	0.7412790083586956
ACATTTGTGGAAAACTATGA	0.7412784977826089
ATTTCCATTGGAAAAACTCC	0.7412747707608696
AATTTTCCATTGCCGGGACC	0.7412635019999999
GGTATTTCCATGGAAAATCA	0.7412585934021738
GCAACATTGGAAATTCCGTA	0.7412573196521739
TTTTCCACAAGATGTTTCCA	0.741256150076087
TTTCCATGGAAATTCTGTAA	0.7412560456956521
TGGAAATATCGATATGACAG	0.7412520706739131
TACTGTCGTTAAATTTTCCA	0.7412513513369565
CTAAAGTTTCCATGGAACAA	0.7412446024673911
CAACGATTGGAGTTTCCATA	0.7412432317934782
TTTTCCATTGACGGAATTCC	0.7412369721956521
GCAAAATTCCATTGGAAAAA	0.7412292663043478
CATTTTCCAATGGAAAATAC	0.7412268193586956
TGGAAAAACAAATGGAAAAT	0.7412193460326089
TATATTTTCCATGGAAAACT	0.7412185304456522
ATTTTCCACAGTGGAAAAAC	0.7411963534130437
TGTTTCCGACATGGAAACTT	0.7411955221195653
CATTTCCATTGGAATACCCC	0.7411914371956521
CCAAATTTCCATGGAAATTT	0.741179219271739
GGGCATTTTCCAATGGAAAA	0.7411739115217392
TGTTTCCACAATGGAAATTC	0.7411691180869564
TAAGATTTTCCATGGGTCCT	0.7411667199673909
TTAGAGTTTCCATCAGAATT	0.7411536214673915
TGGAAATTCCATATGACGCT	0.7411436710108695
TTTGTTCCAATGGAAAATAA	0.7411359169456524
ATAAAGTTTCCATTGGAAAA	0.7411357861739132
ATTTTCCAACTATGGAAAAA	0.7411285539891305
TATTTTCCACCAACGTTCTT	0.7411244756413043
ATTGTATGGAAAATTCCATA	0.7411165368369567
TGGAAAATGTCGTGGAAAAA	0.7410989060434783
CCAAATTTTCCATGGAACTT	0.7410884839347827
TTTTTCCAATGGAAATTTTT	0.7410879330760868
CCATTTTCCATGGAAAATGG	0.7410716848043479
CGGAAAACTTATTGGAAAAT	0.7410695101195651
TTTCCAATGGAAAATCATAA	0.7410672169130432
GAATTCCACAATGGAAAATA	0.7410655065217392
TGGTTTCCATAATGGAAAAA	0.7410652917391305
GACATTCCATATGGAAAATC	0.741060065521739
TGGAAAATTCTAGGGTCGAC	0.7410539151413045
TTTTCCACTATTGGAAAATA	0.7410509582934782
ATAAATTTCCATTGGAAACA	0.741050818173913
TTTTCCATTTCGGAACAACC	0.7410450097391303
TTCCATAGTGGAATTTTCCA	0.7410335571086958
ATCCTCTACAAATTTTCCAT	0.7410149446630435
ATGGAAAGTTTGTGGAAAAA	0.7410106867065217
TTTTTTTCCATAGTCGCTGC	0.7410046428804347
GATATTCCACAATGGAAAAA	0.7409983248586955
AGGTTTTCCATGCAATATAT	0.740996129847826
ATTTTCCATCAATCTATTTA	0.740995086826087
TTTTTTTCCATATCGGAACA	0.7409910863369567
AAATTTTTCCATGGAAAAAT	0.7409886218152175
TGGAATATTCCATTGCCAGA	0.7409870222173913
TGGAAAATTCTAGATTCCAC	0.7409799237717392
GAAGTTTCCGATCGGAAATC	0.7409755971630434
[truncated: 133,084 more rows]
