# Supplementary material for: A generative model for constructing nucleic acid sequences binding to a protein
Source: BMC Genomics. 2019 Dec 27;20(Suppl 13):967. doi: 10.1186/s12864-019-6299-4 (PMC6933682; doi:10.1186/s12864-019-6299-4)
Supplement: Supplementary file 3 — Additional file 3 Nucleic acid sequences generated by our model for three proteins. Nucleic acid sequences and their binding specificity to target proteins (NFATC1, NFKB1 and MBNL1), constructed by our model. [file 12864_2019_6299_MOESM3_ESM.zip › NFKB1_bindingSequences.txt]

CTGGGGATTCCCCAAAATTT	0.6180605324565218
TTACTATTGGGGATTCCCCA	0.604074178228261
GTCTGGGGATTCCCCAGACA	0.6038927339673912
GGGGATTCCCCAAAAATGTT	0.6032989827065216
ACCTTGGGGAATCCCCAAGC	0.6009592575869565
TTTTCGGGGAATCCCCGAAA	0.5976115277826086
TCAAACGTATTATCAAAAAT	0.5973178570760869
CATTTCTGTCAAAACATAAC	0.5972428448478261
TTGGGGATTCCCCAACTACA	0.596731591152174
TTGGGGATTCCCCTAGACAA	0.596666274793478
TATCGTGTCACAATTTGTGA	0.5966470908369566
TTTTGATGTTGAAACAAAAA	0.596541466847826
AGCTAGTTGTTTCAACCAAA	0.595089652402174
TTACTGCAAACTACAAACAC	0.5945354549999998
TTTTGGGGAATCCCCAACTC	0.5943882851630435
CTATGGGGAATCCCCAACCG	0.5940547928369562
GGGGAATCCCCAAATATAGA	0.5935998368586957
GTTTGCCGGGGATTCCCCAA	0.5931152742282607
ATTTCAATGGGGATTCCCCG	0.5925755483478259
TTTTGGGGAATCCCCGAACT	0.5924245604347826
GCAGTTACAACGTTGGAACT	0.5924099950978262
TTTCCAAATGGGGATTCCCC	0.5923493399891304
TGCATCTTATGATCCAAAAC	0.5921375725
TTCTTGGGGATTCCCCACAG	0.5910267441847827
GGGGATTCCCCAAATGTAGA	0.5908761260326088
GATGTCTATGGGGAATCCCC	0.5905179478260869
CGTCTTTGTAATGCACATAT	0.5900532473913042
TTTAGGGGAATCCCCAATAA	0.5895953031521739
TATATAGGGGATTCCCCAAG	0.5890837182826085
GTATGGGGAATCCCCAATTT	0.589005801478261
TTGGGGATTCCCCGAATACA	0.5885584150760867
TGGGGATTCCCCAGTTTGAA	0.5874812150217391
ATTGGGGAATCCCCAAGCTA	0.5874316284891303
ATGGGGAATCCCCAGATACA	0.5873074640108696
ATTCCTTTGGGGATTCCCCA	0.5872224570326087
TGTGCAATGTCGCAAAATAT	0.5866981256413042
TTCAACCGGGGATTCCCCAA	0.5862522754782608
CTATGCGTCATGTCATACAA	0.5862437177717391
TTGGGGAATCCCCGAAACCA	0.5860578314565215
CGTTGGGGATTCCCCAGACG	0.5859101014782607
CAGCTGTATCAGACAACAAC	0.5852872093369568
CGTCTTACTATACATGTCAA	0.5851473983913044
TTCACATTGGGGATTCCCCA	0.584806941902174
CAAACCGTTTAAACACCATT	0.5846365159673914
TATTTTCTATCTGCAAAAAA	0.5843443242391304
GGGGAATCCCCAAAGCCGTT	0.5843017575217391
GGGGATTCCCCAAGATGCCA	0.5840874885652172
GCCTGGGGAATCCCCAAATT	0.5836697276086957
CTGTACCGGGGATTCCCCAA	0.5832664520326085
TGGGGAATCCCCGAAATACC	0.5829076957934782
GTCATCTATGGGGAATCCCC	0.5827498243804347
GGGGATTCCCCAAGTTTAAA	0.5824098161304349
TGGGGAATCCCCGAAATTCT	0.5819406689347826
CCGGGGAATCCCCATATTTG	0.5817490172065216
ACAAGTCTGGGGATTCCCCA	0.5815690793804343
TTTAGGGGAATCCCCGAAAA	0.5810105122717392
TACCAATCGGGGATTCCCCA	0.5808482453043478
ATGGGGATTCCCCACAAGAC	0.5806779690108695
CTCAAACATGTTATACTAAA	0.580648139097826
GGGGAATCCCCGATTCAAAA	0.5805964441413044
TTCCGGGGATTCCCCGAAAT	0.5800679848913045
GTCCGGGGAATCCCCAAAAC	0.5796708676630434
CTGGGGATTCCCCGAAATGC	0.5796658510869565
TGTATCTCGGGGATTCCCCA	0.5796631191086956
AAGCGTTTGGGGAATCCCCA	0.5795227340652174
TGGGGATTCCCCATTTAAGA	0.5792950789021739
ACCCGTTTCAGACAACCCAA	0.5791776846956522
ATTGTATTGGGGAATCCCCC	0.5789147101521739
ATTTAGGGGAATCCCCCAAA	0.5788387304239129
ATGGGGAACCCCCATTTAAA	0.5783737693804349
TTGGGGAATCCCCGAATCCA	0.578224068119565
TTGGGGATTCCCCGAAGTTC	0.5782023890434781
TCCGGGGATTCCCCGAAATA	0.5781678320869565
TTATCTGCAACATACTACAC	0.5780449942934783
TTTTAGGGGATTCCCCAACG	0.5780022635217391
TGGGGATTCCCCGAAATTGC	0.5779053044347825
ACAACTTTACGTTACAAAAT	0.5777959301086956
CAGACTTTGTTAGACACTAA	0.5777618925760869
GCCTTTTAGGGGAATCCCCA	0.5776987725652173
GGGGGTTCCCCAACGGTTTA	0.5775858508913043
TTTGGGGAATCCCCCATAAC	0.5774625271086955
ATGGGGAATCCCCAGATCTA	0.577278152271739
CTCTGGGGATTCCCCTAGAA	0.5769087983260868
TTATGCGCCGACTTCAACCA	0.5768626033804348
CCGCTTCAGACACCATCAAT	0.5768624992717389
GGACTCTTGGGGATTCCCCA	0.5768124246630435
ATCGGGGATTCCCCGAAATA	0.5767852235000002
ACCGTATTGGGGAATCCCCG	0.5765551491630434
CTTTAGGGGAATCCCCACAA	0.5765359497826087
TCCGCAGTTCAAACCAAGCC	0.5761792341847826
TTCAAATGGGGGATTCCCCA	0.5757653555326088
GGGGAACCCCCGATTTTAAA	0.5755394701739132
CACTGGGGAATCCCCAAATA	0.5754256301956522
CGGGGAATCCCCATGGGGTT	0.5751560493260869
ACCCTGGGGAATCCCCAAGG	0.5747680577282608
AGTCTTAGGGGAATCCCCAA	0.5747649138152173
TCGGGGATTCCCCATTTCAA	0.574696610576087
GGGGAATCCCCAAACTTATA	0.5746662564130434
CTTTGGGGGATTCCCCATAC	0.5742585845
ATGGGGAATCCCCAAGGACC	0.5742513750326086
ATATTTGGGGAATCCCCACC	0.574168791119565
TTTATGCACTATAACAACCT	0.5741642620869567
GCCGTTACTGCAAAAACTAT	0.5740483325652174
CTGGGGATTCCCCTACAAGA	0.5740327980652172
CTGGGGATTCCCCAGTTAAA	0.5739944549239129
TACCCGGGGAATCCCCAAAA	0.5738365534782609
TTGGGGGAATCCCCCAATGG	0.5733922644239132
TACACCACTTTGCAAAGACC	0.5733721966304346
ATCTGCTATAACACAAACAT	0.5730803112173912
GTGCCGGGGAATCCCCAAGA	0.5730270553043478
TATCTGTCTGCACTCAAAAC	0.5727482625
TATTTGTGCCATGACATACC	0.5726825841630434
GCGGGGATTCCCCAAATGGA	0.572625407826087
TTCAACGTCTATACGCCAAG	0.5726083563586954
TTCTCCAATGGGGATTCCCC	0.5725933485760868
TTATAACTACAAGCGCCAAA	0.5725851988586957
TGGGGATTCCCCATGGTTTA	0.5724854803695653
TGGGGGAATCCCCAAATGGG	0.5722750012173913
ATTGGGGAATCCCCTAGACG	0.5722568042391306
GGCCGGGGAATCCCCAATAG	0.5722207354782609
TGGGGAATCCCCATTTAACA	0.5721147061847826
GAACCATTGGGGATTCCCCG	0.5719885355760869
ATATGGGGGATTCCCCATAT	0.5719061365978262
GCCACCATTGGGGAATCCCC	0.571810144391304
ATTTAAACCTCTACGCCATA	0.5717250119673913
ATCTCCGCGTTGATAACAAC	0.5717094637717391
CAGTACGTTTCAAACATGCT	0.5716697529565217
TCGGGGAATCCCCATGTAAA	0.5716180080760869
TTCCAACATGGGGATTCCCC	0.5715372042173913
CGCTATTTTGGGGAATCCCC	0.5714508042499999
CCGCATTTGGGGAATCCCCG	0.5714382585652173
ACTTTGGGGAATCCCCGTAC	0.5714288104891305
ATTTATAGTGCACAAAGACT	0.571358925021739
TCTACATTGGGGAATCCCCC	0.5713520833478261
CATTTGGGGAATCCCCGCCA	0.5712759084456522
ATCCGGGGATTCCCCAACAA	0.57125175425
CGGGGAATCCCCAAATTCCA	0.5711527061847828
CCTTGGGGAATCCCCATCTA	0.5710438249239133
TCTACATCTTGCTATATCAC	0.5709538075434782
TCTACGTGCAAACAAAATTC	0.5708670374239132
GGGTCCCTTGGGGAATCCCC	0.5708212710326088
TTTAGGGGGTTCCCCGAAAT	0.5707539369782606
CATTAGACGTTCAGCAAAAA	0.5707312505217391
CGTCTCTGCTACGACACCAA	0.5701603551086954
TTTACATTGGGGATTCCCCG	0.5700430542826087
CACATTTAAAATTCGTGCGA	0.5700277901304349
TTTTTGCCAAACAAATTCTA	0.5699874247826089
TGGGGATTCCCCGGAAATCC	0.5697273076413041
TAGGGGAATCCCCAAATCTA	0.5696810051739131
TTTAAATGGGGGATTCCCCA	0.5695879482934784
ACACCATTTTGTGCCAACTC	0.5695102540652175
GAATTCTGGGGGATTCCCCA	0.569503914
ACCGGGGATTCCCCATGGGT	0.5694093715652173
ACTACCATTGGGGAATCCCC	0.5693147763695654
TTACTGTTTTACACTAACTG	0.5692438333913045
TTCTAGGGGATTCCCCAACG	0.5689968995217389
ACAACATCGGGGATTCCCCA	0.5689035220434782
ATGGGGAATCCCCGGCAATA	0.5688678248695651
CAATCGGGGATTCCCCATAC	0.5688597576086959
TTGTAACAAACAAGCGACGT	0.5686802972717393
GTATTGTAGGGGAACCCCCA	0.5686689969239132
GCCGGTGAATCCCCAACTAT	0.5686621203369564
TGGGGATTCCCCCAAATCCA	0.5685972174239132
TGGGGATTCCCCAACTTTGA	0.5685879700543477
ACTTCTGGGGATTCCCCATC	0.5684958470326088
CCGGGGATTCCCCAACTGGA	0.5683867492391305
GTTCAACCCGGGGATTCCCC	0.5683387965869563
TTGAAGGGGAATCCCCAAAT	0.5683120000543478
AGCTTTTAGGGGAACCCCCA	0.5681797334673913
TGCCCATTGGGGAATCCCCG	0.5681782177282608
TTTCCAATCGGGGAATCCCC	0.568012363347826
CCTCCAATGGGGATTCCCCA	0.5679535780108697
ATGGGGATTCCCCGGAATCC	0.5677832382934782
GGGGATTCCCCGAAAATTTG	0.5677491093152174
TCATAGGGGATTCCCCAAAC	0.567601598195652
TGGGGAATCCCCTATTAAAA	0.5675102507934784
GGGGATTCCCCCAAAAAAAT	0.5673221569021738
CCGGGGAATCCCCATGTACA	0.567305218021739
ATTTAAAATCTGTGCGACAT	0.5672118227391305
AACTTCGGACGTTGTATAAG	0.5671813960108695
CCTCTATTGTCACAATCCAA	0.5671404489347827
GGGGAATCCCCGATATTAAT	0.567070250576087
CCGGGGAATCCCCATATATC	0.5670517693695653
TTACAATAGGGGATTCCCCA	0.5668435068152173
GCCTTCTAGGGGAATCCCCA	0.5667849529130436
ATCCACTATGGGGAATCCCC	0.5667544690978261
TCCGGGGATTCCCCGGAAAA	0.5667419487282608
TGTTTATAGGGGATTCCCCA	0.5667406995760869
TCTAGGGGAATCCCCGAAAA	0.5666378938804351
AACCATATGGGGATTCCCCG	0.5666153709782609
CTCAATTTGTTCCAACACTA	0.5664896877500001
TAAAGTTGTACTAACGCAGA	0.5664885831956521
ACGCGTTTGACCAACATACC	0.5664423475
ATTTTTCTTGGGGATTCCCC	0.566441781554348
TCAGGGGAATCCCCAAGATA	0.566417259402174
GGATTTGTCGGGGAATCCCC	0.5663797229239131
CACTTTTACAGTCACAACCC	0.5663523380326086
CCCGCTGTATAAAAACACCA	0.5663522778152175
CCTGCATTGTTTAAACGAAA	0.5663173024673913
TGGGGAATCCCCGAAAATGC	0.5663008213260868
GGTCGGGGAATCCCCAAAGG	0.5662291686195648
CGGGGAACCCCCTTTGAAAT	0.5661844028913043
TCAAACATACGTACGATGTA	0.5660818523586957
TATACAACGTTGATACGGTC	0.5660580988695653
CATGGGGATTCCCCTACAAC	0.5659704931413045
ACAACCCGGGGATTCCCCAA	0.5658440857934781
ATGTCTAATACGGCTAGCCA	0.5658282905760871
TGCTACAATAAAACATCAAA	0.5657827100652175
TCTACTCGCTAAAACCAACC	0.5657733046413045
AGTTGGACAATGCGTATAGT	0.5657562402717393
AGCTACATATAAACGCCGCC	0.5657147572173912
CATCGGGGATTCCCCAATTT	0.5654752791413042
CGATTTGTCATTGCTACAAA	0.5654245750543475
TTGGGGATTCCCCGAATTCC	0.5653948852391303
TATCTATAGGGGGTTCCCCA	0.5653064103695653
TCATGGGGAATCCCCGAATT	0.5652831399456523
ATCGGGGATTCCCCAGGTAT	0.5652349657500001
CGCCAACTTGGGGAATCCCC	0.5651550279239129
TGGGGATTCCCCCAAATAGG	0.5651184108369562
GGGGAATCCCCATGTACATT	0.5649463976630432
CATTTTTATGCACTATGCCA	0.5649208544782607
TAGACAAAGCGCTGTTTAAA	0.5649047406413041
TTTCGGGGAATCCCCGAACT	0.5648873796304349
TTTCAACTGTATACGCGCAA	0.5647870271630435
GATTATAACACAGTGTGTAA	0.564767688543478
CAACCATTGGGGAATCCCCC	0.564656108652174
CTTGGGGAATCCCCGAACTT	0.5646304413152176
CTGGGGAATCCCCGATTTAG	0.5645779788586955
TTGGGTGTAACATCTAAATT	0.5643795438586956
ACCATGGGGAATCCCCTAGA	0.5643346248913044
CCTTTCGGGGAATCCCCGAA	0.5642732501847826
ATTGGGGAATCCCCCATACG	0.5641934775108695
GCCTGGGGATTCCCCAATCC	0.5641312163260871
TATATTCCGGGGATTCCCCA	0.5640541214456519
CATTGCACGTTGAATACCGA	0.563970623076087
TCGACATATGGGGAATCCCC	0.5639325674565218
ACAGATTCAAACATGACGCA	0.5639029327934784
CACACTGTATAAACCCAGCC	0.5638536903913042
TTCAATCTGGGGAATCCCCC	0.5638272143152174
CTGTTTTACACATTAAAACA	0.5638252174673912
TTTTATATACGTCCCATGAC	0.5638251994673913
CGTCTATTCAAGCGTTGTCC	0.563821904945652
AATCTAGGGGATTCCCCATG	0.563794521054348
ACTTGGGGAATCCCCAACAC	0.5636242658260869
CTGGGGATTCCCCTGTAAAC	0.5636116844782608
TATCGGGGAATCCCCGCAAA	0.5635577279456523
CCGCCATTCTATGCACCAAA	0.563441095402174
TATGGGGAACCCCCTAAAAT	0.563437165304348
ATTTCTAGCAAACACACCAT	0.5633997030978257
TCGGGGATTCCCCTATACAG	0.5632380384130435
GACCCATTGGGGAATCCCCT	0.5631668949130434
TGGCGCCTTGGGGAATCCCC	0.5631257044130429
TATCTCAGGGGATTCCCCAA	0.5630963514239129
ATATGAGTTGCAACTGCTAG	0.5630195591195654
GGGGATTCCCCCAAAAATGT	0.5628343963586954
CCCGGGGAATCCCCAAATCG	0.5628082263586957
CTACACGTCTGTTTTCAAAT	0.562749762978261
CTGGGGATTCCCCGGATAAC	0.5626855274782605
TGACTTGCCTGAACGCAAAA	0.5625927188260871
GTTTCTAGGGGAATCCCCCA	0.5625592240326087
TGTCAAACTGGGGAATCCCC	0.5625359590217389
CTTGGGGAATCCCCGACCCG	0.5625319020543476
TATTTGCAACCACAACTCAC	0.5625024934565218
TGGGGATTCCCCTAAAATTC	0.5624911999999999
ATTCAAACCGGGGATTCCCC	0.5624345188913045
TGTCGGGGAATCCCCATGAT	0.562392407826087
ATCTACGCGCCATGTCCAAC	0.562327673271739
TACATTACAAGCCACGATAT	0.5623014128586958
GATACAATGGGGATTCCCCA	0.5622866132282607
CTCCGGGGAATCCCCAGATA	0.5621843956304349
CGGATGGGGAATCCCCAAGA	0.5621808029021738
GGGGAATCCCCATGGCCGAT	0.5620776751413046
ATTGTATGAACCAACATGCA	0.5620525439782609
CCCACATTTTTGCACAATAC	0.5620105309239133
TTTTCACTATCAGACACCAT	0.5619798992826085
GGGGAATCCCCAAAGTAATA	0.5619325832608695
TAACTGAATGTTACAAGAAC	0.561712516478261
CGGTTCGACTACGCTCAAAC	0.5616864743804346
ATTCGACGGGGATTCCCCAA	0.561665215054348
GGGGGAATCCCCAAATACAG	0.5616146631847825
TTCAACACAATGCACAACGT	0.5614889871739132
CGTCGGGGAATCCCCGATGG	0.5614525296304347
TACCCCTATGGGGAATCCCC	0.5614246811413043
CGTGGGGAATCCCCAATGGG	0.5614110178043475
AAATTCCAGGGGAATCCCCA	0.5613701920869565
CAATTTTAGGGGATTCCCCA	0.5613625717499999
TCTCAAATGGGGATTCCCCG	0.5613018482173913
CAATCTATGGGGAACCCCCT	0.5611697744021742
TAGGGGAATCCCCAAATTGC	0.5611506348152172
ATTCAAGTCGGGGATTCCCC	0.5611195196847829
TCCTAGGGGATTCCCCAACG	0.5611001538152174
ATCTACGCCAAAACCCCAAC	0.5610746696304347
GGACCGGGGAATCCCCAATA	0.5609164614782609
GATTCCATAGGGGATTCCCC	0.5609010949456522
CTTTCGGGGGTTCCCCAACA	0.560874624923913
CGTTGGGGATTCCCCGGAAC	0.5608471901195652
TCTAACCGTATAAAACACCA	0.5608458322391303
CCTTTTGGGGAATCCCCGCT	0.5607646362173914
GGATCCGGGGAATCCCCAAA	0.5606591675652173
TACCGGGGATTCCCCGAAAC	0.5606222358369564
TGGGGAATCCCCCAGTTCAA	0.5605975601195652
TCTGGGGATTCCCCGCAACC	0.5605356361304348
TTATACTCAACGCCAATACT	0.5604137958152172
ACAGGGGAATCCCCAGATAT	0.5604062007173912
TTGTCTAGGGGAATCCCCCA	0.5603827865217392
TTTCAATGGGGAACCCCCTT	0.5603778575652174
GGGGAATCCCCAGATGGAAC	0.560375993097826
CCATTCTGCGATACAACCAC	0.5603723024456524
GCTTTAACGTCTAACAAAGA	0.5603718618913045
TTGGTATGTGCAAATATTAA	0.5603348231195653
TCTGATAGGGGATTCCCCAA	0.5602995039456522
GGGGGATTCCCCAGTTGAAC	0.560196698923913
ATGGGGAATCCCCCAATGGC	0.5601727547282608
ATGACAATGGGGATTCCCCA	0.5601313741304346
AACTTACATGGGGAATCCCC	0.5601310379891304
ACATGTTCAAAACAAAATTT	0.5600633586413043
CACATTTGTCAAACACGTCA	0.5600487833369567
CGGGGATTCCCCAATATCAC	0.5600016629782608
TATCTGCTACACAATACTTA	0.5599582857282608
TATCCCAATGGGGATTCCCC	0.5599479217934781
GGGGAATCCCCAGATCGAAA	0.5599167535652176
TCCTGGGGAATCCCCATCTA	0.559896270923913
ATGGGGAATCCCCAGGCGGT	0.55987228875
TGTCGGGGAATCCCCATAAT	0.5598666508043477
ATGGGGATTCCCCGAATACC	0.5598658654347827
GCGGCCCATGGGGAATCCCC	0.5598376111847825
ATGACCATGCGATGTTAAAC	0.5598326524130434
GCTTTATCGGGGAACCCCCG	0.5596575685869564
ATCTAACTTGTATCAACCAA	0.559649106869565
ATGGATTTCGGGGATTCCCC	0.5596449188804347
GCCGCGGGGAATCCCCAAAA	0.5596378348695653
ATGGGGAATCCCCACAAGGC	0.5595735147608691
TATCTTTGGGGAATCCCCCC	0.5595278987608696
CCTGGGGAATCCCCACATAT	0.5595037161956521
AGGGGAACCCCCAATTTAAA	0.5594118781847827
ATATTCCGGGGAATCCCCCG	0.5593796549130432
CGCTTTAGACAAAACAAATC	0.5593184383260869
AAATTTTCGCAATACGATAC	0.5592933023804347
CTTGAACCATACGCTACAAA	0.5591825944999999
GTTCAAACGGGGAATCCCCG	0.5590834034456521
GGGGAATCCCCGGAAAAACC	0.5590037842608695
TTATGCGCACGATCTAAAAT	0.5588898981413044
CTGGGGAATCCCCATGACAT	0.5588390580652173
CATCTATGGGGAATCCCCTT	0.5588162966630434
AATGGGGATTCCCCATTGGT	0.5588160180108694
ATGTTACGACGCAAAACCGA	0.5586973647826088
CTACTTATTGCACAAAACCA	0.5584943677934782
ATCTTTGCGCTGACATACCC	0.5584470972717391
GGGGATTCCCCTGTTGAAAA	0.5583675365108695
CACTTTGTCTTTTACACAAC	0.5583537238369565
ACATTCGGGGAATCCCCGAT	0.5582590713478262
TGCTTTTTCCAGAAACGCTT	0.5581968991195653
TGGGGATTCCCCTATTTAAA	0.5581904119130433
CGTTTCTGCCAACTCGTTTA	0.5581798441847825
GGGGAATCCCCAGGTCCAAT	0.5579373600652173
CATCGGGGAATCCCCCAGAT	0.5578307482934783
TTTCAGGGGATTCCCCATAC	0.5577951901413044
CAAACCATTGCGATACGCCA	0.5577743393043476
TTAGCGTTGACAACATACCC	0.5577283855434785
TGGGGATTCCCCGGCACAAG	0.5576767491521738
AATTCCATAGGGGAATCCCC	0.5575730444130436
TTCAACGTGAAAACATGTTG	0.5574985461413042
TGACGGGGAATCCCCAAAGC	0.5574065063695651
ATGGGGAATCCCCAGTCCAA	0.5573905996086956
GGGGAATCCCCGGGTTAAAC	0.5573837998152176
AATGGGGATTCCCCATAGCT	0.5573752881739129
TCATAGGGGATTCCCCACAA	0.5573215491847826
CTGGGGAATCCCCCAATACC	0.5573169600869563
ACTTATAACCGTCTCAACCA	0.5571903298043478
TATCCGGGGAATCCCCATGT	0.557178046304348
ATGGGGATTCCCCAGCAGCC	0.5571544509130435
CCTGCAATTGCCAAGTCGCA	0.5571491887173914
CGCATTTTATAGACACCACG	0.5570707789782607
TTCACGTTTCTGACACAATT	0.557007482076087
ATGGGGATTCCCCCAACGGC	0.5569657157608696
TGTACTCTTTGCGCCACAAT	0.556950037478261
TGTTTCACGCATATAGTTTA	0.556925538445652
ATACCCGATTGTACCAACAC	0.5567355359782608
CCAACTGTGATACATCATAT	0.55669062025
ACTTTGGGGAACCCCCCCAG	0.5566886239456521
CTACTACATGTAACTACAAT	0.556670442402174
AGGGGATTCCCCAAATACCC	0.5566621700000001
GCCGGCCGGGGATTCCCCAG	0.5566423878586957
ATCCACGTTATTGAAACACC	0.556640054826087
CCCGATGGGGAATCCCCGAT	0.5565556716413044
TTGGGGATGCCCCTAAACCC	0.5565293636847828
TCGCCAATACACAAAACGTC	0.5564239555543478
TGCGATGTAAAAACTCTACA	0.5563059075652174
CATCGGGGAATCCCCTAGAT	0.5562457689565216
CTCCGGGGATTCCCCGACAA	0.5562062271739131
GGCATGGGGAATCCCCATGA	0.5561202975652174
TACTATACGCAACATGTTTC	0.5560303620652174
TTCTGGGGAATCCCCTCAAT	0.5560090840652171
TGTTAAAATGGGGATTCCCC	0.5559724708913041
TGTCAAAATGGGGAATCCCC	0.5559020049456521
CAACCTAAACGTTAGACGAC	0.5558477989782608
CCCGGGGATTCCCCTATACA	0.5557836428478262
ATTCCGGGGAATCCCCGCAA	0.5557802591413045
ATGTATTACGTACTGAAAAA	0.5557000571739129
TTGAACTCTTTGCGACATCT	0.5556627494673914
ACAACCATCGGGGATTCCCC	0.5555860309239131
CGGGGAATCCCCAATTGCTA	0.5555065807826087
TATTAAGGGGAATCCCCAAG	0.5554789358695651
AAGGCCCATGGGGAATCCCC	0.55543925475
CTTCAGGGGATTCCCCACAA	0.5553818087173914
ATAGGGGATTCCCCAAACTT	0.5553485715978259
CGGGGATTCCCCTAAAAGGC	0.555230877097826
CGGGGATTCCCCAAGTCTAG	0.5552178104347827
CCATTTGCTGTCACAACATT	0.5551812112173913
TGCAACTGGGGATTCCCCAC	0.5551647155434782
ATATGACATGGGGAATCCCC	0.5551605058369563
GTTCGGGGAATCCCCGAACT	0.5551415038695653
AGGGGATTCCCCATGGAGAA	0.5550711053804348
TAGATTTTAGGGGAACCCCC	0.555049724597826
ATTGGGGAATCCCCCCAAAT	0.5550468861956521
AAACTTTCAGCAACACACAA	0.5550286973586958
TTGGGGAATCCCCTAGGCAG	0.5550144676956521
TTTTACGCTATACAGCAAAG	0.5549631574565217
TGGGGAATCCCCGAATGTCA	0.5548873752608696
CTTGGGGAACCCCCCGACGG	0.5548735943043479
ATAACACATTTTTGCAACAT	0.554849398423913
AACGGGGATTCCCCAAATGC	0.5548341633369565
TTATGCTATAACATATATAG	0.5547980250326086
GGGGATTCCCCCAATAGCCA	0.5547850127826086
TATACGGGGATTCCCCGACA	0.5547136115108696
GGGGAATCCCCTAAATTTGA	0.5546917493804348
TAGGGGATTCCCCACAAGTA	0.5546822674565217
AAATTTACAGTTTGACACCC	0.5546768466847826
TCGGGGATTCCCCATGTATT	0.5546728220869566
ATTCAAAACGGGGGTTCCCC	0.5546638382608695
CTTGCCGTACGACATTCAAA	0.5546497567934783
AGGGGATTCCCCAACAGATT	0.554437566423913
TAAGGGGATTCCCCAAAGTC	0.5544119752173912
CTATTCCGCAATACGATATC	0.5543988794782608
TCGCTTATAAGACACGTCCA	0.5543731091195652
AGACAACTGTATATACGTTG	0.5543362084673913
CGTCGGGGAATCCCCCAAAG	0.5543275254347825
TTTAGGGGGTTCCCCTAAAT	0.5542760064130434
ATTTACAACGGGGAACCCCC	0.5542670108260868
CACGGGGATTCCCCATATAG	0.5542636613369563
TCAATCTGTTTTACGCAAAT	0.5542468688804348
TGAAATGTTACATAAAGGAC	0.5542384249673914
AGGGGATTCCCCTAAAAAAT	0.5542333325434783
ATCCGGGGATTCCCCAATTC	0.5542141821847826
CCTACATGCGACACAAACTT	0.5541985575326086
TACGTATAACGATTGGTGAA	0.5541313951956521
TACCGGGGATTCCCCTAAAT	0.5541308545869565
TCTATGCTTGTAACAACCGC	0.5541243714891305
TATCGGGGGTTCCCCAACCC	0.5540850264565217
ATAGCGCAATGTCGAGTTTG	0.554080017771739
TTCCAAAAGGGGATTCCCCA	0.5540087162717392
GTTCGGGGATTCCCCGAACT	0.554000563228261
GTAGGGGAATCCCCATATAT	0.5540001343586958
TGTAGGGGATTCCCCAGACT	0.553986661445652
TCGCTGTTAAAGCAAAAATC	0.5539167624565218
AGGGGAATCCCCAAAATGAA	0.5539061977608697
TTGTCTGCGCACAAGAATAC	0.5538785296847826
TAACCTGCATTAAACATAAC	0.5538755761195653
CTTGCCGCGTTTTAACACCA	0.5538613170978259
ACATATTTCGGGGATTCCCC	0.553832174804348
TCAGGGGAATCCCCAAGAAC	0.5538198911086958
ACCGGGGAATCCCCGAATAT	0.553808586347826
AAACATGGGGAATCCCCAAT	0.5537492203695653
GGTCGGGGATTCCCCGAAAC	0.5537011089456523
CCTAGGGGATTCCCCTAAAT	0.5537001681304348
GGGGAATCCCCGGCCGATTT	0.5536817789782608
GGGGATTCCCCATATTGATT	0.5536382457282607
GGGGAATCCCCGATGTTAAC	0.5536262515978261
CTTTTCGGGGAATCCCCGGC	0.5536178274891304
CGGGGAATCCCCGGTAGACC	0.5536123601956522
GTCAGCCTGGGGATTCCCCA	0.5536101104565218
TCGGGGGATTCCCCGAATAC	0.5536061583369565
TGTACGTTGAACAAACTGTT	0.5535515925978263
TCGTCACAAAATTTTTTTGC	0.5535046209130434
AGGGGAATCCCCAATACCAA	0.5534478697391303
TGTCGAACCGCTTGAAACCA	0.5534353938586958
CTACTGGGGAATCCCCTATG	0.5534232173043478
CGCTGTTCGAACCATTACAT	0.5533857499347825
GGGGATTCCCCATGCTGAAC	0.5533581582826088
ATACTGTACGAAGTCCCAAG	0.5533520088695651
GCCTTTAAGGGGAATCCCCA	0.5533104601630434
CATCTTGCCACAACACAAAA	0.5532698119999997
GAATACTTGTACGCTTCAAG	0.5531493951630435
AAAGGGGAATCCCCAAAAGT	0.5531173130434784
TTGCAAAATGGGGAACCCCC	0.5530965257173912
GGGGAATCCCCAAACTATAG	0.5529393287826087
CAACTCAAATCTGCGCAGTT	0.5529388493695652
AATGGGGAATCCCCAAGCAA	0.5529028302065216
CATGGGGAATCCCCGGCGAT	0.5529027234239131
CGCATGGGGAATCCCCGATA	0.5528716295869567
GTTCAATACGGGGAACCCCC	0.5528654237065218
AATGGGGAATCCCCGAAAAC	0.5527614349891302
CATTCTGCGCCAAACATACC	0.5527497699456522
GTAGGGGAATCCCCAGAATA	0.5527406301521738
TCGGGGATTCCCCGTATACA	0.5526774780108696
TTGGGGAATCCCCACTGGGG	0.5526118613586959
CCCCGGGGAATCCCCAAAGC	0.5526027097717392
ATGTCGGGGAATCCCCATGC	0.5525961663369567
ATTTATTCGGGGATTCCCCA	0.552579574423913
ACCGGGGATTCCCCAGATCT	0.5525529156630435
TCAGGGGAATCCCCAAGACA	0.5525493881956521
TATCCGGGGAATCCCCTAGA	0.5525248080434785
CAGCATCGGGGATTCCCCGA	0.5524695778586957
CTTACTGCCAAGTCCTAACT	0.5524360628913044
GGTATCGGGGATTCCCCAGC	0.5524206519673913
AACCGGGGATTCCCCAGATC	0.552336635271739
TGCGTGTTATAGAATTGCAG	0.5523194896847827
TAGGGGGTTCCCCGAAATCC	0.5523193706413043
TTGTCCCTACGCCAAATATT	0.5523161748695651
TATCTTAGGGGATTCCCCAT	0.5523077966956522
CAACGGGGATTCCCCAGATA	0.5522448614021739
TGTAGAACCGGGGATTCCCC	0.5522058638478262
TCGCTGGGGAATCCCCATGA	0.5521942595
TCCTAGGGGATTCCCCATAC	0.5521784184891302
TGTACATCGGGGAATCCCCC	0.5521764367934785
AGGGGGATTCCCCAAATACA	0.552112155673913
CGTCACTGCATTGTCCAACA	0.5520109512934783
TCGAGGGGAATCCCCAAGAT	0.5520037425434783
GGGGATTCCCCGTTACAACA	0.5519957490326086
ACAACATCGGGGATTCCCCG	0.5519806074456522
CTCCGTTTGTACACCCACAA	0.5519786650108695
GGGGAATCCCCTAAATATTG	0.5519700100760869
TGGGGAATCCCCATGGGGGG	0.5519501790543477
TCCATCGGGGAATCCCCGGC	0.5519483817065218
AACGGGGAATCCCCAAGATA	0.5519083250978261
AGCCCTTGGGGAATCCCCCG	0.5518775567065216
TAAAGGGGGTTCCCCAATAC	0.5518268711195651
AATGCTTAATACACACGCCA	0.5518267509347825
ATATCTTCTGCGTCTAAATC	0.5517734177391302
CCGGGGAATCCCCGATTTAG	0.5517157330108695
TACATAGTGGGGATTCCCCA	0.5517028253152176
AATCTCATGGGGGTTCCCCA	0.5516545158478261
ATTGGGGAATCCCCCCAAAG	0.5516380517826087
TGGGGAATCCCCGAATTGCC	0.5515997160543474
TTCTGGGGATTCCCCTCCAA	0.5515731955760867
TACTGCTTAAACACCACACA	0.5515642302826088
TTGCCAAACGGGGGTTCCCC	0.5515604786413042
TGTAGGGGATTCCCCAGGCA	0.5515463145434781
ATATACGTCGGGGATTCCCC	0.551438084869565
ACCGCTGTTCGCAAAATGTC	0.5513604018152174
TTTAGGGGCTTCCCCTAAAT	0.5513427248478262
ATTTAGGGGATTCCCCCAAC	0.55127915773913
AGGGGATTCCCCGGTCAAAA	0.5512737769130436
ATAGGGGGTTCCCCGAAATC	0.5512601922282608
ATGGGGAATCCCCCATACAA	0.5512160798586958
CTGGGGATTCCCCGAACCGC	0.551210150271739
ACTGTTTTGACACAACGCAC	0.5512092889130435
TGCTGGGGATTCCCCAACCT	0.5511744163152174
ATGTTTAATCCACACGCGTG	0.5510883305978262
ATTGGGGAATCCCCCCAGAA	0.551075861771739
CGGGGAATCCCCGACGTTGA	0.5510674615869566
CTCGGGGATTCCCCTTAAAA	0.5510581336630433
GGGGAATCCCCGAAAATACA	0.5510329901304347
TAAATGGGGATTCCCCATGC	0.5509644643043478
ATGGGGAATCCCCGGGAAAA	0.5509285590326087
ACTGTTATAGGGGAATCCCC	0.5508855768913041
GGGGATTCCCCGGACTGCAA	0.5508590410543478
TTTTTGTAAACACGGGTTGT	0.5508562857065216
TATTCCGTTATACACCACAT	0.5507552859239131
TTGTCTAGGGGATTCCCCAC	0.5507152669239133
ATCCAACCCGGGGATTCCCC	0.5506902016413042
ATTCTTGCGCCAACACATCA	0.5506847803152171
ATATATTCGGGGAATCCCCC	0.5505963128043477
AGGGGAATCCCCATGGCAAT	0.5505655421847825
GCGCCGCTTGGGGAATCCCC	0.5505640531195652
GGGGAATCCCCAAATCAAGA	0.5505572138804345
CTAACATCTGGGGATTCCCC	0.5505420528152176
TGTCAATTCTAACACGACCT	0.5505368473913044
AACCGATACAACGCTGTAAA	0.5505020284130434
TTTCAATCGGGGATTCCCCT	0.5504821645217391
CTGGGGGATTCCCCCAACGG	0.5504356484239128
CACCCAACGTTTTAAAAATC	0.550363008326087
ATTTGAAACGCGTAAGATAT	0.5503527327608696
TTCGGGGAATCCCCTTTAAA	0.5503050637826086
GTTTCGGGGATTCCCCTGAA	0.5503050072608695
CGGGGGATTCCCCTATACAA	0.5502512316847827
ATACTGTCGGGGAATCCCCC	0.5501422853043478
TGTAGGGGATTCCCCGGAAT	0.5501159619565216
CATGTACAAACGCTTTCTAA	0.5501085993478261
ATGGGGAATCCCCTTTAAGA	0.550075290423913
GGGGGTTCCCCAAATAAGGG	0.5500594525326089
TTGCAACTAGGGGATTCACC	0.5500319257391303
ATGGGGATTCCCCCATAGAC	0.5500165442391304
CTATTTGCGCGCAAACCCCC	0.5500130152826084
CCGGGGAATCCCCTTGTACA	0.5500098201195655
GGGGATTCCCCATAAACTAC	0.5500070139891305
GGGGATTCCCCTAAAATATG	0.5499710385108695
GTGGGGAATCCCCGAATACA	0.5499409772608695
TAATATCCGGGGATTCCCCG	0.5498877135
AGGGGATTCCCCTGTACAAA	0.5498768787391304
AAACGGGGATTCGCCGATAC	0.5498616000760869
AACTTTGTGTTACGCAAACC	0.5498482971086958
TTATAAACGGGGATTCCCCG	0.5498062272608696
TGCAAACATGGGGATTCCCC	0.549797659369565
GTGGGGAATCCCCGACAGGC	0.549791317206522
GGGGAATCCCCAGATCCATG	0.549744506652174
ATTTGCGCGATGTAAAACCT	0.5497090230000001
TAGGGGAATCCCCTTGAAAT	0.5497023680869565
TTTGTAATACGACTTCAACC	0.5496838446847828
GCATATTGTAACACAGTAAA	0.5496354614130434
TAGCCCGGGGAATCCCCAAT	0.5496332674565219
AACCCATTGGGGGATTCCCC	0.5496208255869568
TTATAAGGGGAATCCCCAAC	0.5495926111521738
ACGATTTTAGGGGAACCCCC	0.5495572844673912
GGGGATTCCCCAACGAATCC	0.5495487478260871
CCGCTTTTACAACCACGACG	0.5494788591847827
AGGGGATTCCCCAACAGATC	0.5494778938804347
GTTCGGGGATTCCCCGAAGT	0.5494431967065221
TTTTCAAATACGTTCTGCGA	0.5494400669239129
CTGGAGCTTACATCGCAAAG	0.5493861239782608
TAAACCATCGGGGAACCCCC	0.5493830612173913
GGGGAATCCCCGGACGGTTT	0.549304272380435
GACCTCTATGCTATATATAA	0.5493007683913042
TGGGGAATCCCCTATAATAG	0.5492774374782606
GGGGATTCCCCAACAGCACC	0.5492168965217392
GGGGGTTCCCCCAACAAAAC	0.5492148578043479
AGCATTTCGGGGATTCACCG	0.5491543910108696
CTTCTTTTGGGGATTCCCCC	0.5490989494456522
TGAAATGTCGCATACAAAAT	0.549066468402174
GGGGATTCCCCTAAAGTTAT	0.5489728770978259
TGCAACTGGGGATTCCCCGC	0.5489296512065219
CCTCTTGGGGAATCCCCGTA	0.5488958900978258
TTTGATAACGGGGAATCCCC	0.548882185945652
CAGATCTAAGCGCCAAGTTC	0.5488375056630437
TGTATATGACTCAAACAACA	0.5488363828695652
CCCTATACGTGCAACCTCTA	0.5488223149673913
CTAGTTGGGGAATCCCCTAA	0.5487880761630434
GGGGAACCCCCATAGACCAT	0.5487561277826088
CGGGGAATCCCCATGGCGAA	0.5487491219999999
ACGGGGAATCCCCGAAATAT	0.5487261291847825
CTTCGGGGAATCCCCATAAC	0.548675693728261
CGTTCTACATGTTAACTACG	0.5486235685217392
CAGCCGGGGATTCCCCGGCA	0.5486218615543479
TCCTTGCATGCCAAGATCGT	0.548565808097826
ATTACGTTGTACAAAGTTGT	0.5485527209565215
TAACGCTGTATGTACTATGC	0.5485456163478261
GGGGAATCCCCCAATATACC	0.5485243384891304
TTTGCGATACGCTTAAAACA	0.5485174538152173
GAGCGTTTAAAACATCACAA	0.5484940282499999
CATGTGACGTTTTAAAACCT	0.5484887840434782
GGGGAATCCCCTAAATTTGT	0.5484521442934781
CTTACCAGCCGCTATACAAC	0.5483804972065218
TATTTCAAGGGGAACCCCCG	0.5483506105652172
CCGGGGATTCCCCGAAGTCT	0.5483495171413044
GGGGATTCCCCGAAAATTAT	0.5483449064347825
GGGGAATCCCCAAAGGTGCT	0.5483430404999999
ATGGGGATTCCCCAGCGGAC	0.5483415058369563
CTTCTTTGGGGGTTCCCCCA	0.548310128097826
TACTGTACCTGACAACAATA	0.5482804606086957
ATTTAGGGGAACCCCCCAAT	0.5482565166304348
CTCGGGGAATCCCCGACAAG	0.5482494774565219
TCCGGGGATTCCCCCAAGAG	0.5482343011521738
ACCCATTTCGGGGATTCCCC	0.5482137662065216
AAATTTGCTTGAAATGTACA	0.5481809467934782
AGGGGATTCCCCATGAAATG	0.5481515750978261
TATGGGGAACCCCCTTATAT	0.5481330377826087
TTTCATCTAGGGGATTCCCC	0.5481080780326086
TTTACCTGCGACGAACAAAA	0.5480711813586957
CAAATGGGGATTCCCCTATG	0.5480678524999998
CGTATTTCAGGGGAATCCCC	0.5479976914021738
ATATAGTACGACGCACAAAT	0.5479635933478261
AATAGGGGATTCCCCATGTA	0.5479584923586956
GTATTGTTAGCACGTATTGA	0.5479411715543477
TCTTTGTCGGGGAATCCCCC	0.5479167690543478
AAGGGGATTCCCCAGAATTG	0.5479112999456525
GGGGAACCCCCTTGGATACA	0.5479082467934782
TTGGGGGATTCCCCGAATTC	0.5478032457608696
TGGGGGGTTCCCCTAAAATG	0.5477921925326087
GCTCGGGGATTCCCCGAAAC	0.5477903128043478
GCGACTGTTGGGGAATCCCC	0.5477722733695652
TAGCGGGGAATCCCCAAAGC	0.5477496909130433
TTGGGGGTTCCCCTTAAGAT	0.547721452402174
CTACAAAGCGTATTACAAAC	0.5476791094021739
TGTAGGGGATTCCCCAACAC	0.5476715332608695
TCTACAGGGGAATCCCCGAA	0.5476548339130434
GCTTTTCTACATGTGACACG	0.547637129880435
CCGCGATGGGGAATCCCCAA	0.5475569530869566
ATTGGCGGGGATTCCCCAAG	0.5475426886304345
ATCTAAACGCCACATATACG	0.5475422130326087
CTATAGTTGGGGAACCACCG	0.5475340669782609
TCTACTCTTCGATCTAACAC	0.547494777
CCACCCGTTTTCACACAATC	0.5474347219347827
TATGGGGAATCCCCTAATAC	0.5474343334782608
TGACGGGGAATCCCCAAATC	0.5474338218369563
AACCGGGGATTCCCCAACTA	0.5474078393043478
TATCTGGGGAATCCCCATCC	0.5473993296847828
TCCTTCTGCGATATCCCGAC	0.5473891029565217
CAGGGGATTCCCCGAATATA	0.5473490123152172
GGGGGAATCCCCAAATAACC	0.5473123399891304
ACAAACATGGGGATTCCCCG	0.5472961228804347
ACAACCGGGGAATCCCCGAT	0.5472806783586958
TGGGGATTCCCCCAATGCAG	0.5472771329673912
GGGGATTCCCCCAAGGCCTT	0.5472613944782607
TTTGAGGGGAATCCCCAACC	0.5472516474130436
TGAACGGGGAATCCCCAATA	0.5472506524891304
CCTTTCAAGGGGAATCCCCA	0.5471870998695652
AAATGGGGATTCCCCTATAT	0.5471740367826088
GCGGGGATTCCCCGGAATAC	0.5471363235869563
TCGGGGATTCCCCTTAAATA	0.5470987645000001
TATCACTACATGCAACACCA	0.5470679232826088
TAAGCGCTTTAAGATATATC	0.5470293537499998
GCTGGGGAATCCCCGGCGAT	0.546961222576087
TGAACTTGCAACATATCCAC	0.5469448562282608
GGGGGATTCCCCCAATATAG	0.5469330468369564
ACAGGGGAATCCCCAAGATA	0.5469237453152174
GCGCTTGAACGATTTAACGA	0.5469077797499999
ATGGGGAACCCCCACAATAT	0.5468760082499999
TTGGGGGGTTCCCCTAAACC	0.5467411200326084
CCATGGGGATTCCCCCGGCG	0.5466623319565218
TTGGGGATTCCCCTAGAGCG	0.5466305708152173
CCATCATAGCTATACAACAT	0.5466103596956522
CTTATAGGGGAATCCCCGGC	0.5465765222391308
GGGGATTCCCCAATAGTGCG	0.5464140760434781
GGGGATTCCCCATCTATGGA	0.5464082111521739
CCGCTTTAGGGGAATCCCCA	0.5463602480108697
CCATGGGGAATCCCCACGTT	0.5462788687282609
AACTATCTGCGCGCAGAATT	0.5462756654565217
AGGGGATTCCCCATGGAGTT	0.5462350229891304
AGGGGATTCCCCATGGAGTA	0.5462137641630435
CACGGGGAATCCCCATATAG	0.5462024013260869
TGCAACCGGGGATTCCCCTA	0.5461932204130436
TAGGTGAATCCCCAAGCCCC	0.5461586919891303
CAGGGGAACCCCCATTGGAA	0.5461196153586956
CGGGGAATCCCCAGTTTAAC	0.5461048506630437
CTGTCTAATACATATAATCA	0.5460704749999997
TAATTTTTAACGCAGCAAGT	0.5460675550434783
TGTGGGGATTCCCCGGAAAC	0.5460639495869565
CCAAAAATCGGGGATTCCCC	0.546059468478261
ACTACGAGTTTAATCAAACA	0.5460556392391305
CCTCTTATAAACGTTACAAA	0.5460549744347827
AGGGGATTCCCCTAAAAATC	0.5460512430543478
AACCGGGGATTCCCCATGCA	0.546047905597826
AAGGGGATTCCCCAAATTGG	0.5460385329347826
TATCGAACCGGGGATTCCCC	0.5460298509130436
CCTGGGGAATCCCCAACCGC	0.5460039395434781
TTCACGCAGTCCAACAACTT	0.5459828141086958
AACATGGGGAATCCCCAGAG	0.5459776717608695
CACCAAATGGGGATTCCCCA	0.5459716840434782
TTCACTGCACGACACAAAAT	0.5459431390108695
TTTAGGGGGTTCCCCGCAAA	0.545929223619565
GAACGTTTGACGCAATATAT	0.5459265321956522
ACCGGGGATTCCCCGAATAC	0.5458634029456522
TTTGCCTGCGACGCAACTTA	0.5457599895869566
CACCATGGGGAATCCCCTAT	0.5456957064673912
TGACTTGTAGGGGAACCCCC	0.5456849053369565
TAGGTATCTGGGGATTCCCC	0.5456516630326087
TGGGGATTCCCCGGAAATAA	0.5456413243260869
AGACATTGGGGGTTCCCCCA	0.5456381091086958
TTCAACGCCTTAACCAAATT	0.545619062826087
TCCATAGGGGATTCCCCATT	0.5455692845869564
CGTTTGGGGAATCCCCTCGA	0.5455625388913041
CTTGTGACGTCAAACGAAAT	0.5455323121304346
CCAAAATGGGGATTCCCCTA	0.5455151652282608
CGCATAGGGGAATCCCCAAG	0.5455143789782609
TATGAATAGCGGACAGACAT	0.5454606179347826
GCAGTTCTAAAACAAACACA	0.5454293583043478
TTGTGGAACGTGACATAAAG	0.5454251950000002
TCTACAATGCGCTGACACCA	0.5454180888369564
GGGGAATCCCCATTGCTAGA	0.5454175288586958
ATGGGGAATCCCCCAATGCA	0.5454125620108699
CGGGGGAATCCCCGAAATAT	0.5453900737934781
ATGGGGAACCCCCATATGCA	0.5453851207065216
ATGGGGATTCCCCGAATTCC	0.5453715599565219
CGGGGAATCCCCCAAAATGC	0.5453539349891304
GATTGGGGGAATCCCCAACC	0.545349228152174
CGGGGAATCCCCCGATATAG	0.5453225719891307
CTATAAGGGGAATCCCCAGA	0.5453106646630436
GGGGATTCCCCGACGTCGAA	0.5452927343913043
CTCTTTGCAATAATTCTAAG	0.5452786830543477
AATAGTGTTGGCTCAAAGAC	0.5452781908586958
CAGATATGACACGAACTGTT	0.5452750374782607
AGCATGGGGAATCCCCAATT	0.5452611286956524
GGGTTTGTAGGGGAACCCCC	0.5452551171847828
ATCTTCTGTACAAACACCCA	0.5452144086739132
TTTGAAAACGGGGAATCCCC	0.5451888744456523
CGCCGGGGAATCCCCGGATT	0.5451709972391305
TTCGCATTGGGGAACCCCCC	0.5450978861521739
TGTCAAATGGGGAACCCCCC	0.5450694886413043
TACCAGTTGGGGAATCCCCT	0.5450573665978261
CCTTTAGGGGAATCCCCCGA	0.5450558022065218
CTACAGCCGGGGATTCCCCA	0.5450525552499998
ACCTATAAGGGGATTCCCCA	0.5450459972065217
TTTTAACGCGCCGACAAATT	0.5449907952391304
TAGCGCAAAGTCGGGTATAT	0.5449892245760869
TTGGGGATTCCCCGAATGAA	0.5449761757608695
ACGGGGAATCCCCGAAATCG	0.5449383525978262
ATTCTTCTACGCAAATACCC	0.5449335427173914
TTCCATGTTTCACAGACATA	0.5449315108695651
AACGCTATCGGGGATTCCCC	0.5449245976413044
GGGGAATCCCCAAAGGGACA	0.5449170451413041
ATCAGGGGATTCCCCGAAAT	0.5448647693043478
TACATCAATACCCGCGATAT	0.544859308282609
CCTTGGGGAATCCCCATCTT	0.544842695445652
TGTGGGGAATCCCCGGCGAT	0.5447299965652174
CCTATAGGGGGTTCCCCATT	0.5447170828478262
TCCTAATACATTTTGCAAAT	0.5447116262173913
TCTCCAGTTTTTTCGCAGAT	0.5446905865108695
CCAATAGGGGATTCCCCCAA	0.5446838917826086
CCGGGGGTTCCCCTAAATGG	0.5446512253695652
CAGGGGATTCCCCGAAATAG	0.5445687782717392
CTTCATCGGGGATTCCCCCA	0.5445577502282608
GGGGAATCCCCTTTGACAAC	0.544537253347826
GGGGAATCCCCGATTTAACG	0.5445342244891305
GGTCCGTTTGATCTAACACT	0.5445280865760869
TTTGCCTCGGGGATTCCCCA	0.5445209114891303
TGGGGATTCCCCGAATTGCC	0.54448748325
GTTACTACAGGGGAACCCCC	0.5444845322717392
CATATAGGGGATTCCCCGGC	0.5444742126195652
TAGCAGTATTTTACAAATCG	0.5444727758804346
CATTACATGCGTCTACAATC	0.5444284088043478
GTTCATAGGGGAATCCCCCA	0.5444260398369565
ATCTGGGGATTCCCCTTTAA	0.5444086842499998
TTCCCGTTTGGGGAATCCCC	0.5444042022173913
CTGCAAAATCCAAACTCGGC	0.5443963497282609
AGGGGAATCCCCGATATCAG	0.5443695462065217
TCATGGGGAATCCCCCAACG	0.5443090303586957
TTTATACACGGGGAACCCCC	0.5443089968152174
TTGGGGGAATCCCCGAATCC	0.544273540554348
TAGGGGATTCCCCCAAGGCC	0.544257067173913
TGGGGATTCCCCCGCCAAAA	0.544216694369565
TGGGGATTCCCCGGTTTTAC	0.5442138126521737
GGATTGGGGGAATCCCCCAA	0.5441875940000003
CTTATAGGGGATTCCCCCAG	0.5441786039456521
TGACTTCCTATAGACGTCAA	0.5441638197282609
CGCCGTTCCAATACACACCA	0.5441436594891307
CTCCGGGGAATCCCCATAAG	0.5441117333260869
CACGTGTTTGATCCAACAAC	0.5440428401086957
GACAAGATTAATACGTTGGA	0.5440229089347824
TTCTCTAGGGGAATCCCCCA	0.5440113679565216
CTTGCAATCTCACAATACCT	0.5440007365326087
TTAACCATAGGGGATTCCCC	0.5439829385652173
TATAAATCGGGGAACCCCCC	0.5439242959565215
TCTTTCTAGCTATACACGAT	0.543916023076087
GCCAACCCCGGGGATTCCCC	0.5438960840108696
ATTTATACCTGCGCTGAATT	0.5438900416086957
AACCAGTCCGTGCTACATTT	0.543888374402174
TTTAGGGGGTTCCCCGGAAA	0.5438800725652174
CGGGGAATCCCCTACAAAAC	0.5438676832499999
TATTGTTGGGGAACCACCCC	0.5438549788369565
GGGGATTCCCCCGATACAAT	0.5438507548695652
AACCGGGGATTCCCCAACGT	0.5437473758913043
TTTGGGGATTCCCCACATTC	0.5437409882608696
GTCCGGGGAATCCCCGACGG	0.5437409859673915
CAGGGGATTCCCCGAAATAA	0.5436020336630435
AAGGGGGTTCCCCATACATA	0.5435917542499998
AATGTCTACACGCCAACCTC	0.543591439923913
GTATTAGGGGATTCCCCCAA	0.5435745599130436
CTATTAGTACAACAAATACT	0.5435334139130437
CAGGGGAATCCCCAAGAGAT	0.5435207194782606
GCTGCTCGGGGAATCCCCAA	0.5435031083043478
TTATGCGCGACAACTTTTAC	0.5435024914673914
GGTTGCATTGTACGCACCAA	0.5434963507934784
CAAATGGGGATTCCCCTAAG	0.5434801925434783
CGTTACAGCGATATAATATT	0.5434637764565216
TATCCCTATGGGGAATCCCC	0.5434635754456519
TATTCGCAACGTACAATCTG	0.5434634431304346
CCCTCAACTATCTGTAACAT	0.5434583519891306
CGATACACTGTTTCAGATCC	0.5434184494347826
TGGGGATTCCCCGAACTGCT	0.543315190673913
ACCATACCGGGGATTCCCCG	0.5432872389130434
CGGCTACATGGGGAATCCCC	0.543279811554348
TCTTTTCGGGGAATCCCCCG	0.5432501864891306
CTGCACGCTTTGAACAGTCT	0.5432463714347825
TAAAAACAGCGTCTCAAACA	0.5432419643804348
AAGGGGATTCCCCAGGATAT	0.5432351027608696
CAGGGGAATCCCCAAATTGC	0.5432294538586957
CTTGCTACACACGTTACAAC	0.543221954304348
GGGGAATCCCCGGTCAAACT	0.5431905744021739
TACCGGGGAATCCCCTTGTA	0.5431255603152174
TGTACCATAGGGGATTCCCC	0.5430993668804346
TTACATTACTGTGCACAATC	0.5430715476956524
ACCATCTAGGGGATTCCCCG	0.5430575839782609
TTGCAACCGGGGGAATCCCC	0.542979146597826
CACCTTTTAGTCATAACGCA	0.5429745922934781
CGGGGAATCCCCGAAACCGG	0.5429541094891304
AACCGGGGATTCCCCAGCAA	0.5429529915217389
TTCGGGGATTCCCCTAGAGG	0.5429393232282608
AGGGGATTCCCCATGGATAG	0.5429249209673912
CCACAACTATATGCACTGTT	0.5429162632173914
GGGGATTCCCCTGAAAGTAT	0.5429049651956521
TAACCCGTTGCAGTCAAGAC	0.5428632233369566
CAACCGGGGAATCCCCTAGA	0.5428618962826086
AGGGGGATTCCCCAAATCGG	0.5428609542934782
CCTATTTAAACGCGGTCACA	0.542857610347826
GGGGGTTCCCCTAGAGGATC	0.5428450454347825
GTGGGGAATCCCCGAAACAA	0.5428317685978261
AGGGGATTCCCCAACATGGC	0.542828814923913
TTCTTCGTATACAACAAAAC	0.5428188997826088
TGTCACATTTTTTAGCCAAA	0.5428001281521739
GTATAGGGGAATCCCCAACC	0.5427840509239128
GGGGAACCCCCGAAATTCAG	0.5427664727282607
GGGGGTTCCCCCAATACCTG	0.5427654872391303
CAGGGGATTCCCCATGAATT	0.5427380365434783
GGGGAATCCCCAATACTAAG	0.5426968135652173
CTAGCTTTGCTACAACATAA	0.5426834840543479
TTGGGGAATCCCCTACGCAA	0.5426826722173912
TTTATAACCAGCGCCATGAA	0.5426816245108697
ACAATCCGGGGAATCCCCGG	0.5426726763478262
TCTGCTCATATTCATACGCC	0.5426587497065218
CATATATCAGTACGCATAAA	0.542626881326087
TAGGGGAATCCCCGAATTTT	0.5426202917934781
TTGCATGTTTTAACCGCAAT	0.542612643076087
TTCAGCTTTGAACGTAAAGG	0.542565037445652
CGACCAAACGTTGAATGTTC	0.5425643157282609
CACGGGGATTCCCCATAAAG	0.5424958711847825
CACGTCTAAACGCTTTACGT	0.5424784470217391
GGGGAATCCCCAATCGGGGC	0.5424772658586957
AGGGGATTCCCCATGGAGGC	0.5424520458152171
GTTACGCACAAACATGTAAA	0.5424479229891305
CGGGGAATCCCCAAGTCGCA	0.5424382599891309
GATTGTAAGGTGCATAAAGT	0.5424290850434782
AACCTTTAGGGGAACCCCCC	0.5424052520434784
GTAGGGGAATCCCCAGAACT	0.5423811495760867
CAGCCGGGGAATCCCCAGTT	0.5423652269130432
ATTCTACGCGATTGCACGAC	0.5423244183804348
CCCTACTAAACGTCTACTAT	0.5423062400326086
GCGTTTTAACTCTATGCGAT	0.5422784504891306
TACGGGGATTCCCCGGAATT	0.5422668652065218
AGAATATTCGGGGAATCCCC	0.5422654269456522
CAACCTAGTTGCACAATGTC	0.5422464039021739
CTGGGGAATCCCCCGACGGT	0.5422434824021737
GCCAACCCGGGGATTCCCCG	0.5422378157500002
CGATGGGGAATCCCCGAATT	0.5422339263152174
GGGGATTCCCCTAAAATTGG	0.5421908577391306
TCTGACATTGCGTTATATGA	0.542189285076087
GTACTTGTACATGCGTAATA	0.5421873453478259
CGTTTACACGTTGCAATATG	0.542179476543478
GGGGATTCCCCGACTCCAAA	0.5421676285760869
AGGGGCATCCCCAAATTCGT	0.5421302319565217
AACAAAACCCTTTGTGACAC	0.5421279047826086
TTCGGGGAACCCCCTATAAC	0.5421265706304349
AAATACCTGGGGGTTCCCCC	0.5420683626413043
CATAGGGGATTCCCCGGAAT	0.5420644768804346
TGCGCCAAAATACAACAGAC	0.5420531806086957
GCGGGGATTCCCCAATTTTA	0.5420092064673911
GTATTCATAGGGGAATCCCC	0.5419792852282611
TAAGGGGAATCCCCATAGAT	0.5418700798043479
CACCGGGGAATCCCCAGGTT	0.5418370351304347
CCTGCATTGGGGAACCCCCC	0.5417803951847826
CCAACAATATACGCGATTTC	0.5417378259782608
CCCGGGGATTCCCCTGTAAC	0.5417321671413043
CAGGGGATTCCCCGAATATC	0.5417302264782607
CAGGGGGATTCCCCAGAATA	0.5417263511956522
TCTAGGGGAATCCCCGACGT	0.5416284657717391
CCCCGTTTCAGACACGATCC	0.5416268249782609
AATACGTATTATCCAACATC	0.541613825
CCCCGGGGAATCCCCTAGAT	0.5415987433478262
CTGTTTCAGCCACTAACCGC	0.5415807264021738
CCTGCGCGTTATCTGACAAC	0.5415421272391304
GTGTCATCGGGGAATCCCCA	0.5415240833478261
ATCGGGGATTCCCCGCAACA	0.5415197023478259
GGATCTCTAGGGGAACCCCC	0.5415148118043478
ATGGGGAATCCCCCAACGGG	0.5415063876739131
TGATCCATAGGGGATTCCCC	0.5414991828260869
GGGGAATCCCCAGATGGGAC	0.5414714735543475
TGGGGATTCCCCGCCACAAC	0.5414709464673914
TCTACTTTATGCCTTGACAC	0.5414560605652174
GGGGGAATCCCCAAATACCC	0.5414545102391305
CATCGGGGAATCCCCTTGTA	0.5414538525543475
AGGGGATTCCCCAGTATGAC	0.5414396004021738
TCCTGGGGAATCCCCTATTT	0.541422065271739
CATTGTACGAAATGCAAAAT	0.5414094079782608
AATGGGGAATCCCCAGGCGT	0.5413857546521736
ACATATTTCGGGGAACCACC	0.5413537726521739
TGCAATGTGGGGATTCCCCA	0.5413076254021739
TTGCAACTAGGGGATTCCCC	0.5412958036847826
CAATCGTCGGGGAATCCCCG	0.5412453172173911
ACAGTCGGGGAATCCCCATG	0.5411687489347827
CCAACCGGGGAATCCCCGGT	0.5411558193913043
TACCGGGGATTCCCCGAACT	0.541145990195652
GGGGAATCCCCGAAAGGCAT	0.5411427777065216
TTCCGGGGATTCCCCGAACT	0.5411323045869565
CCTCGGGGAATCCCCCAATA	0.5411082533043479
CCACTTTTTGTAACTACTAT	0.5411066643695651
GGGGATTCCCCGAATTTGGT	0.5410893248913043
ACTGTATAAAACACCCCGCA	0.5410767762282608
GGGGAATCCCCTATAACCAA	0.5410745808043479
TCTGTATTGCACCATCAATG	0.5410618069021739
CATTTTGGGGGAACCCCCCC	0.5410130211630433
GATTCTTAGGGGAATCCCCC	0.5409794792499999
GTATCTAGGGGAATCCCCCA	0.5409286980108696
ATTTGGACACCCTATGCGAT	0.540926961673913
CAACATCGGGGAATCCCCTA	0.5409108295326086
GTTATTTAAGGGGAACCCCC	0.5409039960543477
CTTCTTTTCCAAGCGACATA	0.5408862125108697
CTGCTTGTACGCTTTAACCC	0.5408819572934782
TTCGGGGAACCCCCTATAAT	0.5408148215760871
CTGGGGAACCCCCTATGTAG	0.540775676652174
TGGGGGAATCCCCCAATGGG	0.5407531150543479
ATGGGGAACCCCCATATACT	0.5407353413260869
TGGGGAATCCCCGAGCTACA	0.5407239117065218
GGGGATTCCCCAAATGGGAG	0.540722963217391
TCTTTGCTTTACGTCTACCC	0.540690455978261
TCCCTTGCGAATTCAAATCA	0.5406776085869565
ACTCCGGGGATTCCCCTAAA	0.540672083097826
CAGGGGATTCCCCGAAAAAA	0.5406661780869564
TATTGCGGGGAATCCCCGAG	0.5406568421304347
TTTCAGGGGAATCCCCTGGC	0.5406261913586959
TTTTAATCCTTGCGAAATTT	0.5406196176630433
CCTGGGGAATCCCCAACCCA	0.5405669898586958
ACATATTCGGGGAACCCCCT	0.5404962984782608
GGGGAATCCCCCAAAATAGC	0.5404678961630434
AAGGGGGTTCCCCGAAATTC	0.5404411870326085
ATCAGGGGATTCCCCAAGTC	0.5404121850326086
CTAAACTGTTTGCGTAAACT	0.5403634162608696
ATCAGAAATGTTAAAGCAAT	0.5403577801195651
AAGCCCGGGGAATCCCCATG	0.5403390779021738
AACATTTTGCGCTATACCAC	0.5403386924999998
ATCGGGGAACCCCCTAAAAT	0.5403322922173912
AGTTCCCTTGGGGAATCCCC	0.540327496793478
GGGGATTCCCCCAAAGATAC	0.5403055596847824
TATATGTTCGCGACCAGACG	0.5403029656086956
CCTACGTGCAAACAACAACA	0.5403005355652176
GGGGGTTCCCCGATGGGGTT	0.5402997062717394
ACCAATTGGGGATTCCCCTA	0.5402847078586954
GGGCCCGGGGATTCCCCGAA	0.5402786610869564
TCTGGGGATTCCCCTAGCCG	0.5402684070326086
TTCCATACGGGGATTCCCCA	0.5402474447608696
CCTTTCGGGGAATCCCCATC	0.5401993270108695
TCGGGGATTCCCCTTAAATC	0.5401844021630436
GGGGGTTCCCCCAATTCTGA	0.540181221923913
GACAAACCTGGGGAATCCCC	0.540175239847826
ACTTTTAGGGGAACCCCCCG	0.5401720114565216
CGGGGGAATCCCCGATTTAA	0.5401042544565217
GGGGATTCCCCGGAATCCCT	0.5400974589891303
CAGTATAAAACACAAATCAT	0.5400961553804348
CCTGCTGTACCAAACCCGAT	0.540062206695652
TCTCTAGGGGAATCCCCCAG	0.5400493511086957
GCAAACATCGGGGATTCCCC	0.5400244282282609
CGTCGAGGGGAATCCCCAAA	0.5400226109021737
ACTAGATGTTACAGCATGGT	0.5400179199456522
GCTCTAGGGGAATCCCCGAT	0.5399894432173914
AGGGGATTCCCCAACAGGAC	0.5399827906086956
ATAATCCCGGGGATTCCCCG	0.5399566225978263
TTACAATAGGGGAATCCCCG	0.5399036408586957
GGGGGTTCCCCCGAAATGCC	0.5398980153695652
CTGGGGAATCCCCCAATCTT	0.539863314347826
ACGGGGGATTCCCCAGAACC	0.5398621962173915
TCAACTGTTACACCGTCCAC	0.5398488589891304
TCTCGGGGAATCCCCTATAC	0.5398301032391305
ATGGGGAACCCCCAGTACAT	0.5398199424565217
AAACGCTTAAAACAAACGAT	0.5397616247065217
ACTCAACCTGCAAAATACCA	0.5397604072065217
TTGGGGGAATCCCCGAATCA	0.5397593716413044
ACGCTGTTCTATATAACCGT	0.53975118975
ACACAATTCGGGGATTCCCC	0.5397485849673914
CTTACCGTTACTGCACAATC	0.5397416967826085
AGGTATTGGGGAATCCCCTG	0.539701593554348
TAAATGCTCAAGCGCAATAT	0.5396655700760872
AAAATTCGGGGAATCCCCCA	0.5396639221956522
CAATGGTGGATCCCCTGCAA	0.539637572402174
TATGCTACATGTAAACGCGC	0.5396274072391306
CTGGGGAATCCCCCAAACCA	0.5396186481847828
CAGCATGCATTTCTAGACAC	0.5396123579782608
GGGGGTTCCCCTAGAGATAC	0.5395807369021738
CCAGGGGATTCCCCATATTA	0.5395492918043476
CGGGGGAATCCCCGAATATA	0.539547463402174
GCTGTCAATATCCAGACGCC	0.5395348846521738
CTCAATGCGTCAAAACCAGC	0.5394595993586957
TTTAGGCATCGCACGAAATG	0.5394507619456522
TGCTGTATAGGGGAACCCCC	0.53944853575
CCGGGGAATCCCCAAGTCAG	0.5394403926521739
GGGGGTTCCCCTAGTAAATT	0.5394254564456522
TTGTATGCTCTAACATCAAA	0.5394248095543477
CTTTAAGCAATAACATCAAT	0.5394141853152175
GGGGAATCCCCAAAGGGAAC	0.5393957896739129
AGGGGATTCCCCTGTACAAG	0.5393827916521741
TGTAGGGGATTCCCCAGGCG	0.5393770575978263
ACGTTTTAGCACACAAACCT	0.5393698416413043
TTTACACGCAATATTTTCAC	0.5393188919782608
CCAGGGGATTCCCCATATTT	0.5392908627282609
GTAGGTGGTTCCCCAAATGT	0.5392739105543478
TGGGGATTCCCCGGCCTGCA	0.5392352858804349
TATTTGCGACTATAACAAGT	0.539229903728261
TACCGGGGAATCCCCCAGTA	0.539115597402174
TTAGATGCTTCAAACCACAC	0.5390935063695652
ACTATCAGACACTTCAAACC	0.5390861506521738
TCTAAAACCGGGGAACCCCC	0.5390638397173914
CAACCCGGGGAATCCCCATT	0.5390612232391305
GATCATATAGGGGAATCCCC	0.5390185648478261
ATACAACTCGTCTTTGCCAC	0.5389312292608694
TATTCTGCACGCGTAACATC	0.5389220632717394
AGGGGATTCCCCATGGACAG	0.5388794618043481
TGCACCTTATGAACTATGCA	0.5388530412499999
TTCTTTGCGCGACAATGCAT	0.5388465843913044
AGGGGAATCCCCAAGTTAGT	0.5387976173695652
CTATAGGGGAATCCCCTACA	0.5387823927826088
ATCTCCATCGGGGAACCCCC	0.5387655597608696
TCAGCAACTCGTATATGCGT	0.5387365749673916
TGTAGGGGATTCCCCAGTTG	0.5387189704239128
CTCGGGGAATCCCCGGCGAT	0.5386865301630437
CACCGGGGAATCCCCAGTTT	0.5386560775869563
ATCGGGGGAATCCCCGAAAG	0.5386259351847826
ATGGTTTAAGGTTACACGTA	0.5386225776739131
CTTTAATATGCGTAGTCTAT	0.5386105165543477
GGGGGAATCCCCGGATATAC	0.5385937383369566
CGGGGGATTCCCCGAAACCA	0.5385827112499998
CGCCACCTTGGGGATTCCCC	0.5385801046847825
ACGGGGGTTCCCCTAAAAGC	0.5385686476847826
CTGGGGAATCCCCGTTTAAC	0.5385458933804349
ATCTTGGGGATTCCCCCTAC	0.5385382037391304
GGGGCTTCCCCGTTTAAACG	0.5385376965652175
TATAATTTTCGCGTTCCAAC	0.5385297800760871
ATGGGGAATCCCCCTATAGA	0.5385238901956518
TTTAGGGGGTTCCCCGGAAT	0.5385230703369566
TGTTCTAGGGGATTCCCCAC	0.5385067269565218
TCAATAGATGGGGATTCCCC	0.5384892803478258
CTGGTAGTGGATTCCCCTAA	0.5384869949782607
AGCCGTACTGGGGAATCCCC	0.5384695288695651
TACGCCGATTCTAAAAAGAT	0.5384686030978261
AACTCAATGGGGATTCCCCG	0.5384557459673912
TGGGGAATCCCCCGACAATG	0.5384483458260867
AGGGGATTCCCCAACAATCT	0.5384408736521742
GGGGATTCCCCTTGAACCAA	0.5384261960543482
ACCTTTTGTACCAAGCAATT	0.5383661613478261
CTCCGGGGAATCCCCGGAAA	0.538343539228261
TTAGCTAGGGGAATCCCCAA	0.5383206585
CAACTTGTACCCGCGTACTA	0.5383005764239128
GGGTTATTGGGGAACCCCCT	0.5382945680434783
CTGTTCCGGGGAATCCCCGA	0.538266612902174
ACAATACGCATCATATAGAC	0.5382150801847826
CTATTGGGGATTCCCCCGCC	0.5381905832717393
ACGGGGATTCCCCGTAGAAC	0.5381885265326087
CTGCCGGGGATTCCCCTACA	0.5381578224130434
CTACATGTCAGAACACTGTT	0.538135695228261
CAATTTTAGGGGATCCACCG	0.5380765434456519
CCCGGGGATTCCCCTTATAA	0.5380714657608696
ACCCGGGGATTCCCCGACCG	0.5380663999891306
TATCGGTGACAAGTTAGCAA	0.5380399241956524
ATGGGGATTCCCCACATGGC	0.5380363047391304
GCCCGGCCGGGGAATCCCCG	0.5379422943586958
CCGAGGGGAATCCCCAATAG	0.5379262629782606
TACGTCAAAATTATGACGCG	0.5379232897065216
GGTCCGGGGAATCCCCATGT	0.5379229233695653
CCTTACTTTAAACGCTATCT	0.5379048464673911
ATAATGGGGATTCCCCGAAA	0.5378884061847825
TTACCTCTACATGATAACAT	0.5378489272608695
GGGGGATTCCCCAGTCGAAC	0.5378486082826086
TACATGCCACAACACCACAT	0.5378482950978262
GCCTACATGGGGAATCCCCT	0.5378187560869565
TTTGCTCCAACATTTCAGCC	0.537811605880435
CAAACCGGGGATTCCCCGTT	0.5378100473913043
TATTTGAACGGGGAACCACC	0.5377511995652174
TCATCCATCGGGGAATCCCC	0.5376999649239131
ATCCCGGGGAATCCCCTAAA	0.5376834408695653
GGGGAATCCCCATTATACAG	0.5376303605434782
GTATGTGTTGGAACTAAACA	0.5376248397391303
TTGGGGAATCCCCGCTAAAC	0.5376093525760869
CCCATTGGGGATTCCCCCTA	0.537596155717391
GGGGAACCCCCGGATTCAAG	0.5375781549673913
GTGGGGAATCCCCGGTAAAC	0.5375553736847828
CTTTTCGGGGATTCCCCCGG	0.5374973685434782
TATATCCTCGGGGAATCCCC	0.5374829639021739
TCCGGGGATTCCCCGCAACA	0.5374727839130437
TTCCAAGGGGCATCCCCCAT	0.5374196236630436
TCTCGGGGAATCCCCCATAA	0.5374095344673914
CTATACATGCATTGAATGAC	0.5373951016086959
TATGTGTGAACAAACACATA	0.5373784554021738
ACAATAGTTAAAACACAGAA	0.5373739077934783
TTGTTAACGGGGATTCCCCG	0.5373585064565218
GGGGATTCCCCGACATGGGA	0.537353504652174
TTGACATAGGGGATTCCCCG	0.5373469694999999
TCCAAATCCGGGGAACCCCC	0.5373461278913042
TGTATACGGGGAATCCCCCA	0.5373026029021739
CCTACAAATTGCTCGACAAT	0.5372912765543478
GGGGAACCCCCTTGGGTAAC	0.5371945479347826
ACTATTCAGGGGATTCCCCA	0.5371586542282608
GCAAGACCTGGGGATTCCCC	0.5371458899456522
TGTCTAGGGGAATCCCCTAC	0.537126863576087
GGAATCCTGGGGGATTCCCC	0.537122863097826
TAAGGGGAATCCCCAAATGC	0.5371200251086958
GTCCAACTGGGGAATCCCCC	0.5370964207173914
TCAAACCGGGGATTCCCCAC	0.5370941970869563
AGCGCCATCGGGGATTCCCC	0.5370547216739131
TGGGGATTCCCCAGCTACGA	0.5369951296413044
TGACTGTACGCTCAAACTTC	0.5369742719130433
TTTCACATGCACACCAAATC	0.5369686945978261
CAACCAACTGGGGATTCCCC	0.5369668720543481
ACGTCCAAACGCAGTTCACA	0.536965713521739
AACAAGTCGGGGATTCCCCG	0.5369364179456522
ATCGGGGAATCCCCTGTACA	0.5368989358804348
GTATATAGGGGATTCCCCCA	0.536881524097826
TTTCATAAAACGTTATATCG	0.5368733486521738
CATCGGGGAATCCCCTACGA	0.5368689703695654
TGCGGGGAATCCCCGATGCA	0.53679038375
AGAATATCCGGGGAATCCCC	0.5367871089021738
GGTCGGGGAATCCCCAATTC	0.5367702809673913
CAGACAATACGTAACAAGTT	0.5367460549347826
ACAAACTCGGGGATTCCCCG	0.5367124317391305
CCTGGACTTGGGGATTCCCC	0.5367084287499999
TAACTATCTGCGCCATCCAT	0.5366925521847827
TGTCTTAAAGGGGCTTCCCC	0.5366241735543479
ACGCAATTGGGGATTCCCCA	0.5366213612608696
TACGTTGCGCAAATTGCAGT	0.5366091677173914
GACATCGCCGGGGAATCCCC	0.5365974164782608
CTTTTAGGGGATTCCCCCGG	0.536564799869565
TGTGGGGAATCCCCATCTAC	0.5365455235652175
TTCCTGCCGGGGAATCCCCA	0.5365116304565216
GGGGGTTCCCCTAAAACTAC	0.5364920114891303
AAACGGGGATTCCCCAAGAC	0.5364443896195652
CTTCATACACTTCAAGCTCT	0.5364073995760869
TGGGGATTCCCCGGTTTTAG	0.5363847627065218
ATTCTTACTGCGATCAACAT	0.5363615374565218
GGGGAATCCCCGGACGGTTC	0.5363610318913044
TTCCAACGTTAAATCTAAGC	0.536343982097826
ATATCTTTACGCCTGAACCC	0.5363438717608696
TCTGCATCAACAAACACCAA	0.5363118418478262
ATGGGGAACCCCCGGGACAT	0.5363117584021739
CCGGGGATTCCCCGAACATC	0.5363040679347827
GTTCCATCGGGGATTCCCCC	0.5362847273695651
TTTCTGCGAACTATTTGCGG	0.536264051423913
CGGGGGAATCCCCGAATAGA	0.536262684271739
CGGGGAATCCCCATTTTTTA	0.5361823165543478
CTCTGCACCATATCATAGAA	0.5361756120760869
TCTATTCCGGGGATTCCCCC	0.5361739874782608
AAATTCGGGGATTCCCCTAC	0.5361474028478261
AGGGGAATCCCCAAATTGCC	0.5361087478369567
CATAGGGGAATCCCCTAAAA	0.5360981698369564
AAGGGGGTTCCCCGAAATCT	0.5360895581195652
TTGCAACGTATAAACATCTT	0.5360809815652172
TTGGGGATTCCCCCGATGAT	0.5360805477608694
AACCGGGGATTCCCCATGCC	0.5360793680000001
TAAAGGGGAATCCCCAATAA	0.5360731621847826
TCATCCATTTCATGTTACAA	0.5360730182391304
GGGGAACCCCCGAAAGTTCT	0.5360538178586958
GTCATAGTCGGGGATTCCCC	0.5360360494999997
TATCTGGGGAATCCCCTACC	0.5360217585760869
GCGGGCCATGGGGAATCCCC	0.5359836046956521
CCTATACGTTAACATATCAC	0.5359651442934783
TACAAGGGGATTCCCCTATA	0.535959365826087
CGGGGGATTCCCCGGAAAGC	0.5359366355217393
GGGGATTCCCCCAACAAAAC	0.5359324619782607
GGATCTCGGGGAATCCCCCA	0.5358524623152174
GCTGGGGAATCCCCGGCGAC	0.5358491967500001
CCACAACACTTCAAGCCACA	0.5358288471521738
ATGGGGATTCCCCGACCAAC	0.535779955021739
TTGACTCTGGGGAACCCCCC	0.5357585246413044
TACGGGGATTCCCCATGTCA	0.5357381875434782
CCACAAGTTAAACACACAAC	0.5357374280652174
GGGGATTCCCCGGTACGACT	0.5357370677391304
TACACATCGGGGATTCCCCG	0.5357251193478263
TACAAACTACTGTTACACCA	0.5356785545434782
ACGATGGGGAATCCCCAATC	0.5356541651195651
TGACATCGGGGATTCCCCTA	0.5356459237065218
CGCTTATTTCTGCACAAATA	0.5355390417282611
TTAGAACGCGTATAGTCGCA	0.5355248775326087
CAATCGGGGAATCCCCAACC	0.5355106738478259
TGGGGAATCCCCGCAACAGC	0.5355106400326086
TGAACGGGGAATCCCCAATG	0.5355093490108696
GCGCCGGGGAATCCCCGATG	0.5354974894456521
TCTCCCAAATATGCGCCGAC	0.5354743892282608
GCCAAGCCCGGGGATTCCCC	0.5354264954782609
ATTGGGGAATCCCCTCAGAA	0.5354026645000003
CTGGGGATTCCCCGGGAATG	0.5353998786521739
GGGGAATCCCCGACGTATTA	0.5353850961086956
GCAGACATTTTGTTACACAA	0.5353829863369567
ACTCCACGTTTAAGAAATAA	0.5353763206086958
ACATTTAAAACTCTGCTCGA	0.5353427305652174
CGTTGATTTGGGGATTCCCC	0.5353339057934785
GGGGAACCCCCTTTTTGAAC	0.5353256566304349
GGGGAACCCCCTTGGATGCA	0.5352965047282606
CTTAAGCGTTTTTGAGATAC	0.5352932354239132
CTTGCTTCAAATCCAAGCGA	0.5352823440434782
ATTTAGGTGGTTCCCCCAAA	0.5352401679021739
CCCAGGGGATTCCCCTAAAT	0.5352351306413045
TTCAAATCTCACTGCAACCA	0.5351677897934783
TTGGGGGAACCACCTAAAAT	0.5351648884130433
GCTTAGGGGAATCCCCGACA	0.5351220731739131
TCTAGATTTTGCGTCCACAC	0.5351143165108696
CATATACCCGTTTGTGACAA	0.53510181525
AGAATTTGCGGGGAATCCCC	0.5350937072934782
CATCCATTTCGCAACACATC	0.5350661643804345
CTTCAGGGGATTCCCCACAG	0.5350205750326089
CAGGCTCGGGGAATCCCCGA	0.5349978113913046
AACCAGTTGGGGAACCCCCC	0.5349939039021738
AATCTGTACGGGGAACCCCC	0.5349916757934783
CAAAGGGGAATCCCCATGGA	0.5349785327391305
ACAGAATTGGGTATTCCCCT	0.5349752156086958
AAGACCATGCAAGAATTGGT	0.5349653967173913
CGATGGGGATTCCCCGAACC	0.534957133673913
CCAGGGGAATCCCCATACAT	0.5349396680326086
GGTCCGGGGAATCCCCGATT	0.5349237488478263
ACAACCATGGGGAATCCCCT	0.5348928193804348
ATCTTGCACTTTTAACACTA	0.5348815191847827
TGAAAACTCGGGGATTCCCC	0.5348361723369567
GATACAGCGCTGTATCTACC	0.5348310473369565
CCTCATATGGGGAACCCCCT	0.5348124240869568
GCCGGGGAATCCCCTAAGAT	0.5347799484347826
CTATAAAGGACTTCGCATAG	0.5347757756739129
TTATTCCGGGGATTCCCCTA	0.5347407227391305
AGGGGGTTCCCCGGCAAATT	0.5347345507500001
ACGGGGATTCCCCGAAGTCG	0.5347283112934781
CGCCGGGGAATCCCCGAATT	0.534705616076087
TTTAGGTGAATCCCCGTTAT	0.5347050074239127
CCTCTGCATTGTTATAACCC	0.5347000085326087
GCTGGGGGTTCCCCTAAAGG	0.5346880235217389
AGGGGGGATTCCCCAAAACC	0.5346875230108696
AACGTATCGGGGAACCCCCG	0.534681671119565
TTGAGGGGAATCCCCCAGAT	0.5346459080217392
ACAATCCCGGGGGATTCCCC	0.5346409185000002
CACCCGGGGAATCCCCATAT	0.5346229290869564
TGGGGATTCCCCTACGATGC	0.5346222232934782
AATCCGGGGATTCCCCGAAC	0.5346189616413046
AGGGGATTCCCCAACAATCC	0.5345854780652175
TTAGGGGAATCCCCTAAACG	0.5345582985760869
GGGGGTTCCCCCAAACCCGA	0.5345579922934782
TTGGGGAACCCCCTAATACT	0.5345565503043478
TAAGGGGGTTCCCCTAAAAA	0.534530436597826
GTTTGTCAAGGGGGTTCCCC	0.5345299017826086
ATTGTTCCGGGGAACCCCCC	0.5345164734021739
GGGGAATCCCCTGCAGGATT	0.5345006111630435
TAAACCCCCGGGGAATCCCC	0.534499683902174
TTCCAACTAGGGGATTCCCC	0.534484548097826
TTACCACTTGGGGAATCCCC	0.5344540485434781
GGTCCGGGGAATCCCCCAGA	0.534394129576087
CTCAACGTGCGTATTTAAAC	0.5343902670869564
GCCAACGCCGGGGATTCCCC	0.5343716161304347
CGGGGAATCCCCCAATATCC	0.5343661096847827
TAGGGGAACCCCCATTTGAC	0.534359425402174
TCCTTGGGGAATCCCCTACC	0.5343326078260869
CCTCTAAACGCCAAAACATG	0.534327791978261
CTCGGTGGTTCCCCAAACTT	0.5343161506086955
AGAACTTGGGGAATCCCCCG	0.5342965534021735
CTCCATTTTAGCTTAGACAT	0.5342925523586955
GGGGAACCCCCGTTCGAAAA	0.534283980043478
GACTAGGGGATTCCCCACAA	0.5342558023586955
ACCGATGGGGAATCCCCGAC	0.5342528241413046
TTGGCCGCTTCATCGAAGCC	0.5342249052826087
TATCTGGGGAATCCCCTTGC	0.5342127808152173
AACCGGGGATTCCCCAGTCA	0.5341833329021738
AACTCTTTGCAACAATCTCA	0.5341777579673914
AAACGGGGATTCCCCGATAC	0.5341755838478259
CTAAAAGCTTTTGAAACAAA	0.534168908576087
GGGGATTCCCCCAATCTGAA	0.534140738847826
GCCCAATATGGGGAACCACC	0.534115885173913
GCTATATCCGGGGATTCCCC	0.5340687761086957
CGGGGAATCCCCGAACTTCA	0.5340350501847825
GGGGATTCCCCGTTATATGA	0.5339823139891304
ATCAAACGGGGGTTCCCCGA	0.5339807312826087
ATTAAACGAACTGCGTTAAA	0.5339559690652174
ATCTAAACCGGGGGATCCCC	0.5339220232717392
GTCCGGGGATTCCCCCCAAA	0.5339037586304347
TATTTCGTACAGTCTGTGCA	0.5339022578478261
CTCAGATACGCTGTTCCAAA	0.5338920605434784
AGGGGAATCCCCACATATAT	0.5338806439999999
TGATCTACGGGGATTCCCCG	0.5338678204021741
CGTGGGGATTCCCCCAAGGC	0.5338532684347829
CCTTGTAACACCGACAACTT	0.5338383852065217
AACGGGGAATCCCCATAAAT	0.5337906432282609
GGGGAATCCCCTATACCGGC	0.5337504006847826
CCGTTTCTACGACCAATCCA	0.5337492259347826
TAAGGGGAATCCCCAAGAAC	0.5337329987173914
GGACATGTCGGGGATTCCCC	0.5337313208695651
CGTACACTTTTAAAGCTATG	0.533719188
CGTACTATGGGGAACCCCCC	0.5337173825760868
TATAGTATGCAACGCTAATA	0.5337097348478261
GGGGATTCCCCGGAACCCCC	0.5337065894565218
ATGGGGAATCCCCCAACGGA	0.5337001787282608
GCCAACTCCGGGGATTCCCC	0.5336740648913042
GTGTTTGGGTTAACACGACT	0.5336685031195653
ACCTATGGGGATTCCCCGCG	0.5336198432065217
TGGGGATTCCCCAATTTGCG	0.5336194124999998
ATTTCAACCGTATCAACGCT	0.5336124506086956
TCCTTGCGTATTCAACCCTA	0.5335819962282611
CTAGGCATGGGGAATCCCCA	0.5335779508043479
GTTCGATCGGGGAATCCCCC	0.5335644389347824
TCGTCCTAGGGGAATCCCCA	0.5335546578913042
TGCAACACCGGGGATTCCCC	0.5335472731847827
TCAAGGGGAATCCCCTAAAA	0.5335204877934784
TTTACCAAAGGGGAACCCCC	0.5335053191630434
GGTATTGGGGAATCCCCTCA	0.5334969875978262
TTCCACCGTTACAACAAATC	0.5334963289130435
TTAACGCTTTAAACATACGC	0.5334740165869564
TTACAATAGGGGATTCCCCT	0.5334525859673912
GGGGATTCCCCAACTACAGC	0.5334457222717393
CGCCGACGGGGAATCCCCAA	0.5334266073369567
ACGCATTGGGGAATCCCCTG	0.5334236512717393
TACCGCAGGGGATTCCCCAA	0.5334172923369566
TAGGGGAATCCCCCAAAGCC	0.5333744559021739
CGCAGACGGCGTTTAGCGAA	0.5333507320760869
GCCTTTTCGGGGATTCCCCC	0.5333315703913043
TATATTCCGGGGATTCCCCC	0.5333304560652173
TTGCTGTACGGGGAATCCCC	0.5333165520108696
ATCCAAATGGGGGTTCCCCT	0.5333151864130434
CATTCTAAAGGGGATTCCCC	0.5333149519347824
TATAAACGGGGGATTCCCCA	0.5332993604891305
GGGGAATCCCCTAAATTTGC	0.5332979472065218
CACTTTTCGCGTTGAAAACC	0.5332905282826085
ACTAGGGGAATCCCCTAAAA	0.5332855821739129
TATTAACCTAGACGCATTAT	0.5332829242826087
GAACTTATGGGGAATCCCCT	0.5332318327826087
TTTACATCCGGGGATTCCCC	0.5331981684239131
CCGCAAATCTGTGACAAGTA	0.533196518423913
ACTGGGGATTCCCCTAATAC	0.5331832142499999
CTTGAACCCGGGGAACCCCC	0.5331816057391305
GGGGGAATCCCCGATTCAAC	0.5331707787391304
CTCTTTCAGACATCCTGCAT	0.5331699922282607
TAGGGGAATCCCCGAGAAAT	0.5331699553695652
ACTAGCCTGCGACTTGACGC	0.533167632793478
CCGTTCCAGACCATACATTG	0.5331600671847826
GATCCGGGGAATCCCCGGAA	0.5331506504673912
TGCACTATGGGGAATCCCCT	0.5331494346086958
AACTAGGGGATTCCCCATAC	0.5331390019456522
TGCTTCATAGGGGATTCCCC	0.5330662121630433
AGCAAACCCGGGGATTCCCC	0.5330475760869564
GGGGAATCCCCATTTGATCT	0.5330435157282608
CATACAAGCGTCAACAATTT	0.5330212856630435
TAGGTGAATCCCCCAACTGT	0.532964739130435
TCTACATGGGGAATCCCCCT	0.5329478695217391
CAGGGGATTCCCCGAATACC	0.5329336659021737
TTCACGGGGATTCCCCGAAG	0.5329319250434782
AGCCTGCTGGGGAACCCCCA	0.5329203879891307
CGTCGGGGATTCCCCGATCT	0.5328843051847827
TTAATGCATCAGACCAACGA	0.532841077576087
ATGGGGAATCCCCGGCATTA	0.5328366486086957
ATGGGGAATCCCCCATACCG	0.5328261584130434
CTGGGGATTCCCCGAACGTG	0.5328186596304347
CGCATGGGGAATCCCCTATA	0.5328178224130434
GGGGATTCCCCAACGTACAA	0.5328121029999999
ATCTAGAATGGGGAATCCCC	0.5328022252391303
CTAGGGGATTCCCCGAATTC	0.5327935471304348
TTCTCCATAGGGGAACCCCC	0.5327851491521738
CATACATGGGGGATTCCCCG	0.5327846984891307
ACTGCATGTTCATACAACCA	0.5327699813152175
TCAACGGGGAATCCCCTAGA	0.5327651269347826
TGGGGAATCCCCGCCGACAT	0.5327527272608695
CTTACTCTTTGTCAATAGTC	0.5327415470217391
TCTTTTTAGGGGAACCCCCT	0.5327280343043477
CCTTTTCGGGGAATCCCCGC	0.5327217156086956
ACCTACCGGGGAATCCCCAA	0.5327053173043479
GTACCGGGGAATCCCCTGTA	0.5326707854239128
TACATGTAAGATAGAAGTTA	0.5326544612065218
GTTAACCTAGGGGATTCCCC	0.5326464600760871
CTGGGGATTCCCCGGCTGGC	0.5326346178260871
TCAAACGCTATAGCCACACT	0.5326268620108694
AGTGATTTCGGGGAATCCCC	0.5326141355217391
ACGGGGGTTCCCCTAAAGGC	0.5325979426195655
TCTTTCATAGGGGAACCCCC	0.5325943699673912
CCGGGGAATCCCCCATTGAC	0.5325910245108696
TAGGCTGTACGCGTAAATAC	0.5325857181630432
CCATAGGGGATTCCCCCATA	0.5325533353369564
TGAACTTGCCAAGCATATAA	0.5325459495217392
CTTTCAGCAATTTATGTCAC	0.5325372671521739
TATATCCCAGGGGGTTCCCC	0.5325247332826089
CGCATGGGGAATCCCCTAAA	0.5325129055543479
GTCTGGGGAATCCCCGCATG	0.5325079044565216
AGGGGATTCCCCCAAATCTT	0.5325066502391305
ACTGACCGCAGTTACAAATT	0.532506068521739
GGAATTTAGGGGAACCCCCA	0.5324872664239128
GGGGATTCCCCCAAGACCAA	0.5324623834021742
GGCCTTGGGGATTCCCCGCC	0.5324463576956521
TAGGGGAATCCCCGAGAATA	0.5324035391413043
ATGGGGAACCCCCATATGCC	0.532370994195652
GGGGGTTCCCCCAATGCCGG	0.5323436665978261
GCCAACCTCGGGGATTCCCC	0.5323353007282607
TAACATTCCGGGGATTCCCC	0.5323329473586956
AGGGTTGGGGAATCCCCGAC	0.5323239958695651
TAGGGGATTCCCCAACCAAC	0.5323117198152175
TACGCGTCTGAAAGACCCAT	0.5322481866195653
AAATTGGGGAATCCCCGCAT	0.5322345260217392
TATTTTCTTTGCGCAATATT	0.5322234965217392
AGTTTCTTCAACGTCATGCA	0.532196939228261
GCGATTCCAGGGGATTCCCC	0.5321671243913043
GGGGAACCCCCTTAAAAGTA	0.532163602923913
CTAGTCCCGGGGATTCCCCG	0.5321566354130436
GATATTCGCGGGGAATCCCC	0.5321530747282608
CCCCATTTCGCGATCTAATA	0.5321506015326086
GGGGAATCCCCTTAAATATC	0.5320713062282607
TATTTCCCAATGCGATATAC	0.5320438643369565
GATCCGGGGAATCCCCGGAC	0.5320104123586957
CAGTCAACGTAAAAACTGGT	0.5319986520543478
TGCAACGGGGATTCCCCGAC	0.5319721103695654
AGGGGATTCCCCGGTCAACA	0.531959143902174
TCCTGTTAAACATGACCCGT	0.5319470527391305
AGTCTAGGGGAATCCCCGAG	0.5319288668804347
ACATCGGCGGGGAATCCCCA	0.531913446652174
GGGGGATTCCCCGACAGATC	0.5319106066304345
GGCATCCTAGGGGATTCCCC	0.5318901649347828
CGGGGAATCCCCGGCAACCG	0.5318639396304348
TTGGGTGAATCCCCTAACCG	0.5318214089239128
TATGCTGTTCTCACGACAAA	0.5318078712173913
CTGCATCCGGGGATTCCCCA	0.5317959842826088
CCTTCAGGGGAATCCCCGAA	0.5317688235652174
ACAACAACGCGCCAAAACTA	0.531765593826087
CGAGCTTCTGGGGATTCCCC	0.5317619754673913
TATAGGGGAATCCCCGAAGC	0.5317596618369567
GCCATAGGGGATTCCCCACA	0.5317172353804347
AATATTAGCTGTTCAACCCA	0.5317101737282608
GCGTTTAAACCACATATATG	0.531705937119565
TATTCGGTGAATCCCCCTAA	0.531700667402174
CTATCAACCTATGCACCATC	0.5317006190652174
CGGGGAATCCCCCTATATAT	0.5316965495
ACTTGCACGTGCAACATCCG	0.5316964372608696
TAGGGATTTGAACGCTAAAT	0.5316835947608696
TGGGGATTCCCCGGTTTCAC	0.5316818324456524
GTTCATTCGGGGAATCCCCA	0.5316737092717391
TCGGGGATTCCCCGTCGGTA	0.5316695410869569
TCTGGGGAATCCCCGTTATC	0.5316653375652176
TCTTCTGCACGATGCTACCC	0.5316505805108696
CCAAAAGGGGATTCCCCATG	0.5316327508804347
TTACATATTGTTACAGTAAA	0.531618963652174
CTGGGGAATCCCCGCCAGTT	0.531618322293478
TACGGGGATTCCCCGGCAGC	0.531609346619565
TGGGGATTCCCCTAGGATGC	0.5316074166086955
TAGGGGAATCCCCGGGTCAA	0.5315992313369565
TCGGGGGAATCCCCTAGACG	0.5315968265978264
TTTAGGGGAATCCCCACTAA	0.5315943301739128
GTCCATGTAGGGGATTCCCC	0.5315941090869566
ATCCGGGGATTCCCCAACAC	0.5315808306304349
GGGGAACCCCCGGGTCAAAC	0.531565810619565
AAGGGGATTCCCCAAATCCT	0.5315542272282606
TGACAACTCGGGGAATCCCC	0.5315497679891305
TCCATTTGGGGGAATCCCCT	0.5315307776086957
CGTCCGCTTGGGGAATCCCC	0.5315248184456519
AGCAAACCGGGGATTCCCCA	0.5314666701304348
CTCTGTGCAACATAAATTAC	0.531465272271739
CACCATCGGGGAATCCCCTA	0.5314622513043479
TATTCTGCTACGCAACGTCA	0.5314250931521738
ACCAGGGGATTCCCCGGCAG	0.5314165869891305
CCGGCCGGGGAATCCCCTGA	0.5314089303152173
AATGGGGAACCCCCTTTGTA	0.5313997122500003
TAGCCGTTCGGGGATTCCCC	0.531376097554348
ACATGCCGGGGAATCCCCTA	0.5313658913695654
GGGCTACCTGGGGAATCCCC	0.5313287333695654
CCGGGGGAATCCCCTATTGA	0.531282430445652
TTGGGGATTCCCCTAACCGC	0.5312753914891305
TTTACGCGTAATATTGGTAA	0.5312703431521739
TATACCTAGGGGATTCCCCG	0.5312627245543478
AACCTTAGGGGAATCCCCTA	0.5312609798369565
ATTTATACAGCGCAGTACAC	0.5312540789782608
GGGGAATCCCCGGATTGGGC	0.5312500093586958
ATGGGGAACCCCCTTTACAA	0.5312193492934785
ATAACGGGGATTCCCCAACT	0.5312094633260868
ACATGCCGGGGATTCCCCTA	0.5311991867065218
TCCTGCATCGGGGATTCCCC	0.5311954316086953
CCCGTTATAGCGAATATCGT	0.5311739217065218
TATGAACAACGCGCGACGTC	0.5311622196195653
TACAAGCACTGTATAAATTC	0.5311343848804349
CTTGTGCAACATCCATACCC	0.5311318652934781
TACTGCTCGGGGATTCCCCA	0.5311179299891304
CTCCTTCTGCAACGCAATAC	0.5311131012500001
CGGGGATTCCCCGGAAACAA	0.5310879036739131
CGGTGGTTCCCCCAAACTTA	0.5310827783043477
CTCGGGGATTCCCCAACTCC	0.5310620564021737
TAGGGGGTTCCCCTTGACAA	0.5310587639891304
TGCCATTGGGGAATCCCCTC	0.5310498510543479
TGCAACCTAGGGGATTCCCC	0.5310079203913044
GGGATCTTAGGGGAATCCCC	0.5310079092608695
CAGGGGGATTCCCCAAATCC	0.530977559847826
TCAGAACCGGGGAATCCCCG	0.5309498462065217
GTAGGGGATTCCCCGAAGCC	0.5309428914891305
ATCTGCAATCTGTACACCCT	0.5309375921086956
ACCAGGGGAATCCCCTAGAT	0.530928005478261
GTTACAACGGGGGAATCCCC	0.5309067339239131
GCCTTTTCGCAAACCAACCC	0.5309060764130434
TAGGGGAATCCCCATCAAAT	0.5308875412608693
CGGGGATTCCCCGCCGGCAA	0.5308756107391305
TTGTAACGTCTCTAATACAA	0.5308666347717391
GCTGGGGAATCCCCTATATC	0.5308372551956523
CCACGGGGAATCCCCGATGG	0.5308044036630435
CTCAACCATACGCATGTCAA	0.5308013334456523
GTCGCATTGGGGATTCCCCT	0.5307578930108694
TGGGGAATCCCCTTGACTAA	0.5307392200108696
AAAAGGGGGTTCCCCAACAA	0.5307326026956524
TGAATCGCGTAAACAAAAAC	0.5307253831304347
CCTTCGACGTTAAAAGCAAA	0.5307111815
TTATGGGGAATCCCCGTTTT	0.5307076162826087
TAGGGGAACCCCCGTTTATA	0.5306967281086954
GGGGGATTCCCCAGTCAAAG	0.5306967206413045
ACGGGGATTCCCCAACTTTG	0.5306730828369567
ACTCCATCGGGGAACCCCCG	0.5306709162826085
TCCGGGGAATCCCCGGCACA	0.5306689668369565
GGGGGGATTCCCCGAATATA	0.5306665734565216
CTTCCGGGGAATCCCCGCAA	0.5306621794891304
GTGGGGAATCCCCGAAAGGT	0.5306551975543478
CTATTACGCCTGATCCAAAC	0.5306496430652176
CCCCAATCCGGGGATTCCCC	0.5305974405326088
CATCGGGGATTCCCCTATGT	0.5305892761195651
AACCGGGGATTCCCCAGCTA	0.530583865771739
CCGGGGAATCCCCCAGATGG	0.5305815387391307
CCCTTCAAACGCCACAATCT	0.5305807371847826
CCCTTCTGCAGTAACATCAA	0.5305756992391305
TATACACCACGCTACAAGCC	0.5305682905869566
CTCCGGGGAATCCCCGATGC	0.5305566591847827
TAGGGGAATCCCCGAGAAAA	0.5305339817717392
ATAACCGTTTTCACAATGAA	0.5305221198913042
CGGGGAATCCCCTGTTTAAA	0.530520616304348
TCGGGGAATCCCCGACTTAC	0.5305204728586955
CGCCGGGGATTCCCCGAACC	0.5305155728260869
GGGGATTCCCCCTGAAATAC	0.5304903915108694
GGGGGAATCCCCCGATATAG	0.5304813842826086
CGGGGGATTCCCCTATACAG	0.5304760059673913
TAGCCCGGGGAATCCCCATT	0.5304631261847828
TGGGGAACCCCCGAAACTTC	0.5304033239130437
CCGAGGGGAATCCCCAAGGT	0.5303950658260868
TGACGACGTTAAAAATAGCT	0.5303821877065218
ACCATATGCGCCAGCTATAT	0.5303702573804349
TCCATCGGGGATTCCCCCCA	0.5303454380543478
TGGCAACCGGGGGTTCCCCT	0.5303428011847824
TCCGGGGAATCCCCTACGGA	0.5303207108804349
ACTTCTTCGGGGATTCCCCG	0.5303077407934781
TGGGGATTCCCCCAGGCCGT	0.5302817468695651
ACTAGACGTATTAACAAATG	0.5302769492282609
GGTTCTGTCGGGGAACCACC	0.5302653656739129
TTCTAGGTGGTTCCCCTAAA	0.5302647493043477
CGGGCCTAGGGGATTCCCCA	0.5302611502826087
GGGGATTCCCCTAGACATTA	0.5302455690217392
CATGGGGAATCCCCGACTGC	0.5302416688152174
TATCCACACATACAGACGTC	0.5302358917499999
CCAACATTGCGCACCAATAC	0.5302346670543479
TACCGCTAGACACCAACTTT	0.5302344142391304
AGGGGAATCCCCAGATCTAC	0.5302327226413044
ACAAGTCCGGGGATTCCCCC	0.5302199047717392
CCGGGGGGTTCCCCAACCTA	0.5302048054891304
ACGGGGATTCCCCTGGAAAC	0.5302024269239132
AGCGCAAAATCTTAAACGCC	0.5301873236195651
TCACACATACTTTAAACGTT	0.5301871137173912
TATCCGGGGAATCCCCATCT	0.530157965967391
TTGTTGCGCTAACTAAAACA	0.5301572900217391
TGCTACGTACGAGCAACATC	0.5301496239239131
AAGGGGGATTCCCCAAATGC	0.5301322334021741
CGCTGGGGATTCCCCGAATC	0.5301029095760869
CATAGGGGAATCCCCCAGAT	0.5300465906739131
AGGGGATTCCCCGAGATGTT	0.5300283705869566
CTGGGGGATTCCCCCGACAT	0.5300240730108696
AAATGGGGGATTCCCCGATT	0.5300201618695652
GGGGATTCCCCCTATAAAAA	0.5300140277065217
TCGGACGGGGAATCCCCAAT	0.5300133685217393
CTTAGGGGAACCCCCTAAAT	0.5299764274130434
CTATACCCGGGGATTCCCCC	0.5299708203804347
GGTCGGGGAATCCCCCATAT	0.5299498955434782
GGGGGTTCCCCCTACAACAA	0.5299460166630439
CGGGGAATCCCCGGCATCAT	0.5299342285434783
TCGTACGGGGAATCCCCGAG	0.5299333535217391
TACTCATACATTTAAGCGTT	0.5299012703478261
CAAACCGGGGATTCCCCCAG	0.5298744443043475
ATTGGGGGATTCCCCGACCA	0.5298596777391305
GGGGATTCCCCAAGCTACAC	0.5298385935434784
GACATCGGGGAACCACCATA	0.5298365762391306
GCTCGGGGGATTCCCCGAAA	0.529810274597826
TATCTGTAGGGGAACCCCCC	0.52980546725
CCTTTTACGGGGATTCCCCA	0.5297758027826087
CCACGCTGTTACAACCACCC	0.5297687502173912
CTCTGCGTTATAAACAGAGA	0.5297455490326086
TTACTGCAACGACAACAAGC	0.5297373423369565
TGGGGATTCCCCGCTTTAAA	0.5297206144347827
ATAGACCGTGGGGATTCCCC	0.5297082627934784
ATAGTCATGGGGATTCCCCT	0.5297067820326087
GTCCAGGGGATTCCCCGCAA	0.5296843302934784
TATAGGGGAACCCCCTAGTA	0.5296560902608696
GCGGCGGGGATTCCCCACAA	0.5296557438043475
TGTGCTATGCCAACACACTA	0.5296475336630435
ATCCAATCGGGGAATCCCCT	0.5296467725760872
GGGGAATCCCCTAGTAAAAA	0.5296455087826085
TCATGCGTCGTATCTAACCC	0.5296414367173913
CTATATAGGGGATTCCCCCG	0.5296336372173913
TTTTCCTTTTGCAACTTCCA	0.5296285682391305
ACTAGGGGCTTCCCCTAAAA	0.5296266429239127
CCCTGGATGGGGAATCCCCA	0.5296166981739129
AAACGGGGATTCCCCAAGTC	0.5296020056195652
TCAAAACGCCTCATATTACA	0.5295877897608695
TGCGTTAGGGGAATCCCCAA	0.5295875451847826
GGGGATTCCCCGTGGTAAAC	0.5295811737608697
GTCATACCGGGGATTCCCCT	0.5295681007173915
TATTTTGTAACACACCTAAT	0.5295579295652175
AACGTTAGAACCCAAACGTT	0.529539488228261
CTGGGGAATCCCCCAAGCAT	0.5294944675543479
AATGGGGAATCCCCGGAAAC	0.5294886942499999
GTGGTTTTAGGGGAATCCCC	0.5294848889891306
TCTACAGGGGAATCCCCCAT	0.5294561619130436
CTGCAGGGGAATCCCCTGAA	0.5294480347826087
GTATGGGGAATCCCCACTGT	0.5294314079565219
CTCGCGCTGTTTAAGAAAAC	0.5294240781630435
ACTTGAACGCTGTCACAAGT	0.5294010797608695
AAATCCGGGGAATCCCCTAG	0.5293936920978262
TCGGGGGAATCCCCGAAACT	0.5293917497717392
AGCAAATCCGGGGATTCCCC	0.5293839955543479
GCGATATATGGCGTACAATC	0.5293678146739129
CGTTTCAACAACGCTTATCG	0.5293652099347823
TTCTATCGCACATTCTAAAC	0.5293610269891306
GTAGGGGAATCCCCTACAAG	0.5293572251195653
TTATACGTTCACACTACACA	0.5293563770978262
AGTCGGGGAATCCCCGAACT	0.5293028005543475
TTGAAGGGGAATCCCCCAAG	0.5293000882173914
GTAAAACTTTGCGCGAGCAG	0.5292841624891303
CGGGGAATCCCCGGTCAACT	0.5292577034130435
TAGGGGAATCCCCGAACCGG	0.5292427875434784
ATGGGGAACCCCCTTTTGGG	0.5292401131630435
GGGGAACCCCCGACGTTGGC	0.5292385356413044
CCATACGGGGAATCCCCGGT	0.5292302612500001
GAATTTTCCATACGCGCCAA	0.5292180608043477
AATCGGGGAATCCCCTGAAA	0.5292116803152171
AACGGGGGAATCCCCAGATT	0.5292094179347826
CTAGGCCGGGGAATCCCCGG	0.5292010461847826
GCTCAAATCGGGGAACCCCC	0.5291974084130435
CCAAAATGGGGATTCCCCTT	0.5291833070326084
TCTCCGTTCAATCACAACAA	0.5291720715217391
CTGACTGTACACACGCCAAA	0.5291632842934781
AACTTGCTTTAGCTATAACA	0.5291420004021739
CTTACCTGTGTAAACGCAAA	0.5291399795434782
GGGGGTTCCCCTATGGCATC	0.5291342337500002
TTTGCCAACTGCCACACATT	0.5291233697065217
CTGAGTATTGGGGAACCACC	0.5291135620108697
ACTCTTTGCACAACTTTACT	0.5291048925978262
TTAGGGGGTTCCCCGTCAAA	0.5290902548804347
CTTTGCACGATATCCCACTG	0.5290589483043477
GTAAAATTGGGGGAACCACC	0.5290528626956521
GGGGAATCCCCTATTAAATC	0.5290413184673912
ATTGGGGAATCCCCTACGCA	0.5290389092065217
TATACTGCTTCCGACACCAC	0.5290324416630435
CCAAAAGTCGGGGATTCCCC	0.5290043604565215
TCCACGTTGGGGAATCCCCT	0.529000955076087
TGGGGATTCCCCTATTTAAG	0.5289889448586956
ACAACCGGGGATTCCCCTTG	0.5289830390000001
GGGGAATCCCCTAAATGGTA	0.5289764292934783
GGGGGTTCCCCTGGCAAGCT	0.5289431211195653
GGGGAACCCCCTTGAATGTA	0.5289314054239129
AGTAGAACCGGGGAATCCCC	0.5289017912717392
GGGGAATCCCCGACAACGGC	0.5289006566630434
CCGGGGATTCCCCGGACTTC	0.5288857963913045
GGGGAATCCCCAAGTCACAG	0.5288701009565219
CTCCCGGGGATTCCCCTGAA	0.5288652823478261
CAGCTGGGGAATCCCCAACC	0.5288646421304349
CAAATCAAGCATTGTACTAA	0.5288615222065217
TCCCGGGGATTCCCCCAGGT	0.5288552834673914
AAAAGGGGATTCCCCATAGG	0.5288381149999998
CGGGGAATCCCCATTTATTT	0.5288223278260872
GGGGAATCCCCGAAGCCGCA	0.5287957122934783
CGATGGGGAATCCCCGACCG	0.5287758002826087
GCCGCTTTCGGGGATTCCCC	0.5287677888586955
AAAGGGGAACCCCCAAGGTT	0.5287206406413043
TTCCGGGGATTCCCCGCCAG	0.5287194619239132
TTCCAACAAGGGGCTTCCCC	0.5287036608695654
ATGTTAAAACGCATATGCTT	0.5286953968043477
GGGGATTCCCCTTTTAAGAT	0.5286739661086954
GGGGATTCCCCATCATGGAT	0.5286730693152176
TTTGGGGGAATCCCCAGTGT	0.5286546272934785
TCAGGGGGTTCCCCAAACAC	0.5286530071304348
GTTCGGGGATTCCCCCATAG	0.5286485547065221
GGGGAACCCCCGATTTATGG	0.5286476479456523
ATATGACCGGGGGAATCCCC	0.5286223814347825
TTGCCGAACGGGGATTCCCC	0.5286141828586957
ATATACATAGGGGAACCCCC	0.5286044969673914
TATACCCTAGGGGAATCCCC	0.5285896743913043
TAGGGGAATCCCCGAGATAG	0.5285875165217391
GGGGGTTCCCCGTCAAACTC	0.5285683714021738
TCCGGGGAATCCCCCAACTT	0.5285224983804347
CGACGGGGAATCCCCAACAG	0.5284952137391304
GTTAGGGGAACCAACGGCAG	0.5284881062391307
ATAAAAATACGTCAAAACCA	0.5284865269130435
GCATTGCATGTTACACCAAC	0.5284645208478262
ATCGGGGAATCCCCGAGCAT	0.5284602699891305
AACCACTATGGGGAACCACC	0.5284361079565218
ATCTGGGGATTCCCCTTACA	0.5284326517826088
TTGCAAGTGGGGAATCCCCG	0.5284231918804346
CCAGCCGCTGCAGTCCAAAC	0.5284139792391306
ATTGTGTTGGGGAATCCCCC	0.5284038946630435
GATCGAACCGGGGATTCCCC	0.5283828460434784
TATCAGGGGAATCCCCGGGG	0.5283774754456521
GGGGGTTCCCCGTGAAACGC	0.5283698058260871
TGCGCTACGACTTACAACAA	0.5283672588152175
GGTTTCAAGGGGGATTCCCC	0.5283501157934783
AATCTTTCTGCTCCACAACC	0.5283441685978261
TTTTGCGTGAAATGCAGAGG	0.52832469325
TCCAATAGGGGGATTCCCCG	0.528319637423913
ACAATACCGGGGATTCCCCC	0.5283169875652173
TGGGGATTCCCCTCTATACA	0.5282682982391305
CGTTGTAATGGGGAATCCCC	0.5282607572065217
CTGCGGGGGATTCCCCGAAA	0.5282587090217392
GTATAGGGGAATCCCCAGTC	0.5282571191956524
CCTGCTACACATTTTAGACC	0.5282262523369565
ATACCATGGGGGATTCCCCC	0.5282173624347825
TCCTTGCTGCGATATCACAT	0.52819400625
TCTTAAATGGGGGATTCCCC	0.5281788422065214
ACGCGTTAAAATCTTACATC	0.5281709631521738
GGGGGGATTCCCCTATAAAA	0.528157854521739
TCCTTGGGGATTCCCCCGCC	0.5281423980434782
CAGTTATAACACGTAGTTTA	0.5281411581630434
AGTTTCAAGGGGGATTCCCC	0.5281381666630436
GCCATAGGGGATTCCCCATT	0.5281115575869565
TTTCAAAAGGGGAATCCCCC	0.528110859543478
ACCATTCGCAGATAACAAAA	0.5281090178695651
TATACATAGGTGAACCCCCT	0.528107497347826
AAGGGGGAATCCCCAAGATG	0.5280857024782609
ACTTGGGGGTTCCCCCTACA	0.5280846239130436
AAAGCCATGGGGGATTCCCC	0.5280778684021739
GGTCCGGGGAATCCCCGACC	0.5280724273369565
AAACTGTTCTTCACATAACA	0.5280575313152175
CCTTGCTAAATACATAACAA	0.5280470982934781
GTAGGGGATTCCCCTATAGG	0.5280335792826089
AAATCCCCAGGGGAATCCCC	0.5280073961630434
GGCGTAGGGGATTCCCCAAC	0.5279939117065218
CCCCATGTGTTACATGTAAC	0.5279935061847825
CGGGGAACCACCTTGTAGAC	0.5279684327826085
TCCGCAATTCGTACTATGAA	0.5279595569021738
CTAGCCTTGGGGAATCCCCT	0.5279589807934784
ACACTTCATGCCATGTCTAT	0.5279431612608695
ACGTGGGGAATCCCCAGGAC	0.5279257224239129
CCATCCATCGGGGATTCCCC	0.5279112647826085
TAGAATTTAGGGGAACCACC	0.5278951165652176
AGCTATACATCTCAGCGCCG	0.5278923038260868
GTCCAACTCGGGGAACCCCC	0.5278592425434779
AGGGGAATCCCCGATAGGGT	0.5278557034673914
TCACGGGGATTCCCCTAAAG	0.5278556420978261
TCGGGGATTCCCCACAGTCT	0.5278410960978259
CAGCAGTCTGGGGAATCCCC	0.5278351389239131
CAGGCTTTTGCGTAGAAACG	0.5278320184565215
GAACGGGGAATCCCCAATTT	0.5278308862608694
GCCCAGTCTGGGGAATCCCC	0.5277975350652175
CTGCTACAACTACACAACGT	0.5277587084239131
AAACTTATATATGCAAATAA	0.5277433135326087
ACGTTCAAGGGGAATCCCCG	0.5277401012065217
GGGGAATCCCCAATTCCGGT	0.5277398943260869
TCGGGGGAATCCCCTACAGG	0.5277337942934781
TTGCGGGGAATCCCCCGACG	0.527731479173913
GGGGAATCCCCAACGGTACG	0.5277307095760867
ATACGAACCGGGGATTCCCC	0.5277203631304347
TGCTTCGGGGAATCCCCGGC	0.5277134958369565
CCTGCGTAAAATCCTAAAAC	0.5277016348152175
TGCAAAATCTTAAACACTTA	0.5276840437499999
TCCTTCTGGGGAACCCCCTG	0.5276762411195651
TCTATAACGGGGATTCCCCC	0.5276439672173914
CAAACCGTTTCACTTCAAAA	0.5276436780434786
AAGGGGGTTCCCCATATGTC	0.5276329110978261
AGTCGGGGATTCCCCTAATA	0.5276221648913041
GCTATATCAGGGGATTCCCC	0.5276177723152174
CACCGGGGATTCCCCTAAGA	0.527596958130435
ACCTTTAAGCGACTTACGAA	0.5275776822391304
CCTACAAGCAATGTTGCAAC	0.5275637302282608
TTCTTTGTGCACCACTCATA	0.5275616456521739
GGGGAATCCCCTGAAAATGC	0.5275602019891305
CGCGGCCCTGGGGAATCCCC	0.527554894423913
CTATTCCACGCAATAACTTT	0.5275403810108696
ATTCCACCGGGGAATCCCCC	0.5275174344782609
ATTCTGCTTAACAACTCCAC	0.5275096097934783
CTTCAGCGCGTACTCCAAAC	0.5274974095217391
TTCGGGGATTCCCCTAGCGG	0.5274846697934784
GGGGATTCCCCGGCTCTATA	0.5274835089565216
CTGGGGATTCCCCGAAGGGG	0.5274591773152173
TTAGGGGAATCCCCTAGCAA	0.5274464100217393
ACCGGGGATTCCCCGGTTTC	0.5274426037282608
CTACAAGTGGGGATTCCCCG	0.5274352577934782
GGGGAATCCCCTTTAAACTT	0.5274206507173912
AAAAATTCCGGGGAACCACC	0.5274204476847826
TTCATAGGGGAATCCCCTAC	0.5274181595869565
ATATCTAAACGCAAGCCATC	0.527414327293478
CTTCTCCATAGCGTTACAAC	0.5273954194130435
GGGGAATCCCCACAGTATGT	0.527392042923913
CTCGAACTGGGGATTCCCCG	0.5273810027934784
GTTTAGATAGGGGAATCCCC	0.5273687808043477
CCACAACCTTGCTGCAACAA	0.527361761423913
TCGGGGGAATCCCCGGATTC	0.5273485829782608
TTGACCGGGGAATCCCCGTT	0.5273464193369566
TTTACAGAAACTATTCGTGT	0.5273333270434785
TACAGTTAGTGCGACAATAC	0.5273325345217389
TGGGGAATCCCCGACTGAAC	0.5273125894347825
TGGGCCGGGGAATCCCCCAG	0.5273125863478261
GGGGAACCCCCTTGCAACAA	0.5272909768152175
CATCTATTCCAAGCGCAAAC	0.5272854413913045
TAACCGTTAGGGGATTCCCC	0.5272593797826086
GGGTTCAGGGGAATCCCCGA	0.5272563628586957
CTCAACGGGGAATCCCCGAT	0.5272341582500002
TTGCCTGGGGATTCCCCACT	0.5272236239130432
CATACATAGGGGGTTCCCCG	0.5272046361195651
CCCCTCTGCGAATTTCCAAT	0.5271981468695652
GCGTTTGACGGGGAATCCCC	0.5271858416521739
ACATGCGTCGGGGAATCCCC	0.5271423780652174
CCAACCCCGCTATCGACGCC	0.527141570228261
TAGGGGAATCCCCGAGTATG	0.5271273237065219
CCTTACATGTACATTACACA	0.5271267053695654
TTGGCATTGGGGAACCACCT	0.5271122235434781
GTCCTACCTGGGGAATCCCC	0.5271068969565219
GCGGGGATTCCCCAGTTTAA	0.5271047689130435
TAGGGGATTCCCCATCGGGT	0.5271039429239133
TTGGGGGAATCCCCCGACTG	0.5270993366195653
AACTTGTACACTGCACAAAA	0.5270989508369566
TACACGCCGTTAAACATCTG	0.5270623877391304
GTGGGGAATCCCCTAGTACA	0.5270587810760871
GTGCCATTCGGGGATTCCCC	0.5270546964130437
TTGTTAACACGTGAGTTTAA	0.5270407630978262
TAGGGGAATCCCCATGACTA	0.5270200511086958
TAATATACGGGGAACCCCCA	0.5269894935326087
CTCCGGGGAATCCCCGAAAC	0.5269873646413044
CTGGGGATTCCCCTCAAACC	0.5269712122065217
CCTTTAAGGGGATTCCCCCA	0.5269693038913044
TGGTACACCGGGGATTCCCC	0.5269655848586958
TGGGGAATCCCCATGCCTAC	0.5269563882391302
CCATGCGCCACATCAAAAGT	0.5269557813369565
GGGGAATCCCCGTTCGAACT	0.5269313707500001
CTCCGGGGAATCCCCGACTT	0.5269307007608697
CGGGGAATCCCCTGATAGAT	0.5268926483586955
GGGGAATCCCCTAGGCATTG	0.5268794089565216
CATGGGGAATCCCCACCATG	0.5268791246195653
TTGTGTTAGACTGTAAACTG	0.5268702676630437
TGCGTGGAGTTAAAGCAAAG	0.5268365715434783
TCTGAACGCCACAAGCCGCA	0.5268050264782608
ATAGGGGAATCCCCTAAATA	0.5268033664673915
CGGGGAATCCCCCAACAGAT	0.5267836907934785
ACCCATTTTCACGTTATATA	0.5267784607391306
CAACGGGGAATCCCCTATAT	0.5267447034891304
ATGCACCGTTTATGTGAAAC	0.5267305850217389
CCTTCTAACTGTAACACGCT	0.5266474261630435
CCAAAACGCGATTCGTACAC	0.5266187638043478
GCCCGGGGGATTCCCCTAAA	0.5266056301413042
ATGGGGATTCCCCACATGCC	0.5265820175434781
TACCTGGGGAATCCCCGTAC	0.5265659749130434
CTATAACACACTTTTTGCGA	0.5265612668152172
ACGGGGATTCCCCTAGATAC	0.5265498615326087
TGGGGAATCCCCTAAACGGA	0.52652734125
CCTTTAAGCATTTAAGATAC	0.5264580894673911
TGTTTCTACGCCATCAATGC	0.526448902771739
AGTTAACCCGGGGATTCCCC	0.5264242327608695
CTCTAAGCGTAATACCATAA	0.5264149599782608
GGTCAAGGGGATTCCCCAAT	0.5264056328586955
TAAACCCTACTATAGACATC	0.5263985048043479
TATTCTACACACGCTACAAA	0.526396891576087
TGGCCTTAATGTTACAACCA	0.5263963097608695
CATGGCTTCGCGTAAAATAT	0.5263851377717392
AACGGGGGAATCCCCAGATA	0.5263777589782608
ATGGGGGTTCCCCTTAAGAC	0.5263504394999998
CAATTTTAGGGGATTCCCCC	0.5263435001630433
ACGTATTTACCACAACCGCC	0.5263239824673915
ACAATACCGGGGAATCCCCT	0.5263232649782611
AGGGGAATCCCCATTTCAAC	0.5263181513586956
TGGGGGAATCCCCTAGACCG	0.5262959787934784
AGGGGAACCCCCAGTTCGAA	0.5262777826521738
CATTGCAATTCAGACACAGC	0.5262696117608694
GATCAAGATGGGGATTCCCC	0.5262680574565219
GATCCGGGGAATCCCCGAGA	0.5262647346413045
TCGCGGGGAATCCCCCGATA	0.526258427054348
CTTGGGGGATTCCCCACCAT	0.5262562500760871
CTGGGGAATCCCCATGTGCT	0.5262539649130434
CGGGGAACCCCCTTCAACAA	0.5262408956195652
TGGGGGAATCCCCCAGACGA	0.5262268740760869
ACGGGGGAATCCCCGAAAAT	0.5262131064021738
CCCGGGGATTCCCCGACTGC	0.5262043783586956
AACCATGCGGGGATTCCCCA	0.5261837247717389
GTATGGGGAATCCCCGTGTA	0.5261780317282609
TGCACCTACAGAACCACAAC	0.5261417658695653
CAGCTCAATTTCGACATGGT	0.5261368958695654
CCGTCCGGGGAATCCCCCGA	0.5261232702934783
ATAGGGGAATACCCTAAGAT	0.5261171607934785
CGTCAAATTTTTTACGCAAC	0.5261093518260871
TCTATCTCTATATGCATATA	0.5261046624130437
CCTAGTAGCCGATTCCCCGT	0.5260941787717391
CGCAGCTTAAAATCGACATG	0.5260660263804349
CCTATTCAGTACAAACGCAT	0.5260480057391304
CTGGGGGATTCCCCCAACGC	0.5260450407826087
TACTTGCTACAAGATGACAC	0.5260081022717393
TATTTTTCAGCGCCCACAAT	0.5260067566413046
CACACAGTCTGTCTTACATC	0.5259698956086956
GGGGAAGCCCCTTGGGACTT	0.5259618131304349
TTGGGGGGTTCCCCCGGTAA	0.5259596457826086
AATTTCAGGGGGTTCCCCTA	0.525954579793478
AAACTCGCAGTTCAATACTG	0.5259464346086956
TATAAATAGGGGATTCCCCG	0.5259162876630434
AGATGGGGAATCCCCGAATT	0.5259155045760873
TTTTGGGGAATCCCCCACTC	0.525910941
CCAGGGGATTCCCCATATTC	0.5258998514891304
ATTTCGCTGCTTCACAAAAA	0.525879898597826
AAATACTAGGGGGTTCCCCG	0.5258753206739131
TCAAAATCGGGGAATCCCCC	0.5258654273369565
CCCTGCTTTGGGGAATCCCC	0.5258613003695651
TGCTGTATAGGGGATCCCCC	0.5258563671521739
CGCAGGGGAATCCCCAGAAT	0.525851675282609
ATACCATATTGCACCACATA	0.5258402992282609
TAGAGGGGATTCCCCGAAAT	0.5258384560217388
TGATGTCATTACAAATACGC	0.5258159615326086
TAACATATACGCGCGCAAAT	0.5258110865217392
GATCGAAATGGGGATTCCCC	0.5257972987282609
GGCCCCTTTGAGCACAAATC	0.525791565652174
ACGTTAGGGGAATCCCCGAA	0.5257898976413043
CTATAGGGGATTCCCCCGAG	0.525780702673913
CCACTTATTTTGCGCAAACC	0.5257650123043477
TGCAAACTTGTGTAATACAG	0.5257613420108697
ACAGCCCGGGGATTCCCCCA	0.5257450211956521
GTTCATAGGGGAATCCCCCG	0.5257195425652175
TATCACTTTATGCCAAAATT	0.5257052420869565
CGCCGTTGGGGGAACCCCCC	0.5257007224239133
TGGAACGTTGGGGAATCCCC	0.5256927104782612
GGGGAATCCCCAATACCCTG	0.525692274076087
TCTATGAAACATCATATCAT	0.5256808853586957
CAGGGGATTCCCCCAAGGCC	0.525639730826087
CGCATTTCAGGGGAATCCCC	0.5256309090434781
CCAAAATCGGTGGTTCCCCG	0.5256252554673917
GATTCCCTAGGGGATTCCCC	0.5256070605978262
TTTTCGGGGATTCCCCTGAC	0.5255890353152173
GGGGAACCCCCTTAAAGTAT	0.5255727541739129
ACCAGGGGATTCCCCGGCGG	0.525565885847826
GGAGCATCTGGGGAATCCCC	0.5255395115217394
CATAGCCGGGGAATCCCCGT	0.5255328425978262
CCAACTATAGGGGATTCCCC	0.5255326510217391
TTCGGGGAACCCCCTATACC	0.525526414902174
ACCAATCCAGGGGATTCCCC	0.5255168483152173
ACGGGGATTCCCCGAATAAA	0.5255166143913044
ATAGGGGATTCCCCATGATC	0.5254965449782607
ATTCGTAACGGGGAACCCCC	0.5254801274239131
ATACTATAACGCTGGATCAG	0.5254787614021739
GGTGGGGATTCCCCGAATAC	0.525462375880435
CCCTTCAAATACGCGCTATA	0.5254585969456522
[truncated: 149,149 more rows]
