# Supplementary material for: A generative model for constructing nucleic acid sequences binding to a protein
Source: BMC Genomics. 2019 Dec 27;20(Suppl 13):967. doi: 10.1186/s12864-019-6299-4 (PMC6933682; doi:10.1186/s12864-019-6299-4)
Supplement: Supplementary file 4 — Additional file 4 Known aptamers binding to three proteins. An aptamer binding to NFATC1, two aptamers binding to NFKB1, and two aptamers binding to MBNL1. [file 12864_2019_6299_MOESM4_ESM.fasta]

> NFKB1_aptamer1
GGGAUAUCCUCGAGCAUAAGAAACAAGAUAGAUCCUGAAACUGUUUUAAGGUUGGCCGAUCUUCUGCUCGAGAAUGCAUGAAGCGUUCCAUAUUUUU
> NFATC1_aptamer1
GGGAGAGCGGAAGCGUGCUGGGCCGAUAUGAAGGAGUGGAGAGGGUGGCAGCAUGGUCCGGAUCCAUAACCCAGAGGUCGAUGGAUCCCCCC
> NFATC1_aptamer2
GGGAGAGCGGAAGCGUGCUGGGCCGAGGGAGGCGAUAUGAAGGUGUAGAGAGGCCUCCUGGACACAUAACCCAGAGGUCGAUGGAUCCCCCC
> MBNL1_aptamer1
GGGAAUGGAUCCACAUCUACGAAUUCCCUUGCUUGCAUUGCGCUUAUGCUUGGCCUUCAAGACUCGAUACGUGACGAACCU
> MBNL1_aptamer2
GGGAAUGGAUCCACAUCUACGAAUUCCCCAUCGCUUAAUUCACUCCCUCUGCUUGCAUAAGACUCGAUACGUGACGAACCU
