# Supplementary material for: A generative model for constructing nucleic acid sequences binding to a protein
Source: BMC Genomics. 2019 Dec 27;20(Suppl 13):967. doi: 10.1186/s12864-019-6299-4 (PMC6933682; doi:10.1186/s12864-019-6299-4)
Supplement: Supplementary file 5 — Additional file 5 FATC1-binding motifs and NFKB1-binding motifs found in the DNA sequences generated by other methods. NFATC1-binding motifs and NFKB1-binding motifs found in the DNA sequences generated by AptaSim and by a set of programs in AptaSuite. [file 12864_2019_6299_MOESM5_ESM.zip]

Archive with 29 entries (20 files):
- Additional_FIle_5/
- Additional_FIle_5/.DS_Store
- __MACOSX/
- __MACOSX/Additional_FIle_5/
- __MACOSX/Additional_FIle_5/._.DS_Store
- Additional_FIle_5/AptaTRACE/
- Additional_FIle_5/AptaTRACE/NFKB1/
- Additional_FIle_5/AptaTRACE/NFKB1/k6alpha10.pdf
- __MACOSX/Additional_FIle_5/AptaTRACE/
- __MACOSX/Additional_FIle_5/AptaTRACE/NFKB1/
- __MACOSX/Additional_FIle_5/AptaTRACE/NFKB1/._k6alpha10.pdf
- Additional_FIle_5/AptaTRACE/NFKB1/.DS_Store
- __MACOSX/Additional_FIle_5/AptaTRACE/NFKB1/._.DS_Store
- Additional_FIle_5/AptaTRACE/NFKB1/k9alpha10.pdf
- Additional_FIle_5/AptaTRACE/NFKB1/k7alpha10.pdf
- Additional_FIle_5/AptaTRACE/NFKB1/k8alpha10.pdf
- Additional_FIle_5/AptaTRACE/.DS_Store
- __MACOSX/Additional_FIle_5/AptaTRACE/._.DS_Store
- Additional_FIle_5/AptaTRACE/NFATC1/
- Additional_FIle_5/AptaTRACE/NFATC1/k6alpha10.pdf
- __MACOSX/Additional_FIle_5/AptaTRACE/NFATC1/
- __MACOSX/Additional_FIle_5/AptaTRACE/NFATC1/._k6alpha10.pdf
- Additional_FIle_5/AptaTRACE/NFATC1/.DS_Store
- __MACOSX/Additional_FIle_5/AptaTRACE/NFATC1/._.DS_Store
- Additional_FIle_5/AptaTRACE/NFATC1/k7alpha10.pdf
- __MACOSX/Additional_FIle_5/AptaTRACE/NFATC1/._k7alpha10.pdf
- Additional_FIle_5/AptaTRACE/NFATC1/k8alpha10.pdf
- Additional_FIle_5/AptaSim.png
- __MACOSX/Additional_FIle_5/._AptaSim.png
